# Supplementary material for: Parp7 generates an ADP-ribosyl degron that controls negative feedback of androgen signaling
Source: EMBO J. 2025 Jul 18;44(17):4720–44. doi: 10.1038/s44318-025-00510-4 (PMC12402299; doi:10.1038/s44318-025-00510-4)
Supplement: Supplementary file 3 — Source data Fig. 1 [file 44318_2025_510_MOESM3_ESM.zip]

Archive with 14 entries (11 files):
- Figure 1/
- __MACOSX/._Figure 1
- Figure 1/1A, B, C/
- __MACOSX/Figure 1/._1A, B, C
- Figure 1/1D/
- __MACOSX/Figure 1/._1D
- Figure 1/1A, B, C/res_deseq2_VCaP_R1881_RBNvsR1881.tsv
- __MACOSX/Figure 1/1A, B, C/._res_deseq2_VCaP_R1881_RBNvsR1881.tsv
- Figure 1/1A, B, C/CHIP-seq_4h_RNA-seq_8h_integrated_AR_targets.txt
- __MACOSX/Figure 1/1A, B, C/._CHIP-seq_4h_RNA-seq_8h_integrated_AR_targets.txt
- Figure 1/1A, B, C/res_deseq2_VCaP_R1881vsCTRL.tsv
- __MACOSX/Figure 1/1A, B, C/._res_deseq2_VCaP_R1881vsCTRL.tsv
- Figure 1/1D/vst_counts_RNA-seq
- __MACOSX/Figure 1/1D/._vst_counts_RNA-seq
