# Supplementary material for: Parp7 generates an ADP-ribosyl degron that controls negative feedback of androgen signaling
Source: EMBO J. 2025 Jul 18;44(17):4720–44. doi: 10.1038/s44318-025-00510-4 (PMC12402299; doi:10.1038/s44318-025-00510-4)
Supplement: Supplementary file 3 — Source data Fig. 1 [file 44318_2025_510_MOESM3_ESM.zip › Figure 1/1A, B, C/res_deseq2_VCaP_R1881_RBNvsR1881.tsv]

baseMean	log2FoldChange	lfcSE	stat	pvalue	padj
ENSG00000000003.14	798.977506423252	-0.159842954063838	0.0661884688082765	-2.41496679016468	0.0157366444274389	0.0300139330839725
ENSG00000000419.12	1903.24007506414	0.49207560015666	0.0493125675654787	9.97870572249695	1.88914848351047e-23	1.07109075754993e-22
ENSG00000000457.14	835.968988396935	-0.318672418259859	0.0580062927434737	-5.49375599073624	3.93474060631806e-08	1.22332988367102e-07
ENSG00000000460.17	315.754914487174	-0.223849964691106	0.104426505057122	-2.1436125298712	0.032063945976011	0.0579016291551218
ENSG00000000971.15	2.30241277693338	-0.0463750253046288	1.2382870740967	-0.037450948390508	0.970125450197133	0.985002552322125
ENSG00000001036.13	2004.89790277038	-0.27360514327459	0.0447207328483962	-6.11808272914746	9.47078988521383e-10	3.22307670120264e-09
ENSG00000001084.12	3177.56913468858	0.412281996985773	0.0433274072521042	9.51550122966913	1.80838983283402e-21	9.63362763393457e-21
ENSG00000001167.14	1877.48881846172	-0.449988263260877	0.052695314744119	-8.53943591467204	1.348786396129e-17	6.33662519765555e-17
ENSG00000001460.18	323.036050398692	-0.241306739590623	0.0962677813378196	-2.50661993282921	0.0121891698107848	0.0236900687691759
ENSG00000001461.17	3644.56469137491	0.57061977631998	0.0310223241856129	18.3938435078508	1.47167465552435e-75	2.06979563937507e-74
ENSG00000001497.16	1977.02253766671	0.0557062577455592	0.0528663791274915	1.05371804660991	0.292012024067125	0.403208454765726
ENSG00000001561.7	658.052336664049	0.212636479211874	0.0655455186949776	3.24410399742809	0.00117820720088288	0.00259854928136288
ENSG00000001617.12	200.976523119031	0.159044360874665	0.124620896116281	1.27622546323423	0.201875829908308	0.295887579189724
ENSG00000001626.15	22.4192998937957	0.171300237484161	0.626667636439742	0.273351019780375	0.784583399966772	0.85667119098936
ENSG00000001629.10	3118.21877304743	-0.0421711726692815	0.0410056378120182	-1.02842377096063	0.303750531536544	0.416244539846784
ENSG00000001630.17	7573.13968782555	1.43805555765271	0.0260984850723671	55.1011123314321	0	0
ENSG00000001631.15	1846.14806990655	-0.138204916725548	0.0445674286198473	-3.10102963095343	0.00192848991635401	0.0041612035018427
ENSG00000002016.17	492.959788566453	0.672762604386029	0.0901310868752264	7.46426818659551	8.37638403747703e-14	3.42215984999753e-13
ENSG00000002079.14	10.2702800196626	-1.04640586812778	1.24267840013822	-0.842056857197639	0.399756128662625	0.517959813283756
ENSG00000002330.13	7044.48567352268	-0.448463393547942	0.0403164354611433	-11.1235874009786	9.63194767544353e-29	6.32471450490656e-28
ENSG00000002549.12	1787.92968772081	0.0471398221985285	0.0583741485354635	0.807546206346633	0.419351864731117	0.537271829779905
ENSG00000002586.20	7997.2419104292	0.40081362766171	0.0358138969942117	11.1915669977632	4.48437585296883e-29	2.96808789019647e-28
ENSG00000002587.10	221.283898803122	3.97193960218175	0.1444327028233	27.5002788464123	1.74220522292444e-166	5.34160121348634e-165
ENSG00000002726.20	15.9312413480543	-0.0501377952050517	0.514435016996591	-0.0974618631091046	0.922359618835358	0.951631023181292
ENSG00000002745.13	1.45063411842599	1.85643061607838	1.62802096938067	1.14029895867042	0.254161771509407	0.359156913026375
ENSG00000002746.15	3.2024152507184	0.49000096906726	1.10079961229738	0.445131851059272	0.656224472235807	0.752728071094014
ENSG00000002822.15	716.937806700284	1.8340973967961	0.0832759188136594	22.0243429664238	1.68332781060894e-107	3.32807935889142e-106
ENSG00000002834.18	604.203576776766	-0.46268236590079	0.106336313144691	-4.35112288754288	1.3544211174093e-05	3.56380491798917e-05
ENSG00000002919.14	788.234856343853	0.448161877976151	0.0565521192514267	7.92475832751122	2.28590467394519e-15	9.93583298736176e-15
ENSG00000002933.9	4.47818760578051	0.954702470845488	1.22969509939285	0.77637332320578	0.437528591100866	0.554499668810757
ENSG00000003056.8	2231.05755882961	0.181692316029279	0.0449045198253051	4.04619215918861	5.20575052669575e-05	0.000130595924278096
ENSG00000003137.8	24.6923347776198	0.299101822247216	0.46936564365708	0.63724694444347	0.523964003792518	0.634082987101111
ENSG00000003147.19	1878.66159697115	-0.141003419606414	0.0415122044873326	-3.39667385405757	0.000682102122875211	0.00154087658204263
ENSG00000003249.13	436.904362991426	-0.290912716613563	0.0831821621110119	-3.4972968871057	0.00046999846039671	0.00107984774236177
ENSG00000003393.15	1294.83240677931	-0.106351684967969	0.0473902659468881	-2.24416729560372	0.0248216394097249	0.0458367727757976
ENSG00000003400.14	52.5183491832281	-0.214646584099052	0.230093453466175	-0.932866975855125	0.350888655138692	0.467374683081072
ENSG00000003402.20	2830.70669064675	-0.188522167131807	0.0382909808884666	-4.92340918820887	8.50493539465541e-07	2.43247499253857e-06
ENSG00000003436.16	1654.37095699358	0.295504434152598	0.0466831447411974	6.33000274062126	2.4515684459799e-10	8.5835044905013e-10
ENSG00000003509.16	319.242946101923	-0.357089468498937	0.0918201556463292	-3.88900961869817	0.000100654129152409	0.000246580963721985
ENSG00000003756.16	5464.74698186422	-0.253270939862488	0.0363568601060856	-6.96624898639403	3.25502860231383e-12	1.23938603392267e-11
ENSG00000003987.14	76.9254063463962	0.793203420172243	0.185247193170161	4.28186471599404	1.85333651043492e-05	4.82014088272348e-05
ENSG00000003989.17	6926.51824415153	-1.86452371006348	0.0386247398747593	-48.2727836125033	0	0
ENSG00000004059.11	3921.39312179368	0.0901597309479989	0.0378110065938368	2.38448375406898	0.0171031031495861	0.0324740608487139
ENSG00000004139.14	4066.41639734516	-0.150681981237479	0.035922806107692	-4.19460497561783	2.73347537811768e-05	7.01640644184122e-05
ENSG00000004142.12	6827.68494887673	0.218874634506714	0.0291143328608373	7.5177623184054	5.57216818104365e-14	2.29579780194374e-13
ENSG00000004399.12	128.89310543959	-0.683551596344138	0.208665436576445	-3.27582568325213	0.00105353564972415	0.00233911675171041
ENSG00000004455.16	6349.30688524864	0.425687297485846	0.0355883665100839	11.9614171492032	5.65878481303981e-33	4.0566159186716e-32
ENSG00000004468.13	11.9759721615049	0.0270086562521918	0.525799707713791	0.0513668148839928	0.95903322773539	0.977925357937914
ENSG00000004478.8	17337.0857834582	0.685480139715604	0.0278544459515486	24.6093618558402	1.00291340439633e-133	2.38509083964372e-132
ENSG00000004487.16	6084.63924937125	-0.382700718571059	0.0298743188731168	-12.810357959841	1.43471181849382e-37	1.14004672371464e-36
ENSG00000004534.15	2752.20109986587	0.0951408096145762	0.0516245230716754	1.84293827726956	0.0653380228107854	0.110696374785016
ENSG00000004660.14	1064.96815293771	0.181613845995541	0.0671064038119051	2.70635640831825	0.00680259940365398	0.0137396375307003
ENSG00000004700.16	1005.7801543878	0.459930389521645	0.0596667867591796	7.70831503593387	1.27489722612928e-14	5.38863771358017e-14
ENSG00000004766.17	1122.34878579026	-0.10271683250076	0.0560036418637264	-1.8341098736168	0.0666376860712295	0.112638989011322
ENSG00000004776.13	10.3358180461375	-2.17043052222939	1.15042757250464	-1.88662943596185	0.0592101847013696	0.101191987901003
ENSG00000004777.18	186.438220887909	-1.18175552358718	0.212632069567396	-5.55774830199175	2.7327707081542e-08	8.56850022699891e-08
ENSG00000004779.10	1614.18543890935	0.137314705264145	0.0529562485053745	2.59298400358192	0.00951471959619445	0.0188338147430035
ENSG00000004799.8	25.8620316548836	3.5470878427631	0.504732409406374	7.02766015547705	2.10025675942092e-12	8.09281070349953e-12
ENSG00000004809.14	73.3245625542854	-0.0554146403016205	0.211388337397795	-0.262146157085951	0.793208762467446	0.861803578343688
ENSG00000004838.14	11.1544104907941	-0.518016237910786	0.540516071515334	-0.95837342349235	0.337874491608877	0.453739942269091
ENSG00000004846.16	114.218952057435	3.78828111515085	0.338718534546758	11.1841565452566	4.87518777795237e-29	3.22247486656096e-28
ENSG00000004848.8	6.42789565005815	1.9006345824915	0.615428406679207	3.08831142967083	0.00201297398882679	0.00433376540291346
ENSG00000004864.13	2722.4686838122	0.205871645103354	0.0361231316867815	5.69916381803321	1.20396491822943e-08	3.85442841050512e-08
ENSG00000004866.20	3837.79955039828	-0.598551470014699	0.0586714987405664	-10.2017416098636	1.94748469297486e-24	1.13649846109212e-23
ENSG00000004897.12	3501.76019535505	-0.017435834256795	0.0370430456995497	-0.470691162876137	0.637861296034209	0.736155766079787
ENSG00000004939.15	18.6914192173255	-0.166081023024911	0.423469433346725	-0.392191289256356	0.69491687980519	0.785402285353464
ENSG00000004961.15	943.410206090664	0.509855223968746	0.0552761193067237	9.22378832601456	2.86784858861124e-20	1.47264505339947e-19
ENSG00000004975.12	842.279878142642	-0.322894559629585	0.0629154275482582	-5.13220003761262	2.86374899373084e-07	8.49533398274217e-07
ENSG00000005001.10	93.9796361497487	0.352850101917129	0.152010006162627	2.32122944288046	0.0202744639281052	0.0380103284687872
ENSG00000005007.12	10856.5185819135	0.356205461274612	0.0290901343179647	12.2448888472349	1.78922042993177e-34	1.32901132866606e-33
ENSG00000005020.13	495.421032429823	-0.674503471735847	0.0736402736305281	-9.15943733615116	5.21686107218267e-20	2.66376695638044e-19
ENSG00000005022.6	6049.22901865448	0.312532689232603	0.037929921692291	8.23973990160185	1.72585427248697e-16	7.83474938414416e-16
ENSG00000005059.16	86.6768125712559	1.98807666162259	0.226610454613809	8.77310212810207	1.73810262012075e-18	8.45670095614903e-18
ENSG00000005073.5	572.218221342474	0.655504635521067	0.0643662535941161	10.1839799416412	2.33798950554682e-24	1.36239160397785e-23
ENSG00000005075.15	1514.73158077663	-0.0848548938531168	0.0520043202415627	-1.6316893184828	0.102744951375376	0.16536941818445
ENSG00000005100.13	1284.27585923734	0.0670002874075089	0.0550914703867981	1.21616444319055	0.22392228565733	0.322951746335571
ENSG00000005108.16	141.485663737056	-1.41448574961771	0.15705532905853	-9.00628942740663	2.13146148678189e-19	1.06889521817001e-18
ENSG00000005156.11	4799.03448028497	-0.150879997701538	0.0332474160115405	-4.53809696516464	5.67641598280084e-06	1.53286306397341e-05
ENSG00000005175.10	1875.09312281404	-0.18492333901895	0.0434021215483247	-4.26069815073563	2.03789312509589e-05	5.286108563066e-05
ENSG00000005187.12	976.410110955267	-1.89680520269986	0.0674811873173903	-28.1086518792037	7.67923921501708e-174	2.48844810270041e-172
ENSG00000005189.19	269.927392292233	-0.130797515969061	0.10404777622352	-1.25709093184343	0.208720710418006	0.303975083157005
ENSG00000005194.15	950.722613662394	0.541898987258631	0.0676200752846024	8.01387731347329	1.11147585622714e-15	4.89407917338725e-15
ENSG00000005206.17	1524.86115359246	0.12256169663439	0.0502829552780862	2.43744020128832	0.0147916604871228	0.0283554253412727
ENSG00000005238.19	266.67386567065	0.00070911550329457	0.0916351405020517	0.00773846691792536	0.993825658345878	1
ENSG00000005243.10	2.82375804685085	-0.883186669214862	1.15189652213327	-0.766723965429837	0.443245651650499	0.560035668024015
ENSG00000005249.13	962.790304035276	0.546959590966643	0.0602383614859788	9.07992145659463	1.08653230499818e-19	5.48884722593379e-19
ENSG00000005302.18	937.396174697012	-0.144204415439897	0.060111665839193	-2.39894225898953	0.0164425072503274	0.0312853472400013
ENSG00000005339.14	2623.05532960343	-0.376562031042727	0.0417493105915088	-9.01959878396922	1.88779410991694e-19	9.4813127057799e-19
ENSG00000005379.17	980.120599307974	-1.62419305081543	0.150560592223895	-10.7876372351148	3.93783466148576e-27	2.47483781043045e-26
ENSG00000005421.8	1.3275379902449	1.48460011802038	1.98171681881294	0.749148467594711	0.453767725058191	0.570064186586069
ENSG00000005436.13	1913.49102915247	0.256993419131606	0.0487993352901901	5.2663303219884	1.3917776338914e-07	4.20444694040044e-07
ENSG00000005448.16	439.952701199952	0.348488950123265	0.0984792856694908	3.53870306586949	0.000402097878651578	0.000931033882147936
ENSG00000005469.11	1050.7080771734	-1.76444303740512	0.0700176001174598	-25.1999930652456	4.00636421214717e-140	9.93070054525883e-139
ENSG00000005471.17	7.99049890512271	-1.97217484760415	0.978540490041286	-2.01542487784123	0.0438601499390788	0.0770665604069742
ENSG00000005483.20	4351.39207822489	-0.29041072617071	0.0420526220111318	-6.90588867666408	4.98901112891584e-12	1.8819989170578e-11
ENSG00000005486.17	1389.86493072087	0.30805851231603	0.0494424407490623	6.23064937023508	4.64505695706711e-10	1.60324454619658e-09
ENSG00000005513.10	10.3303364989133	-0.017367670168717	0.486640405742002	-0.0356889193001467	0.9715304060423	0.986077385384109
ENSG00000005700.15	1837.36909225603	0.0923718455235727	0.0377509488895282	2.4468748002569	0.0144100885559568	0.0276772026630361
ENSG00000005801.18	1080.31987791815	0.0123542720881726	0.0591436201253051	0.208885963726909	0.834537261784181	0.889527362148844
ENSG00000005810.18	2904.52529659179	-0.160027513392559	0.0470416987861112	-3.40182258553567	0.000669380772366964	0.00151402671802307
ENSG00000005812.11	4012.75856825739	-0.442196033427712	0.035804519116687	-12.3502855040894	4.85388654444333e-35	3.65168384085357e-34
ENSG00000005844.17	5.55845281269736	0.483157835262939	0.758687724401777	0.636833600601495	0.524233237090495	0.634310376040944
ENSG00000005882.11	1544.67422820655	-0.528125355574339	0.0500688069074706	-10.5479916178218	5.18944936451005e-26	3.17338252179567e-25
ENSG00000005884.18	1856.40388449851	-0.692628924102432	0.0483409052755122	-14.3280089637315	1.46253762982426e-46	1.35756462155416e-45
ENSG00000005889.15	2147.37964352616	-0.22117825095027	0.0407619274638069	-5.42609892887567	5.75990424809221e-08	1.77829793586723e-07
ENSG00000005893.15	3933.30416175909	0.139687019154616	0.0317271483325499	4.40275998619473	1.06882388613382e-05	2.82989122183617e-05
ENSG00000005961.18	66.335279373826	-0.657689778348168	0.396191114809822	-1.66003162050686	0.0969080915164879	0.157001979987975
ENSG00000005981.13	24.3285963600544	-0.538006365664314	0.34633874012032	-1.55341087594593	0.120325006249182	0.190102826188359
ENSG00000006007.12	1929.9917880875	0.0179755606467444	0.0393422274651895	0.456902463457348	0.647741153266578	0.745561005591771
ENSG00000006015.17	960.518624924386	0.0573926958882998	0.0686978746835782	0.835436265716371	0.403472117891025	0.521452388939705
ENSG00000006016.11	81.6911082560597	1.57684853648541	0.1931324806252	8.16459526321467	3.22514727204773e-16	1.45087945789253e-15
ENSG00000006025.12	345.139174045035	-1.37576679742482	0.112888151977898	-12.1869901607937	3.64641677400036e-34	2.69345588914208e-33
ENSG00000006042.12	4104.74486758792	-0.504510164128129	0.0324711696017655	-15.5371725230587	1.94371850400296e-54	2.03875610875132e-53
ENSG00000006047.13	2.01220798613909	-2.94094778903773	1.5994794547767	-1.83869056914414	0.0659607113299957	0.11163745359622
ENSG00000006062.16	273.319701722869	-0.741814467215696	0.140650135308232	-5.27418239299965	1.33349236604538e-07	4.03265088966894e-07
ENSG00000006071.13	797.823123626897	2.26765222786103	0.0617710203815536	36.7106163028223	4.94476666541236e-295	3.12838904365089e-293
ENSG00000006118.14	734.778063893327	-0.243727965820865	0.109656903273615	-2.22264133442394	0.0262399946636476	0.0481836223764703
ENSG00000006125.18	13564.2640545508	0.465423359642631	0.0278273016495929	16.7254218717768	8.55681403014693e-63	1.02358191360623e-61
ENSG00000006128.12	3.38822723968528	0.706805165179463	0.827395339197605	0.854253259227821	0.392964679130097	0.511011462797078
ENSG00000006194.10	1305.91400389322	0.507168750399256	0.0584782211938897	8.67278005460688	4.21696007360084e-18	2.02310537570513e-17
ENSG00000006210.7	20.3883557055477	0.731940689768742	0.443187257009683	1.6515382114264	0.0986287249505692	0.159465508643509
ENSG00000006282.21	8728.82257811414	-0.307751032778335	0.0315451293201892	-9.75589700884095	1.74055062998196e-22	9.58481168966857e-22
ENSG00000006283.18	110.112831108417	-0.772680520815199	0.172553780182007	-4.47791129235297	7.53769088769704e-06	2.01716988990082e-05
ENSG00000006327.13	43.4618817811775	1.26016554260304	0.239083033895394	5.27082797165104	1.35809714511606e-07	4.10519005081418e-07
ENSG00000006377.11	180.45360949966	-1.42486304576163	0.191406669925465	-7.44416611143425	9.75586816860535e-14	3.97515225377502e-13
ENSG00000006432.15	589.239120886378	0.22869034315452	0.0793543432712007	2.88188817054348	0.00395300001248435	0.00821216900331499
ENSG00000006451.8	3822.23793132257	-0.0408878710466261	0.0320337015457518	-1.27640169801259	0.201813556310535	0.295818061467539
ENSG00000006453.14	2766.13640529538	-0.833764992612341	0.0386301399081442	-21.5832765450731	2.57926884380754e-103	4.90011904559012e-102
ENSG00000006459.11	2165.01650838094	1.14150854248001	0.0373775122917712	30.5399817293704	7.68142199932693e-205	2.92701833699018e-203
ENSG00000006468.14	6.70839317013644	-0.438989692952483	1.73627941560392	-0.252833552599477	0.800396838628211	0.86686096391618
ENSG00000006530.17	1689.03690835775	0.320803590603036	0.044526646103782	7.20475532460523	5.81481680009256e-13	2.29517694610903e-12
ENSG00000006534.16	130.067587018587	-0.249210260148848	0.19143742830123	-1.30178441258995	0.19299009375814	0.284863879696691
ENSG00000006555.11	12.0183220534077	-0.128170913101503	0.571961330785756	-0.224090172189478	0.822687139497277	0.881753899270799
ENSG00000006576.16	872.093493510175	-0.641642925639497	0.0739601340056824	-8.67552410857177	4.11650176289346e-18	1.9763373556421e-17
ENSG00000006607.14	1758.28456322421	-0.683492180332425	0.0485522975333298	-14.0774425734071	5.22672818155049e-45	4.72182529148322e-44
ENSG00000006611.16	6.03519323755258	-1.02225256924096	0.764063689954356	-1.33791538935979	0.180924019889826	0.270089757938026
ENSG00000006625.18	2732.56280773541	0.8466254069724	0.043638693617194	19.400796329953	7.59852260851129e-84	1.16935101980712e-82
ENSG00000006634.8	1010.30527741436	-0.29080490375079	0.054855382124525	-5.30130121216996	1.14980200738221e-07	3.49092081126145e-07
ENSG00000006638.11	29.0224416713687	-1.22707419293125	0.359679600120812	-3.41157572606033	0.000645885582113508	0.0014630431650307
ENSG00000006652.14	2173.23117983921	0.917831298991798	0.0486851192774887	18.852399102906	2.80813550164677e-79	4.10589379400722e-78
ENSG00000006659.13	3.32058411532547	1.06159299954402	0.957622831531455	1.10857110397659	0.267615249455624	0.375057314249464
ENSG00000006695.11	467.066099390412	0.285689720530239	0.0805060636624203	3.54867332389022	0.000387177093031715	0.000897841783456952
ENSG00000006704.10	863.773888958621	0.115160685330689	0.0590927038540677	1.94881394520522	0.0513176477851021	0.0889544579202661
ENSG00000006712.15	4370.60336817523	0.348089259194948	0.0389901135129083	8.92762877132193	4.35237360268107e-19	2.16251442353107e-18
ENSG00000006715.16	2011.81114420625	0.0370762714280063	0.0394004126732977	0.941012261354652	0.346698575758947	0.463451754164671
ENSG00000006740.17	126.146784927285	0.374530668476942	0.162296281324051	2.30769716608066	0.0210159858164722	0.0392825349601635
ENSG00000006744.19	2805.90639426324	0.204771665707881	0.0378627404662156	5.40826319454071	6.36388585032339e-08	1.95870086658061e-07
ENSG00000006747.15	825.813585006562	-1.32506792780863	0.0771839420823811	-17.1676632737201	4.63715685441245e-66	5.81951504732907e-65
ENSG00000006756.16	3679.60735440875	-0.703809233013464	0.0390615013612942	-18.017976997445	1.40798685876726e-72	1.90753025889685e-71
ENSG00000006757.12	1051.04205281456	0.53804026249794	0.0627192376478577	8.57855233379606	9.60746033535579e-18	4.54359461374717e-17
ENSG00000006788.14	45.4435640028065	-2.31351444347836	0.26447898121073	-8.74744160344073	2.18244246090462e-18	1.05798822192576e-17
ENSG00000006831.10	2897.7053727538	1.08111449022412	0.0356849790697623	30.2960662555133	1.29161404427727e-201	4.82033263827748e-200
ENSG00000006837.12	135.003259970788	0.273548833107055	0.144504648969856	1.8930106059364	0.0583564590460853	0.0999125085336146
ENSG00000007001.12	11.6731225895903	-1.18159979115334	0.715635779632625	-1.65111894176102	0.0987142902595205	0.159577959975826
ENSG00000007038.11	2.76798988180237	0.916358020537509	0.91273433832502	1.00397013902111	0.315393006965635	0.429023709516215
ENSG00000007047.15	1356.36151811361	0.274901247585076	0.0557876180874488	4.92763908927174	8.32291727840648e-07	2.38281020602446e-06
ENSG00000007062.11	2.23649544513083	-0.524787822835541	1.05398808700349	-0.497906787853289	0.61854974277444	0.719115495493631
ENSG00000007080.11	2756.06845678441	0.354820004628531	0.051938598885607	6.83152823221146	8.40147523959838e-12	3.13368893973341e-11
ENSG00000007168.13	8063.97259412448	0.0796050413157038	0.025826117247382	3.08234646939711	0.00205375642849855	0.0044152439982252
ENSG00000007174.18	39.2157713228374	-0.841605667414178	0.294909398585328	-2.85377702932269	0.00432028418234288	0.00894255748544987
ENSG00000007202.15	16340.6671697127	-0.169879570422507	0.0199488287431795	-8.51576664522665	1.65491783586932e-17	7.75472785117323e-17
ENSG00000007216.14	1.36205074888563	1.46147346918703	2.16964404452877	0.673600571887567	0.500565289493175	0.613364833639295
ENSG00000007237.18	136.511723095246	-0.175416048066522	0.13532074307043	-1.29629829164642	0.194872736927154	0.287101262232665
ENSG00000007255.10	1895.55234968457	-0.0393357953198482	0.0514655162901986	-0.764313625030893	0.444680367788092	0.561350164670228
ENSG00000007264.15	1085.46911604058	0.426399946456566	0.0875580148213984	4.86991336345782	1.1164718970456e-06	3.16863691771886e-06
ENSG00000007341.19	730.15752239563	0.157672712969609	0.0655104083091336	2.40683453269862	0.0160914587947519	0.030649592117042
ENSG00000007350.17	1.94140067280858	5.52502896155274	1.51908206958453	3.63708391546207	0.00027574211748736	0.000648332309981784
ENSG00000007372.22	5.22403393810071	0.833852730530032	0.816756095558148	1.02093236287413	0.307286484947894	0.420079047779296
ENSG00000007376.8	838.738977610846	0.381119967985849	0.0670557320268693	5.68362996668403	1.31865428280544e-08	4.21280237288067e-08
ENSG00000007384.15	1120.95474741551	-0.541011333451865	0.0608575095295272	-8.88980402967976	6.12167805263459e-19	3.01753455134689e-18
ENSG00000007392.16	834.964347857441	0.264613472653201	0.0672828336467836	3.93285268040803	8.3943687878313e-05	0.000206992545870688
ENSG00000007402.11	310.873956372354	-1.52402207866758	0.166908556634698	-9.13088046170758	6.79444324286316e-20	3.45777475452043e-19
ENSG00000007516.13	301.131898876709	-1.75460001107078	0.123621219440671	-14.1933562782306	1.00720462159747e-45	9.22877282934067e-45
ENSG00000007520.4	756.156386127029	0.141317054529652	0.0699100325006076	2.02141308586037	0.0432370212061341	0.0760857038072448
ENSG00000007541.16	765.474633237602	-0.311826870246101	0.0628262032498857	-4.96332507959835	6.9296451802506e-07	1.99452482376104e-06
ENSG00000007545.15	1809.32417728245	0.279146090645423	0.0485479494161653	5.74990486729959	8.92936784813722e-09	2.87997041342493e-08
ENSG00000007866.21	465.120557938126	0.460091534389802	0.0729868396255726	6.30376019498999	2.90509863212296e-10	1.01358036833996e-09
ENSG00000007923.16	3637.26989682053	0.259272939756846	0.0334989953728215	7.73972284456027	9.96337641134899e-15	4.23008369198496e-14
ENSG00000007933.13	10.3216897584109	0.303125746111302	0.497255168684024	0.609597979471021	0.542128150417339	0.650965349741951
ENSG00000007944.15	307.282473993086	-0.0229026845630203	0.0999346905146479	-0.229176519635725	0.818731721567281	0.879216751757428
ENSG00000007952.18	24.8172498080849	0.104558563895379	0.371733607987259	0.281272829921159	0.778501148012274	0.851897066699792
ENSG00000007968.7	80.0255145209113	0.375499265819331	0.244058963847072	1.53855961649751	0.123911843781663	0.194827545145939
ENSG00000008018.9	4891.38377057073	0.252087855899964	0.0445231794769918	5.66194640322654	1.49665574842958e-08	4.76467290901806e-08
ENSG00000008056.14	207.700422198357	0.583899644786902	0.115407117096981	5.05947691506951	4.20408169177507e-07	1.23192389406536e-06
ENSG00000008083.14	668.654150962053	-0.201252986723423	0.0720870044213297	-2.79180676654494	0.00524146471214638	0.0107554726367757
ENSG00000008086.11	1233.82227243762	2.40229497099646	0.0626009794970567	38.3747185794338	0	0
ENSG00000008128.23	2125.1231826916	0.124349703044091	0.0463841539555262	2.68086603807238	0.00734319057652353	0.0147388906233797
ENSG00000008130.15	4936.41414409549	-0.227004161602505	0.0296029446184062	-7.66829666874964	1.74295385224852e-14	7.34051718543125e-14
ENSG00000008196.13	2.40062205465461	0	1.88143455263275	0	1	1
ENSG00000008226.19	14.3153119921653	-0.347352028927385	0.616678192013468	-0.563263033176628	0.573255786455881	0.678772180398031
ENSG00000008256.16	1973.82802106474	-1.84952799943765	0.0754982657820875	-24.4976223000405	1.56589300273089e-132	3.69747412931564e-131
ENSG00000008277.14	338.364995998173	1.94645075764255	0.125575841348483	15.5002008088561	3.45809671634995e-54	3.61007907072489e-53
ENSG00000008282.8	5824.32019343105	-0.0677050879740329	0.0314878452817117	-2.15019755617754	0.0315395913904268	0.0570426097485993
ENSG00000008283.16	5398.08119037518	0.317648270829909	0.0266020111241021	11.9407615216772	7.25558395606589e-33	5.18267142152104e-32
ENSG00000008294.21	4047.91242482081	0.997601788075401	0.0320024756285723	31.1726442558315	2.5027525018961e-213	1.01583206945596e-211
ENSG00000008300.17	705.478506316434	-0.304570701572866	0.0716094623845883	-4.25321865896895	2.1071963496468e-05	5.45806031350547e-05
ENSG00000008311.15	74.4658799419614	0.123293157815129	0.184128726487418	0.669603055249252	0.503110865903576	0.615802508696252
ENSG00000008323.15	174.385857488715	-0.291795529295496	0.126400271037058	-2.30850398421967	0.0209711214921359	0.0392168039989468
ENSG00000008324.11	885.696522721352	0.121478924189927	0.0692607348847581	1.75393640266818	0.0794414051312767	0.131559561480905
ENSG00000008382.15	280.039560396927	-0.387529681684933	0.126183860467291	-3.07115093998401	0.00213235325980511	0.00457828788134627
ENSG00000008394.13	1192.19009393439	-0.683210808390022	0.0634687610241692	-10.7645209606321	5.0624142559247e-27	3.172605462463e-26
ENSG00000008405.12	1315.24572810474	0.270126581854598	0.0450531770221528	5.99572770909753	2.02576212850497e-09	6.77219356835487e-09
ENSG00000008438.5	3.35334152848123	1.51153874338746	1.36551728879495	1.10693489990256	0.268322075483732	0.375888559139273
ENSG00000008441.16	9894.71529304075	-0.501481857004403	0.0396968271111987	-12.6327944447462	1.39243942080644e-36	1.08355818888136e-35
ENSG00000008513.16	1114.74446271213	4.95001009857272	0.0771159128868805	64.1892174165632	0	0
ENSG00000008516.17	71.5280352747151	0.553680562513891	0.221035329940534	2.50494146190498	0.0122471661162232	0.0237935049259322
ENSG00000008517.16	10.5681512561721	1.74902603816021	0.48188085452781	3.62958192201693	0.00028388062870632	0.00066699564365577
ENSG00000008710.19	1333.11857856331	0.0527527812033809	0.0703409950218177	0.749957847298271	0.453280092667754	0.569644278394228
ENSG00000008735.14	2077.66608379732	-0.263144168678294	0.0432042597644919	-6.09069962343304	1.12418307140982e-09	3.80758742864146e-09
ENSG00000008838.20	2756.73343981681	-0.198072237967949	0.0377511064189999	-5.24679292229327	1.54769689780028e-07	4.66203921950752e-07
ENSG00000008853.16	628.679069142317	1.24883873302288	0.0759172108476776	16.4500080953789	8.38570325505283e-61	9.71055666298361e-60
ENSG00000008869.12	2616.78510945895	-0.381031694745134	0.0396051158961629	-9.62076959310324	6.53404439368331e-22	3.54235502507385e-21
ENSG00000008952.17	11464.6092751284	0.0866811819447144	0.0263675842602947	3.28741461823039	0.00101111844942415	0.00224819586952737
ENSG00000008988.9	37737.9566802862	-0.179546748383668	0.0630545942341549	-2.84748083092751	0.00440667479932088	0.0091156967070444
ENSG00000009307.16	24572.0719290841	0.115126487629589	0.0309445398170456	3.72041362742039	0.000198896757450354	0.000474140368328721
ENSG00000009335.18	7558.94526975888	0.147409789770368	0.0243052132240866	6.06494534367156	1.31998532989127e-09	4.45109773932372e-09
ENSG00000009413.15	1403.69559424766	0.650881519037316	0.0517140107612388	12.5861736395269	2.51575677678552e-36	1.94402934488401e-35
ENSG00000009724.16	88.5383426990271	0.127872323071402	0.224350110297313	0.569967729910823	0.5686995854376	0.674743211968244
ENSG00000009765.14	22.4970729455836	-0.538579177305148	0.438826548437039	-1.22731675926034	0.219703558978598	0.317764150292799
ENSG00000009780.15	228.024998696269	0.0270567134431881	0.118553181412858	0.228224271341684	0.819471893492029	0.879821967751462
ENSG00000009790.15	10.852629589643	0.518070850697688	0.580747800576762	0.89207544166878	0.372352497111327	0.490129570135199
ENSG00000009830.11	380.247008798232	0.294533860399092	0.0862387383334538	3.41533127792567	0.000637044820543033	0.00144350952002298
ENSG00000009844.16	1992.64324298479	0.391682089512427	0.0441208178614097	8.87748932358329	6.83863998657404e-19	3.36594853772374e-18
ENSG00000009950.16	77.8449000963431	-0.394521956221837	0.283613618335715	-1.39105434547519	0.164208947671945	0.248709539303404
ENSG00000009954.11	6724.53386264005	-0.0711971315136624	0.0258114112117475	-2.75835873248413	0.0058092408066627	0.0118328250241191
ENSG00000010017.13	682.528677803777	-0.0285866591789267	0.065399791182827	-0.437106276058465	0.662034275968556	0.75819879303084
ENSG00000010030.14	26.322888296216	-0.525850049856586	0.373284951482474	-1.40870947989789	0.158921090621497	0.241932504392011
ENSG00000010072.16	304.046881959289	0.232245380895608	0.0895605875740556	2.5931649979805	0.00950971349676144	0.018825775332965
ENSG00000010165.20	1296.32837167425	-0.0654954089182575	0.0561373193912326	-1.16669997122247	0.24333155445717	0.346061125296293
ENSG00000010219.13	319.775213037125	1.15696760819239	0.1158488992295	9.98686751352216	1.73993338118337e-23	9.87614137100639e-23
ENSG00000010244.18	9196.0777276229	0.245532176337979	0.0260125064449104	9.43900492088178	3.76336260644396e-21	1.98517875552731e-20
ENSG00000010256.11	6260.36683660241	0.213745992629386	0.0385236961567726	5.54842899184813	2.88247907888733e-08	9.0308010632205e-08
ENSG00000010270.13	2951.33227727976	-0.819665629591267	0.0382642992464509	-21.4211587754947	8.48516878920863e-102	1.59078954656763e-100
ENSG00000010278.14	15455.2276305644	-0.325584341523064	0.0242357084242307	-13.4340756962378	3.81805792414237e-41	3.23374740204986e-40
ENSG00000010292.13	2151.32221744311	-0.411872376078642	0.0549483848415841	-7.49562297902054	6.5984204909896e-14	2.71077967357105e-13
ENSG00000010295.19	11.2075093113483	0.689672458276702	0.618873519206021	1.11439969052402	0.26510775604574	0.372245247638967
ENSG00000010310.9	33.8185905154116	0.231713052764327	0.33195389601609	0.698027815143028	0.485159799157131	0.599166489273252
ENSG00000010318.21	197.924641715671	-0.529318118411002	0.140646064578196	-3.76347621242337	0.000167567672923205	0.000402732290603781
ENSG00000010319.6	31.1571895912054	0.958921538510791	0.260174157172078	3.68569095767865	0.000228082988956506	0.00054048345861049
ENSG00000010322.16	4581.30478556103	0.218761004613181	0.0440174654916307	4.9698682595611	6.69984076971202e-07	1.93089120317557e-06
ENSG00000010327.10	15.0643886793424	1.10053488661428	0.473669921439312	2.32342151528253	0.0201565194028209	0.0378176685350044
ENSG00000010361.13	1310.69921159432	-0.646991542051967	0.0621392632312299	-10.4119603034946	2.18671717759198e-25	1.31143805694344e-24
ENSG00000010404.18	1459.09411224609	-0.645025700164778	0.117366547732523	-5.49582238403044	3.88893780763423e-08	1.20946694082932e-07
ENSG00000010438.16	186.508311792958	0.768208346363859	0.190322365310286	4.03635350533521	5.42883974980987e-05	0.000136004207886814
ENSG00000010539.11	474.447709637392	0.0637808828277321	0.0806894721580771	0.790448631300751	0.429265810689282	0.546320859647915
ENSG00000010610.10	7.33964020438836	0.0123238924161309	0.762049425684835	0.0161720381916904	0.98709714283699	0.996800555338149
ENSG00000010626.15	293.774723197613	-0.622646150622022	0.109117638254132	-5.70619159820796	1.15531945132765e-08	3.7028564402555e-08
ENSG00000010671.15	5.84480655296821	2.74309681723022	1.42861266049876	1.92011235310805	0.0548437092663512	0.0944504218777319
ENSG00000010704.18	28.2569948772839	0.161385077278821	0.307440305963909	0.524931422940252	0.599630864272105	0.702035218780331
ENSG00000010803.16	2995.63060668745	-0.772662821667922	0.036294787539559	-21.2885340856664	1.44992681799251e-100	2.69046476310733e-99
ENSG00000010810.17	357.492368647562	3.51363157898012	0.131128682559608	26.7952938319417	3.66619132386912e-158	1.05583131348826e-156
ENSG00000010818.10	922.07556451606	-0.356408926207281	0.0564867861489382	-6.30959823537386	2.79760748750061e-10	9.76589939015583e-10
ENSG00000011007.12	4876.26464043561	0.136138397488842	0.0302442300587857	4.50130147880209	6.75386285625859e-06	1.81251996852111e-05
ENSG00000011009.11	2404.63230351383	0.0891282240410094	0.0471509183645593	1.89027546296961	0.0587211286513816	0.10045093329557
ENSG00000011021.23	1074.9888708751	-0.136700481969164	0.0578496124322139	-2.3630319413003	0.0181261072590362	0.03427604056982
ENSG00000011028.14	27.4450076791568	-0.370734454514155	1.57576525819639	-0.235272641394883	0.813997128193138	0.876115185124273
ENSG00000011052.21	62.0448805463391	0.248729913993895	0.297007630194942	0.837452942978738	0.402338017141415	0.520492979137375
ENSG00000011105.14	4236.62549014541	0.423656489773301	0.0324153625371248	13.0696205938803	4.91098513316789e-39	4.00946426542003e-38
ENSG00000011114.15	687.874519702637	-0.442709053099361	0.213974207443743	-2.0689832591891	0.0385476576724068	0.0684745761434526
ENSG00000011132.12	356.636798030895	0.554175005978636	0.0870240896573109	6.36806438494102	1.91428563957113e-10	6.74620663324723e-10
ENSG00000011143.16	381.493201594877	-0.269203940048016	0.113452099112119	-2.37284230221228	0.0176517985672711	0.033442598502438
ENSG00000011198.9	915.622765660458	0.00857230251067288	0.0532595842003241	0.160953237607528	0.872130231321515	0.915013602527321
ENSG00000011201.12	40.6113747358134	-1.22232365446319	0.312638571062968	-3.90970202527251	9.24100421077228e-05	0.000226970634602515
ENSG00000011243.18	4211.15776178038	0.190792053698278	0.0350361123644108	5.44558288071031	5.16360127406168e-08	1.59716606845841e-07
ENSG00000011258.16	1940.78552816336	-0.195032671776161	0.0508018354987586	-3.83908710898697	0.000123492614747733	0.000300205454904557
ENSG00000011260.14	2996.0516618834	0.167286081576416	0.0430696713678608	3.88408075250018	0.000102717767154735	0.000251389215476693
ENSG00000011275.18	1013.3430320389	-0.0245179898671307	0.0594229518823394	-0.412601344942904	0.679898715712005	0.773561401314487
ENSG00000011295.16	2915.52823925744	0.0330731197431935	0.0383394810506369	0.862638690897043	0.388336150599454	0.506488949299511
ENSG00000011304.20	11405.8393166344	0.056884445253018	0.0310529279295919	1.83185448348044	0.0669731034155921	0.113138046733644
ENSG00000011332.19	43.0144464360292	-0.0555843351398743	0.261956462657504	-0.212189211046677	0.831959423441843	0.887634206851142
ENSG00000011347.9	4276.48661250033	-1.49071682193728	0.0365844917683602	-40.7472333188598	0	0
ENSG00000011376.11	1740.23223169812	-0.51975803901344	0.0468451548510059	-11.0952357968837	1.32310634684934e-28	8.64814246846849e-28
ENSG00000011405.13	5613.67669544744	1.24937178251976	0.0319344453797758	39.1230149032428	0	0
ENSG00000011422.12	37.8809944841834	2.15524601490932	0.280510196435443	7.68330721056456	1.55033205597035e-14	6.53895609384826e-14
ENSG00000011426.11	487.179483205161	-0.38447850568848	0.102008704126256	-3.76907548215308	0.000163853334963901	0.000394137973747203
ENSG00000011451.19	3579.52479298282	0.368309984452157	0.0374386131422549	9.83770373792146	7.74585297302415e-23	4.3119302765195e-22
ENSG00000011454.17	4473.46029171229	-0.0224481565588916	0.0300147698004296	-0.747903672363674	0.454518262322553	0.570660520999569
ENSG00000011465.17	13.0767764624924	1.8725346679828	0.459277791453518	4.07712870691313	4.55952566945191e-05	0.000115021249451275
ENSG00000011478.12	523.154014404922	0.341892933664164	0.0822536995764512	4.15656603197999	3.23066826737071e-05	8.24378846356348e-05
ENSG00000011485.14	3582.54567514269	-0.608506213152011	0.0390751414707212	-15.5727193875411	1.11561586974469e-54	1.17263231372057e-53
ENSG00000011523.14	760.476045076868	-0.378181965090006	0.110961321055498	-3.40823235964228	0.000653851915175772	0.00148024705413359
ENSG00000011566.15	1434.77418887997	-0.533016208639407	0.0528318159329187	-10.0889246229239	6.18432875183184e-24	3.5692872196715e-23
ENSG00000011590.14	34.2059816721547	0.459067876146762	0.293239957744251	1.5655024631641	0.117465140285799	0.186234111436411
ENSG00000011638.10	139.630709163163	-0.397403881621916	0.15765967652574	-2.52064377131355	0.0117140373674384	0.0228401380193406
ENSG00000012048.22	754.864728767421	-0.193670594562171	0.0873773725973753	-2.21648452917648	0.0266583362696954	0.0488572727164575
ENSG00000012061.15	2068.47360565863	0.201687607474261	0.0500117632478203	4.03280337217568	5.5115394236917e-05	0.00013800662039798
ENSG00000012124.17	3.85547143446887	-0.15203310790955	0.928780347956911	-0.163691133478422	0.869974297856153	0.913711420491014
ENSG00000012171.19	756.765996190267	-0.0761700946977778	0.0910223008756857	-0.836828930547554	0.402688733028938	0.520845259640038
ENSG00000012174.12	1811.95311884914	-0.413651065033745	0.0468075774594865	-8.83726711538903	9.80884258750207e-19	4.81004980133683e-18
ENSG00000012211.13	107.729674622024	0.416148478706125	0.157831674097337	2.63666010695345	0.00837266781477211	0.0166908969571465
ENSG00000012223.12	4.43229669805083	0.533918153203472	1.18740450706932	0.449651445673939	0.652961786746844	0.750143389912191
ENSG00000012232.8	715.14279853379	-0.530986293701736	0.0686604315284701	-7.7335123284444	1.04619233725036e-14	4.43513445842639e-14
ENSG00000012504.15	11.680103856405	-2.66362385450829	0.836098644356467	-3.18577702820992	0.00144365814041634	0.00315225847270267
ENSG00000012660.14	10330.8124884817	0.955779791653311	0.0331369584813599	28.8433168116788	6.14563196169408e-183	2.09719690692811e-181
ENSG00000012779.11	57.4361685467922	0.0383185554050732	0.565595950457829	0.0677489917918538	0.945985449060773	0.968485770796884
ENSG00000012817.15	2179.99348212107	-0.266594087354523	0.0385509309817244	-6.91537352187178	4.66632206491245e-12	1.76360956631216e-11
ENSG00000012822.16	3227.58387648105	0.0173006735656835	0.0379988376235556	0.455294810253848	0.648897159377879	0.746659268580091
ENSG00000012963.15	1353.14497649587	-0.26280437900939	0.0609775499770069	-4.30985467780333	1.63361860742975e-05	4.27137040507313e-05
ENSG00000012983.11	1785.11862060765	-0.366531989849151	0.0513046054998321	-7.14423171717695	9.05006257582277e-13	3.54897082002306e-12
ENSG00000013016.16	355.920604736864	-0.662710345603841	0.0923498673994193	-7.1760833476628	7.17368309044328e-13	2.82315028257196e-12
ENSG00000013275.7	1779.89097713606	0.877485121143426	0.0431680984596593	20.3271664134903	7.39516244164697e-92	1.2479101803521e-90
ENSG00000013288.8	1493.4449830625	-0.147793976918493	0.0442515242875158	-3.33986183070734	0.000838200810566432	0.00187859918508529
ENSG00000013293.6	45.1720875120234	-0.442407552018597	0.338541280752826	-1.30680533562938	0.191278832607354	0.282809989986791
ENSG00000013297.11	14.6805811191946	0.739645159337566	0.483405895656757	1.53007062177569	0.125999249176424	0.197735178898886
ENSG00000013306.16	7505.13374699159	0.450042079110759	0.0305771905598551	14.718228551109	4.92390272816657e-49	4.7496833237963e-48
ENSG00000013364.19	44.2617977993587	0.615723313201432	0.318165759177094	1.93522808612071	0.0529623126389753	0.0914394809479459
ENSG00000013374.16	4149.92884851554	0.522364988703685	0.0361940610868709	14.432339809836	3.23903574641301e-47	3.04484638633325e-46
ENSG00000013375.16	6110.17716558556	0.909938905066422	0.029337434382416	31.0163081476481	3.24926162287789e-211	1.29250568627412e-209
ENSG00000013392.8	2270.81034158081	-0.477694434849866	0.0412573614627487	-11.5784048691814	5.30234950330382e-31	3.66275643852138e-30
ENSG00000013441.16	3020.60294112835	0.0926948177792232	0.0531831449637135	1.74293599677996	0.0813447953421417	0.134543980942281
ENSG00000013503.10	1051.36385867152	0.590926336010179	0.0573980476382372	10.2952340772044	7.40392803049178e-25	4.36159863197371e-24
ENSG00000013523.9	1111.76239512038	-0.172717911944048	0.0619467607512596	-2.78816696546214	0.00530072167842913	0.0108703521639652
ENSG00000013561.18	3725.31164851196	0.579541794142407	0.0325029636485212	17.8304292620644	4.10259156509637e-71	5.47625902885502e-70
ENSG00000013563.14	1081.83749817959	-0.242155300437199	0.0562120275912873	-4.30789122566239	1.64818399642107e-05	4.30775853962956e-05
ENSG00000013573.17	1081.29881719448	-0.251321092266088	0.0713484364678414	-3.52244708795216	0.000427582385291655	0.000986945721157909
ENSG00000013583.10	1554.43992700412	0.865723153705954	0.0583368151741184	14.8400825640211	8.06566305358746e-50	7.86787072907218e-49
ENSG00000013588.8	76.3104353723692	0.213479964565452	0.226412754548967	0.942879587286157	0.345742497020456	0.46252951756197
ENSG00000013619.14	41.4133603346575	1.67082619027814	0.359017178278996	4.65388926036214	3.25731789089785e-06	8.95133594149244e-06
ENSG00000013725.14	37.629608233893	0.0950032581667253	0.357789304840993	0.265528502057785	0.79060235614862	0.860226815663128
ENSG00000013810.19	1349.9939453469	0.00859949871643953	0.074680063670289	0.115151196903181	0.908325280497008	0.941195576094466
ENSG00000014123.10	1736.88162311908	0.289820367879474	0.0582785760167803	4.97301731936664	6.59187693291196e-07	1.90060062783568e-06
ENSG00000014138.9	785.094913505991	-0.168539749954668	0.0848773308928511	-1.98568626253614	0.0470681713187947	0.0822537343223658
ENSG00000014164.7	846.89348067166	0.111561223173669	0.0622855627610733	1.79112491287293	0.0732732521450026	0.122597820669781
ENSG00000014216.15	6237.4147815807	-0.573074058770591	0.0324986322394581	-17.6337900791651	1.35567074004954e-69	1.7786150216226e-68
ENSG00000014257.16	195526.103427505	-0.98700391736908	0.0287685211676665	-34.3084690247615	5.86732735739759e-258	3.03714199754744e-256
ENSG00000014641.18	4251.81624649458	0.567362070734367	0.0366914444845797	15.4630617219993	6.15996629375829e-54	6.4105466458647e-53
ENSG00000014824.14	4122.29150360991	-0.0206188337355915	0.0392923814104839	-0.524753985262141	0.599754223191796	0.702097151902568
ENSG00000014914.21	16.3680998814341	1.7530546867278	0.474892977516368	3.6914731733791	0.000222958916070879	0.000529096003617117
ENSG00000014919.12	1932.88495898678	0.0661160607868584	0.0447781432796172	1.47652528542768	0.139802932430185	0.216566858950731
ENSG00000015133.19	1093.59616710022	-0.655038901406972	0.0672873521413511	-9.73494840502754	2.13926229596004e-22	1.17576829277958e-21
ENSG00000015153.14	637.813182913674	-0.00892164979416391	0.0646796859078112	-0.137935886189677	0.890291088400819	0.927088049991636
ENSG00000015171.19	3664.32640836617	0.125427368835431	0.0356780568263975	3.51553251472569	0.000438873015971876	0.00101160077900804
ENSG00000015285.10	47.4985837660951	0.927113754293254	0.300668426828727	3.08350884750987	0.0020457502709817	0.00440040552081968
ENSG00000015413.9	1.21444321061679	-0.229772314011216	1.43892986976818	-0.159682774566515	0.87313097067824	0.915629715567599
ENSG00000015475.18	811.774995692194	0.304957408691367	0.0793151961505213	3.84487996616223	0.000120611463213636	0.000293308828600923
ENSG00000015479.18	15937.7306026279	0.0178995574367342	0.0312157569912479	0.573414171623413	0.566364297134584	0.672707648912746
ENSG00000015520.14	1.79992052090917	0.547937848957341	1.44425257435303	0.379391983568245	0.704396802582262	0.793775735293294
ENSG00000015532.9	1000.9217985338	0.184477624892493	0.0573557090797097	3.2163777216339	0.00129819842823917	0.00285057255138591
ENSG00000015568.13	1647.69336921625	-0.176481024589538	0.352583320964458	-0.500537076191782	0.61669695643246	0.717589399471157
ENSG00000015592.16	2.7274438264323	-1.38444740998641	1.55393584173997	-0.890929582032302	0.372966949029393	0.490682487932848
ENSG00000015676.18	2898.06455857142	-0.207115819199907	0.0428508433763572	-4.83341290113749	1.34212013560135e-06	3.79230287571235e-06
ENSG00000016391.11	3178.19467321459	-0.767091826253066	0.0366361147316538	-20.9381325468526	2.40710611094683e-97	4.3256282853976e-96
ENSG00000016402.13	3776.79730005938	2.3759691688906	0.0372550570091117	63.7757491099663	0	0
ENSG00000016864.18	1634.94106007674	-0.224741097085835	0.0495953612927418	-4.53149430163996	5.85679172946443e-06	1.57943169656964e-05
ENSG00000017260.19	30130.7782008951	-0.7593910091608	0.0249454131757405	-30.4421098905394	1.52356382319216e-203	5.72888744007481e-202
ENSG00000017427.16	80.646795600825	4.39227695380977	0.238390145587195	18.4247421091625	8.31861691981489e-76	1.17243081043134e-74
ENSG00000017483.15	2.34979508243856	1.14884250157351	1.24131123803585	0.925507210738976	0.354702134652242	0.471320098778806
ENSG00000017797.13	11082.6348234544	1.54145965851789	0.0251035148924855	61.4041366366314	0	0
ENSG00000018189.13	722.507093706891	-1.14742695986857	0.0875736251773967	-13.1024261876135	3.18898068800057e-39	2.609987520787e-38
ENSG00000018236.15	1.19570347235463	1.13615749454718	1.7566566236783	0.646772669873386	0.517779082950409	0.628851200202248
ENSG00000018280.17	66.56342259516	-0.142118929728447	0.220320557107666	-0.645055239484511	0.51889138898742	0.629766601246022
ENSG00000018408.14	923.859690770778	-1.99142861992931	0.0797878975834709	-24.9590311343391	1.70389058185854e-137	4.16648287188452e-136
ENSG00000018510.15	1270.01593468854	0.235000006467761	0.0501715955547962	4.68392531409728	2.81432589728626e-06	7.77362450547719e-06
ENSG00000018610.14	455.938666053999	0.0086520194368826	0.0827490240039233	0.104557359328762	0.916727051501707	0.947789337982074
ENSG00000018625.14	2.3014466483223	1.25620108143922	1.14669760670834	1.09549463964193	0.273299992622267	0.381842088682638
ENSG00000018699.13	876.000594811861	-0.0419446744321069	0.0743949758773229	-0.563810579107836	0.572883051302204	0.678371142566942
ENSG00000018869.16	171.385556332152	0.133212219667598	0.131346603641012	1.01420376298184	0.310485533426353	0.423567164869094
ENSG00000019102.12	5.82334590985743	-0.69554138276998	1.11984723402457	-0.621103809195747	0.534531323129886	0.644055304634553
ENSG00000019144.19	930.293819970082	-0.816746071767981	0.0766578305358815	-10.6544375970265	1.66246451236131e-26	1.02956044956024e-25
ENSG00000019485.13	203.669413184752	-0.959618979892825	0.173439059544747	-5.53288851087921	3.14999706941065e-08	9.85035173329434e-08
ENSG00000019505.8	74.0780835043033	-1.49779631146704	0.291287691804731	-5.14198283555046	2.71853959098544e-07	8.07106197961136e-07
ENSG00000019549.12	13.171344076274	0.582268702581664	0.389984636798737	1.49305548895804	0.135422662547995	0.210534225908339
ENSG00000019582.15	6.71393339922478	-0.92660028199623	0.700001693404802	-1.32371148630978	0.185598882225455	0.275988667651924
ENSG00000019991.17	2863.51119448251	-1.58137965114916	0.236203077540039	-6.69500019906005	2.15671338679953e-11	7.90094505248672e-11
ENSG00000019995.6	1193.10302418745	-0.132381945057145	0.0534858863263175	-2.47508182344559	0.0133205653959521	0.025738369960823
ENSG00000020129.16	3239.53080796173	0.333887449526335	0.0375727508392514	8.88642545643825	6.31063593976587e-19	3.10913877981691e-18
ENSG00000020181.17	30.7972288039774	1.67231481661758	0.526170591098472	3.17827496425889	0.00148154175861525	0.00323143763898909
ENSG00000020256.20	874.342169639126	-0.991057222222137	0.0656997673555699	-15.0846382279939	2.04391855150641e-51	2.05101977910228e-50
ENSG00000020426.11	595.00056322099	-0.175642368234292	0.0735160410775733	-2.38917065799227	0.0168864563469517	0.0320922688353947
ENSG00000020577.13	904.196749515557	-0.00762296016053751	0.0786988869857111	-0.096862363020732	0.92283569817311	0.951925084311175
ENSG00000020633.18	1.62167846964274	-0.137752507745065	1.6672002018958	-0.0826250546205699	0.934149678681942	0.959869499688189
ENSG00000020922.12	1575.30599385182	-0.737263387084218	0.0566731362722005	-13.0090451240099	1.08691746880404e-38	8.81610835807719e-38
ENSG00000021300.14	2976.08051803188	-0.47787357428494	0.0459726609941647	-10.3947338255142	2.62017478629587e-25	1.56809199147419e-24
ENSG00000021355.13	7.19205352924544	-0.109917597717748	0.705231265333581	-0.155860358326224	0.876143092836872	0.917726043159151
ENSG00000021461.16	8.65514680513442	0.529567634867995	0.722205754269712	0.733264214162195	0.463397296848141	0.578959654203833
ENSG00000021488.13	25.2753304929805	-0.318217504954175	0.425947229471954	-0.74708199264183	0.455014069231255	0.57113909338727
ENSG00000021574.12	1232.22828545065	-0.388927839520206	0.0592849387560305	-6.56031443535301	5.36944349334443e-11	1.93259236732637e-10
ENSG00000021645.18	363.966270887706	-0.698695931388584	0.0987435661003377	-7.07586285347046	1.48521693515079e-12	5.75629877491638e-12
ENSG00000021762.20	1417.08836966103	-0.0482079955076228	0.0495331108517153	-0.973247887699615	0.330430115611772	0.445363301367983
ENSG00000021776.11	3442.88015972003	-0.227636090711768	0.0349022782320418	-6.52209833405052	6.93305347647108e-11	2.48415718684991e-10
ENSG00000021826.15	5.57337757989195	0.453207503527519	0.972022566755728	0.466252038818571	0.64103510444663	0.739091038271154
ENSG00000022267.17	28.6046121275455	0.527931763252848	0.566140981320211	0.932509358396451	0.351073352555646	0.467558621945022
ENSG00000022277.12	4808.82155045293	0.29094576302855	0.0410338719903873	7.09038043245608	1.33743826595785e-12	5.20480515568716e-12
ENSG00000022355.17	1.24615376236459	0.502974726712136	1.75003973884718	0.287407603123038	0.773800240225439	0.847963542695083
ENSG00000022556.16	1031.92221484661	0.677251406294654	0.0847193658494193	7.99405660682594	1.30569764332604e-15	5.73155249644157e-15
ENSG00000022567.9	640.671317398116	-0.201055323416834	0.0731284795796183	-2.74934368350891	0.00597147375772627	0.0121458971747016
ENSG00000022840.16	9259.27302502593	0.149705214620738	0.0248472823806506	6.02501361425819	1.69095389567021e-09	5.67419097269097e-09
ENSG00000022976.15	580.641140132237	-0.472315546238719	0.0818870042570859	-5.76789382544603	8.02683469350892e-09	2.59644195109462e-08
ENSG00000023041.11	1733.79882288617	2.01157136032934	0.0396893150927891	50.6829446571833	0	0
ENSG00000023171.18	129.042750076344	1.27502763724397	0.159076058359105	8.0152076333553	1.09951112088171e-15	4.84353605836683e-15
ENSG00000023191.17	1124.70808721624	0.426374382593905	0.0489363004388852	8.71284463210269	2.96342689144906e-18	1.428941072337e-17
ENSG00000023228.14	2771.97754680226	0.130557763406763	0.0322794398343884	4.0446105656293	5.2410169927716e-05	0.000131414478672553
ENSG00000023287.13	6245.34996888367	0.0278422630763692	0.033526658254599	0.830451483262575	0.406283567832309	0.524134206585324
ENSG00000023318.8	3106.05618404547	0.460729356511141	0.0366387395007499	12.5749237771051	2.90079945664717e-36	2.23723035493504e-35
ENSG00000023330.15	1866.44180355917	0.222526312719675	0.049811630772004	4.46735650431149	7.91920964773111e-06	2.11671042207126e-05
ENSG00000023445.14	253.379387390772	-0.322161748062	0.105418092083356	-3.05603850055701	0.00224282454503171	0.0048030572058819
ENSG00000023516.9	1600.62779979539	-0.299756295008117	0.0616383321841453	-4.86314740172708	1.15533743340285e-06	3.27567501924674e-06
ENSG00000023572.9	1189.84634506834	0.117700948950233	0.0537659295257262	2.18913631715257	0.0285869335976251	0.052109119150011
ENSG00000023608.5	401.356037382449	0.78133347106217	0.0827307616946254	9.44429200284916	3.57815046035027e-21	1.89048145610606e-20
ENSG00000023697.13	309.082278453634	0.855668028050645	0.0988255671414115	8.65836698742394	4.78570643075894e-18	2.28880113891517e-17
ENSG00000023734.11	7237.86189457768	0.451034272284912	0.0266406945380989	16.9302745331916	2.69121954407602e-64	3.27831994461436e-63
ENSG00000023839.11	21.9115390725812	0.111187573981084	0.380331898259973	0.292343541232723	0.770023971011501	0.845033464663447
ENSG00000023892.11	153.773992498025	-1.01927877486273	0.145992525646306	-6.98171889519958	2.91590132377614e-12	1.11259807546496e-11
ENSG00000023902.14	314.878031175056	-0.312481326475799	0.116095838950143	-2.69158076035778	0.00711142780902632	0.0143140738113408
ENSG00000023909.10	1841.01732396896	0.650360157764109	0.0416202635479742	15.6260461208868	4.83913791350581e-55	5.129743589269e-54
ENSG00000024048.10	1818.44073094356	-0.164452782866018	0.0499664121371015	-3.29126658953981	0.000997373461559042	0.00221936754303374
ENSG00000024422.12	3.86797634744706	1.19635383417918	0.999309639588994	1.197180320077	0.23123627879469	0.331556788265298
ENSG00000024526.17	855.498765270024	-0.0410440966709017	0.0821573837659429	-0.499578915363611	0.617371607258364	0.71812284836584
ENSG00000024862.17	366.875747987616	-0.0106050264388435	0.113497174320081	-0.0934386825255718	0.925555060714292	0.953890820963703
ENSG00000025039.14	1298.3978415018	-0.0478018091393169	0.0448616761857451	-1.06553774186677	0.286632655746536	0.397018501276947
ENSG00000025156.12	554.096902528362	-0.250937685535077	0.0784722839640112	-3.19778745894744	0.0013848630884479	0.00302918850726354
ENSG00000025293.17	4618.5536478343	-0.227072371422572	0.0309867326035125	-7.32805147054557	2.33523039263774e-13	9.36394496878823e-13
ENSG00000025423.11	881.710789721463	-0.51441669661676	0.128090065139697	-4.0160546101349	5.91805478417666e-05	0.000147869751496811
ENSG00000025434.19	87.3075024110446	-0.325054437838764	0.193504299569936	-1.67983056997286	0.0929902854944242	0.151504529072791
ENSG00000025708.14	125.273483108447	-0.769022863398505	0.191400855519073	-4.01786533980185	5.87277401799083e-05	0.000146756756620112
ENSG00000025770.19	509.42880433858	0.206831872921625	0.0845773750212995	2.44547519794197	0.0144661398034189	0.0277795047352413
ENSG00000025772.8	2077.54783649313	0.750055142728033	0.0463976974342195	16.165783739407	8.79127433791696e-59	9.83724347447204e-58
ENSG00000025796.14	6508.91312103853	0.240521409149067	0.031778825754125	7.56860593308254	3.77250622450991e-14	1.56564507597372e-13
ENSG00000025800.14	3068.18860934018	-0.0641661914716552	0.0364882849637622	-1.75854227008425	0.0786552858947264	0.130420267293119
ENSG00000026025.16	4.07764998191794	3.6869446701518	1.45455891661504	2.53475100117075	0.0112527279533593	0.0219772261252938
ENSG00000026036.22	193.420926466539	0.00778806334235993	0.165426159844299	0.0470787894108776	0.962450432187897	0.980087321458064
ENSG00000026103.22	1578.45452860762	-1.65261581697785	0.0639055401018638	-25.8602902712914	1.86397721801907e-147	4.89422950960502e-146
ENSG00000026297.15	623.689826629983	1.28783941278548	0.0954739840105723	13.4889040834712	1.81782528949409e-41	1.54422166216231e-40
ENSG00000026508.18	380.980667726061	-0.555809732000442	0.102732745978177	-5.4102489591635	6.29371924975855e-08	1.93770324313978e-07
ENSG00000026559.14	6048.83191526047	7.594820892059	0.0678908257156365	111.868147308596	0	0
ENSG00000026652.14	5.63861216852172	-2.55695867024216	1.35620411312863	-1.88537893779389	0.0593786955620469	0.101453877216738
ENSG00000026751.17	1.94008359927367	0.55568101518026	1.29408829280879	0.429399615364857	0.667632433659113	0.763265647681991
ENSG00000026950.17	724.028201293221	-0.946531309802933	0.0841638135488513	-11.2462977839465	2.41518164797315e-29	1.6065472317242e-28
ENSG00000027001.10	337.693663173903	-0.293556211219652	0.0963364260301524	-3.0471984826152	0.00230985132154507	0.00493810630627245
ENSG00000027075.15	3032.91045768196	0.661007749824364	0.0313581958056847	21.0792659730932	1.23280597130227e-98	2.24165968997107e-97
ENSG00000027644.5	3.69638469534499	2.42597169764438	0.874693461089835	2.77351072754301	0.00554550119759269	0.0113303560966603
ENSG00000027697.14	1594.25449178755	0.226868777625192	0.0450219451682708	5.0390709858773	4.677969706602e-07	1.36389009173682e-06
ENSG00000027847.14	989.21977997897	0.478811135670639	0.0576378205691522	8.30723873565233	9.79547458252714e-17	4.48871034617575e-16
ENSG00000027869.11	39.4061433694265	0.369672280184335	0.684501502073928	0.540060582868392	0.589155252987626	0.692864099893214
ENSG00000028116.17	505.937912190261	0.0194246020579308	0.0773865191651489	0.251007569115199	0.801808257189016	0.867588052856983
ENSG00000028137.19	9.92448666996884	0.959668454667757	0.508414635418202	1.88757047459574	0.0590836369375888	0.101010362917492
ENSG00000028203.18	3936.84865680447	0.0860758287197006	0.0327791252786038	2.62593427945698	0.00864114997769379	0.0171917218633782
ENSG00000028277.21	85.1880314047438	1.08309105252851	0.192301638622914	5.63225077167624	1.77872786847798e-08	5.63744715186033e-08
ENSG00000028310.18	819.788829228833	0.308270704729068	0.0718475481080506	4.2906224755988	1.78172988053488e-05	4.64340196013856e-05
ENSG00000028528.15	9170.14525996743	1.26834481657585	0.0253400252094519	50.0530211036553	0	0
ENSG00000028839.10	705.44401140591	0.489336213401612	0.0716045695705433	6.83386851337089	8.26547893164612e-12	3.08527307789428e-11
ENSG00000029153.14	67.378960925063	-0.667669787756773	0.272338282775752	-2.45161929109519	0.0142215038657563	0.0273466181532862
ENSG00000029363.16	8026.84569174329	0.0478214461148636	0.0337603472151008	1.41649746106501	0.156629906998578	0.23877284606247
ENSG00000029364.12	4164.69641440583	0.266339463058171	0.0343331686279378	7.75749730368443	8.66217195580202e-15	3.6847049073037e-14
ENSG00000029534.20	71.1449981234055	-0.691434606371934	0.20518473783691	-3.36981499531178	0.000752186659276891	0.00169152876695206
ENSG00000029639.11	274.92611303906	-0.191348185534028	0.121661329980697	-1.57279380033399	0.115766571660746	0.18390689570562
ENSG00000029725.17	4284.58791794337	-0.745311040611312	0.0377969250077487	-19.7188274035128	1.48634516999929e-86	2.35276988823796e-85
ENSG00000029993.15	938.498750362088	0.953941477489672	0.0791002220274336	12.0599089741976	1.71972875991787e-33	1.24945222225313e-32
ENSG00000030066.13	599.433112553981	-0.112156279684825	0.0761960053342818	-1.47194435184339	0.141035905447031	0.218154653807349
ENSG00000030110.13	1261.89191074755	0.0777125963061805	0.0529163658286324	1.46859284626328	0.141943256356111	0.219268828456781
ENSG00000030419.16	266.734612613385	1.70773339544505	0.103087360100985	16.5658854176899	1.22956774022341e-61	1.44226341935917e-60
ENSG00000030582.18	3855.76291447633	-0.240533648665377	0.0354321315987066	-6.78857403753144	1.13247259882558e-11	4.20201944181623e-11
ENSG00000031003.10	4255.70178986384	-0.355449871514618	0.032790448943265	-10.8400428469164	2.22366885255162e-27	1.40594849500321e-26
ENSG00000031081.10	87.4995680857275	0.932606565020403	0.171235632565497	5.44633468541475	5.14183464886256e-08	1.59068026571223e-07
ENSG00000031691.7	448.222539646599	-0.767741933207837	0.093912391781232	-8.17508657426471	2.95653506913423e-16	1.33184419965588e-15
ENSG00000031698.13	5140.3942895423	0.453571026076914	0.0379638700945663	11.9474391032076	6.69567755075374e-33	4.79131626244062e-32
ENSG00000031823.14	1183.93977012042	-0.0679913860319235	0.0539599544805674	-1.26003416211942	0.207657038785397	0.302669284425816
ENSG00000032219.18	1310.93159066353	-0.26535411802437	0.0521796644117064	-5.08539334271453	3.66864951398234e-07	1.0799485400909e-06
ENSG00000032389.12	884.732024507923	0.399230574189742	0.0583531230418098	6.84163166217675	7.82961960333307e-12	2.9253185053398e-11
ENSG00000032444.16	959.870728153	0.144929915103327	0.0606626651110649	2.38911222970472	0.0168891422322053	0.0320922688353947
ENSG00000032742.17	466.543254534448	-0.580085414043938	0.0836157984483164	-6.9375097147759	3.99071889751657e-12	1.51257202184495e-11
ENSG00000033011.12	690.233484094397	0.372345569863021	0.0694958297001391	5.35781170567528	8.42359602692404e-08	2.57751950284921e-07
ENSG00000033030.13	895.643645045356	-0.571748565602832	0.0668630127421509	-8.55104402500844	1.21980083024025e-17	5.73876552074076e-17
ENSG00000033050.9	1570.62355785975	0.575855295364057	0.0476990130655054	12.0726878472985	1.47245032611435e-33	1.07174808433648e-32
ENSG00000033100.16	2079.84898505424	0.472216936434753	0.0471958390495778	10.005478151129	1.44193422583364e-23	8.2056845193143e-23
ENSG00000033122.19	41.6041757065037	-0.356017696274025	0.340220543341349	-1.04643209600905	0.295361580621612	0.406818780856182
ENSG00000033170.16	486.069935971157	-0.102626430582011	0.0846831459487214	-1.2118873175089	0.225555517543076	0.324790166843639
ENSG00000033178.13	3232.84325092324	-0.181396011064059	0.0326499215836562	-5.55578703609695	2.76363657206651e-08	8.66391587930053e-08
ENSG00000033327.13	328.521866731775	1.53552782718087	0.0961141201262423	15.9760899352146	1.87547247923973e-57	2.06498845518059e-56
ENSG00000033627.16	2857.95192125702	0.216994475891679	0.0340435623644323	6.37402377485585	1.84132026999682e-10	6.49480914349851e-10
ENSG00000033800.13	5047.10510056101	0.906693524571519	0.0325970354705879	27.815214220619	2.83979503295177e-170	8.88450160309197e-169
ENSG00000033867.16	3778.00495594581	1.99986012291559	0.0424338246557791	47.1289151788306	0	0
ENSG00000034053.14	189.81931261145	-0.254451853421573	0.181537783481112	-1.40164680069506	0.161020744139761	0.244531159792829
ENSG00000034152.18	797.647427511259	-0.692053402927195	0.0750684264012403	-9.218967761868	2.99973965409964e-20	1.53838938668429e-19
ENSG00000034239.11	12.7530716644904	-0.462848982092273	0.443356277958959	-1.04396623010066	0.296501013943387	0.40804013721631
ENSG00000034510.6	5195.36185290747	0.860762575249314	0.0506372496136356	16.9986044229687	8.40982737357274e-65	1.0345645044934e-63
ENSG00000034533.11	193.441558285291	-0.392596753808262	0.127605468461741	-3.07664521388417	0.00209344306473452	0.00449765274224818
ENSG00000034677.13	4708.92303546607	-0.248266267361288	0.0349014931623654	-7.11334229187063	1.13265898958018e-12	4.42342955189956e-12
ENSG00000034693.15	699.864654944547	-0.0119648270072282	0.0723093933248167	-0.165467119236939	0.868576328112809	0.912870880864897
ENSG00000034713.8	2618.01151816764	-0.128925924970357	0.036112292286945	-3.57013960636791	0.000356791024882371	0.000830276545408777
ENSG00000035115.21	3371.62288516631	0.119072682883623	0.0375441013494792	3.17154169639685	0.00151632098334606	0.00330367999093732
ENSG00000035141.8	2603.39691993609	0.224594601981509	0.0433531190470974	5.18058693164653	2.21188814978596e-07	6.60583229987778e-07
ENSG00000035403.17	7656.66193510949	4.02476089046202	0.0334950755336207	120.159779500188	0	0
ENSG00000035499.13	730.664262776681	-0.193170844465207	0.094310784838678	-2.04823705788932	0.0405367769752818	0.0716884753163893
ENSG00000035664.11	263.315680991297	-1.81040281959603	0.222437982895027	-8.13891043262337	3.98850889299527e-16	1.78783161782507e-15
ENSG00000035681.9	2257.12250543917	-0.0878495890722774	0.0366189967024444	-2.3990168214088	0.01643915948235	0.0312819640335866
ENSG00000035687.10	1704.66949931065	0.0896211510691834	0.0457460207505975	1.95910266289146	0.0501007650250819	0.0870799011150233
ENSG00000035720.8	1.29323918838884	0.251646452015231	1.37145275526667	0.183488968941041	0.854414373351299	0.9035619021766
ENSG00000035862.12	751.198720937514	0.62286914364591	0.0742298599212214	8.39108607111678	4.81671521149809e-17	2.23082308737963e-16
ENSG00000035928.16	3081.12197808801	-0.187936075211424	0.0382429128632146	-4.91427198246182	8.91129693411429e-07	2.54540972624285e-06
ENSG00000036054.13	1595.38211721864	0.436613192273225	0.0466315125792002	9.3630501805334	7.74673641828398e-21	4.03831310698356e-20
ENSG00000036257.13	5083.68542916647	0.0262905812260955	0.0327451226328856	0.802885410473075	0.422040969401448	0.539710888039108
ENSG00000036448.10	3.3047921436783	-0.297585923859779	1.23580005122493	-0.240804265677778	0.80970682336291	0.873088786315379
ENSG00000036530.8	174.792677576718	0.215353226476826	0.134641695727332	1.59945420557497	0.109719716222677	0.175462197076651
ENSG00000036549.13	2810.19264439951	0.138201832004597	0.038421116438799	3.59702800996787	0.000321873834509985	0.000752536795864557
ENSG00000036565.15	22.2949603439605	2.74215138213569	0.374744229699401	7.31739454490144	2.52831678308978e-13	1.01178363795575e-12
ENSG00000036672.16	22.293740837625	-0.899873245680335	0.613826214020609	-1.46600654244806	0.142646504500833	0.22025274565717
ENSG00000036828.16	46.2910644788001	0.688177839778374	0.275074340644294	2.5017885643804	0.012356769669286	0.0239947444937348
ENSG00000037042.9	351.645605298292	-0.304221971587068	0.0951253965689114	-3.19811514653378	0.00138329034251247	0.00302608048692986
ENSG00000037241.7	467.693298519974	0.210822913435925	0.0868164581982026	2.42837496266681	0.0151666538345218	0.0290045335637832
ENSG00000037280.16	178.709428050357	-0.163770435525206	0.183027590188876	-0.894785509420751	0.370901757920088	0.488546010151317
ENSG00000037474.15	6483.77723649008	0.981998895159361	0.0310843118622447	31.5914632278576	4.8364605199257e-219	2.03775521567863e-217
ENSG00000037637.11	2080.03512361557	0.314031748701905	0.0378045046076895	8.30672831083814	9.83768455078429e-17	4.50701644626621e-16
ENSG00000037749.12	935.361747066558	0.32153657142246	0.0633196901196071	5.07798712872878	3.81454530132588e-07	1.1209093675925e-06
ENSG00000037757.14	667.039304039532	-0.231583272150993	0.0709900350853206	-3.2621940793896	0.00110553426194057	0.00244720563214635
ENSG00000037897.17	488.634776335563	1.37350353838701	0.0867608914578571	15.8309062448277	1.90458162728317e-56	2.05837349512616e-55
ENSG00000037965.6	16.7495939458112	4.14445912635524	0.739118618550774	5.60729904826573	2.05508402207125e-08	6.49164201551085e-08
ENSG00000038002.9	52.5935485454854	0.0890158497374282	0.28904821914531	0.307961937979207	0.758111294768439	0.83587275205755
ENSG00000038210.13	822.030748798211	0.918607521424891	0.0559630519023358	16.4145358446141	1.50527534571557e-60	1.73603196555357e-59
ENSG00000038219.13	3051.41414526835	-0.373556505995499	0.043608585870856	-8.56612289840726	1.07027654506174e-17	5.04841213409122e-17
ENSG00000038274.17	2118.48727313974	-0.59756056292079	0.0477762549021656	-12.5074802146893	6.7945524310202e-36	5.20602212217615e-35
ENSG00000038358.15	1371.61248811141	-0.118564311683971	0.0561410637896938	-2.11189998337253	0.0346950288228626	0.0621963865620968
ENSG00000038382.20	3868.28274876326	0.116674572069062	0.038784989283266	3.00824041014757	0.00262765180903435	0.00558694899202449
ENSG00000038427.16	1.85311530489562	0.199277006253317	1.28078701071818	0.155589496603011	0.876356604607322	0.917787153734355
ENSG00000038532.16	717.274818214447	0.571290708472914	0.0572032741090316	9.9870281442984	1.73711699220374e-23	9.86296425573457e-23
ENSG00000038945.15	11.1006469597235	0.134545842170513	0.57254418088955	0.234996436364915	0.814211499152824	0.876251267232781
ENSG00000039068.19	7498.81398602089	-1.19716695355361	0.0290738586201414	-41.1767481294779	0	0
ENSG00000039123.16	4440.65016772741	0.00440108469262308	0.0306056043298314	0.143799960464539	0.885658434095965	0.924002268442627
ENSG00000039139.9	2317.36053213054	-1.26289622710394	0.0659712111196092	-19.1431414653619	1.10408137391871e-81	1.65189472228423e-80
ENSG00000039319.17	1645.39951086319	-0.715494997958764	0.0507139582849048	-14.1084431615296	3.36934332566675e-45	3.05772509732298e-44
ENSG00000039523.20	1088.76069829668	-0.474647123822563	0.0642119064226755	-7.39188649373208	1.44760080210045e-13	5.85058535490973e-13
ENSG00000039560.14	582.695684830448	-0.342359216088166	0.0880122250969687	-3.8899052456743	0.000100283371416954	0.000245763318859871
ENSG00000039600.11	31.5724221727298	-1.32994896379848	1.57468290085947	-0.844582082572045	0.398344216368627	0.516686759169162
ENSG00000039650.12	1292.42271833452	-0.207735668204991	0.0520585485681134	-3.99042374247506	6.59553530734395e-05	0.000164159389459295
ENSG00000039987.6	10.386038642553	0.603522965389417	0.542539556516137	1.11240361765487	0.265964649879168	0.373136888943466
ENSG00000040199.18	514.079602756122	0.359553949401034	0.066955207868598	5.37006695740041	7.87074135897531e-08	2.41168518670078e-07
ENSG00000040275.17	578.796082669759	-0.759187921372513	0.0883299115306251	-8.59491318644979	8.33277698215323e-18	3.94544814628966e-17
ENSG00000040341.18	2542.08454596411	1.04065178177205	0.0459794884487114	22.6329569310642	2.05362102080933e-113	4.21923848698032e-112
ENSG00000040487.13	459.578492980548	0.18770618015099	0.0752190361340393	2.49546111992848	0.0125793540027238	0.0244008123340745
ENSG00000040531.14	1002.86623299919	1.1769434349405	0.0547168977301406	21.5096886659236	1.26349486561431e-102	2.384487611442e-101
ENSG00000040608.14	274.169103846711	-1.20669648462986	0.123374704081752	-9.78074471271085	1.36204628281733e-22	7.5296034314193e-22
ENSG00000040633.13	1826.07567025921	0.535865676906809	0.0440329003847917	12.1696656868846	4.50925568387366e-34	3.32586811709542e-33
ENSG00000040731.10	15.6774096684733	-1.95165370679725	1.35089723264501	-1.44470923445152	0.148539574974924	0.228009334489352
ENSG00000040933.15	894.504794602131	-0.13141196315506	0.062173742155598	-2.11362479720433	0.0345473261895969	0.0619650493774167
ENSG00000041353.10	3360.14849642002	-1.46763541764337	0.0421948211604019	-34.7823590024049	4.49548787109097e-265	2.40189216576332e-263
ENSG00000041357.16	10503.3667382618	0.36875115060224	0.0422840612070696	8.72080732256123	2.76225136610983e-18	1.33387224315975e-17
ENSG00000041515.16	42.1382767564154	1.69219428707899	0.221022054779603	7.65622366856738	1.91480119361773e-14	8.04555618545388e-14
ENSG00000041802.11	1849.78847521618	0.232129159700777	0.0440309228146517	5.27195763481781	1.34976238958417e-07	4.0806150882923e-07
ENSG00000041880.14	263.10448293359	0.260291943089617	0.119606698243925	2.17623215849316	0.0295379054244148	0.0537099377010185
ENSG00000041982.16	2469.39718565516	0.697533531838411	0.242075622652694	2.88146953499388	0.00395825497529229	0.00822137190230329
ENSG00000041988.15	554.01796186176	-0.358155011370793	0.0842116550846972	-4.25303375180755	2.10893775326837e-05	5.46115131040609e-05
ENSG00000042062.12	76.0629791842756	-1.91325898293047	0.309709548208092	-6.17759121086239	6.50869746575392e-10	2.2321774530203e-09
ENSG00000042088.13	1207.61219950371	-0.136673390888041	0.0629555999746671	-2.17094890594383	0.0299350348665844	0.0543923513727354
ENSG00000042286.15	257.365923003666	0.184777318419279	0.103188632684134	1.79067513167746	0.0733454426446417	0.122677408851453
ENSG00000042304.11	6.82822378891424	0.514781586892985	0.680191958598715	0.75681810169221	0.449158846423547	0.565786846924304
ENSG00000042317.17	250.197988527046	-0.67536646506105	0.123311721940502	-5.47690401555591	4.3283184283008e-08	1.3429714768427e-07
ENSG00000042429.12	1602.42792191175	0.369637541507543	0.0527687942192361	7.00485101046325	2.47248801666955e-12	9.47581032388605e-12
ENSG00000042445.14	2600.41330401406	-0.312797392003883	0.0392219393007018	-7.97506185519709	1.52304523837033e-15	6.66947232596844e-15
ENSG00000042493.16	17.6670864175819	-0.90816369388782	0.59343568866807	-1.53034896827007	0.125930373412176	0.197642653310068
ENSG00000042753.11	3176.78449232401	0.186866226851229	0.0446609940721025	4.18410361734323	2.86293513273721e-05	7.33881864215298e-05
ENSG00000042781.13	7.70645686559157	0.909967993287043	0.549047144682243	1.65735857494292	0.0974470013203386	0.157734022848686
ENSG00000042832.12	314.559512942783	0.839932799847218	0.0837411858724638	10.0301039577636	1.12398200818301e-23	6.42197174342866e-23
ENSG00000042980.12	12.7690990167556	-0.256853139328758	0.651738453712825	-0.394104625660058	0.693503796036038	0.784249966021801
ENSG00000043039.6	15.614274258889	-0.00157144268414986	0.459992273987075	-0.00341623712617838	0.997274242442887	1
ENSG00000043093.14	2422.99234706332	0.200010109394905	0.0359281426232846	5.56694821360683	2.59239397207346e-08	8.13603456211841e-08
ENSG00000043143.20	1216.36770600398	-1.26245284193275	0.0562049455501756	-22.4615970992396	9.85804172591693e-112	2.00265966927419e-110
ENSG00000043355.12	23.4917591121185	-0.0583980265562756	0.962731960980857	-0.0606586557038972	0.951631058983544	0.972517069610946
ENSG00000043514.16	1043.83761707656	1.19219318786783	0.0592492747592646	20.1216503106887	4.76935103372748e-90	7.874763608215e-89
ENSG00000043591.5	769.740336982061	-1.78300873385173	0.0682341795161505	-26.1307272468882	1.63223176255325e-150	4.42567983618011e-149
ENSG00000044090.8	2717.25234708964	0.172074827775089	0.0378253919068791	4.54918823309784	5.3853255493726e-06	1.45662531044309e-05
ENSG00000044115.21	15732.8056021283	0.0254951103853624	0.0236589395933899	1.07761002071646	0.281207828384543	0.390971871904253
ENSG00000044446.11	1512.56796595417	0.242986754830842	0.0483870885668623	5.02172711828028	5.12089033529594e-07	1.48875599550857e-06
ENSG00000044459.15	672.590858963928	-1.01049593580412	0.0818473129677513	-12.3461100818578	5.11241817697659e-35	3.84328109577391e-34
ENSG00000044574.8	77738.016757902	0.0711431327739268	0.0324620817330132	2.19157641703476	0.0284101063356787	0.0518104876613964
ENSG00000046604.13	7501.9655462838	-0.580642636201241	0.0370640715746853	-15.6659161158597	2.58675332419283e-55	2.75234420703892e-54
ENSG00000046647.13	558.875911884197	0.497245337700064	0.0804834038316927	6.17823444371097	6.48224079641633e-10	2.22348669245751e-09
ENSG00000046651.15	1531.38322768669	0.703133476665761	0.0513152537316485	13.7022313159119	9.84516395230185e-43	8.55293253728961e-42
ENSG00000046653.15	97.1559515435252	1.36507382725979	0.189928902042158	7.18728857263011	6.60906305358979e-13	2.60454849901109e-12
ENSG00000046889.19	182.753893792855	-0.800499961682347	0.309244565141889	-2.58856598276855	0.00963764809247943	0.0190532793611333
ENSG00000047056.15	1065.83194336227	-0.307689345984122	0.0480562988065418	-6.40268505118911	1.52667914635023e-10	5.40219969950527e-10
ENSG00000047188.16	2186.65137868837	-0.315330297834352	0.0446268912304107	-7.06592570399509	1.59548767446397e-12	6.17407259502768e-12
ENSG00000047230.15	1252.43708665717	-0.665598869357169	0.0577762857186394	-11.5202779319966	1.04274110610783e-30	7.16578879435272e-30
ENSG00000047249.18	3829.46207768609	-0.135001512985395	0.0338252599065977	-3.99114488279402	6.57550927233864e-05	0.000163722294213439
ENSG00000047315.16	5496.32069251049	0.161222000720096	0.0304496715969158	5.29470408923643	1.19209286692444e-07	3.61546473062505e-07
ENSG00000047346.12	2429.22120992429	-0.267070828184508	0.0362283439871436	-7.37187513399133	1.68244566832185e-13	6.78184864967358e-13
ENSG00000047365.12	454.719289939935	0.41801877557762	0.0770567380150821	5.42481795032386	5.80136370364391e-08	1.79026598404954e-07
ENSG00000047410.14	6672.98930845181	-0.190312296271348	0.0309896429033246	-6.14115809159359	8.19219996056195e-10	2.79606701514025e-09
ENSG00000047457.14	4.15028333528126	1.35539130656786	0.840598617669943	1.61241200981851	0.106872313162837	0.17144440592219
ENSG00000047578.13	903.627327176418	-0.243005409702908	0.0570671905556	-4.25823327444427	2.06048874310111e-05	5.34263338033594e-05
ENSG00000047579.19	139.882282822002	-0.00947493864615289	0.141513789654499	-0.0669541722349859	0.946618186545308	0.96898731603548
ENSG00000047597.7	693.859490691861	2.01984708744654	0.0798874502851718	25.283659451345	4.83205860325031e-141	1.20372619880219e-139
ENSG00000047617.15	7.1791479310453	0.102966392643451	0.677211616745643	0.152044634346733	0.879151731749704	0.919524239636814
ENSG00000047621.12	741.448555800773	0.14222678667857	0.0582782558090282	2.44047775116388	0.0146678494370912	0.0281370268006345
ENSG00000047634.15	1398.48767949388	0.600721053943484	0.0552636283395716	10.870097964837	1.6002892578231e-27	1.01729392724582e-26
ENSG00000047644.18	1309.80452606206	1.5640989481706	0.0482604653913533	32.4095289070882	2.01495282138926e-230	9.00358627297457e-229
ENSG00000047648.22	6583.11689679701	0.769013055746155	0.0312153568224121	24.6357285012362	5.23419476211529e-134	1.24924871154725e-132
ENSG00000047662.4	84.2570603128234	-0.286283673844059	0.239825381612215	-1.19371716170962	0.232588624996647	0.333136316483986
ENSG00000047849.21	8195.2559022094	-0.961292652984603	0.0282535092438061	-34.02383203762	9.89793155601762e-254	5.00649436497145e-252
ENSG00000047932.14	1403.04923693635	-0.109240819566548	0.0496498741541825	-2.20022349356441	0.0277910422383424	0.0507372371535292
ENSG00000047936.10	77.4605510025931	0.706335404729686	0.360253439289249	1.96066248839492	0.0499184076579557	0.0867843995875899
ENSG00000048028.11	2106.49511915535	0.135528174808938	0.0433503725261958	3.126343948418	0.00176994411772064	0.00382988233681374
ENSG00000048052.21	83.2745403867454	0.080393012361465	0.191196130463027	0.420474055446489	0.67413917866415	0.768940000663796
ENSG00000048140.18	3620.5277542907	0.0766303093272281	0.0391495241398953	1.95737524301446	0.0503033669869118	0.0873710825067252
ENSG00000048162.20	1518.21138251755	1.85634106244314	0.063226475912825	29.360185517893	1.77136096566027e-189	6.23700577467199e-188
ENSG00000048342.16	705.136815953759	-1.28319177232644	0.094546001428084	-13.5721421630136	5.85844829358635e-42	5.03028935988291e-41
ENSG00000048392.11	3061.24879109481	-0.424713328244012	0.034501252497642	-12.3100843447072	7.99396040146895e-35	5.97792258314727e-34
ENSG00000048405.10	857.369165347669	0.331075775791401	0.0558567217318616	5.92723248923773	3.0808265457133e-09	1.02023582966966e-08
ENSG00000048471.14	404.023605304291	1.60844053221218	0.0854951196636354	18.8132438265516	5.88256332165431e-79	8.57597691567291e-78
ENSG00000048540.15	2.8679663635503	-2.62954393427229	1.55320153563174	-1.69298308941136	0.090458686103867	0.147827073010575
ENSG00000048544.6	1215.6644438891	-0.0727888216348068	0.0542071152104156	-1.34279091134554	0.179339687164537	0.268049511696441
ENSG00000048649.13	4421.04305164727	-0.496181383364072	0.0375217881924442	-13.2238202726167	6.39324702961808e-40	5.2867643175626e-39
ENSG00000048707.15	2766.12839336222	-0.0582933110356964	0.0366254215861327	-1.5916079190681	0.111472829618168	0.177951139174982
ENSG00000048828.17	8101.08106620142	0.143076447468013	0.0280637219715456	5.09827055773574	3.42770668424285e-07	1.01126227254294e-06
ENSG00000048991.16	990.438852624746	-0.15627620018	0.0608081285667333	-2.56998864894347	0.0101701847301134	0.0200298064518657
ENSG00000049089.15	1887.10773487582	-0.498217113501384	0.0686319318382345	-7.25926110714298	3.89210524187343e-13	1.5442119324168e-12
ENSG00000049130.15	57.3695491580115	-1.27527223023483	0.297330758107441	-4.28906931241203	1.79423378035717e-05	4.67456165905895e-05
ENSG00000049167.14	449.627115431277	-0.0510516295165453	0.0879528595251249	-0.580443089538911	0.561615854386766	0.668365123735451
ENSG00000049239.12	1631.70371166102	-0.618707663185525	0.0518526343597995	-11.932039149494	8.05752084420211e-33	5.74931374522391e-32
ENSG00000049245.13	3121.54500968704	0.26564386072784	0.0346507791462589	7.66631710088172	1.77005268145191e-14	7.44992183498526e-14
ENSG00000049246.14	401.525820934729	-0.0790643860806017	0.106494789188948	-0.742424926916583	0.457829921467796	0.573770123565067
ENSG00000049249.8	31.8937881443337	0.0940078112220213	0.349391821603456	0.269061281373426	0.787882525035504	0.858833757575587
ENSG00000049283.18	4093.40621248284	-0.238277606475549	0.0415899861149613	-5.72920620403461	1.00901680491204e-08	3.2459557554628e-08
ENSG00000049323.16	575.548037792314	-0.249120031727183	0.135589518347942	-1.83731039657435	0.066164085964731	0.111943634365492
ENSG00000049449.9	7672.7460594909	2.73842238114503	0.0291651270605372	93.8937236742005	0	0
ENSG00000049540.17	95.3150532645361	0.583028945344405	0.212790780493031	2.73991638168506	0.00614548171667833	0.0124718233331652
ENSG00000049541.11	915.807772623801	-0.371056411462975	0.0688354934805578	-5.39048087986436	7.02693922840348e-08	2.15877712167185e-07
ENSG00000049618.23	3446.24686255722	-0.156631862418841	0.0364594138093001	-4.29606090866132	1.7385983139537e-05	4.53455382787373e-05
ENSG00000049656.14	4238.18390563472	0.845842963001247	0.0296255468675051	28.5511341540504	2.71934186345519e-179	9.09291342228161e-178
ENSG00000049759.18	12086.0343075856	0.80325058873722	0.0229662323327631	34.9752879400823	5.3450599160518e-268	2.91840271416429e-266
ENSG00000049768.15	7.16049152737073	0.620512799138445	0.636651336054808	0.974650902303339	0.329733454961625	0.444695000604333
ENSG00000049769.13	174.865506141438	-0.0513985580470406	0.123536300202609	-0.416060364141902	0.677365832441964	0.771516469951186
ENSG00000049860.14	1891.75802570147	-0.334341847261022	0.0516380768218432	-6.47471532323981	9.49908611200068e-11	3.38532344646033e-10
ENSG00000049883.15	428.070288640823	-0.325938066935521	0.10164704547247	-3.2065670519051	0.0013432899559207	0.0029447173612962
ENSG00000050030.15	17.7372049032589	-1.12436483259376	0.430549419892915	-2.61146521315349	0.00901551594941772	0.0178990055146389
ENSG00000050130.18	1630.30932480827	0.0162014929055856	0.0488646227950078	0.33155874288752	0.740222477227023	0.822519863320733
ENSG00000050165.17	1.99881783465068	-1.0548113521194	1.39950491299472	-0.753703214847795	0.451027451059353	0.567435900159209
ENSG00000050327.15	856.350501251948	0.315559327195221	0.058978260297434	5.35043464496613	8.77432364970822e-08	2.6819554603533e-07
ENSG00000050344.9	546.552691802966	-0.231849354575948	0.0937697898344265	-2.47253785025363	0.013415750633323	0.0259070017207691
ENSG00000050393.11	462.641106262046	-0.412834113457909	0.0827591307361804	-4.98838146057795	6.08872532023644e-07	1.75909259070734e-06
ENSG00000050405.13	3307.75080311498	-1.49714457779911	0.0396958053432908	-37.715435292262	0	0
ENSG00000050426.16	1666.33722227265	-0.198403908023282	0.0532634317427518	-3.72495540620666	0.000195349752006574	0.000466242539848984
ENSG00000050438.17	162.663368600124	3.32792178515801	0.15095656251413	22.0455588662898	1.05371546656381e-107	2.08742500329524e-106
ENSG00000050555.18	120.160696004458	4.70449999375627	0.254333105316145	18.4973953269214	2.16696427231312e-76	3.07369615536855e-75
ENSG00000050628.20	1.82934372120137	1.02837867186751	1.2041973360558	0.853995139397866	0.393107682544507	0.511073325424325
ENSG00000050730.16	7.65335896286846	-0.645831121609843	0.750610964926881	-0.860407257270424	0.389564586748919	0.50785848428856
ENSG00000050748.17	4577.32126697136	-0.35383706864915	0.0279392714126191	-12.6645059358755	9.30040568323262e-37	7.27710187911829e-36
ENSG00000050767.17	57.0917673630807	2.92064758364684	0.225777269846126	12.9359682028105	2.82047331767862e-38	2.27107930295019e-37
ENSG00000050820.17	762.459805672557	0.368675530062233	0.146462628718813	2.51719864164146	0.0118292116050981	0.0230534283275963
ENSG00000051009.10	607.188038335076	0.063457725131685	0.0679744382755712	0.933552769857762	0.350534637900872	0.467143942496002
ENSG00000051108.15	7849.81297349611	0.656185702181702	0.0230204412417844	28.5044797921015	1.03084910205739e-178	3.42968142819729e-177
ENSG00000051128.19	285.605399235441	-0.183671746744004	0.117922194008836	-1.55756724412914	0.119335868601816	0.188764546818446
ENSG00000051180.17	208.440946151645	0.120160308969736	0.156946714623605	0.765612133123709	0.443907122917057	0.560587101743491
ENSG00000051341.14	324.685588494954	-0.0436027188268179	0.132157976485416	-0.329928771508011	0.74145378309611	0.823474835227507
ENSG00000051382.8	1486.55436607195	-0.607504954251993	0.0466036041318462	-13.0355788048775	7.67821192726178e-39	6.25077963637255e-38
ENSG00000051596.9	1739.30293694074	-0.267614534798288	0.0574396132811581	-4.65905878384585	3.17658487658464e-06	8.73911651096843e-06
ENSG00000051620.11	4463.07520894452	-0.130716995821495	0.0426307755171516	-3.06625892294415	0.00216755522963757	0.00465036152130984
ENSG00000051825.14	1486.23980155136	-0.244818429077775	0.0458524884034894	-5.33926156686284	9.33259173483196e-08	2.84779085413361e-07
ENSG00000052126.14	901.802583134205	-0.129376271307716	0.058269454295252	-2.2203103302146	0.026397709180965	0.0484509068214635
ENSG00000052344.16	1091.09631516384	0.216220940022522	0.0571875390288588	3.78091003205102	0.000156256138419332	0.000376909777603348
ENSG00000052723.11	1517.24390089033	-0.000946458971660915	0.0463039197510677	-0.0204401479777334	0.983692257077493	0.994218632280016
ENSG00000052749.13	1547.26662320242	0.738554255093885	0.0519601578416669	14.2138570353156	7.51686988927754e-46	6.89703959592137e-45
ENSG00000052795.13	5419.20107544158	0.156854522214117	0.0329826259157059	4.75567114076945	1.977882195525e-06	5.53146425408612e-06
ENSG00000052802.13	7019.26911615567	2.1097863508414	0.0287729182427243	73.3254212535392	0	0
ENSG00000052841.15	2522.25296477103	0.367919918174897	0.0362765889348341	10.1420758946166	3.59380071143788e-24	2.08442533114801e-23
ENSG00000052850.7	257.10763976337	-2.28451060939459	0.893780942630295	-2.55600729488764	0.0105880899127271	0.0207809773360979
ENSG00000053108.17	229.995692980196	1.93699966442455	0.115275158447587	16.8032704574877	2.30951155601187e-63	2.7860929660872e-62
ENSG00000053254.15	3063.61788469487	0.582081137920808	0.0392909422936138	14.8146393021329	1.17820012582408e-49	1.14762220467e-48
ENSG00000053328.8	3.28882824354817	1.07099698049472	1.46352163923008	0.731794427759972	0.464294050660056	0.579575078960492
ENSG00000053371.12	1178.25488924571	-0.278217146029315	0.0762514313742728	-3.64868096263941	0.000263590200103947	0.000620785759616113
ENSG00000053372.5	2150.56920340495	0.629312581070774	0.0468908555730824	13.4207954489112	4.56783760580044e-41	3.86057827167078e-40
ENSG00000053438.10	35.3253906103229	-0.0563607228320521	0.280293602610593	-0.201077449885123	0.840638014259038	0.893777097174272
ENSG00000053501.13	1125.07554357554	-0.0149539995487621	0.0582563998665614	-0.256692819724782	0.797415914900935	0.864478146551746
ENSG00000053524.12	204.465244797519	-0.185547607780659	0.135130706311528	-1.37309729849928	0.16972210079138	0.255854141200561
ENSG00000053702.15	123.712327297026	-0.45921412901278	0.177838705192802	-2.58219451448957	0.00981742343389086	0.0193848639268811
ENSG00000053747.16	1875.89975353877	1.41622773032305	0.0684768541457582	20.6818456833384	5.04723912164624e-95	8.82337091713053e-94
ENSG00000053770.12	2030.44851861762	0.253519073817542	0.0431716509341853	5.87235068225742	4.29658650181796e-09	1.40949254970749e-08
ENSG00000053900.10	355.675344435982	-0.297547505310913	0.110156896972545	-2.70112460942933	0.00691054419747735	0.0139364739234493
ENSG00000053918.16	262.731096131166	-0.432401257200406	0.13840722084658	-3.12412354323411	0.00178335561625776	0.00385848377770067
ENSG00000054116.12	2657.81493482671	0.160978646016922	0.0331004794609439	4.86333275645945	1.15425557166689e-06	3.27307331925861e-06
ENSG00000054118.15	9499.57251735754	-0.667840741566459	0.0248432531433909	-26.8821775357599	3.54898391492305e-159	1.02652685690133e-157
ENSG00000054148.17	2670.15096456529	-0.0861724234588073	0.0381053003501351	-2.26142879512828	0.023732717337772	0.043960342394689
ENSG00000054179.12	348.790331494306	-0.848703370091794	0.0860464419723285	-9.86331742066368	6.00324725634658e-23	3.34747382685314e-22
ENSG00000054219.11	2.8958496076729	0.224667276318762	1.10555111465056	0.203217448150079	0.838965075715523	0.892864506057166
ENSG00000054267.22	3573.99000197379	-0.0926380533273898	0.0382952621014503	-2.41904737672187	0.0155612133215058	0.029704925314587
ENSG00000054277.14	60.9563030928974	-1.10631990169032	0.432804943617321	-2.55616281192137	0.0105833587143831	0.0207737373996789
ENSG00000054282.16	714.141412899897	0.0105485678374539	0.0991232181596309	0.106418738548885	0.91525012628631	0.946844879919013
ENSG00000054356.14	106.115650182193	-0.0321382873690348	0.196565613508606	-0.163499031165122	0.870125535905657	0.913719804984651
ENSG00000054392.13	160.02501381534	-1.66192813001294	0.278571511350328	-5.96589407853311	2.43298082407936e-09	8.1013993054432e-09
ENSG00000054523.17	4314.97399496274	-0.157919166562036	0.0343815855786107	-4.59313216375572	4.36642331133481e-06	1.18975184812129e-05
ENSG00000054598.8	9.26609706169281	4.67293639685864	0.732782413115067	6.37697673036929	1.80617890999178e-10	6.37311251721428e-10
ENSG00000054611.14	301.007663324635	0.849311511414233	0.102584875809241	8.27911039238913	1.24098854876502e-16	5.66719999732769e-16
ENSG00000054654.16	2223.12657014332	-1.70730007736662	0.0587491389299059	-29.0608527795379	1.1222056844799e-185	3.90986662342655e-184
ENSG00000054690.13	3325.1664753403	1.42086209126268	0.0551944364152872	25.7428498874778	3.87603143808478e-146	1.00711121942101e-144
ENSG00000054793.13	5032.67584855818	-0.819138214801796	0.0425763485642199	-19.2392782008126	1.73609076549504e-82	2.62906936668318e-81
ENSG00000054938.15	1.4280817231991	-2.87633816728393	1.7337343717884	-1.6590420159444	0.0971073260965703	0.157248062223007
ENSG00000054965.10	2898.83778407721	-0.281963945049846	0.03695533487568	-7.62985766462107	2.35013040161107e-14	9.83118152260852e-14
ENSG00000054967.13	68.4857691730656	1.7787472311689	0.217222653800206	8.18858991017082	2.64304448441548e-16	1.1930517220819e-15
ENSG00000054983.17	1076.88407874112	-0.882381587851604	0.0574824138670392	-15.3504616193157	3.51675030661695e-53	3.62948300676174e-52
ENSG00000055044.11	2975.39892201173	0.652041371464458	0.0439726199261179	14.8283493810468	9.60661972583116e-50	9.36187405946646e-49
ENSG00000055070.17	6780.83108248116	0.0879426296638921	0.0288746674736863	3.0456672702477	0.00232164599371737	0.00496225686494997
ENSG00000055118.14	1985.62573006922	1.96780164167979	0.0441857789060975	44.5347279236995	0	0
ENSG00000055130.16	3058.38596068955	0.00149725146373653	0.0372814860403891	0.0401607238004	0.967964990218094	0.983209698779632
ENSG00000055147.19	1002.54841679589	0.539185672339044	0.0507176709519567	10.6311205191145	2.13531346745113e-26	1.31870660343457e-25
ENSG00000055163.20	2185.30833277904	-0.658737105699761	0.0454287597551435	-14.5004422143657	1.20371905571718e-47	1.13853426964346e-46
ENSG00000055208.19	4122.27051204341	-0.742613700980258	0.0442393852115017	-16.7862572553831	3.07644501374345e-63	3.70456028271258e-62
ENSG00000055211.14	1289.79944715736	-0.249957049027034	0.0539905342848037	-4.62964577658176	3.66291783850264e-06	1.00299930755041e-05
ENSG00000055332.18	3506.45769347263	-0.829493949471593	0.0364485532558585	-22.7579389406427	1.19743435804617e-114	2.48579888765647e-113
ENSG00000055483.19	1811.35881921718	0.669861115565635	0.0483799835868995	13.8458318069174	1.34811085085533e-43	1.18825745894276e-42
ENSG00000055609.18	6305.8492361522	0.332848969474627	0.0356680441737985	9.33185368540996	1.04035226535006e-20	5.40489580191904e-20
ENSG00000055732.13	19.3558978893733	-0.448323121524341	0.432195536472608	-1.03731548267101	0.299588852494106	0.411418566796792
ENSG00000055813.6	19.2408772785457	0.792575833171384	0.332568808503622	2.38319353140044	0.0171631686553002	0.0325767172114456
ENSG00000055917.15	8129.86105181113	0.0333975901827361	0.0278003117332986	1.20133869372167	0.229619846670909	0.329618520802748
ENSG00000055950.16	1295.64851757249	0.0805808879865824	0.0459148997304906	1.75500520440147	0.0792584175533165	0.131278341374671
ENSG00000055955.16	71.9880475997154	-0.539482280773104	0.278324115301672	-1.93832388612236	0.052583720010001	0.0908857720915195
ENSG00000055957.11	2.50862005366049	-0.937677489462683	1.6085006071469	-0.582951281023077	0.559926097549264	0.666991464319144
ENSG00000056050.7	1067.05060920502	-0.46382757046078	0.0569599183744819	-8.14305188099735	3.85437006926921e-16	1.72809316334007e-15
ENSG00000056097.16	4644.13146740101	0.258758564778254	0.0389889786743275	6.63671051605757	3.20760714012668e-11	1.16607812286728e-10
ENSG00000056277.16	163.755681957972	-0.479253635906224	0.174721586035277	-2.74295607532696	0.00608888296827857	0.0123682956553688
ENSG00000056487.16	1037.02044983925	-0.438488562847167	0.0635557152149176	-6.89927823743924	5.22674113487291e-12	1.96906850806961e-11
ENSG00000056558.11	397.468741060737	0.555587788914106	0.122610410323819	4.53132639754468	5.86144940739634e-06	1.58047389040727e-05
ENSG00000056586.16	4754.56234808572	-0.196421127231079	0.0311021881576257	-6.31534753232208	2.69555026074603e-10	9.41788589523274e-10
ENSG00000056736.10	749.756993633696	-0.205792437543678	0.0650109250670818	-3.16550544898924	0.00154813762143462	0.00337042108996837
ENSG00000056972.19	1257.89514746726	1.99010686542718	0.0493633105708407	40.3155064442285	0	0
ENSG00000056998.20	443.44273934556	-2.07467765801643	0.110631012222453	-18.7531291302364	1.82528406730726e-78	2.64745896487383e-77
ENSG00000057019.16	343.250838963764	-0.247104002332778	0.115064941073383	-2.14751774109186	0.0317520863367398	0.0573748597882752
ENSG00000057252.13	5143.46165595778	-1.34379956776497	0.0359760407522824	-37.3526252379429	2.29845527336442e-305	1.55802432458774e-303
ENSG00000057294.14	1344.70624300201	2.12452829329737	0.0562814293117676	37.748300270213	0	0
ENSG00000057468.7	26.8086998309557	0.751642878790412	0.42397151965173	1.77286172290027	0.0762516226651618	0.126888659660488
ENSG00000057608.17	12927.4427851039	1.18613202025845	0.0289990185594981	40.9024884005928	0	0
ENSG00000057657.17	57.0644974637198	0.96767902139958	0.216030104451601	4.4793711684585	7.48632579377108e-06	2.00423141784073e-05
ENSG00000057663.16	1936.92084940412	0.602662795942189	0.0437244081739513	13.7832121945386	3.21636178471088e-43	2.82001205488355e-42
ENSG00000057704.13	2965.39341590005	1.25656660426123	0.037762228711116	33.275753236761	8.66056029685809e-243	4.12909823339916e-241
ENSG00000057757.10	1904.74329727857	-0.492784420889326	0.0428720199917012	-11.4943130970902	1.40897356922464e-30	9.65260717121962e-30
ENSG00000057935.13	1596.52120205664	-0.78051971328717	0.0513924224155377	-15.1874474212601	4.28274962527991e-52	4.34576971905312e-51
ENSG00000058056.9	553.117475727071	-0.619755250048219	0.0965161072444825	-6.42126239590592	1.35148835360219e-10	4.78908453039439e-10
ENSG00000058063.16	6666.21909388998	-0.42781295356955	0.0290575478419881	-14.7229544590601	4.59153848276469e-49	4.43337066002992e-48
ENSG00000058085.14	303.963103085595	-0.344525071171292	0.0856957754663591	-4.02032736498825	5.81173248798276e-05	0.000145286022018325
ENSG00000058091.17	1906.52163265677	-0.732414510090584	0.052604442237546	-13.9230543835674	4.58867497115596e-44	4.08613509830952e-43
ENSG00000058262.10	12277.2067554841	0.786850753798324	0.0257631502474312	30.5417135032537	7.28529739191414e-205	2.78139256175205e-203
ENSG00000058272.19	3064.96271451977	0.109564556426733	0.0333659377341652	3.28372477643702	0.00102444914011469	0.00227656633734899
ENSG00000058335.15	186.54629009618	-1.40528829867005	0.16029682484394	-8.76678811347757	1.83835285527297e-18	8.9357400128622e-18
ENSG00000058404.20	1500.78976877074	-1.49285092102397	0.0641649841230735	-23.2658192225305	9.83968311788271e-120	2.14546000936854e-118
ENSG00000058453.17	1305.13147718794	-1.32963654247447	0.0810903482182712	-16.3969766031277	2.00995226121796e-60	2.31138710985648e-59
ENSG00000058600.16	928.0866019514	0.167928457858429	0.0511781246598119	3.28125461756704	0.0010334640474204	0.00229583156850307
ENSG00000058668.14	1601.33499878584	-0.646886563359988	0.0426410414004697	-15.170515121445	5.5440003838403e-52	5.61414551064804e-51
ENSG00000058673.16	5823.1786540313	-0.0530899853795411	0.036927032392657	-1.43769975380145	0.150519262995001	0.230657315819098
ENSG00000058729.11	1465.01197919394	0.524729192629585	0.0514058497330318	10.2075774518792	1.8338626284965e-24	1.07113271756468e-23
ENSG00000058799.15	1793.84696415576	-0.296301373074537	0.0365785672021683	-8.10040949490698	5.47745001293256e-16	2.4442476781848e-15
ENSG00000058804.12	2005.67053815395	0.122774516542176	0.0559502794206467	2.19435037346516	0.0282102306630293	0.0514789567698481
ENSG00000058866.15	41.6650235392102	1.67797185949511	0.306914720041537	5.46722509519263	4.57135391764819e-08	1.41749668935445e-07
ENSG00000059122.16	447.788738777728	0.102691957625952	0.0787042973366375	1.30478209069974	0.191967059148926	0.283680225550863
ENSG00000059145.18	802.302168141297	-0.212180849685763	0.0671720108708518	-3.15876876298541	0.00158437146248559	0.00344478931659124
ENSG00000059377.17	227.23834369306	0.420448336989775	0.102506959986441	4.10165648308554	4.10202950455208e-05	0.000103887845973082
ENSG00000059378.12	2222.78704733467	2.16537920227578	0.0475038664528308	45.583220145373	0	0
ENSG00000059573.9	4164.8947495661	0.320501103260588	0.0331087488548097	9.6802541426759	3.65805519288009e-22	1.99784549024136e-21
ENSG00000059588.10	1513.26760725953	-0.977756441306481	0.0746499832171956	-13.0978789166192	3.38588208738511e-39	2.77000181114523e-38
ENSG00000059691.12	398.453042883605	0.305406554390973	0.0885024408003654	3.45082634590697	0.000558873038514612	0.00127405408196725
ENSG00000059728.11	725.501567660914	0.268639940582771	0.0646383456658609	4.15604604071194	3.23802599472763e-05	8.26150557533312e-05
ENSG00000059758.8	1010.23140509236	-0.0107635122392471	0.0526635439976132	-0.204382603641998	0.838054523546708	0.892274206633313
ENSG00000059769.20	916.960558467636	1.11530669992074	0.0552184853302754	20.1980676081535	1.01803689655926e-90	1.69635930698406e-89
ENSG00000059804.16	294.48242320213	1.00494685051064	0.0877931144507754	11.4467615916975	2.44095068006122e-30	1.66253267610868e-29
ENSG00000059915.17	753.17483283373	-0.0520261014126685	0.0909099351349531	-0.572281801053287	0.567131077011351	0.67328023075947
ENSG00000060069.16	661.876167822563	0.220150706939973	0.0674993779362162	3.26152201206958	0.0011081582842881	0.00245219702948895
ENSG00000060138.13	8448.03782313078	-0.192093318419062	0.0387636779267379	-4.95549774152268	7.21453606615655e-07	2.07442633476315e-06
ENSG00000060140.9	2299.72994684601	0.513117083084541	0.0552648158737273	9.28469723407648	1.6216756830478e-20	8.37263592939368e-20
ENSG00000060237.17	10194.5169530144	0.405830039499015	0.0253511582177102	16.0083431302757	1.11746106167746e-57	1.23447236686087e-56
ENSG00000060339.14	6588.67566226891	0.800546996363049	0.0308662555208372	25.9359932993043	2.61644199477079e-148	6.93391921725893e-147
ENSG00000060491.16	3071.67835893126	-0.0320468789131463	0.0433534042312942	-0.739200980439125	0.459784965583981	0.575476943595628
ENSG00000060642.10	633.432308190571	-0.608956094598676	0.066917782398334	-9.10006388098475	9.02787141891611e-20	4.57569810548269e-19
ENSG00000060656.20	518.841214066464	0.320382891678036	0.0999624052257875	3.20503384201669	0.00135046601305198	0.00295947186871706
ENSG00000060688.13	1648.6404360193	-0.326937518880223	0.0510475581115396	-6.40456725012899	1.50796476496729e-10	5.33692591032376e-10
ENSG00000060709.15	1536.83269769217	1.20860156102814	0.0479887394668774	25.1851074742718	5.83269509460068e-140	1.44397242907201e-138
ENSG00000060749.15	831.592329721478	-0.708977886886969	0.0874624346992684	-8.10608450730561	5.22770918983576e-16	2.33437186744873e-15
ENSG00000060762.19	419.437361666494	0.74834951156103	0.0803476849506284	9.31389015154415	1.2323414028005e-20	6.38734247500938e-20
ENSG00000060971.18	1706.36998787707	-0.142255370311317	0.0473841413271318	-3.00217259038654	0.00268060151665809	0.00569103096042176
ENSG00000060982.15	32.0596160943054	-0.736068706175354	0.357562347834775	-2.05857442941806	0.0395350244140434	0.0700972866145436
ENSG00000061273.18	2264.66757417512	-0.0685032870204686	0.0388284953930648	-1.76425293658698	0.0776894038043202	0.129033430153871
ENSG00000061337.15	2.94617362450398	0.785515179629614	1.10941263583256	0.708046000431679	0.478916691652748	0.593479091403285
ENSG00000061656.9	334.862388167367	2.66985675822107	0.0962364811867826	27.7426681160465	2.13615093853128e-169	6.65177375843592e-168
ENSG00000061676.15	7487.05596678886	-0.113267782643519	0.0263954868360386	-4.29117990310644	1.77726253222152e-05	4.63236528964722e-05
ENSG00000061794.13	5575.13290736191	-0.119341878261656	0.0367043267400115	-3.25143896813561	0.00114822424909917	0.00253747627636919
ENSG00000061918.13	808.801735919311	-0.486817348702583	0.0600953386759384	-8.10075056449428	5.46211400864237e-16	2.4379500577432e-15
ENSG00000061936.9	1988.1746434134	0.273999180767349	0.0411734658708213	6.65475142721773	2.83779249203555e-11	1.03430535120494e-10
ENSG00000061938.18	2231.15101603495	-1.332678521689	0.0445557401819385	-29.910366571112	1.44275266628494e-196	5.29514141554191e-195
ENSG00000061987.16	3378.81554458398	0.756349859814729	0.0355747552416517	21.2608591310609	2.61583798986325e-100	4.84489175650415e-99
ENSG00000062038.14	182.751952235431	-1.57845049029359	0.306257461117134	-5.15399848394186	2.54990003724502e-07	7.58348870948456e-07
ENSG00000062096.14	2.77937162877418	-0.0586900501222962	1.17838718093287	-0.0498054044306849	0.960277459917288	0.978793448173672
ENSG00000062194.16	4033.41889450256	-0.0733013172124839	0.0317728051593887	-2.3070458162182	0.0210522660856869	0.0393427054408902
ENSG00000062282.15	422.993478946448	0.739204324492524	0.108978370543104	6.78303704495335	1.17675446667806e-11	4.36064331841335e-11
ENSG00000062370.16	480.404008340368	-0.17077253752518	0.0814888480544731	-2.09565531483551	0.0361127785023719	0.0645295240661849
ENSG00000062485.19	9070.45904098972	0.2484133249999	0.0276454373675717	8.98568981553865	2.5711628551789e-19	1.28583951169035e-18
ENSG00000062524.16	22.9226910795104	0.527137108480884	0.458257494676641	1.1503076645868	0.250017175097035	0.354204328037876
ENSG00000062582.14	2781.15311955546	-0.128559791302865	0.0519573489269393	-2.47433315898473	0.013348515225016	0.0257898749315894
ENSG00000062598.18	2975.44254803258	-0.401805247879601	0.0344561420531783	-11.6613533592783	2.00824678352509e-31	1.40183363043333e-30
ENSG00000062650.19	3320.51487483844	0.199238266318086	0.039640171105126	5.02617069410989	5.00370551437908e-07	1.45511231863506e-06
ENSG00000062716.13	4731.363293702	0.212070000571252	0.0378398889787361	5.60440335040157	2.0897355675489e-08	6.59900810104294e-08
ENSG00000062725.10	3975.63681327172	-0.033035190255116	0.0315348471150117	-1.04757730819599	0.294833396760748	0.406263616297236
ENSG00000062822.13	1090.74448084469	-0.522988968892044	0.070754043742199	-7.39164775935094	1.45020285480699e-13	5.85991336039104e-13
ENSG00000063015.19	57.7162627185924	-0.0426079391159011	0.309128383814452	-0.137832503732416	0.890372795256402	0.927124689725944
ENSG00000063046.17	55228.4651878752	-0.206666032861099	0.0269287401623516	-7.67455260124027	1.6599699590502e-14	6.99250503358941e-14
ENSG00000063127.15	8.7997193433604	-0.796442710869775	1.28771443563109	-0.618493269029362	0.536250233386264	0.645657980978423
ENSG00000063169.10	1035.34149357429	0.0940220361432111	0.0585472787406569	1.605916417733	0.108292275735941	0.173401636119361
ENSG00000063176.15	1343.57334876092	0.112303231566264	0.0514089971364025	2.18450539442138	0.0289251313263016	0.0526822283130931
ENSG00000063177.13	46780.1546923662	-0.14045463112855	0.0443889138190681	-3.16418265382775	0.00155519160634857	0.00338466894429625
ENSG00000063180.9	244.319013995357	-0.592680424935916	0.197740392394437	-2.99726534249858	0.00272413490909675	0.00577852949477266
ENSG00000063241.8	1910.96212454471	0.772957156587012	0.0568939110692479	13.5859381445268	4.85273926023348e-42	4.17394219754825e-41
ENSG00000063244.12	12467.9657033028	-0.0053540695262291	0.030372950173179	-0.176277559331626	0.860075891022145	0.907238259259002
ENSG00000063245.14	7306.9484402827	0.547235253343017	0.0311586379481166	17.562874675531	4.74121411644968e-69	6.17970282058376e-68
ENSG00000063322.14	3572.51782328302	-0.211798666962224	0.0433036895040868	-4.89100742656663	1.00321178842498e-06	2.85288352333353e-06
ENSG00000063438.17	9.72236897032509	0.72051934998858	0.707002720343267	1.01911821447978	0.308146847859527	0.421081906952311
ENSG00000063587.14	1547.8832608005	0.100108574313545	0.0481588631620085	2.07871547915855	0.0376435093888648	0.0670238093996861
ENSG00000063601.17	1797.08937095937	-0.401540261290024	0.0458226908400461	-8.76291317530186	1.90268208145914e-18	9.24617195840018e-18
ENSG00000063660.9	709.879723411747	-0.815908273751472	0.0749493408477244	-10.886130078304	1.34223396363619e-27	8.55159228302608e-27
ENSG00000063761.16	178.379967811588	-0.0189876469663893	0.13660203465467	-0.13899973755435	0.889450356436138	0.92650303958895
ENSG00000063854.13	1178.9584313166	-0.30319265321823	0.0511586982687707	-5.92651227412701	3.09436266696875e-09	1.02454815733544e-08
ENSG00000063978.16	1989.34534815328	0.469256168736435	0.041449717303741	11.3210945516891	1.03175577627066e-29	6.93486032556422e-29
ENSG00000064012.21	561.925623453329	-0.528097666168519	0.0909178066962652	-5.80851744403346	6.30284636576277e-09	2.04942772431533e-08
ENSG00000064042.18	9858.41921996773	-0.318849509480892	0.0316837369857913	-10.0635070169873	8.00932817356417e-24	4.59993951501327e-23
ENSG00000064102.15	1148.53824934275	0.28568924962922	0.0572011021528316	4.99447106571315	5.89972354267878e-07	1.7062195687425e-06
ENSG00000064115.11	1968.68339214369	1.05548752765566	0.046488159187895	22.7044379922554	4.04979388792324e-114	8.36355879714221e-113
ENSG00000064195.7	147.014087353288	0.329786314316641	0.212113623630675	1.55476253091057	0.120002635900902	0.189668691479822
ENSG00000064199.6	243.610492117593	-0.511891013014527	0.0962256916534703	-5.3196916979091	1.03943240686443e-07	3.1640214504966e-07
ENSG00000064201.15	7.71673162334467	-0.594841723456309	0.83814551567416	-0.709711753307956	0.477882902172439	0.592455885374466
ENSG00000064205.10	11.2437899052166	-0.795891289296556	0.646340132884236	-1.23138151076116	0.218180208820028	0.31567543063557
ENSG00000064218.5	2.05403071926336	-1.3438184996037	1.84329919418048	-0.729028962767574	0.465983946118474	0.581065827943628
ENSG00000064225.12	42.445660148527	-0.903520908123957	0.326353415783026	-2.76853516595229	0.00563089085419722	0.0114918611196412
ENSG00000064270.12	764.201684967492	0.0646433321833495	0.0718896086635096	0.899202727419516	0.368544687854432	0.485890915867357
ENSG00000064300.9	154.100604122877	5.40982338074449	0.222262452392451	24.3397988392223	7.43470074213462e-131	1.73700059894491e-129
ENSG00000064309.14	1039.87215102295	-1.73756331650616	0.0881822223318495	-19.7042359622931	1.98312987834306e-86	3.12672431530846e-85
ENSG00000064313.12	3381.31874887155	-0.159514812078343	0.0374461172215806	-4.25984918902121	2.04564882130117e-05	5.30553557518364e-05
ENSG00000064393.16	22300.063467006	0.259265727167457	0.0358516377579603	7.23162854979731	4.77236049288461e-13	1.88819480370652e-12
ENSG00000064419.13	4014.90401442424	0.148044343096565	0.030645115104027	4.83092795031174	1.3589817940739e-06	3.83885870646333e-06
ENSG00000064489.22	31.2111901664025	0.0745978432469824	0.375845648262254	0.198479997285828	0.842669533288297	0.895083739947898
ENSG00000064490.14	737.046032956479	0.0659720275810227	0.0701379720426708	0.940603579768266	0.34690804673912	0.463621946315982
ENSG00000064545.14	468.2973963014	-0.0251365637027553	0.0918333850573701	-0.273719232793738	0.784300396394385	0.856502964531958
ENSG00000064547.14	259.024311885397	0.499708951649492	0.100839141593894	4.95550580608818	7.21423681439867e-07	2.07442633476315e-06
ENSG00000064601.18	1365.52258268794	-0.0163326838419058	0.0500690524326342	-0.326203174383633	0.74427063983248	0.825843276348929
ENSG00000064607.17	4287.5562199812	0.208720151270547	0.0330828648995069	6.30901077958512	2.80824561160357e-10	9.80131817752145e-10
ENSG00000064651.14	2191.06215222698	0.733299576143791	0.0509551164563271	14.3910882192231	5.88623896703227e-47	5.49961820787558e-46
ENSG00000064652.11	83.4064323218696	-1.26434976837635	0.220588181097486	-5.73172035820716	9.94170819257803e-09	3.20026332692437e-08
ENSG00000064655.19	485.639879980075	1.64624507231994	0.0945380635710926	17.4135687799652	6.50964798662632e-68	8.32675062422823e-67
ENSG00000064666.15	917.38912176625	0.0831208871305081	0.0656589343444382	1.26594937856388	0.205531206268567	0.300185519217756
ENSG00000064687.12	584.82819170921	-0.669747484465245	0.0735428355108937	-9.10690320562956	8.4766962038536e-20	4.30071483316188e-19
ENSG00000064703.12	1184.99294983258	2.27007882604882	0.0518032705209027	43.8211488043567	0	0
ENSG00000064726.9	5218.56932662628	-0.055923473972249	0.0331463052849565	-1.68717066627725	0.0915705400908983	0.14941127341342
ENSG00000064763.11	140.603248752255	0.346521746654171	0.127067310009835	2.72707234163807	0.00638990282555911	0.0129467642751695
ENSG00000064787.13	194.841218698771	-3.81692370379236	0.255451811567248	-14.9418541226025	1.76008955094072e-50	1.73475888529662e-49
ENSG00000064835.10	1.80304561866697	0.276420089657137	1.31441281332399	0.210299296275197	0.833434084498693	0.888684209201416
ENSG00000064886.14	2.62366223355544	1.90172510044406	1.25368261888897	1.51691111593251	0.129289126711318	0.202181654600585
ENSG00000064932.16	992.769630888958	-0.153430888371327	0.0801824227347215	-1.91352272902683	0.0556811666062096	0.0957602665943348
ENSG00000064933.17	1117.55322155633	0.00168259446812772	0.0620174760735873	0.0271309729878595	0.97835527097633	0.990532523637842
ENSG00000064961.19	2958.30720009524	-0.827637890366082	0.0323348548180504	-25.5958437117852	1.69707096416674e-144	4.30839837514381e-143
ENSG00000064989.13	3.9334099834969	-0.316031299512616	1.03460732818704	-0.305460140192903	0.760015723658343	0.837509170958647
ENSG00000064995.17	1035.35091863293	0.0637968954015339	0.0613530105021779	1.03983317003278	0.298417415589326	0.410035898736878
ENSG00000064999.15	1440.61002922871	0.0819829459710133	0.0518107220222743	1.58235482485203	0.113568591455018	0.180818763210598
ENSG00000065000.17	12376.5352752395	0.54788744699457	0.0226507262040798	24.1885157260823	2.93867632721266e-129	6.79406966647577e-128
ENSG00000065029.15	1072.82686180286	-0.487929956327041	0.0622691126666456	-7.83582639019039	4.65769066030457e-15	1.9983448260325e-14
ENSG00000065054.14	3207.65221227307	0.128208344110693	0.0399533669301605	3.20894968213329	0.00133220804348986	0.00292221771114624
ENSG00000065057.8	503.925504532352	0.000959821779457978	0.0784721301908477	0.0122313715343734	0.990241020830257	0.999165272853334
ENSG00000065060.17	1598.89394933549	0.0265470525155983	0.0423368440346229	0.627043728008828	0.530630571809138	0.640168089205418
ENSG00000065135.11	4429.98565467076	0.0781936888818042	0.0369026636374394	2.11891720473189	0.0340974646872479	0.0612077439877647
ENSG00000065150.19	8037.23078055625	0.184985928724876	0.0311595443452844	5.93673407656462	2.90755688325079e-09	9.64298570915377e-09
ENSG00000065154.11	424.027932046733	1.05085748969314	0.0911370200115843	11.5305228277112	9.25797647484858e-31	6.37533563121138e-30
ENSG00000065183.16	2643.05492328052	0.65354862986106	0.0463562476369338	14.0983937047647	3.88512486658819e-45	3.52099379109759e-44
ENSG00000065243.20	2781.57793864874	-0.593744163498286	0.0408145008068996	-14.5473827134966	6.0680625040582e-48	5.76133480911748e-47
ENSG00000065268.10	1092.10575435752	-0.116450734787574	0.0585085062696761	-1.99032144575409	0.0465555370654084	0.0814435830562258
ENSG00000065308.5	746.539038154268	-1.24611264660222	0.0767211933319451	-16.242091558857	2.54110369350009e-59	2.87084214896617e-58
ENSG00000065320.9	16.9364573120765	-0.576331488917667	0.587419207877006	-0.981124691173429	0.326531255701687	0.441242296913406
ENSG00000065325.13	46.1773107739919	-1.43849363104053	0.23965153750028	-6.00243856578158	1.94375817085116e-09	6.5071655613796e-09
ENSG00000065328.16	280.710431351665	0.5701434559145	0.144517994691377	3.94513816173591	7.97539803338574e-05	0.000197027032858986
ENSG00000065357.20	340.265524973432	0.384434731640594	0.081677111359202	4.7067620933595	2.51682340607596e-06	6.97216759239474e-06
ENSG00000065361.15	539.958524693469	-0.954316048188433	0.0954028905971915	-10.0030097852876	1.47834259177722e-23	8.41047374008797e-23
ENSG00000065371.17	2.17463076773145	-0.820977294205252	1.11011882522617	-0.739540016392381	0.459579150022159	0.575311110602488
ENSG00000065413.20	189.514940585696	-0.965987044897204	0.122830242441248	-7.86440721517953	3.70849339321162e-15	1.59625410007159e-14
ENSG00000065427.14	3626.29431530908	0.260907713050981	0.0376035911890403	6.93837223523012	3.96643478519183e-12	1.5039398560519e-11
ENSG00000065457.10	337.814696178489	-0.412617577085362	0.0859274195452109	-4.80193143549786	1.57142503886644e-06	4.4251702133064e-06
ENSG00000065485.20	2127.331802926	-0.0149532108015194	0.0515748882889855	-0.289932005625165	0.771868255793255	0.846451464794133
ENSG00000065491.8	557.355784232573	0.199179293943586	0.0683961284941101	2.9121428117198	0.00358958478018522	0.00749862002980201
ENSG00000065518.8	7892.19523631303	0.111250828207056	0.0450507197347577	2.46945728863069	0.013531817141901	0.0261136422795531
ENSG00000065526.11	3735.38237190638	0.0769271077205402	0.044918874880408	1.71257868602789	0.0867900772195158	0.142544869697357
ENSG00000065534.18	279.500689866165	0.262793373971879	0.102695255708827	2.55896313961164	0.0104984872445962	0.0206193310631277
ENSG00000065548.18	3624.31543486394	0.673062710631091	0.0368176183100702	18.2809953909212	1.17266280458684e-74	1.62857122178475e-73
ENSG00000065559.15	2667.33171185415	1.14248100225719	0.0348612681564107	32.7722157762956	1.46540558635801e-235	6.77588583074916e-234
ENSG00000065600.12	280.479856909938	0.41773451993029	0.0978410833225432	4.26952059139805	1.95893564806354e-05	5.08858557485118e-05
ENSG00000065609.14	389.481739091106	0.0043496816594426	0.0780744333591068	0.0557119849904776	0.955571251691011	0.975593210806873
ENSG00000065613.14	3276.85911328238	-0.200925014681253	0.0348692173272468	-5.76224618968577	8.30018065122058e-09	2.68094489786345e-08
ENSG00000065615.14	940.51581446252	0.158116935975343	0.0579007335338674	2.73082785527851	0.00631754609623822	0.012809276238878
ENSG00000065618.20	1.27127017602931	-3.09482158521559	1.6857202619183	-1.83590460121407	0.066371767080201	0.112270660415396
ENSG00000065621.15	155.668074200344	-0.240847031873802	0.16992341489769	-1.41738577946314	0.156370168035623	0.238431605109558
ENSG00000065665.21	276.780080285032	0.131153222058922	0.100954576953035	1.29913101532717	0.193898970785064	0.285941437677633
ENSG00000065717.15	71.1265115804168	-1.00472852706487	0.271217541661546	-3.7045115920956	0.000211798422752841	0.000503630923164464
ENSG00000065802.12	803.217296088164	-0.441638343015909	0.0710021085480044	-6.22007362946578	4.96921636304716e-10	1.71334797403403e-09
ENSG00000065809.13	2084.69659539727	2.47100769610093	0.047756029850668	51.7423182753616	0	0
ENSG00000065833.9	651.903470907401	-0.00152081774522609	0.0658153284896269	-0.0231073487001708	0.981564643837374	0.992622001676309
ENSG00000065882.16	443.801905080819	0.698549887125398	0.0886273629042386	7.88187602828911	3.22501915318664e-15	1.39236149705062e-14
ENSG00000065883.16	3002.9042236069	-0.152863127920921	0.0358232587932607	-4.26714746425243	1.97988293261671e-05	5.14165845245222e-05
ENSG00000065911.12	2287.06400625802	0.917525484937934	0.0366611356672382	25.0271975550902	3.09283891628661e-138	7.59078654712756e-137
ENSG00000065923.10	3287.34576904021	-0.657365158885019	0.0411481091868893	-15.9755860445338	1.89069028175619e-57	2.08059451270674e-56
ENSG00000065970.9	594.56507548248	-0.109732443275114	0.0755118717248245	-1.45318134445129	0.146173410446794	0.224949026779472
ENSG00000065978.19	27591.0016054058	0.325654658334509	0.0377266781890085	8.63194625042252	6.0316728851873e-18	2.87228695170604e-17
ENSG00000065989.16	28.9957783064177	1.32014244010767	0.382662516419475	3.44988699823561	0.000560821254615382	0.00127820297154963
ENSG00000066027.12	884.801715216101	-0.260802166727864	0.0600578255217941	-4.34251763965752	1.40859171921247e-05	3.69999003192108e-05
ENSG00000066032.18	58.4536821860196	2.63800754588656	0.230255884591708	11.4568518001801	2.17269497125222e-30	1.48235666148872e-29
ENSG00000066044.15	2520.89892401378	-0.270493336720224	0.0428375421906533	-6.31439907351274	2.7121324917542e-10	9.47250060080081e-10
ENSG00000066056.14	2.9489135038423	1.98606683684796	1.13070102776522	1.75649158184045	0.0790045075672223	0.130955737445494
ENSG00000066084.13	4462.27725014097	-0.747832068231641	0.0382050164425795	-19.5741852213465	2.56709075632993e-85	3.999964947842e-84
ENSG00000066117.14	2027.12460666249	-0.320225776816578	0.041863040177051	-7.64936744828492	2.01970345557961e-14	8.47739472751601e-14
ENSG00000066135.13	3026.9025050104	-0.294026169262473	0.0365403833244087	-8.04660877944502	8.51197306682539e-16	3.76548526634324e-15
ENSG00000066136.20	1494.78518345307	0.05273536736938	0.057550574348905	0.916330861437933	0.359493386027599	0.476574448888713
ENSG00000066185.13	110.55721212347	-0.190192174730693	0.187016058137356	-1.01698312233169	0.309161458444754	0.422092122035041
ENSG00000066230.11	1173.50076528079	-0.658043262394565	0.0735474754661104	-8.94719034506877	3.64645142326582e-19	1.81539171656919e-18
ENSG00000066248.15	32.4108982521121	-1.40497088178654	0.441585998426467	-3.18164725963452	0.00146440054802447	0.00319614921931658
ENSG00000066279.18	1080.23684047748	-0.402620961346792	0.0841889426540814	-4.78234966082298	1.73257959072155e-06	4.86866591419765e-06
ENSG00000066294.14	6.93012691424816	1.30660396880921	0.764451382013621	1.70920479647446	0.0874130207131307	0.143461590199455
ENSG00000066322.15	3458.87309051273	1.54834121177245	0.0424626789905106	36.4635781015716	4.19184981827396e-291	2.60247274231719e-289
ENSG00000066336.11	6.56163680540557	0.356041981622744	0.712109386747329	0.499982149159726	0.617087646831895	0.717876347773792
ENSG00000066379.15	296.319529792198	-1.12499068385033	0.374089529300482	-3.00727658952117	0.0026359980275779	0.00560302975858112
ENSG00000066382.16	11.7881706267935	0.179074681133868	0.57777192844164	0.309940085903562	0.756606518616029	0.834675411541591
ENSG00000066405.13	4.49546962878904	1.37377517513953	0.729839181317395	1.88229847109578	0.059795501990137	0.102087257702513
ENSG00000066422.4	1747.44076063293	0.193682167228424	0.0446046389926262	4.34219784315355	1.41064415730659e-05	3.70489291130246e-05
ENSG00000066427.22	874.483458564871	0.0211448019311343	0.0634726757979712	0.333132354439202	0.739034377571303	0.821520309606119
ENSG00000066455.13	3883.7747586379	1.07594615152717	0.0415379135384588	25.9027490759974	6.20132855849188e-148	1.63690432903556e-146
ENSG00000066468.22	85.359921936286	-0.331007072860284	0.188473702773835	-1.75625070229286	0.0790456107625661	0.131002077080015
ENSG00000066557.6	1530.53504781977	-0.537519727886535	0.0521661761651078	-10.3039894314904	6.75983970519345e-25	3.98570548771599e-24
ENSG00000066583.12	893.398502656534	-1.12771976780229	0.0700366751155178	-16.101846153351	2.47605073540935e-58	2.75671592770799e-57
ENSG00000066629.17	631.945743505969	0.448545686025742	0.0693943234928177	6.46372301723162	1.02157791053272e-10	3.63813905986536e-10
ENSG00000066651.20	336.734523576962	-0.150741438783505	0.0950479168733538	-1.58595205178836	0.112750186773189	0.179716745757249
ENSG00000066654.14	1962.32978211595	-0.626800701562279	0.045044899202436	-13.9150206274273	5.13451210677485e-44	4.56607281463257e-43
ENSG00000066697.14	312.996026333655	-0.807691308943	0.117248172991695	-6.8887325775235	5.62916441255130e-12	2.11827072465512e-11
ENSG00000066735.14	372.897302155042	-0.923898446303514	0.133101442902594	-6.94131052343018	3.88479026445949e-12	1.47410482064762e-11
ENSG00000066739.12	2083.68419328181	-0.945337692337095	0.0518511214777442	-18.2317694467391	2.88823374441646e-74	3.99165119920081e-73
ENSG00000066777.9	6567.65100115545	0.209973997000248	0.0335058064713371	6.26679429966481	3.68556487838684e-10	1.27938725764451e-09
ENSG00000066813.14	20.7106261779471	0.288419178995212	0.453163460798787	0.636457269716358	0.524478423483449	0.634512869641332
ENSG00000066827.16	800.881872477305	-0.406485962785697	0.0554504781135749	-7.33061240613876	2.29103376054442e-13	9.19042105754623e-13
ENSG00000066855.16	1609.86428545227	0.137266353187408	0.0452756571114475	3.03179151766969	0.00243107048269857	0.0051877935164043
ENSG00000066923.17	411.377281401343	-0.586202318377373	0.11309178156249	-5.18342102563362	2.17852497841366e-07	6.51009511093205e-07
ENSG00000066926.11	2521.40341231577	-0.0543747338575233	0.0347325670570754	-1.56552591601336	0.117459645589599	0.186234111436411
ENSG00000066933.16	2393.25733768829	0.495249371781603	0.0519156867408319	9.53949379989782	1.43531180181103e-21	7.68107650330074e-21
ENSG00000067048.17	2250.084004865	0.755292645180327	0.0404883196281687	18.6545811759215	1.15906815503069e-77	1.66900789462475e-76
ENSG00000067057.17	2208.87135375045	0.968328905851461	0.065136578458082	14.8661309631825	5.46835633204257e-50	5.35259692245955e-49
ENSG00000067064.11	12239.9028848828	1.30291514740277	0.0367201728581659	35.4822716231583	9.22639730357367e-276	5.23854335791794e-274
ENSG00000067066.17	201.403756489331	-0.961676207241623	0.1537202328334	-6.25601581207514	3.94936722314666e-10	1.36834039273452e-09
ENSG00000067082.15	1768.09480606186	0.257051451302331	0.043476789294549	5.91238349181778	3.37192346221954e-09	1.11367356112982e-08
ENSG00000067113.17	3378.73952777906	-1.01452728239299	0.0383520997140828	-26.4529788448703	3.37189641281966e-154	9.45126914361222e-153
ENSG00000067141.17	2208.73467331764	-0.0767131636094344	0.0508027701552982	-1.51001930357205	0.131038498636261	0.204468073858601
ENSG00000067167.8	11746.9610245321	0.44765242138799	0.0277596431088013	16.1260150079545	1.67484573563953e-58	1.86886901822846e-57
ENSG00000067177.15	1417.16624478402	0.0755932581699172	0.0477021720558076	1.58469216205667	0.113036293564602	0.180057572891772
ENSG00000067182.7	14.9552325106148	0.770000691807576	0.392613138983755	1.96121987613725	0.0498533792221577	0.086687723106045
ENSG00000067191.16	174.002861944721	0.0538425400380929	0.20957869502443	0.256908461195527	0.797249438671678	0.864344688460879
ENSG00000067208.14	857.745073641424	-0.28631932409776	0.0576704467156185	-4.96474954511178	6.87897843703764e-07	1.98079990278461e-06
ENSG00000067221.14	932.243357531221	0.421986053614612	0.056650606630503	7.4489238282472	9.41046815576789e-14	3.83755309753015e-13
ENSG00000067225.18	25346.4778726136	0.91649079882745	0.0387840915297411	23.6305857035391	1.86929245601791e-123	4.16236082189731e-122
ENSG00000067248.10	2684.67308779216	-0.421313015750794	0.0433334956445968	-9.72257163849016	2.41601203142248e-22	1.32531527041615e-21
ENSG00000067334.14	2265.6512124093	0.628803776360226	0.0510714829905055	12.3122286556105	7.78435079035684e-35	5.82336061940771e-34
ENSG00000067365.14	349.286094076004	-0.0832214035657625	0.0912258515493702	-0.912256801688765	0.36163354885207	0.478870099340393
ENSG00000067369.13	3191.79828552175	-0.256219408940622	0.0430070701936639	-5.95761133662088	2.55951337703904e-09	8.50993361545062e-09
ENSG00000067445.20	13.5081740502407	0.0712545785475828	0.524417678314975	0.135873715730815	0.891921114554941	0.928152132282362
ENSG00000067533.6	1125.52815143276	0.0992191415434626	0.0693754182837459	1.43017720106069	0.152666167199746	0.233390920997525
ENSG00000067560.11	16689.5569870508	0.286268073902614	0.0296019194903239	9.67059159782487	4.02047170931822e-22	2.19457629950706e-21
ENSG00000067596.11	2207.35462067627	0.334745342683894	0.0419098962411859	7.98726250137865	1.37968108129572e-15	6.05231438898138e-15
ENSG00000067601.8	122.036805993386	-0.443348180651966	0.169841454367927	-2.61036495655262	0.009044567412773	0.0179548943091098
ENSG00000067606.17	2014.48134372181	0.247597953578987	0.0463403066542635	5.34303657993181	9.14023091674512e-08	2.79037472334273e-07
ENSG00000067646.12	1302.90695860648	-0.252321433425175	0.0482083836282339	-5.23397414381259	1.65903670411862e-07	4.98837394031079e-07
ENSG00000067704.10	5786.53761826337	-0.174683041110856	0.0371517444277304	-4.70187991981531	2.57777089424289e-06	7.13703753144854e-06
ENSG00000067715.14	6.38992720929955	-0.270741747880498	0.818802606346326	-0.330655698677617	0.740904568944845	0.8230024610948
ENSG00000067798.16	84.8914009395421	-0.458940677540647	0.2141941107474	-2.14263910403157	0.0321420886491281	0.0580322236536034
ENSG00000067829.19	2046.21370158965	0.403475031916087	0.036803207690505	10.9630398336225	5.75337437097831e-28	3.70465259577469e-27
ENSG00000067836.12	844.516609762169	-1.15707490684316	0.0638359812283038	-18.1257479650072	1.99610224199558e-73	2.73780602757949e-72
ENSG00000067840.12	579.95979458872	-0.176638676544584	0.085580049155697	-2.06401700264535	0.03901610433005	0.0692449855903078
ENSG00000067900.8	4188.36528909872	-0.934807896062302	0.0355838814191308	-26.2705432566927	4.16422103501336e-152	1.14309588163611e-150
ENSG00000067955.14	1240.77563316927	0.477461238584459	0.0493110666261918	9.68263862965912	3.57371280188886e-22	1.95285227389205e-21
ENSG00000067992.14	1068.08179213077	0.250169026873753	0.0633210263873838	3.95080498763989	7.78887718733532e-05	0.000192562378695454
ENSG00000068001.14	541.556187264426	-0.180057116999965	0.077615161898441	-2.31987040413017	0.0203478890354201	0.0381336355639352
ENSG00000068024.16	1259.93604239641	0.812846990351594	0.0531479205733088	15.2940506718491	8.37734688900168e-53	8.57043871411265e-52
ENSG00000068028.17	1156.92827802659	1.13484162510177	0.0543599035118596	20.8764466414879	8.76746256626595e-97	1.56565198461572e-95
ENSG00000068078.18	595.422486474166	-0.889759211236943	0.0768511062118239	-11.5777020669619	5.34599099966044e-31	3.6903448088754e-30
ENSG00000068079.7	13.6928205935561	-0.505877778492083	0.392155655059293	-1.28999230781358	0.19705332887444	0.289844621670867
ENSG00000068097.14	924.209214436885	-0.575988703364086	0.0619949627308173	-9.29089522748863	1.52996002091292e-20	7.90730634252425e-20
ENSG00000068120.15	2298.06024785576	0.342045542957382	0.0408028376606068	8.38288615616582	5.16454221335393e-17	2.39024992498677e-16
ENSG00000068137.15	506.25645013028	-0.111840592696835	0.0843765928123987	-1.32549311330335	0.185007652062648	0.275253265991528
ENSG00000068305.17	2268.58605001036	-0.231790816022516	0.0428082382926018	-5.41463104457103	6.14152108693451e-08	1.89142904870218e-07
ENSG00000068308.13	1279.8996032516	0.251596364897201	0.051205177509572	4.91349463343172	8.94671827441062e-07	2.55479507795858e-06
ENSG00000068323.17	1215.6351692614	1.36939264791961	0.0503388533767285	27.2034930488242	5.90541442396086e-163	1.76181143795084e-161
ENSG00000068354.16	317.783925336559	0.119562274176814	0.0905982727956807	1.3196970591973	0.186936182293786	0.277531102141121
ENSG00000068366.19	413.987206799098	0.756561112156342	0.0859239358870138	8.80500997011109	1.30840950198983e-18	6.38943713921962e-18
ENSG00000068383.19	855.91809545404	-0.730226977972595	0.0587643466762343	-12.4263608680247	1.87999697166389e-35	1.42620706693147e-34
ENSG00000068394.11	576.959938847902	0.266799625645165	0.0715187686867878	3.73048404697231	0.000191112244845336	0.000456566282369061
ENSG00000068400.13	1274.387214864	0.466374146298067	0.0447546379279348	10.4206886233565	1.9950342826343e-25	1.19864450463126e-24
ENSG00000068438.15	768.387472254515	0.839220830909111	0.0590429021290621	14.2137462869738	7.52877001963267e-46	6.90477946255221e-45
ENSG00000068489.12	496.268745937841	-0.488722493226486	0.117668767690347	-4.15337478941387	3.27607506479424e-05	8.35537496369137e-05
ENSG00000068615.18	306.824633204144	-0.254756157442436	0.183418017874358	-1.38893746860216	0.164851765661029	0.249626231886532
ENSG00000068650.18	599.522165253497	0.0858065590087522	0.0690161446359803	1.24328241545991	0.213763781768903	0.310208869647744
ENSG00000068654.16	2721.62609829736	0.303298038308635	0.0428306393533828	7.08133343063627	1.42773910596886e-12	5.54431267397766e-12
ENSG00000068697.7	6868.21945320904	-0.0636937868677768	0.0360981921106476	-1.76445919154465	0.0776547001305801	0.128997292565002
ENSG00000068724.16	271.036312280529	0.426703891859113	0.0949449695594666	4.49422327311251	6.98243379008495e-06	1.87134108395109e-05
ENSG00000068745.15	4539.82686075682	0.377284017403223	0.0324143317312625	11.6394198878191	2.59776480667458e-31	1.80953704411806e-30
ENSG00000068781.21	12.1137185346671	-1.52819993496715	0.742878961689191	-2.05713179909182	0.0396735496543793	0.0703241279962755
ENSG00000068784.13	903.233134420116	0.199648339494049	0.0690409326266885	2.89173873959044	0.00383116389538258	0.00797652165389464
ENSG00000068796.16	1477.75905739199	0.166914747080625	0.0468646222522273	3.56163645536889	0.00036855047634492	0.000856441516217107
ENSG00000068831.19	35.2892740681107	1.20170582354796	0.386847596854327	3.1064063298304	0.00189376295850986	0.00408804181110734
ENSG00000068878.15	3172.73802961728	-0.0214442452276161	0.0317886951473425	-0.674587148928911	0.49993809996236	0.612784697346078
ENSG00000068885.15	1162.12330873699	-0.268212667807794	0.0576153581854439	-4.65522867955642	3.23621315995733e-06	8.89579200893651e-06
ENSG00000068903.20	925.613960271691	0.328044056433733	0.050843466048407	6.45203960173386	1.10354730404522e-10	3.92374562396382e-10
ENSG00000068912.14	3339.64538692928	0.42347762726914	0.0385808334417017	10.9763732271114	4.96457181001127e-28	3.19880218563578e-27
ENSG00000068971.14	1646.92929703466	0.833268310898018	0.0507218961483803	16.4281774573332	1.20218095993019e-60	1.38969050756663e-59
ENSG00000068976.14	134.386470905371	0.184576097426776	0.173560254263841	1.06346984918672	0.287568931315554	0.39812165558789
ENSG00000069011.16	1905.4718129602	2.89709270381035	0.0466335714873058	62.1246156237244	0	0
ENSG00000069018.18	11.0569580561783	-1.50242576945396	0.692418147829838	-2.16982436720186	0.030020153671899	0.0545370685986578
ENSG00000069020.18	1122.52170033068	0.28225774460021	0.0536890235775535	5.25727096140034	1.46208813063262e-07	4.40882952873014e-07
ENSG00000069122.19	91.6621160522029	0.936762730484569	0.788681426567515	1.18775807180033	0.234928737482927	0.336053316774136
ENSG00000069188.17	73.2313781539614	-0.279347286003837	0.210797050091463	-1.32519542319321	0.185106342986177	0.275379539367835
ENSG00000069206.15	192.855109568444	-0.798609717095503	1.21096521449849	-0.65948196325874	0.509586324643929	0.621579908640862
ENSG00000069248.12	1949.49766426839	-0.497864625718984	0.0471750959381579	-10.5535477102503	4.89145106863236e-26	2.99299135237256e-25
ENSG00000069275.13	18572.0233230112	-0.298277492526964	0.0291512972713063	-10.232048671829	1.42473023288214e-24	8.33875148637537e-24
ENSG00000069329.17	5093.40525588953	-0.0875465783259422	0.0322846730316773	-2.71170713855589	0.0066937703911426	0.0135307992823898
ENSG00000069345.12	2962.64392247596	0.426888622267246	0.040056191082415	10.657244504075	1.61305875578855e-26	9.99895736986313e-26
ENSG00000069399.15	738.960078932859	0.533516637875089	0.0614191020371841	8.68649361809441	3.73797936993041e-18	1.79720605219163e-17
ENSG00000069424.14	233.469015952972	1.56453950597802	0.15664739976845	9.98765066187282	1.72624478445319e-23	9.80402744638573e-23
ENSG00000069431.11	266.585733491818	1.3880171640338	0.11505637787277	12.0638002837937	1.64035363040783e-33	1.19265259031002e-32
ENSG00000069482.7	2884.95766001777	2.82167279063264	0.0864213040736786	32.6501991711098	7.96120706903939e-234	3.65573492347664e-232
ENSG00000069493.15	106.364116011414	-0.596740501266705	0.256856530834976	-2.32324441713377	0.0201660258926841	0.03782512101557
ENSG00000069509.6	819.862217163259	-0.384870614299722	0.0678054993982745	-5.67609733303603	1.3780238934901e-08	4.39754013985014e-08
ENSG00000069535.14	1.74961740840231	-0.654495866882936	1.40128961739525	-0.467066806717322	0.640452081582781	0.738675243582571
ENSG00000069667.16	422.898205895639	0.711433592967995	0.0830356960359665	8.56780429298552	1.05476856574703e-17	4.97808424769246e-17
ENSG00000069696.6	7.52737229371151	2.12917271093927	0.96411343169422	2.20842552436772	0.0272146241440557	0.0497852253136484
ENSG00000069702.11	140.736838672747	1.23617195220622	0.157465398989288	7.85043546163631	4.14595181596383e-15	1.78224058973993e-14
ENSG00000069764.9	7.30915282796067	-1.25567591958934	0.60766211591672	-2.06640481066527	0.0387902720825034	0.0688871263885412
ENSG00000069812.11	197.354286668686	-0.987805031032382	0.140846701832519	-7.01333448480024	2.32704220596184e-12	8.94074110711656e-12
ENSG00000069849.11	1640.79640222923	0.287889865315152	0.0441472459894526	6.52112852937493	6.97803558526551e-11	2.49982511556276e-10
ENSG00000069869.16	728.819815069012	0.144661570587609	0.0709561355164004	2.03874646688125	0.0414753375905171	0.0732313283282905
ENSG00000069943.10	342.645397617987	-0.436759820213034	0.0990948672670524	-4.40749185359927	1.04574532671638e-05	2.77239804685703e-05
ENSG00000069956.12	5094.58903877969	0.204075199708691	0.0389978721898897	5.23298293596639	1.66796142927187e-07	5.01445215325979e-07
ENSG00000069966.18	1065.70825069742	-0.117529203992941	0.0590775075676178	-1.98940694744817	0.0466563034289968	0.0815912136746645
ENSG00000069974.16	276.007799294884	-0.224375591499205	0.0990128435302841	-2.26612612565336	0.0234436620730234	0.0434572357411667
ENSG00000069998.12	2324.81017361964	0.0501656248296782	0.049719699629153	1.00896878307494	0.312989605625053	0.426238202166304
ENSG00000070010.19	2414.56048017586	0.589358915908613	0.0365979306412667	16.1036131164222	2.40633060510531e-58	2.68059042085767e-57
ENSG00000070018.9	692.589078596529	-0.251103351334239	0.0666999892900638	-3.76466854053372	0.000166770152575433	0.000400863872955711
ENSG00000070019.5	7.04301223763563	-0.828605666310269	1.28084411930445	-0.646921552608788	0.517682716121926	0.628810803290904
ENSG00000070031.4	2.851123569162	-1.00380535624723	1.66029548110625	-0.604594403628921	0.54544852605704	0.653849243656586
ENSG00000070047.12	327.294595428152	0.270181788747534	0.275658772067393	0.98013129319708	0.327021314010608	0.441754137912385
ENSG00000070061.15	6223.71228808605	0.0467820994358384	0.0291418222157703	1.60532512652973	0.108422272331768	0.173567954478256
ENSG00000070081.16	6457.83117241215	0.942416542220189	0.0262370274928803	35.9193335630694	1.52484657109757e-282	9.18086625843008e-281
ENSG00000070087.14	3606.92199494776	-0.361459680315438	0.0365520321984508	-9.88890790949671	4.65073571941402e-23	2.60496099359758e-22
ENSG00000070159.14	5679.19801333669	-0.491728394380789	0.0271690899026375	-18.0988173009451	3.25583946518488e-73	4.44422086997736e-72
ENSG00000070182.20	257.965197079639	0.904764198565152	0.111457174531981	8.11759496294737	4.75512698657188e-16	2.12763641031412e-15
ENSG00000070190.13	1.49269253096322	0.522859380878686	1.49568323253564	0.349578954624156	0.726654707349177	0.811106847919891
ENSG00000070214.16	2160.17822744439	-0.569087779904629	0.0488822697308366	-11.6420080949234	2.5201127250736e-31	1.75606036706265e-30
ENSG00000070269.14	827.221452478144	-0.0781144431615328	0.0640359550341	-1.21985286422192	0.222520657062017	0.321209197058449
ENSG00000070366.14	1794.07324783385	-0.405938175370961	0.0455451004869635	-8.91288351613483	4.97222118630781e-19	2.46128653805088e-18
ENSG00000070367.16	3358.99568107122	-0.171649705752314	0.0381329999639374	-4.50134282418493	6.75254899000821e-06	1.81241143194442e-05
ENSG00000070371.16	240.462794179295	1.04721291979543	0.111552614833442	9.38761427832968	6.13746306112344e-21	3.21454668449748e-20
ENSG00000070388.11	26.3175705323126	-1.40776461950665	0.385455193996071	-3.65221338675489	0.00025998970127087	0.000612885587488427
ENSG00000070404.10	352.009319040481	-0.180528019931602	0.0974518429736702	-1.85248441099649	0.0639562940574082	0.108576964330019
ENSG00000070413.20	5550.35405056127	-0.104488183936287	0.031427563276017	-3.32473068365514	0.000885039824141702	0.0019802356186505
ENSG00000070423.18	1116.6619629588	0.341608230506807	0.0586712477121017	5.82241291651184	5.80040249082108e-09	1.89037156565124e-08
ENSG00000070444.15	1604.26132782794	0.519435536900399	0.0510131115304442	10.1823927479978	2.37644828656402e-24	1.38439748327782e-23
ENSG00000070476.15	886.104531688248	0.067843584716311	0.0659220089078062	1.02914923013333	0.303409555359497	0.415805874622432
ENSG00000070495.14	1489.96152999689	0.876421169947159	0.0422480341561957	20.744661555303	1.36985052642084e-95	2.41804704526491e-94
ENSG00000070501.12	1068.8568347985	-0.303318532458555	0.0555084303295971	-5.46436875727731	4.64556930778461e-08	1.43983749198817e-07
ENSG00000070526.15	1524.04748890459	2.67138095462356	0.0447883712851718	59.6445210658504	0	0
ENSG00000070540.13	1533.2412467854	2.11158232525605	0.0501839226273344	42.0768687401471	0	0
ENSG00000070601.10	25.4732725889847	1.15808647249843	0.324304476275106	3.57098516122864	0.00035564104530796	0.000827793785557386
ENSG00000070610.14	4067.4564241476	0.978837141346698	0.0276793980629542	35.3633825099962	6.24410561602697e-274	3.50531776962821e-272
ENSG00000070614.15	4304.4968758285	-0.479284297237549	0.0367983326027587	-13.0246199579602	8.8641315958131e-39	7.20739610660788e-38
ENSG00000070669.17	2378.88973427888	0.283030297420073	0.0399819023459042	7.07896024985083	1.45240034673082e-12	5.63349289801452e-12
ENSG00000070718.12	737.598290594471	-0.454985399324229	0.074722518412587	-6.08899979537611	1.13618264590235e-09	3.8469221797805e-09
ENSG00000070729.13	7.50057907884093	0.95410873815369	0.696344580621133	1.37016753588092	0.170634609746956	0.257093606838066
ENSG00000070731.10	2.68024416290457	0.936919069122535	1.46316420579626	0.64033760900586	0.521953135204893	0.632532929856997
ENSG00000070748.18	3.09531064980361	-1.47328914578748	1.28860640581088	-1.14331974382851	0.252905860454655	0.357737305202698
ENSG00000070756.16	120262.561224104	-0.147796830543477	0.0262826707444131	-5.62335662082191	1.87282213530461e-08	5.92530121201549e-08
ENSG00000070759.17	957.450950779196	-1.96505105426867	0.0830623506786943	-23.6575420537998	9.87149560187696e-124	2.20795775364541e-122
ENSG00000070761.8	833.114146154142	0.155270756549947	0.0611199802555806	2.54042550244066	0.0110717678047116	0.0216492602609985
ENSG00000070770.9	1298.43590624483	0.0143015792726641	0.0533687644546587	0.267976585532808	0.788717341826255	0.859254791737573
ENSG00000070778.13	2123.49521056017	-0.848526164324163	0.0455310069780304	-18.6362266209837	1.63366061935364e-77	2.34393250418277e-76
ENSG00000070785.16	676.276707706328	0.0510398645209169	0.0826463138028893	0.617569764123377	0.536858980698799	0.646273791987095
ENSG00000070808.15	2.2444259406971	0.18189965293074	1.35459915309248	0.134283010967098	0.893178786849753	0.928930176554051
ENSG00000070814.19	2191.08249821669	0.0239884466162357	0.0445461953491981	0.538507192997965	0.590226940559732	0.693715068318878
ENSG00000070831.16	9798.62062913462	0.166697604451065	0.0262159735691277	6.35862727018349	2.03564685530208e-10	7.16629679903112e-10
ENSG00000070882.13	264.266897819279	0.233760132622925	0.11210919247865	2.08511119788364	0.0370592080434824	0.0660779240492583
ENSG00000070886.12	219.671772598197	2.26658021475406	0.259036546061461	8.75004029051666	2.13276586847332e-18	1.03466141657266e-17
ENSG00000070915.9	2.96202899975265	2.78779486682849	0.987222240155044	2.82387769788358	0.00474464859789292	0.00977728279468597
ENSG00000070950.10	1202.14961070308	0.28959460178068	0.0550142435225959	5.26399316318392	1.4095969367119e-07	4.25446322387044e-07
ENSG00000070961.15	3494.06922822507	-0.500590610589798	0.0390942752259826	-12.8047036988448	1.54313703683479e-37	1.22522621542154e-36
ENSG00000070985.13	10.0152706709597	-2.73016594198886	1.12945100893435	-2.41725043440778	0.0156382536491071	0.0298448216605523
ENSG00000071051.14	1423.11052651719	-0.954852894572056	0.0546790875938999	-17.4628534708502	2.74845951434445e-68	3.53837530112213e-67
ENSG00000071054.16	3950.64833766367	-0.471683494423534	0.0364827660608433	-12.9289400271047	3.09050161857632e-38	2.48549664070248e-37
ENSG00000071073.13	683.228910894129	-0.271149895509714	0.0683533685408557	-3.96688416822711	7.28183598255379e-05	0.000180586995142253
ENSG00000071082.11	37716.3444247888	-0.369343507910381	0.0645880580861501	-5.71844887204592	1.07500852346291e-08	3.4521180896056e-08
ENSG00000071127.17	5505.49906794369	0.498480148331416	0.0297345913917228	16.7643180888027	4.4509129729224e-63	5.35318314045688e-62
ENSG00000071189.21	1509.45334085304	-0.195696884997085	0.0480204398304171	-4.07528306046724	4.59584095415589e-05	0.000115878687215806
ENSG00000071205.11	479.389888684508	-0.606907521634388	0.0941370216743509	-6.44706525487782	1.14036697526504e-10	4.05393746879359e-10
ENSG00000071242.12	471.07519206469	0.802649891886885	0.0756271725378467	10.6132473944495	2.58601767699918e-26	1.59260649829779e-25
ENSG00000071243.16	1015.61248534436	-0.155059911727462	0.0626185796443368	-2.47626044231883	0.0132766689328062	0.0256734654727242
ENSG00000071246.11	541.482274547034	-0.579121110360791	0.107569362903967	-5.38369936129306	7.2970343382057e-08	2.24071798653469e-07
ENSG00000071282.12	586.678476036471	0.530297786447807	0.0868783734679208	6.10391015945546	1.03504480150057e-09	3.51164587148534e-09
ENSG00000071462.11	2420.24588259505	0.374395171600674	0.0440706709226587	8.495336326005	1.97360587261849e-17	9.23069500948458e-17
ENSG00000071537.14	5204.11469219099	-0.281102437402662	0.0414191973957536	-6.78676688774953	1.14674270036138e-11	4.25259309183139e-11
ENSG00000071539.14	536.109364921197	0.532867938092687	0.100947850818413	5.27864569451034	1.30142166934996e-07	3.93745748420757e-07
ENSG00000071553.17	8734.96481273554	0.179008935590491	0.0282766069844504	6.3306370417402	2.44151059236358e-10	8.54979170536176e-10
ENSG00000071564.15	2207.3323903981	-0.379542712549952	0.0529773872159428	-7.16423992377892	7.82193105745358e-13	3.07280236633141e-12
ENSG00000071575.11	568.936016669263	-1.21376840380363	0.0723191536890832	-16.7834984494135	3.22277938804968e-63	3.87842816572717e-62
ENSG00000071626.16	5715.4694446438	0.0953929892012275	0.0322618782018525	2.95683309584096	0.00310816312362206	0.0065492263576511
ENSG00000071655.18	4951.00053796174	-0.326292653146112	0.0360289298337742	-9.05640702212142	1.34818270503226e-19	6.79512724546989e-19
ENSG00000071794.16	4187.6750048598	-0.647861216038092	0.0433480955443779	-14.9455519995069	1.6650571195046e-50	1.64271897696075e-49
ENSG00000071859.15	3392.50977670188	0.533285812936468	0.0469919512615654	11.3484500775059	7.54889498481601e-30	5.08421521299082e-29
ENSG00000071889.16	1646.28693050034	0.641769129018087	0.0455192489772784	14.0988514405946	3.86000906273881e-45	3.49982350369981e-44
ENSG00000071894.17	1297.88813498213	-0.24415148072338	0.0534887767255337	-4.56453663122997	5.00598790171455e-06	1.35807695199114e-05
ENSG00000071909.18	16.7659513118384	2.67733698369925	0.479527767378179	5.58327831219786	2.36026581698946e-08	7.42505721654034e-08
ENSG00000071967.12	113.316347255048	-0.902498286888157	0.295805492613538	-3.05098556120203	0.00228091543117759	0.00488095819047977
ENSG00000071991.8	1.7105838297117	-1.89154092382443	1.72022523686059	-1.09958910222506	0.271511192303093	0.379688902631979
ENSG00000071994.10	2002.50920162443	0.151517798040546	0.046273151010932	3.27442144592119	0.0010587857221624	0.00234998782236045
ENSG00000072041.17	1.16548880641403	0	2.03410522473746	0	1	1
ENSG00000072042.13	17128.1160950081	-0.243185298728897	0.022961517986403	-10.5909939783991	3.28089316655573e-26	2.01556473231471e-25
ENSG00000072062.13	2297.13904934252	0.0292959204386775	0.0395447109961076	0.740830308294859	0.458796335856527	0.574547704994642
ENSG00000072071.16	3511.25298467118	0.158458799128002	0.0368007648053399	4.30585614093023	1.66341136136122e-05	4.34641733585521e-05
ENSG00000072080.11	13.7055715455284	-1.19910212883608	0.527194474491714	-2.27449676894314	0.022936135150402	0.0425996493394558
ENSG00000072110.13	3446.68873512645	-0.384709014349283	0.0373879292269896	-10.2896582480842	7.84543284438752e-25	4.61895513015654e-24
ENSG00000072121.16	783.666574685189	-0.315182737531627	0.0673857320343964	-4.67729188384784	2.90688349822591e-06	8.01928034830346e-06
ENSG00000072133.11	1306.40490676126	0.0212512961523541	0.0531627011869255	0.39974071440863	0.689347500963155	0.780763610693755
ENSG00000072134.15	2231.29581767292	1.09776226461017	0.0404313980948504	27.1512318726862	2.4486167132377e-162	7.26167894019554e-161
ENSG00000072135.13	2135.76793658478	0.190158020603676	0.037121454715595	5.12259075137455	3.01365969319273e-07	8.92410461005021e-07
ENSG00000072163.19	10.3938631529061	0.612878168496771	0.691212931470898	0.886670576594349	0.375256283991601	0.493043412689122
ENSG00000072182.12	15.608665610421	2.5564618741646	0.447981278070118	5.70662659202572	1.15237207969951e-08	3.6940040495949e-08
ENSG00000072195.15	169.275882781999	-0.930885942724982	0.217547011749486	-4.2790104779602	1.87726026548793e-05	4.87960347344581e-05
ENSG00000072201.13	2521.28557793307	0.685038663168332	0.0451421721710351	15.1751373543313	5.16694676659605e-52	5.23764405450115e-51
ENSG00000072210.18	6807.8380739423	0.784675001602262	0.0251802303505216	31.1623440563962	3.45130470412247e-213	1.39798885057839e-211
ENSG00000072274.13	10457.5063886408	0.976352917848358	0.0302604290509844	32.2650057672132	2.16705640245158e-228	9.51261388644441e-227
ENSG00000072310.16	3787.36117244232	-0.978679407086133	0.0376092830323902	-26.0222830156923	2.77141016135797e-149	7.4536346971259e-148
ENSG00000072364.13	7756.47683634893	0.601040499322729	0.0290005828113448	20.7251179478919	2.05623036525103e-95	3.61682391430608e-94
ENSG00000072401.15	567.693733886581	0.605052404714715	0.0800977571891014	7.55392442869851	4.22335289941459e-14	1.74802076702873e-13
ENSG00000072415.8	3681.70244531249	0.4205521692541	0.032472146554984	12.9511662723618	2.31411405256069e-38	1.86561403533503e-37
ENSG00000072422.17	125.802322484249	1.57891680841936	0.276326103352511	5.71396183445297	1.10375763455035e-08	3.54158523570342e-08
ENSG00000072501.17	2905.4219658924	-0.0445821192329486	0.0363974807058282	-1.22486827023195	0.220624857154228	0.318957764107843
ENSG00000072506.12	1052.7518278027	0.423833346747264	0.0518870790273876	8.16837938638926	3.12559668587238e-16	1.40673026993565e-15
ENSG00000072518.20	17785.2148494961	-0.380276192179652	0.0221071012239876	-17.2015402800539	2.58565882467551e-66	3.25518602128605e-65
ENSG00000072571.20	564.532480188071	-0.266460884487813	0.0962178076134638	-2.76935102863981	0.00561680836732005	0.011468772890479
ENSG00000072609.17	949.196275377728	0.170492968890054	0.0507280167374538	3.36092321078609	0.00077682419458968	0.00174398213067227
ENSG00000072657.8	11.2970470601119	0.257618522364486	0.775181404235289	0.332333207371795	0.739637667604669	0.822007532773447
ENSG00000072682.18	605.109363865553	1.72507210318495	0.0642211464059839	26.861434273995	6.20180299884924e-159	1.79124249223285e-157
ENSG00000072694.20	1.3696474961162	1.99995608458569	1.83364515069986	1.09069962845448	0.275405074163438	0.3841099953113
ENSG00000072736.19	1512.77324188079	-0.246364360458227	0.0521050028233959	-4.72822852141955	2.26487193294168e-06	6.29520679938559e-06
ENSG00000072756.17	998.061708603345	0.121274895319633	0.0605052180366551	2.0043708502325	0.0450303494568852	0.0789834390359325
ENSG00000072778.20	3582.65493971614	0.070539552295579	0.0528566637222135	1.33454416771927	0.182025581911334	0.271399766781904
ENSG00000072786.13	218.608450850016	-0.51849862724278	0.108557380519544	-4.77626325139114	1.78582577477424e-06	5.01334298710745e-06
ENSG00000072803.17	7129.64130572702	-0.282885703448896	0.0259349068714376	-10.9075272508667	1.06103217676121e-27	6.78604308429853e-27
ENSG00000072818.12	71.3740362065013	0.793497418072683	0.214011584251403	3.70773115319097	0.000209124499821424	0.000497510105878137
ENSG00000072832.14	1057.22940015928	-0.683511604483714	0.0725288962484879	-9.42399015892875	4.34264064300829e-21	2.28349565631958e-20
ENSG00000072840.13	599.609762270562	-0.775880308526871	0.124487989187557	-6.23257162068792	4.58839645649693e-10	1.58423688464184e-09
ENSG00000072849.11	1261.0108619688	0.682068545250002	0.0525523870432763	12.9788309080675	1.61324200627819e-38	1.30321442817665e-37
ENSG00000072858.10	45.1696753838948	-0.732007189536754	0.436798570631333	-1.67584611936513	0.0937683378440071	0.152535238339174
ENSG00000072864.15	104.31643186559	-0.722941422027713	0.694612802557707	-1.04078332470363	0.297976120932482	0.409514248263115
ENSG00000072952.18	1.77942805955035	-0.448196796733597	1.5445861709441	-0.290172736986015	0.771684092084675	0.84629607479394
ENSG00000072954.7	1772.31407783396	0.351337960874584	0.0484019465510963	7.25875684573322	3.90664009266866e-13	1.54967019121803e-12
ENSG00000072958.8	1310.54892925961	0.440517256184421	0.0489735316928301	8.99500691409019	2.36217345475455e-19	1.18310517164623e-18
ENSG00000073008.15	3931.20930631234	0.287832333651198	0.0299871389609641	9.59852602230193	8.10958006835361e-22	4.38220773270659e-21
ENSG00000073050.11	1247.83407349534	-0.631694356042148	0.0687186113949835	-9.19247847444517	3.83892282639498e-20	1.96521687663051e-19
ENSG00000073060.16	3376.44673492979	0.0822137896909095	0.0417444705497052	1.96945340564369	0.0489010481518352	0.0851952957966539
ENSG00000073067.14	25.0046461534008	-2.15243265797117	0.528693720943918	-4.07122795808558	4.67659560116018e-05	0.000117884990811436
ENSG00000073111.14	2188.41309359032	-0.291821676898823	0.0699374748102927	-4.1726081430649	3.01132591561831e-05	7.69887288933385e-05
ENSG00000073146.16	6.69112963842015	1.22675791151082	0.93456976168263	1.31264455775042	0.189302747764226	0.280387548137738
ENSG00000073150.13	299.453389370486	0.531926645179221	0.0988043291473645	5.38363703057853	7.29956289021188e-08	2.24114911167821e-07
ENSG00000073169.14	732.947048301589	0.983045817407909	0.0651366629981517	15.0920506541117	1.82675385353408e-51	1.83494846507463e-50
ENSG00000073282.13	1.87415657389027	-1.09255088023837	1.28113152496669	-0.852801495355271	0.393769394543806	0.511832331162394
ENSG00000073331.18	147.067043253133	-0.0353489454297013	0.139070728571368	-0.254179623511219	0.799356791846281	0.865969857833471
ENSG00000073350.13	1522.3779182859	0.529262930281053	0.0476000280737259	11.1189625657635	1.01444718046935e-28	6.65030192749131e-28
ENSG00000073417.15	880.864422712364	0.487335259435554	0.0609451495700392	7.99629277922273	1.28221281477161e-15	5.63094296729472e-15
ENSG00000073464.12	599.852446739943	-1.35543175274336	0.0753549185730008	-17.9873029977502	2.44994947979627e-72	3.30569012747867e-71
ENSG00000073536.18	2055.50653721387	0.668649610986365	0.0564033807786103	11.8547789468665	2.03259913174525e-32	1.4415540247883e-31
ENSG00000073578.17	4009.14593704662	-0.0524232403753455	0.0365385952725629	-1.43473606427093	0.15136232316316	0.231682007551353
ENSG00000073584.20	9632.64449413628	-0.315459945241313	0.0407998404495582	-7.73189163892255	1.05960122952105e-14	4.49102358637283e-14
ENSG00000073598.6	4.42578793260057	0.347799811186768	0.8505879206181	0.408893428599399	0.682617871743553	0.776097071533621
ENSG00000073605.18	290.652679135342	0.549492718504609	0.140802226992386	3.90258542241896	9.51706339781318e-05	0.000233635817264128
ENSG00000073614.12	2156.69915345321	0.0481810660991884	0.0440055954327045	1.09488499417919	0.273567023917595	0.382161588367709
ENSG00000073670.14	87.0741680182229	0.396002368639297	0.301497406668774	1.31345198957	0.189030688643003	0.280067845808222
ENSG00000073711.11	422.156869778909	-0.413527322067636	0.0986113051747945	-4.19350825277724	2.74673079114584e-05	7.04771442471296e-05
ENSG00000073712.15	886.733378840782	1.33470734402588	0.0608786734659973	21.9240543204568	1.53187953130496e-106	2.97842216384161e-105
ENSG00000073734.9	13.8605950058599	0.352796203876422	0.39463481659191	0.893981445740625	0.371331818554781	0.488983204174588
ENSG00000073737.16	1.30384231478861	-3.30754505511557	1.65696034603822	-1.99615220908809	0.0459173576006169	0.0804118646417131
ENSG00000073792.15	53.9339427552932	-0.0385738537976642	0.270784816986248	-0.142452055573054	0.886722947184595	0.924716257984547
ENSG00000073803.14	1212.94640028319	0.274709769403691	0.058063616441422	4.73118600321485	2.23211876261173e-06	6.20849892813525e-06
ENSG00000073849.15	3292.83258453077	0.741932807745769	0.0325020600921198	22.8272548153233	2.45922921666579e-115	5.12656684716868e-114
ENSG00000073861.3	5.27048665031172	1.39815313045404	0.784429644406109	1.78238181132558	0.0746869895463572	0.124607535761352
ENSG00000073910.21	1110.21417025357	-1.15599325425599	0.0790833536514741	-14.617403042245	2.17541149849778e-48	2.08031553519973e-47
ENSG00000073921.18	10449.2415654887	0.914908028385423	0.0263672738253569	34.6986205113694	8.26485113131126e-264	4.36897130493109e-262
ENSG00000073969.18	2062.82155177801	-0.106965230231477	0.0411560904841435	-2.59901338959025	0.00934921264650172	0.0185308511649952
ENSG00000074047.21	7.5474217748586	1.89649590691642	0.783662936429132	2.42004032442578	0.0155187860809339	0.0296379485172866
ENSG00000074054.18	2033.18016529649	-0.252391620645999	0.0409795454134177	-6.15896584746788	7.32215138380725e-10	2.5059789614957e-09
ENSG00000074071.14	1929.13676729941	-0.0797510454015222	0.0484143266684007	-1.64726127346049	0.0995043542327535	0.160685704197759
ENSG00000074181.9	897.698706588418	-0.599157083055967	0.0684851196735339	-8.74871922414865	2.15787827508065e-18	1.04658934397864e-17
ENSG00000074201.8	4665.71976954438	0.009362753433387	0.0363094241994591	0.257860146224144	0.796514843618025	0.863797757106729
ENSG00000074211.14	973.00100327875	-0.113575917819862	0.0552143451177366	-2.05700017953084	0.0396862085990638	0.0703403104918838
ENSG00000074219.13	75.6822054194672	0.382491701334446	0.215643026012444	1.77372627535089	0.076108438039598	0.126700467708993
ENSG00000074266.20	964.287603332842	-0.202901345595933	0.0523457896864629	-3.87617317097053	0.000106112176991929	0.00025921911930279
ENSG00000074276.10	90.5648303066295	-0.187991173889144	0.186773327930186	-1.00652044899801	0.31416527994269	0.427608863511855
ENSG00000074317.11	83.0799921835812	-0.998163495932613	0.227449673231948	-4.38850265972776	1.14133739197353e-05	3.01587283010348e-05
ENSG00000074319.13	3111.08954683847	0.0282491264407771	0.0398446433431741	0.70898178702399	0.478335779171283	0.592869814236239
ENSG00000074356.17	2395.9146219739	-0.24652316812268	0.0391284004445473	-6.3003640660459	2.96947334325173e-10	1.03459150800112e-09
ENSG00000074370.18	4426.87225993954	-1.08867403270091	0.0419091352169923	-25.9770101927444	9.00851142165641e-149	2.40014203371913e-147
ENSG00000074410.14	13241.7315967327	2.41242357099972	0.0232722044236642	103.661154185577	0	0
ENSG00000074416.14	1816.92506821777	0.435820492180391	0.044157211531995	9.86974668598828	5.63066247347662e-23	3.14147459221488e-22
ENSG00000074527.12	141.452740224238	2.57317064462539	0.225702223195058	11.4007323818055	4.14616324189197e-30	2.80859575960792e-29
ENSG00000074582.14	948.800451762492	0.033014480841917	0.0740042598205443	0.446115952270519	0.655513490292798	0.752258916736449
ENSG00000074590.13	14.0950318103106	0.166483801450188	0.594130976830264	0.280213972916195	0.779313347093247	0.852364617431607
ENSG00000074603.19	2562.81686997408	-0.155488765542516	0.0366617393386413	-4.24117263248968	2.22355026648335e-05	5.74599757011757e-05
ENSG00000074621.14	561.256420754435	-0.365507554819056	0.0952837675872558	-3.83598973964105	0.000125059628888598	0.000303829494589889
ENSG00000074657.13	1476.66938748501	-0.45238692908194	0.0570260812413615	-7.93298293051601	2.1394384701951e-15	9.31342710190434e-15
ENSG00000074660.16	20.8380287616371	-0.595931508113647	1.22348236369864	-0.487078135161769	0.626202960539817	0.725578948690064
ENSG00000074695.6	9431.86330711672	1.14843453021821	0.0305953270720193	37.5362723697929	0	0
ENSG00000074696.13	8251.98882418029	-0.116245455527285	0.0280310730120468	-4.14702125306892	3.36828806821858e-05	8.58286829197393e-05
ENSG00000074706.13	2.23083640385685	1.98425971526356	1.61265053837208	1.23043379086123	0.218534706158676	0.316142433147231
ENSG00000074755.15	3822.07693811337	-0.0119783960631275	0.0384585657190295	-0.3114623709745	0.755449144813008	0.83385615561653
ENSG00000074800.15	55024.8757230814	1.27561262351988	0.0413078177407503	30.8806587538872	2.17227408082834e-209	8.52189963717086e-208
ENSG00000074803.18	6.47140126168876	0.837768094018377	1.06232189023093	0.78861981638754	0.430334245323068	0.547470869776153
ENSG00000074842.7	3780.15696914219	0.508277671130973	0.0437985930970637	11.6048858008877	3.8920685404942e-31	2.69510194383283e-30
ENSG00000074855.11	871.868894834395	-0.586340371269525	0.0711918359802595	-8.23606194721694	1.77971807718242e-16	8.07743146439727e-16
ENSG00000074935.14	284.612360809466	1.13275845781458	0.117773239289476	9.6181311191617	6.70380603856997e-22	3.63340088503293e-21
ENSG00000074964.17	496.735880217773	0.773530696938179	0.0816440123586827	9.47443265698241	2.68214238386032e-21	1.42236337328239e-20
ENSG00000074966.11	12.7799531885363	-0.117177900656563	0.573864443353443	-0.204190906081966	0.838204317548479	0.892386016583345
ENSG00000075043.18	2840.53260696546	-0.978005629040354	0.0627150353999582	-15.5944363708516	7.94212649801361e-55	8.37896447744379e-54
ENSG00000075073.14	79.1760228080408	-0.235820897615801	0.21827454260211	-1.08038663054571	0.279970046834957	0.389441129571708
ENSG00000075089.9	1450.94981691279	-0.392415301472459	0.0552192223841422	-7.10649814556519	1.19024256900903e-12	4.64194601913523e-12
ENSG00000075131.10	330.682548787597	-0.469871883847498	0.128495895753029	-3.65670732978582	0.000255475787548982	0.000602886556549872
ENSG00000075142.13	4482.36357406996	-0.652117293680726	0.0521026904875673	-12.5160003749966	6.10340374382401e-36	4.67825896964111e-35
ENSG00000075151.20	5870.15861483398	-0.0106536568838126	0.0261970493775589	-0.406673924619116	0.684247494338861	0.777059058004964
ENSG00000075188.9	832.147822723935	0.349368499873438	0.0741084878766302	4.71428455610967	2.42561493789106e-06	6.7269802528849e-06
ENSG00000075218.19	561.754831760531	0.104325753800048	0.0766239694403482	1.3615289649183	0.173346586473435	0.260549371885443
ENSG00000075223.14	1157.21548999843	-2.8280605444878	0.0793259498032464	-35.6511400304981	2.26235294933068e-278	1.31447323402948e-276
ENSG00000075234.17	2051.48384837372	0.202348339059127	0.0423964140677268	4.77277013890568	1.81709138000366e-06	5.0975245090221e-06
ENSG00000075239.13	6172.1138414782	-0.400833470418714	0.0364154600275073	-11.0072334694093	3.52667121851864e-28	2.28043577916476e-27
ENSG00000075240.17	335.948468283677	0.166225183800758	0.0959544905497328	1.73233355571415	0.0832141907395353	0.137191893385854
ENSG00000075275.16	556.025765403036	-0.603506680910135	0.0768690330199525	-7.8511028069455	4.12394723834366e-15	1.7731638514121e-14
ENSG00000075290.7	247.354356322093	-0.564721928566489	0.19943723183013	-2.83157725056819	0.00463190433345333	0.00955878859494579
ENSG00000075292.19	6883.04342848829	-0.374814477620292	0.0260610226981839	-14.3821860700199	6.69460633720512e-47	6.24903089902393e-46
ENSG00000075303.13	1921.75913514393	-0.710052488117567	0.0412629027079105	-17.2080111073098	2.31238070339028e-66	2.91298577989033e-65
ENSG00000075336.12	900.179506674741	0.475344125114673	0.0629155687320356	7.55527025654359	4.17991019203327e-14	1.73088015170455e-13
ENSG00000075340.23	1700.68225626915	-0.440142223782632	0.0793481425540926	-5.54697576547027	2.90653009734565e-08	9.10329063492087e-08
ENSG00000075391.16	1405.37582035139	-0.839961696887011	0.0869027576851472	-9.66553558553611	4.22404589083564e-22	2.30317402348737e-21
ENSG00000075399.14	323.496558296163	1.05026853210413	0.104999159888049	10.0026374803754	1.48391252987099e-23	8.43975251364126e-23
ENSG00000075407.18	1953.93592582701	0.42656584989371	0.0420859826393962	10.1355801419356	3.84086821150935e-24	2.22642997635747e-23
ENSG00000075413.18	2728.66143683186	0.0406309769613627	0.0361991073345593	1.12243035679977	0.261679503269585	0.368327656059737
ENSG00000075415.12	19067.8131034156	0.262076879277473	0.0319236870700592	8.20948027407748	2.22147956313962e-16	1.00549321403156e-15
ENSG00000075420.13	1494.55850167393	0.658997339912359	0.0399265874791182	16.5052257535663	3.36472424441919e-61	3.91908763688077e-60
ENSG00000075426.12	1175.92700935626	0.584340352495682	0.055120221546378	10.6011974571622	2.94188973863006e-26	1.8089762604492e-25
ENSG00000075429.8	1.82821225192257	0.091352988203067	1.40117899522306	0.0651972292722845	0.948016967157744	0.969806071838304
ENSG00000075461.6	407.544719166621	0.915415799405003	0.077080677766172	11.8760735625854	1.5759773158961e-32	1.11970238604254e-31
ENSG00000075539.14	2185.60495102715	0.176310917259294	0.0430276884194684	4.09761536665585	4.17428139612526e-05	0.000105596920466337
ENSG00000075568.17	2808.30052202865	-0.167159241338282	0.0379467200022564	-4.40510382263191	1.05733225200717e-05	2.80058139955488e-05
ENSG00000075618.18	86.3362114930974	0.855820423044862	0.268230631213091	3.19061405915632	0.00141970789574135	0.00310268216407823
ENSG00000075624.15	25975.5277375392	0.598694258025878	0.0257399803069221	23.2593129787623	1.14507370123852e-119	2.49400806469754e-118
ENSG00000075643.6	427.334452335065	-0.0256942977681281	0.0842271512393013	-0.305059560843117	0.760320789835334	0.837613765651099
ENSG00000075651.16	45.6048486514986	-0.41077668988267	0.263960447939805	-1.55620545838877	0.119659243835725	0.189231000666733
ENSG00000075673.11	56.3963209800928	-0.752696223705175	0.261663616765935	-2.87657960632136	0.00402010779368246	0.00834723152951632
ENSG00000075702.18	344.78487032325	-0.367276563647887	0.127739962259039	-2.87518922937445	0.00403785421384811	0.00838145991331934
ENSG00000075711.20	2413.43078882581	0.369885099578722	0.0377307559811535	9.8032782529849	1.08989783137353e-22	6.04356535376823e-22
ENSG00000075785.12	8684.30625433723	0.299876515039528	0.0372603207202856	8.0481463724027	8.40573827406965e-16	3.71931523232536e-15
ENSG00000075790.10	922.660850384	-0.414142688157631	0.0553259385553808	-7.48550677984573	7.12715785622536e-14	2.92377786983769e-13
ENSG00000075826.17	532.094470960849	-0.140818531151018	0.118240049452199	-1.19095460297441	0.233671407025299	0.334422798607339
ENSG00000075856.12	3063.09392288922	-0.167041242397684	0.0375480646644222	-4.44873108349469	8.63790828238632e-06	2.30232545351982e-05
ENSG00000075884.14	15.8896697807641	-0.366235873261712	0.579406162921683	-0.632088328876155	0.52732916114413	0.637424528966283
ENSG00000075886.11	2393.936862036	3.52186817335235	0.0443307952282787	79.4451837648457	0	0
ENSG00000075891.21	21.4954077210463	1.77843743992073	0.432943866589373	4.10777834533338	3.99483203166511e-05	0.000101263047009735
ENSG00000075914.13	869.247151969483	0.192929535767958	0.0677001822499648	2.84976390544441	0.00437516924744959	0.00905146350383297
ENSG00000075945.13	918.743917160452	-0.367914038327769	0.0601442576357515	-6.1171931085416	9.52379316173172e-10	3.24056127574102e-09
ENSG00000075975.16	1011.73793071464	-0.0637937821576582	0.0577810318355067	-1.10406097176092	0.269566689761888	0.377419879181162
ENSG00000076003.5	1429.0948120592	-0.441790230421536	0.0668702971105219	-6.60667365798232	3.93051152559459e-11	1.42368528159896e-10
ENSG00000076043.10	7612.89641247841	-0.224869324752479	0.0544009489758389	-4.13355518581762	3.57194477882613e-05	9.09135217078238e-05
ENSG00000076053.10	1975.21003995294	-0.0394310682230027	0.043942569741047	-0.897331868740711	0.369541855933697	0.487044484286929
ENSG00000076067.13	464.794003750235	-1.58807330014879	0.120053182683192	-13.2280816272864	6.04096157300644e-40	4.99752275585079e-39
ENSG00000076108.11	7092.8321833689	-0.30028272876972	0.0337275498820267	-8.90318833772564	5.42649899233172e-19	2.68282556234629e-18
ENSG00000076201.15	2729.76520543448	-0.0117402328965903	0.0401924755888457	-0.292100268136967	0.77020996167709	0.845144495444485
ENSG00000076242.14	2461.88847994231	0.855669267196041	0.045067644192789	18.9863322683494	2.21252661353002e-80	3.27832289078362e-79
ENSG00000076248.10	2664.97127270468	-0.772829280472875	0.0548511681584515	-14.089568306738	4.40244534422218e-45	3.98439297297928e-44
ENSG00000076258.10	5.89810104865011	0.00824366861911244	0.668143724397828	0.0123381666520061	0.990155817084297	0.999129887527745
ENSG00000076321.11	525.001931920671	-0.382384201434466	0.0717531400211605	-5.32916331357344	9.86662457011591e-08	3.00752464144754e-07
ENSG00000076344.16	1024.59628863509	-0.779169775335581	0.090660148601242	-8.5944021420334	8.36994215687482e-18	3.96210397255008e-17
ENSG00000076351.13	3304.83398293855	-0.148506531571741	0.043234905057503	-3.43487585723213	0.000592825338141391	0.00134775452473418
ENSG00000076356.7	343.228713556817	0.744301709640801	0.0971890588968436	7.65828703445726	1.88429380236104e-14	7.91904073961474e-14
ENSG00000076382.17	1984.79932939594	-0.182915477717677	0.0563680337703154	-3.24502143294563	0.00117441783886493	0.00259076523253698
ENSG00000076513.16	2716.41652294467	-0.700244789167147	0.0457095694340188	-15.3194352481911	5.67080764899379e-53	5.81944004308945e-52
ENSG00000076554.15	35687.9074302759	0.63537223476952	0.0320736353755196	19.8097979019388	2.45065764965489e-87	3.92913566371458e-86
ENSG00000076555.15	226.562560534488	-0.615279731597064	0.164089117497881	-3.74966811315205	0.000177068759839562	0.000424849905471062
ENSG00000076604.15	3786.06796288772	-0.646212286593611	0.036685126831488	-17.6151029697122	1.88645589249888e-69	2.47011691731999e-68
ENSG00000076641.4	1173.07751036156	1.32528829305683	0.0526520975569659	25.1706646942784	8.39544819359656e-140	2.07326997583873e-138
ENSG00000076650.6	493.02080038044	0.475914815785509	0.0811879154578157	5.86189229150475	4.57621841147349e-09	1.49900487709164e-08
ENSG00000076662.10	349.043988236376	-0.105998256983032	0.101675809736622	-1.04251205136804	0.297174341066151	0.408665984205583
ENSG00000076685.18	4557.76748511834	-0.374535496253324	0.0300708775790575	-12.4550903201496	1.31202867836358e-35	9.98755520668746e-35
ENSG00000076706.17	852.683943805871	-1.0928895132617	0.180022451987127	-6.07085116994098	1.27234063548381e-09	4.29406884412479e-09
ENSG00000076716.9	57.5702265677403	1.0622746090244	0.265788415560442	3.99669265789665	6.42336082386761e-05	0.000160073975064221
ENSG00000076770.14	275.723784966626	-0.226126360102311	0.129276533278829	-1.74916788350591	0.080262003866858	0.132830217161818
ENSG00000076826.9	1684.12489044052	0.0415901603226573	0.0401454900849953	1.03598586627298	0.300208736330291	0.412099456283673
ENSG00000076864.19	10794.1951116854	0.338945381167622	0.0228483259868972	14.8345826894275	8.75466564862284e-50	8.53579900740727e-49
ENSG00000076924.12	1252.51779626211	0.0797310530864074	0.0486372945616781	1.63929868642876	0.101151069479446	0.163093823920379
ENSG00000076928.17	1376.92110955355	-0.205402064069183	0.0567845112373041	-3.61721990017316	0.000297784302305471	0.000698099442494498
ENSG00000076944.16	404.320574357486	-0.437788295647729	0.0798334084242638	-5.48377307556709	4.16348779921728e-08	1.29287088629649e-07
ENSG00000076984.17	1652.61426345513	-0.131863613899414	0.0489483454863493	-2.69393403575179	0.00706141384190971	0.0142234603249867
ENSG00000077044.10	1730.60552037816	0.906662972372116	0.0432730232495605	20.9521522714807	1.79340092643874e-97	3.23738107454689e-96
ENSG00000077063.11	36.9230781534561	2.14666498412364	0.391886568612407	5.47777126356883	4.30716406457592e-08	1.33661589291395e-07
ENSG00000077080.9	293.342474120817	0.296926867056317	0.096773041552819	3.06828081758961	0.0021529419870357	0.00462000439965914
ENSG00000077092.19	31.6435761064449	0.221842002734624	0.300119421505276	0.739179096180965	0.459798252439821	0.575476943595628
ENSG00000077097.15	16410.8724839317	-0.770436740831623	0.0252871940770849	-30.4674665952672	7.03271909240281e-204	2.66454484396379e-202
ENSG00000077147.16	28686.0816977301	0.170960821589268	0.0215603475775112	7.92940934623851	2.20190625495815e-15	9.57586079362417e-15
ENSG00000077150.19	918.723843628597	-0.517690203355428	0.0711427445644858	-7.27678144165746	3.41878455227302e-13	1.36021076746355e-12
ENSG00000077152.10	471.935463243267	-0.202471447072153	0.100205137976182	-2.02056951531047	0.0433243473036031	0.0762191840937065
ENSG00000077157.22	962.223482791244	0.25233145156607	0.0742847774237122	3.39681237956465	0.000681756935802705	0.00154062070230322
ENSG00000077232.18	7160.00014660976	0.262405794565695	0.0299120366180243	8.77258201828945	1.74615241689158e-18	8.49172072138416e-18
ENSG00000077235.18	6076.04916704446	0.129051394391224	0.0291698589221512	4.42413502018086	9.68294505323134e-06	2.57089544319008e-05
ENSG00000077238.14	217.381623779012	-0.946958540292849	0.135919320987917	-6.96706350068531	3.23624624169479e-12	1.23317689007143e-11
ENSG00000077254.14	5429.05707631514	0.268681086995548	0.032413064142824	8.28928378420622	1.13932419642505e-16	5.2100945182549e-16
ENSG00000077264.15	6.00744343764399	-0.0346390408883506	0.761243472688515	-0.0455032353394302	0.963706196143617	0.980382888358659
ENSG00000077279.18	4.33767597289054	-1.39818387828222	0.871584842563567	-1.60418562829728	0.108673141640061	0.173927645337679
ENSG00000077312.9	3152.06406350048	0.207895563217984	0.0443250982925592	4.69024483252829	2.72878335158634e-06	7.54047745615142e-06
ENSG00000077327.16	3.80238860525321	-0.0666041186668496	1.43435135832895	-0.0464350093023543	0.962963533208846	0.980277890040307
ENSG00000077348.9	1666.06275734069	0.65966060043141	0.0726404801009978	9.08117071244892	1.07413201112256e-19	5.42895684749214e-19
ENSG00000077380.15	3819.45363103802	0.170953033867704	0.0314065447169966	5.44322960096874	5.23231344419352e-08	1.61791737206102e-07
ENSG00000077454.16	1329.06222889773	0.0206245426021046	0.0543987326202067	0.379136454264441	0.70458653695698	0.793944650854668
ENSG00000077458.13	1203.73417559743	-0.408469940126652	0.0571596438188148	-7.1461246578342	8.92620055795161e-13	3.50108740246837e-12
ENSG00000077463.15	365.185894112146	0.305276315782004	0.0890540634747025	3.42798861579993	0.000608070958265974	0.00138099670966184
ENSG00000077498.9	1.32809878811055	0.800987322114357	1.36231802566778	0.587959130704249	0.55655972530503	0.664212154356784
ENSG00000077514.8	446.309065272947	-0.508579495127815	0.097343154951496	-5.22460459989436	1.74527647210529e-07	5.24293259158672e-07
ENSG00000077522.13	7.52225465499976	-2.93960539755393	1.32326058314885	-2.22148640637266	0.0263180344104959	0.0483135692489659
ENSG00000077549.18	12578.6328803787	0.457988285919198	0.034569468177564	13.248346302777	4.6125521232263e-40	3.82536626149717e-39
ENSG00000077585.14	763.731526114965	0.790967809633699	0.0620220280229887	12.7530142893832	2.9992009084102e-37	2.36810914832436e-36
ENSG00000077616.11	494.988166891047	0.214241457885673	0.150647146516912	1.4221408293427	0.154985371989233	0.236573489458749
ENSG00000077684.16	1649.05134933004	0.648808808542019	0.0391448632547364	16.5745580542682	1.06442582640858e-61	1.25297946216754e-60
ENSG00000077713.19	285.862504318169	-0.314171313596662	0.108678271524351	-2.8908383358514	0.00384215710146864	0.00799690327678
ENSG00000077721.16	1038.73379751546	0.259510464460312	0.0548708013294769	4.72948194982713	2.25093465374161e-06	6.25734087242523e-06
ENSG00000077782.20	3031.11339538279	1.40233525454848	0.0392615240130608	35.7177998001803	2.09259900364366e-279	1.23018895408892e-277
ENSG00000077800.13	13.6837318407502	-0.390017266733571	0.547510415509623	-0.712346753021205	0.476250079402	0.590946256920643
ENSG00000077935.17	31.0180363590461	0.263507873752019	0.440728246539262	0.597891956826381	0.549912027011451	0.65807675096438
ENSG00000077942.19	195.178748687705	0.194771047035689	0.151017209126352	1.28972749637247	0.19714528921429	0.289934947144239
ENSG00000077943.8	18.9126795280185	0.623917676714337	0.44483801539849	1.40257274584643	0.160744283689191	0.244167136405632
ENSG00000077984.6	2.63998076396091	0.166187062813008	0.878760348299047	0.189115340871586	0.850002418162004	0.900473006142387
ENSG00000078018.19	2294.43210402124	-2.29929105734547	0.0554805268562005	-41.4432087731428	0	0
ENSG00000078043.16	1104.07209720237	0.381208951708861	0.0576220985932958	6.61567282371097	3.69865590730106e-11	1.34189902742769e-10
ENSG00000078053.17	12.9982561082886	-1.9516263856736	0.673643189184062	-2.89712182503837	0.0037660348107688	0.00784666050640998
ENSG00000078061.13	2602.04219914827	0.193142968921882	0.037025094687968	5.21654220062391	1.82294058474601e-07	5.47376569435034e-07
ENSG00000078070.13	4034.75104217377	-0.231981137286783	0.0340648117194322	-6.80999323282475	9.76033367083643e-12	3.63169697024084e-11
ENSG00000078081.8	10.4729950081042	1.98228335569633	0.542816959532054	3.65184491915137	0.000260363104292184	0.000613620660529675
ENSG00000078098.14	1.46195508141049	2.85440434478753	1.47943193457608	1.92939213902087	0.0536821988695781	0.0926101576585718
ENSG00000078114.18	1738.2726828253	0.984519722419193	0.0478375325484279	20.580487119032	4.10535318160836e-94	7.13300641292702e-93
ENSG00000078124.12	1794.41059570074	0.63641024956847	0.052670630262102	12.0828295845623	1.30162030830464e-33	9.48445744943441e-33
ENSG00000078140.14	9964.7586931859	0.386957596286265	0.0302358142133989	12.7979882914741	1.68253570783637e-37	1.33484291884837e-36
ENSG00000078142.13	1534.2172929936	0.21892508135099	0.0462334477016383	4.73520994505525	2.18828457317224e-06	6.09082727077508e-06
ENSG00000078177.14	2529.47793292428	-1.34227059499362	0.0502965346563353	-26.6871386699909	6.63794283663712e-157	1.88982232559059e-155
ENSG00000078237.7	365.3229838714	0.400453607844055	0.103479848626061	3.86987044493225	0.000108893204262069	0.000265687153249115
ENSG00000078246.17	886.529011595151	-0.0115184744389246	0.0532135335969015	-0.216457612572364	0.828631062184794	0.885125606382632
ENSG00000078269.15	2159.82857033569	-0.936336657861539	0.0457197361683686	-20.4799225965208	3.25174683050999e-93	5.57694170268792e-92
ENSG00000078295.16	113.360477264964	0.833011081232457	0.208091092936936	4.00310781915548	6.25157937742026e-05	0.000155890547313073
ENSG00000078304.19	3434.58745640885	-0.171462127689845	0.0372868055832703	-4.59846653548612	4.25612061790474e-06	1.16077101648762e-05
ENSG00000078319.9	434.525071363425	-0.157768508530161	0.099691294761751	-1.58257056353022	0.113519377244521	0.180754847323909
ENSG00000078328.20	3.85188206903056	0.133032661692169	0.877962649957857	0.151524283747782	0.879562156331188	0.919760426777429
ENSG00000078369.18	35228.3707083529	0.59930784245505	0.0252102578957999	23.7723804703678	6.44962815736946e-125	1.45072956600695e-123
ENSG00000078399.18	812.878614159875	-0.6749191335664	0.0641195649462728	-10.5259468639865	6.55985520458276e-26	3.99790074532507e-25
ENSG00000078401.7	6.61929295963587	0.184273780736183	1.06068487055687	0.173730941065877	0.862076919826247	0.908339374813222
ENSG00000078403.17	1453.80521655108	-0.482413328917626	0.0506589135936216	-9.52277288825172	1.68618577376717e-21	8.99464568667183e-21
ENSG00000078487.17	210.60767303747	-0.00740666592723765	0.137936362354699	-0.0536962538434329	0.957177167497725	0.976582387296481
ENSG00000078549.14	2.0764610265206	0.530901252951971	1.65389003046895	0.321001543737124	0.748209221032505	0.828614330982479
ENSG00000078589.13	13.5773438835845	0.0853428573679261	0.577727373926336	0.147721678458684	0.882562422399951	0.922075308834003
ENSG00000078596.11	18576.4054298737	-0.388984440265718	0.0395413953260083	-9.83739792333187	7.76942797022567e-23	4.32384613288543e-22
ENSG00000078618.21	7664.66965958742	0.626408657204711	0.0251168628459115	24.9397650115638	2.75760383471629e-137	6.71837247213459e-136
ENSG00000078668.14	3175.25166828665	-0.136893676444934	0.0545933735131353	-2.50751451386307	0.0121583588257773	0.0236324912746431
ENSG00000078674.17	3059.63469187815	-0.0342768728584171	0.0406132774867904	-0.843981943332837	0.398679495790059	0.516934526454137
ENSG00000078687.17	1260.81994640191	-0.771814854684198	0.0627584239077509	-12.2981873448367	9.26295533922632e-35	6.90873641300304e-34
ENSG00000078699.21	3111.66653435975	-1.11686754589752	0.0429777986109336	-25.9870812837164	6.93177435645231e-149	1.85178728082759e-147
ENSG00000078725.13	192.843022449185	-0.743923430794722	0.22750802758222	-3.26987772124161	0.00107593983426363	0.00238567033344904
ENSG00000078747.14	4410.03280452148	-0.11963650229419	0.0332682257322156	-3.59611910948225	0.000322999949879801	0.00075499249368456
ENSG00000078795.16	103.204347737118	-0.772416213613901	0.18197188944365	-4.24470073908362	2.18885343322561e-05	5.66147437647673e-05
ENSG00000078804.13	844.555041498472	0.0532509978263041	0.0626857374927573	0.849491446638189	0.395607887648874	0.513687098837269
ENSG00000078808.16	8069.23120488049	0.215640619957255	0.0339462523634732	6.35241315148203	2.11963102254072e-10	7.4527393521902e-10
ENSG00000078814.15	117.012071367712	0.142503235131919	0.199689780532652	0.713623074509903	0.475460285322268	0.59037059353193
ENSG00000078898.7	6.52943819575756	-0.519586433299843	0.717120069873606	-0.724545937462636	0.468730635604579	0.583723854087588
ENSG00000078900.15	270.685857672924	-1.51054057310122	0.157981257969057	-9.56151756556521	1.16042460154749e-21	6.22841418913005e-21
ENSG00000078902.16	4530.90614112781	0.349943615190075	0.0328567516454658	10.6505846641832	1.73273336081615e-26	1.07241127787904e-25
ENSG00000078967.13	1066.00141607359	-0.36622424057548	0.0566654522431183	-6.46291922288428	1.0270212290424e-10	3.65621759085139e-10
ENSG00000079101.16	215.575005080903	-1.4101924221564	0.148721139448551	-9.48212491771719	2.49156754849191e-21	1.3230602098027e-20
ENSG00000079112.10	8.90189981486611	1.03589239570563	0.684108519781124	1.5142223284064	0.129969460423202	0.203133979826994
ENSG00000079134.12	1554.02910236551	-0.446102574601784	0.0491318882001086	-9.07969530470433	1.08879219705274e-19	5.49886966423316e-19
ENSG00000079150.18	185.059120666894	-0.178761534581852	0.155992535084868	-1.14596210956246	0.251810830258482	0.35654266687185
ENSG00000079156.17	81.0802227651384	4.17812156557168	0.251405633486635	16.6190451169575	5.07342595699984e-62	6.00762364213012e-61
ENSG00000079215.14	12.2986734465188	6.24112784752951	0.922210582708303	6.76757344206664	1.30960178974368e-11	4.84482162015998e-11
ENSG00000079246.16	11809.1509347622	0.402197676957342	0.0323588596535015	12.4292908113596	1.81235035630126e-35	1.37593639050391e-34
ENSG00000079257.8	433.577636363997	-1.16057750393143	0.102046070643798	-11.3730739126894	5.69461260157381e-30	3.84835315485807e-29
ENSG00000079263.19	4.68225661168571	0.0969366473838166	1.24163309196069	0.0780718941943965	0.937770864120546	0.962304240227098
ENSG00000079277.20	630.563854212071	-0.564687487046281	0.0825866738509784	-6.83751337492073	8.05795677478914e-12	3.00950188464717e-11
ENSG00000079308.19	37.6560809082733	0.0535574098672594	0.351186938139631	0.152503991609065	0.878789442414108	0.919241801273922
ENSG00000079313.15	956.857726281616	0.0614216521159426	0.0588506120038103	1.04368756797238	0.296629963512172	0.408170858443284
ENSG00000079332.15	5092.13239156658	0.351007533453866	0.0271554819270453	12.9258443800359	3.21744877016603e-38	2.58647616024498e-37
ENSG00000079335.20	135.539808449014	-1.23588352079337	0.243475352254839	-5.07601081320053	3.85441367308001e-07	1.13195711893327e-06
ENSG00000079337.16	831.702993939725	0.814295450600391	0.0750102300072523	10.855791943601	1.87177175840603e-27	1.18571326679192e-26
ENSG00000079385.22	14.2927273011271	-1.66576491067126	0.513775596757028	-3.24220325213115	0.001186093986979	0.00261507545818172
ENSG00000079387.14	869.707671416263	-0.313116132714309	0.0632289162382044	-4.95210342582334	7.34155646150782e-07	2.11064452858323e-06
ENSG00000079393.20	1.74296347912575	-0.805837014651132	1.52231946022852	-0.529348166205645	0.596563948305285	0.699389547960235
ENSG00000079432.7	2091.41774926942	0.108324004560589	0.0437609209070989	2.47535934608306	0.0133102178157183	0.0257233641242679
ENSG00000079435.10	102.872900509645	-0.344754110333757	0.180085345032077	-1.91439292449005	0.05556996894972	0.0956102832771276
ENSG00000079459.13	3277.1429455231	0.54681188167147	0.0316022972246572	17.3029156008579	4.4717419942216e-67	5.67265093589066e-66
ENSG00000079462.7	1865.71646749341	-0.509292358158583	0.0644261243557206	-7.90505968272421	2.67805258245281e-15	1.16200544123018e-14
ENSG00000079482.13	971.524081177874	-0.236886045071442	0.0627413385497649	-3.77559756528864	0.000159624528573338	0.000384383425560423
ENSG00000079616.12	9078.03081961526	-0.650132769127326	0.0487996755304115	-13.322481390725	1.71317315391155e-40	1.4327246237643e-39
ENSG00000079689.14	4169.78688713719	1.85441760757404	0.0418090638380537	44.3544398591912	0	0
ENSG00000079691.18	2456.36032927467	2.40938946051013	0.0394876731569205	61.0162429914628	0	0
ENSG00000079739.17	1934.66721563401	0.65964971707119	0.0444268958536769	14.847981259906	7.16952955360951e-50	6.99713782927933e-49
ENSG00000079785.15	6243.28002310542	0.353096511678701	0.0345074844442882	10.2324616634623	1.41866604419633e-24	8.30569788331045e-24
ENSG00000079805.16	4405.775555325	1.3061668868198	0.0310302924983038	42.0932831004154	0	0
ENSG00000079819.19	472.172491431338	-0.437121494575673	0.106790420421045	-4.09326504055536	4.25341060938106e-05	0.000107557695767485
ENSG00000079841.18	112.160708477519	-0.256455272161713	0.169872733485223	-1.50969061897165	0.131122386108173	0.204582950970781
ENSG00000079950.14	1539.96324989649	-0.953033386822795	0.0528814246706171	-18.0220822861517	1.3072910092121e-72	1.77231309677468e-71
ENSG00000079974.17	335.482538472907	-0.615727518197474	0.107231939602502	-5.7420160493218	9.35559525336996e-09	3.01451346490558e-08
ENSG00000079999.14	2537.90684497746	-0.18528466922213	0.0457870523382826	-4.04666078639906	5.19534431437768e-05	0.000130351273877921
ENSG00000080031.10	1.91096069504058	0.571041956006615	1.44004039826934	0.396545789057655	0.691702435638178	0.782612571808406
ENSG00000080166.16	3.08444481878561	0.543640411420143	1.57620333886193	0.34490499925769	0.730165792109788	0.813855572399112
ENSG00000080189.15	2743.27442319728	-0.0140260243498696	0.0362346268487598	-0.38708896902438	0.698690343742633	0.78881712329747
ENSG00000080200.10	642.772369351974	-0.0700866346769472	0.0754682355975232	-0.928690516242139	0.353049497047341	0.469687812193355
ENSG00000080224.17	66.0418303896899	-2.70395281726544	0.337599438877053	-8.00935222599752	1.15314205629485e-15	5.0753021289532e-15
ENSG00000080293.9	2.00782385138974	3.88228420359863	1.55249303545114	2.50067737177994	0.0123956043961977	0.0240678098218847
ENSG00000080298.15	1357.47149960013	-0.593790502726888	0.0550354811829229	-10.7892306919838	3.87015603230171e-27	2.43383842119725e-26
ENSG00000080345.17	3000.20786935652	-0.385001566974621	0.0468481830056044	-8.21806828513635	2.06807209200484e-16	9.37121617134253e-16
ENSG00000080371.6	3891.30851037952	0.157087642467033	0.0290818509652853	5.40156961310843	6.60602933582409e-08	2.03260087438071e-07
ENSG00000080493.17	355.814315208939	0.113917813474777	0.142661949295184	0.798515750258453	0.424571256829299	0.541972878385287
ENSG00000080503.24	7223.24415898608	0.322999751153661	0.0368303402844544	8.76993665165766	1.78766833699338e-18	8.69149604487462e-18
ENSG00000080511.4	2.10555190070846	-1.07007158119277	1.43831147702243	-0.743977642038992	0.456890001343849	0.572808306289731
ENSG00000080546.13	2440.23155208901	0.504321559108791	0.0392457990840834	12.8503322872415	8.56415803013477e-38	6.8352064630579e-37
ENSG00000080561.13	210.156559061296	-0.552098610630533	0.107912720620821	-5.11615875732087	3.11820634707029e-07	9.22135840492119e-07
ENSG00000080603.17	2237.30844454656	-0.270817372668217	0.0703723579708034	-3.84834870504945	0.000118916703422909	0.000289363978329078
ENSG00000080608.10	823.000842262961	0.590432707132948	0.0725870604223313	8.13413167164574	4.14901404854303e-16	1.85852328553414e-15
ENSG00000080618.15	3.9156571825936	1.07495627077037	0.895842576755004	1.19993880472188	0.230163107855347	0.330322080844399
ENSG00000080644.16	26.5387358926337	0.0619407731849283	0.348307388312566	0.17783364712707	0.858853621916024	0.906601579317706
ENSG00000080709.15	1199.41276276944	-1.32276381401965	0.0642577512533359	-20.5852801914069	3.71881379364597e-94	6.46703665737962e-93
ENSG00000080802.18	1043.44533008698	0.105935040233839	0.0522418161614761	2.0277824933651	0.0425824518735674	0.0749934326076638
ENSG00000080815.19	3201.33296111141	-0.477830609546148	0.0332638245424362	-14.3648728346483	8.59643524367843e-47	8.00553074632091e-46
ENSG00000080819.8	648.426782636389	-0.340585087888051	0.0743158501239207	-4.58294007698398	4.58483458834809e-06	1.24704747524483e-05
ENSG00000080822.17	1269.82621290388	-0.406268037912139	0.0561630827812516	-7.23372040481652	4.69938779236373e-13	1.85969220242289e-12
ENSG00000080823.23	157.572338027017	-0.0520912627693054	0.128592113110807	-0.405089095350806	0.685412021744408	0.777857012688002
ENSG00000080824.18	53992.0547821708	0.846261379566457	0.0256250647793771	33.0247508387774	3.58511223388518e-239	1.67717609645769e-237
ENSG00000080839.11	284.829560026165	-0.453607923121943	0.130228463985525	-3.48317033956848	0.000495512972510262	0.00113513395422448
ENSG00000080845.17	3272.36573705781	-0.00122213689896292	0.0378471310559034	-0.0322914013523963	0.974239666357221	0.987720522502572
ENSG00000080854.14	272.070994121223	0.409925663313234	0.11575608713074	3.54128818167674	0.000398178422388386	0.000922494510553143
ENSG00000080947.14	290.352911566681	0.47805191886109	0.121410212809634	3.93749345955479	8.23371754247333e-05	0.000203181967439266
ENSG00000080986.13	722.447016166395	-0.377042412687101	0.100743753493967	-3.74258849418073	0.000182134359885593	0.000436531047283221
ENSG00000081014.11	529.135892406681	0.51916457308049	0.0667364136863001	7.77932982016182	7.29097511433217e-15	3.10739613031492e-14
ENSG00000081019.13	1047.96857582269	-0.204409586083962	0.0617135557179379	-3.31223154631079	0.000925549071364439	0.00206646509558838
ENSG00000081026.19	452.00139025888	-2.13711249988447	0.120053982598953	-17.8012628454286	6.90931292410129e-71	9.17971315096098e-70
ENSG00000081051.7	166.141279455732	-3.01041425506566	0.26206642116005	-11.4872185522277	1.52957760806673e-30	1.04716427863833e-29
ENSG00000081052.12	230.208356626402	1.0823704536374	0.144884676082914	7.47056543797622	7.98509490465795e-14	3.26698740207202e-13
ENSG00000081059.20	39.2201507067362	-0.385902255705125	0.241674292414263	-1.59678653385125	0.110313298661651	0.176326093120633
ENSG00000081087.15	1278.06090226298	-0.293794626921013	0.0475198537977754	-6.18256588438339	6.30679752221015e-10	2.16517084961458e-09
ENSG00000081138.14	1021.09574424569	-3.75288197263157	0.182115178347135	-20.6071893989972	2.36575869060816e-94	4.1284767902916e-93
ENSG00000081148.12	3.74834427919338	-0.300763665492016	0.860257268733312	-0.349620603537447	0.726623446267676	0.811106847919891
ENSG00000081154.11	7638.90455108569	0.20091317966123	0.0396276324383493	5.07002733443135	3.97758571197953e-07	1.16709813978269e-06
ENSG00000081177.18	2504.54196599789	-0.373563022235848	0.0381126063191826	-9.80156064655775	1.10859384930962e-22	6.14552623724379e-22
ENSG00000081181.8	3289.65625219126	0.585282755029056	0.0600772867539307	9.74216358049429	1.99265840468606e-22	1.09590587991782e-21
ENSG00000081189.15	23.2528981650847	-0.0644755384600145	0.608048263426231	-0.106036876245165	0.915553094092594	0.946961678024253
ENSG00000081237.20	8.69291510771373	0.254054276075418	0.560746506120818	0.453064394164374	0.650502373380364	0.748102129326405
ENSG00000081248.11	1.29691892861458	-0.438989344968048	2.14477167239827	-0.204678824612213	0.837823065661842	0.892123096579121
ENSG00000081277.12	9634.20186090071	-0.644638736024885	0.0254329810399436	-25.3465661383717	9.80498129700061e-142	2.45790531154623e-140
ENSG00000081307.12	1934.64408231301	0.213363511587423	0.0447927799472795	4.76334605350569	1.90408887433246e-06	5.33482175967546e-06
ENSG00000081320.11	756.861496587127	-0.228600049176591	0.0555524710636075	-4.11502935512705	3.87130143353336e-05	9.82316861075711e-05
ENSG00000081377.16	226.669732166995	1.58316954335854	0.116718891541527	13.5639528652932	6.550849521029e-42	5.61996901009844e-41
ENSG00000081386.12	770.310584673893	-0.354312591523279	0.066728727005771	-5.30974600328636	1.09778116744538e-07	3.33908438431302e-07
ENSG00000081479.14	28.3222729985772	0.152604465940398	0.419775885537637	0.363537952507553	0.716203067335995	0.803852834475053
ENSG00000081665.14	876.997678671285	0.0362123362897196	0.0578793700243331	0.625651873448095	0.531543306426904	0.641036402649426
ENSG00000081692.12	364.903381132357	0.494201740759257	0.0864218707727166	5.71848001368742	1.07481156015063e-08	3.45204183436615e-08
ENSG00000081721.11	450.399691380547	-0.3549345400932	0.0848772293460007	-4.18174041292411	2.89286144677485e-05	7.41026166745193e-05
ENSG00000081760.17	6792.19503195572	2.54245517360331	0.0255506334279479	99.5065418152143	0	0
ENSG00000081791.9	2647.53961024281	-0.159577386107119	0.0443503849324888	-3.5981059995315	0.000320542984133203	0.000749601165312204
ENSG00000081800.9	7.49017711452524	0.389954354323778	0.715694857689295	0.544861193473977	0.585848987895307	0.690034543721369
ENSG00000081803.16	732.041539756052	-0.66238625046723	0.0654195028895856	-10.1252106972625	4.27057965788449e-24	2.47264328884311e-23
ENSG00000081818.3	184.187630380528	-0.364127210414029	0.13140862625479	-2.77095363365277	0.00558923850834054	0.0114162072596821
ENSG00000081842.18	3.01309295103081	-1.26959487200263	1.36930135185654	-0.927184414359393	0.353830793549284	0.47044458500525
ENSG00000081853.15	87.4342579354985	-0.308901788999239	0.175018228658173	-1.76496923416219	0.0775689365172258	0.128865566509819
ENSG00000081870.11	565.151532118971	-0.62259890555696	0.0844755088680875	-7.37017052515395	1.70409919204276e-13	6.86635519575823e-13
ENSG00000081913.14	770.07000008189	-0.842354283798454	0.0734350762153177	-11.4707347933922	1.85080983272495e-30	1.26477758722955e-29
ENSG00000081923.13	3773.39378015027	0.0258214583959497	0.0328125977291184	0.78693734062498	0.431318547277298	0.548546560316414
ENSG00000081985.11	17.5424794365225	0.193726513557203	0.507317952867764	0.381864100140961	0.702562169929537	0.792194459452681
ENSG00000082014.16	462.583616827086	-0.0817917259210438	0.110450442510165	-0.740528730009535	0.458979235061002	0.574740633083928
ENSG00000082068.8	1346.21255042884	-0.294086783149346	0.0549679708733471	-5.35014806762575	8.7882298368181e-08	2.68497060275867e-07
ENSG00000082126.18	15.5336370430637	0.649877905854348	0.672916866958323	0.965762544773006	0.334163014661807	0.449664734584412
ENSG00000082146.13	468.896819255302	-0.35012383624091	0.0895656410473084	-3.90913113719551	9.26286737457898e-05	0.000227479585838551
ENSG00000082153.18	8227.09603558024	0.246007505532219	0.036784656351319	6.68777501093598	2.2658913363425e-11	8.28719920021467e-11
ENSG00000082175.14	10.3511977662928	1.42057208821792	1.59864750047431	0.888608706920343	0.374213410051169	0.491932654941276
ENSG00000082196.20	90.3537780538418	0.778462572752231	0.255834024056529	3.04284223188477	0.00234355165534394	0.00500854058330824
ENSG00000082212.13	1519.85821436966	0.101382383819329	0.0456680517128077	2.21998486944203	0.0264197947171326	0.0484869775225836
ENSG00000082213.18	785.929743470746	0.0993283177964785	0.067265149616387	1.47666835445915	0.139764558941768	0.216524245580729
ENSG00000082258.13	1793.2866382433	-0.185136070234125	0.048324513201778	-3.83110057334863	0.000127571342240768	0.00030978058724458
ENSG00000082269.16	1205.70942620331	0.0686745062503503	0.0628400008621046	1.0928469972661	0.274460982970649	0.383088172686796
ENSG00000082293.13	16.5693917993216	2.22374440898371	0.402670972270309	5.52248501163609	3.3423831948627e-08	1.04404944655829e-07
ENSG00000082397.17	6.31118044693546	1.91245898630614	0.610191463197054	3.13419492348508	0.00172326341372188	0.00373617456179975
ENSG00000082438.16	5083.06357115568	-0.899222420849661	0.0332067360227708	-27.0795184517093	1.71619921358128e-161	5.03713315573805e-160
ENSG00000082458.12	4402.55308656428	-0.842552192557771	0.0340971591279586	-24.7103340602621	8.28162245318354e-135	1.98609451106492e-133
ENSG00000082497.12	30.9424459213771	-0.0265201142695672	0.263024355704932	-0.100827599020215	0.919687317629542	0.950103600281952
ENSG00000082512.15	452.213258478459	3.67682195848166	0.106210969073433	34.6181000941584	1.34967871390997e-262	7.09703089433029e-261
ENSG00000082515.18	971.798177259836	0.276783669788601	0.0619972265638471	4.46445244616803	8.02737743311237e-06	2.14490859490183e-05
ENSG00000082516.9	1348.16030630579	0.127846776488058	0.0604943655472534	2.11336668021081	0.0345693955333181	0.061982319710616
ENSG00000082556.11	259.822523805331	0.0646703938533823	0.233407237735669	0.277071073205625	0.781725532847373	0.854299635014
ENSG00000082641.16	13013.9170215622	0.961213655201036	0.028857691736805	33.3087505392924	2.88416535232348e-243	1.37838204571833e-241
ENSG00000082684.15	8.73686394072445	1.53374486464703	0.763614792676359	2.00853215437522	0.0445867727188785	0.0782811905131292
ENSG00000082701.15	2705.16810740695	-0.0792856004615185	0.0381371262995203	-2.07896105854509	0.0376209298385479	0.0669895917398517
ENSG00000082781.12	2857.783820213	0.277851477229141	0.039581591544664	7.01971462960535	2.22321854108973e-12	8.55999271742217e-12
ENSG00000082805.20	1048.34563392889	1.3460179327051	0.0505664549522873	26.6187917261582	4.11411146175054e-156	1.1662891510843e-154
ENSG00000082898.16	9515.72229801524	-0.749186664558988	0.0290109232746904	-25.824295816624	4.73168061924573e-147	1.23588024981583e-145
ENSG00000082996.19	3192.82805678803	0.202472891669505	0.0323985689712738	6.24943934557813	4.11928671310118e-10	1.42547777227632e-09
ENSG00000083067.22	30.1774375226911	0.601533835563059	0.511355879342921	1.17635067838863	0.239454772203173	0.341375932129411
ENSG00000083093.9	305.858437771477	-0.0931794590798886	0.124522285934667	-0.74829544270314	0.45428197277015	0.570543574195634
ENSG00000083097.14	920.576223589986	-0.610951336122345	0.0609190471077913	-10.0289049997994	1.13771284989802e-23	6.49669896436038e-23
ENSG00000083099.11	2459.43152725319	-0.125521364184795	0.0384354642971421	-3.26576942623607	0.00109167099302857	0.00241812951206695
ENSG00000083123.15	1382.93812887812	-0.296254740265649	0.0590423804786477	-5.01766253094736	5.23039477673887e-07	1.51904018515927e-06
ENSG00000083168.11	3891.06644027577	-0.328019672191676	0.0366666535965078	-8.94599424865205	3.68616275301419e-19	1.83470373388661e-18
ENSG00000083223.18	3115.41739495263	0.789178261597878	0.030657480960046	25.7417842850939	3.98399127765369e-146	1.03381461161928e-144
ENSG00000083290.20	1004.52175375157	-1.28528283194764	0.0765034595733166	-16.8003230065157	2.42718640878073e-63	2.92627936724689e-62
ENSG00000083307.11	7591.02102029974	1.20652999485799	0.0301691978718622	39.9921138103337	0	0
ENSG00000083312.17	5304.57899723229	0.0752678548923499	0.0347911540670404	2.16341932053514	0.0305089428927062	0.0553292131139086
ENSG00000083444.17	2650.28812212473	1.13303437377183	0.0371988375481453	30.4588650735491	9.14205092669373e-204	3.45060479011514e-202
ENSG00000083454.22	1083.0614682186	1.43110394159013	0.0592917431634566	24.1366481272921	1.03124682616381e-128	2.37867106465492e-127
ENSG00000083457.12	916.02645409888	-0.026675859524597	0.0707920380215935	-0.376820053075179	0.706307337208921	0.795299108607073
ENSG00000083520.15	919.40365300496	0.0157523380467906	0.0624609745128348	0.252194881198239	0.800890434445972	0.867080962933073
ENSG00000083535.16	261.136687179058	-0.0184254679618245	0.101944555671098	-0.180740087987339	0.85657159127914	0.905314766790516
ENSG00000083544.14	417.244321916754	-0.65631789161099	0.0846364831629381	-7.75455060375652	8.86568671615633e-15	3.77047098946392e-14
ENSG00000083635.8	461.398675318283	0.755320048434344	0.0931226567957736	8.11102340100572	5.01951865622515e-16	2.24291451345092e-15
ENSG00000083642.19	2352.14652892321	-0.0649561622744658	0.0416118242031456	-1.56100251595208	0.118523157240439	0.187718502005442
ENSG00000083720.13	1970.56916572631	-0.240445152570188	0.0579066093745335	-4.15229202965443	3.29161845306932e-05	8.39179533724173e-05
ENSG00000083750.12	146.334405829438	0.0819068960059644	0.151829993753113	0.539464528590783	0.58956636617075	0.693224857597314
ENSG00000083799.17	829.949233264518	0.0936577351186684	0.0605790943712818	1.54604052917417	0.122094779975482	0.19253258981891
ENSG00000083807.10	206.33525216764	0.940783078706471	0.117873743145389	7.98127770954114	1.44826209209388e-15	6.34757317645459e-15
ENSG00000083812.12	510.208608506044	0.0887084112299337	0.0823392438149224	1.07735275574461	0.281322701956516	0.391077017807716
ENSG00000083814.13	156.797480653831	-0.179692337016875	0.134403463559855	-1.33696210095695	0.181235008087805	0.27040746246776
ENSG00000083817.9	434.279016047901	0.0535637629127399	0.0934108046868997	0.573421491146322	0.566359342369325	0.672707648912746
ENSG00000083828.16	693.676174555029	-0.207978659918889	0.0735331486261525	-2.82836603361385	0.00467862782966454	0.00964921598027369
ENSG00000083838.15	539.348207565447	-0.128321911333348	0.0806414966503655	-1.59126401001346	0.111550172742803	0.178046083020288
ENSG00000083844.10	1349.64673186289	0.087622877023199	0.0498726409485378	1.7569327662759	0.078929269836609	0.130852792494283
ENSG00000083845.9	42692.4236967513	-0.260603615040816	0.0438219736071492	-5.94687079539248	2.73316977003028e-09	9.07217527430605e-09
ENSG00000083857.14	3820.75601766234	0.201673661543539	0.0523799787328623	3.85020510550556	0.00011801895110352	0.000287284680168811
ENSG00000083896.12	4559.04597404406	0.195579447041192	0.034082422674463	5.73842560751218	9.55607221348239e-09	3.07761737463624e-08
ENSG00000083937.9	2217.18688985345	0.259545019365982	0.0382871944284924	6.77889887833712	1.21095243922877e-11	4.48570095936621e-11
ENSG00000084070.12	1867.62709265293	-0.306879747553073	0.0501379899269295	-6.12070304374618	9.31633844543738e-10	3.17213922568122e-09
ENSG00000084072.16	1460.28669722639	0.293396232134847	0.0544129707483334	5.39202745411274	6.96671204725967e-08	2.14126471915235e-07
ENSG00000084073.9	5573.6916820317	-0.105426972125672	0.0279469222466047	-3.77240009455713	0.000161684714191239	0.000389062384583096
ENSG00000084090.13	7289.37042539363	0.132835743729067	0.0304375358767683	4.36420820223018	1.27584022781728e-05	3.3597013610162e-05
ENSG00000084092.7	1308.99022137097	0.190856134668291	0.0562606350747993	3.39235656359985	0.000692942018244287	0.00156394580765463
ENSG00000084093.17	1087.64601394251	0.0710670251769051	0.0536772823016088	1.32396839276595	0.185513542113336	0.27588235062881
ENSG00000084110.11	9.70025575468551	-0.613977927591753	0.809294570728073	-0.758658157115023	0.44805707337643	0.564754248012072
ENSG00000084112.15	1186.10092808128	-0.62817464192074	0.0570896398527591	-11.003303638644	3.68383633215639e-28	2.38051797222908e-27
ENSG00000084207.16	5.64056762798104	-1.94149997543925	1.53547560248887	-1.26442906177881	0.206076067328983	0.300826981086969
ENSG00000084234.17	18779.202342412	-0.268586891386231	0.0278919531596381	-9.62954762791222	5.99930028975213e-22	3.25687974596759e-21
ENSG00000084444.14	2125.92564934334	1.80428226672443	0.0410843759832382	43.9165065440095	0	0
ENSG00000084453.16	10.544562160207	-1.41375718524248	0.752391896730197	-1.87901702741151	0.0602421682764876	0.102761805322445
ENSG00000084463.8	4144.54562137491	-0.115995125138108	0.0405422173473868	-2.8610947483262	0.00422180859716719	0.00874962807122972
ENSG00000084623.11	9739.66024071126	-0.0459860021798837	0.0315229894880296	-1.45880841020317	0.144617847180853	0.222847682399073
ENSG00000084628.10	147.50491820967	2.00081694035353	0.159072640923537	12.5780079386202	2.78976202409215e-36	2.15242614704346e-35
ENSG00000084636.18	95.6425645981195	-0.964014326074904	0.276750558618358	-3.48333290052827	0.000495212157322229	0.00113463820226198
ENSG00000084652.16	4108.65500583953	0.541761167142621	0.0320578549927792	16.8994827403346	4.53870523732151e-64	5.52209137207451e-63
ENSG00000084676.15	2081.43404961896	0.347141737078824	0.0402178803166821	8.63152742873004	6.05380413038909e-18	2.88213718381567e-17
ENSG00000084693.16	1194.10159348158	-0.260174268246238	0.0633412235214477	-4.10750304117732	3.99959513472681e-05	0.000101370890804999
ENSG00000084710.14	69.6210287240121	-0.237715040449419	0.231167324106418	-1.0283245755788	0.303797174560981	0.416251212913427
ENSG00000084731.15	1179.46884235308	-1.37166068171198	0.0703004789370303	-19.5113988190693	8.78451943652196e-85	1.36238667587896e-83
ENSG00000084733.11	8104.69769441762	0.566900560845636	0.0252209567650926	22.4773614310407	6.91278349448111e-112	1.40719981881015e-110
ENSG00000084734.9	5.32998992444028	0.078512469294189	0.839611311845624	0.093510494899841	0.925498012504136	0.953890820963703
ENSG00000084754.12	9024.1201386673	-0.245244600105352	0.0318846337717619	-7.69162355324114	1.45279543175357e-14	6.13535922005021e-14
ENSG00000084764.11	1444.26893160929	-0.135104874617348	0.0413088435640473	-3.27060413608226	0.00107318021629704	0.00238024683993819
ENSG00000084774.14	3060.73929413139	1.2885352629724	0.0409959234593294	31.4308144381895	7.67775538302934e-217	3.18770806309149e-215
ENSG00000085063.16	3052.95735719038	0.388516234314086	0.0351262032487125	11.0605815141244	1.94830245737112e-28	1.2684651967641e-27
ENSG00000085117.12	379.332048245067	-1.36671108494504	0.0905867841052463	-15.0873121111923	1.96276652400992e-51	1.9705780381357e-50
ENSG00000085185.15	561.581178140267	-0.909631798476874	0.0946041113556313	-9.61514024541099	6.90152357640522e-22	3.73852849562869e-21
ENSG00000085224.22	7652.54574937856	-0.454285065436646	0.0332002901797758	-13.6831655077936	1.27996862777985e-42	1.1109971595394e-41
ENSG00000085231.14	173.486262138255	0.618232455275427	0.142335087429371	4.34350002125937	1.40230464049288e-05	3.6854185916369e-05
ENSG00000085265.11	19.9147266303502	-0.23539963664766	0.381288683103802	-0.617379028224592	0.536984751482564	0.64634711072634
ENSG00000085274.15	940.377164664599	0.149146604644424	0.0609709166254693	2.4461925931112	0.0144373856028506	0.0277269593985939
ENSG00000085276.18	20.9429985799473	1.09751590183205	0.534471064737496	2.05346177602914	0.0400278132439974	0.07087013949357
ENSG00000085365.18	2392.81855804596	-0.255772898843047	0.0415308866951586	-6.15861878221983	7.33821337831762e-10	2.51061380972518e-09
ENSG00000085377.14	1568.50802001835	1.34222076001017	0.0454164855515763	29.5536024795645	5.90316957437463e-192	2.13123671100928e-190
ENSG00000085382.12	295.919651511951	-0.29026698479891	0.10843450032227	-2.67688774270394	0.00743095276305796	0.0149075354957703
ENSG00000085415.16	2151.82735785109	0.122278181555728	0.0470481646736725	2.59900003334569	0.00934957641949051	0.0185308511649952
ENSG00000085433.15	428.803894131045	-0.310140477591457	0.0746746761619777	-4.15322159440943	3.2782699891029e-05	8.3599030854551e-05
ENSG00000085449.15	1384.09903827096	-1.12870720294279	0.0522208891865026	-21.6140939100386	1.32375267015746e-103	2.51968165841146e-102
ENSG00000085465.12	1419.94014846365	-0.383187369851888	0.0515315919833924	-7.43596995752394	1.03803429301476e-13	4.22614615433935e-13
ENSG00000085491.17	546.02423767892	-0.919430371883896	0.0831798891902651	-11.0535176331	2.10790160273385e-28	1.37058306821804e-27
ENSG00000085511.20	699.413642292765	-0.813662064713204	0.0729793335975301	-11.149212038581	7.22432613822724e-29	4.75474225920511e-28
ENSG00000085514.16	7.36625632202932	1.29992380558697	0.740252456073883	1.75605470123186	0.0790790688176493	0.131035733139347
ENSG00000085552.17	662.284879458404	-0.743030723208608	0.0884484455372986	-8.40072110589295	4.43745164577045e-17	2.05708243425353e-16
ENSG00000085644.13	373.177485216042	0.393164484275746	0.0835684453752668	4.70470023117252	2.5423923788048e-06	7.04006359833276e-06
ENSG00000085662.14	2.88061301777248	-0.237488558354789	0.877652952456405	-0.270595065726262	0.78670249127392	0.85799780816494
ENSG00000085719.13	6760.47937308909	-0.454083978606338	0.0315223806676141	-14.4051295933007	4.80415890284076e-47	4.49915802512751e-46
ENSG00000085721.12	1058.91477515892	-0.124146082048816	0.0557670530000663	-2.22615460868387	0.0260038271801733	0.0478028107991581
ENSG00000085733.16	9501.23112243897	0.0653402993354242	0.0259689726579951	2.5160910366359	0.0118664527280858	0.0231147039798673
ENSG00000085741.13	10.7772051863093	1.02031338276709	0.917529202614195	1.11202278887696	0.266128352159843	0.373313995227248
ENSG00000085760.14	1621.59555741	0.0974797389389522	0.0533829483331918	1.82604636841204	0.0678432776679151	0.114425243791798
ENSG00000085788.13	1156.68890932909	-0.684163360574531	0.0597231680549753	-11.4555771714045	2.20489605348237e-30	1.50329707320733e-29
ENSG00000085831.15	764.451788071117	-0.525033103954899	0.0632826497604642	-8.29663590166089	1.07100985962009e-16	4.90219464684631e-16
ENSG00000085832.17	3610.54479700545	-0.0327717641906616	0.0319174143525046	-1.02676751408248	0.304529949697675	0.416969029060769
ENSG00000085840.13	150.859965890795	-0.0216405522847865	0.188395841922779	-0.114867462380919	0.908550175601514	0.941330722618278
ENSG00000085871.9	2516.93602635377	0.266539190384103	0.0411419870197408	6.47852011270656	9.26265863843866e-11	3.30224550993639e-10
ENSG00000085872.15	4811.30760316999	0.221014713186692	0.0364814472577124	6.05827700928089	1.37587311215898e-09	4.63798634171453e-09
ENSG00000085978.22	804.658194755116	0.965388074800523	0.0522279577937206	18.4841245107346	2.7716097070691e-76	3.92854977611523e-75
ENSG00000085982.13	2346.35203254735	-0.556717166837212	0.0452565919060323	-12.3013497789038	8.90730850715579e-35	6.64596597675431e-34
ENSG00000085998.14	3943.56036719489	-0.269228810224495	0.0314824130423204	-8.55172091994927	1.21266701414203e-17	5.70655039547496e-17
ENSG00000085999.12	190.116410853202	0.124630620980322	0.191166273177314	0.651948792581852	0.514434207072203	0.625856743345457
ENSG00000086015.21	2194.81752559471	-0.00956001690051917	0.0439985638706435	-0.217280203249947	0.827989984090327	0.884725344106811
ENSG00000086061.16	14215.8406825522	0.461867367959036	0.0332829244678485	13.8770067637897	8.73147196020877e-44	7.73375576422225e-43
ENSG00000086062.12	4630.82316499674	1.00854633265047	0.0268711475061768	37.5326856591682	0	0
ENSG00000086065.14	4694.66729736391	0.544581319497894	0.0401908367485948	13.5498875752303	7.93515794559967e-42	6.8017102235637e-41
ENSG00000086102.19	3669.91328859068	0.481216738489929	0.0330877758048509	14.5436411721388	6.40908714957551e-48	6.07932878647741e-47
ENSG00000086159.13	3.01207755107626	-0.898520125965621	1.1685716115643	-0.768904632864411	0.441949926941292	0.558849742361091
ENSG00000086189.10	2402.77407099678	0.416194198063356	0.0413637050510295	10.061821046976	8.14770770191012e-24	4.6780658827821e-23
ENSG00000086200.16	1626.62175562762	-0.0703727186796366	0.0493362018414327	-1.42639108916036	0.15375548439941	0.234894062751694
ENSG00000086205.18	3398.87682736652	-2.26565782588233	0.0941073071685065	-24.0752593401221	4.54097514521088e-128	1.03900222352362e-126
ENSG00000086232.13	6418.29804537669	-0.306386228353929	0.0345059449255494	-8.87923020265039	6.73246491006859e-19	3.31532723480991e-18
ENSG00000086289.12	2108.44660901757	-1.18110090292867	0.0415512896172097	-28.4251322596612	9.89248801165132e-178	3.27487364757806e-176
ENSG00000086300.15	570.677146803236	-1.77316821244642	0.177163809101251	-10.0086367607565	1.39663728607942e-23	7.95018122658575e-23
ENSG00000086475.15	2960.34011732336	-0.781413023613844	0.0381741619513744	-20.4696837774512	4.01215239852525e-93	6.8751663929673e-92
ENSG00000086504.16	1061.63822950935	0.244479283310724	0.0545190924679888	4.48428747148114	7.31579801130627e-06	1.95989432137818e-05
ENSG00000086506.3	76.864003373084	-0.217220385587806	0.334299714022385	-0.64977735988509	0.515836045223623	0.627102821037124
ENSG00000086544.3	1075.72834811567	0.757569483551203	0.0566625827230643	13.3698367978351	9.07397216024073e-41	7.62695871705767e-40
ENSG00000086548.9	2.34379668837925	1.48761105243823	0.953010582000721	1.56095963731608	0.118533274586607	0.187718502005442
ENSG00000086570.12	45.8697231184891	-0.924052962191614	0.368398531459874	-2.50829708394823	0.0121314623163169	0.0235825119490714
ENSG00000086589.12	1710.23051709446	0.0544489839206052	0.0421037937044016	1.2932085004709	0.195938956460747	0.288501474939507
ENSG00000086598.11	25831.8683501391	0.645792505420666	0.0207447112380793	31.1304649174986	9.3249566403052e-213	3.76188382357575e-211
ENSG00000086619.13	944.226442430778	1.23438365289188	0.0534734120310454	23.0840637619164	6.69418572284422e-118	1.4268280991504e-116
ENSG00000086666.19	4016.01015664418	-0.104626205129457	0.0333100527681585	-3.14097986747926	0.00168383606924139	0.00365387293378829
ENSG00000086696.11	43.8535998888496	-0.14154663393488	0.252437683740192	-0.560719112288159	0.574989036055171	0.680339399129817
ENSG00000086712.13	1442.72512710043	0.453157952096168	0.0555681800165748	8.15498999537147	3.49208783919067e-16	1.56884171657418e-15
ENSG00000086717.18	8.91604261494608	-0.887873611543984	1.04997079533116	-0.845617435734442	0.397766195657556	0.516119702666803
ENSG00000086730.17	584.020926442467	-0.156482573900124	0.0758727095276385	-2.06243555653066	0.0391662870395578	0.0694867741842203
ENSG00000086758.16	6396.38066917262	-0.0540533831294909	0.0453635535949918	-1.19155971800803	0.23343392773505	0.334130916169778
ENSG00000086827.9	1082.47269422745	0.109908209297061	0.053903290137654	2.03898888205871	0.0414511371745049	0.0731950835327581
ENSG00000086848.15	955.033395233553	0.166313741912961	0.063105116730268	2.63550327660181	0.00840126146647779	0.0167445484313867
ENSG00000086967.10	2.29222865501557	0.00237634211253163	1.03683967835909	0.00229190892490964	0.998171322855009	1
ENSG00000086991.13	8.59489704996274	-0.9111168099347	0.6994260244748	-1.30266358135424	0.192689640595925	0.284515955207542
ENSG00000087008.16	493.195731818951	0.17187476007319	0.0769921373654564	2.23236769304581	0.0255906712316293	0.0471128394434309
ENSG00000087053.18	3696.22357365992	0.583671919896235	0.0329505718709801	17.7135596365865	3.29555696457506e-70	4.35813900112916e-69
ENSG00000087074.8	1012.65488243929	-1.25509149603393	0.0612777009063967	-20.482026536066	3.11428429019594e-93	5.34578566919163e-92
ENSG00000087076.9	255.74426687423	-0.541091577430511	0.104078122103274	-5.19889835150563	2.00473111152864e-07	6.00876617862147e-07
ENSG00000087077.14	131.345799142194	-1.00861977815939	0.21888667266123	-4.60795427102329	4.06650065209554e-06	1.11015467802208e-05
ENSG00000087085.15	14.1560802976472	0.794692979005611	0.529131485794854	1.50188185798816	0.133127622742271	0.207338261459106
ENSG00000087086.15	20110.7276412376	-0.691213147664344	0.0347098942128789	-19.9140090553164	3.07679697202108e-88	4.97303218616448e-87
ENSG00000087087.20	8779.51431328932	0.212819730923494	0.0325194361670351	6.54438563541973	5.97404600461283e-11	2.14555348397782e-10
ENSG00000087088.20	1026.89022665502	-0.562417018619607	0.0574216588681279	-9.79451011527253	1.18872236305403e-22	6.58056888147329e-22
ENSG00000087095.13	1616.79654638504	-0.434594911978179	0.0422604590610669	-10.2837243521227	8.34396185485498e-25	4.90811144644052e-24
ENSG00000087111.21	4096.38472403428	-0.356241167511697	0.034058674789004	-10.4596309080913	1.32370286379466e-25	8.00366334119047e-25
ENSG00000087116.16	4.96875558481223	2.27434227516464	0.87178043728682	2.60884756974235	0.00908477001441367	0.0180329065355827
ENSG00000087128.10	10.6346714028745	0.182942381239126	0.495297779011192	0.369358371855312	0.711860622092565	0.800060361926615
ENSG00000087152.15	3483.58081440921	-0.139808872653938	0.0329035776751875	-4.24904774897374	2.14681159248704e-05	5.55616772032683e-05
ENSG00000087157.19	756.781107219508	-0.00042640040832905	0.0609228643602582	-0.00699902102119815	0.994415634779382	1
ENSG00000087191.13	4510.77215918887	0.412542470744999	0.0387699773517964	10.6407715176517	1.92528487037662e-26	1.19047478069301e-25
ENSG00000087206.17	1740.50508319108	0.199962578284166	0.0485124141791431	4.12188471070021	3.75785266188088e-05	9.54502239340098e-05
ENSG00000087237.12	3.52768548627557	-1.30599826827709	1.33922756256502	-0.975187716250194	0.329467154191768	0.444426080674682
ENSG00000087245.13	3.15719517039196	-0.438989617631813	1.83243533007398	-0.239566226664103	0.810666549602935	0.873757364361108
ENSG00000087250.8	51.1556419121333	0.113780226076271	0.325286683396985	0.349784457476274	0.726500464252016	0.811025529468879
ENSG00000087253.13	203.830983856225	-0.811726684820908	0.140211611490105	-5.78929716443773	7.06815533099373e-09	2.29154494210792e-08
ENSG00000087258.15	78.7834234760995	1.86140641265334	0.190670361949726	9.76243184110669	1.63194210352812e-22	9.00663920831123e-22
ENSG00000087263.16	923.524566662039	0.713915900104609	0.0529066349668958	13.4938822049694	1.69912609789378e-41	1.44400358229958e-40
ENSG00000087266.16	1398.26261919677	-0.335097744196917	0.0580871076936868	-5.76888327723256	7.9798548653709e-09	2.58166440928533e-08
ENSG00000087269.16	2819.69827555996	0.264000609619813	0.0403756796895061	6.53860471575983	6.20954015561118e-11	2.22852378464209e-10
ENSG00000087274.17	6598.05154246622	-0.344943544475759	0.0248940620342644	-13.8564587812538	1.16270483743075e-43	1.02619772830635e-42
ENSG00000087299.12	721.618116762011	-0.447438554999391	0.0739208343094499	-6.05294243739604	1.42223699893167e-09	4.78860637805529e-09
ENSG00000087301.9	5435.98128483662	-0.645498174311253	0.0326063146471123	-19.7967228525294	3.17701458848769e-87	5.08551997863223e-86
ENSG00000087302.9	3483.61269257452	0.387668385884815	0.04063181118529	9.54100677710284	1.41452338867125e-21	7.57186049229907e-21
ENSG00000087303.18	20.2591938041827	-0.330112321094755	0.521026283730837	-0.633580937090097	0.526354344785491	0.636473256309087
ENSG00000087338.5	2609.25191694809	-0.081807727127155	0.0453569612145544	-1.80364215186674	0.0712874235767269	0.11963680542826
ENSG00000087365.15	21867.5913862962	0.404408453686871	0.0330810450976034	12.2247786457076	2.29205181646992e-34	1.69997397284812e-33
ENSG00000087448.11	1507.56849572557	-1.15463982917415	0.0546181964250577	-21.1402042679759	3.39604918015741e-99	6.22057574552913e-98
ENSG00000087460.24	29768.7676199618	-0.0223314909300104	0.0303230775843311	-0.736451993301293	0.461455672887577	0.577080202370515
ENSG00000087470.17	4404.36097908989	0.0466387674793024	0.0343852832849125	1.35635839009552	0.174985165629187	0.262398748369004
ENSG00000087495.17	525.8711983411	5.83228648099606	0.132210536796364	44.1136283258513	0	0
ENSG00000087502.18	3819.54512963618	0.29977100778114	0.03174854175368	9.44204020792209	3.65590436928733e-21	1.93002697153714e-20
ENSG00000087510.7	515.830937864728	1.62987507023848	0.0689166678226483	23.6499401629927	1.18199026111901e-123	2.64079416074448e-122
ENSG00000087586.17	1136.21693583429	-0.622300298134609	0.0715728409874029	-8.69464296162473	3.47922083935143e-18	1.67441178718751e-17
ENSG00000087589.16	19.9590268893647	0.0132280307662904	0.39727305621704	0.033297075045189	0.973437686243875	0.987208775591786
ENSG00000087842.11	1534.39441031514	1.75507776212952	0.0523244999405639	33.5421793638379	1.17064244057833e-246	5.69017882885014e-245
ENSG00000087884.14	290.675128650106	-0.935264750062709	0.126659320399748	-7.3840973337843	1.53491133124174e-13	6.19215544945679e-13
ENSG00000087903.13	200.579187916467	-1.9059880228238	0.191847225059989	-9.93492620092793	2.93393123006916e-23	1.65357227047648e-22
ENSG00000087995.15	899.88269694124	0.130032385882639	0.0580939478252786	2.23831209188469	0.0252007101287324	0.0464764901124845
ENSG00000088002.11	8.59269348041322	-0.782772528836997	0.644478333662882	-1.21458315656342	0.224525116165333	0.323657218087444
ENSG00000088035.17	502.582344194041	-1.02157031830948	0.0868695667999537	-11.7598182648014	6.28694712290076e-32	4.43513519335537e-31
ENSG00000088038.19	2867.17790503852	0.0631674893598687	0.041324455278535	1.52857403525606	0.126370076871262	0.198204857902168
ENSG00000088053.11	1.29525989489741	0.826990763590075	1.32289428738035	0.625137451630936	0.531880849451856	0.641365852769773
ENSG00000088179.9	748.414074407124	-0.510821325210402	0.0738074030514028	-6.92100391141852	4.48454105281263e-12	1.697159488065e-11
ENSG00000088205.13	3401.53929842981	0.531856909605502	0.0376488266626466	14.1267857925885	2.59731215115788e-45	2.36355405755367e-44
ENSG00000088247.17	5682.41306757308	-0.0446631816319112	0.0331222401249697	-1.3484348118786	0.177518573628488	0.265730674455538
ENSG00000088256.9	1782.50041719851	0.0786970362248939	0.0438005920220558	1.79671170164243	0.0723814002990974	0.121319506018563
ENSG00000088280.19	874.38586474113	0.693050743831692	0.052303468219422	13.2505695592542	4.47791898491752e-40	3.71680330905545e-39
ENSG00000088298.13	592.071244085403	0.452898412736119	0.0666216989771155	6.79806158788729	1.06036128165885e-11	3.93811777528497e-11
ENSG00000088305.18	163.923950249204	-1.28996573380464	0.219670670951936	-5.87227110571754	4.29865003762068e-09	1.4099374028924e-08
ENSG00000088325.16	2516.3813096047	-0.226316278858457	0.0732379694194882	-3.09014955838243	0.00200055730974527	0.00430877624834253
ENSG00000088340.16	195.333476261095	1.19433019575009	0.13221455357531	9.03327329294198	1.66611918366796e-19	8.38487101295929e-19
ENSG00000088356.6	1951.68820619295	0.671628017272976	0.0516917862683791	12.9929349662235	1.34180883797435e-38	1.08526413685028e-37
ENSG00000088367.22	1399.05873132211	-0.964822754137658	0.0559808187125022	-17.2348810954811	1.45351917540537e-66	1.83801926691964e-65
ENSG00000088386.17	21.4032296486511	-0.45191641113341	0.426886083397785	-1.05863467728064	0.289766187735045	0.400579242187272
ENSG00000088387.19	2033.88439127901	0.56772551518307	0.050817042326994	11.1719511641372	5.59384070762302e-29	3.69382542949699e-28
ENSG00000088448.14	14295.4123504642	-0.413784911007723	0.0387754498849483	-10.6713116736357	1.38655071489709e-26	8.60559613739771e-26
ENSG00000088451.11	391.29382633664	-0.0444169317878222	0.0993188942439242	-0.447215327213929	0.654719595798106	0.751477672329692
ENSG00000088538.13	22.4204627977712	0.342906602843291	0.360891364481424	0.950165719082872	0.342028054377652	0.45842202540132
ENSG00000088543.15	641.869017068029	-0.961883191797433	0.0824279524857725	-11.6693811115041	1.82747824502309e-31	1.27654447756976e-30
ENSG00000088682.14	1121.09817055178	0.150108560751599	0.0552486526315797	2.7169632851064	0.00658839157837931	0.0133258962514484
ENSG00000088726.16	7.27822257556174	0.49206463271575	0.678219110445992	0.725524576257033	0.46813027337597	0.583121958754279
ENSG00000088727.12	297.911146739031	-0.241907927174403	0.103886719227737	-2.32857413317771	0.0198816377145554	0.0373476442655645
ENSG00000088756.12	753.953182266889	-1.03521296856355	0.0881485947847973	-11.7439531633021	7.58559903196251e-32	5.34559416930625e-31
ENSG00000088766.11	2553.11390327001	0.0642625101061569	0.0416104176446693	1.54438512621826	0.12249506113558	0.193040693809849
ENSG00000088808.17	1741.203304251	-0.182496297812479	0.0421312261806375	-4.33161610417003	1.48018859413869e-05	3.88396030185515e-05
ENSG00000088812.18	3421.13918488637	-0.00891850585320052	0.0370487013048149	-0.240723845616727	0.809769156217169	0.873088786315379
ENSG00000088826.18	868.223830486339	1.6622124559055	0.0599987819500522	27.704103348119	6.23101336754508e-169	1.92822772363053e-167
ENSG00000088832.17	8414.38016849022	0.303702424850838	0.0317313259237011	9.57106001750759	1.05815128110861e-21	5.69020423130425e-21
ENSG00000088833.17	3879.52014323542	0.452703051482939	0.0475476875999832	9.52103192255136	1.71467808229657e-21	9.14173876460362e-21
ENSG00000088836.13	58.9218798515308	-0.142116557461516	0.248190185808658	-0.572611511605382	0.566907763601114	0.673095312529437
ENSG00000088854.12	590.368961100676	0.0921034848822623	0.0862417695733001	1.06796840252657	0.285534765127608	0.395800398847333
ENSG00000088876.11	675.656282583926	0.400698125970328	0.0736473040203793	5.44077113616336	5.30504313363968e-08	1.63964337174791e-07
ENSG00000088881.20	1121.01410512811	-0.648213172610309	0.059207013433435	-10.9482497937356	6.77439006189538e-28	4.35505869495204e-27
ENSG00000088888.18	6867.5592766654	0.206950960099235	0.0270150687845601	7.66057498315583	1.85102478716921e-14	7.78250484883863e-14
ENSG00000088899.15	276.72218999673	-0.86575755305345	0.123525846214409	-7.00871582414193	2.40515395397036e-12	9.22307353255248e-12
ENSG00000088930.8	6714.3310343893	-0.0839604165054889	0.0317669991703703	-2.64300748255128	0.0082173219293049	0.0163943346410169
ENSG00000088970.16	1223.98168090767	2.03838552951129	0.0599241457869212	34.0160965624675	1.28804850525526e-253	6.49861231929926e-252
ENSG00000088986.11	4652.21313681768	0.850234733503673	0.0431433560703015	19.7071996930009	1.87034754687551e-86	2.95592040140223e-85
ENSG00000088992.18	1208.44422775612	0.741442366297817	0.0484032412774838	15.3180313286731	5.79461304738805e-53	5.943429923901e-52
ENSG00000089006.16	4452.38040672797	-0.0875338682096252	0.0384647518349136	-2.27569044473004	0.0228645436643387	0.0424745983115777
ENSG00000089009.15	81392.467797608	-0.250185259086174	0.0616588071312321	-4.05757540125111	4.95848109777706e-05	0.000124706675665824
ENSG00000089022.14	2208.79944229143	0.0105624880908953	0.042881475840564	0.246318203463129	0.805435919647911	0.870379158587096
ENSG00000089041.17	133.290733373208	-0.664993972457557	0.278143123723371	-2.39083376772216	0.016810162036926	0.0319598639999057
ENSG00000089048.14	2384.58589711907	0.234667551693362	0.0463663706889704	5.06115851222283	4.16716574777828e-07	1.2212859733452e-06
ENSG00000089050.16	785.007664045334	-0.590182404153354	0.0883935111850764	-6.67676163375435	2.44279776704232e-11	8.92602066362053e-11
ENSG00000089053.13	4515.18174707319	0.263002336768512	0.031101654130422	8.45621701230538	2.76191393528101e-17	1.28693436558839e-16
ENSG00000089057.15	1860.88231002887	-0.924862984990246	0.0483976273635691	-19.1096761426456	2.09766611117456e-81	3.13376221361303e-80
ENSG00000089060.11	237.084493881659	-0.896701305842048	0.123020979683829	-7.2890112576458	3.12237964950808e-13	1.24352326209126e-12
ENSG00000089063.15	5242.94538698912	-0.0778087121859313	0.0312361072836741	-2.49098620001856	0.0127389067583098	0.0246934804772256
ENSG00000089091.16	239.528922778141	-0.778914060868924	0.114076277219492	-6.82801087004471	8.61000641590476e-12	3.2096673749077e-11
ENSG00000089094.19	1654.47853551373	-0.833685230765752	0.0508199985778894	-16.4046685182016	1.77090668209994e-60	2.04002307905027e-59
ENSG00000089101.18	13.5296281890335	0.354733220012411	0.401232628495205	0.884108606378334	0.376637587745011	0.494434522506444
ENSG00000089116.4	8.89835828026362	-0.706864158952377	0.794983893133952	-0.88915532133086	0.373919610814888	0.491599674938647
ENSG00000089123.16	375.91533555309	0.241419983415851	0.0874029058179756	2.76215053900644	0.00574219958861165	0.011707037913191
ENSG00000089127.13	122.448155774488	-1.25679935303654	0.187134714101648	-6.71601396389701	1.86762904154733e-11	6.86082565327128e-11
ENSG00000089154.11	9678.66059716134	0.227035939848779	0.0303859114559168	7.47175019509147	7.91351306661953e-14	3.23836554219016e-13
ENSG00000089157.16	176920.000449972	-0.131410666287937	0.0398184541376968	-3.30024530418746	0.000966003519994451	0.00215340986017555
ENSG00000089159.16	5183.82537752206	0.606776370537053	0.0271513164100922	22.3479540134383	1.2640457077483e-110	2.5471351779288e-109
ENSG00000089163.4	58.6646123369739	-0.311542139221227	0.211173643294953	-1.47528893454798	0.1401348800898	0.216979879209822
ENSG00000089169.15	16.2492822403849	0.118978336793144	0.422207572795967	0.281800575023415	0.778096429989113	0.851781584908158
ENSG00000089177.18	2014.76746166933	-0.606043767079535	0.0443651506362334	-13.6603563470057	1.7512466595191e-42	1.51675770002417e-41
ENSG00000089195.15	1063.00896956899	0.166614082963755	0.0509837217381104	3.26798588419273	0.0010831576771993	0.0024011400833042
ENSG00000089199.10	1609.6873421924	0.239691428572648	0.0546484607759782	4.38606001283772	1.15422288528933e-05	3.04951715245008e-05
ENSG00000089220.5	11429.5611262432	-0.0840347988334094	0.035951004312405	-2.33748125930415	0.0194141742745187	0.0365383963657459
ENSG00000089225.19	1.52838452988454	1.29927523624285	1.43865426997363	0.903118465193628	0.366463024889039	0.483722454829358
ENSG00000089234.16	1533.71946164739	0.217664605223879	0.044373947776688	4.90523417747902	9.33159393866518e-07	2.66240995853484e-06
ENSG00000089248.7	8499.04164932076	-0.0915220879154837	0.0317019961401425	-2.88695032044353	0.00388995645825365	0.00808710017280794
ENSG00000089250.19	77.8529829727853	0.576946430857995	0.312335449551833	1.84720124368159	0.0647179792126403	0.109748520058604
ENSG00000089280.18	9985.86937432391	-0.28221577035793	0.039234899032467	-7.19297812196218	6.33931038368673e-13	2.50071489779281e-12
ENSG00000089289.16	2524.38713068602	0.253062394287791	0.0471881877200737	5.36283350801666	8.19265134518096e-08	2.50839374186682e-07
ENSG00000089327.14	263.987233287807	-0.487845232567683	0.167507401556219	-2.91238015774457	0.00358685807419497	0.00749449513112095
ENSG00000089335.21	1991.38644082134	-0.279862879656676	0.0462310851214191	-6.05356501846448	1.41674850831852e-09	4.77093292029061e-09
ENSG00000089351.14	2542.35555420183	-0.25359464312436	0.0438402635334689	-5.78451456914164	7.27220206168824e-09	2.35539923431472e-08
ENSG00000089356.18	3497.80584634974	-0.433896035531317	0.0416017955632577	-10.4297429872121	1.81378228285607e-25	1.09139091530914e-24
ENSG00000089486.17	38.8040705665727	-0.614611430351573	0.3660417601393	-1.67907462284543	0.0931375013058902	0.151731976091317
ENSG00000089505.17	41.828623874777	0.911310544509932	0.233396821066377	3.90455422805762	9.43992240633262e-05	0.000231770621702357
ENSG00000089558.9	41.2275639564635	0.313073082960842	0.385420100007771	0.812290492775364	0.416624964561244	0.5346374062293
ENSG00000089597.18	16302.0719858003	0.171295548383833	0.0244336212443972	7.01064924721758	2.37214744837168e-12	9.10526319310462e-12
ENSG00000089639.11	275.318264791136	-0.227376284159643	0.0975838621098521	-2.33006031164949	0.0198029636924329	0.0372138862259779
ENSG00000089682.16	350.908556902872	-0.392830850634688	0.0899756520222585	-4.36596836817041	1.2656079556559e-05	3.33540081304766e-05
ENSG00000089685.15	1147.8978860738	0.291953660827732	0.0768411745677004	3.79944297403351	0.00014502167633521	0.000350574598214992
ENSG00000089692.9	48.3642968333607	-0.21172243106462	0.418974500568433	-0.505334885004627	0.613323644783793	0.714206317453325
ENSG00000089693.10	5264.7856655416	0.139175147831415	0.0381660543739376	3.64656892399265	0.000265765216089502	0.000625834218533343
ENSG00000089723.10	232.046536006588	0.857686052451492	0.239580511546601	3.57994916579291	0.000343661055694479	0.000801031716834535
ENSG00000089737.17	306.705574292829	1.24072908467526	0.118899091446469	10.4351435286944	1.7135460154546e-25	1.03294792927994e-24
ENSG00000089775.11	529.964519793214	0.0612128767779073	0.0803286940857051	0.762030025193705	0.446042084256543	0.562819595868599
ENSG00000089818.18	1613.34286748313	0.233829532924514	0.0441181490842698	5.30007576876985	1.15754632601666e-07	3.51336288930644e-07
ENSG00000089820.15	292.778045270626	-0.478019441476267	0.12063543373155	-3.96251272689916	7.41650522549385e-05	0.000183743824762391
ENSG00000089847.12	102.336921682312	-0.441846028940924	0.23396542911136	-1.88850989917241	0.058957530233885	0.100820715636785
ENSG00000089876.11	1053.62805609897	0.268660427704872	0.0531426854214522	5.05545449151166	4.29367008698583e-07	1.25669777006228e-06
ENSG00000089902.10	2136.29080710459	0.0307344778666177	0.0386983220535895	0.794206989751561	0.427074940024912	0.544297274397677
ENSG00000089916.17	1698.77675265289	0.142128009155053	0.0412489133264836	3.44561826465863	0.000569754594083193	0.00129737652027925
ENSG00000090006.17	303.510079674737	-0.0662862097616448	0.119108533246187	-0.556519402557305	0.57785583430776	0.682799058574609
ENSG00000090013.10	410.784828491835	-0.751970513703147	0.0886318975075473	-8.48419739224373	2.17212759096107e-17	1.01449099508468e-16
ENSG00000090020.11	884.912584627122	-0.256687533325841	0.0623347374855776	-4.11788905640664	3.82358678151648e-05	9.70580320581351e-05
ENSG00000090054.15	1626.93942231335	0.00335239044821789	0.0471027581801104	0.0711718501791149	0.94326098488986	0.966143196169503
ENSG00000090060.17	12082.4733318085	-0.00948561180555184	0.0246016056630261	-0.385568809429696	0.699816036787611	0.789909027930466
ENSG00000090061.17	1880.77981527963	0.552717455855605	0.0440839302850134	12.5378443410592	4.63430724054049e-36	3.5590408091226e-35
ENSG00000090097.21	880.463878987088	0.185209689758436	0.0598998002861827	3.09199177415553	0.00198818358470952	0.00428305163330191
ENSG00000090238.11	1103.49225280735	-0.682629491005919	0.0727338017864786	-9.38531293895353	6.27298812206158e-21	3.28294065873333e-20
ENSG00000090263.16	3436.0912988225	0.243845020624458	0.0434923742120122	5.60661552840935	2.06321275772244e-08	6.51628637855e-08
ENSG00000090266.13	2373.32474255256	0.161001341271016	0.0508425640326152	3.16666447364327	0.00154198119628489	0.00335738482036071
ENSG00000090273.14	3336.65083499869	0.699283941925326	0.0455780519058475	15.342558812515	3.97223351631693e-53	4.09109259672766e-52
ENSG00000090316.16	3269.96732506027	0.296481023382203	0.0307805139830102	9.63210112559688	5.85204310812102e-22	3.17780291830365e-21
ENSG00000090339.9	154.107079175141	-1.56313326511884	0.153946182018342	-10.153764417052	3.18822930026744e-24	1.85080750728313e-23
ENSG00000090372.15	5274.28534293972	-0.059921551885032	0.0363979445089385	-1.64628944555692	0.0997041814155967	0.160982308306848
ENSG00000090376.10	25.2217735493225	1.57036039721183	0.31056410461274	5.05647746757469	4.27071302814257e-07	1.25071329813157e-06
ENSG00000090382.6	7.23637226883405	-0.712762252440989	0.583618358761878	-1.22128141060039	0.221979489310116	0.320567336410239
ENSG00000090402.8	1586.01264922952	-3.8930212960904	0.494325926574155	-7.87541394615966	3.39616557579057e-15	1.46434841540308e-14
ENSG00000090432.7	1517.8710217442	0.712243090753107	0.0528951592493943	13.4651847325946	2.50690456483401e-41	2.12686679747029e-40
ENSG00000090447.12	673.226261347218	0.0645225733306767	0.100498279857474	0.642026643860789	0.520855883512732	0.631510427847249
ENSG00000090470.15	1619.40918121479	-0.297074015562131	0.0495797810714593	-5.99183798601205	2.07482576005462e-09	6.93197025517662e-09
ENSG00000090487.11	4690.30832106366	-0.0955943722603859	0.0274830423633603	-3.4783038572116	0.000504597574472459	0.00115435821200743
ENSG00000090512.11	4.54427908869877	6.33020118732747	1.36732913969104	4.62961038682889	3.6635438779789e-06	1.0030329158434e-05
ENSG00000090520.11	3332.21364027122	0.546212088461504	0.034782508279658	15.7036428790545	1.42800939310064e-55	1.52349032093697e-54
ENSG00000090530.10	1238.88911932095	0.92585955606856	0.05131146373851	18.0439123854829	8.80814448570712e-73	1.19739093762386e-71
ENSG00000090534.19	4.26046665676415	0.517459440922763	0.791284398773249	0.653948746778017	0.513144826685991	0.624631276021568
ENSG00000090539.15	12.8409231944036	0.152835864059107	0.543259593426624	0.281331182934277	0.778456395202369	0.851897066699792
ENSG00000090554.13	18.5245298317541	0.238240923372423	0.585796735116131	0.406695546579297	0.684231611775182	0.777059058004964
ENSG00000090565.16	566.690215243613	0.67020006997819	0.07016336251108	9.55199474472669	1.27222709918985e-21	6.81931518551765e-21
ENSG00000090581.10	762.001585570698	0.120425737735674	0.0632469360663815	1.90405646858971	0.0569028302779081	0.0975917818079544
ENSG00000090612.21	1796.037065102	-0.00395502414780667	0.0489814698360864	-0.080745313708264	0.935644499314163	0.960867169696757
ENSG00000090615.15	6258.11493565009	0.0985778462759892	0.0345539709478508	2.85286592457822	0.00433268974578973	0.00896730438714754
ENSG00000090621.14	6581.51923755737	0.338254685085435	0.0350504196044108	9.65051742327412	4.89083247892346e-22	2.66237094980786e-21
ENSG00000090659.18	5.9795673945809	-1.55280279865145	0.912568411934794	-1.7015741267652	0.0888352311172574	0.145475331663464
ENSG00000090661.12	1184.81736660445	-1.10165713018687	0.0560108553456814	-19.6686360775565	4.00406593613216e-86	6.28818203634184e-85
ENSG00000090674.16	333.405075614707	0.0527648220436979	0.0859831310435883	0.613664813124208	0.539436844739253	0.648554348383722
ENSG00000090686.15	3945.49906028252	0.0476037867546893	0.0341470955826131	1.39408010966906	0.163293414837394	0.247529813972345
ENSG00000090776.6	173.126255575779	-0.63442372632241	0.175494416831109	-3.61506501333865	0.000300272257928509	0.000703600920430012
ENSG00000090857.13	1027.1649238916	-0.0884193017771665	0.0674662341352143	-1.3105711755003	0.190002682900704	0.281257035395389
ENSG00000090861.15	4987.02804574518	0.617771233402052	0.0315075476557593	19.6070871700841	1.34518602889501e-85	2.09766919951867e-84
ENSG00000090863.11	4842.17696393106	0.651212342524636	0.0273459441792972	23.8138547440483	2.40003468960427e-125	5.41679403500832e-124
ENSG00000090889.12	926.539339093765	-0.438550397692207	0.0849844737466664	-5.16035904392959	2.46476680512544e-07	7.33577324661661e-07
ENSG00000090905.19	1461.94927691573	-0.299257097370648	0.0564339103039972	-5.30278862050521	1.14046951716755e-07	3.46364172624689e-07
ENSG00000090924.15	182.581483942775	-1.09720390405727	0.122879067988635	-8.92913595469939	4.29348958832683e-19	2.13432162648454e-18
ENSG00000090932.10	310.569356655309	-0.771956565988945	0.13488090773865	-5.72324563150713	1.04507994732856e-08	3.35979968870961e-08
ENSG00000090971.5	1006.95115343387	0.568646520433922	0.0676053507345853	8.41126499981333	4.05612162160055e-17	1.88293612384993e-16
ENSG00000090975.12	173.926803508947	3.16006537510313	0.164709018490356	19.1857458933748	4.86904310983846e-82	7.31237077136177e-81
ENSG00000090989.18	1098.11041857167	0.0211582525620771	0.0521903878535094	0.405405160457231	0.685179718349989	0.777794425182444
ENSG00000091009.8	1256.33081066122	-0.176374881962864	0.0583519432998473	-3.02260510942274	0.00250609034018222	0.00534044850187034
ENSG00000091010.6	3.68454839587934	2.00367028752102	1.58441111344748	1.26461514345307	0.206009321870286	0.300751576848065
ENSG00000091039.17	6743.69482716144	-0.488370733802567	0.0393557687351817	-12.4091270351935	2.33181255492022e-35	1.76493324751254e-34
ENSG00000091073.19	315.686266457698	0.234986027097328	0.093382158159811	2.5163910507956	0.0118563550667628	0.0230995503104425
ENSG00000091106.19	21.1833108926918	0.485946239517018	0.394476527480566	1.23187618442255	0.217995338959901	0.315453754729296
ENSG00000091127.14	1732.57119447439	0.302806869968245	0.0498586063039322	6.07331195987248	1.25298703104417e-09	4.23018440482453e-09
ENSG00000091128.13	172.864972244678	-1.25037428431567	0.409106114155705	-3.05635687429444	0.0022404441594162	0.00479847519108066
ENSG00000091129.20	896.617164963586	-0.294886782477594	0.0575128400151628	-5.12732082783339	2.93894451235405e-07	8.71321410096755e-07
ENSG00000091136.14	15226.7210825787	-0.530688833289398	0.0270544486679264	-19.6155848453323	1.13820273557429e-85	1.77629148921379e-84
ENSG00000091137.12	9.80174560195401	-0.478082787349339	0.573960009678146	-0.832954873663461	0.404870180125267	0.522716883889378
ENSG00000091138.12	120.489391253826	1.24414644175979	0.137875614408535	9.02368738008523	1.81862453336343e-19	9.1385194970751e-19
ENSG00000091140.14	7229.03278931009	-0.0277568112199526	0.0343248986545011	-0.808649473355772	0.41871679891833	0.536734230761138
ENSG00000091157.13	772.172905359771	-0.249521933619094	0.0571996466829011	-4.36229851212848	1.28703098182447e-05	3.38827482652309e-05
ENSG00000091164.13	3732.12578580922	0.49155841002582	0.0386954385891943	12.7032649828419	5.67133077309243e-37	4.44976184948657e-36
ENSG00000091181.19	3.43475023288591	1.20949219385258	1.07754540008836	1.1224512616855	0.261670619243335	0.368327656059737
ENSG00000091262.15	26.8157329905792	0.677646858144219	0.360464395947233	1.87992729868228	0.0601179868536443	0.102567533602113
ENSG00000091317.8	6311.30888397073	-0.53238703644602	0.0267120007103326	-19.9306312626775	2.20760005223253e-88	3.57104394812841e-87
ENSG00000091409.15	3064.85406541074	0.758913920882989	0.0342267040390702	22.1731522853232	6.23848095938403e-109	1.24700789407788e-107
ENSG00000091428.18	128.20000808435	0.597846195185835	0.230190150823576	2.59718408040855	0.00939915376137861	0.01861800370843
ENSG00000091436.17	2266.78128152298	-1.51344783367815	0.0568279629231591	-26.6320972251739	2.88538901134982e-156	8.19129880444309e-155
ENSG00000091482.7	2.04599298834945	2.13350798095266	1.14795193752409	1.85853423929423	0.0630931858097241	0.107184732759525
ENSG00000091483.6	1824.67196305467	-0.173185937141818	0.053914548236403	-3.21223014579362	0.00131708818405056	0.00289013988327941
ENSG00000091490.11	1072.79226023933	-1.26426242292105	0.0587400851521068	-21.5229926828887	9.48391529777272e-103	1.79321582513579e-101
ENSG00000091513.16	995.408015688041	-0.0961207386827125	0.0673621690286448	-1.42692463839516	0.153601618154975	0.234712977166884
ENSG00000091527.15	5049.21099829628	0.0697900524784245	0.0363155996050898	1.921765115745	0.0546353196183353	0.0941078033425933
ENSG00000091536.18	32.6003691287537	-0.234233082000958	0.331741012285049	-0.706072126528912	0.480143284602598	0.594518516237663
ENSG00000091542.9	3391.20734844725	0.464701552419167	0.0349286882735904	13.3042944177932	2.18546493733689e-40	1.8254036352132e-39
ENSG00000091583.11	125.6041471329	-0.96200633536071	0.241909612380907	-3.97671810513238	6.98729125573942e-05	0.000173693061538769
ENSG00000091592.16	38.4422384251712	-0.165396242208652	0.337089056097707	-0.490660373621595	0.623666677752295	0.723586960524276
ENSG00000091622.16	1284.87890975093	2.98193679056338	0.049946067285969	59.7031348532436	0	0
ENSG00000091640.8	989.243385866133	-0.786197017795484	0.0615530779651334	-12.7726678142858	2.33028254545613e-37	1.84140368153827e-36
ENSG00000091651.9	411.415431673419	0.0763805082881752	0.0973446073216312	0.784640365704188	0.432664456124636	0.549873729105788
ENSG00000091656.17	2194.65991639348	-0.0580934396116266	0.0573005643425416	-1.01383712845034	0.310660475592518	0.423732298821661
ENSG00000091732.16	628.587705804455	-0.303917860962516	0.0789714489744748	-3.84845238259144	0.000118866395826672	0.000289276883921082
ENSG00000091831.23	3.69201673518126	-0.192173379090863	1.00459422945201	-0.191294528135694	0.848294847848633	0.899142007380885
ENSG00000091844.8	465.271374165839	-2.47076263840066	0.118620682114112	-20.8291049618464	2.3582686596885e-96	4.18503438280785e-95
ENSG00000091879.13	100.396628441445	3.53541437676727	0.186436116530135	18.9631410617578	3.43974617638345e-80	5.08536361640547e-79
ENSG00000091947.10	1385.85439545114	0.496958211709422	0.0529861838043775	9.37901498141795	6.65919165284638e-21	3.47957604744561e-20
ENSG00000091972.18	105.52898049432	0.788934030115989	0.883353565542904	0.893112408088957	0.371796978836294	0.4895633955222
ENSG00000091986.15	224.13936705896	-0.115261188176595	0.114738013654908	-1.00455973138302	0.315108895682474	0.428743441118046
ENSG00000092010.15	1330.22478232711	-0.512204019454057	0.0535327107937168	-9.56805683589957	1.08933754256464e-21	5.85159242204061e-21
ENSG00000092020.10	1013.38852546379	-0.214307325956746	0.0557964299008575	-3.84087882213146	0.000122594624972447	0.000298095202669094
ENSG00000092036.18	708.417573435291	-0.840946088893609	0.10682885877326	-7.87189995802991	3.49295436137087e-15	1.50575573151114e-14
ENSG00000092051.17	10.9964718187589	2.22010371379927	0.477655868965196	4.64791465581475	3.35307580603021e-06	9.20686797166934e-06
ENSG00000092068.20	605.648192299257	2.54391163937088	0.0714454092108517	35.6063694990285	1.11649376234157e-277	6.44945048976959e-276
ENSG00000092094.11	441.297463573111	0.0088861593997427	0.10192684962228	0.0871817331024456	0.930527058937824	0.957512174113815
ENSG00000092096.16	451.463543755643	-0.100135263973743	0.0898567890201204	-1.1143872941122	0.265113071823218	0.372245247638967
ENSG00000092098.17	430.809592202088	0.402596343048933	0.0781925765252469	5.14877960210126	2.62186734196631e-07	7.78938495200456e-07
ENSG00000092108.20	3201.8179483292	0.422950485906253	0.0412757154324524	10.2469571144905	1.22127818728433e-24	7.15848617482044e-24
ENSG00000092140.16	1120.80924311093	-0.585941962002807	0.0582811733752553	-10.0537090808056	8.84733426949339e-24	5.07391437861104e-23
ENSG00000092148.13	4932.14834687749	-0.246794352013723	0.028663488579596	-8.61005984419505	7.30224458422868e-18	3.46326588098747e-17
ENSG00000092199.17	18247.0083989441	0.0478076790784396	0.0367772805760668	1.29992425567079	0.193626930847471	0.285689851155831
ENSG00000092200.12	26.2360089623248	0.753260424781436	0.33611109279755	2.24110551815423	0.0250192408524815	0.0461589012172842
ENSG00000092201.10	4983.1350698169	-0.0979672388450247	0.0455321730301365	-2.15160472969702	0.0314284993046944	0.0568674925225399
ENSG00000092203.14	2275.91417803958	0.272734594919089	0.0448414010878022	6.08220502265434	1.18540850426627e-09	4.00678529198141e-09
ENSG00000092208.17	269.041461374643	-0.0697310758031682	0.119201035634102	-0.584987164182147	0.558556347583247	0.665877217861251
ENSG00000092295.12	16.0137680864669	0.422360011840373	0.4650467892723	0.908209714771447	0.363767432398376	0.48092882846406
ENSG00000092330.17	821.297337973476	-0.207570880009014	0.0623515486579125	-3.32904129050327	0.000871454837901095	0.00195181203242649
ENSG00000092377.14	169.226386061943	-0.365959127306959	0.124854880185498	-2.93107587595496	0.00337790265912547	0.00707867740207271
ENSG00000092421.16	3199.39605950567	-1.61075655570884	0.0557486937619914	-28.8931712478442	1.454713108602e-183	5.00707729556638e-182
ENSG00000092439.15	2323.24832086722	-0.212129321020437	0.0454505267238026	-4.6672577043941	3.05246381280238e-06	8.40576914817446e-06
ENSG00000092445.12	962.422614834306	1.44556692384486	0.05595790291259	25.8331146916448	3.76655166616465e-147	9.85086721194163e-146
ENSG00000092470.12	342.064519541788	-0.51609856039321	0.11098235595375	-4.6502757664316	3.31491484763997e-06	9.10710476959153e-06
ENSG00000092529.24	10.0824557451412	1.55749274811278	0.606465877273895	2.56814572175737	0.0102244164940336	0.0201286571480387
ENSG00000092531.10	3719.94273750736	0.276963068221813	0.041910559385197	6.60843167652011	3.88412720969807e-11	1.40713999567484e-10
ENSG00000092607.15	84.8722217885469	-0.528995840990024	0.154520239459896	-3.42347282685463	0.000618264327878858	0.00140286801665692
ENSG00000092621.12	3351.8226668424	-0.584636024229906	0.041663242611824	-14.0324177279468	9.87274969002676e-45	8.88681249198479e-44
ENSG00000092758.17	518.818641926946	0.187162919688529	0.0761130801351309	2.4590112416452	0.0139320255213232	0.0268210332896494
ENSG00000092820.18	14908.2601056801	0.714953516345457	0.0349003942285012	20.4855427037439	2.89737192843956e-93	4.97773492774759e-92
ENSG00000092841.18	14915.70315024	0.0539666850557196	0.0431113915373353	1.25179640766138	0.210644059481343	0.306328477919125
ENSG00000092847.12	3569.77324185443	0.261749193854202	0.035097757169831	7.45771852564966	8.80334817097972e-14	3.59364862145544e-13
ENSG00000092850.12	12.6263573281037	-0.616815612269587	0.670138144204184	-0.920430537500711	0.357347816685666	0.474171691772331
ENSG00000092853.14	289.364290214295	0.0320623449634103	0.130964993971245	0.244816145071942	0.806598792300745	0.870927416793712
ENSG00000092871.16	2139.38850692257	-0.111582889427663	0.0402290757071116	-2.77368762434523	0.00554248695379331	0.011325358607828
ENSG00000092929.11	195.557875843353	0.225819876682734	0.169215377730823	1.33451155392008	0.182036262861845	0.271399766781904
ENSG00000092931.11	947.516431554983	0.204913795025728	0.0527137031063131	3.88729652728926	0.000101366895277924	0.00024823382226936
ENSG00000092964.18	734.292125301735	-0.0635113784471383	0.0738661299320168	-0.859817327719638	0.389889746040454	0.50814063644934
ENSG00000092969.12	50.4308246367093	2.53755612171103	0.250075459458893	10.1471616895225	3.41140713984919e-24	1.97978837769524e-23
ENSG00000092978.11	612.113177594511	-0.145488464622646	0.0684355812615436	-2.12591844681827	0.0335100506329079	0.060294492512028
ENSG00000093000.19	4483.72292845641	-0.117618530901985	0.031831406998952	-3.69504655907473	0.000219846497958342	0.000521958644009031
ENSG00000093009.9	383.753325199348	0.342823424171327	0.106210403324113	3.22777631420118	0.00124756487574358	0.00274453255422163
ENSG00000093010.13	5127.12650800155	-0.743742820140651	0.0355060373404953	-20.9469396150383	2.00083433309453e-97	3.60856356780461e-96
ENSG00000093072.17	29.0450422290736	-0.811524970940938	0.48410705873882	-1.67633368754237	0.0936728498889509	0.152417229379238
ENSG00000093134.14	12.3424825833689	1.03501761615232	0.4589402343183	2.25523399073894	0.024118645437161	0.0446420065865312
ENSG00000093144.19	1746.96966436006	-0.125217919993306	0.0489103242959669	-2.56015313322368	0.0104626049758709	0.020556960915324
ENSG00000093167.18	3205.74689601077	1.00932314579192	0.0369384768643024	27.3244386740627	2.17400931977485e-164	6.59449493665037e-163
ENSG00000093183.14	5559.85589430935	-0.576066530499281	0.026609952336854	-21.6485367281717	6.27407921709065e-104	1.19996280918809e-102
ENSG00000093217.10	206.025328008226	0.0947707397735641	0.148673861372661	0.637440494909964	0.523837958232992	0.633968948176674
ENSG00000094631.19	594.545553935034	0.502269661654159	0.0676364701142249	7.42601825325779	1.11915560441854e-13	4.54898063235917e-13
ENSG00000094661.3	45.7175651607087	0.204514741524909	0.259127758791474	0.789242891146551	0.429970057835499	0.547042472076332
ENSG00000094755.17	28.7512816718195	-0.314261327753524	0.341168801489218	-0.921131493799427	0.356981779346201	0.473780626038255
ENSG00000094804.11	850.825437511269	0.455369609629277	0.061564509568626	7.39662530928921	1.39688983849088e-13	5.65021668181141e-13
ENSG00000094841.14	496.940740786259	-0.139298260328923	0.0779968545649876	-1.78594715268753	0.0741078152650566	0.12376557868242
ENSG00000094880.11	2911.7628255311	0.158101169291274	0.035558941817534	4.44617193904557	8.74139930392772e-06	2.32928662559133e-05
ENSG00000094914.13	1535.51770852732	-0.151789224141761	0.0518865448836661	-2.9254062779105	0.00344006779913309	0.00720062085588944
ENSG00000094916.16	5455.09332878353	-0.1429706812527	0.0425186596716884	-3.3625397027249	0.00077229019625136	0.00173438937582751
ENSG00000094975.14	3332.69497916665	1.73845688184172	0.0342717048491474	50.7257193505205	0	0
ENSG00000095002.14	2476.96767804997	-0.782913219777021	0.0536374009238867	-14.5964048647324	2.96050714168797e-48	2.82431531003828e-47
ENSG00000095015.6	743.987614281484	-0.344025285995681	0.0664678123365869	-5.17581779664371	2.2691482383879e-07	6.77176628374251e-07
ENSG00000095059.16	2715.20569083551	-0.528747370904761	0.0462893951704476	-11.4226459204705	3.2227049137918e-30	2.18900089389764e-29
ENSG00000095066.11	2652.88082287116	0.295286072690289	0.0478837552216726	6.1667275534948	6.97177259075255e-10	2.38729305775099e-09
ENSG00000095110.8	1.7150982014807	1.97155651093797	1.77439175405161	1.11111681309167	0.266518071766325	0.373781748925481
ENSG00000095139.14	10689.950578822	0.746726500971163	0.028472036650981	26.2266626769545	1.31971389494971e-151	3.61768613651344e-150
ENSG00000095203.14	10581.6347118831	2.1664058279242	0.0239008995342884	90.64118381052	0	0
ENSG00000095209.12	1055.62062598253	0.18660736257765	0.0574497919321161	3.24818169573441	0.00116145077980997	0.002564292065173
ENSG00000095261.14	994.198859803357	0.706433674057893	0.055847063824144	12.6494326771121	1.12685569515484e-36	8.7929158765626e-36
ENSG00000095303.16	325.093915798467	-0.674493494312714	0.0827974274048796	-8.14630980035695	3.751981529495e-16	1.68370276742413e-15
ENSG00000095319.14	2343.22107519943	0.159483272550487	0.0417201176825323	3.82269469525635	0.000132001178320516	0.000320264363616941
ENSG00000095321.17	1291.29618743484	-0.296737386167189	0.0523251382803375	-5.67102918252001	1.41942214777505e-08	4.52457837220232e-08
ENSG00000095370.20	8.46398691155745	-0.239599287283795	0.805137706725484	-0.297587959528379	0.766017665357589	0.841749341250076
ENSG00000095380.11	2408.5845683642	0.462255167946817	0.0411342556812027	11.2377180598421	2.66173824768317e-29	1.76878231203994e-28
ENSG00000095383.20	130.913786875977	0.662280884896387	0.163682730753623	4.04612558604768	5.20723043367178e-05	0.000130616608323027
ENSG00000095397.14	151.888560107827	1.59530582229375	0.123155895405021	12.9535481598124	2.24340340981144e-38	1.81007233012681e-37
ENSG00000095464.9	15.2238983464261	-0.201733407852564	0.470280421689099	-0.428964078768155	0.667949366197479	0.763496582675627
ENSG00000095485.18	593.145647674513	0.014079219946342	0.0728062961313265	0.19337915392573	0.84666204005656	0.897984448977498
ENSG00000095539.15	119.689007257973	-0.594650724189075	0.176566670512512	-3.36785375440908	0.000757557693318168	0.00170283862735594
ENSG00000095564.14	1888.81969126748	0.147357478222083	0.0490042503509196	3.00703463815598	0.00263809701061567	0.00560676499142154
ENSG00000095574.11	728.405321390104	-0.160840802298037	0.0683577126070709	-2.35292838457851	0.0186262210278298	0.0351450443915565
ENSG00000095585.16	401.302874301327	-0.349682402348793	0.0890980886403132	-3.924690278828	8.6841394969436e-05	0.000213820380571521
ENSG00000095587.9	298.937411406888	-0.659727606759109	0.111202262884643	-5.93268149087474	2.98026658189813e-09	9.88084057738278e-09
ENSG00000095596.12	11.3238435853285	4.33415256128167	0.666935187603615	6.49861132212089	8.10647985997402e-11	2.89679105485785e-10
ENSG00000095627.9	4526.14479304595	-0.753086375031552	0.0445763804362266	-16.8942917226974	4.95629716703582e-64	6.01913749188646e-63
ENSG00000095637.22	304.518975595251	1.26297152686122	0.0917512749933129	13.7651659549502	4.12934932116318e-43	3.6125462081414e-42
ENSG00000095713.14	25.3229932492709	0.614556643543316	0.294044938179156	2.09000925963527	0.0366169679225469	0.0653595659407467
ENSG00000095739.11	253.417113246431	2.64153088610615	0.128423623382239	20.5688861327633	5.21500291643986e-94	9.0531178677465e-93
ENSG00000095752.7	99.0505739497078	-0.438041765611589	0.229281079200155	-1.91050115055151	0.0560687183903955	0.0963353296665396
ENSG00000095787.22	9144.38328264558	-0.122921208418365	0.0238690699544452	-5.14981139411645	2.60748529805663e-07	7.74896726885931e-07
ENSG00000095794.19	598.887271767076	0.62890335434058	0.0753492341093537	8.34651289789965	7.03079670110671e-17	3.24044281813958e-16
ENSG00000095906.17	1287.45430928399	0.138065749780824	0.0623320470682868	2.21500425984034	0.0267597721347592	0.0490251423858812
ENSG00000095932.6	72.8179056514886	0.91909535964067	0.187559499261048	4.9002869130156	9.56967997361591e-07	2.72682516720319e-06
ENSG00000095951.17	256.477031673266	-0.26429055449157	0.102787184791269	-2.57124032561323	0.0101334978625246	0.0199654452696247
ENSG00000096006.11	35695.9711906674	-0.0914439884366724	0.0448111868415815	-2.04065089282168	0.0412855397191093	0.072928516314672
ENSG00000096060.14	64169.68107173	0.759416263168485	0.0374762284245765	20.2639458422787	2.67630650639516e-91	4.48957174797552e-90
ENSG00000096063.16	2688.13556573785	0.779038553148652	0.0347234134013282	22.43554065796	1.77143228622996e-111	3.59134018639643e-110
ENSG00000096070.19	2010.7126517036	-0.270072059404087	0.0387656408345958	-6.96678949682332	3.24255276419084e-12	1.23510768420411e-11
ENSG00000096080.11	1586.17088952203	0.600610956558062	0.0464131967491458	12.9405212014214	2.65819969047376e-38	2.1412797749172e-37
ENSG00000096088.16	176.211384703819	1.14238265894481	0.110680824480858	10.3214144302149	5.63862968340431e-25	3.33547791512509e-24
ENSG00000096092.6	698.378923959993	-1.01034186878491	0.0742788282659109	-13.6020167842173	3.89541556959769e-42	3.35632239025129e-41
ENSG00000096093.16	453.714122058156	-0.714892005337963	0.091921032476516	-7.77724081287495	7.41234267100822e-15	3.15777206264478e-14
ENSG00000096384.20	104425.052981163	0.555320736236342	0.0319348138699658	17.3891959570371	9.9621978739749e-68	1.27185548642182e-66
ENSG00000096401.8	4188.23174775683	0.0939947346850517	0.0375602707903245	2.50250418080758	0.0123318168994417	0.0239486239513714
ENSG00000096433.11	12774.7337691659	0.832734682636065	0.0353999725687834	23.523596833812	2.3396068542871e-122	5.16918237240439e-121
ENSG00000096654.15	469.081960767487	0.133313063153033	0.0821507838742901	1.62278504070069	0.104635364676344	0.168113365255955
ENSG00000096696.14	7137.91195228459	1.0416362001647	0.0368524480701681	28.2650476348654	9.2984928726259e-176	3.05287750343594e-174
ENSG00000096717.12	1511.88695716395	-0.744690601379327	0.0507715603140596	-14.6674751922704	1.04148851179206e-48	1.0002807012773e-47
ENSG00000096746.17	8362.62773085901	-0.155178237490147	0.0410733626485642	-3.77807482717931	0.000158045396515875	0.000380764834038307
ENSG00000096872.16	784.544953883514	-0.219271309910768	0.0744082790642728	-2.94686710495433	0.00321011131175834	0.00674763298513152
ENSG00000096968.13	148.198763938677	0.910866761094382	0.129839428273423	7.01533250112766	2.29402742207753e-12	8.820696989115e-12
ENSG00000096996.15	8.86963861423084	0.345079869299086	0.652516977551019	0.528844277116306	0.596913479711087	0.699717001185945
ENSG00000097007.18	5055.51671251098	-0.0288071378283413	0.0362962714203579	-0.793666586154742	0.427389557360639	0.54452413301625
ENSG00000097021.19	693.519300255702	-0.348937682408146	0.0706151132829828	-4.94140228890965	7.75626848326075e-07	2.22476305033973e-06
ENSG00000097033.14	2660.49074809301	0.00109776770786338	0.0374037028621977	0.0293491719765759	0.976586110208031	0.989495378023075
ENSG00000097046.13	1372.5521984553	1.64707799720548	0.0466288532241157	35.3231504383994	2.59120277526203e-273	1.44650084336686e-271
ENSG00000097096.9	136.086781030603	-0.46088755208669	0.156324614953059	-2.94827242801836	0.00319555320491234	0.00671844918458678
ENSG00000099139.13	85.6250797433537	0.630486371014965	0.255114528935417	2.47138559158493	0.0134590609518631	0.0259757530224365
ENSG00000099194.6	32176.0071120459	-0.0476854622747169	0.0269019805577334	-1.77256325690894	0.0763011047095348	0.12696040041382
ENSG00000099203.7	698.601782519945	-0.107354222740266	0.0749530958171684	-1.43228537220308	0.152062167659324	0.232574592423842
ENSG00000099204.20	2729.78279463404	-0.26501657665822	0.0469446493377083	-5.6452988870309	1.64894526629737e-08	5.23611061377316e-08
ENSG00000099219.14	714.747509047062	-1.08971803546215	0.0916777991296822	-11.886389570944	1.39298975476908e-32	9.90399315832784e-32
ENSG00000099246.16	4647.18532527461	0.325534272780157	0.0349474056266381	9.31497680423018	1.21979189732289e-20	6.32723392028836e-20
ENSG00000099250.18	3970.19006615392	1.59831123403232	0.0441504636206361	36.201459802684	5.77433662174548e-287	3.54082321645433e-285
ENSG00000099251.14	20.6894407107268	0.342755649993126	0.367200335843323	0.933429565650975	0.350598221080471	0.467143942496002
ENSG00000099256.19	9.83544186229079	-2.38136081823585	1.16061415124985	-2.05181094481004	0.0401880392261763	0.0711032877963839
ENSG00000099260.11	236.487102815477	-1.02806809189593	0.1081719731105	-9.50401534088441	2.01949471130032e-21	1.07438628140694e-20
ENSG00000099282.10	680.218343467234	-1.37177329053084	0.0823882154980393	-16.6501153379573	3.02019587791405e-62	3.58697757157026e-61
ENSG00000099284.14	2033.71551613035	-0.961548090437304	0.0614499810360893	-15.6476547954114	3.44689610852376e-55	3.65973322039264e-54
ENSG00000099290.17	2934.86093919876	-0.402112527144874	0.037411604784177	-10.7483367651458	6.03398285014316e-27	3.77554926908958e-26
ENSG00000099308.10	288.415654472355	-0.28558821454881	0.123890658311334	-2.30516342750504	0.0211574222855838	0.03952810244018
ENSG00000099326.8	1693.69701248772	-0.37944496895659	0.0538143406102005	-7.0510009907037	1.77635230894411e-12	6.86197425178275e-12
ENSG00000099330.9	730.450253138852	-0.11815263001038	0.0581800294998183	-2.03081076146152	0.0422741949546809	0.0745098108474251
ENSG00000099331.13	1878.23538258383	0.301309384532847	0.0566698053599131	5.31692993507238	1.05532681223525e-07	3.21191326222301e-07
ENSG00000099337.5	134.27199222119	0.49599474248988	0.140565030655973	3.52857848196829	0.000417798039271749	0.000965591687886661
ENSG00000099338.23	168.979908529096	-0.508870198237254	0.163251290460487	-3.11709755434013	0.00182641123650601	0.00394863848256979
ENSG00000099341.11	9284.41161859226	1.14902688305302	0.028824236145273	39.8632205641798	0	0
ENSG00000099364.16	1062.72644425753	-0.0209701262650132	0.0546163220537436	-0.383953468056274	0.701012936090965	0.790885313587488
ENSG00000099365.11	5.1229371659683	-0.05888724023549	1.10658486360237	-0.0532152952497371	0.957560369036023	0.976920135346212
ENSG00000099377.14	63.636565332581	-0.137485542071468	0.269310582684298	-0.51050924438657	0.60969473978976	0.710935958649004
ENSG00000099381.18	967.305666912257	0.0185729058575539	0.0633770967026585	0.293053907860294	0.769480946983142	0.844623584072871
ENSG00000099385.11	507.742675316392	0.582395905804347	0.0830906703541009	7.00916123702452	2.3975103677209e-12	9.19730204394797e-12
ENSG00000099617.4	43.034635181974	-1.25870044883466	0.418866676626954	-3.00501452865794	0.00265568163862151	0.00564112975656449
ENSG00000099622.14	5466.70444040735	-0.0609572195274749	0.0422999990641406	-1.44106905144475	0.149565175851892	0.229389286559363
ENSG00000099624.8	4178.53185161276	0.186385432551659	0.0375204908839386	4.9675638074193	6.7799253231696e-07	1.95312419435454e-06
ENSG00000099625.13	126.40155086274	0.481230433218335	0.159904200042458	3.00949214023495	0.0026168484945324	0.00556576026120983
ENSG00000099715.14	3.5416722604149	-0.0353236289210621	1.12095078983136	-0.0315122030703741	0.974861060335984	0.988199698445363
ENSG00000099721.14	11.30299131012	-0.476088900374063	0.53059873338109	-0.897267314115738	0.369576293469726	0.487057661192842
ENSG00000099725.14	209.402955391651	0.884469653930976	0.189318825873768	4.67185262664112	2.98495105259275e-06	8.2289513801523e-06
ENSG00000099769.5	7.44970541451525	-1.07072185047755	1.05011492928556	-1.01962349131253	0.307907059513514	0.420811945483804
ENSG00000099783.12	13514.7990301793	-0.230550591394335	0.0313064626573877	-7.36431304671624	1.78061401314638e-13	7.1674119709138e-13
ENSG00000099785.10	336.643935146544	-0.561043809663104	0.0882100870483622	-6.36031352463698	2.01342353609733e-10	7.08931407259429e-10
ENSG00000099795.7	2623.21563703332	0.151292950376318	0.050309073961866	3.00726963273061	0.00263605835799371	0.00560302975858112
ENSG00000099797.15	2925.08085814925	0.0101608524480377	0.0363321488687496	0.279665606478271	0.779734067812435	0.852598669660825
ENSG00000099800.8	3246.37255847137	0.317234769243813	0.0470064594600927	6.74874842495077	1.49125896990789e-11	5.50459344532218e-11
ENSG00000099804.9	1714.78230762038	0.370199590543429	0.0443948706381035	8.33879196453142	7.50533203469634e-17	3.45435940229707e-16
ENSG00000099810.20	1438.81465230431	-0.753172423446098	0.064234338543514	-11.7253861489658	9.44692614884245e-32	6.63615760381675e-31
ENSG00000099812.9	14.231869654257	0.65236166068611	0.412118258325079	1.58294772800755	0.113433379009656	0.180632346007466
ENSG00000099814.16	2971.76659429645	0.00044218712112312	0.0416112344028133	0.0106266283004867	0.99152133692178	1
ENSG00000099817.12	4583.71432777199	0.215948601278594	0.0448621197035571	4.8136067289186	1.48230377414924e-06	4.1801092281053e-06
ENSG00000099821.14	1605.424522809	0.205759430153692	0.0511353001499661	4.02382365118137	5.72608006929163e-05	0.000143198707116216
ENSG00000099822.3	592.564928347149	-0.48311423786495	0.0827910362393785	-5.83534474031819	5.36794618925326e-09	1.75172424440197e-08
[truncated: 17,933 more rows]
