# Supplementary material for: Parp7 generates an ADP-ribosyl degron that controls negative feedback of androgen signaling
Source: EMBO J. 2025 Jul 18;44(17):4720–44. doi: 10.1038/s44318-025-00510-4 (PMC12402299; doi:10.1038/s44318-025-00510-4)
Supplement: Supplementary file 3 — Source data Fig. 1 [file 44318_2025_510_MOESM3_ESM.zip › Figure 1/1A, B, C/CHIP-seq_4h_RNA-seq_8h_integrated_AR_targets.txt]

# Analysis title: R1881_4h_rep1_peaks analysis from Cistrome-GO
# Mode: Ensemble mode
# Specie: hg38
# Peak bed file name: R1881_4h_rep1_peaks.bed
# Differential expression file name: DEGs_8h_R1881.tsv
# Genes for gene ontology: allgenes
# Column index of (GeneID, logFoldChange, FDR): 1,3,7
# Cutoffs of logFoldChange and FDR for DE genes: 1.0, 0.001
# Top peaks to use: 10000
# Half-decay distance: 10000bp
# FDR cutoff of GO/KEGG terms to return: 0.2
# Minimum and maximum gene number in GO and KEGG gene sets: 10, 2000
Symbol	Coordinate	PeakNumber	RPscore	adjRPscore	logFoldChange	DE significance	Rank_by_rank_product
LINC01744	chr1:232727253-232742715	1	0.012	0.004	0.000	1.000E+00	13834
LOC100506869	chr12:58591701-58812668	5	0.944	0.316	0.000	1.000E+00	1987
LOC102724604	chr3:181421162-181442486	0	0.0	0.0	0.000	1.000E+00	18564
MTVR2	chr17:56884101-56884913	3	0.044	0.012	0.000	1.000E+00	12011
LOC102724601	chr1:174121637-174159287	1	0.044	0.015	0.000	1.000E+00	11564
ATRX	chrX:77504877-77786216	1	0.001	0.0	-0.047	8.091E-01	14965
LINC01634	chr22:18029384-18037968	0	0.0	-0.003	0.000	1.000E+00	23437
LINC01637	chr22:20957091-20964680	0	0.0	-0.004	0.000	1.000E+00	23608
LOC441204	chr7:26398568-26540950	2	0.402	0.134	0.000	1.000E+00	6045
TCOF1	chr5:150357638-150400308	0	0.0	-0.001	-0.019	9.601E-01	21666
NSRP1	chr17:30116806-30186475	0	0.0	-0.0	0.050	8.048E-01	17262
SPPL3	chr12:120762509-120904352	0	0.0	-0.0	0.025	8.142E-01	19805
OPA3	chr19:45527766-45584864	0	0.0	-0.017	-0.051	6.996E-01	22865
OPA1	chr3:193593143-193697811	3	0.014	0.004	-0.225	1.058E-01	8267
FBL	chr19:39834452-39846414	0	0.0	-0.0	-0.222	2.290E-02	11635
RNF219-AS1	chr13:78054854-78617325	0	0.0	0.0	0.000	1.000E+00	18564
LOC105369747	chr12:47305916-47307399	0	0.0	-0.003	0.000	1.000E+00	23541
ITGA8	chr10:15513948-15720335	1	0.509	0.171	-0.104	9.162E-01	4964
ITGA9	chr3:37452321-37819790	1	0.006	0.002	0.399	7.236E-02	8480
ITGA1	chr5:52788301-52953655	2	0.026	0.009	-0.097	6.685E-01	10975
ITGA2	chr5:52989325-53094779	0	0.0	-0.001	-1.167	3.758E-06	6689
ITGA3	chr17:50055967-50090485	0	0.0	-0.003	-0.359	1.270E-01	16540
ITGA4	chr2:181456891-181476218	1	0.062	0.021	-0.491	7.686E-01	9895
ITGA5	chr12:54395260-54419266	2	0.252	0.056	-0.201	7.225E-01	7596
ITGA6	chr2:172427353-172506455	1	0.008	0.003	-1.019	1.133E-23	1469
ITGA7	chr12:55684569-55707902	0	0.0	-0.0	-0.915	1.095E-01	13275
TRHR	chr8:109087423-109119583	0	0.0	0.0	0.000	1.000E+00	18564
UFSP1	chr7:100888722-100889718	0	0.0	-0.005	0.103	9.051E-01	23303
UFSP2	chr4:185399539-185425985	1	0.005	0.002	0.342	1.826E-03	6032
LOC101928371	chr2:88538719-88575610	0	0.0	-0.0	0.000	1.000E+00	19663
LOC101928370	chr1:101234872-101236528	2	0.444	0.142	0.000	1.000E+00	5816
LOC101928372	chr1:160932464-160949922	2	0.27	0.09	0.000	1.000E+00	7258
FAM198B-AS1	chr4:158170751-158202877	3	1.01	0.338	0.000	1.000E+00	1599
FARP1	chr13:98142561-98449773	2	0.123	0.041	-0.032	8.692E-01	8810
CHST9	chr18:26915630-27185338	1	0.0	0.0	-3.575	1.979E-05	5416
CHST8	chr19:33684527-33773509	3	0.865	0.29	1.257	8.499E-02	1540
CHST1	chr11:45647688-45665656	2	0.312	0.105	2.373	7.677E-02	3970
CHST3	chr10:71964361-72013564	2	0.038	0.01	0.229	3.490E-02	6548
CHST2	chr3:143119775-143124014	2	0.565	0.189	4.700	1.166E-33	455
CHST5	chr16:75528529-75535170	0	0.0	-0.001	-0.521	8.347E-01	21939
CHST4	chr16:71526119-71538590	1	0.008	0.002	0.000	1.000E+00	14945
CHST7	chrX:46573686-46598496	1	0.009	0.003	-0.387	5.701E-01	11858
CHST6	chr16:75472051-75495441	0	0.0	-0.002	-0.647	3.842E-01	19428
ITGAX	chr16:31355133-31382997	0	0.0	-0.0	-0.335	8.762E-01	19046
BCL2A1	chr15:79960889-79971301	3	0.095	0.031	0.681	1.000E+00	9971
ITGAV	chr2:186590062-186680902	2	0.043	0.014	0.729	7.335E-09	2633
ITGAL	chr16:30472661-30523185	1	0.0	-0.005	-0.971	6.401E-01	21916
ITGAM	chr16:31259966-31332892	0	0.0	-0.0	0.000	1.000E+00	20072
SNORA11D	chrX:52190621-52190748	0	0.0	0.0	0.000	1.000E+00	18564
ITGAD	chr16:31393311-31426505	0	0.0	-0.0	-1.681	4.163E-01	15470
ITGAE	chr17:3714624-3801243	0	0.0	-0.001	0.008	9.797E-01	22204
TEMN3-AS1	chr4:181820004-181829973	1	0.0	0.0	0.000	1.000E+00	17827
LOC285804	chr6:170266668-170276762	2	0.001	0.0	0.000	1.000E+00	16935
IGF2R	chr6:159969098-160111502	1	0.0	0.0	0.625	1.710E-08	4060
SLC36A4	chr11:93144170-93197455	3	1.2	0.402	0.208	5.780E-02	697
SLC36A3	chr5:151276364-151303773	4	1.369	0.457	0.011	9.982E-01	837
CKS1B	chr1:154974641-154979249	5	0.099	0.011	-0.107	5.276E-01	10009
SLC36A1	chr5:151447595-151492381	5	1.527	0.51	2.460	1.655E-140	22
ARTN	chr1:43933319-43937240	1	0.0	-0.002	1.340	3.221E-02	13408
ART1	chr11:3645130-3664416	1	0.021	0.007	0.000	1.000E+00	12843
ART3	chr4:76011179-76112802	3	0.49	0.16	-1.522	3.072E-01	3900
ART5	chr11:3638505-3642316	1	0.018	0.006	-0.954	1.000E+00	13188
ART4	chr12:14839984-14843533	1	0.014	0.001	-1.837	4.975E-02	8486
CRTAM	chr11:122862310-122872639	2	0.079	0.026	-3.503	1.756E-05	3178
CADPS2	chr7:122318423-122886460	3	0.012	0.004	0.643	8.729E-05	4573
RLF	chr1:40161368-40240921	1	0.0	-0.0	-0.025	9.285E-01	20921
USP17L30	chr4:9334657-9336250	0	0.0	0.0	0.000	1.000E+00	18564
RNVU1-11	chr1:144551778-144551943	0	0.0	0.0	0.000	1.000E+00	18564
CRTAP	chr3:33113957-33147773	3	0.048	0.015	-0.626	1.467E-21	1302
MDH1	chr2:63588608-63607196	0	0.0	0.0	-0.080	6.598E-01	15994
HPYR1	chr8:132560497-132561479	1	0.006	0.002	0.000	1.000E+00	14734
CPEB4	chr5:173893050-173960991	4	0.018	0.002	-0.210	1.562E-01	9584
CPEB1	chr15:82543200-82572066	1	0.984	0.33	0.214	7.814E-01	1600
CPEB3	chr10:92048639-92291118	0	0.0	-0.0	-0.476	2.858E-03	7977
CPEB2	chr4:15002673-15070153	1	0.0	0.0	2.052	2.200E-14	2776
SRBD1	chr2:45388679-45611294	0	0.0	-0.0	-0.281	4.733E-02	11174
ABAT	chr16:8720715-8784575	0	0.0	-0.004	0.501	5.267E-05	8773
POU5F1B	chr8:127415611-127417196	5	0.027	0.009	-0.922	5.012E-03	5451
LOC284865	chr22:20198728-20204918	0	0.0	-0.0	0.000	1.000E+00	19865
PHOX2A	chr11:72239076-72244176	1	0.001	0.0	0.000	1.000E+00	18327
PHOX2B	chr4:41744081-41748970	3	0.022	0.008	0.000	1.000E+00	12769
UPK2	chr11:118956297-118958559	0	0.0	-0.007	1.232	1.000E+00	23953
CFH	chr1:196651877-196747504	0	0.0	0.0	0.681	1.000E+00	18564
CFI	chr4:109740691-109802225	0	0.0	0.0	-0.692	7.461E-01	16609
ANKFY1	chr17:4163817-4263847	3	0.17	0.049	0.320	7.256E-04	3347
CFB	chr6:31945943-31952084	1	0.164	0.055	2.795	1.000E+00	8548
TPT1-AS1	chr13:45341344-45391483	1	0.942	0.313	0.000	1.000E+00	2058
CFP	chrX:47624212-47629970	0	0.0	0.0	-0.680	5.702E-01	15411
RNU5B-1	chr15:65304676-65304793	2	0.959	0.304	0.000	1.000E+00	2294
REREP3	chr15:22258613-22282880	1	0.095	0.032	0.000	1.000E+00	9917
AAAS	chr12:53307455-53321628	0	0.0	-0.007	-0.269	2.687E-02	14305
SIDT1	chr3:113532370-113629575	1	0.0	-0.0	-3.240	1.262E-20	2189
SIDT2	chr11:117179222-117197445	1	0.001	-0.002	0.146	2.916E-01	18815
PISRT1	chr3:139232991-139233522	1	0.0	-0.0	0.000	1.000E+00	21285
SAGE1	chrX:135893633-135913061	1	0.0	0.0	0.000	1.000E+00	17397
UFD1	chr22:19449940-19479215	3	0.023	0.008	0.103	4.172E-01	9877
AAGAB	chr15:67200674-67255198	2	0.398	0.133	-0.115	3.872E-01	4590
C4orf19	chr4:37453929-37593510	1	0.112	0.022	-1.085	3.571E-05	3431
SLC7A6OS	chr16:68300614-68310965	1	0.001	-0.01	0.400	6.974E-02	16185
C4orf17	chr4:99511003-99542303	0	0.0	0.0	0.392	1.000E+00	18564
NBEAP1	chr15:20669467-20756151	2	0.004	0.001	0.000	1.000E+00	15361
RFPL4AL1	chr19:55771804-55773179	1	0.001	0.0	-3.627	1.000E+00	16308
ABCE1	chr4:145098003-145129524	0	0.0	0.0	-0.756	1.171E-15	2652
TEN1-CDK3	chr17:75979216-76005999	1	0.235	0.065	1.315	1.595E-06	2252
ZNF197-AS1	chr3:44617127-44624797	0	0.0	0.0	0.000	1.000E+00	18564
GEMIN7-AS1	chr19:45085328-45090391	1	0.012	0.0	0.000	1.000E+00	17799
MKRN2OS	chr3:12539780-12545464	1	0.0	0.0	0.443	5.035E-01	14868
MSL3P1	chr2:233865440-233868409	2	0.003	0.001	-0.273	1.214E-01	9709
ATP5IF1	chr1:28236090-28238105	2	0.163	0.053	-0.014	9.439E-01	8424
NCBP2-AS1	chr3:196939876-196942534	0	0.0	-0.001	0.000	1.000E+00	21882
NCBP2-AS2	chr3:196942622-196943545	0	0.0	-0.001	-0.538	3.401E-02	12618
CLK2P1	chr7:23584715-23586527	0	0.0	0.0	1.251	1.000E+00	18564
LOC105369266	chr16:33313920-33330341	0	0.0	0.0	0.000	1.000E+00	18564
LOC286297	chr9:65863791-65878507	0	0.0	0.0	0.000	1.000E+00	18564
TBC1D8-AS1	chr2:101151659-101155412	4	0.784	0.235	0.000	1.000E+00	3645
MCCD1	chr6_GL000256v2_alt:2828245-2829515	0	0.0	0.0	0.000	1.000E+00	18564
ZNF117	chr7:64974451-64991036	1	0.005	0.002	-0.393	1.592E-02	7286
ZNF114	chr19:48270098-48287608	1	0.553	0.181	-1.156	9.962E-02	2974
ZNF112	chr19:44326552-44356704	0	0.0	0.0	-0.010	9.705E-01	18321
SEZ6L	chr22:26169473-26383597	0	0.0	0.0	-1.110	1.000E+00	18564
MIR6780B	chr6:43434541-43434620	0	0.0	-0.0	0.000	1.000E+00	21024
MIR6780A	chr17:42708083-42708151	0	0.0	-0.005	0.000	1.000E+00	23744
PRKAR2A	chr3:48746578-48847850	3	0.155	0.052	0.731	3.664E-12	1598
PRKAR2B	chr7:107044732-107161811	2	0.473	0.158	1.797	1.816E-42	418
MAGT1	chrX:77826364-77895568	0	0.0	0.0	0.442	2.101E-04	6460
MIR6862-1	chr16:28390981-28391051	0	0.0	-0.0	0.000	1.000E+00	18804
S1PR4	chr19:3178737-3180332	0	0.0	-0.004	0.000	1.000E+00	23699
ITGA2B	chr17:44372180-44389601	0	0.0	-0.0	0.193	8.671E-01	18864
AOX3P-AOX2P	chr2:200695722-200794915	0	0.0	-0.008	0.000	1.000E+00	23973
PHACTR4	chr1:28438149-28500369	1	0.991	0.33	0.740	2.773E-18	296
PHACTR1	chr6:12716655-13287843	0	0.0	-0.001	-1.349	7.419E-02	14714
NLGN3	chrX:71144830-71171201	0	0.0	0.0	-0.492	5.123E-01	14976
PHACTR3	chr20:59721209-59847711	2	0.002	0.001	1.777	1.951E-05	4875
NLGN1	chr3:173584433-174294371	1	0.049	0.017	-1.100	1.250E-04	3838
KRTAP2-3	chr17:41059240-41060092	0	0.0	0.0	0.000	1.000E+00	18564
KRTAP2-2	chr17:41054498-41055211	0	0.0	-0.0	0.000	1.000E+00	18917
KRTAP2-1	chr17:41046540-41047316	0	0.0	-0.0	0.000	1.000E+00	19300
KRTAP2-4	chr17:41065115-41065879	0	0.0	0.0	0.000	1.000E+00	18564
MIR4708	chr14:65335117-65335183	1	0.001	-0.0	0.000	1.000E+00	18926
MIR4709	chr14:74480132-74480204	0	0.0	-0.0	0.000	1.000E+00	20312
MIR4704	chr13:66218249-66218324	0	0.0	0.0	0.000	1.000E+00	18564
MIR4705	chr13:102045933-102046004	0	0.0	0.0	0.000	1.000E+00	18564
MIR4706	chr14:65044687-65044769	1	0.428	0.141	0.000	1.000E+00	5845
MIR4707	chr14:22956949-22957029	0	0.0	-0.002	0.000	1.000E+00	23249
MIR4700	chr12:120723192-120723266	0	0.0	-0.0	0.000	1.000E+00	19514
MIR4701	chr12:48771974-48772037	0	0.0	-0.001	0.000	1.000E+00	21849
MIR4703	chr13:51552588-51552667	2	0.003	0.001	0.000	1.000E+00	15836
SBF1P1	chr8:55449196-55455321	0	0.0	0.0	0.000	1.000E+00	18564
LOC101928030	chr12:9371781-9381422	0	0.0	0.0	0.000	1.000E+00	18564
LOC101928034	chr1:153545741-153551769	0	0.0	-0.013	0.000	1.000E+00	24136
LOC101928035	chr16:74192391-74215521	0	0.0	0.0	0.000	1.000E+00	18564
VMP1	chr17:59707464-59842255	1	0.0	-0.002	0.603	6.608E-09	5764
EPN2-AS1	chr17:19296595-19306261	6	0.677	0.222	0.000	1.000E+00	3930
NR1D1	chr17:40092783-40100725	0	0.0	-0.015	-1.320	4.482E-04	10402
NR1D2	chr3:23946120-23980618	2	0.396	0.123	-0.755	7.312E-06	1926
PLPBP	chr8:37762582-37779768	1	0.001	-0.002	-0.377	8.553E-05	8727
LOC100132287	chr5:181323505-181328195	1	0.016	0.005	0.000	1.000E+00	13341
OGFR	chr20:62804799-62814000	4	0.05	0.015	0.400	3.213E-01	8466
FAM90A10P	chr8:7769583-7771313	0	0.0	0.0	0.000	1.000E+00	18564
PTCH2	chr1:44819843-44842944	0	0.0	-0.007	-0.071	9.488E-01	23719
PTCH1	chr9:95442979-95508549	0	0.0	-0.0	-1.762	9.375E-40	1259
AOAH-IT1	chr7:36597833-36600120	0	0.0	-0.0	0.000	1.000E+00	19113
TIMM44	chr19:7926717-7943823	0	0.0	-0.0	0.277	2.454E-01	15754
RAD9B	chr12:110502342-110532086	1	0.057	0.015	-0.882	6.503E-02	6553
RAD9A	chr11:67393304-67398412	1	0.0	-0.017	0.664	1.187E-02	13494
ERGIC2	chr12:29340645-29381210	1	0.005	0.002	0.243	3.765E-02	8017
ERGIC3	chr20:35542028-35557634	0	0.0	-0.0	0.040	7.209E-01	17819
ERGIC1	chr5:172834219-172952685	0	0.0	-0.003	-0.443	2.551E-15	3850
MIR3165	chr11:72072227-72072302	0	0.0	-0.001	0.000	1.000E+00	21826
MIR3164	chr11:69083175-69083258	3	0.401	0.11	0.000	1.000E+00	6652
MIR3167	chr11:126988457-126988542	1	0.044	0.015	0.000	1.000E+00	11570
MIR3166	chr11:88176501-88176593	0	0.0	0.0	0.000	1.000E+00	18564
MIR3161	chr11:48096781-48096858	4	0.642	0.211	0.000	1.000E+00	4158
MIR3163	chr11:66934433-66934506	2	0.82	0.269	0.000	1.000E+00	2954
MIR3162	chr11:59595076-59595158	1	0.205	0.068	0.000	1.000E+00	7934
B3GAT3	chr11:62615295-62622175	2	0.094	0.011	0.800	8.591E-02	7140
B3GAT2	chr6:70861365-70957085	1	0.0	0.0	-0.666	1.916E-01	12089
B3GAT1	chr11:134378503-134411918	6	0.951	0.318	0.804	3.117E-11	470
MIR3169	chr13:61199797-61199880	0	0.0	0.0	0.000	1.000E+00	18564
MIR3168	chr13:41101018-41101100	3	0.014	0.004	0.000	1.000E+00	13744
CALM2	chr2:47160081-47174207	3	1.501	0.502	1.000	2.800E-17	119
TTC30A	chr2:177614297-177618966	1	0.056	0.019	-0.621	1.849E-03	4463
SPG21	chr15:64963020-64989506	2	0.771	0.258	0.378	8.208E-05	1117
CALM1	chr14:90396501-90408275	0	0.0	-0.0	0.150	2.087E-01	15701
GSDMA	chr17:39962972-39977766	1	0.0	-0.007	-0.072	9.646E-01	23766
GSDMB	chr17:39904594-39917540	1	0.001	-0.0	-0.669	8.674E-03	10543
GSDMC	chr8:129748195-129786888	0	0.0	-0.0	1.737	1.000E+00	20732
GSDMD	chr8:143558306-143563061	0	0.0	-0.0	3.064	1.000E+00	21728
GSDME	chr7:24698354-24758020	1	0.003	-0.004	-0.500	8.633E-02	16040
UPK1B	chr3:119173577-119205153	0	0.0	-0.0	23.984	1.000E+00	18760
DLGAP2	chr8:737604-1137777	3	0.33	0.111	0.069	9.788E-01	6564
DLGAP3	chr1:34865435-34929585	0	0.0	-0.0	0.401	5.369E-01	18297
DLGAP1	chr18:3496031-3845358	1	0.007	0.002	1.442	5.909E-13	2488
DLGAP4	chr20:36461414-36528637	1	0.252	0.082	0.791	1.277E-05	2304
DLGAP5	chr14:55148115-55191678	2	0.042	0.013	0.026	9.044E-01	11344
MIR7973-1	chr15:51314033-51314109	0	0.0	-0.0	0.000	1.000E+00	20466
MIR7973-2	chr15:51314031-51314107	0	0.0	-0.0	0.000	1.000E+00	20469
FBXL14	chr12:1565992-1594165	3	0.453	0.142	0.362	5.772E-01	4874
OIP5	chr15:41309267-41332621	1	0.005	0.002	-0.036	9.319E-01	14474
MIR502	chrX:50014597-50014683	0	0.0	0.0	0.000	1.000E+00	18564
FAM169A	chr5:74777573-74866387	1	0.104	0.035	-0.004	9.900E-01	9681
INO80B-WBP1	chr2:74455022-74460891	0	0.0	-0.002	-3.472	1.000E+00	23104
LRRFIP1	chr2:237692163-237781647	1	0.893	0.288	0.223	1.031E-02	1240
PTPN18	chr2:130356006-130375409	0	0.0	-0.0	-0.224	7.014E-02	11862
MIR505	chrX:139924147-139924231	0	0.0	0.0	0.000	1.000E+00	18564
PTPN13	chr4:86594314-86815175	2	0.709	0.237	0.164	5.079E-01	2946
PTPN12	chr7:77538034-77640071	3	0.013	0.004	0.318	4.873E-03	5979
PTPN11	chr12:112418897-112486923	1	0.0	-0.001	-0.008	9.699E-01	22627
PTPN14	chr1:214348695-214551681	4	0.328	0.109	0.011	9.737E-01	6594
LYAR	chr4:4267700-4290169	0	0.0	0.0	-0.544	2.340E-06	5107
LOC145694	chr15:69396903-69415029	1	0.015	-0.002	0.000	1.000E+00	23142
MIR548AG1	chr4:60922618-60922684	0	0.0	0.0	0.000	1.000E+00	18564
C2orf81	chr2:74414175-74421630	0	0.0	-0.001	-0.870	1.048E-01	14666
C2orf80	chr2:208165346-208190049	2	0.009	0.003	0.010	9.986E-01	14210
C2orf83	chr2:227610089-227633320	1	0.021	0.006	-0.983	4.895E-01	10586
SNORA81	chr3:186786674-186786852	0	0.0	-0.001	0.000	1.000E+00	22801
SNORA86	chr10:32901333-32901472	1	0.028	0.009	0.000	1.000E+00	12476
SNORA87	chr10:113045354-113045576	1	0.0	-0.001	0.000	1.000E+00	22611
SNORA84	chr9:92292460-92292593	0	0.0	-0.0	0.000	1.000E+00	18670
C2orf88	chr2:190180954-190203484	2	0.023	0.008	0.263	8.679E-01	12085
SNORA88	chr11:32143741-32143912	0	0.0	-0.001	0.000	1.000E+00	22187
SNORA89	chr14:33708936-33709113	1	0.705	0.236	0.000	1.000E+00	3628
CDK1	chr10:60778453-60794852	2	0.067	0.022	0.211	2.397E-01	7467
MZB1	chr5:139387567-139389916	1	0.0	-0.0	-0.115	8.735E-01	21053
TRAPPC6B	chr14:39147810-39170430	3	0.0	0.0	-0.069	6.826E-01	15439
HLA-DQB1	chr6:32659463-32666689	0	0.0	0.0	3.007	1.000E+00	18564
MSMB	chr10:46033304-46046269	0	0.0	-0.0	1.763	3.890E-01	15056
HLA-DQB2	chr6_GL000250v2_alt:4062236-4069693	0	0.0	0.0	0.104	1.000E+00	18564
LOC100129027	chr21:45827840-45836419	2	0.044	0.014	0.000	1.000E+00	11693
ATP2B1-AS1	chr12:89708954-89711952	2	0.018	0.004	0.000	1.000E+00	13848
EIF4E1B	chr5:176630681-176646641	2	0.127	0.042	1.029	6.956E-01	8103
FOXS1	chr20:31844299-31845617	0	0.0	-0.001	1.327	1.000E+00	22048
HAPLN4	chr19:19255640-19262787	0	0.0	-0.0	-0.414	7.841E-01	18997
LOC112267983	chr7:39947520-39949419	0	0.0	0.0	0.000	1.000E+00	18564
CAMKK2	chr12:121243587-121298308	1	0.873	0.283	1.203	1.969E-106	81
CAMKK1	chr17:3865156-3893043	0	0.0	-0.002	-1.650	8.460E-13	4287
MYDGF	chr19:4657544-4670403	0	0.0	-0.006	1.033	2.874E-10	5544
CHMP3	chr2:86503429-86563497	3	0.009	0.003	-0.096	3.213E-01	10412
RPL36AL	chr14:49618688-49620685	2	0.228	0.076	0.442	2.049E-04	2720
CHMP7	chr8:23243636-23262000	0	0.0	-0.0	0.539	3.033E-09	4823
CHMP6	chr17:80991840-81000133	1	0.027	0.008	0.807	1.452E-04	4302
CHMP5	chr9:33264878-33282069	2	0.001	-0.011	0.064	7.037E-01	22760
LOC100652758	chr5:151769792-151772176	2	0.033	0.01	0.000	1.000E+00	12356
OR52N5	chr11:5777633-5778667	0	0.0	0.0	0.392	1.000E+00	18564
OR52N2	chr11:5820335-5821301	0	0.0	0.0	0.000	1.000E+00	18564
OR52N1	chr11:5787853-5788816	0	0.0	0.0	3.311	2.523E-01	12850
LY6G6C	chr6_GL000256v2_alt:3017943-3021030	0	0.0	0.0	0.969	1.000E+00	18564
LY6G6D	chr6_GL000256v2_alt:3014651-3017100	0	0.0	0.0	0.000	1.000E+00	18564
LY6G6E	chr6:31711975-31714065	0	0.0	-0.005	0.104	1.000E+00	23792
HOXA11	chr7:27181156-27185216	3	0.013	0.003	0.596	5.073E-04	5308
HOXA10	chr7:27170590-27174336	3	0.029	0.008	0.306	2.350E-04	4465
GALNTL5	chr7:151956378-152019934	3	0.125	0.042	0.104	1.000E+00	9263
GALNTL6	chr4:171813423-173040407	0	0.0	0.0	-1.906	2.082E-02	9248
LINC02018	chr3:75435307-75454128	0	0.0	0.0	0.000	1.000E+00	18564
LINC02010	chr3:146921922-146925218	1	0.29	0.097	0.000	1.000E+00	7037
LINC02011	chr3:14799330-14811414	1	0.0	-0.0	0.000	1.000E+00	18667
LINC02012	chr3:197505261-197509661	1	0.017	-0.005	0.000	1.000E+00	23811
MIR1297	chr13:54311971-54312048	0	0.0	0.0	0.000	1.000E+00	18564
LINC02014	chr3:130088865-130094304	0	0.0	0.0	0.000	1.000E+00	18564
LINC02015	chr3:177816864-177899224	2	0.138	0.043	0.000	1.000E+00	9145
LINC02016	chr3:127322306-127390670	1	0.003	0.001	0.000	1.000E+00	15718
LINC02017	chr3:55178171-55189214	0	0.0	0.0	0.000	1.000E+00	18564
TDH	chr8:11339636-11368452	1	0.026	0.009	-1.522	1.000E+00	12565
KRTAP11-1	chr21:30880644-30881555	0	0.0	0.0	0.000	1.000E+00	18564
TDG	chr12:103965803-103988878	4	0.013	0.004	0.408	3.232E-06	3851
SCAMP1-AS1	chr5:78358763-78360541	0	0.0	0.0	0.000	1.000E+00	18564
MICB-DT	chr6_GL000256v2_alt:2779168-2794074	0	0.0	0.0	0.000	1.000E+00	18564
ENTPD6	chr20:25195912-25228075	2	0.003	-0.015	0.255	1.822E-01	18919
TBX2	chr17:61399895-61409466	4	0.116	0.036	1.794	3.756E-05	3069
LOXHD1	chr18:46476971-46556769	0	0.0	0.0	0.392	9.349E-01	18064
LRRC26	chr9:137168758-137170039	2	0.048	0.014	5.648	5.826E-02	6543
LRRC25	chr19:18391143-18397605	1	0.001	-0.062	3.181	2.673E-01	20050
LRRC24	chr8:144522376-144527032	0	0.0	-0.0	-2.058	3.189E-01	13639
KIAA1522	chr1:32741910-32774970	0	0.0	-0.024	0.659	1.388E-06	7788
MPDU1	chr17:7583646-7588209	0	0.0	-0.0	0.168	2.712E-01	15524
LRRC20	chr10:70298969-70376779	2	0.0	-0.005	-0.791	2.675E-06	7610
LRRC29	chr16:67207138-67226818	0	0.0	-0.001	0.735	7.902E-01	21482
LRRC28	chr15:99251361-99390732	2	0.373	0.125	0.274	1.104E-01	3823
GCNT4	chr5:75025346-75052558	0	0.0	-0.0	-1.265	1.000E+00	18779
GCNT7	chr20:56491491-56525925	2	0.005	-0.0	0.771	1.000E+00	20776
GCNT1	chr9:76459151-76507416	0	0.0	-0.004	-0.387	4.416E-03	11701
GCNT3	chr15:59611782-59620011	3	0.019	0.006	-0.474	4.517E-01	10433
GCNT2	chr6:10555715-10629368	0	0.0	-0.028	-2.341	1.041E-16	3921
MBD3L2B	chr19:7019159-7021431	0	0.0	0.0	0.000	1.000E+00	18564
LPCAT4	chr15:34358887-34367194	0	0.0	-0.0	-2.005	4.753E-14	2966
LPCAT2	chr16:55509000-55586670	0	0.0	-0.0	-0.720	1.377E-03	8505
LPCAT3	chr12:6976184-7018538	0	0.0	-0.004	-0.344	1.197E-05	8106
LPCAT1	chr5:1461422-1523977	0	0.0	-0.001	0.298	5.269E-01	19381
TAGLN	chr11:117199293-117207465	1	0.0	-0.002	0.318	5.983E-01	20746
CCDC178	chr18:32937401-33440081	1	0.278	0.093	0.104	1.000E+00	7151
CCDC179	chr11:22846922-22860426	1	0.021	0.007	-1.762	1.000E+00	12947
ALPP	chr2:232378533-232382889	1	0.018	0.005	0.104	1.000E+00	13481
MIR513B	chrX:147199043-147199127	0	0.0	0.0	0.000	1.000E+00	18564
MIR513C	chrX:147189703-147189787	0	0.0	0.0	0.000	1.000E+00	18564
CCDC170	chr6:151494039-151621193	0	0.0	-0.0	1.672	6.422E-01	17028
CCDC171	chr9:15553006-15974039	0	0.0	0.0	-0.022	9.709E-01	18323
CCDC172	chr10:116324427-116380029	2	0.014	0.005	3.165	1.000E+00	13562
CCDC173	chr2:169645424-169694421	0	0.0	-0.0	-1.292	3.952E-01	15094
CCDC174	chr3:14651745-14672659	2	0.316	0.104	-0.003	9.878E-01	6787
CCDC175	chr14:59505066-59576831	2	0.021	0.007	2.082	1.000E+00	12903
CCDC177	chr14:69569813-69574883	1	0.058	0.016	-0.809	3.938E-01	8720
PDK1	chr2:172555372-172625623	0	0.0	-0.0	-0.698	1.419E-09	3995
PDK3	chrX:24465226-24550466	0	0.0	0.0	0.181	4.414E-01	14443
PDK2	chr17:50095274-50106371	0	0.0	-0.006	-0.078	7.572E-01	22765
EBP	chrX:48521775-48528716	0	0.0	0.0	0.758	1.002E-06	4945
PDK4	chr7:95583496-95596613	6	2.045	0.68	4.840	2.371E-07	86
LNPEP	chr5:96935641-97029411	0	0.0	-0.001	-0.812	1.369E-06	6792
ALPI	chr2:232456111-232460745	1	0.0	0.0	0.000	1.000E+00	18519
SEC61A1	chr3:128052368-128071683	0	0.0	-0.004	1.066	7.816E-55	1166
SEC61A2	chr10:12129640-12169958	2	0.071	0.024	0.731	1.070E-03	4122
ALPL	chr1:21509357-21578412	2	0.0	0.0	-0.074	9.202E-01	17480
PECR	chr2:216038387-216081816	2	0.641	0.213	0.015	9.533E-01	4075
LOC110117498	chr1:46175485-46176495	0	0.0	-0.0	0.000	1.000E+00	19839
MIR193A	chr17:31559995-31560083	2	1.259	0.4	0.000	1.000E+00	1128
MIR193B	chr16:14303966-14304049	2	0.004	-0.005	0.000	1.000E+00	23771
LOC400627	chr17:80966238-80971213	1	0.007	0.001	0.000	1.000E+00	15609
LOC400622	chr17:77527000-77536598	3	0.185	0.054	0.000	1.000E+00	8597
LINC01091	chr4:123649990-123930781	0	0.0	-0.005	0.000	1.000E+00	23804
LINC01090	chr2:188035595-188287691	1	0.065	0.022	0.000	1.000E+00	10801
LINC01093	chr4:184892999-184899461	3	0.187	0.062	0.000	1.000E+00	8200
LINC01095	chr4:146109454-146121913	2	0.081	0.027	0.000	1.000E+00	10280
LINC01094	chr4:78645993-78684501	1	0.054	0.016	0.000	1.000E+00	11348
LINC01097	chr4:13526318-13531417	2	0.0	0.0	0.000	1.000E+00	17870
LINC01096	chr4:13546075-13547824	2	0.001	0.0	0.000	1.000E+00	16996
LINC01099	chr4:177903383-177907936	0	0.0	0.0	0.000	1.000E+00	18564
LINC01098	chr4:177728756-177990750	0	0.0	0.0	0.000	1.000E+00	18564
CTAGE11P	chr13:75237752-75240381	0	0.0	-0.0	-1.540	4.664E-01	15747
D21S2088E	chr21:23361103-23384835	1	0.015	0.005	0.000	1.000E+00	13429
DDIT3	chr12:57516587-57520517	0	0.0	-0.0	1.051	5.800E-11	4143
DDIT4	chr10:72273918-72276036	2	0.452	0.135	0.303	8.122E-02	3530
DOCK9-AS1	chr13:98832083-98834629	2	0.501	0.168	0.000	1.000E+00	5216
RIIAD1	chr1:151721521-151729606	0	0.0	-0.002	-2.531	1.000E+00	23156
GOLGA8T	chr15:30135050-30145567	0	0.0	0.0	0.000	1.000E+00	18564
OR5R1	chr11:56417257-56418232	1	0.0	0.0	0.000	1.000E+00	17288
GOLGA8Q	chr15:30552077-30562501	0	0.0	0.0	1.291	1.000E+00	18564
GOLGA8S	chr15:23354747-23368454	1	0.033	0.011	-0.409	8.471E-01	11378
GOLGA8R	chr15:30400561-30414260	0	0.0	0.0	-0.420	5.520E-01	15294
GOLGA8M	chr15_KI270905v1_alt:974483-988209	0	0.0	0.0	-3.173	1.000E+00	18564
GOLGA8O	chr15:32441913-32455634	0	0.0	0.0	1.730	1.000E+00	18564
GOLGA8N	chr15:32593455-32607310	0	0.0	0.0	-0.781	5.308E-01	15134
GOLGA8H	chr15:32389520-32403290	0	0.0	0.0	-2.762	1.000E+00	18564
GOLGA8K	chr15:32389584-32403292	0	0.0	0.0	3.397	2.858E-01	13169
GOLGA8J	chr15:30082954-30096701	0	0.0	0.0	-1.364	4.687E-01	14668
GOLGA8G	chr15:28378637-28392025	0	0.0	0.0	0.104	1.000E+00	18564
GOLGA8F	chr15_KI270905v1_alt:796164-808792	0	0.0	0.0	0.392	1.000E+00	18564
GOLGA8A	chr15:34379068-34389800	0	0.0	0.0	-0.270	3.591E-01	13839
GOLGA8B	chr15:34525282-34583570	2	0.001	0.0	-0.332	3.200E-01	12091
CT45A9	chrX:135863417-135871812	1	0.0	0.0	0.000	1.000E+00	18182
CT45A8	chrX:135863775-135871812	1	0.0	0.0	0.000	1.000E+00	18182
EPHB1	chr3:134795256-135260465	0	0.0	0.0	-1.489	1.000E+00	18564
CT45A1	chrX:135713452-135723246	2	0.012	0.004	0.000	1.000E+00	13763
PTPMT1	chr11:47565429-47573461	0	0.0	-0.0	-0.444	4.419E-02	11977
CT45A2	chrX:135863775-135871812	1	0.0	0.0	0.000	1.000E+00	18182
CT45A5	chrX:135828933-135837280	0	0.0	0.0	0.000	1.000E+00	18564
CT45A7	chrX:135829250-135837079	0	0.0	0.0	0.000	1.000E+00	18564
CT45A6	chrX:135829246-135837280	0	0.0	0.0	0.000	1.000E+00	18564
FTCDNL1	chr2:199760535-199851173	1	0.243	0.081	-0.107	9.036E-01	7230
VMO1	chr17:4785284-4786434	0	0.0	-0.001	1.624	1.000E+00	22530
OGFR-AS1	chr20:62800626-62805587	4	0.053	0.016	0.000	1.000E+00	11469
MIR639	chr19:14529542-14529640	2	0.211	0.054	0.000	1.000E+00	8593
MIR638	chr19:10718403-10718503	1	0.572	0.186	0.000	1.000E+00	4749
MIR635	chr17:68424450-68424548	5	0.979	0.311	0.000	1.000E+00	2116
MIR634	chr17:66787071-66787168	1	0.368	0.123	0.000	1.000E+00	6318
MIR637	chr19:3961413-3961512	0	0.0	-0.0	0.000	1.000E+00	20334
MIR636	chr17:76736449-76736548	2	0.003	-0.001	0.000	1.000E+00	22037
MIR631	chr15:75353610-75353685	1	0.0	-0.0	0.000	1.000E+00	18652
MIR630	chr15:72587216-72587313	3	0.003	0.001	0.000	1.000E+00	15410
MIR633	chr17:62944214-62944312	2	0.002	-0.0	0.000	1.000E+00	21263
MIR632	chr17:32350108-32350202	0	0.0	-0.0	0.000	1.000E+00	21661
LINC00320	chr21:20742589-20803108	2	0.025	0.008	0.000	1.000E+00	12642
NPC2	chr14:74479934-74493512	0	0.0	-0.0	-0.139	3.622E-01	15062
LINC00322	chr21:43322208-43332039	6	1.118	0.371	0.000	1.000E+00	1282
GATA3-AS1	chr10:8050449-8053484	4	0.406	0.135	0.000	1.000E+00	6007
LINC00324	chr17:8220629-8224043	0	0.0	-0.004	0.000	1.000E+00	23612
LINC00326	chr6:133088079-133106578	0	0.0	0.0	0.000	1.000E+00	18564
LINC00327	chr13:23469511-23487464	0	0.0	-0.0	0.000	1.000E+00	21410
RAB3GAP2	chr1:220148267-220272501	0	0.0	-0.0	-0.279	4.781E-02	11657
BHLHA15	chr7:98212253-98212959	3	0.111	0.034	4.220	2.606E-02	5012
RAB3GAP1	chr2:135052264-135170709	2	0.046	0.015	0.073	6.026E-01	9765
C3orf52	chr3:112086334-112118197	1	0.034	-0.0	-1.725	1.409E-13	3699
C3orf56	chr3:127193130-127198184	4	0.17	0.057	0.000	1.000E+00	8436
DAG1	chr3:49470131-49535618	0	0.0	-0.002	0.299	2.993E-03	10765
ETHE1	chr19:43506718-43527256	1	0.0	-0.002	0.017	9.663E-01	22871
RER1	chr1:2391774-2405446	3	0.264	0.088	0.139	7.105E-02	4188
KDM1A	chr1:23019447-23083691	2	0.022	0.007	0.120	1.359E-01	8231
KDM1B	chr6:18155421-18223861	0	0.0	-0.0	-0.782	7.886E-06	6285
CIAO2A	chr15:64072558-64094008	1	0.233	0.076	-0.842	8.019E-11	1553
CIAO2B	chr16:66932054-66934423	1	0.816	0.268	0.302	1.387E-01	1951
MRTFA-AS1	chr22:40521799-40526707	0	0.0	-0.001	0.000	1.000E+00	21920
SLC36A2	chr5:151314977-151347590	6	0.077	0.025	-0.646	4.581E-01	8298
OR1S1	chr11:58214744-58215722	0	0.0	0.0	0.000	1.000E+00	18564
OR1S2	chr11:58203203-58204181	0	0.0	0.0	0.000	1.000E+00	18564
MIR2355	chr2:207109986-207110073	2	0.746	0.25	0.000	1.000E+00	3354
HIST1H3H	chr6:27810063-27810536	0	0.0	-0.001	-0.700	2.322E-02	12273
FCER1G	chr1:161215296-161219248	0	0.0	-0.001	-0.486	6.030E-01	20230
BTG4	chr11:111467530-111512354	0	0.0	-0.001	0.104	1.000E+00	22132
BTG3	chr21:17593649-17612950	2	0.262	0.087	0.758	4.524E-04	2707
BTG2	chr1:203305535-203309601	2	0.08	0.022	-0.713	2.765E-15	1643
BTG1	chr12:92140277-92145897	1	0.0	-0.0	-0.589	2.562E-05	7024
LOC102723345	chr13:29647692-29655475	0	0.0	-0.0	0.000	1.000E+00	19080
SRD5A3	chr4:55346220-55373099	0	0.0	-0.001	-0.574	1.378E-03	9638
SRD5A2	chr2:31524585-31580971	0	0.0	0.0	-0.947	1.000E+00	18564
SRD5A1	chr5:6633321-6669562	4	1.015	0.34	1.030	4.111E-11	403
ARMT1	chr6:151452257-151470099	1	0.0	-0.0	0.191	3.471E-01	15838
EIF1AX-AS1	chrX:20139967-20140444	2	0.156	0.052	0.000	1.000E+00	8709
GGA1	chr22:37608473-37633564	0	0.0	-0.01	0.349	1.956E-01	18945
GGA3	chr17:75236591-75261661	0	0.0	-0.001	0.119	4.511E-01	18908
GGA2	chr16:23463541-23510494	0	0.0	-0.003	-0.382	7.769E-04	10066
FHOD1	chr16:67229388-67247522	0	0.0	-0.002	-0.466	1.504E-01	16505
FHOD3	chr18:36297695-36780220	1	0.018	0.006	0.079	6.167E-01	11195
GJC2	chr1:228149713-228159826	0	0.0	-0.001	0.392	1.000E+00	22790
GJC3	chr7:99923268-99929620	2	0.244	0.079	2.724	1.899E-01	5076
GJC1	chr17:44798447-44830811	0	0.0	-0.0	-0.791	1.184E-01	13045
PSMB9	chr6_GL000253v2_alt:4273513-4279205	0	0.0	0.0	-1.352	4.051E-01	14141
PSMB8	chr6:32840716-32844935	1	0.0	-0.0	-0.661	2.110E-01	12547
STAMBPL1	chr10:88880186-88923502	2	0.607	0.203	-0.664	6.137E-03	2002
PSMB6	chr17:4796143-4798503	0	0.0	-0.001	0.384	1.010E-02	11717
PSMB5	chr14:23025850-23035220	0	0.0	-0.002	0.185	2.348E-01	18104
C14orf119	chr14:23095473-23100456	0	0.0	-0.007	-0.215	2.003E-01	18832
PSMB3	chr17:38752712-38764231	0	0.0	-0.0	-0.444	3.557E-01	15722
PSMB2	chr1:35599540-35631537	0	0.0	-0.0	0.161	1.360E-01	12762
PSMB1	chr6:170535115-170553329	0	0.0	0.0	0.096	5.438E-01	15249
LMBR1L	chr12:49097139-49110900	0	0.0	-0.001	-0.057	7.709E-01	21097
PNMA1	chr14:73711782-73714425	2	0.032	-0.006	0.749	3.000E-25	2625
TDGF1	chr3:46574554-46582462	2	0.038	0.011	-1.910	1.000E+00	12067
MEIS1-AS2	chr2:66439094-66440330	2	0.138	0.046	0.000	1.000E+00	9025
SNORD115-16	chr15:25199447-25199529	1	0.0	0.0	0.000	1.000E+00	17769
SNORD115-17	chr15:25204356-25204438	1	0.0	0.0	0.000	1.000E+00	17540
SNORD115-10	chr15:25247344-25247426	1	0.004	0.001	0.000	1.000E+00	15035
LTN1	chr21:28928143-28992877	2	0.089	0.03	0.209	2.115E-01	6842
C9orf147	chr9:112451802-112487187	0	0.0	0.0	0.000	1.000E+00	18564
TRIML2	chr4:188091249-188109603	1	0.007	0.002	0.771	1.000E+00	14562
LOC101928231	chr6:134429029-134478897	4	0.688	0.23	0.000	1.000E+00	3743
TRIML1	chr4:188139440-188147740	1	0.052	0.017	2.627	3.752E-01	8484
NACC2	chr9:136006536-136095285	2	0.007	0.0	0.922	7.747E-10	3598
VPS13D	chr1:12230038-12512046	1	0.0	-0.002	0.099	6.182E-01	21106
NACC1	chr19:13118287-13141147	1	0.0	-0.007	0.868	9.173E-03	12829
VPS13A	chr9:77177444-77383005	2	0.244	0.082	-0.111	7.032E-01	6643
SH3KBP1	chrX:19533964-19887626	0	0.0	-0.004	0.600	5.362E-03	11877
VPS13C	chr15:61864305-62060465	1	0.0	-0.001	-0.134	6.294E-01	20402
VPS13B	chr8:99013265-99121759	2	0.001	0.0	-0.408	6.506E-02	10086
BEX5	chrX:102153706-102155790	0	0.0	0.0	0.000	1.000E+00	18564
BEX4	chrX:103215091-103217200	0	0.0	0.0	-0.430	7.953E-02	10763
BEX3	chrX:103377180-103378164	0	0.0	0.0	-0.123	4.302E-01	14368
BEX2	chrX:103309345-103311046	0	0.0	0.0	-0.542	3.790E-01	13960
BEX1	chrX:103062652-103064240	0	0.0	0.0	-0.555	1.108E-02	8670
LOC101929188	chr6:33631243-33633745	6	0.624	0.208	0.000	1.000E+00	4213
TMEM160	chr19:47045908-47048624	2	0.011	-0.01	0.312	7.463E-01	22926
TMEM163	chr2:134455758-134719001	1	0.0	0.0	-0.397	7.610E-01	15806
TMEM165	chr4:55395912-55426175	0	0.0	-0.0	-0.141	2.625E-01	15634
TMEM164	chrX:110003113-110177788	1	0.001	0.0	0.671	1.045E-10	3315
EVI2A	chr17:31316409-31321749	1	0.027	0.009	1.455	1.000E+00	12502
TMEM168	chr7:112762381-112790423	0	0.0	0.0	-0.375	1.692E-03	7379
EVI2B	chr17:31303769-31314112	1	0.016	0.005	0.104	1.000E+00	13372
FOXN1	chr17:28523940-28538157	1	0.059	0.009	0.392	1.000E+00	12469
FOXN2	chr2:48314655-48379295	0	0.0	-0.0	-1.157	1.918E-16	3073
FOXN3	chr14:89156171-89417110	1	0.35	0.116	-0.438	6.970E-04	2484
NICN1	chr3:49422332-49429324	0	0.0	-0.001	-0.022	9.498E-01	22637
COL14A1	chr8:120125107-120373575	1	0.002	0.0	-2.226	7.121E-05	5347
IFFO1	chr12:6539527-6556083	1	0.0	-0.0	-1.173	4.644E-01	17258
TAP2	chr6:32825409-32838770	1	0.0	-0.0	-0.115	9.765E-01	18442
SNAP91	chr6:83552885-83708559	3	0.768	0.257	2.947	6.223E-107	93
LOC100288798	chr12:46384106-46652579	4	0.409	0.133	0.000	1.000E+00	6050
MACROD2	chr20:15196857-16053196	1	0.001	0.0	-0.264	1.382E-01	10515
MACROD1	chr11:63998557-64166113	2	0.1	0.033	-0.082	8.264E-01	9183
PPIL1	chr6:36854829-36875024	1	0.0	-0.001	-0.270	2.773E-02	12635
NALT1	chr9:136547841-136549744	0	0.0	-0.001	0.000	1.000E+00	22046
LOC730183	chr16:30697703-30698489	1	0.001	-0.002	0.000	1.000E+00	23051
KRR1	chr12:75497638-75511638	1	0.0	-0.0	-0.307	5.344E-03	8876
NNT-AS1	chr5:43573184-43603230	1	0.001	0.0	0.000	1.000E+00	16403
LINC01215	chr3:108125063-108138610	1	0.0	-0.0	0.000	1.000E+00	19594
LINC01214	chr3:150308239-150323747	2	0.067	0.018	0.000	1.000E+00	11203
ATP1A3	chr19:41966581-41994276	1	0.0	-0.001	-0.726	8.233E-04	8930
HIST2H3PS2	chr1:143897845-143905974	0	0.0	0.0	0.000	1.000E+00	18564
C8orf49	chr8:11761255-11763223	0	0.0	-0.008	0.000	1.000E+00	24000
C8orf48	chr8:13566842-13568288	0	0.0	0.0	0.000	1.000E+00	18564
C8orf44	chr8:66667551-66681142	3	0.04	0.009	-0.845	8.163E-04	4735
TP53I3	chr2:24077432-24084331	2	0.11	0.035	-0.110	7.801E-01	8879
MB	chr22:35606763-35617508	3	0.881	0.256	0.030	9.298E-01	3156
SLC18A3	chr10:49610300-49612720	2	0.037	0.012	3.928	1.798E-01	7896
SLC18A2	chr10:117241113-117279491	0	0.0	-0.0	-1.282	3.673E-01	16460
SLC18A1	chr8:20144854-20183206	1	0.009	0.003	0.105	8.626E-01	13611
STRC	chr15:43599562-43618800	0	0.0	0.0	0.347	5.719E-01	15431
RALBP1	chr18:9475531-9538108	5	1.257	0.421	1.783	1.318E-95	45
B3GALT5-AS1	chr21:39597147-39612822	0	0.0	-0.0	0.000	1.000E+00	20636
ZNF831	chr20:59191019-59259112	2	0.002	0.001	0.000	1.000E+00	16137
ZNF830	chr17:34961529-34963186	3	0.152	0.05	-0.276	3.022E-02	4589
ZNF835	chr19:56662651-56671755	0	0.0	0.0	-0.971	1.449E-02	8912
ZNF837	chr19:58367622-58381022	0	0.0	-0.0	-1.063	8.503E-02	11334
ZNF836	chr19:52154106-52171683	1	0.0	0.0	0.462	4.615E-03	7907
ZNF839	chr14:102319750-102343174	0	0.0	-0.0	-0.160	4.101E-01	15541
LRIF1	chr1:110947189-110963944	1	0.001	0.0	-0.013	9.542E-01	16634
OXCT2P1	chr1:39514865-39516669	1	0.128	0.043	-1.288	4.383E-01	7187
PHAX	chr5:126600914-126627252	3	0.015	0.004	0.160	1.760E-01	9133
CLYBL-AS2	chr13:99690097-99690971	1	0.0	0.0	0.000	1.000E+00	18515
CLYBL-AS1	chr13:99726242-99729001	1	0.001	0.0	0.000	1.000E+00	16420
TUNAR	chr14:95876771-95925571	2	0.474	0.159	-0.501	4.439E-04	2030
SUGCT	chr7:40134975-40860767	2	0.002	0.001	-0.017	9.726E-01	15677
TSPY8	chrY:9357842-9360593	0	0.0	0.0	0.104	1.000E+00	18564
MIR4773-2	chr2:151368333-151368411	0	0.0	0.0	0.000	1.000E+00	18564
MIR4773-1	chr2:151368333-151368411	0	0.0	0.0	0.000	1.000E+00	18564
SBSPON	chr8:73064542-73093272	1	0.851	0.284	1.640	1.234E-04	973
ZPBP	chr7:49937427-50093264	0	0.0	0.0	1.772	1.000E+00	18564
TSPY2	chrY:6246222-6249012	0	0.0	0.0	0.000	1.000E+00	18564
TSPY1	chrY:9337463-9340278	0	0.0	0.0	0.000	1.000E+00	18564
BEGAIN	chr14:100537146-100568070	1	0.0	-0.0	0.417	7.840E-01	19592
RAB33A	chrX:130171798-130184870	0	0.0	-0.0	-3.019	1.063E-02	10250
SLC17A9	chr20:62952646-62968597	5	1.282	0.428	0.392	1.000E+00	976
RAB33B	chr4:139453806-139475915	2	0.001	0.0	0.197	3.370E-01	12051
SLC17A4	chr6:25754698-25781175	3	0.032	0.011	-2.614	4.763E-55	615
SLC17A5	chr6:73593378-73654014	0	0.0	-0.004	-0.105	5.623E-01	21356
SLC17A6	chr11:22338120-22379500	0	0.0	0.0	0.000	1.000E+00	18564
SLC17A7	chr19:49429397-49441551	0	0.0	-0.003	-0.182	8.706E-01	22954
SLC17A1	chr6:25782897-25832059	2	0.156	0.052	-4.661	1.000E+00	8696
SLC17A2	chr6:25912755-25925879	2	0.538	0.174	0.104	1.000E+00	5047
SLC17A3	chr6:25845099-25874243	2	0.06	0.02	1.284	1.000E+00	10979
C16orf58	chr16:31489474-31508419	0	0.0	0.0	0.224	4.665E-01	14650
SETDB2	chr13:49444292-49495003	1	0.0	-0.0	-0.314	5.347E-02	10323
WASIR1	chrX:156014563-156016830	0	0.0	0.0	0.000	1.000E+00	18564
WASIR2	chr16:22915-25112	0	0.0	0.0	0.000	1.000E+00	18564
ITCH	chr20:34363234-34511773	3	0.003	-0.009	0.509	4.231E-06	7946
CHMP4A	chr14_KZ208920v1_fix:510558-514466	0	0.0	0.0	0.101	6.584E-01	15982
CHMP4B	chr20:33811303-33854367	2	0.529	0.175	0.775	4.937E-10	1103
CHMP4C	chr8:81732452-81759513	2	0.054	0.018	-0.944	1.397E-17	1496
COBLL1	chr2:164680184-164842168	1	0.566	0.189	-0.127	4.397E-01	3693
TMEM255B	chr13:113759242-113812243	0	0.0	-0.001	0.395	7.590E-01	21171
TMEM255A	chrX:120258649-120311536	0	0.0	0.0	0.104	1.000E+00	18564
ST5	chr11:8693351-8910951	1	0.043	0.013	0.040	8.679E-01	11248
LINC01106	chr2:110375108-110384536	0	0.0	0.0	0.000	1.000E+00	18564
ST7	chr7:116953326-117230021	2	0.005	0.001	-2.285	6.490E-207	122
ZNF304	chr19:57351273-57359897	1	0.455	0.153	0.352	3.358E-03	2398
STH	chr17_KI270908v1_alt:701368-701813	0	0.0	0.0	0.000	1.000E+00	18564
ZNF302	chr19:34677638-34686397	1	0.328	0.11	-0.633	5.538E-09	1531
ZNF300	chr5:150894391-150904983	2	0.015	0.005	0.111	6.114E-01	11423
TP53TG5	chr20:45373879-45378317	2	0.002	-0.022	-1.223	1.233E-01	17976
STS	chrX:7147251-7354643	2	0.01	0.003	0.137	4.687E-01	11295
HOXB13	chr17:48724764-48728749	0	0.0	-0.0	-0.732	1.099E-06	6292
MIR4531	chr19:44653685-44653732	2	0.074	0.009	0.000	1.000E+00	12424
TP53TG1	chr7:87325347-87345492	3	0.945	0.314	0.000	1.000E+00	2031
PPP3CA	chr4:101023429-101347471	3	0.002	0.001	-0.515	1.916E-08	3698
PPP3CB	chr10:73436427-73496024	1	0.004	0.001	-0.080	5.430E-01	12969
PPP3CC	chr8:22440969-22541144	0	0.0	-0.0	1.139	1.363E-07	5329
LIF	chr22:30240446-30246851	1	0.011	-0.014	-2.339	1.000E+00	24176
RPL12	chr9:127447673-127451432	1	0.0	-0.004	-0.043	7.274E-01	22272
TTC21B-AS1	chr2:165933856-165948321	1	0.265	0.089	0.000	1.000E+00	7277
RPL13	chr16:89560656-89566829	0	0.0	-0.005	-0.061	7.470E-01	22659
GACAT2	chr18:8695855-8707621	2	1.055	0.352	0.000	1.000E+00	1439
GACAT3	chr2:16050426-16085689	1	0.083	0.028	0.000	1.000E+00	10214
SNORA77B	chr22:20126401-20126526	0	0.0	-0.0	0.000	1.000E+00	20453
UST-AS1	chr6:148954260-148964684	5	0.038	0.01	0.000	1.000E+00	12322
LINC01402	chrX:120117641-120119700	0	0.0	0.0	0.000	1.000E+00	18564
ADRA2A	chr10:111077031-111080904	1	0.015	0.005	0.565	3.758E-04	4827
ADRA2B	chr2:96112874-96116245	0	0.0	-0.0	-1.750	1.000E+00	20972
RPL19	chr17:39200282-39204732	0	0.0	-0.001	0.216	3.138E-01	18653
TEX26	chr13:30932696-30975502	3	0.384	0.128	0.000	1.000E+00	6183
TEX22	chr14:105398582-105413859	0	0.0	-0.001	3.586	2.942E-01	16947
FAM45BP	chrX:130494940-130497447	0	0.0	0.0	0.000	1.000E+00	18564
TEX28	chrX:154271264-154295101	0	0.0	0.0	0.000	1.000E+00	18564
TEX29	chr13:111316184-111344247	2	0.009	0.003	-0.306	8.988E-01	13630
SYT8	chr11:1834309-1837521	1	0.001	-0.016	0.000	1.000E+00	24200
SYT9	chr11:7251949-7469045	2	0.126	0.042	-0.767	6.246E-03	4098
LINC01251	chr9:33732974-33738416	4	0.002	0.0	0.000	1.000E+00	16479
LINC01250	chr2:2895047-3126026	0	0.0	0.0	0.000	1.000E+00	18564
LINC01257	chr12:131165010-131212931	0	0.0	-0.0	0.000	1.000E+00	18692
MTCH2	chr11:47617305-47642654	0	0.0	-0.0	0.268	2.470E-02	10666
MTCH1	chr6:36968134-36986551	3	0.452	0.147	0.227	2.123E-02	2903
LINC01254	chr18:10405132-10414370	0	0.0	-0.0	0.000	1.000E+00	18728
SYT1	chr12:78863992-79452008	1	0.012	0.004	-1.509	1.000E+00	13791
SYT2	chr1:202590596-202643453	1	0.434	0.135	0.992	6.801E-03	2723
LINC01258	chr4:38420661-38523180	1	0.001	0.0	0.000	1.000E+00	16631
SYT4	chr18:43267891-43277650	1	0.001	0.0	0.110	4.673E-01	13301
SYT5	chr19:55173100-55180352	0	0.0	-0.029	0.278	5.946E-01	22412
SYT6	chr1:114089291-114152440	1	0.0	0.0	6.026	1.266E-02	8372
SYT7	chr11:61513715-61581076	2	0.238	0.068	-0.510	4.897E-04	2962
TIAL1	chr10:119573465-119597029	2	0.017	0.003	0.147	2.795E-01	9961
PRAMEF36P	chr1:13127068-13132274	0	0.0	0.0	0.000	1.000E+00	18564
FUBP3	chr9:130579572-130638352	1	0.113	0.038	-0.019	8.251E-01	8839
FUBP1	chr1:77948401-77979205	0	0.0	-0.0	-0.085	4.996E-01	15426
SCHIP1	chr3:159273246-159897366	0	0.0	-0.035	-1.661	2.733E-01	20059
MARCO	chr2:118942168-118994660	0	0.0	0.0	0.000	1.000E+00	18564
SAP30	chr4:173370941-173377532	0	0.0	-0.0	1.208	2.868E-07	5513
NBL1	chr1:19643228-19658456	4	0.272	0.085	4.062	1.284E-73	289
C3orf67-AS1	chr3:58824470-59019093	0	0.0	0.0	0.000	1.000E+00	18564
HSFX2	chrX:149774071-149776870	0	0.0	0.0	-0.411	9.250E-01	17969
HSFX3	chrX:149548209-149549852	1	0.001	0.0	0.000	1.000E+00	16490
HSFX1	chrX:149774067-149776859	0	0.0	0.0	-0.464	7.198E-01	16428
HSFX4	chrX:149548391-149549911	1	0.001	0.0	0.000	1.000E+00	16492
DRC7	chr16:57694800-57731455	0	0.0	-0.003	-2.534	1.366E-04	9085
DRC3	chr17:17972812-18007828	1	0.15	0.04	-0.041	9.421E-01	9114
DRC1	chr2:26401911-26456711	0	0.0	-0.0	-2.731	2.920E-01	15817
C1orf53	chr1:197902551-197907367	0	0.0	-0.0	0.064	9.106E-01	19097
C1orf52	chr1:85249953-85259672	1	0.023	-0.012	0.089	5.944E-01	22167
C1orf50	chr1:42767244-42775742	1	0.006	0.002	0.044	8.956E-01	14068
C1orf56	chr1:151047739-151050796	0	0.0	-0.005	0.158	6.930E-01	22279
C1orf54	chr1:150272798-150280924	0	0.0	-0.001	-0.669	3.487E-01	17863
MARC1	chr1:220786696-220814399	1	0.91	0.304	-0.033	8.051E-01	2114
MARC2	chr1:220748245-220784815	1	0.076	0.025	-0.725	1.387E-06	2872
MIR181A1HG	chr1:198808002-198937429	1	0.001	0.0	0.000	1.000E+00	16575
SMPD5	chr8:144049397-144050059	0	0.0	-0.006	0.000	1.000E+00	23880
SMPD4	chr2:130151391-130182750	1	0.419	0.14	0.619	1.021E-03	2324
SMPD1	chr11:6390413-6394998	1	0.0	-0.002	0.731	2.541E-05	7915
SMPD3	chr16:68358326-68448506	1	0.056	0.015	1.369	4.001E-07	3025
SMPD2	chr6:109440727-109443919	6	0.467	0.156	1.333	1.178E-15	873
BRIP1	chr17:61679185-61863559	0	0.0	0.0	-0.218	2.871E-01	13190
ZSWIM8-AS1	chr10:73796513-73801399	2	0.003	-0.004	0.000	1.000E+00	23654
TTC28	chr22:27978013-28679865	0	0.0	-0.0	-0.021	9.499E-01	20585
TTC29	chr4:146706637-146945886	2	0.083	0.028	0.000	1.000E+00	10211
TTC24	chr1:156581364-156587726	1	0.087	0.006	0.104	1.000E+00	13259
TTC25	chr17:41930593-41966517	0	0.0	-0.0	-0.020	9.788E-01	19930
TTC26	chr7:139133743-139191986	1	0.211	0.065	0.042	8.434E-01	7563
TTC27	chr2:32628019-32821051	0	0.0	0.0	-0.789	2.820E-13	3031
PATL2	chr15:44665731-44676888	1	0.086	0.029	0.079	1.000E+00	10160
TTC22	chr1:54784550-54801268	2	0.001	-0.0	0.068	9.722E-01	21159
TTC23	chr15:99136322-99249659	2	0.42	0.14	-0.792	8.523E-04	2299
ENO1	chr1:8861001-8878686	3	0.0	-0.024	0.196	8.600E-02	17012
NPY2R	chr4:155208628-155217078	2	0.242	0.081	0.168	8.961E-01	7232
ENO3	chr17:4951088-4957131	0	0.0	-0.0	-1.142	6.244E-02	12109
ENO4	chr10:116849511-116882601	1	0.939	0.314	0.534	7.325E-01	1838
PCSK6-AS1	chr15:101334436-101337431	7	0.023	0.007	0.000	1.000E+00	12898
LOC101929331	chr9:129282415-129285719	0	0.0	-0.0	0.000	1.000E+00	21155
OIP5-AS1	chr15:41283989-41306533	1	0.15	0.05	0.000	1.000E+00	8799
LOC728613	chr5:1597556-1634005	0	0.0	-0.0	0.000	1.000E+00	21618
CBX3P2	chr18:2652169-2655395	1	0.0	0.0	-1.603	3.617E-02	9369
CFD	chr19:859658-863569	0	0.0	-0.002	-0.471	5.476E-01	20795
OBSCN	chr1:228208129-228378874	0	0.0	-0.0	0.278	6.171E-01	18185
SRRD	chr22:26483883-26491938	2	0.008	0.001	-0.170	3.273E-01	11172
MCL1	chr1:150574550-150579738	0	0.0	-0.016	0.115	3.137E-01	20293
SORBS1	chr10:95311772-95441180	1	0.099	0.006	-0.266	3.200E-01	9569
SORBS3	chr8:22565665-22575495	0	0.0	-0.012	0.429	2.090E-01	19159
SORBS2	chr4:185585443-185812256	4	1.244	0.401	0.888	5.385E-16	222
ODC1	chr2:10440370-10448554	2	1.274	0.385	1.273	6.029E-48	98
IL18RAP	chr2:102418789-102452564	3	0.185	0.062	0.392	1.000E+00	8222
CLEC12A-AS1	chr12:9948136-9953337	2	0.325	0.109	0.000	1.000E+00	6687
EOMES	chr3:27715948-27722715	2	0.0	0.0	-2.011	1.000E+00	17875
BCDIN3D-AS1	chr12:49828542-49841154	0	0.0	-0.003	0.000	1.000E+00	23483
MIR873	chr9:28888878-28888955	0	0.0	0.0	0.000	1.000E+00	18564
KCTD21-AS1	chr11:78139792-78173977	2	0.125	0.041	0.000	1.000E+00	9305
MIR877	chr6_GL000252v2_alt:1840164-1840250	0	0.0	0.0	0.000	1.000E+00	18564
MIR876	chr9:28863625-28863706	0	0.0	0.0	0.000	1.000E+00	18564
MIR875	chr8:99536785-99536861	0	0.0	0.0	0.000	1.000E+00	18564
MIR874	chr5:137647571-137647649	4	0.287	0.096	0.000	1.000E+00	7073
PDSS2	chr6:107152556-107459575	1	0.05	0.017	-1.118	2.561E-20	1336
CGB2	chr19:49031872-49033238	0	0.0	-0.001	0.000	1.000E+00	22872
MIR3672	chrX:121370971-121371053	0	0.0	0.0	0.000	1.000E+00	18564
FKBP14	chr7:30010582-30026801	2	0.014	0.004	0.528	9.463E-03	6304
FKBP15	chr9:113165519-113221361	3	0.004	0.001	0.201	9.479E-02	9194
UBE2J1	chr6:89326624-89352900	0	0.0	-0.0	0.321	7.213E-04	7401
UBE2J2	chr1:1253911-1273854	0	0.0	-0.0	0.413	8.625E-04	8361
FKBP11	chr12:48923125-48925547	0	0.0	-0.0	-0.091	5.077E-01	18900
FBXO10	chr9:37510891-37576253	1	0.0	-0.0	-0.243	1.968E-01	12993
FBXO11	chr2:47806919-47888719	1	0.0	0.0	0.286	1.522E-02	8616
FBXO16	chr8:28428408-28490318	0	0.0	-0.0	0.428	3.036E-01	15299
FBXO17	chr19:38941400-38975813	3	0.07	0.022	-1.475	1.931E-02	5325
FBXO15	chr18:74073352-74147865	1	0.0	-0.0	0.008	9.947E-01	20800
SNORD94	chr2:86135869-86136006	1	0.002	0.0	0.000	1.000E+00	16164
AGAP1-IT1	chr2:235505750-235507566	3	0.543	0.182	0.000	1.000E+00	4847
LOC102723753	chr16:32152111-32188113	0	0.0	0.0	0.000	1.000E+00	18564
SFTA2	chr6_GL000252v2_alt:2187651-2188477	0	0.0	0.0	0.000	1.000E+00	18564
MIRLET7F1	chr9:94176346-94176433	0	0.0	-0.001	0.000	1.000E+00	22780
SNORD48	chr6_GL000255v2_alt:3091102-3091165	0	0.0	0.0	0.000	1.000E+00	18564
SNORD43	chr22:39319051-39319113	0	0.0	-0.02	0.000	1.000E+00	24249
KIAA2013	chr1:11919587-11926428	1	0.003	-0.003	0.203	4.040E-01	20012
CNGB3	chr8:86573934-86743675	0	0.0	0.0	0.104	1.000E+00	18564
SNORD47	chr1:173864368-173864445	0	0.0	0.0	0.000	1.000E+00	18564
SNORD46	chr1:44776491-44776589	0	0.0	-0.014	0.000	1.000E+00	24166
SNORD44	chr1:173865967-173866028	0	0.0	0.0	0.000	1.000E+00	18564
CTXND1	chr15:80195478-80252261	2	0.0	0.0	-1.309	1.519E-02	8284
PLA2G7	chr6:46704315-46735693	1	0.003	0.001	-1.028	4.002E-13	2651
PLA2G5	chr1:20070207-20091901	1	0.074	0.024	-1.931	2.615E-04	3735
PLA2G3	chr22:31134806-31140607	0	0.0	-0.005	0.000	1.000E+00	23747
GDPGP1	chr15:90234254-90242080	1	0.003	-0.004	-0.469	2.327E-02	13801
CCDC77	chr12:401574-442640	3	0.128	0.043	0.117	5.138E-01	7483
KRTAP1-3	chr17:41033884-41034855	0	0.0	-0.0	0.000	1.000E+00	19928
KRTAP1-4	chr17:41029676-41030125	0	0.0	-0.0	0.000	1.000E+00	20201
KRTAP1-5	chr17:41026025-41027202	0	0.0	-0.0	0.000	1.000E+00	20358
CCDC70	chr13:51861947-51866236	4	0.045	0.01	0.000	1.000E+00	12255
CCDC71	chr3:49162534-49166352	0	0.0	-0.0	0.380	1.441E-01	12696
LOC101928535	chr11:106251406-106264905	1	0.088	0.03	0.000	1.000E+00	10091
CCDC78	chr16:722581-726473	0	0.0	-0.007	-0.415	4.788E-01	21230
HIST3H2BB	chr1:228458106-228458558	0	0.0	-0.001	-1.166	1.556E-01	15684
SNORD4B	chr17:28723680-28723754	1	0.0	-0.001	0.000	1.000E+00	22402
SNORD4A	chr17:28722581-28722653	1	0.0	-0.001	0.000	1.000E+00	22377
GHITM	chr10:84139428-84153555	0	0.0	-0.0	-0.087	5.040E-01	15072
LOC100506585	chr7:157854584-157866090	5	0.333	0.112	0.000	1.000E+00	6590
CSHL1	chr17:63909596-63911328	1	0.0	-0.002	0.000	1.000E+00	22994
MIR8071-2	chr14:105621115-105621180	0	0.0	0.0	0.000	1.000E+00	18564
LINC02197	chr5:70655563-70657637	1	0.019	0.006	0.000	1.000E+00	13064
FKBP1B	chr2:24049700-24063680	2	0.875	0.292	1.522	2.735E-11	578
LINC02190	chr16:31546697-31553567	0	0.0	0.0	0.000	1.000E+00	18564
FKBP1A	chr20:1368976-1393172	0	0.0	-0.004	-0.339	7.499E-05	8996
LINC02199	chr5:8839731-8881524	0	0.0	0.0	0.000	1.000E+00	18564
LINC02198	chr5:68967740-69029927	0	0.0	-0.0	0.000	1.000E+00	21127
MIR8071-1	chr14:105640167-105640232	0	0.0	0.0	0.000	1.000E+00	18564
LOC100506639	chr5:43067022-43093558	2	1.041	0.344	0.000	1.000E+00	1513
LINC02229	chr5:66507544-66511604	4	0.87	0.291	0.000	1.000E+00	2494
LINC02228	chr5:25126304-25190656	0	0.0	0.0	0.000	1.000E+00	18564
LINC02223	chr5:17807273-17930489	1	0.002	0.001	0.000	1.000E+00	15988
LINC02222	chr5:180684095-180686543	1	0.002	0.0	0.000	1.000E+00	16466
LINC02221	chr5:9854376-9857609	0	0.0	0.0	0.000	1.000E+00	18564
LINC02220	chr5:12877471-13032886	0	0.0	0.0	0.000	1.000E+00	18564
LINC02227	chr5:158320700-158409773	1	0.021	0.007	0.000	1.000E+00	12919
LINC02226	chr5:8333482-8457564	2	0.051	0.017	0.000	1.000E+00	11253
LINC02225	chr5:57890330-57899162	1	0.042	0.014	0.000	1.000E+00	11675
LINC02224	chr5:44495144-44510282	0	0.0	0.0	0.000	1.000E+00	18564
MAP10	chr1:232804891-232810346	1	0.0	0.0	0.000	1.000E+00	17946
ELFN1-AS1	chr7:1738630-1742310	0	0.0	0.0	0.000	1.000E+00	18564
LGALS9C	chr17:18476784-18494945	0	0.0	0.0	0.000	1.000E+00	18564
LGALS9B	chr17:20449862-20467535	0	0.0	0.0	0.000	1.000E+00	18564
UNC50	chr2:98608547-98618514	0	0.0	-0.0	0.089	6.440E-01	17408
NKAIN4	chr20:63240783-63253495	4	0.117	0.039	0.392	1.000E+00	9408
NKAIN3	chr8:62248941-62966472	1	0.0	0.0	0.000	1.000E+00	18388
NKAIN2	chr6:123803845-124825640	0	0.0	0.0	0.000	1.000E+00	18564
NKAIN1	chr1:31179744-31239887	1	0.271	0.089	0.225	4.935E-01	5874
MAP1A	chr15:43517607-43531620	0	0.0	0.0	-0.133	8.494E-01	17367
MAP1B	chr5:72107267-72209570	4	1.342	0.449	3.505	9.312E-181	18
IGSF9B	chr11:133908624-133956754	0	0.0	0.0	-0.269	4.964E-01	14865
UNC5B	chr10:71212534-71302878	1	0.133	0.045	1.573	3.932E-03	3899
UNC5C	chr4:95162504-95549210	1	0.053	0.018	0.715	1.376E-01	7088
VGF	chr7:101162508-101165571	2	0.025	-0.004	-0.321	6.178E-01	21769
UNC5A	chr5:176810558-176880898	6	0.949	0.318	0.958	7.349E-02	1158
UNC5D	chr8:35235456-35796550	1	0.076	0.025	0.000	1.000E+00	10440
MAP1S	chr19:17720155-17734515	0	0.0	-0.001	1.553	1.808E-03	10203
CCP110	chr16:19523856-19553406	2	0.017	0.005	0.135	5.719E-01	11273
LOC101927839	chr17:2232677-2233610	0	0.0	-0.0	0.000	1.000E+00	20683
ANKRD19P	chr9:92809610-92838457	0	0.0	-0.002	-1.653	3.388E-01	19197
LOC101927830	chrX:155466539-155494110	0	0.0	0.0	0.000	1.000E+00	18564
ERLNC1	chr1:204141407-204143009	1	0.027	-0.018	0.000	1.000E+00	24235
RPL18A	chr19:17859877-17863324	0	0.0	-0.002	0.346	3.462E-01	19417
CLEC18A	chr16:69950704-69964347	0	0.0	0.0	-0.081	9.614E-01	18253
CEND1	chr11:787109-790126	2	0.039	0.012	0.524	6.838E-01	10488
CLEC18B	chr16:74408630-74421470	1	0.004	0.001	-0.073	9.779E-01	15129
BORCS7	chr10:102854209-102864961	1	0.004	-0.0	-0.017	9.349E-01	20094
BORCS6	chr17:8188332-8190246	2	0.0	-0.017	0.282	6.879E-01	22799
BORCS5	chr12:12357078-12471221	1	0.039	-0.0	-0.657	3.334E-02	12247
BORCS8	chr19:19176903-19192591	0	0.0	-0.0	0.649	4.590E-02	10797
SDR42E2	chr16:22162530-22190444	3	0.046	0.012	0.000	1.000E+00	11937
SDR42E1	chr16:81997645-82011488	1	0.18	0.06	-0.334	4.906E-02	4577
LINC01752	chr20:10753089-10754027	2	0.002	0.0	0.000	1.000E+00	16220
LINC01753	chr1:55915608-55944963	2	0.166	0.056	0.000	1.000E+00	8502
LINC01750	chr1:111990535-111998841	2	0.012	0.004	0.000	1.000E+00	13782
LINC01751	chr20:7302088-7307432	0	0.0	0.0	0.000	1.000E+00	18564
LINC01756	chr1:29329619-29350114	1	0.699	0.234	0.000	1.000E+00	3675
LINC01757	chr1:20243094-20244654	0	0.0	-0.001	0.000	1.000E+00	22088
LINC01754	chr20:47382765-47412144	3	0.033	-0.005	0.000	1.000E+00	23835
LINC01755	chr1:55945086-55950119	2	0.165	0.055	0.000	1.000E+00	8523
EPB41L1	chr20:36092709-36232799	0	0.0	-0.051	0.205	5.435E-02	16145
PPCDC	chr15:75023554-75050726	0	0.0	-0.035	-0.127	6.604E-01	22792
EPB41L3	chr18:5392380-5628991	0	0.0	0.0	-1.342	2.532E-01	12860
EPB41L2	chr6:130839347-131063322	0	0.0	-0.002	-0.225	3.983E-01	19414
EPB41L5	chr2:120013208-120108476	1	0.001	0.0	0.097	5.534E-01	13488
ACSS3	chr12:81078017-81256758	3	0.009	0.003	-2.596	2.094E-05	4341
ACSS2	chr20:34876524-34927966	0	0.0	0.0	0.199	6.690E-02	10540
ACSS1	chr20:25006229-25032706	2	0.95	0.288	-1.184	7.652E-52	182
KIDINS220	chr2:8757200-8837639	1	0.002	0.001	0.013	9.586E-01	15504
PUDP	chrX:7048919-7148190	2	0.009	0.003	0.107	5.924E-01	11903
RUNDC3A	chr17:44308558-44317870	0	0.0	-0.0	0.818	1.160E-01	11988
MAGEH1	chrX:55452088-55453568	0	0.0	0.0	0.380	8.939E-03	8442
WNT3	chr17:46762505-46818760	2	0.023	0.007	0.536	6.429E-01	11119
WNT2	chr7:117276630-117323289	0	0.0	0.0	-4.487	2.275E-222	107
WNT1	chr12:48978452-48982613	0	0.0	-0.0	0.000	1.000E+00	20854
LRRN4	chr20:6040545-6054080	1	0.038	0.013	1.253	1.000E+00	11856
LRRN3	chr7:111091005-111125453	4	0.029	0.01	1.996	5.948E-04	4596
WNT6	chr2:218859822-218874232	1	0.004	0.0	0.000	1.000E+00	17284
LRRN1	chr3:3799430-3849834	0	0.0	0.0	-4.109	1.567E-69	659
WNT4	chr1:22117304-22143026	0	0.0	-0.0	-1.568	7.934E-03	9493
LAMA5-AS1	chr20:62353009-62356478	0	0.0	-0.002	0.000	1.000E+00	23219
ADGRD1-AS1	chr12:130990625-130993976	4	0.124	0.041	0.000	1.000E+00	9284
HOXA11-AS	chr7:27185407-27189293	3	0.013	0.002	0.000	1.000E+00	14416
RNF175	chr4:153710159-153760235	0	0.0	-0.0	0.000	1.000E+00	21380
RNF170	chr8:42853294-42896723	0	0.0	-0.0	-0.254	1.274E-01	12514
ASAP1-IT2	chr8:130082737-130084768	6	1.054	0.351	0.000	1.000E+00	1444
ASAP1-IT1	chr8:130295354-130296533	1	0.0	0.0	0.000	1.000E+00	17207
PCNA	chr20:5114952-5120001	3	0.286	0.089	0.016	9.098E-01	7009
ZBTB7A	chr19:4043303-4066945	0	0.0	-0.001	0.767	7.894E-04	9551
ZBTB7C	chr18:48027267-48137309	3	0.252	0.076	1.806	6.518E-09	1783
ZBTB7B	chr1:155002629-155018525	5	0.682	0.185	1.964	1.858E-11	969
PCNP	chr3:101574093-101594466	0	0.0	-0.0	-0.136	1.781E-01	12360
PCNT	chr21:46324121-46445769	2	0.0	0.0	0.083	6.700E-01	15413
STIMATE	chr3:52836755-52897581	0	0.0	-0.0	0.400	1.790E-03	7984
UTY	chrY:13248378-13480670	0	0.0	0.0	0.183	2.670E-01	12990
LOC442497	chr7:379424-382879	0	0.0	-0.0	0.000	1.000E+00	19613
PCAT1	chr8:127013153-127021014	7	0.812	0.272	0.000	1.000E+00	2888
PCAT2	chr8:127072693-127082221	6	1.301	0.436	0.000	1.000E+00	924
PACRG	chr6:162727131-163315492	3	0.578	0.194	-2.380	8.762E-02	2755
PCAT4	chr4:79827470-79863247	0	0.0	0.0	0.000	1.000E+00	18564
PANTR1	chr2:104805424-104851476	0	0.0	0.0	0.000	1.000E+00	18564
PCAT6	chr1:202810945-202811913	0	0.0	-0.0	0.000	1.000E+00	20456
DNPH1	chr6:43225628-43229473	1	0.003	0.0	-0.089	8.712E-01	16149
MIR409	chr14:101065299-101065378	2	0.202	0.068	0.000	1.000E+00	7968
ILF3	chr19:10654260-10685767	1	0.007	-0.002	0.012	9.444E-01	22892
ILF2	chr1:153661787-153671028	1	0.022	0.003	0.335	4.015E-05	4529
GOLGA2P10	chr15:82471476-82513999	1	0.018	0.006	0.599	4.051E-01	10146
GOLGA2P11	chr15:62242528-62248795	0	0.0	-0.0	0.000	1.000E+00	19362
LOC101059915	chrX:71667701-71671524	0	0.0	0.0	0.000	1.000E+00	18564
BOK	chr2:241558730-241574138	2	0.021	0.007	0.107	8.266E-01	12013
BOC	chr3:113212496-113287463	1	0.016	0.005	0.508	7.038E-02	7679
FAM24B-CUZD1	chr10:122832154-122879641	0	0.0	0.0	0.000	1.000E+00	18564
DENND2C	chr1:114584574-114670111	0	0.0	0.0	0.463	2.913E-01	13243
DENND2A	chr7:140518418-140602542	2	0.379	0.126	-0.115	7.836E-01	5681
LOC100133920	chr2:94575975-94587183	0	0.0	0.0	0.000	1.000E+00	18564
DENND2D	chr1:111185968-111204538	0	0.0	-0.001	-0.140	4.038E-01	19187
GAGE1	chrX:49599012-49608536	0	0.0	0.0	0.000	1.000E+00	18564
PPT1	chr1:40072709-40097470	1	0.01	0.0	-0.448	3.817E-06	5054
PPT2	chr6:32153451-32163681	1	0.001	-0.001	-0.717	6.476E-01	19873
GAGE5	chrX:49560883-49568208	0	0.0	0.0	0.000	1.000E+00	18564
INPP4B	chr4:142028955-142846535	1	0.01	0.003	0.189	6.321E-01	12015
GAGE7	chrX:49341184-49529981	0	0.0	0.0	0.000	1.000E+00	18564
GAGE6	chrX:49341182-49529981	0	0.0	0.0	0.000	1.000E+00	18564
DEFB125	chr20:87671-96573	1	0.0	0.0	0.000	1.000E+00	17667
SAFB	chr19:5623034-5668478	0	0.0	-0.001	-0.020	9.121E-01	21590
TRNP1	chr1:26993703-27000886	0	0.0	-0.008	-0.874	1.259E-06	7551
UBOX5-AS1	chr20:3106910-3150867	1	0.003	-0.001	0.000	1.000E+00	22564
DEFB122	chr20:31421438-31429180	0	0.0	-0.0	0.000	1.000E+00	18923
YBX3P1	chr16:31567766-31569524	0	0.0	0.0	0.000	1.000E+00	18564
PPP1R26	chr9:135479781-135488893	0	0.0	-0.0	0.407	1.255E-01	13550
PPP1R27	chr17:81833491-81835050	0	0.0	-0.0	0.758	1.000E+00	21521
PPP1R21	chr2:48440768-48515392	2	0.054	0.018	-0.046	8.027E-01	10336
NGLY1	chr3:25718943-25790039	3	0.033	0.011	0.177	1.074E-01	7402
MACO1	chr1:25430857-25500207	0	0.0	-0.0	-0.160	1.225E-01	13641
NEDD8-MDP1	chr14:24213936-24232385	0	0.0	-0.001	-0.832	6.598E-01	21077
FAS-AS1	chr10:88991423-88992975	2	0.516	0.173	0.000	1.000E+00	5080
ZCCHC23	chr4:109303034-109316135	2	0.001	0.0	0.000	1.000E+00	17017
LMX1A	chr1:165201866-165356241	0	0.0	-0.0	-0.532	1.000E+00	19769
ZCCHC24	chr10:79382326-79445627	0	0.0	-0.001	0.405	9.814E-02	14145
LMX1B	chr9:126614442-126701032	0	0.0	-0.001	-0.658	2.098E-01	15958
OR6V1	chr7:143052340-143053282	2	0.081	0.027	0.000	1.000E+00	10286
CEP83-DT	chr12:94460002-94462568	8	0.008	0.003	0.000	1.000E+00	14307
ETV3L	chr1:157092042-157099808	0	0.0	-0.0	0.000	1.000E+00	20734
PPP1R2B	chr5:156850485-156852528	3	0.162	0.054	0.969	1.000E+00	8570
PPP1R2C	chrX:42777365-42778235	1	0.022	0.007	0.000	1.000E+00	12813
KCP	chr7:128889946-128910719	1	0.004	0.001	-0.290	6.033E-01	12840
CNR1	chr6:88139865-88165996	3	0.011	0.004	1.923	1.000E+00	13909
GBX2	chr2:236165235-236168009	3	0.005	0.002	3.625	5.586E-02	8356
GBX1	chr7:151148588-151167548	0	0.0	-0.0	0.681	1.000E+00	20404
CNR2	chr1:23873969-23913327	1	0.007	-0.001	-0.273	8.079E-01	21688
GNL3L	chrX:54530210-54567287	0	0.0	0.0	-0.283	2.096E-03	7513
JARID2-AS1	chr6:15247814-15248696	0	0.0	-0.0	0.000	1.000E+00	19764
RABEP2	chr16:28904420-28925211	0	0.0	-0.0	0.988	1.514E-01	14221
LOC606724	chr16:30188683-30189254	0	0.0	-0.0	0.000	1.000E+00	19912
OTULIN	chr5:14664644-14699850	15	0.545	0.18	0.856	8.693E-14	871
LOC101927636	chr4:143912330-143982452	0	0.0	0.0	0.000	1.000E+00	18564
TGS1	chr8:55773445-55825813	1	0.918	0.307	0.156	2.988E-01	1631
ANKS1B	chr12:98743973-98895300	1	0.036	0.012	0.318	4.295E-01	9394
ANKS1A	chr6:34889260-35091413	0	0.0	0.0	-0.063	7.016E-01	16287
LOC107984784	chr15:62196171-62203318	0	0.0	-0.0	0.000	1.000E+00	21347
BMT2	chr7:112819146-112939877	0	0.0	0.0	-0.152	4.543E-01	14555
MIR1972-2	chr16_KI270853v1_alt:849670-849747	0	0.0	0.0	0.000	1.000E+00	18564
MIR1972-1	chr16:15010320-15010397	0	0.0	0.0	0.000	1.000E+00	18564
ADAM10	chr15:58595203-58749978	0	0.0	0.0	0.533	1.380E-06	4989
ADAM11	chr17:44759178-44781846	0	0.0	0.0	-0.250	5.711E-01	15418
ADAM12	chr10:126041341-126388558	1	0.0	0.0	-0.261	7.812E-01	16504
ADAM15	chr1:155051271-155062776	4	0.665	0.192	0.996	4.816E-05	1568
PROB1	chr5:139391945-139395196	1	0.0	-0.001	0.309	4.522E-01	18729
ADAM18	chr8:39584567-39730064	0	0.0	0.0	0.000	1.000E+00	18564
ADAM19	chr5:157477303-157575823	0	0.0	-0.0	-2.226	2.464E-06	5640
MEPE	chr4:87821397-87846816	1	0.003	0.001	0.104	1.000E+00	15373
HAGH	chr16:1809097-1827194	0	0.0	-0.0	1.202	3.642E-07	5817
GLYAT	chr11:58708756-58731974	2	0.002	0.001	2.810	3.769E-01	12185
OPALIN	chr10:96343215-96357159	5	0.926	0.31	0.104	1.000E+00	2147
NEPRO	chr3:113002444-113019733	0	0.0	-0.0	-0.309	4.120E-03	9427
U2AF1L4	chr19:35742526-35745442	0	0.0	-0.0	-0.327	2.276E-01	15293
U2AF1L5	chr21:43092955-43107606	3	0.008	0.003	0.063	7.826E-01	13142
NDEL1	chr17:8435851-8468177	0	0.0	-0.001	0.938	5.125E-18	2988
MIR7851	chr12:42323699-42323859	1	0.924	0.31	0.000	1.000E+00	2157
MIR7850	chr19:2630714-2630793	2	0.758	0.225	0.000	1.000E+00	3840
MIR7853	chr6:6169303-6169435	0	0.0	0.0	0.000	1.000E+00	18564
MIR7852	chr1:107897222-107897304	2	0.0	0.0	0.000	1.000E+00	17910
MIR7855	chr14:64785625-64785686	2	0.085	0.027	0.000	1.000E+00	10311
SHANK2	chr11:70467855-70661840	1	0.004	0.0	-0.648	7.198E-05	5476
SHANK1	chr19:50659256-50719783	4	0.001	0.0	-1.801	1.000E+00	17737
MIR7856	chr1:86357631-86357687	0	0.0	0.0	0.000	1.000E+00	18564
ADAM1A	chr12:111899062-111901902	1	0.0	-0.0	-0.471	8.679E-01	19652
OR2B3	chr6_GL000255v2_alt:351787-352893	0	0.0	0.0	0.000	1.000E+00	18564
LOC100130207	chr3:3700813-3800875	0	0.0	0.0	0.000	1.000E+00	18564
UCP2	chr11:73974670-73982844	3	0.387	0.129	0.075	8.650E-01	5834
CNTN4-AS1	chr3:3039660-3061145	1	0.043	0.014	0.000	1.000E+00	11611
PCSK9	chr1:55039475-55064853	3	0.028	0.009	-1.117	4.617E-01	9952
LINC02210-CRHR1	chr17:45621907-45835828	1	0.04	0.013	0.104	1.000E+00	11766
PCSK2	chr20:17226106-17484577	1	0.986	0.33	1.523	1.000E+00	1720
PCSK1	chr5:96390335-96432159	4	0.004	0.001	1.525	1.000E+00	15387
PCSK6	chr15:101303927-101489984	6	0.302	0.101	0.484	6.378E-04	2612
PCSK7	chr11:117205070-117232525	0	0.0	-0.001	0.723	1.478E-07	6033
PCSK4	chr19:1481427-1490450	1	0.002	-0.001	2.856	1.247E-01	14529
PCSK5	chr9:75890643-76195889	0	0.0	0.0	0.600	3.487E-01	13741
MAEA	chr4:1289850-1340148	3	0.005	0.001	0.554	1.252E-02	7520
TC2N	chr14:91779751-91867536	0	0.0	0.0	-0.582	5.737E-05	6012
PLTP	chr20:45898619-45912364	0	0.0	-0.002	0.013	9.762E-01	23122
FKBP9P1	chr7:55681073-55689301	0	0.0	0.0	-0.294	8.471E-01	17347
C11orf1	chr11:111879223-111884073	0	0.0	-0.001	-0.654	2.994E-03	10153
MIR6812	chr20:45425509-45425573	2	0.064	0.016	0.000	1.000E+00	11411
MIR6813	chr20:64076954-64077010	0	0.0	-0.002	0.000	1.000E+00	23215
MIR6810	chr2:218341910-218341980	0	0.0	-0.015	0.000	1.000E+00	24194
MIR6811	chr2:237510930-237510988	4	1.205	0.346	0.000	1.000E+00	1488
MIR6816	chr22:20114685-20114751	0	0.0	-0.0	0.000	1.000E+00	20806
SETBP1	chr18:44680172-44877414	3	0.76	0.255	0.301	5.552E-02	1900
MIR6814	chr21:41746771-41746841	3	0.3	0.097	0.000	1.000E+00	7027
MIR6815	chr21:45478265-45478326	4	0.066	0.013	0.000	1.000E+00	11852
SAMSN1	chr21:14485227-14583402	0	0.0	0.0	0.000	1.000E+00	18564
MIR6818	chr22:30007048-30007113	0	0.0	-0.003	0.000	1.000E+00	23467
MIR6819	chr22:36286846-36286907	2	0.03	0.008	0.000	1.000E+00	12715
FAM151B	chr5:80487980-80542563	0	0.0	-0.0	0.516	3.591E-01	13920
FAM151A	chr1:54609176-54623527	0	0.0	-0.0	3.731	2.394E-01	13292
MDC1-AS1	chr6:30703066-30713184	0	0.0	-0.017	0.000	1.000E+00	24227
ADGRA1-AS1	chr10:133085248-133086697	1	0.001	0.0	0.000	1.000E+00	16913
TAAR3P	chr6:132608224-132609302	0	0.0	0.0	0.000	1.000E+00	18564
SNORD91B	chr17:2329124-2329210	0	0.0	-0.001	0.000	1.000E+00	22753
SNORD91A	chr17:2330278-2330370	0	0.0	-0.001	0.000	1.000E+00	22734
PAXIP1	chr7:154943689-155002972	1	0.002	0.001	-0.162	8.897E-02	9519
LDLRAD4-AS1	chr18:13419498-13427534	4	0.044	0.015	0.000	1.000E+00	11566
RPL13AP6	chr10:110936602-110937255	2	0.005	0.002	0.104	9.610E-01	14755
RPL13AP5	chr10:96750265-96750923	3	0.191	0.063	3.881	1.614E-01	5323
LINC02429	chr4:59013572-59046959	0	0.0	0.0	0.000	1.000E+00	18564
LINC02428	chr4:103425041-103439728	0	0.0	0.0	0.000	1.000E+00	18564
LINC02425	chr12:66027725-66031066	2	0.0	-0.0	0.000	1.000E+00	19547
LINC02424	chr12:78326679-78359746	0	0.0	0.0	0.000	1.000E+00	18564
LINC02427	chr4:184506459-184537583	0	0.0	-0.0	0.000	1.000E+00	18853
LINC02426	chr12:81953718-81993133	0	0.0	0.0	0.000	1.000E+00	18564
LINC02421	chr12:67709046-67729475	0	0.0	0.0	0.000	1.000E+00	18564
LINC02420	chr12:67440997-67442559	3	0.74	0.247	0.000	1.000E+00	3428
LINC02423	chr12:118758753-118761679	1	0.006	0.002	0.000	1.000E+00	14730
LINC02422	chr12:31876968-31887203	1	0.001	0.0	0.000	1.000E+00	17483
USE1	chr19:17215345-17219829	0	0.0	-0.002	-0.074	8.373E-01	22501
CNRIP1	chr2:68284170-68320051	1	0.062	0.02	-1.387	1.236E-02	5184
SNORA63B	chr3:186786322-186786447	0	0.0	-0.001	0.000	1.000E+00	22793
SNORA63C	chr1:36418447-36418578	1	0.0	-0.03	0.000	1.000E+00	24308
SNORA63D	chr3:183451858-183451990	2	0.069	0.022	0.000	1.000E+00	10778
SNORA63E	chr3:183453813-183453946	1	0.079	0.025	0.000	1.000E+00	10437
APBB3	chr5:140558267-140564604	0	0.0	0.0	-0.015	9.762E-01	18373
ARMCX5-GPRASP2	chrX:102712839-102753540	0	0.0	0.0	0.000	1.000E+00	18564
SPINDOC	chr11:63813373-63827718	0	0.0	-0.002	0.946	1.255E-03	10353
LOC642929	chr9:66159958-66164906	0	0.0	0.0	0.000	1.000E+00	18564
CYP1B1-AS1	chr2:38131104-38181851	2	0.742	0.209	0.000	1.000E+00	4197
CDC34	chr19:531732-542087	1	0.042	0.012	0.445	1.725E-01	7838
CDC37	chr19:10391132-10403595	0	0.0	-0.001	0.285	3.337E-01	17670
OR2T34	chr1:248573800-248574757	0	0.0	0.0	0.000	1.000E+00	18564
OR2T35	chr1:248638286-248639258	0	0.0	0.0	0.000	1.000E+00	18564
OR2T33	chr1:248272851-248273814	0	0.0	0.0	-1.832	1.007E-02	8560
PROSER2-AS1	chr10:11849607-11894710	1	0.159	0.052	0.000	1.000E+00	8685
SPIN2A	chrX:57135649-57137625	0	0.0	0.0	-0.902	5.515E-01	15288
SPIN2B	chrX:57119681-57121546	0	0.0	0.0	0.315	2.912E-01	13242
PGLS	chr19:17511622-17521288	0	0.0	-0.0	0.044	9.182E-01	20649
LINC01198	chr13:46455203-46466776	5	0.002	0.001	0.000	1.000E+00	15966
LINC01194	chr5:12574856-12805183	0	0.0	0.0	0.000	1.000E+00	18564
LINC01195	chr16:9446012-9455505	1	0.002	0.001	0.000	1.000E+00	15931
LINC01197	chr15:95279289-95327100	0	0.0	-0.0	0.000	1.000E+00	20156
LINC01191	chr2:113969321-114007310	5	1.432	0.479	0.000	1.000E+00	750
LINC01192	chr3:163177242-163303301	0	0.0	0.0	0.000	1.000E+00	18564
LINC01193	chr15:20940437-20993304	0	0.0	0.0	0.000	1.000E+00	18564
UNKL	chr16:1363204-1414720	1	0.0	-0.001	-0.331	2.057E-01	17138
CAPN10-DT	chr2:240582749-240586316	0	0.0	-0.0	0.000	1.000E+00	19094
MRPL42P5	chr15:40531883-40532550	1	0.0	-0.0	0.000	1.000E+00	20934
CCNA2	chr4:121816443-121824001	0	0.0	-0.0	-0.129	4.071E-01	16216
DIAPH2	chrX:96684662-97469838	0	0.0	0.0	-0.783	3.080E-08	4315
CCNA1	chr13:36432271-36442882	2	0.001	0.0	0.000	1.000E+00	16990
DYNC1I1	chr7:95772505-96098424	2	0.004	0.001	1.148	2.431E-02	7778
VPS28	chr8:144423600-144428563	0	0.0	-0.0	0.875	1.665E-01	13115
VPS29	chr12:110491522-110502140	1	0.056	0.015	0.112	3.938E-01	8825
SKA1	chr18:50375021-50394168	0	0.0	-0.0	1.553	1.415E-02	9497
SKA3	chr13:21153594-21176602	0	0.0	-0.0	-0.397	1.433E-02	10125
SKA2	chr17:59109946-59155439	0	0.0	-0.0	-0.094	4.172E-01	15219
GRID2IP	chr7:6496777-6551436	0	0.0	-0.0	1.285	1.397E-02	10730
PCDH20	chr13:61409685-61415522	0	0.0	0.0	-2.141	1.000E+00	18564
SNORA80E	chr1:155919908-155920042	1	0.675	0.224	0.000	1.000E+00	3879
LOC643327	chr6:3455702-3469010	2	0.001	-0.002	0.000	1.000E+00	23167
C6orf89	chr6:36885863-36928964	1	0.0	-0.001	-0.165	7.154E-02	14304
PPP1R13B	chr14:103733750-103847590	2	0.428	0.142	0.699	1.354E-07	1502
PPP1R13L	chr19:45379633-45406349	0	0.0	-0.004	1.230	1.177E-05	8124
LOC100128239	chr11:134032271-134041341	1	0.002	0.001	0.000	1.000E+00	16132
FAM243A	chr21:34400111-34401072	0	0.0	0.0	-1.176	6.200E-01	15709
FAM243B	chr21:7769587-7770548	0	0.0	0.0	0.000	1.000E+00	18564
WNT10A	chr2:218880532-218893929	1	0.001	-0.001	-2.125	1.494E-01	15385
WNT10B	chr12:48965339-48971858	0	0.0	-0.0	-2.641	6.363E-22	2362
MIR147A	chr9:120244978-120245050	0	0.0	0.0	0.000	1.000E+00	18564
MIR147B	chr15:45433049-45433129	3	0.168	0.048	0.000	1.000E+00	8909
MIR1471	chr2:231892241-231892298	0	0.0	-0.0	0.000	1.000E+00	18891
MIR1470	chr19:15449547-15449608	4	0.042	0.013	0.000	1.000E+00	11793
MYO3B-AS1	chr2:170340516-170350943	5	0.102	0.034	0.000	1.000E+00	9792
OR4A47	chr11:48488792-48489722	0	0.0	0.0	0.000	1.000E+00	18564
LPP-AS1	chr3:188562236-188568666	4	0.174	0.058	0.000	1.000E+00	8380
LPP-AS2	chr3:188151205-188154088	5	0.074	0.025	0.000	1.000E+00	10512
TM4SF18	chr3:149318497-149333761	4	0.315	0.094	-2.627	1.000E+00	7127
TM4SF19	chr3:196323545-196338420	0	0.0	-0.001	1.319	3.343E-01	17407
SDAD1P1	chr8:26379260-26382953	0	0.0	-0.002	-0.786	1.000E+00	23330
LOC100505555	chr19:9787405-9793180	0	0.0	-0.0	0.000	1.000E+00	19420
POU3F3	chr2:104854067-104858573	0	0.0	0.0	-1.312	2.470E-02	9428
FRG2EP	chr20:29414074-29416961	0	0.0	0.0	0.000	1.000E+00	18564
POU3F2	chr6:98834703-98838790	2	0.079	0.027	-0.956	1.000E+00	10332
TMEM35B	chr1:34981525-34985347	0	0.0	-0.0	-0.240	4.679E-01	15193
TMEM35A	chrX:101078846-101096366	0	0.0	0.0	-3.339	1.000E+00	18564
POU3F1	chr1:38043850-38046778	2	0.005	-0.002	1.239	1.000E+00	23154
LAMB1	chr7:107923800-108003359	4	0.377	0.125	-1.569	2.245E-133	124
LAMB3	chr1:209614872-209652475	2	0.002	-0.004	0.654	7.900E-01	22657
LAMB2	chr3:49121113-49133166	0	0.0	-0.0	0.226	4.048E-01	16236
CYSLTR2	chr13:48653710-48711225	0	0.0	-0.0	-1.762	1.000E+00	21449
LAMB4	chr7:108023550-108130356	3	0.09	0.028	-2.113	7.380E-12	1896
ATP7B	chr13:51932670-52011494	5	0.764	0.256	2.196	2.671E-86	114
MPHOSPH9	chr12:123156395-123233238	1	0.686	0.23	1.456	6.649E-33	381
MPHOSPH8	chr13:19633647-19673459	0	0.0	0.0	0.044	7.902E-01	16965
POU3F4	chrX:83508260-83509767	0	0.0	0.0	0.000	1.000E+00	18564
MPHOSPH6	chr16:82148161-82170224	1	0.0	-0.002	-0.592	1.626E-03	10480
MIR936	chr10:104048088-104048186	1	0.001	0.0	0.000	1.000E+00	16562
ASTN2	chr9:116425224-117415039	1	0.379	0.124	-0.270	1.812E-02	3115
ASTN1	chr1:176861063-177164904	0	0.0	0.0	-1.197	1.887E-01	12278
RSPH9	chr6:43645029-43671011	5	0.424	0.135	1.297	1.203E-01	3733
MIR933	chr2:175167632-175167709	1	0.581	0.194	0.000	1.000E+00	4545
MIR5583-2	chr18:39676718-39676777	2	0.062	0.021	0.000	1.000E+00	10894
MIR5583-1	chr18:39676720-39676779	2	0.062	0.021	0.000	1.000E+00	10875
MIR938	chr10:29602263-29602346	0	0.0	-0.004	0.000	1.000E+00	23722
MIR939	chr8:144394148-144394230	0	0.0	-0.0	0.000	1.000E+00	20016
MGA	chr15:41660411-41769943	2	0.001	0.0	-0.239	1.650E-01	10930
LOC105374972	chr6:22654159-22717924	3	0.213	0.071	0.000	1.000E+00	7835
MGP	chr12:14880863-14886062	2	0.001	-0.002	-0.983	4.888E-13	4291
ADSS	chr1:244408491-244452060	1	0.054	0.018	0.582	1.254E-06	3044
SIRPG-AS1	chr20:1633507-1648473	0	0.0	0.0	0.000	1.000E+00	18564
SAMD4A	chr14:54754787-54793315	2	0.015	-0.003	-1.833	6.326E-30	2188
ADSL	chr22:40346499-40366748	0	0.0	-0.0	-0.321	5.724E-03	8389
SAMD4B	chr19:39342458-39384847	1	0.0	-0.003	0.734	6.734E-07	7032
GAS2L1	chr22:29306994-29312789	0	0.0	-0.004	2.490	7.597E-08	6614
ACVR1C	chr2:157526766-157597560	3	0.896	0.3	-0.136	8.910E-01	2242
GAS2L3	chr12:100593617-100628288	2	0.07	0.024	-0.314	6.882E-02	6118
GAS2L2	chr17:35744510-35752878	9	0.316	0.102	4.384	1.175E-01	4221
HPGDS	chr4:94298555-94342876	3	0.761	0.255	-3.924	1.000E+00	3261
MIR4433B	chr2:64340746-64340848	1	0.012	0.001	0.000	1.000E+00	15240
MIR4433A	chr2:64340758-64340839	1	0.012	0.001	0.000	1.000E+00	15285
UOX	chr1:84364957-84384801	4	0.523	0.175	-0.465	7.776E-01	4576
TCIM	chr8:40153467-40155308	3	0.062	0.02	-0.882	4.484E-01	8643
ZW10	chr11:113733182-113773763	2	0.003	0.001	0.415	7.582E-05	5148
RSRC1	chr3:158110051-158544835	0	0.0	0.0	-0.183	3.624E-01	13860
RSRC2	chr12:122504642-122527013	0	0.0	-0.0	0.157	1.491E-01	14049
CPN2	chr3:194339764-194351328	0	0.0	-0.033	4.126	1.521E-01	18689
CPN1	chr10:100042307-100081885	0	0.0	-0.0	0.104	1.000E+00	21676
LOC107985544	chr22:30886055-30921779	0	0.0	-0.0	0.000	1.000E+00	19387
TP73-AS1	chr1:3735983-3747373	0	0.0	-0.0	0.248	4.526E-02	11906
PYY2	chr17:28226562-28228059	2	0.025	0.008	2.335	2.800E-01	9020
CDADC1	chr13:49247910-49293486	0	0.0	-0.0	-0.233	3.500E-01	14743
GABBR1	chr6_GL000251v2_alt:1088707-1119616	0	0.0	0.0	0.652	7.185E-01	16419
NLGN2	chr17:7408182-7419864	0	0.0	-0.0	0.864	1.427E-04	7575
OR2K2	chr9:111327482-111328433	1	0.241	0.081	0.000	1.000E+00	7553
ARHGAP45	chr19:1067497-1087831	0	0.0	-0.007	0.183	7.905E-01	22979
ARHGAP44	chr17:12789511-12991644	1	0.001	0.0	0.217	4.974E-01	13689
ZNF733P	chr7:63291291-63304056	0	0.0	0.0	0.000	1.000E+00	18564
CASQ1	chr1:160190494-160201886	3	0.458	0.148	1.636	1.000E+00	5672
ARHGAP40	chr20:38601933-38650652	2	0.832	0.272	-3.635	1.000E+00	2891
CASQ2	chr1:115700004-115768805	1	0.053	0.016	1.259	1.000E+00	11427
PHACTR2	chr6:143608179-143831185	3	0.314	0.101	0.981	5.328E-11	1373
PCBP1-AS1	chr2:69962262-70087015	0	0.0	-0.001	0.000	1.000E+00	22642
AGAP12P	chr10:48010133-48031640	0	0.0	0.0	-0.925	1.138E-01	11331
SOX18	chr20:64047725-64049626	0	0.0	-0.002	-0.190	9.317E-01	22810
CDC42EP3	chr2:37641881-37672535	2	0.006	0.001	1.845	4.418E-89	443
CDC42EP2	chr11:65314817-65322429	2	0.115	0.032	3.785	1.276E-21	1130
CDC42EP1	chr22:37560463-37569403	0	0.0	-0.034	1.136	9.327E-02	17302
CDC42EP5	chr19_GL949752v1_alt:369716-377945	0	0.0	0.0	0.000	1.000E+00	18564
CDC42EP4	chr17:73283623-73312004	3	0.038	-0.001	0.490	3.575E-03	10593
HEIH	chr5:180829953-180831618	4	0.147	0.049	0.000	1.000E+00	8858
GPRC6A	chr6:116792084-116829057	5	0.118	0.04	0.392	1.000E+00	9390
TBKBP1	chr17:47695263-47712063	0	0.0	-0.001	-0.400	1.686E-01	16334
RAB36	chr22:23145323-23165643	2	0.318	0.104	-0.129	6.010E-01	5777
ABI2	chr2:203328238-203432173	0	0.0	0.0	-0.218	5.937E-02	10398
ABI3	chr17:49210226-49223225	0	0.0	-0.0	0.000	1.000E+00	21629
OTC	chrX:38352482-38421450	1	0.04	0.013	0.000	1.000E+00	11757
TESC	chr12:117038922-117099446	6	0.39	0.125	0.661	4.323E-03	2740
XLOC_008559	chr10:90947299-90992132	1	0.005	-0.005	0.000	1.000E+00	23750
OTP	chr5:77628711-77638697	0	0.0	0.0	-1.762	1.000E+00	18564
PITPNC1	chr17:67377280-67697263	1	0.071	0.017	-0.575	6.172E-02	6398
KRT39	chr17:40958416-40966892	0	0.0	-0.004	0.000	1.000E+00	23607
PARG	chr10:49818273-49942027	2	0.001	0.0	0.493	1.383E-06	4475
KRT31	chr17:41393724-41397592	2	0.003	0.0	0.000	1.000E+00	16707
KRT32	chr17:41459512-41467386	2	0.308	0.1	0.392	1.000E+00	6948
KRT35	chr17:41476688-41481140	2	0.798	0.263	0.000	1.000E+00	3060
DHDDS	chr1:26432281-26471304	0	0.0	-0.01	0.013	9.449E-01	23819
KRT37	chr17:41420556-41424570	1	0.016	0.004	0.000	1.000E+00	13575
SNORD3B-2	chr17:19063919-19064136	0	0.0	-0.0	0.000	1.000E+00	19233
IL21	chr4:122612627-122621057	2	0.285	0.095	0.104	1.000E+00	7101
IL20	chr1:206865808-206869223	2	0.219	0.058	0.000	1.000E+00	8393
TIMP4	chr3:12153067-12159351	0	0.0	-0.0	-1.096	3.381E-02	11819
IL25	chr14:23372808-23376403	0	0.0	-0.0	0.000	1.000E+00	19540
IL24	chr1:206897442-206904139	3	0.025	-0.022	3.811	1.000E+00	24266
IL27	chr16:28499361-28506834	0	0.0	-0.0	-2.627	1.000E+00	19616
IL26	chr12:68201348-68225791	1	0.001	0.0	0.000	1.000E+00	17183
TIMP1	chrX:47582290-47586791	0	0.0	0.0	0.104	1.000E+00	18564
CLINT1	chr5:157785742-157859175	5	0.055	0.017	0.447	5.374E-08	2736
DMAP1	chr1:44213452-44220679	0	0.0	-0.0	0.556	2.400E-03	8645
AHRR	chr5:304175-438290	2	0.047	0.015	1.529	1.000E+00	11481
SNX33	chr15:75649006-75658627	3	0.872	0.291	1.316	4.924E-26	324
ADCY4	chr14:24318348-24335071	0	0.0	-0.0	3.567	1.000E+00	21485
ADCY5	chr3:123282295-123416342	1	0.0	-0.0	0.013	9.765E-01	19106
ADCY6	chr12:48766190-48789096	0	0.0	-0.001	0.711	2.132E-26	2309
LOC105374313	chr3:150096442-150151001	0	0.0	-0.0	0.000	1.000E+00	19787
ADCY1	chr7:45574139-45664672	1	0.002	0.001	-1.033	1.287E-17	2102
ADCY2	chr5:7396229-7830081	1	0.741	0.248	0.404	1.049E-02	1659
ADCY3	chr2:24819169-24920017	2	0.007	0.002	-0.255	2.098E-01	9867
ADCY8	chr8:130780300-131040589	0	0.0	0.0	0.000	1.000E+00	18564
ADCY9	chr16:3962648-4116185	0	0.0	-0.001	-0.200	4.679E-01	18720
NUCKS1	chr1:205712818-205750244	3	0.038	0.001	-0.217	3.354E-02	8358
DDI2	chr1:15617457-15661057	0	0.0	-0.0	-0.681	9.410E-07	5666
DDI1	chr11:104036579-104039194	0	0.0	0.0	0.000	1.000E+00	18564
XRCC1	chr19:43543311-43575578	1	0.0	-0.0	0.134	5.894E-01	19493
HOXB-AS3	chr17:48590419-48602341	0	0.0	-0.001	0.000	1.000E+00	22796
XRCC3	chr14:103697616-103715486	2	0.018	0.005	0.143	7.313E-01	11900
XRCC2	chr7:152646501-152676165	0	0.0	-0.0	-0.946	3.012E-05	5930
XRCC5	chr2:216109296-216206293	2	0.475	0.158	0.310	4.608E-04	2037
XRCC4	chr5:83077408-83353760	0	0.0	0.0	-0.121	7.637E-01	16760
XRCC6	chr22:41621162-41664048	0	0.0	-0.0	0.051	5.212E-01	18016
MEIS3	chr19:47403117-47422233	2	0.003	0.0	0.998	1.287E-02	8633
MEIS2	chr15:36891020-37101299	0	0.0	0.0	1.278	1.000E+00	18564
MEIS1	chr2:66435399-66572759	2	0.098	0.032	-2.607	4.366E-10	2069
PCDHAC2	chr5:140966161-141012344	0	0.0	0.0	0.370	8.418E-01	17295
PCDHAC1	chr5:140926716-141012344	0	0.0	0.0	0.425	6.145E-01	15680
CTLA4	chr2:203867770-203873965	0	0.0	-0.0	0.000	1.000E+00	18753
ESPNL	chr2:238127389-238133287	3	0.052	0.017	0.104	1.000E+00	11221
HLA-DPA1	chr6_GL000250v2_alt:4369248-4378339	0	0.0	0.0	-1.206	2.875E-01	13197
USP32P2	chr17:18511261-18521252	0	0.0	0.0	-0.838	3.820E-03	7885
ESPNP	chr1:16691217-16720157	1	0.0	-0.0	2.472	1.000E+00	20664
DDX60	chr4:168216290-168318807	0	0.0	0.0	-0.289	2.735E-01	13052
LOC100996664	chr14:68625526-68628787	4	0.022	0.002	0.000	1.000E+00	14946
ATE1-AS1	chr10:121928311-121951965	2	1.249	0.418	-0.480	6.679E-01	916
LMO7DN-IT1	chr13:75876885-75881125	4	0.086	0.029	0.000	1.000E+00	10142
MLIP-IT1	chr6:53998889-54007152	3	0.049	0.016	0.000	1.000E+00	11320
H2AFY2	chr10:70052600-70112284	1	0.0	-0.0	-0.177	4.245E-02	10110
GAU1	chr12:4700416-4720102	2	0.329	0.11	0.000	1.000E+00	6641
ADCY10	chr1:167809387-167914226	3	0.496	0.166	-0.395	7.148E-01	4642
KCNA6	chr12:4809175-4851112	2	0.041	0.014	0.000	1.000E+00	11723
KCNA7	chr19:49067417-49072941	0	0.0	-0.001	0.219	8.917E-01	21665
KCNA4	chr11:30009740-30017030	0	0.0	0.0	-2.339	1.000E+00	18564
KCNA5	chr12:5043918-5046788	1	0.128	0.043	1.912	1.000E+00	9171
KCNA2	chr1:110593579-110631474	1	0.042	0.014	-1.644	5.228E-02	6509
KCNA3	chr1:110672451-110675033	2	0.859	0.287	0.104	1.000E+00	2587
KCNA1	chr12:4909904-4918256	2	0.028	0.009	0.000	1.000E+00	12436
LOC101928525	chr9:135503272-135506447	1	0.0	-0.0	0.000	1.000E+00	19959
OPTN	chr10:13100081-13138276	0	0.0	-0.0	-0.066	7.475E-01	18255
BHMT	chr5:79111780-79132290	1	0.005	0.002	-1.001	1.000E+00	14939
LOC101928523	chr9:103999708-104000482	0	0.0	0.0	0.000	1.000E+00	18564
TESC-AS1	chr12:117099466-117141489	6	0.391	0.125	0.000	1.000E+00	6246
OPTC	chr1:203494142-203508949	1	0.011	0.002	0.000	1.000E+00	14832
FTL	chr19:48965308-48966879	1	0.0	-0.001	-0.097	5.850E-01	20349
FTO	chr16:53703962-54114467	0	0.0	-0.001	-1.006	5.345E-41	1412
ACACA	chr17:37084991-37299767	3	0.505	0.112	0.246	2.667E-01	4630
ACACB	chr12:109139396-109268225	2	0.027	0.008	-0.454	9.176E-02	7539
ZDHHC3	chr3:44915260-44976185	0	0.0	-0.001	-0.156	1.181E-01	14610
PLA2G2A	chr1:19975430-19980439	1	0.027	0.009	-1.015	2.740E-07	3228
PLA2G2C	chr1:20163091-20177364	1	0.0	-0.002	0.473	7.793E-01	21836
PLA2G2E	chr1:19920306-19923617	2	0.001	0.0	0.000	1.000E+00	17552
PLA2G2D	chr1:20112649-20119566	1	0.002	-0.0	-0.588	7.828E-01	19011
PLA2G2F	chr1:20139329-20150386	1	0.001	-0.0	0.000	1.000E+00	21182
SLC22A9	chr11:63369788-63410240	5	0.741	0.248	0.969	1.000E+00	3391
SPATA8-AS1	chr15:96772004-96783337	0	0.0	0.0	0.000	1.000E+00	18564
OR8J1	chr11:56360214-56361288	0	0.0	0.0	0.000	1.000E+00	18564
CYFIP1	chr15:22867052-22980454	0	0.0	0.0	0.434	9.268E-12	3325
CYFIP2	chr5:157266079-157395598	0	0.0	-0.0	-0.166	9.577E-02	12526
GUSBP5	chr4:143559471-143561460	0	0.0	0.0	-0.615	1.953E-01	12345
GUSBP4	chr6:57919880-57936929	0	0.0	0.0	0.000	1.000E+00	18564
GUSBP1	chr5:21459479-21497196	0	0.0	0.0	-0.146	6.335E-01	15796
GUSBP3	chr5_KI270897v1_alt:135377-529919	0	0.0	0.0	0.000	1.000E+00	18564
GUSBP2	chr6:26871486-26956554	2	0.0	0.0	0.694	9.294E-02	10168
GUSBP9	chr5:70516251-70555323	1	0.051	0.017	0.000	1.000E+00	11278
KRTAP29-1	chr17_JH159148v1_alt:4258-5284	0	0.0	0.0	0.000	1.000E+00	18564
LHPP	chr10:124461771-124614141	2	0.001	-0.0	-0.282	5.924E-01	18655
NUP188	chr9:128947692-129007096	1	0.009	0.001	0.070	5.568E-01	13214
SETMAR	chr3:4303303-4317265	1	0.0	0.0	-0.402	4.779E-04	6393
GLT8D2	chr12:103988982-104064177	0	0.0	-0.0	-0.353	7.109E-01	19211
GLT8D1	chr3:52694483-52703698	0	0.0	-0.0	-0.727	1.069E-13	3023
OR2C3	chr1:247530131-247533839	0	0.0	0.0	4.317	1.355E-01	11650
LOC101929698	chr20:32509958-32520285	0	0.0	-0.0	0.000	1.000E+00	20952
OR2C1	chr16:3355888-3356924	0	0.0	0.0	0.104	1.000E+00	18564
CTD-3080P12.3	chr5:1173095-1178605	0	0.0	-0.005	0.000	1.000E+00	23783
REG1A	chr2:79120457-79123419	1	0.0	0.0	0.000	1.000E+00	18359
REG1B	chr2:79085022-79088024	0	0.0	0.0	0.000	1.000E+00	18564
MRGPRD	chr11:68980020-68980986	4	0.735	0.246	0.000	1.000E+00	3450
OSR1	chr2:19351484-19358611	2	0.001	0.0	-1.290	5.534E-02	9278
OSR2	chr8:98944402-98952104	2	0.127	0.042	-1.730	2.043E-13	1552
MRGPRG	chr11:3217943-3218813	0	0.0	-0.0	0.000	1.000E+00	20158
TTC39B	chr9:15170843-15250200	1	0.068	0.023	0.680	6.269E-03	4766
TTC39A	chr1:51287257-51345116	0	0.0	-0.005	-0.890	2.101E-16	3766
BPNT1	chr1:220057481-220089853	0	0.0	0.0	-0.575	1.293E-05	5516
C1orf140	chr1:221329927-221336296	3	0.18	0.06	0.000	1.000E+00	8305
ABHD14A-ACY1	chr3:51975025-51989202	0	0.0	-0.001	-0.500	5.767E-01	19495
C1orf141	chr1:67092175-67134971	0	0.0	-0.0	-1.473	1.000E+00	19124
RNU7-1	chr12:6943815-6943878	0	0.0	-0.009	0.000	1.000E+00	24025
LOC101929341	chr8:52194361-52199552	4	1.263	0.423	0.000	1.000E+00	999
LOC101929340	chr11:124762430-124765920	2	0.0	-0.0	0.000	1.000E+00	19232
BCL9	chr1:147541500-147626219	2	0.005	0.0	-0.245	5.810E-02	9404
BCL6	chr3:187721376-187736497	2	0.802	0.26	0.210	2.655E-01	2265
BCL3	chr19:44748720-44760044	1	0.0	-0.094	1.128	2.691E-04	10259
BCL2	chr18:63123345-63319380	1	0.861	0.288	0.077	8.952E-01	2466
NPEPL1	chr20:58689130-58715844	2	1.567	0.525	-0.022	9.722E-01	597
CLMN	chr14:95181938-95319908	1	0.001	-0.003	-1.827	2.883E-46	1400
CLMP	chr11:123072005-123195305	3	0.007	0.0	-0.240	7.796E-01	15303
MTM1	chrX:150568596-150673143	0	0.0	0.0	1.268	7.182E-21	2098
SERPINB9	chr6:2887265-2903312	0	0.0	-0.02	1.254	5.984E-01	22353
CSNK1G3	chr5:123512098-123617044	1	0.0	-0.0	-0.010	9.635E-01	19019
CSNK1G1	chr15:64165516-64356259	2	0.39	0.131	0.280	1.616E-01	3985
ALOX12-AS1	chr17:6985122-7012334	2	0.005	0.0	0.000	1.000E+00	16234
SERPINB1	chr6:2832331-2842049	1	0.001	-0.01	-0.565	6.285E-01	22273
SERPINB3	chr18:63655196-63661963	0	0.0	0.0	0.000	1.000E+00	18564
SERPINB2	chr18:63887704-63903890	0	0.0	0.0	0.000	1.000E+00	18564
SERPINB5	chr18:63476910-63505085	0	0.0	0.0	-0.519	1.000E+00	18564
SERPINB4	chr18:63637258-63644319	0	0.0	0.0	0.000	1.000E+00	18564
SERPINB7	chr18:63753046-63805376	0	0.0	0.0	0.000	1.000E+00	18564
SERPINB6	chr6:2948158-2972165	0	0.0	-0.026	-0.594	1.684E-09	6111
FAM76B	chr11:95768941-95789791	3	0.001	0.0	-0.131	4.014E-01	12856
FAM76A	chr1:27725978-27762912	1	0.001	0.0	-0.373	1.102E-01	10120
LINC02263	chr4:117360651-117372735	1	0.021	0.007	0.000	1.000E+00	12901
EXD3	chr9:137306893-137423262	0	0.0	-0.003	1.003	5.492E-03	11678
EXD2	chr14:69191765-69244020	1	0.566	0.19	-0.093	3.847E-01	3579
EXD1	chr15:41182730-41230757	1	0.166	0.056	1.921	1.000E+00	8497
ELP6	chr3:47495639-47513345	0	0.0	-0.003	0.383	8.809E-03	12256
ELP5	chr17:7252425-7259940	2	0.828	0.251	0.430	3.239E-03	1459
ELP4	chr11:31509728-31784525	0	0.0	0.0	-0.571	5.791E-05	6015
ELP3	chr8:28093066-28191152	0	0.0	-0.001	-0.509	3.102E-06	6850
ELP2	chr18:36129873-36177922	2	0.105	0.035	-0.773	5.110E-13	1698
ELP1	chr9:108867519-108934332	4	0.229	0.077	-0.056	7.400E-01	6905
HAND2	chr4:173526500-173530227	0	0.0	0.0	0.000	1.000E+00	18564
SPRYD3	chr12:53064315-53079420	1	0.406	0.134	0.619	6.125E-04	2305
SPRYD4	chr12:56468516-56470983	0	0.0	-0.0	-0.279	5.972E-03	8592
SPRYD7	chr13:49912701-49936501	2	0.674	0.224	0.396	3.844E-02	2137
NEMP1	chr12:57055642-57078791	0	0.0	-0.033	-0.135	4.095E-01	21186
KLHDC4	chr16:87707811-87765992	0	0.0	-0.011	0.224	6.191E-01	22295
KLHDC2	chr14:49768068-49783138	1	0.0	-0.0	0.174	1.737E-01	12325
KLHDC3	chr6:43014102-43021298	2	0.002	0.0	-0.105	4.390E-01	12802
KLHDC1	chr14:49693104-49753152	1	0.029	0.01	-0.365	4.364E-01	9701
ASXL1	chr20:32358343-32372549	1	0.007	0.002	-0.314	1.682E-03	5954
TRIM51	chr11:55883296-55891808	0	0.0	0.0	0.000	1.000E+00	18564
ASXL3	chr18:33578576-33751194	0	0.0	0.0	-0.314	1.000E+00	18564
RAC1	chr7:6374494-6403967	0	0.0	-0.007	0.219	1.121E-02	13082
HDDC2	chr6:125275349-125302136	1	0.651	0.218	-0.111	3.923E-01	3084
HDDC3	chr15:90930917-90932569	4	0.002	-0.002	-0.648	2.885E-02	13723
ZNF252P-AS1	chr8:145002810-145006046	2	0.419	0.14	0.000	1.000E+00	5873
DONSON	chr21:33577552-33588708	2	0.367	0.123	0.464	2.287E-03	2621
SPATA13	chr13:24160715-24307074	2	0.179	0.026	0.493	3.456E-05	3301
SPATA12	chr3:57060440-57075432	1	0.001	-0.005	0.000	1.000E+00	23784
SPATA17	chr1:217631323-217868153	0	0.0	0.0	-0.718	2.465E-01	12817
SPATA16	chr3:172889356-173141268	0	0.0	0.0	0.000	1.000E+00	18564
COL18A1-AS2	chr21:45407385-45410065	3	0.671	0.207	0.000	1.000E+00	4220
SPATA19	chr11:133840621-133845538	0	0.0	0.0	0.000	1.000E+00	18564
SPATA18	chr4:52051330-52097306	0	0.0	0.0	0.000	1.000E+00	18564
VCP	chr9:35056065-35072742	0	0.0	-0.0	0.670	2.497E-15	3340
CEP170P1	chr4:118516324-118554204	0	0.0	0.0	0.000	1.000E+00	18564
TRIM53AP	chr11:89841996-89850968	1	0.0	0.0	-1.473	1.000E+00	18070
ZNF214	chr11:6997084-7020358	1	0.418	0.14	-0.360	6.657E-01	5140
RINL	chr19:38867831-38878279	2	0.341	0.093	-0.579	9.659E-02	4275
HFE	chr6:26087280-26095241	1	0.0	-0.003	-0.818	4.068E-01	20117
GPR146	chr7:1055274-1059269	1	0.054	0.008	0.176	8.654E-01	11941
LOC154449	chr6:170254333-170262569	3	0.002	0.001	0.000	1.000E+00	15950
GPR141	chr7:37683774-37743821	1	0.432	0.145	0.392	1.000E+00	5769
GPR142	chr17:74367505-74372600	0	0.0	-0.001	-1.890	1.000E+00	22080
GPR143	chrX:9725412-9765965	0	0.0	-0.0	-0.213	6.694E-01	16764
MIR4465	chr6:140683813-140683883	0	0.0	0.0	0.000	1.000E+00	18564
HLA-L	chr6:30259561-30266951	0	0.0	-0.0	-0.607	5.404E-02	10522
GPR148	chr2:130729069-130730336	0	0.0	0.0	1.299	1.000E+00	18564
GPR149	chr3:154334943-154429715	1	0.001	0.0	-4.095	7.808E-127	301
HLA-C	chr6:31268748-31272136	3	0.003	0.0	11.774	1.000E+00	16583
LOC105376805	chr1:16888537-16889666	0	0.0	-0.0	0.000	1.000E+00	20267
KNL1	chr15:40594248-40662683	0	0.0	-0.0	0.081	7.402E-01	19877
ZWINT	chr10:56357437-56361273	2	0.617	0.207	0.328	7.845E-03	2005
CITED2	chr6:139372254-139374650	2	0.988	0.331	2.095	7.881E-153	39
CITED1	chrX:72301637-72305914	2	0.711	0.238	1.504	1.184E-01	2273
TRAK1	chr3:42160168-42212626	1	0.011	-0.1	-0.320	1.280E-05	8718
CITED4	chr1:40861055-40862346	2	1.615	0.528	2.566	2.054E-04	242
DAGLA	chr11:61680432-61747002	2	0.353	0.109	1.088	1.653E-02	3271
DAGLB	chr7:6409115-6448012	0	0.0	-0.006	0.158	5.460E-01	21565
HLA-G	chr6:29826978-29831122	0	0.0	-0.0	0.000	1.000E+00	19276
SLC7A3	chrX:70925579-70931125	0	0.0	0.0	0.000	1.000E+00	18564
SLC7A1	chr13:29509413-29595688	0	0.0	-0.0	0.011	9.499E-01	18930
CSNK1A1L	chr13:37103259-37105664	2	1.867	0.625	1.270	1.000E+00	322
HIRA	chr22:19330700-19431696	2	0.001	0.0	-0.237	1.069E-01	10157
RIN1	chr11:66332070-66336529	4	0.626	0.195	-0.025	9.820E-01	4505
RIN3	chr14:92576233-92688994	3	0.003	-0.0	0.165	8.333E-01	18754
RIN2	chr20:19889565-20002459	7	0.017	0.004	0.955	6.968E-15	2085
WWOX	chr16:78099412-78278719	1	0.192	0.064	-0.082	8.201E-01	7581
LNX1-AS1	chr4:53500076-53523276	3	0.152	0.051	0.000	1.000E+00	8761
LNX1-AS2	chr4:53592955-53605381	5	0.088	0.029	0.000	1.000E+00	10097
RIPK1	chr6:3063840-3115192	0	0.0	-0.003	0.211	1.730E-01	17423
RIPK3	chr14:24336020-24340036	0	0.0	-0.0	0.000	1.000E+00	21527
RIPK2	chr8:89757746-89791064	3	0.313	0.105	-1.238	7.156E-36	572
PDCL	chr9:122818096-122828656	0	0.0	-0.0	-0.047	7.852E-01	17551
IGFBP7-AS1	chr4:57109761-57205299	0	0.0	-0.0	0.000	1.000E+00	20010
SRCIN1	chr17:38530023-38605930	0	0.0	-0.0	0.126	7.934E-01	20429
LOC339666	chr22:32376663-32384342	3	0.049	0.016	0.000	1.000E+00	11325
LOC101927877	chr17:62808501-62836371	3	0.455	0.151	0.000	1.000E+00	5578
C2orf27A	chr2:131682426-131767404	3	0.582	0.195	1.532	8.265E-02	2699
CRABP1	chr15:78340323-78348230	4	0.007	0.002	-0.675	5.640E-02	8381
CRABP2	chr1:156699607-156705667	1	0.002	-0.005	-1.574	7.648E-05	9059
C2orf27B	chr2:131794960-131801661	1	0.0	0.0	0.000	1.000E+00	17826
LOC102467226	chr5:121322549-121325837	0	0.0	0.0	0.000	1.000E+00	18564
C7orf71	chr7:26637870-26647270	0	0.0	-0.002	0.000	1.000E+00	23043
LOC102467222	chr8:20953632-20968938	2	0.871	0.292	0.000	1.000E+00	2491
PRAMEF7	chr1:12916646-12920480	0	0.0	0.0	0.000	1.000E+00	18564
ZNF419	chr19:57487710-57494680	1	0.0	0.0	0.021	9.248E-01	17135
ZNF418	chr19:57921883-57935387	0	0.0	0.0	0.025	9.291E-01	18005
ZNF417	chr19:57905773-57916616	0	0.0	0.0	0.299	2.245E-01	12638
ZNF416	chr19:57571565-57578927	0	0.0	0.0	0.173	4.389E-01	14420
ZNF415	chr19:53107878-53132920	0	0.0	0.0	-0.651	1.317E-04	6283
ZNF414	chr19:8510577-8514164	0	0.0	-0.001	0.449	6.007E-01	19947
ZNF410	chr14:73886614-73932288	1	0.001	-0.001	0.088	5.250E-01	19925
AGBL1-AS1	chr15:86296833-86316968	1	0.0	0.0	0.000	1.000E+00	17854
LOXL1-AS1	chr15:73917467-73928248	3	0.223	0.071	0.000	1.000E+00	7857
LOC101927870	chr7:103445206-103514007	2	0.053	0.018	0.000	1.000E+00	11201
LINC01543	chr18:26422994-26438044	4	0.335	0.112	0.000	1.000E+00	6567
POU4F1	chr13:78599094-78603560	0	0.0	0.0	-0.063	9.345E-01	18057
POU4F2	chr4:146638892-146642471	0	0.0	0.0	1.459	1.000E+00	18564
POU4F3	chr5:146339023-146340520	0	0.0	0.0	0.183	1.000E+00	18564
LINC01547	chr21:44933283-44939913	2	0.0	-0.016	0.000	1.000E+00	24213
LINC01546	chrX:3271819-3284653	0	0.0	0.0	0.000	1.000E+00	18564
LINC01545	chrX:46887418-46899704	0	0.0	-0.0	0.000	1.000E+00	20119
FBF1	chr17:75909573-75938232	1	0.014	-0.001	0.569	3.575E-01	17871
RASA4	chr7:102579645-102616758	0	0.0	0.0	-1.142	8.407E-13	3122
LINC01549	chr21:17438889-17449185	3	1.005	0.336	0.000	1.000E+00	1617
LINC01548	chr21:33165469-33170236	3	0.001	0.0	0.000	1.000E+00	16814
HM13	chr20:31514409-31569567	1	0.0	-0.005	0.521	9.689E-14	4326
RASA2	chr3:141487046-141615363	0	0.0	-0.002	-0.189	3.956E-01	19468
RASA3	chr13:113977782-114132623	0	0.0	-0.001	-0.076	8.910E-01	21462
ACTN3	chr11:66546394-66563329	1	0.086	0.028	-1.048	5.227E-01	8315
ACTN2	chr1:236686453-236764627	0	0.0	0.0	-1.255	1.701E-01	12040
ACTN1	chr14:68874122-68979366	0	0.0	-0.004	0.354	5.544E-03	11931
ACTN4	chr19:38647615-38730532	0	0.0	-0.002	0.154	5.941E-01	21083
LOC105372038	chr18:27336990-27342656	0	0.0	0.0	0.000	1.000E+00	18564
EZR	chr6:158765740-158818308	3	0.51	0.169	0.494	1.080E-16	804
PRR29-AS1	chr17:63996070-63999899	3	0.031	0.009	0.000	1.000E+00	12497
SNORD70B	chr2:202278112-202278187	1	0.0	0.0	0.000	1.000E+00	18269
AMER1	chrX:64185116-64205708	0	0.0	0.0	-0.716	1.160E-03	7208
LOC105377143	chr3:66730377-66738336	5	0.046	0.015	0.000	1.000E+00	11502
MIR4269	chr2:239305461-239305545	5	1.087	0.364	0.000	1.000E+00	1337
MIR4268	chr2:219906501-219906565	1	0.016	0.005	0.000	1.000E+00	13364
MIR4263	chr2:27996366-27996449	3	0.523	0.175	0.000	1.000E+00	5026
MIR4262	chr2:11836932-11836986	0	0.0	-0.006	0.000	1.000E+00	23895
MIR4261	chr2:10192613-10192671	1	0.0	-0.0	0.000	1.000E+00	21739
MIR4260	chr1:209623443-209623510	2	0.002	-0.003	0.000	1.000E+00	23403
MIR4267	chr2:110069960-110070042	0	0.0	0.0	0.000	1.000E+00	18564
MIR4266	chr2:109313570-109313625	3	0.574	0.192	0.000	1.000E+00	4595
MIR4265	chr2:109141489-109141588	3	0.042	0.014	0.000	1.000E+00	11727
MIR4264	chr2:79649293-79649359	1	0.0	0.0	0.000	1.000E+00	18271
N6AMT1	chr21:28876063-28885373	4	0.642	0.215	-0.286	7.360E-04	1620
NHS-AS1	chrX:17552348-17559127	0	0.0	0.0	0.000	1.000E+00	18564
OR5J2	chr11:56176617-56177556	0	0.0	0.0	0.000	1.000E+00	18564
LOC105375773	chr8:133663760-133684066	4	0.0	0.0	0.000	1.000E+00	18543
ARHGAP27P1-BPTFP1-KPNA2P3	chr17:64749661-64781999	1	0.014	0.003	0.000	1.000E+00	14057
ABLIM1	chr10:114431109-114526926	0	0.0	-0.133	-1.161	1.540E-17	3762
ABLIM3	chr5:149141446-149260438	2	0.002	-0.005	-1.109	6.256E-21	3056
ABLIM2	chr4:7965309-8158832	1	0.317	0.073	1.164	4.587E-02	4231
MIR3130-1	chr2:206783233-206783308	3	0.164	0.055	0.000	1.000E+00	8527
LINC00632	chrX:140709758-140712322	1	0.001	0.0	0.000	1.000E+00	16939
LINC00630	chrX:102769152-102886771	0	0.0	0.0	0.000	1.000E+00	18564
LINC00636	chr3:107883204-107928906	1	0.001	-0.0	0.000	1.000E+00	20662
LINC00637	chr14:103847720-103858049	2	0.424	0.141	0.000	1.000E+00	5856
LINC00634	chr22:41952186-41958942	0	0.0	-0.0	3.852	1.000E+00	19396
LINC00635	chr3:107841661-107878068	1	0.001	-0.0	0.000	1.000E+00	20427
LINC00638	chr14:104821200-104823718	0	0.0	-0.0	0.000	1.000E+00	20773
LINC00639	chr14:38749338-38916882	2	0.001	0.0	0.000	1.000E+00	16484
PTGER4P2-CDK2AP2P2	chr9:62840644-62847206	1	0.005	0.002	0.000	1.000E+00	14815
BIVM-ERCC5	chr13:102807145-102876001	0	0.0	0.0	0.000	1.000E+00	18564
RAB6D	chr2:131360491-131364158	1	0.0	0.0	1.907	6.967E-07	4548
TSPOAP1-AS1	chr17:58325449-58353727	1	0.001	-0.006	0.000	1.000E+00	23848
RAB6A	chr11:73675637-73760093	0	0.0	-0.0	0.291	1.190E-03	7777
RAB6B	chr3:133824240-133895847	1	0.033	0.011	-0.055	6.459E-01	10533
RAB6C	chr2:129979661-129982738	0	0.0	0.0	1.400	7.033E-03	8281
LOC100506368	chr11:86955620-87000947	1	0.032	0.009	0.000	1.000E+00	12474
DLGAP4-AS1	chr20:36507701-36573275	2	0.029	-0.002	0.000	1.000E+00	23180
NLGN1-AS1	chr3:173910498-173920796	2	1.251	0.419	0.000	1.000E+00	1031
DAOA	chr13:105465866-105491034	2	0.906	0.303	0.104	1.000E+00	2307
ERVV-1	chr19:53014090-53016580	0	0.0	0.0	0.104	1.000E+00	18564
ERVV-2	chr19:53044737-53051127	0	0.0	0.0	1.233	5.930E-01	15561
LOC101929006	chr6:29223972-29290440	1	0.0	0.0	0.000	1.000E+00	17190
KRTAP5-AS1	chr11:1572740-1599184	0	0.0	-0.0	0.000	1.000E+00	21432
GDI2	chr10:5765222-5813549	7	0.304	0.102	0.216	1.819E-02	3411
LOC105374428	chr4:42299011-42391268	1	0.697	0.233	0.000	1.000E+00	3685
GDI1	chrX:154436912-154443467	0	0.0	-0.0	0.594	1.145E-07	5472
CALM3	chr19:46601149-46610782	0	0.0	-0.0	0.244	3.011E-02	11088
LOC105370333	chr13:100086030-100088943	2	0.001	0.0	0.000	1.000E+00	17000
MMP25-AS1	chr16:3052124-3059370	1	0.0	-0.003	0.000	1.000E+00	23405
TTC30B	chr2:177550152-177552796	1	0.001	0.0	-0.157	6.161E-01	14406
TFAP4	chr16:4257185-4273000	0	0.0	-0.006	-1.123	1.687E-03	11049
SPDL1	chr5:169584079-169604777	0	0.0	0.0	-0.015	9.522E-01	18204
MIR7109	chr22:31621466-31621531	2	0.058	-0.004	0.000	1.000E+00	23653
MIR7108	chr19:2434913-2435000	1	0.001	-0.008	0.000	1.000E+00	23969
ZMYM4-AS1	chr1:35358823-35366077	0	0.0	-0.0	0.000	1.000E+00	18998
LOC100506985	chr1:24539273-24556024	2	0.003	0.0	0.000	1.000E+00	16980
MIR7107	chr12:121444272-121444352	1	0.0	-0.0	0.000	1.000E+00	20141
MIR7106	chr12:113159112-113159177	0	0.0	-0.006	0.000	1.000E+00	23846
UPK1A	chr19:35666515-35678485	1	0.001	-0.0	-0.902	4.304E-01	16785
SPTA1	chr1:158610705-158686715	0	0.0	0.0	0.000	1.000E+00	18564
HGSNAT	chr8:43140448-43202827	0	0.0	-0.0	-0.038	7.361E-01	19778
CRYZL1	chr21:33589340-33641854	3	0.414	0.139	-0.297	1.745E-02	2929
SERF2	chr15:43791975-43796089	0	0.0	-0.0	0.356	6.959E-02	11269
OR4L1	chr14:20060044-20060983	2	0.0	0.0	0.000	1.000E+00	17075
NAV2-AS2	chr11:20043774-20049303	2	0.486	0.157	0.000	1.000E+00	5422
NAV2-AS4	chr11:19510892-19524078	0	0.0	-0.001	0.000	1.000E+00	22507
NAV2-AS5	chr11:19502672-19507229	0	0.0	-0.0	0.000	1.000E+00	21812
PGM5P4-AS1	chr2:113528646-113542690	0	0.0	0.0	0.000	1.000E+00	18564
NAT9	chr17:74770528-74776425	0	0.0	-0.054	-0.037	8.924E-01	23917
NAT8	chr2:73640722-73642410	0	0.0	-0.0	0.104	1.000E+00	19241
NAT2	chr8:18391244-18401213	0	0.0	0.0	-1.211	1.000E+00	18564
NAT1	chr8:18210102-18223689	3	1.069	0.358	2.558	5.561E-02	844
ADGRL4	chr1:78889763-79006810	2	0.433	0.145	0.000	1.000E+00	5760
ADGRL2	chr1:81800375-81993932	1	0.181	0.06	-0.410	4.636E-02	4556
ADGRL3	chr4:61201255-62078335	0	0.0	0.0	0.126	1.000E+00	18564
ADGRL1	chr19:14147736-14206185	0	0.0	-0.0	0.118	7.290E-01	19040
LOC100996318	chr1:121090288-121098265	0	0.0	0.0	0.000	1.000E+00	18564
FAIM2	chr12:49866895-49903977	1	0.0	-0.001	17.229	1.000E+00	21891
COX5A	chr15:74920275-74938154	0	0.0	-0.002	0.102	4.808E-01	20465
TMEM259	chr19:1009650-1021142	0	0.0	-0.002	0.759	1.032E-01	15658
TMEM258	chr11:61789129-61792613	1	0.001	-0.002	0.034	8.882E-01	22467
TMEM256	chr17:7402973-7404138	1	0.0	-0.0	0.017	9.667E-01	21059
TMEM254	chr10:80078645-80092551	0	0.0	-0.0	-0.148	1.714E-01	14993
TMEM253	chr14:21098936-21103724	0	0.0	-0.0	2.848	1.000E+00	20270
TMEM252	chr9:68536581-68540867	3	0.139	0.046	0.392	1.000E+00	9029
TMEM251	chr14:93184973-93188460	0	0.0	-0.0	0.450	7.914E-03	9374
TMEM250	chr9:136114580-136118431	1	0.001	-0.002	0.713	8.496E-03	11780
SIPA1L1	chr14:71320476-71741229	0	0.0	-0.008	-0.196	2.091E-01	18940
SIPA1L3	chr19:37907220-38208372	0	0.0	-0.0	0.030	9.442E-01	20111
SIPA1L2	chr1:232397965-232515608	2	0.054	0.018	0.154	5.214E-01	9097
LOC105371880	chr17:69475253-69485532	7	1.64	0.549	0.000	1.000E+00	502
PPFIA4	chr1:203026520-203078736	0	0.0	-0.003	-0.064	9.687E-01	23270
SLC35F5	chr2:113706720-113756693	2	0.11	0.037	-0.231	1.478E-01	6119
SLC35F4	chr14:57563921-57864999	1	0.04	0.014	2.127	1.000E+00	11748
SLC35F6	chr2:26764273-26781231	4	0.565	0.081	0.323	8.150E-04	2902
SLC35F1	chr6:117907525-118317676	1	0.026	0.009	0.619	2.207E-01	8614
SLC35F3	chr1:233904711-234324518	1	0.0	-0.001	-1.454	4.880E-22	2529
SLC35F2	chr11:107790990-107859188	4	0.703	0.235	0.617	5.049E-17	608
SUPV3L1	chr10:69180203-69209098	1	0.0	-0.001	-0.250	1.503E-02	11531
LMAN1L	chr15:74812852-74825758	2	0.098	0.014	0.793	2.182E-01	7943
TSPAN18	chr11:44764425-44932426	0	0.0	-0.0	5.995	1.370E-02	9782
TSPAN19	chr12:85014314-85036277	0	0.0	0.0	-1.649	1.386E-01	11677
MPC2	chr1:167916674-167936201	3	0.537	0.18	0.823	2.832E-15	814
MPC1	chr6:166364919-166383013	0	0.0	-0.001	0.181	3.949E-01	18296
TSPAN10	chr17:81642304-81648755	0	0.0	-0.001	0.094	8.982E-01	22044
TSPAN11	chr12:30926903-30996602	1	0.289	0.097	-0.247	8.261E-01	6552
TSPAN12	chr7:120787319-120858123	4	0.012	0.004	-1.775	2.336E-26	1311
LOC100132741	chrX:71778168-71784378	1	0.052	0.017	0.000	1.000E+00	11225
TSPAN14	chr10:80454264-80522630	1	0.074	-0.01	0.238	4.631E-03	12219
TSPAN15	chr10:69451466-69507669	1	0.0	-0.016	-0.494	1.447E-02	13764
TSPAN16	chr19:11296138-11315969	0	0.0	-0.012	0.392	1.000E+00	24110
TSPAN17	chr5:176647483-176659058	2	0.406	0.136	0.525	3.758E-03	2585
SPRY4-AS1	chr5:142325292-142464054	1	0.307	0.102	0.000	1.000E+00	6877
LOC101929109	chr5:76606610-76608969	0	0.0	-0.001	0.000	1.000E+00	22636
LOC101059948	chr19:49018247-49019484	0	0.0	-0.001	0.000	1.000E+00	22897
LOC101929106	chr3:187197089-187207629	1	0.0	-0.0	0.000	1.000E+00	20684
EAF1	chr3:15427556-15442613	1	0.725	0.242	-0.482	3.210E-08	920
EAF2	chr3:121835179-121886526	5	1.143	0.383	5.463	3.023E-74	62
FOXF1	chr16:86510526-86514464	0	0.0	0.0	0.104	1.000E+00	18564
FOXF2	chr6:1389575-1395603	1	0.185	0.061	0.166	9.252E-01	8013
RBPJL	chr20:45306842-45317824	0	0.0	-0.011	-2.339	1.000E+00	24089
TMUB1	chr7:151081084-151083326	2	0.001	-0.004	1.307	4.527E-02	14884
TMUB2	chr17:44186950-44191929	1	0.0	-0.007	0.233	1.340E-01	17636
SCGB1C1	chr11:193079-194573	0	0.0	0.0	0.000	1.000E+00	18564
SCGB1C2	chr17:137570-138992	0	0.0	0.0	0.000	1.000E+00	18564
SYNCRIP	chr6:85607783-85642922	0	0.0	0.0	0.004	9.775E-01	18392
LOC100240728	chr7:56482104-56483319	0	0.0	0.0	0.000	1.000E+00	18564
TBC1D7-LOC100130357	chr6:13266541-13328583	0	0.0	-0.0	0.000	1.000E+00	21781
USP5	chr12:6852120-6866631	0	0.0	-0.003	0.120	4.648E-01	20407
PRR23D2	chr8:7778590-7781413	0	0.0	0.0	-0.558	1.000E+00	18564
MMAB	chr12:109553715-109573553	0	0.0	-0.0	-0.566	1.690E-06	5546
TYR	chr11:89177871-89295759	0	0.0	0.0	0.969	1.000E+00	18564
ALG8	chr11:78100941-78139653	2	0.126	0.041	0.011	9.482E-01	9079
ALG9	chr11:111782194-111871281	0	0.0	-0.001	-0.272	1.976E-02	11973
ALG2	chr9:99216424-99221964	0	0.0	-0.0	1.024	2.078E-20	2345
ALG3	chr3:184242328-184248971	1	0.077	0.026	-0.333	4.487E-02	5679
ALG1	chr16:5071808-5087379	1	0.021	0.007	-0.499	1.545E-03	5179
ALG6	chr1:63367626-63438552	0	0.0	0.0	-0.332	2.132E-02	9286
ALG5	chr13:36949770-36999367	2	0.001	0.0	-0.036	8.466E-01	15370
WIF1	chr12:65050623-65121566	1	0.0	0.0	0.154	8.507E-01	16021
PDXP	chr22:37658729-37666932	0	0.0	-0.001	0.265	2.081E-01	16758
RNGTT	chr6:88609896-88963629	1	0.022	0.007	0.256	9.450E-02	7674
KIAA1324L	chr7:86876905-87040234	0	0.0	-0.0	-0.479	4.982E-01	18842
PARP8	chr5:50666937-50846522	0	0.0	0.0	-2.995	2.293E-47	997
ERI3-IT1	chr1:44243375-44244283	0	0.0	-0.0	0.000	1.000E+00	21702
INSL5	chr1:66797740-66801259	1	0.001	0.0	-3.339	1.000E+00	16404
INSL4	chr9:5231418-5233967	1	0.077	0.026	0.392	1.000E+00	10399
HAR1A	chr20:63101291-63104386	5	0.068	0.022	0.000	1.000E+00	10716
INSL6	chr9:5163862-5185618	1	0.545	0.183	0.057	8.907E-01	4617
GALR1	chr18:77250051-77270140	2	0.412	0.138	-0.610	4.743E-01	4720
INSL3	chr19:17816512-17821574	0	0.0	-0.002	-1.176	1.000E+00	22995
RAB8B	chr15:63189528-63267774	4	0.209	0.069	0.064	6.634E-01	6887
HGS	chr17:81683931-81702121	0	0.0	-0.0	0.363	1.854E-01	14971
MIR4794	chr1:64579846-64579921	2	0.007	0.002	0.000	1.000E+00	14537
SNORD111B	chr16:70529498-70529599	0	0.0	-0.0	0.000	1.000E+00	20357
MIR4793	chr3:48644193-48644280	1	0.0	-0.0	0.000	1.000E+00	21747
RTN3	chr11:63681449-63759891	2	0.054	0.016	-0.312	3.456E-04	4104
RDM1	chr17:35918080-35930299	5	0.133	0.044	-0.879	3.337E-01	6721
CLUL1	chr18:596997-650293	0	0.0	-0.0	-0.322	2.630E-01	16355
PDX1	chr13:27920030-27926314	0	0.0	-0.0	1.600	9.842E-02	12564
TNFRSF14-AS1	chr1:2549919-2557011	1	0.0	-0.0	0.000	1.000E+00	21454
LOC101930094	chr21:42496538-42497443	6	0.4	0.128	0.000	1.000E+00	6181
LOC101927415	chr12:123581065-123584327	1	0.0	-0.0	0.000	1.000E+00	20918
LOC101927417	chr1:15326679-15343883	1	0.014	-0.001	0.000	1.000E+00	22698
LOC101927410	chr18:10661932-10666887	0	0.0	-0.0	0.000	1.000E+00	19008
INMT	chr7:30752134-30757602	1	0.162	0.053	-1.227	1.615E-01	5603
LOC101927419	chr10:101252820-101263550	0	0.0	-0.0	0.000	1.000E+00	19808
LOC101927418	chr14:44898907-44911917	0	0.0	0.0	0.000	1.000E+00	18564
TMEM246-AS1	chr9:101468438-101481506	2	0.009	0.003	0.000	1.000E+00	14309
LINC01343	chr1:38209033-38214767	2	0.01	0.003	0.000	1.000E+00	14055
MIR4798	chr4:7310449-7310524	0	0.0	0.0	0.000	1.000E+00	18564
FECH	chr18:57544388-57586702	0	0.0	-0.0	1.045	2.525E-26	2055
ADAP1	chr7:897899-955407	1	0.0	-0.024	0.165	7.689E-01	23246
ADAP2	chr17:30921735-30959193	1	0.0	0.0	0.052	8.744E-01	17059
KLHL10	chr17:41835684-41848363	0	0.0	-0.005	2.619	1.000E+00	23808
KLHL11	chr17:41848518-41865431	0	0.0	-0.002	-0.171	3.438E-01	19253
KLHL12	chr1:202891095-202927272	0	0.0	-0.0	-0.276	1.546E-02	10845
KLHL13	chrX:117897812-118116865	0	0.0	0.0	-2.762	1.000E+00	18564
KLHL14	chr18:32672672-32773011	2	0.001	0.0	-3.635	1.000E+00	16289
KLHL15	chrX:23983715-24027186	3	0.024	0.008	-0.615	3.137E-03	5352
KLHL17	chr1:960586-965719	0	0.0	-0.001	0.190	7.490E-01	20617
KLHL18	chr3:47282839-47346816	0	0.0	-0.0	0.356	8.742E-04	7448
DMRTB1	chr1:53459398-53467487	0	0.0	-0.0	0.000	1.000E+00	19858
TONSL-AS1	chr8:144435167-144439893	0	0.0	-0.0	0.000	1.000E+00	19987
IER5	chr1:181088501-181090843	0	0.0	-0.032	-0.166	8.561E-01	23703
SOWAHB	chr4:76894151-76897926	2	0.021	0.007	-1.247	1.139E-11	2379
GABPB2	chr1:151070577-151125545	0	0.0	-0.002	-0.407	4.851E-02	14334
IGIP	chr5:140125935-140128806	3	0.037	0.012	-0.856	2.850E-06	3346
ZNF529-AS1	chr19:36573069-36594716	0	0.0	0.0	0.000	1.000E+00	18564
SLU7	chr5:160401640-160419161	1	0.0	-0.0	-0.287	2.264E-03	8612
IER2	chr19:13150467-13154904	0	0.0	-0.002	-0.807	1.245E-05	7600
LOC100130987	chr11:67317838-67391687	1	0.0	-0.027	0.000	1.000E+00	24292
SLC16A12-AS1	chr10:89455990-89468151	1	0.038	0.012	0.000	1.000E+00	11910
LOC105369340	chr11:64245865-64248214	4	0.313	0.101	0.000	1.000E+00	6922
RTEL1-TNFRSF6B	chr20:63657809-63698698	1	0.851	0.283	0.011	9.982E-01	2662
SLN	chr11:107707374-107712061	5	0.815	0.273	0.104	1.000E+00	2867
SLK	chr10:103967184-104029233	1	0.351	0.116	0.322	2.805E-02	3362
BTG3-AS1	chr21:17611685-17614104	3	0.24	0.08	0.000	1.000E+00	7560
SLA	chr8:133036727-133103066	4	0.66	0.22	1.666	4.184E-02	2217
PHYH	chr10:13277795-13299746	0	0.0	-0.0	-0.269	5.475E-02	10827
GFY	chr19:49426430-49428818	0	0.0	-0.003	0.392	1.000E+00	23428
NOTCH4	chr6:32194842-32224067	1	0.081	0.025	1.063	6.545E-01	9104
PHGR1	chr15:40351032-40356433	1	0.066	0.004	5.081	3.984E-02	7453
MEAF6	chr1:37489960-37514819	4	1.123	0.346	0.585	4.166E-09	433
MSMP	chr9:35752990-35754277	2	0.391	0.128	5.935	8.359E-02	3649
AZIN1	chr8:102826301-102864200	0	0.0	-0.004	-0.022	9.014E-01	23223
NOTCH1	chr9:136494432-136546048	0	0.0	-0.001	-0.186	7.719E-01	20703
NOTCH2	chr1:119935112-120069703	1	0.075	0.025	0.978	1.455E-11	1982
AZIN2	chr1:33082177-33101892	0	0.0	-0.006	-0.051	9.215E-01	23512
ZNF658	chr9:66903360-66932141	0	0.0	0.0	-1.292	1.424E-04	6320
ZNF655	chr7:99558824-99576456	0	0.0	-0.0	-1.026	1.000E+00	18844
TCTEX1D2	chr3:196291218-196318294	0	0.0	-0.001	-0.467	9.969E-03	11183
TCTEX1D1	chr1:66752456-66779047	1	0.038	0.013	0.000	1.000E+00	11859
ZNF653	chr19:11483426-11505923	0	0.0	-0.009	1.079	4.451E-02	15334
ZNF652	chr17:49289205-49362473	3	0.244	0.074	0.976	1.248E-17	1079
MIR5692A2	chr8:12719131-12719190	1	0.001	0.0	0.000	1.000E+00	16511
MIR5692A1	chr8:12719126-12719195	1	0.001	0.0	0.000	1.000E+00	16514
LOC100286906	chr7:155382075-155401782	1	0.927	0.31	0.000	1.000E+00	2160
N4BP2L1	chr13:32400722-32428178	0	0.0	0.0	-1.112	6.479E-10	3809
RAPGEF5	chr7:22118289-22356914	2	0.773	0.259	1.787	6.293E-28	384
RAPGEF6	chr5:131463614-131635236	0	0.0	-0.0	-0.506	3.434E-03	8143
N4BP2L2	chr13:32516892-32538795	0	0.0	0.0	-0.229	8.321E-02	10816
RAPGEF1	chr9:131576769-131709842	0	0.0	-0.037	0.265	1.027E-01	17593
RAPGEF2	chr4:159227631-159360099	2	0.143	0.035	1.244	3.284E-17	1335
RAPGEF3	chr12:47734669-47759106	3	0.135	0.029	0.337	4.495E-01	7969
ZKSCAN7-AS1	chr3:44557356-44685653	0	0.0	0.0	0.000	1.000E+00	18564
ZNF384	chr12:6666476-6689572	0	0.0	-0.001	0.060	6.181E-01	20504
ZNF383	chr19:37217925-37243924	0	0.0	0.0	-0.653	2.329E-06	5103
ZNF382	chr19:36605304-36628597	0	0.0	0.0	-0.119	5.715E-01	15423
POC1B	chr12:89419720-89526262	4	0.001	-0.004	-0.267	1.826E-01	18007
SIL1	chr5:138946720-139198376	2	0.047	0.012	0.378	7.193E-02	6946
KRTAP3-2	chr17:40999192-40999886	0	0.0	-0.001	0.000	1.000E+00	22093
MIR4423	chr1:85133793-85133873	0	0.0	-0.0	0.000	1.000E+00	21790
KRTAP3-1	chr17:41008520-41009114	0	0.0	-0.0	0.000	1.000E+00	21488
SCHLAP1	chr2:180692103-180916939	1	0.001	0.0	0.000	1.000E+00	16959
SNRPD3	chr22:24555649-24574964	0	0.0	-0.011	-0.058	6.888E-01	22686
SNRPD2	chr19:45687453-45692316	1	0.029	-0.001	-0.182	1.821E-01	16433
SNRPD1	chr18:21612268-21630245	1	0.005	0.001	-0.255	1.076E-02	7084
LOC101928775	chr9:115739669-115744239	2	0.023	0.008	0.000	1.000E+00	12700
NMBR	chr6:142074483-142147105	1	0.0	-0.001	0.000	1.000E+00	22592
LINC01550	chr14:97925609-97978124	0	0.0	0.0	0.000	1.000E+00	18564
RBM26-AS1	chr13:79406308-79424333	2	0.089	0.03	0.000	1.000E+00	10053
PKP2	chr12:32790745-32896846	2	0.995	0.333	0.998	8.052E-22	249
CTAGE8	chr7:144266673-144269784	2	0.0	0.0	3.768	4.132E-01	13411
IFT43	chr14:75985752-76083749	0	0.0	0.0	0.140	7.754E-01	16830
IFT46	chr11:118544527-118566076	0	0.0	-0.005	0.056	7.883E-01	22833
RXYLT1-AS1	chr12:63808844-63822156	2	0.007	-0.0	0.000	1.000E+00	20038
NOP14-AS1	chr4:2935545-2951073	0	0.0	-0.001	0.000	1.000E+00	21946
CRIM1-DT	chr2:36354748-36355570	3	1.228	0.411	0.000	1.000E+00	1069
GLDN	chr15:51377245-51408001	1	0.0	-0.0	0.392	1.000E+00	19286
GLDC	chr9:6532463-6645692	1	0.0	0.0	-0.080	8.418E-01	17115
QPCT	chr2:37344609-37373322	0	0.0	-0.0	-0.325	3.331E-02	10627
LINC01559	chr12:13370670-13376745	0	0.0	0.0	0.000	1.000E+00	18564
PC	chr11:66848525-66907869	2	0.193	0.037	0.460	2.154E-01	6505
GRK5	chr10:119207684-119455619	0	0.0	-0.001	-0.276	2.422E-01	16487
LINC01835	chr19:15851993-15864904	2	0.726	0.243	0.000	1.000E+00	3507
LINC01833	chr2:44931120-44938888	0	0.0	-0.0	0.000	1.000E+00	18873
LINC01832	chr2:138101883-138105905	1	0.005	0.002	0.000	1.000E+00	14959
LINC01831	chr2:104412151-104414031	1	0.009	0.003	0.000	1.000E+00	14109
DHRS11	chr17:36591795-36600804	0	0.0	-0.0	-0.206	6.304E-01	16393
DHRS12	chr13:51770776-51804162	4	0.018	0.005	-0.057	8.891E-01	12767
DHRS13	chr17:28897780-28903071	1	0.014	-0.0	0.064	7.858E-01	19821
LINC01838	chr19:34905314-34908190	1	0.202	0.067	0.000	1.000E+00	7986
GPR89B	chr1:147928373-147993592	0	0.0	0.0	-0.012	9.852E-01	18463
GPR89A	chr1:145607959-145670464	0	0.0	-0.0	0.462	1.238E-01	12138
MAP1LC3B2	chr12:116559380-116576593	3	0.067	0.012	-0.555	7.725E-01	10952
LGMN	chr14:92703806-92748702	4	0.17	0.054	0.934	1.003E-16	1227
NBDY	chrX:56729218-56819178	1	0.002	0.001	0.125	5.056E-01	12832
OR6C76	chr12:55426253-55427192	0	0.0	0.0	0.000	1.000E+00	18564
CAPS2	chr12:75275978-75330332	1	0.001	0.0	-0.242	6.482E-01	14204
EHMT1	chr9:137618991-137836126	1	0.007	-0.001	0.510	1.530E-04	8490
EHMT2	chr6:31879759-31897707	1	0.215	0.07	-0.331	6.606E-01	6856
ADIPOR2	chr12:1691080-1788679	2	0.001	-0.003	0.181	1.050E-01	16338
ADIPOR1	chr1:202940824-202958396	0	0.0	-0.0	0.311	1.298E-05	6928
NBPF26	chr1:120805555-120842215	1	0.047	0.016	0.000	1.000E+00	11461
NBPF20	chr1:145289899-145405778	0	0.0	0.0	-0.511	3.866E-02	9932
MARK4	chr19:45251257-45305283	1	0.001	0.0	0.837	2.000E-07	4187
STOX1	chr10:68827536-68893060	1	0.002	0.001	-0.442	2.033E-01	10892
MARK1	chr1:220528182-220664457	0	0.0	0.0	-0.344	7.357E-03	8313
MARK2	chr11:63838927-63911020	0	0.0	-0.007	0.281	3.498E-02	14794
STOX2	chr4:183798021-184023530	0	0.0	0.0	-1.903	5.643E-09	4080
IGBP1	chrX:70133467-70166323	1	0.002	0.001	-0.309	1.391E-03	6269
RN7SL1	chr14:49586579-49586878	2	0.023	0.007	0.000	1.000E+00	12987
RN7SL2	chr14:49862550-49862849	0	0.0	-0.001	0.000	1.000E+00	22191
RN7SL3	chr14:49853615-49853914	0	0.0	-0.001	0.000	1.000E+00	22461
TPD52L2	chr20:63865227-63891545	1	0.079	0.024	0.117	3.142E-01	7663
TPD52L3	chr9:6328348-6330918	0	0.0	0.0	0.000	1.000E+00	18564
TPD52L1	chr6:125153728-125264406	1	0.001	-0.024	-0.424	1.296E-03	11322
EFCAB11	chr14:89923276-89954777	0	0.0	0.0	-1.429	1.100E-28	1614
EFCAB10	chr7:105565107-105581542	2	0.002	-0.0	0.870	3.148E-01	16265
EFCAB13	chr17:47323960-47430710	0	0.0	-0.001	-0.502	3.075E-01	17331
EFCAB12	chr3:129401320-129428651	1	0.737	0.235	4.352	1.769E-13	690
EFCAB14	chr1:46675158-46719064	2	0.013	0.001	-0.428	1.695E-05	4636
OR7E47P	chr12:52093568-52108319	1	0.1	0.011	2.878	3.304E-22	1313
CAPSL	chr5:35904295-35938779	2	0.001	0.0	0.969	7.792E-01	14808
ACTR3C	chr7:150247211-150302980	0	0.0	-0.017	-0.329	1.102E-01	17570
ACTR3B	chr7:152759748-152855379	1	0.0	0.0	-0.718	1.356E-07	4498
WDR13	chrX:48597808-48605194	0	0.0	-0.0	0.681	2.734E-02	11086
WDR12	chr2:202880599-202912226	0	0.0	0.0	-1.145	6.608E-25	1821
WDR11	chr10:120851174-120909526	3	0.012	0.004	0.153	2.302E-01	9521
WDR17	chr4:176065833-176182828	0	0.0	0.0	-0.670	1.254E-04	6264
WDR19	chr4:39182403-39285810	0	0.0	0.0	-0.375	2.596E-02	9490
WDR18	chr19:984327-994570	0	0.0	-0.007	0.180	7.145E-01	22647
STK24-AS1	chr13:98577254-98578841	2	0.047	0.014	0.000	1.000E+00	11726
NAGPA-AS1	chr16:5033701-5042971	1	0.289	0.096	0.000	1.000E+00	7082
LINC00879	chr3:94938262-94991328	0	0.0	0.0	0.000	1.000E+00	18564
ATP11A-AS1	chr13:112745448-112754731	0	0.0	-0.0	0.000	1.000E+00	20932
LINC00877	chr3:72035518-72100455	1	0.001	-0.0	0.000	1.000E+00	19679
LINC00870	chr3:72151256-72174339	1	0.0	-0.0	0.000	1.000E+00	20277
LINC00871	chr14:46471358-46501901	0	0.0	0.0	0.000	1.000E+00	18564
USP9X	chrX:41085634-41236579	1	0.0	0.0	0.114	6.077E-01	14804
MYHAS	chr17:10383131-10625540	0	0.0	0.0	0.000	1.000E+00	18564
LINC01963	chr2:216216888-216220192	2	0.003	0.001	0.000	1.000E+00	15717
NLRP2B	chrX:57677066-57680260	0	0.0	0.0	0.681	1.000E+00	18564
ACAD11	chr3:132558137-132660131	0	0.0	0.0	-0.264	8.614E-02	10888
KRT33B	chr17:41363493-41369800	2	0.001	0.0	0.000	1.000E+00	17511
CGGBP1	chr3:88051949-88058996	0	0.0	0.0	-0.130	3.199E-01	13476
ZFP41	chr8:143246938-143262705	3	0.09	0.03	-0.018	9.652E-01	9914
ZFP42	chr4:187995770-188005049	0	0.0	0.0	-0.258	8.745E-01	17589
MYADML2	chr17:81939644-81947233	1	0.0	-0.001	-0.394	7.802E-01	20951
PLOD3	chr7:101205976-101217730	2	0.009	0.001	0.340	2.558E-01	11056
LDLRAD1	chr1:54007297-54018186	1	0.0	-0.001	-0.577	6.704E-01	20391
LDLRAD2	chr1:21812264-21825221	3	0.083	0.027	0.969	8.189E-01	9543
LDLRAD3	chr11:35943980-36232136	1	0.084	0.028	0.846	3.607E-21	1189
LDLRAD4	chr18:13218729-13652754	4	0.801	0.22	2.611	3.684E-37	349
CGAS	chr6:73425132-73452320	0	0.0	-0.0	-0.280	8.062E-01	18585
APEH	chr3:49674001-49683501	0	0.0	0.0	-0.149	2.388E-01	12742
DEFB135	chr8:11982320-11984590	1	0.221	0.074	0.000	1.000E+00	7743
DEFB136	chr8:11973936-11974599	1	0.377	0.126	0.000	1.000E+00	6231
DEFB132	chr20:257735-261095	5	1.43	0.478	0.226	7.526E-01	694
DEFB133	chr6:49946100-49949444	1	0.001	0.0	0.000	1.000E+00	16165
IPW	chr15:25116544-25122476	0	0.0	0.0	0.000	1.000E+00	18564
LINC02119	chr5:38148479-38153715	2	0.366	0.123	0.000	1.000E+00	6331
LINC02118	chr5:52008030-52043909	0	0.0	0.0	0.000	1.000E+00	18564
LINC02115	chr5:103528433-103541985	1	0.0	0.0	0.000	1.000E+00	18000
LINC02114	chr5:4773480-4774865	1	0.006	0.002	0.000	1.000E+00	14741
LINC02116	chr5:1855969-1856568	2	0.104	0.035	0.000	1.000E+00	9711
LINC02111	chr5:17378905-17387310	0	0.0	-0.0	0.000	1.000E+00	20428
NKX6-3	chr8:41645177-41647359	3	0.399	0.131	0.000	1.000E+00	6116
LINC02113	chr5:99533989-99577954	0	0.0	0.0	0.000	1.000E+00	18564
NKX6-1	chr4:84493282-84498234	0	0.0	0.0	-1.301	4.321E-01	14379
KCTD13	chr16:29906335-29926232	0	0.0	-0.0	0.721	1.462E-02	10376
KCTD12	chr13:76880168-76886405	1	0.0	0.0	-2.624	2.048E-46	1003
CRCP	chr7:66114817-66154566	2	0.479	0.16	-0.024	8.592E-01	5065
KCTD10	chr12:109448654-109477544	0	0.0	-0.0	0.428	2.274E-08	4368
ANKUB1	chr3:149761438-149792823	0	0.0	-0.0	-1.348	1.000E+00	19558
KCTD16	chr5:144170872-144477381	0	0.0	0.0	-3.653	1.459E-28	1624
KCTD15	chr19:33796845-33815761	2	0.002	0.001	-0.411	1.755E-02	7817
DPY19L2P3	chr7:29685153-29688243	1	0.001	0.0	-0.327	5.785E-01	14265
KRTAP10-7	chr21:44600596-44602174	1	0.301	0.101	0.000	1.000E+00	6913
KRTAP10-6	chr21:44591267-44592505	1	0.172	0.058	0.000	1.000E+00	8416
KCTD19	chr16:67289431-67326771	1	0.001	-0.002	0.304	8.164E-01	22301
KCTD18	chr2:200488951-200510094	0	0.0	-0.0	-0.428	2.750E-03	9270
KRTAP10-3	chr21:44558022-44558760	1	0.017	0.006	0.000	1.000E+00	13284
KRTAP10-2	chr21:44550356-44551505	1	0.01	0.003	0.000	1.000E+00	13979
KRTAP10-1	chr21:44539184-44540195	1	0.005	0.002	0.000	1.000E+00	14992
MIR135B	chr1:205448301-205448398	0	0.0	-0.001	0.000	1.000E+00	22196
MIR1302-11	chr15:101960458-101960596	1	0.0	0.0	0.000	1.000E+00	18073
H6PD	chr1:9239843-9271335	1	0.0	-0.008	-0.007	9.722E-01	23878
SLC25A35	chr17:8287762-8295343	0	0.0	-0.001	0.049	9.389E-01	22254
SLC25A34	chr1:15736313-15741392	0	0.0	-0.004	-0.597	2.068E-01	18495
SLC25A37	chr8:23528794-23575463	3	0.002	0.0	0.402	9.283E-06	4932
SLC25A36	chr3:140941819-140979943	0	0.0	-0.004	-0.427	1.041E-03	10487
SLC25A31	chr4:127730377-127774299	0	0.0	0.0	0.000	1.000E+00	18564
SLC25A30	chr13:45393318-45418455	2	0.005	-0.0	-0.367	1.588E-03	9224
SLC25A33	chr1:9539468-9582773	4	0.391	0.13	0.200	2.696E-01	4318
SLC25A32	chr8:103398637-103415335	1	0.0	0.0	0.366	4.911E-01	14639
SLC25A39	chr17:44319627-44324823	0	0.0	-0.0	0.289	4.573E-01	15279
SLC25A38	chr3:39383323-39397351	1	0.002	0.0	0.074	5.331E-01	13547
TUBA1C	chr12:49227925-49273338	0	0.0	-0.007	0.308	1.150E-02	13086
TUBA1B	chr12:49127783-49131521	0	0.0	-0.002	-0.038	7.463E-01	21863
TUBA1A	chr12:49184794-49189324	0	0.0	-0.002	0.660	4.111E-08	6238
FAR2P1	chr2:130026000-130051131	1	0.0	0.0	-0.709	1.199E-01	11276
IGSF10	chr3:151435989-151458709	0	0.0	-0.0	0.104	1.000E+00	19979
FAR2P2	chr2:130416750-130428546	0	0.0	0.0	-1.461	4.210E-05	5901
FAM102B	chr1:108560348-108639327	1	0.0	-0.0	-0.926	4.199E-09	4808
FAM102A	chr9:127940581-127950714	1	0.0	-0.053	0.048	8.615E-01	23764
OR52N4	chr11:5754692-5755729	0	0.0	0.0	0.000	1.000E+00	18564
RIMKLA	chr1:42380796-42424229	1	0.063	0.021	-0.210	1.538E-01	7006
RIMKLB	chr12:8681676-8783098	1	0.012	0.004	0.065	7.511E-01	12381
LOC100505851	chr19:23949518-23957953	0	0.0	0.0	0.000	1.000E+00	18564
LINC02608	chr1:212225277-212234736	1	0.0	-0.001	0.000	1.000E+00	22669
CTPS2	chrX:16587998-16712979	0	0.0	-0.0	-0.029	8.772E-01	20930
SNORA120	chr12:6040036-6040183	0	0.0	-0.0	0.000	1.000E+00	21546
PCID2	chr13:113177538-113208920	0	0.0	0.0	-0.551	2.830E-05	5751
ACBD7-DCLRE1CP1	chr10:15015071-15088776	2	0.008	0.001	0.000	1.000E+00	15708
PLCXD2-AS1	chr3:111676265-111677433	2	0.033	0.01	0.000	1.000E+00	12300
POMT1	chr9:131502901-131523806	2	0.1	0.033	0.319	4.765E-02	5404
POMT2	chr14:77274955-77320882	0	0.0	-0.001	0.022	9.388E-01	22489
AIF1	chr6:31615208-31617025	0	0.0	-0.001	0.000	1.000E+00	22113
AGPS	chr2:177392742-177543836	0	0.0	-0.0	-0.428	3.459E-03	8787
HOXA13	chr7:27196879-27200106	3	0.005	-0.0	0.210	2.926E-02	11364
STOM	chr9:121338987-121370304	1	0.403	0.123	0.232	8.516E-01	5960
EFCC1	chr3:129001628-129040742	0	0.0	-0.0	-1.154	1.106E-02	9279
LOC400706	chr19:46057677-46077629	4	0.836	0.28	0.000	1.000E+00	2749
NPLOC4	chr17:81556884-81577433	0	0.0	-0.015	0.613	1.591E-10	5629
TMEM86A	chr11:18698734-18704785	0	0.0	-0.0	-0.105	7.215E-01	19419
TMEM86B	chr19:55226633-55229264	0	0.0	-0.012	0.953	1.025E-01	17197
LGALS13	chr19:39602528-39607474	1	0.0	0.0	0.000	1.000E+00	18552
LGALS12	chr11:63507986-63516774	4	0.78	0.255	0.681	1.000E+00	3252
LGALS16	chr19:39655893-39660647	0	0.0	0.0	0.000	1.000E+00	18564
LGALS14	chr19:39704305-39709448	0	0.0	0.0	-0.079	1.000E+00	18564
BCL10	chr1:85265775-85276904	1	0.076	-0.021	0.058	7.808E-01	23278
DEFB130A	chr8:12310961-12318316	0	0.0	0.0	0.000	1.000E+00	18564
DEFB130B	chr8:12310961-12318316	0	0.0	0.0	0.000	1.000E+00	18564
LOC101927657	chr8:126325494-126329533	1	0.024	0.008	0.000	1.000E+00	12690
TBX18-AS1	chr6:84689457-84709534	1	0.002	0.001	0.000	1.000E+00	16064
PBLD	chr10:68285080-68332927	0	0.0	-0.0	-1.036	1.530E-18	2433
PGPEP1	chr19:18340586-18369952	0	0.0	-0.048	-0.068	7.732E-01	23338
SMU1	chr9:33041851-33076716	2	0.025	0.007	0.233	1.642E-02	6307
OR13G1	chr1:247672117-247673041	0	0.0	0.0	0.392	1.000E+00	18564
SSRP1	chr11:57325984-57335877	2	0.021	0.006	-0.037	6.408E-01	11304
IRAK1BP1	chr6:78867543-78900966	2	0.65	0.218	-0.785	2.729E-03	1747
MIR770	chr14:100852389-100852487	0	0.0	0.0	0.000	1.000E+00	18564
LOC100506082	chr11:4187151-4202653	0	0.0	0.0	0.000	1.000E+00	18564
LOC100506083	chr16:70315639-70346747	0	0.0	-0.002	0.000	1.000E+00	23080
C1orf174	chr1:3889132-3900293	0	0.0	0.0	0.222	1.325E-01	11574
LINC00407	chr13:44640368-44701016	1	0.0	0.0	0.000	1.000E+00	17665
LINC00400	chr13:43113164-43159466	0	0.0	0.0	0.000	1.000E+00	18564
LINC00402	chr13:74231443-74259976	1	0.001	0.0	0.000	1.000E+00	16603
LINC00408	chr13:18905438-18926741	0	0.0	0.0	0.000	1.000E+00	18564
RBBP8NL	chr20:62410236-62427573	0	0.0	-0.003	-1.158	3.989E-02	14277
MIR483	chr11:2134133-2134209	0	0.0	0.0	0.000	1.000E+00	18564
GPC2	chr7:100169605-100177426	1	0.009	0.002	0.130	7.929E-01	13482
GPC3	chrX:133535745-133985646	0	0.0	0.0	0.146	8.049E-01	17066
GPC4	chrX:133301035-133415177	1	0.0	0.0	-0.051	9.316E-01	16914
GPC5	chr13:91398618-92867234	1	0.019	0.007	0.919	4.628E-01	10364
MIR484	chr16:15643293-15643372	0	0.0	-0.006	0.000	1.000E+00	23838
MIR485	chr14:101055418-101055491	2	0.4	0.134	0.000	1.000E+00	6038
SNTN	chr3:63652667-63665215	4	0.302	0.101	-0.261	8.796E-01	6569
MIR488	chr1:177029362-177029445	1	0.004	0.001	0.000	1.000E+00	15349
MIR489	chr7:93483935-93484019	0	0.0	0.0	0.000	1.000E+00	18564
DOC2GP	chr11:67613523-67615664	2	0.007	-0.019	0.000	1.000E+00	24245
LOC100996437	chr7:66654518-66669602	0	0.0	-0.0	0.000	1.000E+00	20311
ANKDD1B	chr5:75611475-75671846	0	0.0	-0.0	-2.339	1.000E+00	18876
NYX	chrX:41447459-41475652	0	0.0	0.0	0.000	1.000E+00	18564
GAREM2	chr2:26180715-26189663	0	0.0	-0.0	0.903	3.764E-06	5917
AKR1C6P	chr10:4871666-4916273	0	0.0	-0.001	0.000	1.000E+00	22119
SNAPC3	chr9:15422783-15461629	0	0.0	0.0	0.295	2.402E-03	7593
CASP17P	chr11:104901548-104918175	0	0.0	0.0	0.000	1.000E+00	18564
LOC51145	chr9:125743753-125745929	2	0.0	0.0	0.000	1.000E+00	18336
LOC91450	chr15:77993232-77994225	0	0.0	-0.016	0.000	1.000E+00	24201
GSC2	chr22:19148990-19150283	1	0.0	-0.0	0.000	1.000E+00	21359
JMJD1C-AS1	chr10:63465228-63466562	0	0.0	0.0	0.000	1.000E+00	18564
ORM1	chr9:114323022-114326479	2	0.133	0.041	5.681	4.417E-04	3404
ORM2	chr9:114329788-114333256	2	0.212	0.066	8.353	7.080E-22	942
MICA-AS1	chr6_GL000251v2_alt:2874644-2878876	0	0.0	0.0	0.000	1.000E+00	18564
NXF2B	chrX:102360394-102440008	0	0.0	0.0	0.000	1.000E+00	18564
ALDH3A2	chr17:19648750-19677591	1	0.28	0.093	-0.300	2.650E-03	2981
ALDH3A1	chr17:19737984-19748433	2	0.002	-0.0	0.000	1.000E+00	18805
EDC3	chr15:74630557-74696053	3	0.14	0.045	1.239	2.639E-51	515
EDC4	chr16:67873022-67884514	2	0.002	-0.002	0.708	1.654E-03	10385
ATXN3L	chrX:13318648-13320399	0	0.0	0.0	0.000	1.000E+00	18564
LOC101928177	chr1:156614741-156621928	1	0.694	0.197	0.000	1.000E+00	4472
LOC101928174	chr15:34755083-34812923	3	0.107	0.036	0.000	1.000E+00	9629
LOC105369632	chr12:6875764-6889358	0	0.0	-0.005	0.000	1.000E+00	23776
ANAPC1	chr2:111767636-111884164	4	0.364	0.118	-0.749	4.055E-09	1456
ANAPC2	chr9:137174783-137188605	2	0.013	0.001	0.402	2.635E-01	10597
ANAPC5	chr12:121308244-121352462	1	0.027	0.008	-0.243	5.929E-06	3666
ANAPC4	chr4:25377225-25418498	1	0.002	0.001	-0.587	5.157E-04	5910
ANAPC7	chr12:110375466-110403730	1	0.0	-0.0	-0.328	7.815E-06	6754
KIR3DX1	chr19:54532691-54545741	0	0.0	0.0	-1.323	6.921E-01	16221
RD3L	chr14:103940425-103942308	2	0.003	0.0	0.000	1.000E+00	16854
PSMD14	chr2:161308274-161411717	1	0.63	0.211	0.237	3.273E-02	2261
PSMD11	chr17:32444462-32483319	3	0.0	0.0	0.393	2.401E-07	4593
PSMD10	chrX:108084204-108091644	0	0.0	0.0	0.096	6.518E-01	15929
PSMD13	chr11:236807-252984	0	0.0	0.0	0.052	7.226E-01	16453
PSMD12	chr17:67337915-67366627	1	0.034	0.007	0.002	9.947E-01	12938
NMI	chr2:151270467-151289916	0	0.0	0.0	-0.375	2.569E-01	12890
LEUTX	chr19:39776593-39786135	0	0.0	-0.0	0.000	1.000E+00	19327
EXOSC10	chr1:11066612-11099910	1	0.091	0.029	0.236	5.304E-04	3747
MOBP	chr3:39467572-39529497	0	0.0	-0.0	-0.292	7.736E-01	19000
MYLK4	chr6:2663628-2750966	1	0.623	0.206	0.345	7.360E-01	3837
MYLK2	chr20:31819374-31834697	1	0.0	-0.001	3.116	3.129E-01	17530
MYLK3	chr16:46702281-46763246	3	0.216	0.072	0.042	9.498E-01	7640
TRMT44	chr4:8440796-8476555	2	0.003	-0.009	0.032	9.122E-01	23665
MOB2	chr11:1469447-1486779	0	0.0	-0.0	0.270	4.287E-01	15751
PQLC3	chr2:11155371-11178872	0	0.0	-0.001	0.206	6.088E-01	20196
PQLC2	chr1:19312245-19329300	4	0.001	0.0	0.875	4.897E-04	6170
MOB4	chr2:197516297-197553699	1	0.001	0.0	0.761	1.749E-09	3765
LRRC27	chr10:132337106-132367005	2	0.97	0.322	-0.065	7.979E-01	1732
LRRC23	chr12:6904732-6914242	0	0.0	-0.006	-0.009	9.867E-01	23794
HMGB3	chrX:150980507-150990775	1	0.391	0.131	1.068	5.023E-33	556
EEF1A1	chr6:73515749-73521032	0	0.0	-0.0	-0.166	1.128E-01	12184
EEF1A2	chr20:63488011-63499315	0	0.0	-0.001	0.362	3.953E-01	19292
CHP1	chr15:41231238-41281885	1	0.172	0.058	1.038	7.116E-23	943
CFAP126	chr1:161364730-161367883	0	0.0	-0.002	-0.691	8.782E-01	22498
CHP2	chr16:23754626-23758951	0	0.0	0.0	-0.159	1.000E+00	18564
GCHFR	chr15:40764086-40767713	0	0.0	-0.008	0.683	8.344E-02	16408
MNDA	chr1:158831302-158849504	0	0.0	0.0	0.000	1.000E+00	18564
SNORA20B	chr7:39329002-39329134	5	0.1	0.033	0.000	1.000E+00	9814
MIR219A2	chr9:128392617-128392714	1	0.732	0.244	0.000	1.000E+00	3473
MIR219A1	chr6_GL000255v2_alt:4402242-4402352	0	0.0	0.0	0.000	1.000E+00	18564
MND1	chr4:153344648-153415095	1	0.006	0.002	-0.055	9.307E-01	14580
HIKESHI	chr11:86302210-86345943	1	0.001	0.0	0.006	9.814E-01	17977
FGFR1OP	chr6:166999316-167042418	2	0.641	0.215	0.213	1.042E-01	2522
TPSAB1	chr16:1240676-1242554	1	0.05	0.016	0.000	1.000E+00	11367
CALY	chr10:133325423-133336971	0	0.0	-0.001	1.412	1.000E+00	22859
CALR	chr19:12938599-12944490	1	0.026	-0.0	0.771	5.927E-19	2713
ASAH2B	chr10:50739687-50757186	0	0.0	0.0	-0.284	6.635E-02	10539
CHPF	chr2:219538946-219543097	1	0.0	-0.003	1.380	2.803E-03	11106
DHX29	chr5:55256054-55307722	1	0.029	0.01	0.405	4.137E-04	4501
PLEKHA1	chr10:122392302-122432355	0	0.0	-0.0	-0.073	7.362E-01	19655
C1orf232	chr1:26165707-26168582	4	0.016	0.005	0.000	1.000E+00	13556
RIBC2	chr22:45413690-45432422	0	0.0	-0.0	0.283	8.009E-01	19624
RIBC1	chrX:53422855-53429828	0	0.0	0.0	0.138	9.146E-01	17891
APOC4-APOC2	chr19:44942237-44949565	0	0.0	-0.001	0.000	1.000E+00	22701
GSTTP2	chr22:23804575-24005453	1	0.01	0.003	0.000	1.000E+00	14383
CLEC1A	chr12:10069553-10099065	1	0.069	0.023	1.785	1.000E+00	10654
CLEC1B	chr12:9993060-9999300	2	0.028	0.009	0.000	1.000E+00	12426
RFC4	chr3:186789892-186806501	0	0.0	-0.002	-0.418	5.925E-03	11402
C5orf46	chr5:147892707-147906538	1	0.7	0.232	0.000	1.000E+00	3707
C5orf47	chr5:173989158-174006140	1	0.086	0.028	0.321	6.799E-01	8952
RFFL	chr17:35009111-35063740	3	0.168	0.045	0.299	9.324E-04	3500
ZFHX3	chr16:72782886-73048375	5	0.049	0.01	1.071	1.937E-23	1288
RFC2	chr7:74231501-74254458	1	0.022	0.001	0.287	2.676E-02	8214
FAM45A	chr10:119104064-119137984	0	0.0	-0.0	0.386	6.846E-04	8798
RAB27A	chr15:55202965-55270286	1	0.411	0.134	2.647	2.115E-53	350
RAB27B	chr18:54828476-54895516	3	0.632	0.212	-2.046	1.422E-49	277
LINC01518	chr10:42673012-42691759	0	0.0	0.0	0.000	1.000E+00	18564
NUP107	chr12:68686950-68745814	0	0.0	-0.0	-0.478	9.595E-06	6095
LSAMP	chr3:115802362-116445538	0	0.0	0.0	-0.026	9.610E-01	18252
C10orf71-AS1	chr10:49296282-49298893	1	0.0	-0.0	0.000	1.000E+00	19492
FAM122A	chr9:68780064-68785566	3	0.005	0.002	0.095	5.438E-01	12295
FAM122B	chrX:134769565-134796355	0	0.0	0.0	-0.210	1.790E-01	12158
FAM122C	chrX:134807236-134854611	0	0.0	0.0	0.268	5.347E-01	15170
MIR6892	chr7:143382685-143382800	3	0.095	0.03	0.000	1.000E+00	10041
MIR6893	chr8:144435550-144435619	0	0.0	-0.0	0.000	1.000E+00	20011
MIR6890	chr3:49099853-49099914	0	0.0	-0.0	0.000	1.000E+00	20136
MIR6891	chr6:31355223-31355316	2	0.063	0.021	0.000	1.000E+00	10873
MIR6894	chrX:53198888-53198945	2	0.001	0.0	0.000	1.000E+00	17201
MIR6895	chrX:53195410-53195488	2	0.001	0.0	0.000	1.000E+00	17060
CYP2D6	chr22:42126498-42130881	1	0.001	0.0	2.198	4.982E-01	14299
CYP2D7	chr22_KQ458387v1_alt:32158-37048	0	0.0	0.0	-0.519	8.636E-01	17496
CBX1	chr17:48070051-48101521	2	0.001	-0.001	-0.041	7.109E-01	21045
C10orf55	chr10:73909968-73922777	1	0.0	-0.023	0.015	1.000E+00	24269
C10orf53	chr10:49679629-49710261	1	0.0	0.0	0.392	1.000E+00	17406
SPRR4	chr1:152970652-152972573	2	0.149	0.05	0.000	1.000E+00	8827
SPRR3	chr1:153001746-153003856	1	0.779	0.261	0.000	1.000E+00	3125
ZNF774	chr15:90352244-90361483	1	0.0	-0.004	-0.480	1.699E-01	17829
LOC100144595	chr2:154435852-154457438	0	0.0	0.0	0.000	1.000E+00	18564
ST3GAL5-AS1	chr2:85889279-85892252	1	0.0	-0.006	0.000	1.000E+00	23851
DHX40	chr17:59565524-59608352	1	0.029	0.004	-0.295	3.710E-03	5875
MIR376A2	chr14:101040068-101040148	2	1.033	0.346	0.000	1.000E+00	1491
TRIM9	chr14:50996066-51095704	0	0.0	-0.0	-0.894	3.649E-02	10063
TRIM8	chr10:102644494-102658319	1	0.0	-0.006	0.152	4.912E-01	21231
PFN2	chr3:149964904-149970954	0	0.0	0.0	-0.208	2.029E-02	9215
PFN3	chr5:177400106-177400636	0	0.0	-0.003	0.000	1.000E+00	23354
PFN4	chr2:24114808-24123477	2	0.096	0.032	0.269	7.936E-01	9100
ZNF770	chr15:34978340-34988296	2	0.002	0.001	-0.155	3.302E-01	11897
TRIM3	chr11:6448612-6473984	0	0.0	-0.0	0.650	1.174E-03	8790
TRIM2	chr4:153257358-153339320	1	0.422	0.034	-0.497	9.170E-03	4502
TRIM5	chr11:5663194-5685109	0	0.0	0.0	0.622	1.139E-03	7188
TRIM4	chr7:99890406-99919600	2	0.123	0.04	0.052	6.706E-01	8175
TRIM7	chr5:181193923-181200930	5	0.051	0.017	-1.023	3.699E-03	4826
TRIM6	chr11:5596100-5612958	0	0.0	0.0	1.614	4.765E-01	14732
USP17L3	chr8:7976392-7977985	0	0.0	0.0	0.000	1.000E+00	18564
USP17L2	chr8:12137167-12138760	0	0.0	0.0	0.000	1.000E+00	18564
TSL	chr7:27615973-27627492	1	0.003	0.001	0.000	1.000E+00	15497
ADAMTS19-AS1	chr5:129459558-129460689	0	0.0	0.0	0.000	1.000E+00	18564
PPA2	chr4:105369076-105474070	1	0.004	0.001	-0.474	1.023E-02	7076
PPA1	chr10:70202829-70233434	3	0.988	0.33	-0.170	1.928E-01	1183
NUP62	chr19:49906825-49929516	0	0.0	-0.002	0.227	1.559E-01	17058
LIMS3-LOC440895	chr2:110402918-110473075	0	0.0	0.0	-0.867	7.037E-01	16305
CSF1R	chr5:150053290-150086640	1	0.002	-0.0	2.194	3.261E-01	16111
SIPA1	chr11:65638106-65650920	2	0.0	-0.001	0.461	2.823E-01	17575
JCHAIN	chr4:70655540-70666631	0	0.0	-0.003	-0.879	1.000E+00	23482
LAMC1-AS1	chr1:183138402-183141270	3	0.03	0.009	0.000	1.000E+00	12521
SSX2IP	chr1:84643706-84690557	6	0.276	0.09	2.029	7.106E-47	483
ATXN8OS	chr13:70107212-70139753	0	0.0	0.0	0.000	1.000E+00	18564
LRAT	chr4:154740840-154753119	1	0.004	0.001	-0.420	2.804E-01	10857
LINC01114	chr2:104746636-104757719	0	0.0	0.0	0.000	1.000E+00	18564
LINC01115	chr2:779839-868426	2	0.006	0.002	0.000	1.000E+00	14602
LINC01116	chr2:176629580-176637574	2	0.19	0.064	0.000	1.000E+00	8144
LINC01117	chr2:176637753-176655958	2	0.188	0.063	0.000	1.000E+00	8178
LINC01111	chr8:76406653-76524332	2	0.145	0.048	0.000	1.000E+00	8902
PPAN	chr19:10106222-10112003	0	0.0	-0.001	-0.151	7.566E-01	20651
LINC01118	chr2:46816667-46822660	1	0.03	0.009	0.000	1.000E+00	12530
LINC01119	chr2:46827863-46859006	1	0.066	0.021	0.000	1.000E+00	10838
PPAT	chr4:56393362-56435636	1	0.0	0.0	-1.088	1.226E-20	2107
IDH1-AS1	chr2:208255232-208256194	1	0.852	0.285	0.000	1.000E+00	2611
DCXR	chr17:82035880-82037697	4	0.196	0.063	1.039	2.499E-07	2142
NFYC	chr1:40738835-40771606	2	0.0	-0.002	0.152	5.168E-01	20502
NFYB	chr12:104117079-104138262	1	0.003	-0.002	-0.226	3.743E-02	13786
NFYA	chr6:41072967-41102407	1	0.007	0.002	0.272	2.302E-03	6024
SMIM30	chr7:113116717-113118582	0	0.0	0.0	-1.327	6.297E-11	3554
CCNI2	chr5:132747444-132754403	1	0.0	-0.0	-0.429	1.000E+00	20804
BAZ2B	chr2:159318978-159616601	0	0.0	0.0	-0.087	6.697E-01	16043
MIR4638	chr5:181222565-181222633	4	0.066	0.022	0.000	1.000E+00	10772
MIR4639	chr6:16141555-16141624	0	0.0	-0.003	0.000	1.000E+00	23440
MIR4632	chr1:12191712-12191773	0	0.0	-0.016	0.000	1.000E+00	24199
MIR4633	chr5:129097687-129097766	2	0.041	0.014	0.000	1.000E+00	11718
MIR4634	chr5:174751733-174751787	2	0.432	0.145	0.000	1.000E+00	5770
MIR4635	chr5:1062895-1062974	0	0.0	-0.0	0.000	1.000E+00	21653
MIR4636	chr5:9053815-9053895	0	0.0	0.0	0.000	1.000E+00	18564
MIR4637	chr5:14825928-14826012	9	0.355	0.118	0.000	1.000E+00	6416
CES1P2	chr16:55724924-55750211	0	0.0	0.0	0.104	1.000E+00	18564
MIR3942	chr15:35372255-35372364	3	0.013	0.004	0.000	1.000E+00	13646
MIR3941	chr10:122416964-122417067	0	0.0	-0.0	0.000	1.000E+00	20457
MIR3940	chr19:6416409-6416511	0	0.0	-0.0	0.000	1.000E+00	21322
MIR3945	chr4:184851012-184851110	3	0.279	0.093	0.000	1.000E+00	7154
MIR3944	chr10:133371555-133371663	0	0.0	-0.0	0.000	1.000E+00	21253
ALPG	chr2:232406841-232410714	1	0.002	0.001	0.000	1.000E+00	15938
LOC102724710	chr8:92565442-92655494	2	0.003	0.001	0.000	1.000E+00	15542
LOC100128108	chr15:101737093-101746870	3	0.004	0.001	0.000	1.000E+00	15089
NLE1	chr17:35131321-35142251	2	0.001	-0.001	-0.985	6.134E-15	3669
SKIL	chr3:170359622-170396849	0	0.0	-0.001	0.934	1.867E-07	6370
LINC01514	chr10:101176321-101194147	0	0.0	-0.0	0.000	1.000E+00	20873
CYTH1	chr17:78674046-78736902	3	1.248	0.397	1.902	3.321E-97	46
GCGR	chr17:81804131-81814013	0	0.0	-0.001	0.392	9.205E-01	21765
CYTH3	chr7:6161780-6272611	0	0.0	-0.013	-1.084	1.406E-30	2283
CYTH2	chr19:48469207-48482314	1	0.057	0.013	0.871	1.037E-09	2532
CYTH4	chr22:37282382-37315348	0	0.0	-0.002	0.590	8.408E-01	22084
DPH1	chr17:2030111-2043431	0	0.0	-0.001	-0.186	1.443E-01	15985
DPH2	chr1:43969980-43973371	0	0.0	-0.001	-0.770	9.310E-05	8146
DPH3	chr3:16257060-16264989	0	0.0	-0.0	0.509	1.840E-04	7122
MYH7B	chr20:34955834-35002437	0	0.0	0.0	-0.700	3.404E-01	13661
DPH5	chr1:100989624-101025806	0	0.0	0.0	-0.589	1.717E-05	5579
SPAST	chr2:32063610-32157637	2	0.001	0.0	0.035	8.514E-01	15619
DPH7	chr9:137554443-137578935	1	0.0	-0.001	-0.058	7.792E-01	21690
SPDYE7P	chr7:72862756-72869091	0	0.0	0.0	0.392	1.000E+00	18564
LINC00243	chr6:30812865-30830659	0	0.0	-0.021	0.000	1.000E+00	24258
LINC00242	chr6:169788789-169798825	0	0.0	-0.0	0.000	1.000E+00	21131
LINC00240	chr6:26956992-27023974	3	0.001	0.0	0.000	1.000E+00	17031
ENO2	chr12:6914449-6923696	0	0.0	-0.005	0.062	7.277E-01	22451
KCNQ1DN	chr11:2870032-2872106	2	0.002	0.001	0.000	1.000E+00	15927
MST1	chr3:49683946-49688763	0	0.0	0.0	-0.581	1.403E-01	11704
PAH	chr12:102836885-102917603	2	0.663	0.222	1.214	1.000E+00	3923
PAM	chr5:102808197-103031103	1	0.438	0.146	-0.465	2.042E-02	2897
DCN	chr12:91143276-91183124	0	0.0	0.0	-1.033	3.724E-01	13923
DCK	chr4:70993547-71030912	2	0.007	0.002	0.168	3.478E-01	10818
DCD	chr12:54644590-54648493	1	0.0	0.0	-1.473	1.000E+00	18434
THRB	chr3:24117153-24494822	4	0.005	0.002	-0.250	5.159E-02	8250
DCC	chr18:52340171-53535903	0	0.0	0.0	-0.269	8.765E-01	17610
THRA	chr17:40062192-40093867	0	0.0	-0.018	-0.545	3.591E-05	9061
TAF4B	chr18:26226882-26391686	0	0.0	0.0	-1.745	1.178E-43	1071
DCX	chrX:111293778-111412232	0	0.0	0.0	-2.059	1.000E+00	18564
DCT	chr13:94437303-94479682	1	0.001	0.0	0.177	1.000E+00	16925
MIR570HG	chr3_KI270934v1_alt:81491-104464	0	0.0	0.0	0.000	1.000E+00	18564
CDH20	chr18:61333581-61555773	2	0.06	0.02	0.000	1.000E+00	10970
CDH22	chr20:46173732-46308498	2	0.051	0.017	3.276	1.000E+00	11250
CDH23	chr10:71396933-71815947	1	0.707	0.197	-0.104	9.034E-01	4288
CDH24	chr14:23047060-23057538	0	0.0	-0.004	0.323	4.887E-01	20846
CREB1	chr2:207529891-207605989	0	0.0	-0.0	0.255	6.789E-02	10733
FLRT1	chr11:64103889-64119173	2	0.154	0.051	-0.218	7.155E-01	7754
FLRT3	chr20:14323992-14337667	1	0.0	0.0	-2.123	7.267E-06	5199
FLRT2	chr14:85533321-85563052	1	0.023	0.008	-0.924	8.680E-02	7531
GDF15	chr19:18385959-18389177	1	0.0	-0.098	0.451	5.976E-01	22512
PXYLP1	chr3:141231824-141294903	2	0.85	0.283	0.157	2.412E-01	1916
ARCN1	chr11:118572386-118603032	0	0.0	-0.007	1.044	1.158E-33	2026
AKR7A2P1	chr1:112923349-112924673	0	0.0	-0.001	0.392	1.000E+00	22577
QRFP	chr9:130893427-130896812	4	0.222	0.073	1.183	1.835E-01	5185
AES	chr19:3052909-3062373	0	0.0	-0.001	0.511	2.022E-02	12193
LINC00939	chr12:125958685-125983374	2	0.01	0.003	0.000	1.000E+00	13997
LINC00938	chr12:45725719-45727921	0	0.0	-0.0	0.000	1.000E+00	19380
LINC00930	chr15:92567817-92572263	5	0.064	0.02	0.000	1.000E+00	10996
LINC00933	chr15:84570648-84580181	0	0.0	0.0	-0.578	5.857E-01	15509
LINC00934	chr12:119283824-119303380	0	0.0	0.0	0.000	1.000E+00	18564
LINC00937	chr12:8356963-8390752	0	0.0	0.0	0.000	1.000E+00	18564
AEN	chr15:88621295-88632281	2	1.401	0.434	0.842	3.505E-10	253
NOB1	chr16:69741853-69754968	0	0.0	-0.0	-0.729	7.720E-06	6683
PPP6C	chr9:125146572-125189939	0	0.0	-0.002	0.319	2.263E-03	10505
SCARNA21B	chr1:15542165-15542304	0	0.0	-0.0	0.000	1.000E+00	21411
ZNF192P1	chr6:28161760-28169595	0	0.0	0.0	-1.371	3.279E-03	7764
LOC100507412	chr21:8197619-8228092	0	0.0	-0.098	0.000	1.000E+00	24354
SLC39A13	chr11:47408494-47416500	0	0.0	-0.003	0.708	1.900E-01	18048
HSPA4L	chr4:127781820-127834073	0	0.0	0.0	-0.534	1.131E-01	11318
PRAC2	chr17:48723167-48724758	0	0.0	-0.0	-0.270	2.730E-01	16347
PRAC1	chr17:48721719-48722520	0	0.0	-0.0	-0.507	2.190E-04	8053
MOS	chr8:56112941-56113982	3	0.002	0.0	0.000	1.000E+00	16439
SUZ12P1	chr17:30709607-30770050	0	0.0	0.0	0.000	1.000E+00	18564
MOK	chr14:102228820-102305200	0	0.0	-0.006	0.640	3.108E-02	14464
EIF4EBP1	chr8:38030501-38060365	0	0.0	-0.001	-0.267	4.829E-01	18922
NTM-AS1	chr11:131662128-131663556	0	0.0	0.0	0.000	1.000E+00	18564
EIF4EBP3	chr5:140547665-140549578	0	0.0	0.0	-1.004	5.883E-01	15534
ASPRV1	chr2:69960090-69962265	0	0.0	-0.0	-2.359	2.078E-03	8944
MOG	chr6_GL000256v2_alt:966015-981404	0	0.0	0.0	0.681	1.000E+00	18564
YBEY	chr21:46286329-46297751	2	0.002	0.001	-0.456	5.213E-04	5846
SH2D1B	chr1:162395265-162412138	1	0.0	-0.0	0.000	1.000E+00	21640
SH2D1A	chrX:124346281-124373161	1	0.0	0.0	2.254	1.000E+00	17422
LINC00920	chr16:66408523-66410900	2	0.002	0.0	0.000	1.000E+00	17395
LRRC37A2	chr17_KI270908v1_alt:1032390-1075353	0	0.0	0.0	-0.087	5.916E-01	15556
LRRC37A3	chr17:64854133-64919491	0	0.0	-0.003	-0.195	5.654E-01	21312
CCDC18-AS1	chr1:93310108-93345811	1	0.001	0.0	0.000	1.000E+00	16726
CSDC2	chr22:41561009-41576666	0	0.0	-0.0	-0.040	1.000E+00	21228
NDUFV2-AS1	chr18:9121264-9136720	0	0.0	-0.001	0.000	1.000E+00	22573
PDHA2	chr4:95840087-95841474	1	0.0	0.0	0.104	1.000E+00	17328
PDHA1	chrX:19343892-19361707	4	1.587	0.532	0.900	1.173E-29	71
KDF1	chr1:26949555-26960410	0	0.0	-0.01	0.416	1.147E-01	17435
LOC105376468	chr10:28433007-28495813	1	0.001	-0.0	0.000	1.000E+00	19082
TCAP	chr17:39665345-39666554	0	0.0	-0.003	-0.445	5.269E-01	21057
MRPS17	chr7:55951917-55955340	0	0.0	-0.0	-0.583	1.304E-04	7000
PCNAP1	chr4:99160593-99161647	2	0.013	0.004	0.000	1.000E+00	13677
CKMT2	chr5:81233319-81266398	0	0.0	0.0	0.199	9.303E-01	18020
CD247	chr1:167430639-167518610	0	0.0	-0.001	-1.041	1.000E+00	21865
RFPL4B	chr6:112347329-112351296	1	0.0	0.0	0.000	1.000E+00	18280
RFPL4A	chr19:55759140-55763175	1	0.003	0.001	0.681	1.000E+00	15496
RILPL1	chr12:123471085-123520226	2	0.006	0.001	-0.019	9.689E-01	15533
FLICR	chrX:49266220-49266475	0	0.0	0.0	0.000	1.000E+00	18564
RILPL2	chr12:123415038-123436733	2	0.598	0.198	-0.162	4.410E-01	3525
DPH6-DT	chr15:35546194-35859001	4	0.067	0.022	0.000	1.000E+00	10719
SLC12A9-AS1	chr7:100837313-100852614	0	0.0	-0.005	0.000	1.000E+00	23767
FMR1	chrX:147911950-147951127	0	0.0	0.0	0.092	5.648E-01	15367
LYPD6	chr2:149330514-149474145	1	0.083	0.028	0.109	7.540E-01	9255
SEL1L2	chr20:13849397-13995333	0	0.0	0.0	0.104	1.000E+00	18564
LYPD4	chr19:41837073-41844673	0	0.0	-0.003	0.969	8.511E-01	22870
LYPD5	chr19:43795926-43800029	1	0.001	-0.004	0.019	9.865E-01	23605
LYPD2	chr8:142750149-142752534	2	0.015	0.002	0.681	1.000E+00	14400
LYPD3	chr19:43460793-43465679	2	0.004	0.0	-0.743	4.530E-03	7414
LYPD1	chr2:132643279-132670370	2	0.193	0.065	4.085	1.334E-01	5115
LINC02304	chr14:97154856-97158736	0	0.0	0.0	0.000	1.000E+00	18564
CALCOCO1	chr12:53711117-53727523	1	0.148	0.041	-0.286	9.995E-03	4272
CALCOCO2	chr17:48830987-48865245	1	0.03	-0.004	0.203	2.416E-02	13754
LINC02301	chr14:82642631-82706825	1	0.0	0.0	0.000	1.000E+00	17567
LINC02302	chr14:44763156-44799126	0	0.0	0.0	0.000	1.000E+00	18564
LINC02303	chr14:45706257-45715602	0	0.0	0.0	0.000	1.000E+00	18564
RGS4	chr1:163071904-163076802	1	0.457	0.153	-2.702	1.071E-24	648
RGS5	chr1:163142298-163203173	1	0.0	-0.006	-0.855	2.052E-03	11230
RGS6	chr14:71933037-72562754	0	0.0	0.0	-2.109	1.000E+00	18564
RGS7	chr1:240775513-241355826	4	0.994	0.333	0.524	2.798E-01	1205
RGS1	chr1:192575726-192580029	0	0.0	-0.001	0.104	1.000E+00	22104
RGS2	chr1:192809038-192812277	2	0.027	0.009	-0.687	3.154E-02	6583
RGS3	chr9:113444728-113597743	2	0.0	-0.168	-0.321	5.618E-02	16276
RGS8	chr1:182641813-182672932	2	0.092	0.03	0.969	1.000E+00	10028
RGS9	chr17:65137337-65210662	0	0.0	-0.006	-0.336	2.903E-01	19623
PDXDC2P-NPIPB14P	chr16:69976298-70065948	0	0.0	0.0	0.000	1.000E+00	18564
ANKRD20A8P	chr2:94760927-94857075	1	0.001	0.0	0.384	8.724E-01	15888
ACTN1-AS1	chr14:68979681-68987463	0	0.0	-0.004	0.000	1.000E+00	23661
FSD1L	chr9:105448033-105552433	1	0.0	0.0	0.185	5.056E-01	14485
LOC105372397	chr19:38596346-38601694	0	0.0	-0.001	0.000	1.000E+00	22894
LOC105370708	chr14:104134782-104138629	1	0.001	0.0	0.000	1.000E+00	17877
DM1-AS	chr19:45767795-45771883	1	0.182	0.041	0.000	1.000E+00	9292
CDK2AP1	chr12:123260969-123268254	2	0.061	0.02	0.447	5.545E-10	2308
CDK2AP2	chr11:67506489-67508728	1	0.739	0.244	1.840	1.407E-08	892
LINC01659	chr22:23433563-23435071	2	0.119	0.039	0.000	1.000E+00	9400
LINC01657	chr1:175877342-175880464	0	0.0	0.0	0.000	1.000E+00	18564
LINC01656	chr22:44443326-44444788	0	0.0	0.0	0.000	1.000E+00	18564
LINC01655	chr1:221827665-221840666	3	0.694	0.232	0.000	1.000E+00	3710
LINC01654	chr1:18065656-18074411	1	0.185	0.062	0.000	1.000E+00	8210
LINC01653	chr1:218043504-218059140	0	0.0	0.0	0.000	1.000E+00	18564
LINC01650	chr1:95351250-95352107	3	0.636	0.213	0.000	1.000E+00	4128
BMP7	chr20:57168752-57266651	1	0.0	-0.0	-1.351	2.311E-18	2520
CD28	chr2:203706474-203738912	0	0.0	-0.0	-0.583	7.234E-01	19670
MIR664A	chr1:220200541-220200619	0	0.0	-0.0	0.000	1.000E+00	19168
MRPS9	chr2:105038024-105099960	3	0.002	0.001	-0.122	3.556E-01	12004
MRPS7	chr17:75261667-75266376	0	0.0	-0.001	0.056	7.689E-01	20831
MRPS6	chr21:34073522-34143034	2	0.094	0.031	-0.179	2.260E-01	6846
MRPS5	chr2:95085390-95121557	0	0.0	-0.0	-0.058	6.507E-01	17783
IFI35	chr17:43006724-43014459	1	0.001	-0.003	-0.665	4.144E-01	20167
CD27	chr12:6444884-6451718	1	0.382	0.123	-0.099	8.550E-01	5958
MRPS2	chr9:135500630-135504673	1	0.0	-0.0	0.089	8.131E-01	19415
IFI30	chr19:18173779-18178124	1	0.0	-0.002	-0.608	3.200E-03	10945
CD24	chr6:106969830-106974039	2	0.505	0.168	0.407	2.038E-04	1892
NKIRAS2	chr17:42017575-42025638	0	0.0	-0.001	0.594	4.195E-06	6623
NKIRAS1	chr3:23892080-23917046	2	0.059	0.018	-0.035	8.915E-01	10652
FAT3	chr11:92352095-92896469	0	0.0	0.0	-0.295	8.022E-01	17045
FAT2	chr5:151504091-151568944	3	0.002	0.0	1.315	5.298E-04	6128
FAT1	chr4:186587782-186723833	5	1.478	0.495	-0.165	4.911E-01	594
PSG8	chr19:42752686-42765679	0	0.0	0.0	0.000	1.000E+00	18564
FAT4	chr4:125316411-125492932	1	0.209	0.07	0.575	1.000E+00	7869
PSG6	chr19:42902081-42917924	0	0.0	0.0	0.000	1.000E+00	18564
PSG7	chr19:42924131-42937178	0	0.0	0.0	0.000	1.000E+00	18564
PSG4	chr19:43192701-43205774	1	0.003	0.001	0.000	1.000E+00	15620
PSG5	chr19:43167742-43186536	1	0.01	0.004	1.219	1.000E+00	13931
PSG2	chr19:43064209-43082741	1	0.072	0.024	1.874	1.000E+00	10565
PSG3	chr19:42721641-42740516	0	0.0	0.0	0.000	1.000E+00	18564
PSG1	chr19:42867192-42879667	0	0.0	0.0	0.000	1.000E+00	18564
LOC101927020	chr6:49811539-49820503	8	0.056	0.019	0.000	1.000E+00	11078
LOC101927021	chr7:1160373-1165958	1	0.013	-0.001	0.000	1.000E+00	22076
LOC101927023	chr5:112228282-112257309	0	0.0	-0.0	0.000	1.000E+00	20774
TMEM248	chr7:66921215-66958551	0	0.0	0.0	-0.330	1.287E-09	3869
PCDHB3	chr5:141100241-141103823	0	0.0	0.0	0.015	9.443E-01	18134
LSM4	chr19:18306229-18323191	0	0.0	-0.024	-0.293	5.012E-02	15893
COL27A1	chr9:114155544-114312516	0	0.0	-0.002	0.732	1.376E-01	16513
HTT-AS	chr4:3063245-3074514	1	0.001	-0.002	0.000	1.000E+00	23085
TMEM246	chr9:101473157-101486770	2	0.003	0.001	0.806	1.000E+00	16127
HMBS	chr11:119084876-119093549	0	0.0	-0.0	-0.348	1.700E-01	14511
TMEM247	chr2:46479564-46484425	0	0.0	-0.0	0.000	1.000E+00	21423
TMEM241	chr18:23296014-23437969	1	0.63	0.203	-1.298	4.987E-23	554
LSM2	chr6:31797391-31806984	1	0.0	-0.002	-0.245	5.250E-01	20338
AKR7A2	chr1:19302707-19312146	4	0.001	0.0	0.343	5.092E-02	9304
TMEM243	chr7:87196161-87220587	1	0.0	-0.0	-0.363	2.480E-01	14749
MIR523	chr19:53698384-53698471	0	0.0	-0.0	0.000	1.000E+00	19422
LOC102724034	chr15:82443331-82444869	1	0.0	0.0	0.000	1.000E+00	17835
MIR525	chr19:53697532-53697617	0	0.0	-0.0	0.000	1.000E+00	19375
MIR524	chr19:53711001-53711088	0	0.0	-0.0	0.000	1.000E+00	19799
DDA1	chr19:17309527-17323297	0	0.0	-0.007	0.725	1.294E-03	10961
RASSF9	chr12:85804552-85836540	0	0.0	0.0	-1.308	1.000E+00	18564
GAMT	chr19:1397025-1401570	1	0.924	0.297	0.695	3.238E-02	1310
HAS2-AS1	chr8:121639345-121645324	0	0.0	0.0	0.000	1.000E+00	18564
RASSF8	chr12:26052557-26072874	7	1.296	0.427	-0.798	5.357E-10	270
OR4F29	chr5:181367286-181368225	1	0.001	0.0	0.000	1.000E+00	16784
OR4F21	chr8:166085-167024	0	0.0	0.0	0.000	1.000E+00	18564
SSTR5-AS1	chr16:1064080-1078731	2	0.001	-0.0	0.000	1.000E+00	18666
CT45A3	chrX:135760158-135768191	1	0.0	0.0	0.000	1.000E+00	17468
FRGCA	chr21:6532206-6532776	0	0.0	0.0	0.000	1.000E+00	18564
BMS1P21	chr10:79904897-79931801	0	0.0	0.0	0.000	1.000E+00	18564
HIST1H1T	chr6:26107411-26108136	1	0.0	-0.002	-24.525	1.000E+00	23014
BMS1P22	chr22:15805697-15820884	0	0.0	0.0	-1.133	4.119E-01	14197
OR8B2	chr11:124382401-124383343	0	0.0	0.0	0.000	1.000E+00	18564
OR8B3	chr11:124396409-124397351	0	0.0	0.0	0.000	1.000E+00	18564
PLCD4	chr2:218607764-218637186	0	0.0	-0.0	0.422	2.942E-01	13813
CTRB1	chr16:75218985-75224927	0	0.0	-0.001	1.484	1.000E+00	22677
PLCD3	chr17:45111639-45132533	1	0.164	0.033	1.337	1.975E-03	4006
OR8B4	chr11:124423941-124424871	0	0.0	0.0	0.000	1.000E+00	18564
PLCD1	chr3:38007495-38024787	0	0.0	-0.006	0.335	3.733E-01	20307
HIST1H1D	chr6:26234211-26234988	2	0.937	0.31	0.681	1.000E+00	2136
HIST1H1E	chr6:26156330-26157115	2	0.005	0.001	-0.901	2.800E-01	11387
OR8B8	chr11:124440149-124441085	0	0.0	0.0	-1.586	1.518E-01	11838
HIST1H1A	chr6:26017031-26017812	1	0.001	-0.008	0.000	1.000E+00	23985
HIST1H1B	chr6:27866791-27867581	0	0.0	-0.0	0.969	1.000E+00	21645
HIST1H1C	chr6:26055739-26056471	1	0.0	-0.005	0.299	1.915E-01	18455
SOS2	chr14:50117120-50231693	4	1.359	0.455	0.873	3.680E-13	199
SOS1	chr2:38981548-39120463	1	0.0	0.0	0.194	3.383E-01	13337
JRKL-AS1	chr11:96443280-96506877	1	0.0	0.0	0.000	1.000E+00	18467
INSYN1	chr15:73735430-73751475	2	0.001	0.0	1.395	4.678E-03	7710
INSYN2	chr10:127135425-127196158	2	0.085	0.028	3.254	1.480E-04	3504
GNMT	chr6:42960753-42963880	1	0.077	0.025	1.882	4.500E-10	2196
RPS3	chr11:75399490-75406913	2	0.002	-0.028	-0.115	4.063E-01	21149
CAB39	chr2:230713547-230821075	0	0.0	-0.002	-0.240	1.556E-02	12341
CKMT1A	chr15:43693690-43699222	0	0.0	0.0	0.011	9.667E-01	18287
CKMT1B	chr15:43593833-43599406	0	0.0	0.0	0.147	2.446E-01	12805
DEFA1B	chr8:6996765-6999202	1	0.141	0.047	0.000	1.000E+00	8951
LOC101929613	chr16:2998954-3000813	1	0.008	-0.001	0.000	1.000E+00	22341
BCL2L15	chr1:113876813-113887547	1	0.0	-0.001	1.200	1.005E-01	14346
BCL2L14	chr12:12071467-12099693	0	0.0	0.0	-0.875	4.601E-01	14592
BCL2L11	chr2:111120913-111168445	1	0.0	-0.0	0.149	3.187E-01	15218
BCL2L10	chr15:52109265-52112775	3	0.112	0.033	0.223	8.794E-01	9366
BCL2L13	chr22:17638583-17703784	3	1.576	0.523	-0.287	1.508E-04	248
BCL2L12	chr19:49665141-49673916	0	0.0	-0.001	0.681	1.337E-01	14969
LAMB2P1	chr3:49152858-49154401	0	0.0	-0.0	0.000	1.000E+00	19915
FAM27C	chr9:61854083-61855340	0	0.0	0.0	0.000	1.000E+00	18564
FAM27B	chr9:67725482-67726743	0	0.0	0.0	0.000	1.000E+00	18564
C22orf15	chr22:23763013-23765863	0	0.0	0.0	0.000	1.000E+00	18564
HSD11B2	chr16:67431132-67437551	1	0.603	0.194	-0.827	8.384E-02	2730
HSD11B1	chr1:209704790-209734950	1	0.061	0.012	0.000	1.000E+00	11939
ISYNA1	chr19:18434387-18438301	1	0.008	-0.022	0.486	2.532E-01	19798
GTF2H3	chr12:123633738-123662604	0	0.0	-0.001	-0.217	1.252E-01	15179
GTF2H2	chr5:71035123-71067670	0	0.0	0.0	0.349	6.950E-01	16242
GTF2H1	chr11:18322268-18367043	0	0.0	-0.0	-0.043	7.659E-01	18584
GTF2H5	chr6:158168346-158199344	0	0.0	-0.0	-0.600	1.082E-05	6726
GTF2H4	chr6:30908199-30914103	0	0.0	-0.009	0.263	8.572E-01	23389
ALDH1B1	chr9:38392663-38398665	1	0.127	0.042	-1.217	3.514E-75	337
COX7A2L	chr2:42350495-42368957	2	0.393	0.132	-0.002	9.946E-01	6086
SMARCC2	chr12:56162358-56189574	0	0.0	-0.002	0.134	2.367E-01	17964
LOC107985355	chr1:227967010-227967920	0	0.0	-0.0	0.000	1.000E+00	20124
SMARCC1	chr3:47585887-47781915	0	0.0	0.0	-0.365	7.010E-04	6959
RYK	chr3:134157133-134250744	1	0.147	0.047	0.387	4.913E-05	2914
HBA2	chr16:172875-173710	0	0.0	-0.0	1.749	1.000E+00	21395
FREM2-AS1	chr13:38821683-38827591	3	0.351	0.118	0.000	1.000E+00	6431
IFNW1	chr9:21140631-21141901	0	0.0	0.0	0.104	1.000E+00	18564
LHX1	chr17:36937474-36944615	1	0.002	0.001	-0.842	4.922E-01	12771
LHX2	chr9:124011609-124033163	1	0.008	0.003	0.590	3.490E-01	10747
BLOC1S4	chr4:6716114-6717660	6	0.697	0.192	0.409	4.069E-02	2541
BLOC1S3	chr19:45178744-45181801	1	0.187	0.061	0.690	2.613E-06	2342
BLOC1S2	chr10:100273277-100286712	0	0.0	-0.001	0.159	1.922E-01	16166
BLOC1S1	chr12:55716033-55719707	0	0.0	-0.0	0.104	7.215E-01	19194
LHX8	chr1:75128433-75161533	1	0.0	0.0	0.000	1.000E+00	17732
LHX9	chr1:197917386-197930143	0	0.0	-0.0	-2.606	3.264E-13	3196
MAMDC2-AS1	chr9:70153133-70175888	2	0.058	0.019	0.000	1.000E+00	11024
NPC1	chr18:23531498-23586617	2	0.051	0.001	0.310	2.258E-02	8093
LINC00323	chr21:41141499-41148064	1	0.001	0.0	0.000	1.000E+00	16792
ISX-AS1	chr22:34756664-34997916	0	0.0	0.0	0.000	1.000E+00	18564
NADK2	chr5:36192588-36242279	4	0.09	0.03	-0.780	3.254E-10	2083
SLC38A5	chrX:48458536-48470256	0	0.0	0.0	0.000	1.000E+00	18564
SLC38A4	chr12:46764760-46825997	1	0.102	0.034	4.423	8.507E-12	1817
SLC38A7	chr16:58665108-58684777	1	0.007	0.002	0.208	3.832E-01	11041
SLC38A6	chr14:60981113-61052543	0	0.0	-0.0	-0.243	6.584E-01	17963
SLC38A1	chr12:46183055-46266495	4	0.626	0.207	0.253	7.460E-02	2503
SLC38A3	chr3:50205245-50220979	0	0.0	-0.001	-0.477	5.810E-01	20619
SLC38A2	chr12:46358187-46372862	4	0.188	0.06	0.054	7.605E-01	7538
SLC38A9	chr5:55625844-55693053	1	0.02	0.007	-0.115	7.151E-01	11612
SLC38A8	chr16:84009666-84042157	0	0.0	-0.001	0.000	1.000E+00	22208
LOC100129534	chr1:2350414-2352661	3	0.019	0.006	0.000	1.000E+00	13155
OCA2	chr15:27754875-28099312	0	0.0	0.0	-0.412	8.023E-01	17048
MIR3945HG	chr4:184843295-184855652	3	0.334	0.112	0.000	1.000E+00	6586
LOC110117498-PIK3R3	chr1:46040139-46176495	0	0.0	-0.0	0.000	1.000E+00	19839
MIR325HG	chrX:76657797-77014532	0	0.0	0.0	0.000	1.000E+00	18564
YBX1	chr1:42682986-42703803	0	0.0	0.0	-0.123	3.652E-01	13884
YBX3	chr12:10699076-10723354	1	0.016	0.005	0.027	8.027E-01	12319
YBX2	chr17:7288251-7294557	2	0.065	0.0	0.969	1.000E+00	16845
TEN1	chr17:75979216-76000586	1	0.235	0.065	0.300	5.388E-01	6674
CHIC2	chr4:54009790-54064648	0	0.0	-0.0	-0.049	8.400E-01	18516
CHIC1	chrX:73563147-73687109	0	0.0	0.0	-0.146	4.335E-01	14389
POM121L4P	chr22:20689554-20691721	0	0.0	-0.0	0.000	1.000E+00	20557
BHLHE40-AS1	chr3:4896808-4979961	0	0.0	-0.046	0.000	1.000E+00	24334
LINC02556	chr22:23326615-23328493	1	0.006	0.002	0.000	1.000E+00	14984
PCF11-AS1	chr11:83185520-83187484	5	0.061	0.02	0.000	1.000E+00	10941
FLJ32255	chr5:42985398-42993333	5	0.014	0.003	0.000	1.000E+00	14363
VSNL1	chr2:17540695-17656439	0	0.0	0.0	2.916	1.000E+00	18564
SDCCAG8	chr1:243256004-243500092	2	0.259	0.087	-0.141	7.560E-01	6654
CDIPT	chr16:29858355-29863288	2	0.0	-0.001	0.323	2.197E-01	16960
NCOA2	chr8:70109761-70404238	1	0.007	0.002	-0.908	1.478E-10	2900
NCOA3	chr20:47501856-47656877	1	0.075	0.021	-0.384	1.097E-02	5111
NCOA1	chr2:24491253-24770701	1	0.002	-0.002	0.508	2.980E-04	9125
NCOA6	chr20:34714794-34821639	0	0.0	-0.0	0.584	1.321E-05	6314
NCOA7	chr6:125919223-125932030	0	0.0	-0.044	-0.354	2.378E-01	19772
NCOA4	chr10:46005087-46030714	0	0.0	-0.0	0.393	1.113E-04	6655
NCOA5	chr20:46060986-46089941	0	0.0	-0.0	0.330	5.357E-08	5449
ZFHX4-AS1	chr8:76610878-76683275	2	0.111	0.037	0.000	1.000E+00	9549
CISH	chr3:50606453-50611831	1	0.007	-0.003	-0.820	1.028E-02	12499
PURPL	chr5:27472291-27496401	0	0.0	0.0	0.000	1.000E+00	18564
RIF1	chr2:151409882-151477346	0	0.0	0.0	-0.322	7.305E-02	10653
RNR2	chrM:1670-3229	0	0.0	0.0	0.000	1.000E+00	18564
STARD3NL	chr7:38178244-38230671	3	0.096	0.032	0.303	2.385E-02	5040
SREK1	chr5:66144217-66183616	0	0.0	0.0	-0.091	4.247E-01	14311
GTF2IRD1P1	chr7:66809992-66844826	0	0.0	0.0	0.044	9.724E-01	18339
ANAPC1P1	chr2:86861824-86895042	0	0.0	0.0	-1.832	2.592E-01	12928
ERO1B	chr1:236215121-236282039	5	0.731	0.245	0.789	2.070E-06	1039
ERO1A	chr14:52639914-52695931	1	0.0	0.0	0.200	1.888E-01	11633
TMSB15B-AS1	chrX:103881746-103919548	2	0.0	0.0	0.000	1.000E+00	17336
SLC22A31	chr16:89195760-89200537	2	0.014	0.003	2.283	2.469E-01	9760
CDIP1	chr16:4510675-4538815	1	0.0	-0.002	-0.696	7.490E-01	21735
AP1S1	chr7:101154397-101161277	2	0.054	-0.0	-0.116	4.492E-01	18398
ALKAL1	chr8:52534036-52565461	1	0.1	0.033	0.969	1.000E+00	9807
ALKAL2	chr2:279560-288308	1	0.811	0.272	22.797	1.000E+00	2899
ZNF497	chr19:58354356-58362848	0	0.0	0.0	-0.294	3.468E-01	13726
ZNF496	chr1:247297412-247331940	0	0.0	0.0	-0.069	6.862E-01	16162
ERF	chr19:42247560-42253899	1	0.0	-0.003	1.410	3.033E-04	9474
ERG	chr21:38380027-38584945	6	1.486	0.495	2.297	2.869E-159	20
ZNF493	chr19:21397118-21427494	0	0.0	0.0	-0.265	1.386E-01	11679
HAND1	chr5:154474971-154478264	0	0.0	-0.0	0.000	1.000E+00	21280
ZNF491	chr19:11798575-11808491	0	0.0	0.0	-0.307	3.401E-01	13659
ZNF490	chr19:12576105-12610809	0	0.0	-0.0	-0.214	4.280E-01	15660
ERH	chr14:69380122-69398304	2	0.022	0.006	0.000	1.000E+00	13107
MTRNR2L9	chr6:61574102-61574629	1	0.003	0.001	0.000	1.000E+00	15390
MTRNR2L8	chr11:10507886-10509176	2	0.677	0.226	0.156	3.543E-01	2882
MTRNR2L3	chr20:57358439-57359822	0	0.0	-0.001	-0.637	1.000E+00	22231
MTRNR2L2	chr5:80649999-80651035	2	0.001	0.0	0.000	1.000E+00	16740
MTRNR2L1	chr17:22523110-22524665	0	0.0	-0.0	0.143	3.399E-01	15664
MTRNR2L7	chr10:37601437-37602931	0	0.0	0.0	0.969	1.000E+00	18564
MTRNR2L6	chr7:142666298-142667693	3	0.087	0.029	0.523	3.254E-01	7447
MTRNR2L5	chr10:55598989-55600727	0	0.0	0.0	0.969	1.000E+00	18564
MTRNR2L4	chr16:3371052-3372283	0	0.0	0.0	0.178	4.644E-01	14637
NLGN4Y	chrY:14523504-14843968	0	0.0	0.0	-0.695	9.253E-04	7086
NLGN4X	chrX:5890025-6228882	0	0.0	0.0	0.392	1.000E+00	18564
FBN2	chr5:128257908-128538042	3	0.12	0.04	0.087	9.266E-01	9064
NCR2	chr6:41335789-41350887	0	0.0	-0.0	0.000	1.000E+00	20493
NCR1	chr19:54906149-54913071	5	0.128	0.043	0.104	1.000E+00	9174
FBN1	chr15:48408305-48645788	1	0.575	0.192	-1.771	1.286E-06	1309
STARD4-AS1	chr5:111512225-111739726	0	0.0	-0.0	0.000	1.000E+00	18772
AOAH	chr7:36512940-36724549	0	0.0	0.0	28.847	1.000E+00	18564
SCN1B	chr19:35031367-35040449	2	0.001	-0.033	0.079	9.281E-01	24005
SCN1A	chr2:165989159-166149216	1	0.586	0.196	-0.721	1.935E-01	3033
EEPD1	chr7:36153226-36301543	1	0.001	-0.0	-0.935	3.955E-04	7304
FRYL	chr4:48497362-48780299	3	0.027	0.009	0.978	4.929E-07	3269
DEXI	chr16:10928890-10942400	0	0.0	-0.006	0.315	8.679E-02	16352
FUOM	chr10:133355153-133358025	0	0.0	-0.0	0.000	1.000E+00	21657
IDI1	chr10:1039419-1056716	2	0.015	0.005	1.775	1.570E-49	729
IDI2	chr10:1018906-1025859	3	0.002	0.001	0.681	1.000E+00	16012
SPTB	chr14:64746282-64823380	1	0.006	-0.001	0.291	4.041E-01	19270
TMEM185B	chr2:120217470-120223408	1	0.0	-0.001	-0.819	2.987E-35	1709
TMEM185A	chrX:149596555-149631912	0	0.0	0.0	0.093	5.551E-01	15317
UBXN10	chr1:20186077-20196048	0	0.0	-0.001	0.000	1.000E+00	22737
UBXN11	chr1:26282281-26306704	0	0.0	-0.004	0.147	6.940E-01	22164
SNORD12C	chr20:49278944-49279023	0	0.0	-0.001	0.000	1.000E+00	22291
SNORD12B	chr20:49280312-49280415	0	0.0	-0.001	0.000	1.000E+00	22250
POTEM	chr14:18967433-19003752	0	0.0	0.0	0.392	1.000E+00	18564
SFTA1P	chr10:10784438-10794914	0	0.0	0.0	0.000	1.000E+00	18564
IZUMO1R	chr11:94305636-94307692	0	0.0	-0.0	0.000	1.000E+00	18933
FCHSD1	chr5:141639301-141651419	1	0.015	-0.0	0.491	1.033E-01	13840
SNORD129	chr10:7186679-7186784	0	0.0	-0.0	0.000	1.000E+00	21244
SNORD128	chr1:8494799-8494913	4	0.158	0.051	0.000	1.000E+00	8759
SNORD123	chr5:9548826-9548914	0	0.0	0.0	0.000	1.000E+00	18564
SNORD127	chr14:45110874-45110973	0	0.0	0.0	0.000	1.000E+00	18564
SNORD126	chr14:20326440-20326539	2	0.0	-0.0	0.000	1.000E+00	18819
SNORD125	chr22:29333162-29333258	0	0.0	-0.006	0.000	1.000E+00	23889
SNORD124	chr17:40027542-40027645	0	0.0	-0.014	0.000	1.000E+00	24174
HIGD2A	chr5:176388525-176389771	0	0.0	-0.001	0.326	1.826E-01	16709
HIGD2B	chr15:72675781-72686149	3	0.036	0.012	0.392	1.000E+00	11949
TRAIP	chr3:49828594-49856559	0	0.0	0.0	-0.430	3.080E-02	9686
UBA52	chr19:18572839-18577460	3	0.03	0.009	-0.057	6.757E-01	10895
DND1	chr5:140670795-140673586	0	0.0	-0.0	0.000	1.000E+00	21457
FAM172BP	chr3:101518866-101523887	0	0.0	0.0	0.000	1.000E+00	18564
MAN1C1	chr1:25617467-25786207	1	0.13	0.043	-0.855	6.959E-10	1971
LOC105379143	chr5:118996311-119037661	0	0.0	0.0	0.000	1.000E+00	18564
NOBOX	chr7:144397239-144410227	5	0.552	0.185	0.000	1.000E+00	4789
IBSP	chr4:87799549-87812449	1	0.016	0.005	-2.627	1.000E+00	13355
LINC01327	chr3:167392795-167408519	0	0.0	0.0	0.000	1.000E+00	18564
NID2	chr14:52004801-52069228	1	0.011	0.003	2.233	2.856E-01	9987
NID1	chr1:235975831-236065181	0	0.0	-0.024	0.267	5.896E-01	22347
LINC01324	chr3:164714094-164831480	1	0.0	0.0	0.000	1.000E+00	18390
LINC01322	chr3:165206959-165513728	1	0.039	0.013	0.000	1.000E+00	11803
LINC01320	chr2:34677556-34722563	1	0.026	0.009	0.000	1.000E+00	12542
OR5B3	chr11:58402464-58403409	0	0.0	0.0	0.000	1.000E+00	18564
OR5B2	chr11:58422264-58423313	0	0.0	0.0	0.000	1.000E+00	18564
DLGAP1-AS2	chr18:3603736-3610089	0	0.0	-0.046	0.000	1.000E+00	24333
DLGAP1-AS3	chr18:3878179-3897069	1	0.001	0.0	0.000	1.000E+00	16827
DLGAP1-AS4	chr18:3962352-4013943	0	0.0	0.0	0.000	1.000E+00	18564
DLGAP1-AS5	chr18:4264601-4296000	1	0.0	0.0	0.000	1.000E+00	18063
FAM180A	chr7:135729597-135748846	0	0.0	-0.001	0.000	1.000E+00	22661
PGCP1	chr1:111384518-111389851	0	0.0	-0.0	0.277	8.749E-01	20777
FCER1A	chr1:159289713-159308224	0	0.0	0.0	0.000	1.000E+00	18564
GAS6-DT	chr13:113864176-113866832	0	0.0	-0.003	0.000	1.000E+00	23557
SOSTDC1	chr7:16461480-16465849	2	0.014	0.005	-1.732	1.070E-08	3089
LINC01352	chr1:220829254-220832428	1	0.048	0.015	0.000	1.000E+00	11486
FAM180B	chr11:47586677-47589194	0	0.0	-0.0	1.918	1.000E+00	21099
ELOB	chr16:2771413-2777296	0	0.0	-0.003	0.851	9.429E-02	15844
ELOC	chr8:73945137-73971908	1	0.461	0.155	0.160	3.060E-01	3993
PAXIP1-AS2	chr7:154928516-154946850	1	0.004	0.001	0.000	1.000E+00	15296
ELOA	chr1:23743365-23762059	0	0.0	-0.007	0.219	1.007E-03	10729
TTC39A-AS1	chr1:51329653-51331281	0	0.0	-0.001	0.000	1.000E+00	22333
SSSCA1-AS1	chr11:65569219-65570413	2	0.042	0.012	0.000	1.000E+00	11972
OSTM1	chr6:108041408-108074737	0	0.0	-0.0	0.613	5.647E-06	5996
DAW1	chr2:227871375-227924343	1	0.609	0.204	0.171	1.000E+00	4308
OR4D1	chr17:58155153-58156086	5	0.082	0.027	-1.237	2.209E-01	7046
OR4D2	chr17:58169655-58170579	5	0.056	0.019	0.000	1.000E+00	11061
OR4D5	chr11:123939616-123940573	0	0.0	0.0	0.000	1.000E+00	18564
OR4D6	chr11:59456960-59457905	0	0.0	0.0	0.000	1.000E+00	18564
FANCG	chr9:35073837-35080016	0	0.0	-0.0	0.247	3.715E-02	12373
CFLAR	chr2:201116103-201172688	0	0.0	-0.001	0.135	3.034E-01	17563
FANCE	chr6:35452360-35467104	3	0.002	-0.002	-0.346	1.442E-01	16708
FANCC	chr9:95110225-95317709	0	0.0	-0.0	-0.148	2.488E-01	13042
FANCB	chrX:14843406-14873069	0	0.0	0.0	0.079	8.775E-01	17614
FANCA	chr16:89737548-89816658	1	0.392	0.131	0.425	9.455E-02	3680
HNRNPAB	chr5:178204506-178211183	0	0.0	-0.001	0.079	5.670E-01	20433
FANCM	chr14:45135938-45200890	0	0.0	-0.0	-0.214	4.106E-01	14567
FANCL	chr2:58159242-58241380	0	0.0	0.0	-0.248	1.124E-01	11315
FANCI	chr15:89243962-89317131	5	0.001	-0.0	0.054	7.454E-01	19730
CA5B	chrX:15738288-15787625	0	0.0	0.0	-0.525	2.098E-03	7515
ENTPD3-AS1	chr3:40390950-40453308	1	0.004	0.001	0.000	1.000E+00	15488
F13B	chr1:197039190-197067267	0	0.0	0.0	0.000	1.000E+00	18564
HNRNPA3	chr2:177212693-177223959	1	0.005	-0.008	-0.062	5.948E-01	21976
HNRNPA0	chr5:137751383-137754350	3	0.014	0.004	0.175	1.242E-01	8531
HNRNPA1	chr12:54280689-54285246	0	0.0	-0.006	-0.153	1.196E-01	17147
LYPLAL1-AS1	chr1:219435157-219557324	1	0.084	0.028	0.000	1.000E+00	10199
ADGRD1	chr12:130953906-131141468	4	0.785	0.263	-0.280	7.748E-01	2822
TAPT1-AS1	chr4:16226662-16258187	1	0.0	0.0	0.000	1.000E+00	17332
ZFAT-AS1	chr8:134598070-134600689	4	0.155	0.052	0.000	1.000E+00	8739
HOXA7	chr7:27153718-27156677	3	0.097	0.032	-0.664	7.420E-01	8936
HOXA6	chr7:27145582-27147774	3	0.18	0.059	0.133	9.180E-01	8066
HOXA5	chr7:27141051-27143668	4	0.24	0.078	-0.602	1.633E-02	3722
HOXA4	chr7:27128506-27130780	4	0.586	0.194	-0.103	9.180E-01	4392
HOXA3	chr7:27106189-27119595	4	1.068	0.355	-1.171	8.117E-06	524
HOXA2	chr7:27100353-27102775	4	0.811	0.269	-1.676	1.765E-01	1995
HOXA1	chr7:27092994-27096006	4	1.022	0.34	-0.355	8.663E-01	1479
IGLL1	chr22:23573125-23580308	1	0.004	0.001	0.681	1.000E+00	15436
IGLL5	chr22:22887779-22895833	0	0.0	-0.0	0.000	1.000E+00	19330
HOXA9	chr7:27162437-27165530	3	0.053	0.017	0.350	1.193E-02	5330
MIR663B	chr2:132256965-132257080	0	0.0	0.0	0.000	1.000E+00	18564
MIR663A	chr21:8252231-8252321	0	0.0	-0.137	0.000	1.000E+00	24357
CEP57	chr11:95790460-95832693	3	0.001	0.0	-0.167	1.603E-01	10896
CEP55	chr10:93496611-93529092	4	0.114	0.025	0.349	3.835E-02	5632
RASGRF2-AS1	chr5:80947692-80960907	0	0.0	0.0	0.000	1.000E+00	18564
FUT7	chr9:137030173-137032840	2	0.186	0.055	0.400	8.982E-01	8195
B9D2	chr19:41354416-41364173	0	0.0	-0.001	-0.103	9.251E-01	22555
HSPD1	chr2:197486583-197500274	1	0.0	0.0	-0.391	8.355E-06	5377
MTX3	chr5:79976715-79991265	0	0.0	-0.0	-0.594	1.417E-04	6602
MTX2	chr2:176269394-176338025	1	0.0	0.0	0.461	4.810E-04	6286
MTX1	chr1:155208698-155213839	1	0.005	-0.028	0.206	2.905E-01	20187
FUT2	chr19:48695970-48705934	1	0.0	-0.003	-0.481	4.386E-01	20218
LIAS	chr4:39459023-39477651	4	0.01	0.003	-1.075	2.788E-10	2912
ATP10A	chr15:25678712-25863202	1	0.003	0.001	1.408	4.172E-12	2754
ATP10B	chr5:160563119-160852212	1	0.008	0.003	-1.760	5.897E-05	4652
ATP10D	chr4:47485392-47593486	0	0.0	0.0	1.776	4.278E-01	14347
KRIT1	chr7:92198968-92246100	1	0.628	0.21	-0.131	4.742E-01	3350
TRABD2A	chr2:84821666-84881245	2	0.114	0.033	-0.049	9.712E-01	9692
TRABD2B	chr1:47760527-47996890	0	0.0	-0.001	0.000	1.000E+00	22051
CDPF1	chr22:46244012-46250296	2	0.031	0.01	-0.141	7.458E-01	11107
LOC101929721	chr1:49257410-49269294	2	0.015	0.005	0.000	1.000E+00	13386
SLC6A20	chr3:45755448-45796543	1	0.003	0.0	0.817	1.079E-06	4361
LOC154761	chr7:143811967-143836717	0	0.0	0.0	0.000	1.000E+00	18564
SCRIB	chr8:143790919-143815379	0	0.0	-0.0	0.464	6.434E-01	18627
TYMS	chr18:657583-673577	0	0.0	-0.0	0.034	8.792E-01	19615
TYMP	chr22:50525752-50530085	0	0.0	-0.0	-0.634	5.503E-01	18525
LOC100240735	chr12:54078838-54081823	1	0.006	0.002	0.000	1.000E+00	15008
WWP2	chr16:69924982-69941741	0	0.0	-0.056	-0.228	2.057E-01	19449
WWP1	chr8:86342764-86467949	2	0.032	0.011	-0.171	2.303E-01	8395
DAPL1	chr2:158795316-158815984	4	0.791	0.265	-1.135	4.548E-01	2432
TPI1	chr12:6867419-6870946	0	0.0	-0.002	-0.008	9.673E-01	23127
PCDHB4	chr5:141121749-141125621	0	0.0	0.0	-0.936	3.319E-05	5809
LOC100132077	chr9:94332475-94360948	0	0.0	0.0	0.000	1.000E+00	18564
LOC100132078	chr11:111414241-111418186	2	0.004	-0.001	0.000	1.000E+00	22914
MFSD14C	chr9:96946044-97013682	0	0.0	0.0	-0.259	6.449E-02	10495
PRTN3	chr19:840984-848175	0	0.0	-0.003	0.000	1.000E+00	23495
MFSD14A	chr1:100038232-100083373	1	0.823	0.276	0.145	3.556E-01	2140
CTSH	chr15:78921749-78945098	0	0.0	-0.002	-0.695	5.833E-11	5024
CTSK	chr1:150796207-150808441	0	0.0	-0.0	-0.284	5.468E-01	17376
CTSL	chr9:87726058-87731469	2	0.002	-0.003	0.294	8.666E-03	12117
CTSO	chr4:155924117-155953896	1	0.068	0.023	-0.094	6.476E-01	9261
CTSA	chr20:45890143-45898819	0	0.0	-0.001	-0.025	9.186E-01	22267
CTSB	chr8:11842524-11868150	1	0.002	-0.005	0.451	5.018E-05	8856
CTSC	chr11:88293591-88337787	0	0.0	0.0	-0.901	6.127E-02	10434
CTSD	chr11:1752751-1763992	1	0.184	0.058	0.417	3.274E-01	6212
CTSE	chr1:206009263-206023909	1	0.0	-0.008	-0.725	1.000E+00	23968
CTSF	chr11:66563463-66568576	2	0.018	0.006	-0.101	5.632E-01	10987
CTSG	chr14:24573517-24576260	0	0.0	-0.0	0.000	1.000E+00	18733
CTSZ	chr20:58995186-59007254	3	0.224	0.074	0.269	2.156E-02	3914
LINC00954	chr2:19868853-19885047	1	0.268	0.089	0.000	1.000E+00	7278
CTSV	chr9:97029676-97039643	0	0.0	0.0	0.519	2.716E-01	13034
CTSW	chr11:65879812-65883741	2	0.018	0.005	-0.469	7.835E-01	12272
LGALS17A	chr19:39679373-39686373	0	0.0	0.0	-0.389	6.579E-01	15976
INCA1	chr17:4988129-4997610	0	0.0	-0.0	-0.381	1.669E-01	12698
LOC101928858	chr5:67793212-67801058	1	0.205	0.069	0.000	1.000E+00	7912
LOC646626	chr1:85276357-85278088	1	0.073	-0.02	0.000	1.000E+00	24248
AMMECR1	chrX:110194185-110318152	1	0.0	-0.0	-0.057	7.609E-01	17121
MIR6770-2	chr16:14930819-14930879	0	0.0	0.0	0.000	1.000E+00	18564
MIR6770-3	chr16:18379350-18379410	0	0.0	0.0	0.000	1.000E+00	18564
MIR6770-1	chr16:16329304-16329364	0	0.0	0.0	0.000	1.000E+00	18564
EMD	chrX:154379236-154381523	0	0.0	0.0	0.361	2.545E-02	9464
EMB	chr5:50396196-50441400	0	0.0	0.0	-1.117	2.470E-20	2139
C4orf3	chr4:119296418-119300813	0	0.0	0.0	-0.111	3.167E-01	13454
LOC644669	chr18:15313555-15325919	0	0.0	0.0	0.000	1.000E+00	18564
ZNF826P	chr19:20398657-20424965	1	0.599	0.201	0.098	9.341E-01	4243
AFF4	chr5:132875378-132963662	3	0.018	0.006	1.078	9.238E-12	2421
AFF3	chr2:99547253-100142575	4	0.325	0.109	3.039	4.866E-43	488
AFF2	chrX:148719090-149000663	1	0.002	0.001	1.863	1.000E+00	15724
PDPN	chr1:13585471-13617957	1	0.091	0.03	-0.205	9.466E-01	9810
PDPR	chr16:70113625-70162537	0	0.0	0.0	-0.561	2.039E-05	5630
ROR1-AS1	chr1:64105322-64113791	3	0.024	0.008	0.000	1.000E+00	12675
LOC101929897	chr8:42255320-42270961	1	0.021	0.006	0.000	1.000E+00	13096
STK40	chr1:36339618-36385927	3	0.002	-0.036	0.714	8.472E-04	11029
UBA6	chr4:67615760-67701171	1	0.0	0.0	0.355	6.572E-03	7842
PDP1	chr8:93916854-93926068	3	0.06	0.015	-0.631	2.281E-06	3211
PDP2	chr16:66880501-66891099	1	0.019	0.0	0.044	7.898E-01	14934
UBA5	chr3:132660696-132678107	0	0.0	0.0	-0.121	2.601E-01	12937
UBA2	chr19:34428362-34469893	3	0.175	0.058	0.109	3.042E-01	6096
UBA3	chr3:69054729-69080373	3	0.052	0.017	0.248	1.689E-02	5507
UBA1	chrX:47190799-47215128	1	0.0	0.0	0.580	1.503E-10	3549
PHF24	chr9:34957486-34982544	0	0.0	-0.0	-3.058	1.000E+00	18941
DLG5-AS1	chr10:77926811-77929825	1	0.066	0.02	0.000	1.000E+00	10921
PHF20	chr20:35772000-35950366	0	0.0	-0.0	-0.308	6.823E-04	8023
PHF23	chr17:7235027-7239506	2	0.342	0.094	1.003	3.559E-24	787
LOC100506125	chr12:48789146-48790535	0	0.0	-0.001	0.000	1.000E+00	22667
LOC101930010	chr6:56843985-56864338	0	0.0	-0.0	0.000	1.000E+00	20273
PSMB4	chr1:151399564-151401936	2	1.333	0.446	0.369	1.757E-03	435
TAGAP	chr6:159038911-159045152	0	0.0	-0.0	-1.762	1.000E+00	20650
LINC02539	chr6:137730170-137739037	4	0.09	0.03	0.000	1.000E+00	10077
LINC02538	chr6:167666840-167679223	0	0.0	0.0	0.000	1.000E+00	18564
LINC02537	chr6:43844875-43852333	4	0.684	0.227	0.000	1.000E+00	3792
LINC02535	chr6:85387218-85404802	1	0.45	0.151	0.000	1.000E+00	5604
LINC02534	chr6:115633541-115643835	0	0.0	0.0	0.000	1.000E+00	18564
LINC02533	chr6:4488797-4495771	1	0.146	0.049	0.000	1.000E+00	8872
LINC02532	chr6:106717451-106787541	3	0.717	0.24	0.000	1.000E+00	3572
LINC02530	chr6:12582767-12585404	0	0.0	-0.001	0.000	1.000E+00	21832
RPRML	chr17:46978155-46979248	2	0.004	0.001	0.000	1.000E+00	15637
LOC283335	chr12:53043188-53054438	2	0.436	0.144	0.000	1.000E+00	5781
LOC145845	chr15:36864442-36886533	2	0.006	0.002	0.000	1.000E+00	14798
CPXM1	chr20:2794068-2800646	0	0.0	-0.0	0.104	1.000E+00	21214
PNO1	chr2:68157829-68176238	2	0.0	-0.0	-0.498	2.289E-06	5124
CPXM2	chr10:123745635-123891984	0	0.0	-0.0	-1.286	4.145E-01	14659
PENK	chr8:56440953-56446734	0	0.0	0.0	0.000	1.000E+00	18564
LOC105372582	chr20:25751207-25756050	0	0.0	0.0	0.000	1.000E+00	18564
ZIM2	chr19:56774555-56840729	0	0.0	0.0	2.470	1.000E+00	18564
ZIM3	chr19:57134095-57145202	0	0.0	0.0	0.078	1.000E+00	18564
LOC105374297	chr3:195646695-195652159	3	0.089	0.03	0.000	1.000E+00	10074
GPR65	chr14:88005123-88014811	1	0.67	0.224	5.103	5.721E-02	2234
GPR62	chr3:51955313-51957504	0	0.0	-0.0	-1.762	1.000E+00	21229
GPR63	chr6:96794121-96837477	0	0.0	0.0	-0.972	6.723E-01	16062
GPR61	chr1:109539871-109545833	1	0.013	0.004	-2.627	1.000E+00	13673
INE2	chrX:15785715-15787589	1	0.0	0.0	0.000	1.000E+00	17564
INE1	chrX:47204847-47205855	1	0.0	0.0	0.000	1.000E+00	18355
GPR68	chr14:91232531-91253880	2	0.371	0.096	1.351	2.725E-01	5004
LOC101927495	chr11:61588493-61607546	2	0.398	0.118	0.000	1.000E+00	6417
LOC101927497	chr7:92836482-92917187	3	0.781	0.26	0.000	1.000E+00	3135
LOC105372633	chr20:46406778-46444971	2	0.611	0.205	0.000	1.000E+00	4279
GNS	chr12:64713441-64759446	1	0.0	-0.002	-0.176	2.422E-01	17962
RPAP2	chr1:92298964-92388175	0	0.0	0.0	-0.574	3.395E-05	5814
JARID2	chr6:15245974-15522042	0	0.0	-0.0	-1.042	1.012E-10	3926
GNE	chr9:36214440-36277056	2	0.686	0.229	1.424	1.639E-45	281
RPAP1	chr15:41517175-41544277	1	0.966	0.323	0.088	7.826E-01	1710
LOC100192426	chr18:8360819-8367034	7	0.975	0.326	0.000	1.000E+00	1773
TMEM37	chr2:119431869-119438520	5	0.015	0.001	2.140	2.977E-01	11184
TMEM31	chrX:103710908-103714032	2	0.018	0.006	-0.865	5.864E-01	11069
TMEM33	chr4:41935119-41960807	0	0.0	0.0	0.130	3.493E-01	13749
RMI2	chr16:11345437-11351763	2	0.561	0.176	-0.873	3.642E-07	1351
NT5C1A	chr1:39659120-39672038	2	0.132	0.044	1.174	1.000E+00	9112
OTOP1	chr4:4188725-4226894	0	0.0	0.0	0.000	1.000E+00	18564
OTOP3	chr17:74935801-74949992	0	0.0	-0.001	0.286	7.338E-01	21237
OTOP2	chr17:74924274-74933911	0	0.0	-0.001	0.392	1.000E+00	22131
CPEB2-DT	chr4:14909960-15002045	1	0.0	0.0	0.000	1.000E+00	18091
OR14J1	chr6:29306689-29307655	1	0.004	0.001	-0.527	1.482E-01	9736
SCD5	chr4:82629536-82798857	1	0.0	-0.0	0.513	6.255E-03	9508
POGK	chr1:166839403-166856344	0	0.0	0.0	-0.075	4.191E-01	14246
C10orf105	chr10:71711700-71719821	1	0.0	-0.001	1.213	1.000E+00	22860
SDS	chr12:113392445-113403887	0	0.0	0.0	2.925	3.230E-01	13501
ANO10	chr3:43366325-43622077	0	0.0	-0.002	0.142	2.864E-01	18307
POGZ	chr1:151402723-151442205	2	0.098	0.03	0.158	1.520E-01	6441
PRUNE2	chr9:76611375-76906087	2	0.031	0.009	-0.757	8.331E-05	4155
PRUNE1	chr1:151008390-151035713	0	0.0	-0.01	-0.057	7.116E-01	22742
PEX11G	chr19:7476869-7489038	1	0.012	-0.001	0.421	6.461E-01	19856
NRCAM	chr7:108147625-108240170	2	0.716	0.219	0.724	1.196E-08	1004
FAM155B	chrX:69505234-69532508	0	0.0	0.0	-0.940	1.500E-09	3893
PNLIP	chr10:116545923-116567858	1	0.591	0.198	0.104	1.000E+00	4458
FMC1	chr7:139340449-139346319	3	0.45	0.151	0.217	4.201E-01	4330
LOC101928446	chr16:82773318-82829638	0	0.0	0.0	0.000	1.000E+00	18564
LOC101928445	chr5:179595903-179603741	1	0.004	0.001	0.000	1.000E+00	15500
LOC101928443	chr11:70056229-70065371	2	0.086	0.029	0.000	1.000E+00	10156
LOC101928441	chr12:23175635-23191587	1	0.45	0.151	0.000	1.000E+00	5601
CXorf56	chrX:119538148-119565434	0	0.0	-0.0	-0.020	9.349E-01	18750
LYZ	chr12:69348353-69354233	1	0.01	0.0	1.974	3.292E-01	12169
LYN	chr8:55879826-56012447	4	0.003	0.001	0.824	1.353E-14	2422
PRH2	chr12:10929235-10934845	2	0.089	0.03	0.000	1.000E+00	10054
PRH1	chr12:10880960-11171623	1	0.0	0.0	0.538	5.197E-01	14647
LY9	chr1:160796073-160828255	1	0.038	0.013	0.263	8.507E-01	11176
IP6K3	chr6:33721665-33746985	6	0.631	0.166	-2.339	1.000E+00	5239
IP6K2	chr3:48693450-48717278	2	0.054	0.018	0.615	1.402E-19	1362
IP6K1	chr3:49724294-49786194	0	0.0	0.0	0.411	2.587E-05	5711
MYO15B	chr17:75588057-75626847	1	0.255	0.079	0.535	5.335E-01	6265
MYO15A	chr17:18108705-18179802	1	0.001	-0.0	-0.570	5.847E-01	16679
KATNBL1	chr15:34140673-34210096	0	0.0	-0.0	-0.466	1.150E-03	8038
NFKBIB	chr19:38899699-38908894	2	0.078	0.014	-0.017	9.790E-01	11529
SVOPL	chr7:138594284-138664224	1	0.064	0.021	0.830	5.184E-01	8853
NFKBID	chr19:35887951-35900662	0	0.0	-0.001	0.190	6.774E-01	21021
NFKBIE	chr6:44258165-44265788	0	0.0	-0.01	1.231	3.636E-07	7276
NFKBIZ	chr3:101827989-101861025	1	0.036	0.01	-1.407	3.535E-11	2374
RIPK4	chr21:41739368-41767089	2	0.357	0.117	0.486	2.257E-03	2660
PLAC1	chrX:134565842-134658483	1	0.01	0.003	0.000	1.000E+00	14063
GOLGA8DP	chr15_KI270848v1_alt:257847-271291	0	0.0	0.0	0.000	1.000E+00	18564
KIAA0100	chr17:28614439-28645159	0	0.0	-0.0	-0.103	3.552E-01	17157
PLAC4	chr21:41175230-41185239	1	0.0	-0.0	0.000	1.000E+00	18567
PLAC9	chr10:80132729-80145064	1	0.0	-0.001	2.446	1.000E+00	22712
PLAC8	chr4:83090057-83109859	0	0.0	-0.001	-0.139	9.135E-01	21683
PRSS33	chr16:2783952-2786707	1	0.0	-0.004	0.000	1.000E+00	23683
PRSS37	chr7:141836277-141841421	0	0.0	-0.0	0.104	1.000E+00	18975
PRSS36	chr16:31138925-31150094	0	0.0	-0.007	0.097	9.498E-01	23743
PRSS35	chr6:83512474-83525702	1	0.0	0.0	1.027	1.000E+00	18384
RPGRIP1	chr14:21287976-21351301	0	0.0	0.0	-1.356	9.653E-02	11083
DLX5	chr7:97020395-97024831	3	0.366	0.123	2.929	5.237E-05	2100
DLX6	chr7:97005977-97011040	3	0.107	0.036	-0.015	9.769E-01	9532
PRSS38	chr1:227815716-227846470	0	0.0	-0.0	0.000	1.000E+00	21309
DLX1	chr2:172085479-172089673	2	0.796	0.264	1.516	2.141E-24	410
DLX2	chr2:172099437-172102750	2	0.409	0.134	1.992	2.886E-08	1475
C21orf59-TCP10L	chr21:32573740-32612871	3	0.009	0.003	0.000	1.000E+00	14317
ACVRL1	chr12:51912328-51923361	0	0.0	-0.003	-1.336	1.308E-01	16722
LINP1	chr10:6737381-6738939	0	0.0	0.0	0.000	1.000E+00	18564
ASDURF	chr2:189661398-189666401	1	0.001	0.0	0.000	1.000E+00	18324
GATAD1	chr7:92447447-92460067	0	0.0	0.0	-0.067	5.380E-01	15197
PDGFC	chr4:156761610-156971394	0	0.0	0.0	-2.825	2.340E-04	6491
VAV1	chr19:6772667-6857366	1	0.234	0.077	-2.320	1.000E+00	7635
LOC101929427	chr11:126656085-126682104	3	1.207	0.404	0.000	1.000E+00	1100
VAV3	chr1:107571159-107688504	2	0.015	-0.001	-0.232	5.356E-01	19704
VAV2	chr9:133761893-133992324	1	0.006	0.002	0.442	1.491E-03	5912
LOC101929420	chr6:168242937-168262578	2	0.04	0.013	0.000	1.000E+00	11762
RNU6-8	chrX:141118030-141118136	0	0.0	0.0	0.000	1.000E+00	18564
NACA4P	chr8:101368892-101369595	8	0.092	0.011	0.029	9.857E-01	12014
RNU6-7	chr19:1021521-1021627	0	0.0	-0.002	0.000	1.000E+00	23114
RNU6-1	chrX:141118030-141118136	0	0.0	0.0	0.000	1.000E+00	18564
RNU6-2	chr1:10298965-10299070	1	0.0	-0.0	0.000	1.000E+00	18944
LOC105371907	chr17:77273783-77281897	0	0.0	-0.027	0.000	1.000E+00	24294
MIR1271	chr5:176367945-176368031	0	0.0	-0.0	0.000	1.000E+00	21515
TMEM169	chr2:216081865-216102783	2	0.643	0.213	0.223	6.541E-01	3596
LOC100288728	chr17:3134968-3176935	0	0.0	0.0	0.000	1.000E+00	18564
TP63	chr3:189789659-189897279	0	0.0	-0.0	1.506	1.000E+00	20634
NR6A1	chr9:124517274-124771310	2	0.061	0.014	0.198	6.223E-01	9976
MARS2	chr2:197705303-197708390	2	0.295	0.098	-0.005	9.859E-01	6944
SMAD5-AS1	chr5:136129513-136134890	0	0.0	-0.002	0.000	1.000E+00	23144
MIR4435-2HG	chr2:111207772-111495161	0	0.0	0.0	0.000	1.000E+00	18564
LOC105379252	chr9:66047084-66052734	0	0.0	0.0	0.000	1.000E+00	18564
CACTIN-AS1	chr19:3607246-3613930	0	0.0	-0.001	0.000	1.000E+00	22697
PYGO1	chr15:55538886-55588852	0	0.0	0.0	-0.363	1.387E-01	11688
PYGO2	chr1:154957025-154961782	6	0.043	0.003	0.273	2.845E-03	5921
CRHBP	chr5:76952854-76969474	1	0.071	0.024	-0.406	5.197E-01	8687
FERMT2	chr14:52859487-52951097	2	0.001	0.0	1.243	5.657E-29	1461
FERMT3	chr11:64206679-64223891	2	0.217	0.068	1.119	2.783E-02	4110
FERMT1	chr20:6074844-6123544	1	0.214	0.072	-1.715	1.713E-60	387
CRNKL1	chr20:20034360-20052492	5	0.069	0.022	0.944	1.099E-24	1104
HCG18	chr6:30287396-30327156	0	0.0	0.0	0.000	1.000E+00	18564
TPTE2	chr13:19422878-19536763	0	0.0	0.0	0.104	1.000E+00	18564
HCG15	chr6:28985847-28988567	1	0.0	0.0	0.000	1.000E+00	17751
WDR91	chr7:135183837-135211564	0	0.0	-0.001	0.469	5.641E-02	13767
SYNGR2	chr17:78168544-78172964	4	0.398	0.125	1.298	4.434E-06	1855
WDR97	chr8:144107691-144116383	0	0.0	-0.012	0.449	4.195E-01	21005
HCG11	chr6:26521705-26527384	0	0.0	-0.001	0.000	1.000E+00	22665
SRRM2-AS1	chr16:2737075-2744797	0	0.0	-0.002	0.000	1.000E+00	23027
LOC105378127	chr6:167459259-167472790	1	0.273	0.091	0.000	1.000E+00	7225
PRPH2	chr6:42696594-42722620	0	0.0	0.0	-1.473	1.000E+00	18564
LINC02461	chr12:43155314-43163110	0	0.0	0.0	0.000	1.000E+00	18564
C9orf62	chr9:135343248-135346558	2	0.024	0.008	0.000	1.000E+00	12749
LINC02462	chr4:134423867-134545504	1	0.797	0.267	0.000	1.000E+00	3002
C9orf66	chr9:213107-215893	2	0.006	0.002	0.452	6.464E-01	12655
C9orf64	chr9:83938311-83956986	1	0.001	0.0	-0.297	1.741E-02	8098
USP6NL	chr10:11460509-11532280	0	0.0	-0.007	0.554	1.792E-04	9641
AACSP1	chr5:178764860-178818435	1	0.009	0.003	1.719	1.000E+00	14209
KLHDC8A	chr1:205336064-205357090	0	0.0	-0.007	-2.342	1.778E-02	13711
USP12	chr13:27066149-27171896	0	0.0	0.0	0.424	1.085E-03	7164
USP13	chr3:179653144-179789401	1	0.0	0.0	-0.355	1.047E-02	8155
USP10	chr16:84699948-84779921	1	0.031	-0.002	0.104	1.000E+00	23264
USP11	chrX:47232914-47248328	0	0.0	0.0	0.132	2.967E-01	13299
USP16	chr21:29024616-29054486	3	0.01	0.003	0.096	4.421E-01	10991
USP14	chr18:158482-213739	0	0.0	0.0	-0.103	4.887E-01	14823
USP15	chr12:62260339-62409721	0	0.0	0.0	0.198	1.725E-01	12078
USP18	chr22:18149990-18177395	0	0.0	-0.0	1.518	7.436E-18	2757
USP19	chr3:49108672-49120938	0	0.0	-0.0	0.278	3.763E-02	11204
INPP1	chr2:190343469-190371665	2	0.001	-0.001	1.341	1.134E-18	3111
DPYD-AS1	chr1:97095922-97322955	1	0.004	0.001	0.000	1.000E+00	15079
DPYD-AS2	chr1:97796920-97798051	1	0.192	0.064	0.000	1.000E+00	8119
TAP1	chr6:32845208-32853971	1	0.0	-0.0	0.067	8.418E-01	17377
CRKL	chr22:20917425-20953749	0	0.0	-0.015	0.544	2.658E-12	4926
FAM86FP	chr12:8231048-8242946	0	0.0	0.0	0.000	1.000E+00	18564
IFFO2	chr1:18904279-18956332	4	0.561	0.179	-0.326	2.054E-04	1799
SATB1-AS1	chr3:18445236-18530114	0	0.0	0.0	0.000	1.000E+00	18564
UBAC1	chr9:135932968-135961380	2	0.555	0.176	0.444	8.496E-03	2330
CYMP-AS1	chr1:110487679-110490258	1	0.005	0.001	0.000	1.000E+00	15758
MT1M	chr16:56632621-56633986	0	0.0	-0.003	0.000	1.000E+00	23343
SUPT5H	chr19:39445647-39476668	1	0.288	0.079	0.303	1.780E-04	2665
RETN	chr19:7669085-7670454	0	0.0	-0.01	0.000	1.000E+00	24087
LOC100130370	chr17:81375431-81385125	1	0.0	-0.006	0.000	1.000E+00	23841
LOC100130373	chr20:36147280-36155760	0	0.0	-0.003	0.000	1.000E+00	23359
RPTN	chr1:152153594-152159228	4	0.111	0.037	0.000	1.000E+00	9554
LINC00433	chr13:88540828-88545509	0	0.0	0.0	0.000	1.000E+00	18564
LOC102606466	chr20:12934877-12936963	2	0.942	0.316	0.000	1.000E+00	2000
LOC102606465	chr1:101025845-101087379	0	0.0	0.0	0.000	1.000E+00	18564
MIR4697HG	chr11:133896434-133901740	0	0.0	0.0	0.000	1.000E+00	18564
FXR1	chr3:180912445-180982751	0	0.0	0.0	0.134	2.427E-01	12777
FXR2	chr17:7591229-7614897	0	0.0	-0.0	0.696	9.454E-14	3201
MT1E	chr16:56625672-56627113	0	0.0	-0.002	-0.332	3.355E-01	19196
CYP4X1	chr1:47023567-47050751	0	0.0	0.0	-0.277	3.722E-01	13922
MIR4509-2	chr15_KI270848v1_alt:298334-298428	0	0.0	0.0	0.000	1.000E+00	18564
MIR4509-3	chr15:28490751-28490845	0	0.0	0.0	0.000	1.000E+00	18564
MIR4509-1	chr15_KI270848v1_alt:298334-298428	0	0.0	0.0	0.000	1.000E+00	18564
RNASEH1-AS1	chr2:3558385-3561750	2	0.003	0.0	0.000	1.000E+00	17409
RHBDD2	chr7:75878991-75888926	0	0.0	-0.012	0.980	1.561E-05	8559
RHBDD3	chr22:29259851-29268163	0	0.0	-0.002	0.822	4.614E-02	14086
RHBDD1	chr2:226800158-226999207	3	0.015	-0.0	-0.667	5.175E-07	5031
KLC1	chr14:103629187-103701551	2	0.001	-0.001	0.281	7.598E-02	14373
KLC2	chr11:66257293-66267860	6	0.029	0.006	1.400	2.100E-08	3072
KLC3	chr19:45340739-45351520	0	0.0	-0.001	1.389	1.347E-02	11749
KLC4	chr6:43059856-43075099	2	0.003	0.0	-0.302	9.842E-02	10318
GPC5-AS1	chr13:92701388-92719955	1	0.054	0.018	0.000	1.000E+00	11142
MIR210	chr11:568088-568198	1	0.0	-0.001	0.000	1.000E+00	21999
TCAF2P1	chr7:143809989-143815389	0	0.0	0.0	0.000	1.000E+00	18564
MIR215	chr1:220117852-220117962	0	0.0	0.0	0.000	1.000E+00	18564
CHCHD2	chr7:56101561-56106630	0	0.0	-0.0	-0.040	8.503E-01	20927
CHCHD3	chr7:132784861-133082158	2	0.214	0.072	0.273	2.619E-03	3253
CHCHD1	chr10:73782049-73783648	2	0.011	-0.0	0.168	3.976E-01	16942
CHCHD6	chr3:126704219-126960406	1	0.012	0.004	0.161	7.403E-01	12394
CHCHD7	chr8:56211637-56218798	0	0.0	0.0	-0.120	5.163E-01	15007
CHCHD4	chr3:14112076-14124871	3	0.002	-0.0	-0.662	1.020E-10	4226
CHCHD5	chr2:112584871-112589040	2	0.79	0.245	0.957	7.278E-02	2050
OVCA2	chr17:2041982-2043431	0	0.0	-0.001	1.941	1.161E-02	11705
ZNF519	chr18:14075989-14132490	2	0.001	0.0	-0.579	5.222E-04	6034
ZNF512	chr2:27582968-27623215	0	0.0	-0.0	-0.607	2.061E-07	5392
ZNF513	chr2:27377230-27380444	1	0.0	-0.001	0.743	1.862E-02	12224
ZNF510	chr9:96754548-96778129	0	0.0	-0.0	-0.467	2.122E-03	7939
ZNF511	chr10:133308888-133313162	0	0.0	-0.003	-0.181	4.948E-01	20722
OR5AR1	chr11:56663685-56664618	2	0.036	0.012	0.000	1.000E+00	11976
ZNF517	chr8:144798875-144810284	0	0.0	-0.0	-0.211	4.446E-01	16629
ZNF514	chr2:95144999-95159585	0	0.0	-0.0	-0.526	9.322E-04	7602
TMTC2	chr12:82687154-83134868	3	0.038	0.013	0.505	6.135E-06	3464
TSPYL4	chr6:116249967-116254098	3	0.535	0.179	1.135	8.867E-33	479
TSPYL5	chr8:97273485-97277948	1	0.451	0.151	-0.687	2.061E-01	3782
TSPYL6	chr2:54253177-54256272	1	0.0	0.0	0.681	1.000E+00	18470
OR4K13	chr14:20033843-20034758	2	0.0	0.0	-1.194	2.776E-01	12739
TSPYL2	chrX:53082359-53088546	2	1.223	0.41	2.720	1.895E-46	89
LINC01424	chr21:44802240-44804716	1	0.139	0.04	0.000	1.000E+00	9347
LINC01425	chr21:21746984-21797415	0	0.0	0.0	0.000	1.000E+00	18564
LINC01426	chr21:34745824-34784871	3	0.898	0.275	0.000	1.000E+00	2823
LINC01427	chr20:22280228-22282801	0	0.0	0.0	0.000	1.000E+00	18564
LINC01422	chr22:26903291-26920610	1	0.0	0.0	0.000	1.000E+00	17400
LINC01423	chr21:38326358-38346076	8	0.209	0.069	0.000	1.000E+00	7906
LINC01428	chr20:7146466-7254202	0	0.0	0.0	0.000	1.000E+00	18564
LINC01429	chr20:51831796-51862913	1	0.0	-0.0	0.000	1.000E+00	20531
XIRP2	chr2:166888486-167259751	0	0.0	0.0	0.000	1.000E+00	18564
VWF	chr12:5948873-6124675	2	0.0	-0.002	0.565	5.757E-01	21038
KIAA0355	chr19:34254550-34355566	2	0.727	0.242	0.579	3.829E-04	1322
FAM223A	chrX:154571247-154571957	0	0.0	-0.002	0.000	1.000E+00	23026
MIR4308	chr14:54878112-54878193	2	0.309	0.103	0.000	1.000E+00	6863
MIR4309	chr14:102539643-102539726	0	0.0	-0.003	0.000	1.000E+00	23441
MIR4300	chr11:81890740-81890836	0	0.0	0.0	0.000	1.000E+00	18564
MIR4301	chr11:113450022-113450088	2	0.026	0.009	0.000	1.000E+00	12581
MIR4302	chr12:25874019-25874079	1	0.001	0.0	0.000	1.000E+00	16235
MIR4303	chr12:97995382-97995448	2	0.021	0.007	0.000	1.000E+00	12941
MIR4304	chr12:123010666-123010728	3	0.045	0.008	0.000	1.000E+00	12679
MIR4305	chr13:39664033-39664135	0	0.0	0.0	0.000	1.000E+00	18564
MIR4306	chr13:99643058-99643149	0	0.0	-0.0	0.000	1.000E+00	18976
MIR4307	chr14:26908641-26908725	0	0.0	0.0	0.000	1.000E+00	18564
ZFY-AS1	chrY:2966818-3002626	0	0.0	0.0	0.000	1.000E+00	18564
CDH17	chr8:94127165-94208587	0	0.0	-0.0	-1.924	6.444E-06	5980
TMEM26-AS1	chr10:61452638-61493431	1	0.0	0.0	0.000	1.000E+00	17775
TESMIN	chr11:68707439-68751520	3	0.336	0.112	-0.068	5.910E-01	5536
LINC01280	chr2:216589992-216606938	0	0.0	-0.004	0.000	1.000E+00	23662
LINC01281	chrX:39304955-39327362	2	0.515	0.172	0.000	1.000E+00	5094
LINC01282	chrX:39367284-39391774	2	0.023	0.008	0.000	1.000E+00	12757
LINC01284	chrX:51095835-51171421	0	0.0	0.0	0.000	1.000E+00	18564
LINC01285	chrX:118839555-118882014	1	0.322	0.108	0.000	1.000E+00	6718
LINC01287	chr7:153399918-153412234	0	0.0	0.0	0.000	1.000E+00	18564
LINC01288	chr8:34783920-34864798	0	0.0	0.0	0.000	1.000E+00	18564
LINC01289	chr8:63769429-63785497	0	0.0	0.0	0.000	1.000E+00	18564
ARHGAP39	chr8:144529178-144605695	0	0.0	-0.001	0.381	3.484E-01	17586
NTN1	chr17:9021541-9244000	0	0.0	-0.0	0.292	8.428E-01	18973
NTN3	chr16:2471498-2474145	1	0.003	0.0	4.962	8.265E-02	9984
NTN4	chr12:95657806-95790195	3	0.035	0.011	-1.291	4.214E-17	1702
NTN5	chr19:48661406-48673081	1	0.0	-0.005	-0.006	1.000E+00	23756
SI	chr3:164978897-165078495	2	0.004	0.001	-2.117	3.805E-30	1255
IFNA21	chr9:21165636-21166660	0	0.0	0.0	0.000	1.000E+00	18564
ZBED5-AS1	chr11:10858216-10879276	0	0.0	-0.002	0.000	1.000E+00	23269
B4GALNT4	chr11:369794-382117	0	0.0	-0.0	-0.109	7.991E-01	20425
B4GALNT1	chr12:57625894-57633239	0	0.0	-0.0	0.323	3.544E-01	15851
B4GALNT2	chr17:49132459-49169989	1	0.002	-0.005	-0.702	2.701E-02	14105
B4GALNT3	chr12:460376-561892	3	0.92	0.306	3.382	9.524E-77	95
MIR3657	chr12:112037598-112037715	1	0.27	0.09	0.000	1.000E+00	7251
MIR3655	chr5:140647843-140647926	0	0.0	-0.001	0.000	1.000E+00	22585
MIR3654	chr7:133034859-133034915	2	0.178	0.06	0.000	1.000E+00	8324
LINC00489	chr20:37619297-37623119	0	0.0	-0.001	0.000	1.000E+00	22068
MIR3652	chr12:103930424-103930555	5	0.149	0.049	0.000	1.000E+00	8885
MIR3651	chr9:92292457-92292547	0	0.0	-0.0	0.000	1.000E+00	18671
MIR3650	chr5:38557501-38557561	3	0.744	0.249	0.000	1.000E+00	3370
NDE1	chr16:15650225-15726351	0	0.0	-0.007	0.184	8.515E-01	23275
LINC00484	chr9:91119061-91182762	2	0.005	0.0	0.000	1.000E+00	17474
ATP5MC3	chr2:175176257-175181663	1	0.655	0.219	0.026	8.951E-01	3828
LINC00486	chr2:32927126-32946135	0	0.0	-0.013	0.000	1.000E+00	24147
MIR3659	chr1:38089230-38089329	2	0.086	0.028	0.000	1.000E+00	10167
MIR3658	chr1:165907920-165907976	1	0.003	0.0	0.000	1.000E+00	16611
NUDC	chr1:26921721-26946871	2	0.0	-0.011	0.098	6.056E-01	22185
TAS2R14	chr12:10938253-10939207	2	0.178	0.06	-0.533	7.729E-01	7590
DEFA5	chr8:7055299-7056739	1	0.131	0.044	0.000	1.000E+00	9120
DEFA4	chr8:6935819-6938338	1	0.002	0.001	0.000	1.000E+00	15872
DEFA3	chr8:7015868-7018294	1	0.531	0.178	0.000	1.000E+00	4968
DEFA1	chr8:6996765-6999202	1	0.141	0.047	0.000	1.000E+00	8951
NUMBL	chr19:40665905-40690658	0	0.0	-0.006	0.357	2.852E-01	19620
NUP210P1	chr3:126662080-126671939	1	0.001	0.0	0.000	1.000E+00	17018
VAC14-AS1	chr16:70755094-70773251	0	0.0	-0.007	0.000	1.000E+00	23944
FOXP4	chr6:41546425-41602384	0	0.0	-0.002	0.439	2.227E-01	17664
SEPSECS-AS1	chr4:25160671-25198505	0	0.0	0.0	0.000	1.000E+00	18564
NRP1	chr10:33197618-33334905	1	0.651	0.218	-1.177	2.288E-34	392
NRP2	chr2:205682499-205798133	3	0.048	0.016	-0.128	8.722E-01	10879
OR1J4	chr9:122519140-122520082	1	0.307	0.103	1.189	1.000E+00	6868
C12orf66	chr12:64192638-64222296	0	0.0	-0.0	-1.985	6.996E-30	1584
C12orf65	chr12:123233296-123257959	1	0.683	0.229	0.490	3.328E-08	979
DNAJB8-AS1	chr3:128463593-128472317	2	0.015	0.004	0.000	1.000E+00	13637
LOC105378663	chr1:38873400-38876226	1	0.0	-0.0	0.000	1.000E+00	18610
LCE5A	chr1:152510843-152512177	0	0.0	0.0	0.000	1.000E+00	18564
SPHKAP	chr2:227979953-228181645	0	0.0	0.0	0.000	1.000E+00	18564
MAGED4B	chrX:52184822-52192268	0	0.0	0.0	0.219	6.692E-01	16038
GSTA4	chr6:52977947-52995380	2	0.026	0.007	-0.460	6.546E-03	5758
GABPB1-AS1	chr15:50354173-50358306	0	0.0	0.0	0.000	1.000E+00	18564
PAQR9-AS1	chr3:142964057-143001090	2	0.449	0.15	0.000	1.000E+00	5631
GSTA1	chr6:52791379-52803967	1	0.0	-0.0	0.139	1.000E+00	20548
GSTA2	chr6:52750086-52763563	1	0.001	-0.0	0.392	1.000E+00	19376
SAV1	chr14:50633579-50668353	2	0.0	-0.0	-0.151	2.973E-01	14015
DYNLT1	chr6:158636474-158644786	3	0.034	0.007	0.064	7.318E-01	11674
DYNLT3	chrX:37838835-37847636	0	0.0	-0.0	-0.202	1.926E-01	13010
STRAP	chr12:15882353-15903476	2	0.014	0.005	-0.026	8.336E-01	12645
C1orf87	chr1:59990393-60073770	3	0.538	0.18	2.959	1.010E-01	2991
RNF208	chr9:137220246-137221323	1	0.001	-0.004	0.379	6.463E-01	21926
RNF207	chr1:6206128-6221299	2	0.06	0.018	-0.028	9.575E-01	10976
STRA8	chr7:135231978-135258492	0	0.0	-0.001	0.000	1.000E+00	22409
STRA6	chr15:74179465-74208054	0	0.0	-0.001	1.622	5.035E-01	19367
HGC6.3	chr6:167975923-167976939	0	0.0	-0.0	0.000	1.000E+00	20110
SIGLEC16	chr19:49969663-49975814	0	0.0	-0.004	-0.623	5.563E-01	21420
SIGLEC14	chr19:51642552-51646879	1	0.0	-0.001	2.223	1.000E+00	22140
SIGLEC15	chr18:45825579-45842556	3	0.746	0.239	-1.382	1.593E-02	1806
SIGLEC12	chr19:51491226-51500393	0	0.0	-0.0	0.000	1.000E+00	21715
SIGLEC10	chr19:51410020-51417803	0	0.0	-0.002	-0.776	4.209E-01	19878
SIGLEC11	chr19:49948992-49961172	0	0.0	-0.004	1.201	3.610E-01	19986
KIFC2	chr8:144466336-144474116	0	0.0	-0.0	0.152	8.105E-01	18590
KIFC3	chr16:57758216-57782369	0	0.0	-0.034	-0.811	1.067E-01	17686
KIFC1	chr6:33391535-33409922	1	0.07	0.023	0.505	7.323E-03	4799
SYNPO2	chr4:118850687-119061247	3	0.003	0.0	0.605	8.440E-02	9733
MIR6777	chr17:17813479-17813545	0	0.0	-0.004	0.000	1.000E+00	23619
DMRT1	chr9:841689-969091	2	0.21	0.07	0.246	1.000E+00	7860
DMRT2	chr9:1050619-1057554	0	0.0	0.0	0.066	9.785E-01	18397
DMRT3	chr9:976967-991732	0	0.0	0.0	0.382	1.000E+00	18564
MIR6773	chr16:68233425-68233499	0	0.0	-0.007	0.000	1.000E+00	23954
MIR6772	chr16:57772288-57772352	0	0.0	-0.013	0.000	1.000E+00	24143
MIR6771	chr16:50292615-50292675	0	0.0	-0.0	0.000	1.000E+00	19207
PROS1	chr3:93873036-93974081	0	0.0	0.0	-0.899	1.027E-02	8591
MIR6779	chr17:38914978-38915042	0	0.0	-0.003	0.000	1.000E+00	23589
MIR6778	chr17:18340813-18340886	1	0.076	0.025	0.000	1.000E+00	10436
LOC692247	chr11:559476-560107	1	0.0	-0.001	0.000	1.000E+00	22078
CRADD	chr12:93678768-93738636	4	0.104	0.033	0.107	7.597E-01	8900
NCKAP5L	chr12:49791145-49828425	0	0.0	-0.003	1.192	4.355E-03	11538
PLA2G12B	chr10:72934761-72954819	0	0.0	0.0	0.000	1.000E+00	18564
PLA2G12A	chr4:109709988-109730086	0	0.0	0.0	-0.207	9.997E-02	11140
HSBP1L1	chr18:79964581-79970822	0	0.0	0.0	-0.583	5.129E-05	5984
IQCA1	chr2:236324146-236507535	2	0.497	0.166	1.441	1.000E+00	5236
MRPS31P5	chr13:52167709-52194467	5	0.567	0.19	0.995	1.518E-09	1073
TNKS2	chr10:91798393-91865475	1	0.01	0.003	0.130	4.266E-01	10954
EPOR	chr19:11377204-11384342	0	0.0	-0.011	-0.112	7.495E-01	22974
EPOP	chr17:38671705-38674934	0	0.0	-0.0	-0.353	3.731E-01	16802
CERS6-AS1	chr2:168771950-168786429	1	0.941	0.315	0.000	1.000E+00	2016
SNORA9	chr7:44985377-44985510	0	0.0	-0.0	0.000	1.000E+00	20319
SNORA8	chr11:93732360-93732499	4	0.42	0.141	0.000	1.000E+00	5867
HS6ST1	chr2:128265479-128318597	1	0.001	-0.0	2.802	1.769E-36	1573
HS6ST2	chrX:132626009-132961395	0	0.0	0.0	-1.358	9.120E-35	1320
HS6ST3	chr13:96090838-96839562	0	0.0	0.0	3.028	1.000E+00	18564
SNORA1	chr11:93732003-93732133	4	0.409	0.137	0.000	1.000E+00	5957
TBILA	chr3:112133422-112135359	1	0.898	0.299	0.000	1.000E+00	2360
SNORA4	chr3:186787612-186787749	0	0.0	-0.001	0.000	1.000E+00	22837
SNORA6	chr3:39408390-39408539	1	0.0	-0.0	0.000	1.000E+00	18835
LOC143666	chr11:573807-575885	1	0.0	-0.001	0.000	1.000E+00	22474
TCERG1	chr5:146447309-146511506	0	0.0	0.0	-0.110	4.068E-01	14165
CNBP	chr3:129167814-129183967	0	0.0	-0.001	-0.307	2.249E-05	7746
INTS13	chr12:26905178-26938321	4	0.048	0.016	-0.540	6.117E-06	3335
INTS12	chr4:105682627-105708724	0	0.0	-0.0	-0.294	2.887E-02	9698
INTS11	chr1:1311584-1324687	0	0.0	-0.001	0.470	5.527E-02	13280
INTS10	chr8:19817148-19852083	4	0.06	0.02	0.256	3.179E-03	4598
INTS14	chr15:65578757-65611289	0	0.0	-0.0	-0.162	1.060E-01	13990
LOC101929224	chr1:200669506-200694250	1	0.003	0.001	0.000	1.000E+00	15745
LOC101929227	chr11:120867932-120894797	2	0.0	0.0	0.000	1.000E+00	18483
DLX2-DT	chr2:172103005-172109982	2	0.403	0.131	0.000	1.000E+00	6114
ARHGEF3-AS1	chr3:56940039-56960852	3	0.342	0.113	0.000	1.000E+00	6551
TXN2	chr22:36467045-36481640	2	0.039	-0.003	-0.082	6.482E-01	21604
AGAP1	chr2:235494088-236131800	3	0.92	0.308	-0.122	2.553E-01	1562
AGAP2	chr12:57724292-57742161	0	0.0	-0.001	-0.280	5.092E-01	20162
AGAP3	chr7:151085830-151144436	2	0.001	-0.006	0.358	1.720E-01	18240
AGAP4	chr10:45825591-45847473	0	0.0	0.0	0.935	8.381E-05	6129
AGAP5	chr10:73674274-73697796	3	0.51	0.17	0.552	3.621E-01	3860
AGAP6	chr10:49988317-50010499	1	0.011	0.004	0.046	9.397E-01	13513
TAPT1	chr4:16160504-16226538	1	0.0	0.0	-0.284	2.090E-02	8686
AGAP9	chr10:47501853-47523638	1	0.0	0.0	-0.175	7.889E-01	16850
RANBP6	chr9:6011018-6015640	0	0.0	-0.0	0.034	8.543E-01	18262
CCL4L1	chr17_KI270909v1_alt:266610-268581	0	0.0	0.0	0.000	1.000E+00	18564
CCL4L2	chr17:36103826-36105621	1	0.0	0.0	0.000	1.000E+00	17307
GDPD2	chrX:70423030-70433391	0	0.0	0.0	3.038	1.000E+00	18564
GDPD3	chr16:30104809-30113557	0	0.0	-0.004	0.880	3.521E-01	19951
BASP1	chr5:17216822-17276845	2	0.779	0.258	-2.536	2.859E-04	1206
SLC23A2	chr20:4852355-5010293	6	0.025	0.007	-0.099	4.729E-01	10228
EXTL3-AS1	chr8:28698402-28701464	0	0.0	-0.0	0.000	1.000E+00	21013
GDPD4	chr11:77216557-77301666	0	0.0	0.0	-0.898	6.730E-01	16069
GDPD5	chr11:75434639-75525573	5	0.478	0.119	2.327	1.288E-11	1224
PON1	chr7:95297675-95324706	1	0.014	0.005	0.681	1.000E+00	13465
GBP1P1	chr1:89407678-89424934	0	0.0	0.0	1.826	1.000E+00	18564
LOC100130992	chr10:22252071-22258548	1	0.004	0.001	0.000	1.000E+00	15070
YWHAZ	chr8:100918575-100953395	3	0.098	0.031	0.098	3.337E-01	7321
C6orf106	chr6:34587279-34696850	7	0.226	0.075	0.806	2.037E-25	824
YWHAQ	chr2:9583966-9631055	3	0.288	0.096	0.666	1.753E-11	1352
YWHAH	chr22:31944492-31957603	1	0.022	0.007	0.276	6.180E-03	5712
YWHAB	chr20:44885598-44908532	1	0.0	0.0	0.019	9.084E-01	17219
FCRL1	chr1:157794403-157820150	0	0.0	0.0	-1.762	1.000E+00	18564
FCRL2	chr1:157745732-157777132	0	0.0	0.0	3.891	1.698E-01	12035
FCRL3	chr1:157676480-157700872	0	0.0	0.0	2.813	1.000E+00	18564
FCRL4	chr1:157573748-157598080	0	0.0	0.0	0.000	1.000E+00	18564
FCRL5	chr1:157513376-157552520	0	0.0	0.0	-1.129	3.482E-02	9833
FCRL6	chr1:159800510-159816257	0	0.0	-0.001	0.000	1.000E+00	22312
YWHAE	chr17:1344539-1400262	2	0.218	0.071	0.104	4.061E-01	6047
FCRLA	chr1:161706971-161714352	1	0.309	0.103	0.000	1.000E+00	6872
FCRLB	chr1:161722652-161728143	1	0.917	0.306	-0.711	6.005E-01	1919
HTR1D	chr1:23191894-23194729	2	0.001	-0.0	1.067	4.106E-01	16525
MIR22HG	chr17:1711503-1716272	1	0.012	-0.0	0.000	1.000E+00	20890
PDCD1LG2	chr9:5510544-5571282	1	0.485	0.162	0.000	1.000E+00	5302
SLC20A2	chr8:42416461-42501460	1	0.061	0.019	-0.428	3.758E-04	3994
CHST10	chr2:100391859-100417668	0	0.0	-0.0	-0.070	6.321E-01	17689
CHST13	chr3:126524287-126543291	0	0.0	-0.0	0.000	1.000E+00	19440
SLC20A1	chr2:112645856-112663823	2	0.919	0.298	0.891	9.810E-15	466
CHST15	chr10:124007665-124092424	0	0.0	-0.0	0.199	8.083E-01	19032
CHST14	chr15:40470960-40473158	1	0.004	0.0	0.170	3.158E-01	12734
SKINT1L	chr1:48101714-48182428	1	0.008	0.003	0.000	1.000E+00	14211
ROCK1	chr18:20949741-21111851	1	0.001	0.0	0.109	4.331E-01	14099
ROCK2	chr2:11179758-11344585	0	0.0	-0.0	0.023	9.291E-01	21026
IGSF11-AS1	chr3:118943075-118948241	0	0.0	0.0	0.000	1.000E+00	18564
LOC101927513	chr8:119062942-119068782	2	0.048	0.016	0.000	1.000E+00	11374
LOC101927516	chr4:140128014-140138857	2	0.169	0.056	0.000	1.000E+00	8460
AGER	chr6:32180967-32184322	1	0.005	-0.0	-0.254	8.507E-01	20813
PRKX-AS1	chrX:3659486-3668190	2	0.141	0.047	0.000	1.000E+00	8953
PNMA6A	chrX:153072413-153075019	0	0.0	0.0	-0.477	5.902E-01	15545
LRRC9	chr14:59919712-60063559	0	0.0	0.0	-1.809	9.332E-06	5441
WNK2	chr9:93184929-93319373	1	0.31	0.1	0.498	1.298E-01	4337
WNK3	chrX:54192822-54358005	0	0.0	0.0	1.509	1.753E-11	3386
LRRC6	chr8:132570418-132675441	0	0.0	0.0	-0.058	9.717E-01	18335
LRRC7	chr1:69567921-69875004	0	0.0	0.0	-1.396	1.632E-04	6375
LRRC1	chr6:53794979-53924121	4	0.005	0.001	0.564	9.175E-06	4693
LRRC2	chr3:46515387-46566550	2	0.064	0.02	-0.799	1.555E-01	7111
LRRC3	chr21:44455485-44462196	1	0.001	0.0	-0.204	4.763E-01	13480
HAND2-AS1	chr4:173530370-173541932	0	0.0	0.0	0.000	1.000E+00	18564
PNMA6F	chrX:153317688-153321780	0	0.0	0.0	0.000	1.000E+00	18564
RFNG	chr17:82047901-82051774	4	0.521	0.171	1.123	3.237E-03	2220
KLHL6-AS1	chr3:183548734-183552326	1	0.018	0.006	0.000	1.000E+00	13232
MORN5	chr9:122159907-122200088	0	0.0	-0.0	1.132	6.150E-01	18784
MORN4	chr10:97614552-97634156	1	0.0	-0.012	-0.296	9.113E-02	16881
PLD6	chr17:17200994-17206332	1	0.008	0.003	0.070	6.342E-01	12302
MORN1	chr1:2374853-2391751	3	0.263	0.088	-0.034	9.162E-01	7079
PLD1	chr3:171600404-171810494	2	0.003	-0.005	-2.027	2.052E-09	5835
PLD2	chr17:4807100-4823432	0	0.0	-0.001	0.232	3.184E-01	18009
PLD3	chr19:40359641-40378490	0	0.0	-0.001	0.200	5.619E-01	19760
ST20	chr15:79898839-79923754	4	0.652	0.218	0.413	8.475E-02	2412
PDYN-AS1	chr20:1947209-2007517	1	0.0	-0.0	0.000	1.000E+00	18737
TREML3P	chr6:41208553-41217947	0	0.0	-0.0	-1.762	1.000E+00	20174
CCDC88C	chr14:91271322-91417844	2	0.002	-0.0	0.020	9.520E-01	20630
DOCK8	chr9:273047-465259	2	0.315	0.106	3.308	2.379E-08	1664
DOCK9	chr13:98860180-98978084	0	0.0	-0.006	-0.033	8.754E-01	23336
SCO1	chr17:10680331-10697568	1	0.924	0.31	-0.156	1.213E-01	1366
DOCK2	chr5:169637274-170083382	0	0.0	0.0	-0.546	1.386E-03	7293
RRP9	chr3:51933425-51941941	0	0.0	-0.0	-0.255	5.168E-01	17447
DOCK1	chr10:126905408-127452517	2	0.501	0.168	-0.201	2.206E-01	3576
ZNF75D	chrX:135248588-135344087	0	0.0	0.0	-0.196	2.651E-01	12970
DOCK7	chr1:62454725-62688368	0	0.0	0.0	0.237	1.300E-01	11533
DOCK4	chr7:111726107-112206402	2	0.044	0.015	1.777	2.181E-35	878
DOCK5	chr8:25184722-25415716	1	0.016	0.004	0.445	4.636E-02	7586
LOC392232	chr8:72202751-72251634	1	0.913	0.306	0.000	1.000E+00	2244
ACSBG1	chr15:78170844-78234707	3	0.745	0.246	1.165	1.392E-02	1736
ACSBG2	chr19:6135632-6193103	0	0.0	-0.001	-1.407	1.000E+00	22825
HOTAIRM1	chr7:27096093-27100258	4	1.018	0.338	0.000	1.000E+00	1602
TNFRSF12A	chr16:3020311-3022382	1	0.002	-0.005	0.132	9.211E-01	23446
EIF5AL1	chr10:79512600-79516436	0	0.0	-0.0	-0.089	7.802E-01	17252
CTBP1-DT	chr4:1249439-1253007	3	0.078	0.025	0.000	1.000E+00	10514
ARHGAP22-IT1	chr10:48509851-48511589	0	0.0	-0.0	0.000	1.000E+00	18916
SCNN1D	chr1:1280435-1292029	0	0.0	-0.0	0.432	6.719E-01	19356
SCNN1B	chr16:23302269-23381299	2	0.091	0.03	-1.203	1.000E+00	10019
SCNN1A	chr12:6346842-6377357	3	0.025	-0.011	0.657	4.217E-01	21004
FAM98C	chr19:38403134-38409088	1	0.152	0.049	-0.036	9.386E-01	8624
FAM98B	chr15:38454126-38487710	0	0.0	-0.0	0.017	9.462E-01	19049
FAM98A	chr2:33583660-33599362	0	0.0	0.0	0.045	7.475E-01	16625
FGF7	chr15:49423177-49487326	0	0.0	0.0	-0.285	6.909E-01	16210
CLEC9A	chr12:10030676-10066030	2	0.127	0.043	0.000	1.000E+00	9182
LOC286059	chr8:23068228-23083619	1	0.042	0.01	0.000	1.000E+00	12308
SCUBE2	chr11:9019499-9091603	1	0.849	0.273	-1.598	1.936E-10	675
SCUBE3	chr6:35214061-35253079	0	0.0	-0.003	-0.552	2.743E-01	18974
SCUBE1	chr22:43203222-43343388	3	0.054	0.017	1.068	4.951E-02	6236
RPSAP52	chr12:65758020-65826974	4	0.098	0.033	-1.685	1.000E+00	9861
CRSP8P	chr5:80350604-80351966	0	0.0	-0.0	-2.762	1.000E+00	19722
RPSAP58	chr19:23762943-23835146	0	0.0	0.0	0.000	1.000E+00	18564
SMIM13	chr6:11094032-11138736	3	0.007	-0.007	-0.187	2.544E-01	19331
SMIM12	chr1:34850361-34859045	0	0.0	-0.003	0.183	1.438E-01	16924
RPP38	chr10:15097179-15104257	2	0.014	0.003	-0.105	6.290E-01	12123
SMIM10	chrX:134990937-134992473	3	0.155	0.052	0.000	1.000E+00	8717
SMIM17	chr19:56643158-56657246	0	0.0	0.0	-0.025	9.871E-01	18477
SMIM15	chr5:61157708-61162475	1	0.067	0.022	0.516	4.085E-07	2825
SMIM14	chr4:39547296-39638998	4	0.168	0.055	-0.335	6.003E-03	3788
SMIM19	chr8:42541154-42552997	1	0.004	0.001	-0.334	1.749E-02	7540
SMIM18	chr8:30638599-30645952	1	0.001	-0.0	0.000	1.000E+00	21778
CHIAP2	chr1:111280523-111286108	0	0.0	-0.0	0.000	1.000E+00	21196
BCORL1	chrX:130005187-130058083	0	0.0	0.0	0.890	5.275E-07	4816
HACE1	chr6:104728092-104859919	1	0.0	0.0	-0.084	7.078E-01	15936
NT5DC4	chr2:112721485-112742877	2	0.005	-0.001	0.000	1.000E+00	22709
NT5DC2	chr3:52524368-52533777	1	0.011	0.004	0.116	5.538E-01	11542
NT5DC3	chr12:103772302-103841197	6	1.286	0.411	0.779	6.224E-12	262
NT5DC1	chr6:116100835-116245690	2	0.06	0.02	0.018	9.196E-01	10599
RUSC2	chr9:35538631-35561898	0	0.0	-0.005	0.682	5.283E-02	15323
RUSC1	chr1:155324394-155331118	0	0.0	-0.002	1.195	9.888E-10	5340
PPIH	chr1:42658376-42676758	0	0.0	0.0	-0.320	3.422E-02	9809
PPIG	chr2:169584339-169637744	0	0.0	-0.0	-0.057	7.491E-01	18034
PPIF	chr10:79347463-79355333	0	0.0	-0.019	-0.605	1.824E-13	4591
PPIE	chr1:39738844-39763914	3	0.075	0.024	-0.186	1.340E-01	6642
PPID	chr4:158709126-158723400	3	0.009	0.002	-0.001	9.985E-01	14905
PPIC	chr5:123023382-123036730	0	0.0	0.0	1.412	1.075E-01	11247
PPIB	chr15:64155814-64163155	2	0.002	0.0	0.821	6.293E-18	2260
PPIA	chr7:44796635-44803123	1	0.0	-0.001	-0.160	7.599E-02	13573
FGF1	chr5:142592177-142621355	3	1.057	0.307	-2.910	6.161E-01	1920
IGLL3P	chr22:25318256-25320226	0	0.0	-0.0	0.000	1.000E+00	18817
DCPS	chr11:126303751-126350005	1	0.007	0.001	-0.303	3.135E-02	7991
MAP4K3-DT	chr2:39437415-39601344	0	0.0	-0.002	0.000	1.000E+00	23187
PTHLH	chr12:27962320-27971983	0	0.0	-0.001	0.000	1.000E+00	22567
THEMIS2	chr1:27872542-27886685	1	0.031	0.01	0.016	9.985E-01	12324
LLPH	chr12:66123068-66130753	0	0.0	-0.001	-0.234	4.011E-02	12981
NDP-AS1	chrX:43949731-43971552	1	0.637	0.214	0.000	1.000E+00	4113
DCP2	chr5:112976709-113022195	1	0.0	-0.004	0.071	7.538E-01	22447
LOC100287846	chr8:47189306-47193262	1	0.016	0.005	0.000	1.000E+00	13338
LZIC	chr1:9922112-9943427	0	0.0	-0.006	-0.298	3.253E-02	14586
NAA50	chr3:113716459-113746299	2	0.438	0.146	-0.348	1.176E-03	2300
CFDP1	chr16:75293709-75433489	0	0.0	-0.002	-0.017	9.458E-01	22845
ATF6B	chr6:32115267-32128240	1	0.0	-0.0	0.071	9.431E-01	20668
ADGRL3-AS1	chr4:62071754-62161765	0	0.0	0.0	0.000	1.000E+00	18564
FAM193A	chr4:2625431-2732575	2	0.577	0.193	0.473	1.067E-03	1871
OR6M1	chr11:123805407-123806349	0	0.0	0.0	0.000	1.000E+00	18564
TPPP3	chr16:67389806-67393535	1	0.123	0.037	-2.201	1.000E+00	9530
PDE7B	chr6:135851695-136195571	2	0.003	0.001	-2.017	4.092E-02	8396
FAM193B	chr5:177519788-177554585	0	0.0	-0.008	0.612	3.387E-02	14813
PIP	chr7:143132080-143139741	2	0.083	0.027	0.000	1.000E+00	10260
MIR3118-4	chr15:21843749-21843824	0	0.0	0.0	0.000	1.000E+00	18564
PIR	chrX:15384800-15493588	2	0.739	0.248	0.668	4.063E-05	1151
MIR3118-1	chr21:13644774-13644850	0	0.0	0.0	0.000	1.000E+00	18564
NRADDP	chr3:47011541-47013467	2	0.265	0.087	1.944	1.000E+00	7343
MIR3118-3	chr15:21843749-21843824	0	0.0	0.0	0.000	1.000E+00	18564
MIR3118-2	chr15:20832794-20832869	0	0.0	0.0	0.000	1.000E+00	18564
PI3	chr20:45174898-45176544	0	0.0	-0.0	0.000	1.000E+00	19723
ANKRD52	chr12:56237806-56258359	0	0.0	-0.0	0.723	9.651E-20	2609
PTGES3L	chr17:42968087-42980528	1	0.006	-0.007	-0.537	4.060E-01	20652
ANKRD50	chr4:124664048-124712732	1	0.09	0.03	-0.960	2.720E-09	2221
BEND3P3	chr10:79682974-79688894	0	0.0	0.0	0.000	1.000E+00	18564
ANKRD54	chr22:37830854-37843848	0	0.0	-0.002	0.743	1.215E-03	10226
ANKRD55	chr5:56099679-56233359	0	0.0	-0.008	0.681	1.000E+00	23987
TMEM238L	chr17:10794912-10804099	1	0.001	0.0	-5.372	1.963E-05	5188
KBTBD7	chr13:41189833-41194584	2	0.151	0.05	-0.228	1.276E-01	5483
AMH	chr19:2249278-2252073	0	0.0	-0.001	1.441	2.762E-02	12986
KBTBD4	chr11:47572196-47579015	0	0.0	-0.0	0.482	7.522E-03	10220
KBTBD3	chr11:106051097-106077738	0	0.0	0.0	-0.652	3.866E-02	9932
KBTBD2	chr7:32868165-32891856	0	0.0	-0.0	0.255	3.061E-02	9816
AMN	chr14:102922655-102930842	1	0.048	0.016	-0.378	7.468E-01	10269
KBTBD8	chr3:66998302-67011208	0	0.0	0.0	-0.020	9.771E-01	18387
AMT	chr3:49416777-49422678	0	0.0	-0.002	-1.531	3.273E-03	10805
RASL11B	chr4:52862327-52866835	2	0.651	0.218	-1.348	3.018E-01	2922
RASL11A	chr13:27271176-27273690	0	0.0	-0.0	-1.642	8.230E-03	9716
BICRA	chr19:47608195-47703277	2	0.006	0.0	0.727	1.610E-02	8421
GLRB	chr4:157076402-157172090	0	0.0	-0.0	-1.430	2.222E-02	9588
INKA2-AS1	chr1:111739840-111747798	4	0.005	0.0	0.000	1.000E+00	16172
FAM91A1	chr8:123768438-123815450	0	0.0	-0.0	0.290	2.602E-02	10699
RBM26	chr13:79319251-79406255	2	0.089	0.03	0.050	7.760E-01	9189
RBM27	chr5:146203599-146289221	0	0.0	0.0	0.025	8.932E-01	17745
RBM24	chr6:17281577-17293868	1	0.0	0.0	5.995	1.252E-02	8766
RBM25	chr14:73058512-73121368	0	0.0	-0.0	-0.036	7.609E-01	19260
RBM22	chr5:150690789-150701107	1	0.0	-0.0	0.151	9.725E-02	13413
RBM23	chr14:22900644-22919187	0	0.0	-0.007	0.070	4.266E-01	20826
RBM20	chr10:110644396-110839471	2	0.581	0.193	2.684	8.189E-05	1597
FMO9P	chr1:166603915-166625236	0	0.0	0.0	0.000	1.000E+00	18564
RBM28	chr7:128310382-128343908	2	0.016	0.004	-0.032	8.525E-01	12824
MIR1258	chr2:179860835-179860908	6	1.108	0.371	0.000	1.000E+00	1284
EPHA8	chr1:22563501-22589619	1	0.005	0.002	-0.233	6.834E-01	13122
EPHA7	chr6:93240020-93419582	0	0.0	0.0	3.302	1.133E-08	4156
EPHA6	chr3:97439592-97648577	0	0.0	0.0	0.645	1.758E-01	12108
MIR1257	chr20:61953545-61953662	1	0.049	0.017	0.000	1.000E+00	11319
MIR1256	chr1:20988313-20988432	0	0.0	0.0	0.000	1.000E+00	18564
MIR1251	chr12:97491908-97491978	1	0.005	0.002	0.000	1.000E+00	14937
MIR1250	chr17:81133195-81133308	2	0.002	0.0	0.000	1.000E+00	17453
MIR1253	chr17:2748077-2748182	1	0.009	0.001	0.000	1.000E+00	15278
MIR1252	chr12:79419256-79419321	1	0.351	0.117	0.000	1.000E+00	6435
LSMEM1	chr7:112480852-112490888	4	0.036	0.009	-1.123	8.430E-03	5689
LSMEM2	chr3:50279026-50288114	0	0.0	-0.002	2.609	1.000E+00	23145
MAL2-AS1	chr8:119214622-119246857	3	0.254	0.085	0.000	1.000E+00	7397
SNORD121B	chr9:33934296-33934375	3	0.156	0.052	0.000	1.000E+00	8698
SNORD121A	chr9:33952763-33952854	4	0.046	0.015	0.000	1.000E+00	11477
LOC102724843	chr21:7048858-7087230	0	0.0	0.0	0.000	1.000E+00	18564
ZGLP1	chr19:10304802-10309557	0	0.0	-0.002	0.282	7.431E-01	21829
COL9A2	chr1:40300490-40317267	0	0.0	-0.004	0.008	9.913E-01	23655
COL9A3	chr20:62817049-62841159	4	0.118	0.038	-0.319	7.498E-01	8564
LOC102724849	chr2:215453706-215463868	1	0.002	0.0	0.000	1.000E+00	17817
FAM225A	chr9:113112895-113119846	1	0.504	0.169	0.000	1.000E+00	5178
FAM225B	chr9:113104722-113111677	1	0.463	0.155	0.000	1.000E+00	5463
LIMD2	chr17:63695888-63700159	0	0.0	-0.001	0.855	3.752E-02	13162
GLB1L2	chr11:134331873-134376324	4	0.304	0.101	0.471	3.798E-08	1718
GLB1L3	chr11:134276380-134319564	4	0.042	0.013	3.419	7.974E-44	737
MIR125A	chr19:51693253-51693339	1	0.002	0.0	0.000	1.000E+00	16306
ARL9	chr4:56505208-56524456	0	0.0	-0.0	-0.689	5.420E-01	17113
NRSN2-AS1	chr20:319686-325252	5	0.123	0.033	0.000	1.000E+00	9853
ARL3	chr10:102673726-102714433	1	0.014	-0.006	-0.025	8.805E-01	23312
ARL2	chr11:65014112-65022185	0	0.0	-0.001	-0.130	7.441E-01	20595
ARL6	chr3:97764520-97801242	1	0.001	0.0	-0.793	4.311E-05	5400
LINC02384	chr12:68431841-68451484	1	0.0	0.0	0.000	1.000E+00	17651
LINC02387	chr12:31363480-31369301	1	0.002	-0.0	0.000	1.000E+00	20375
LINC02380	chr4:57425871-57465986	0	0.0	0.0	0.000	1.000E+00	18564
RRM2	chr2:10122567-10131419	1	0.038	0.013	0.215	1.181E-01	7362
RRM1	chr11:4094684-4138925	0	0.0	0.0	-0.105	3.784E-01	13955
LINC02383	chr4:43457535-43492543	0	0.0	0.0	0.000	1.000E+00	18564
ZC3H12A	chr1:37474517-37484377	4	1.182	0.335	0.267	5.895E-01	1369
ZC3H12B	chrX:65488734-65507887	0	0.0	0.0	-1.084	3.454E-03	7808
ZC3H12C	chr11:110093360-110171841	2	0.576	0.193	0.115	6.235E-01	3939
ZC3H12D	chr6:149447629-149485012	0	0.0	-0.001	-0.009	9.982E-01	21898
LINC02389	chr12:64883773-64977522	2	0.013	0.004	0.000	1.000E+00	13846
TSR1	chr17:2322687-2337384	0	0.0	-0.001	-0.628	3.717E-11	4719
TSR3	chr16:1349239-1351872	0	0.0	-0.003	0.282	5.707E-01	21100
TSR2	chrX:54440374-54448027	0	0.0	0.0	0.206	1.020E-01	11167
RAD51-AS1	chr15:40693754-40695105	0	0.0	-0.001	0.000	1.000E+00	22240
TH	chr11:2163928-2171805	0	0.0	-0.0	0.000	1.000E+00	20437
TF	chr3:133661985-133779006	2	0.293	0.098	-0.180	6.597E-01	6101
TG	chr8:132866959-133134899	2	0.108	0.036	1.737	1.783E-12	1731
MLXIPL	chr7:73593193-73624540	2	0.001	-0.004	0.946	1.643E-01	17788
TXNL1	chr18:56602821-56638689	1	0.202	0.068	0.174	6.735E-02	4564
TAPBPL	chr12:6451673-6462322	1	0.239	0.076	0.128	6.476E-01	6660
CYP4A11	chr1:46929173-46941484	0	0.0	0.0	2.054	1.000E+00	18564
SRSF11	chr1:70221350-70253049	0	0.0	0.0	-0.106	3.331E-01	13586
SRSF10	chr1:23964346-23980463	2	0.749	0.234	-0.433	1.668E-05	1185
SRSF12	chr6:89095958-89118081	1	0.001	0.0	0.632	1.739E-04	5761
LOC102725072	chr22:18850117-18861051	0	0.0	-0.0	0.000	1.000E+00	19662
LOC101928700	chr7:147080937-147097609	0	0.0	0.0	0.000	1.000E+00	18564
TSPY4	chrY:9337509-9340278	0	0.0	0.0	0.000	1.000E+00	18564
TSPY3	chrY:9527879-9530676	0	0.0	0.0	0.392	1.000E+00	18564
LMCD1-AS1	chr3:8221146-8501658	0	0.0	-0.001	0.000	1.000E+00	22826
LOC101927752	chr8:1761962-1764584	0	0.0	-0.006	0.000	1.000E+00	23844
LOC101927751	chr15:100913203-100919283	4	1.19	0.398	0.000	1.000E+00	1137
LOC101927759	chr6:3024062-3027434	0	0.0	-0.002	0.000	1.000E+00	23129
ZFYVE21	chr14:103715743-103733668	2	0.018	0.006	-0.110	5.862E-01	11177
LOC100507564	chr1:53238609-53242783	0	0.0	-0.0	0.000	1.000E+00	20294
SULT1E1	chr4:69841211-69860152	3	0.001	0.0	0.104	1.000E+00	16582
SLC17A8	chr12:100357078-100422059	0	0.0	0.0	0.000	1.000E+00	18564
ZFYVE26	chr14:67746519-67816589	1	0.0	-0.0	-0.054	7.883E-01	17823
GSTM2P1	chr6:111046418-111047554	4	0.161	0.053	0.000	1.000E+00	8623
PIDD1	chr11:799178-805250	2	0.014	0.004	0.515	4.703E-01	10908
LOC105379477	chr20:29448516-29458181	0	0.0	0.0	0.000	1.000E+00	18564
GPR1-AS	chr2:206203375-206266243	0	0.0	0.0	0.000	1.000E+00	18564
BBOX1	chr11:27040961-27127807	2	0.037	0.012	0.681	1.000E+00	11918
RASA4B	chr7:102483138-102517777	1	0.001	0.0	-1.239	1.571E-01	11263
CRYBA2	chr2:218990189-218993405	1	0.001	0.0	-0.089	9.319E-01	16392
CRYBA1	chr17:29246856-29254484	2	0.011	0.003	-0.506	1.000E+00	14096
CRYBA4	chr22:26621963-26630672	2	0.586	0.192	0.681	1.000E+00	4597
RWDD2A	chr6:83193312-83198935	2	1.206	0.404	-0.497	1.511E-07	364
RWDD2B	chr21:29005758-29019364	3	0.014	0.005	-0.888	1.352E-21	1504
LINC00526	chr18:5236723-5238029	0	0.0	0.0	0.000	1.000E+00	18564
LINC00524	chr14:101405986-101407922	2	0.948	0.317	0.000	1.000E+00	1964
LINC00525	chr7:47761475-47766772	3	0.952	0.312	0.000	1.000E+00	2075
LINC00523	chr14:100657267-100672744	0	0.0	-0.001	0.000	1.000E+00	22281
LINC00520	chr14:55781134-55796674	3	0.013	0.004	0.000	1.000E+00	13913
LINC00528	chr22:17777289-17779481	2	0.0	-0.0	0.000	1.000E+00	21750
ARL13B	chr3:93980138-94055678	0	0.0	0.0	0.911	5.504E-08	4440
ARL13A	chrX:100969707-100990831	1	0.004	0.001	0.681	1.000E+00	15124
TICRR	chr15:89575586-89628022	3	0.023	0.007	-0.120	4.272E-01	10003
MC3R	chr20:56248731-56249815	0	0.0	0.0	0.681	1.000E+00	18564
MIR2052HG	chr8:74599865-74758352	5	0.397	0.133	0.000	1.000E+00	6073
UBALD1	chr16:4608882-4614926	1	0.023	0.003	0.687	2.099E-01	9683
UBALD2	chr17:76265204-76271298	2	0.046	0.004	0.639	7.626E-04	5158
GFM1	chr3:158644527-158692571	1	0.027	0.007	-0.069	5.903E-01	10880
GFM2	chr5:74736343-74767371	1	0.01	0.003	-0.082	4.238E-01	10889
ATP13A5-AS1	chr3:193307243-193314521	0	0.0	0.0	0.000	1.000E+00	18564
RIPPLY1	chrX:106900062-106903331	1	0.001	0.0	0.000	1.000E+00	16272
RIPPLY3	chr21:37006562-37019658	3	0.063	0.018	0.769	8.410E-04	4245
RIPPLY2	chr6:83853265-83857516	3	0.134	0.045	0.683	3.241E-01	6667
C16orf54	chr16:29742464-29746019	2	1.383	0.453	1.224	1.992E-01	630
LOC100335030	chr12:49389173-49392333	0	0.0	-0.0	0.000	1.000E+00	20387
SLC4A5	chr2:74216241-74343407	0	0.0	-0.0	-0.708	1.744E-02	10641
SLC4A4	chr4:71187285-71572087	2	0.082	0.028	-1.919	1.463E-39	719
SLC4A7	chr3:27372720-27484420	3	0.002	0.0	0.367	1.420E-02	7952
SLC4A1	chr17:44248389-44268134	0	0.0	-0.0	-1.117	6.449E-02	11853
RASA4DP	chr7:102678707-102748694	0	0.0	0.0	0.000	1.000E+00	18564
SLC4A3	chr2:219627569-219641980	0	0.0	-0.002	0.818	8.617E-02	15073
SLC4A2	chr7:151058199-151076527	4	0.006	-0.004	0.864	1.499E-02	13088
DCTN2	chr12:57530049-57546859	0	0.0	-0.0	0.223	5.433E-03	10024
DCTN3	chr9:34613544-34620523	2	0.024	0.008	0.222	1.380E-01	8070
DCTN1	chr2:74361153-74380355	0	0.0	-0.001	0.272	5.475E-02	13672
DCTN6	chr8:30156296-30183639	0	0.0	-0.001	0.017	9.470E-01	21731
SLC4A8	chr12:51425116-51480607	1	0.038	0.001	0.206	4.934E-01	12212
DCTN4	chr5:150708746-150759095	1	0.003	0.001	-0.220	2.980E-02	8212
DCTN5	chr16:23641365-23673747	0	0.0	-0.0	0.189	1.643E-01	14943
RPS4Y2	chrY:20756067-20781032	0	0.0	0.0	-0.505	7.037E-01	16307
KCMF1	chr2:84971107-85059472	2	0.44	0.143	0.589	8.845E-11	1202
RPS4Y1	chrY:2841581-2866956	0	0.0	0.0	-0.189	7.194E-02	10636
AP5B1	chr11:65773897-65780591	1	0.059	0.018	0.625	1.958E-02	5532
KNTC1	chr12:122527245-122626399	0	0.0	-0.0	-0.310	7.759E-02	12758
LOC105370203	chr13:49235515-49247840	0	0.0	-0.0	0.000	1.000E+00	19591
LOC105378430	chr10:91033165-91041255	1	0.515	0.172	0.000	1.000E+00	5097
BROX	chr1:222713320-222735196	2	0.011	0.002	-2.101	3.121E-81	452
PLCL2	chr3:16933089-17090606	0	0.0	-0.0	0.359	6.081E-01	18738
LOC105377967	chr6:118085902-118095472	1	0.0	0.0	0.000	1.000E+00	17760
PLCL1	chr2:197804701-198149884	1	0.003	0.001	2.379	1.267E-01	9606
MXRA5	chrX:3308565-3346643	0	0.0	0.0	0.000	1.000E+00	18564
MXRA7	chr17:76679568-76688663	1	0.051	0.004	-0.008	9.765E-01	13525
MXRA8	chr1:1352688-1363541	0	0.0	-0.002	0.135	8.003E-01	21998
INSYN1-AS1	chr15:73768213-73769802	2	0.001	0.0	0.000	1.000E+00	17036
HHATL	chr3:42692662-42701521	3	0.0	-0.0	0.000	1.000E+00	19847
MIR219B	chr9:128392620-128392708	1	0.727	0.243	0.000	1.000E+00	3508
IGSF8	chr1:160091338-160098828	3	0.15	0.033	1.010	5.086E-03	4297
KLRD1	chr12:10304445-10317251	0	0.0	-0.003	-0.553	9.826E-03	12350
TRAK2	chr2:201377206-201451596	1	0.13	0.044	-0.174	2.976E-01	6584
IGSF5	chr21:39745406-39802096	3	0.136	0.045	-0.964	2.167E-05	2810
IGSF6	chr16:21641283-21652666	1	0.023	0.007	1.096	6.553E-01	11163
IGSF1	chrX:131273505-131289429	0	0.0	0.0	-0.317	8.486E-01	17360
IGSF3	chr1:116574397-116667755	1	0.358	0.117	0.604	5.547E-06	1938
MOB1A	chr2:74152597-74178314	1	0.009	0.003	0.226	1.180E-01	8852
SCGB1B2P	chr19:34576732-34677031	1	0.343	0.115	0.000	1.000E+00	6498
CLDN10-AS1	chr13:95479443-95533910	1	0.002	-0.001	0.000	1.000E+00	22733
DEFA9P	chr8:6959288-6960161	1	0.009	0.003	0.000	1.000E+00	14066
ILVBL	chr19:15114973-15125799	0	0.0	-0.0	0.369	3.349E-01	15944
ITGB1	chr10:32900317-32957894	2	0.727	0.236	0.446	1.564E-07	1001
ITGB3	chr17:47253841-47312711	0	0.0	-0.008	3.512	2.316E-01	19255
ITGB2	chr21:44885953-44928873	1	0.0	-0.023	-0.486	6.138E-01	22466
ITGB5	chr3:124761948-124887305	1	0.553	0.165	0.006	9.712E-01	5194
ITGB4	chr17:75721327-75757818	1	0.0	-0.005	0.178	8.310E-01	23001
ITGB7	chr12:53191317-53207307	1	0.0	-0.014	-0.978	1.000E+00	24152
ITGB6	chr2:160099665-160200313	2	0.338	0.104	-2.980	3.035E-02	3599
ITGB8	chr7:20331101-20415759	0	0.0	-0.0	-1.116	3.348E-06	5976
CDK19	chr6:110609977-110815885	2	0.0	0.0	-0.830	1.930E-18	2190
KRT19P2	chr12:94834453-94835028	5	0.07	0.023	0.000	1.000E+00	10638
LOC399886	chr11:45371396-45388508	0	0.0	0.0	0.000	1.000E+00	18564
H3F3AP4	chr2:174719799-174720841	2	0.003	0.001	0.000	1.000E+00	15935
LOC101928343	chr17:74599839-74625996	0	0.0	-0.0	0.000	1.000E+00	21245
OACYLP	chr18:59035678-59053214	5	0.424	0.142	0.000	1.000E+00	5833
KCNA10	chr1:110517216-110519175	1	0.001	-0.0	0.000	1.000E+00	21558
AICDA	chr12:8602165-8612867	1	0.684	0.229	0.733	7.994E-01	3476
MAT1A	chr10:80271819-80289678	2	0.196	0.065	-2.194	1.243E-07	2060
CFAP69	chr7:90245173-90311063	3	0.681	0.228	-0.163	4.731E-01	3039
RAN	chr12:130871993-130877678	4	0.488	0.163	-0.354	9.127E-06	1642
CFAP61	chr20:20052513-20360702	5	0.069	0.022	1.840	4.020E-01	8245
CFAP65	chr2:219026547-219041551	1	0.027	0.008	0.091	9.515E-01	12414
FGR	chr1:27612289-27626595	0	0.0	-0.001	0.681	1.000E+00	22831
USP35	chr11:78188811-78215232	2	0.004	0.001	1.149	1.844E-07	3892
USP36	chr17:78795651-78840527	3	0.017	0.001	-0.600	3.018E-05	4910
FGG	chr4:154604133-154612808	1	0.037	0.012	0.000	1.000E+00	11909
FGA	chr4:154583125-154590766	1	0.008	0.003	0.000	1.000E+00	14289
FGB	chr4:154562979-154572763	1	0.001	0.0	0.000	1.000E+00	16441
EXT2	chr11:44096196-44245430	1	0.0	0.0	0.308	6.003E-03	8110
EXT1	chr8:117799364-118111819	3	0.651	0.218	-0.691	8.803E-12	828
LY96	chr8:73991328-74029072	1	0.12	0.04	0.392	1.000E+00	9359
LOC101928961	chr10:66894109-67012153	1	0.505	0.169	0.000	1.000E+00	5170
ALDH5A1	chr6:24494968-24537207	1	0.022	0.007	-0.457	1.062E-10	2559
BSPH1	chr19:47968045-47992170	1	0.008	0.002	0.000	1.000E+00	14504
SPTY2D1	chr11:18606400-18634473	0	0.0	-0.0	0.254	3.848E-02	10937
TCTA	chr3:49412205-49416476	0	0.0	-0.003	-0.244	1.150E-02	12429
OCM	chr7:5880797-5886363	2	0.0	0.0	0.969	1.000E+00	18538
USP3-AS1	chr15:63587709-63600827	1	0.004	0.001	0.000	1.000E+00	15705
TEFM	chr17:30898982-30906268	1	0.0	0.0	-0.180	2.756E-01	12975
PPP1R26-AS1	chr9:135462718-135472249	0	0.0	-0.0	0.000	1.000E+00	21259
CASD1	chr7:94509808-94557016	1	0.456	0.152	0.623	5.791E-09	1292
APOBEC2	chr6:41053200-41064891	3	0.028	0.009	-1.473	1.000E+00	12478
BASP1P1	chr13:22897029-22898181	0	0.0	0.0	0.000	1.000E+00	18564
CEL	chr9:133061977-133071863	1	0.15	0.044	-0.077	9.248E-01	8840
BCO1	chr16:81238690-81291142	0	0.0	-0.0	-2.090	5.796E-10	4667
SNX29P1	chr16:21349362-21385933	0	0.0	0.0	0.000	1.000E+00	18564
IL9R	chrY:57184100-57197337	0	0.0	0.0	-0.824	4.634E-01	14621
TSIX	chrX:73792204-73829231	0	0.0	0.0	0.000	1.000E+00	18564
SNX29P2	chr16:29302286-29365059	0	0.0	-0.0	0.000	1.000E+00	18765
UHRF1BP1L	chr12:100037084-100142864	0	0.0	-0.0	0.278	1.010E-01	12620
KRT8P41	chr11:9094362-9096190	1	0.701	0.222	3.460	1.000E+00	3924
SERPIND1	chr22:20774094-20787720	0	0.0	-0.001	-1.937	1.540E-01	15714
RNASEH2A	chr19:12806613-12813648	0	0.0	-0.004	-0.080	8.129E-01	22851
RNASEH2C	chr11:65717672-65720938	1	0.001	-0.002	0.029	9.250E-01	22587
RNASEH2B	chr13:50909677-50970460	2	0.931	0.312	-0.459	4.372E-04	839
MMAA	chr4:145619384-145660033	4	0.911	0.305	0.772	1.353E-08	632
MAOB	chrX:43766609-43882475	1	0.006	0.002	-1.188	1.000E+00	14661
MAOA	chrX:43654906-43746824	1	0.025	0.008	-0.069	6.802E-01	11071
NEIL1	chr15:75347618-75355251	1	0.0	-0.0	-0.473	1.894E-01	12376
NEIL3	chr4:177309836-177362938	2	0.652	0.218	-0.126	7.670E-01	3657
NEIL2	chr8:11769624-11787355	0	0.0	-0.009	-0.525	7.670E-03	12694
HNRNPR	chr1:23304689-23344364	0	0.0	-0.005	0.220	7.064E-03	12362
TRPC7-AS2	chr5:136226654-136316100	2	0.001	0.0	0.000	1.000E+00	16316
CLYBL	chr13:99606663-99909459	0	0.0	0.0	-0.085	7.976E-01	17002
AHI1	chr6:135283971-135497765	0	0.0	0.0	-0.334	1.468E-01	11767
UTAT33	chr2:105097051-105102944	4	0.164	0.055	0.000	1.000E+00	8542
MESP1	chr15:89749866-89751309	3	0.706	0.194	0.798	9.252E-02	2758
MESP2	chr15:89776331-89778751	3	0.367	0.04	1.757	3.985E-01	7160
TMED8	chr14:77335020-77377109	0	0.0	-0.002	-0.145	4.540E-01	19963
SNCAIP	chr5:122391088-122464219	1	0.05	0.016	0.392	1.000E+00	11332
OLMALINC	chr10:100373575-100388354	0	0.0	-0.005	0.000	1.000E+00	23834
C1QBP	chr17:5432778-5439151	1	0.0	-0.0	-0.312	4.419E-03	8336
FSIP2-AS1	chr2:185788019-185800151	0	0.0	0.0	0.000	1.000E+00	18564
HNRNPL	chr19:38836387-38852339	1	0.486	0.127	-0.332	3.688E-07	1688
LOC343052	chr1:153793946-153796302	1	0.009	0.002	0.000	1.000E+00	14467
TAAR5	chr6:132588591-132589738	0	0.0	0.0	0.000	1.000E+00	18564
TAAR6	chr6:132570321-132571359	0	0.0	0.0	0.000	1.000E+00	18564
TAAR1	chr6:132644897-132646026	0	0.0	0.0	0.000	1.000E+00	18564
TAAR2	chr6:132617149-132618093	0	0.0	0.0	0.000	1.000E+00	18564
TAAR9	chr6:132538287-132539336	0	0.0	0.0	0.000	1.000E+00	18564
TAAR8	chr6:132552683-132553731	0	0.0	0.0	0.000	1.000E+00	18564
RCE1	chr11:66843411-66846532	3	0.059	0.011	0.799	6.934E-04	4561
GPC1	chr2:240435697-240468078	0	0.0	-0.0	0.805	1.554E-01	13079
UVSSA	chr4:1347555-1388049	2	0.001	0.0	-0.673	3.674E-09	3768
BMP7-AS1	chr20:57213695-57215866	1	0.008	0.003	0.000	1.000E+00	14330
SPANXA1	chrX:141589707-141590772	0	0.0	0.0	0.000	1.000E+00	18564
SPANXA2	chrX:141589707-141590772	0	0.0	0.0	0.000	1.000E+00	18564
SCN9A	chr2:166195186-166375944	0	0.0	0.0	-0.895	1.524E-01	11841
VSTM5	chr11:93820568-93850502	1	0.001	0.0	-0.520	4.704E-02	9314
VSTM4	chr10:49102171-49115532	0	0.0	0.0	-0.327	4.466E-01	14479
DWORF	chr3:155290231-155293700	5	0.491	0.164	2.833	1.000E+00	5280
VSTM1	chr19_KI270938v1_alt:15192-38320	0	0.0	-0.009	0.000	1.000E+00	24035
RAD54B	chr8:94371959-94436952	3	1.581	0.529	0.945	6.105E-04	256
RAD54L	chr1:46247694-46278473	2	0.0	-0.0	0.073	7.996E-01	20499
ABCB1	chr7:87503862-87600888	1	0.001	0.0	0.104	1.000E+00	17042
ABCB7	chrX:75053279-75156340	0	0.0	0.0	-0.211	1.198E-01	11426
ABCB6	chr2:219209765-219219017	1	0.0	-0.001	-0.583	2.046E-08	5598
ABCB5	chr7:20615621-20757014	3	1.855	0.621	-2.316	1.372E-07	104
ABCB4	chr7:87402044-87475703	3	0.35	0.117	-1.165	4.502E-01	5082
ABCB9	chr12:122920950-122966509	3	0.008	-0.002	-0.108	6.750E-01	21247
ABCB8	chr7:151028421-151047782	4	0.044	0.012	0.801	8.230E-03	5426
CH17-340M24.3	chrX:154424379-154428479	0	0.0	-0.0	0.000	1.000E+00	20655
GOLGB1	chr3:121663198-121749767	4	0.014	0.005	0.854	8.199E-07	3613
SLF2	chr10:100912568-100965134	2	1.645	0.551	1.312	1.258E-22	75
SLF1	chr5:94618685-94695868	0	0.0	0.0	0.138	7.101E-01	16356
DNLZ	chr9:136361899-136363811	0	0.0	-0.0	0.886	1.149E-01	12536
PMAIP1	chr18:59899959-59904306	1	0.007	-0.004	1.357	3.698E-04	9849
IST1	chr16:71895492-71930637	4	0.006	0.001	0.467	9.496E-07	4177
ERICH3-AS1	chr1:74589734-74626098	2	0.013	0.004	0.000	1.000E+00	13614
SNRNP200	chr2:96274335-96305569	1	0.0	-0.0	-0.096	4.261E-01	16527
GADD45A	chr1:67685176-67688338	3	0.038	0.011	-1.840	3.556E-23	1274
GADD45B	chr19:2476124-2478259	1	0.009	-0.012	1.268	2.222E-02	14283
JUP	chr17:41754606-41786768	0	0.0	-0.013	0.214	5.358E-01	21838
GADD45G	chr9:89605011-89606554	4	0.333	0.103	4.124	7.598E-13	1217
ZYG11B	chr1:52726458-52827341	1	0.012	0.004	-0.090	6.909E-01	12165
ZYG11A	chr1:52842510-52894575	1	0.0	0.0	-2.214	3.529E-08	4159
SPEF1	chr20:3777503-3781455	1	0.051	0.011	0.969	7.793E-01	11053
SPEF2	chr5:35617886-35814611	2	0.01	0.003	-0.234	3.736E-01	10583
OSTN-AS1	chr3:191213294-191234605	0	0.0	0.0	0.000	1.000E+00	18564
ZNF273	chr7:64903241-64931577	1	0.49	0.164	-0.199	4.243E-01	4094
ZNF277	chr7:112206587-112343934	2	0.044	0.015	-0.316	5.863E-02	6531
ZNF276	chr16:89721543-89740924	1	0.003	0.001	0.103	7.805E-01	14300
ZNF275	chrX:153334154-153352926	0	0.0	0.0	0.800	1.258E-12	3145
ZNF274	chr19:58182988-58213562	0	0.0	0.0	0.345	1.078E-02	8648
KCNV2	chr9:2717525-2730037	1	0.068	0.023	-4.339	1.000E+00	10698
KCNV1	chr8:109963644-109975847	0	0.0	0.0	-0.957	2.727E-01	13047
ARHGEF37	chr5:149581571-149634964	3	0.285	0.083	0.300	1.707E-05	2317
GACAT1	chr2:107754111-107812348	3	0.176	0.059	0.000	1.000E+00	8344
NBPF25P	chr1:145572344-145607858	0	0.0	-0.0	-0.067	9.355E-01	19034
ITGA10	chr1:145891207-145910189	0	0.0	-0.024	-0.494	2.615E-01	19888
ARHGEF35	chr7:144186082-144195698	1	0.008	0.003	0.270	6.300E-02	8108
CTXN1	chr19:7924495-7926166	0	0.0	-0.0	0.938	2.460E-01	16078
CTXN2	chr15:48191669-48203754	1	0.0	0.0	-2.447	1.000E+00	18395
CTXN3	chr5:127649020-127658630	2	1.049	0.351	-2.627	1.000E+00	1446
CCKBR	chr11:6259673-6272127	1	0.606	0.203	4.091	1.300E-01	2770
MAML2	chr11:95976592-96343180	5	1.11	0.371	-0.336	2.381E-01	929
MAML3	chr4:139716752-140154184	2	0.028	0.009	-0.216	6.319E-02	7142
MAML1	chr5:179732849-179777286	1	0.034	0.01	27.357	9.987E-10	2593
LOC101929066	chr8:18084867-18088208	3	0.463	0.155	0.000	1.000E+00	5471
LOC101929064	chr4:86119805-86219926	0	0.0	0.0	0.000	1.000E+00	18564
STX18-IT1	chr4:4476120-4481700	0	0.0	-0.002	0.000	1.000E+00	23226
HERC1	chr15:63608617-63833948	0	0.0	-0.002	-0.418	2.562E-02	13060
LINC01820	chr2:46392292-46394167	0	0.0	-0.002	0.000	1.000E+00	22966
HERC3	chr4:88592422-88708542	6	2.3	0.768	1.883	4.565E-59	16
HERC2	chr15:28111036-28322152	0	0.0	0.0	0.014	9.790E-01	18401
HERC5	chr4:88457116-88506168	6	0.034	0.008	1.015	4.952E-12	2314
HERC4	chr10:67921898-68075346	3	0.575	0.192	0.099	5.273E-01	3787
MIR4489	chr11:65649191-65649253	1	0.0	-0.001	0.000	1.000E+00	21953
MIR4488	chr11:61508595-61508657	2	0.005	-0.0	0.000	1.000E+00	20983
MIR4487	chr11:47400969-47401042	0	0.0	-0.003	0.000	1.000E+00	23348
MIR4486	chr11:19575309-19575372	0	0.0	-0.0	0.000	1.000E+00	21770
MIR4485	chr11:10508269-10508326	2	0.639	0.213	0.000	1.000E+00	4120
MIR4484	chr10:125819739-125819822	4	0.007	0.002	0.000	1.000E+00	14751
MIR4483	chr10:113777992-113778054	3	0.01	0.003	0.000	1.000E+00	14101
MIR4482	chr10:104268335-104268405	2	0.019	-0.002	0.000	1.000E+00	23200
MIR4481	chr10:12653137-12653197	3	0.001	-0.004	0.000	1.000E+00	23644
MIR4480	chr10:12578752-12578823	3	0.164	0.055	0.000	1.000E+00	8545
PEX5L	chr3:179794958-179974220	0	0.0	0.0	1.123	6.808E-01	16128
C17orf58	chr17:67991098-67993649	0	0.0	-0.0	-0.189	3.618E-01	14695
SLCO2B1	chr11:75150986-75206400	0	0.0	-0.0	-0.380	7.749E-01	18931
C17orf51	chr17:21528309-21551678	0	0.0	0.0	-0.736	7.005E-02	10604
C17orf50	chr17:35760896-35765079	8	0.329	0.105	0.808	1.000E+00	6781
C17orf53	chr17:44141901-44162476	1	0.011	-0.016	0.267	4.789E-01	21563
PRR35	chr16:560421-565529	0	0.0	-0.002	0.000	1.000E+00	23116
PRR36	chr19:7868718-7874441	0	0.0	-0.002	0.816	5.162E-02	14433
LINC01909	chr18:70335438-70352459	0	0.0	-0.0	0.000	1.000E+00	21726
LINC01903	chr18:67808506-67814822	1	0.0	0.0	0.000	1.000E+00	18158
LCLAT1	chr2:30447225-30644225	1	0.841	0.282	0.058	7.718E-01	2470
GLYCTK-AS1	chr3:52288579-52289733	1	0.148	0.046	0.000	1.000E+00	9005
MKNK1	chr1:46557406-46604301	1	0.066	0.022	-0.027	9.061E-01	10408
LINC01907	chr2:230690920-230700529	0	0.0	-0.001	0.000	1.000E+00	22807
LINC01905	chr18:56042277-56096315	0	0.0	0.0	0.000	1.000E+00	18564
LINC01904	chr18:926082-927993	2	0.0	0.0	0.000	1.000E+00	18475
ADRA2C	chr4:3766568-3768526	1	0.797	0.267	1.982	2.128E-03	1277
LOC102724238	chr9:62374480-62376870	0	0.0	0.0	0.000	1.000E+00	18564
LINC00052	chr15:87576928-87579686	0	0.0	0.0	0.000	1.000E+00	18564
FRG2	chr4:190024367-190027257	1	0.02	0.007	-2.627	1.000E+00	12982
IFNB1	chr9:21077104-21077963	0	0.0	0.0	0.000	1.000E+00	18564
ABCC6P1	chr16:18571247-18598285	0	0.0	0.0	-1.685	1.621E-01	11963
ABCC6P2	chr16:14822426-14824702	0	0.0	0.0	3.701	1.000E+00	18564
BEAN1	chr16:66427296-66495288	2	0.007	0.001	0.812	3.247E-01	11249
CD58	chr1:116514533-116571093	4	0.005	-0.001	0.188	6.743E-01	20827
OSBP2	chr22:30881680-30907824	0	0.0	-0.02	0.223	3.556E-01	20714
LRP2	chr2:169127108-169362534	0	0.0	0.0	-1.856	1.827E-04	6415
LRP3	chr19:33194692-33208867	0	0.0	-0.002	1.145	3.132E-02	13466
LRP1	chr12:57128498-57213342	1	0.0	-0.015	0.134	7.089E-01	22881
LRP6	chr12:12116025-12266877	1	0.0	-0.001	0.390	2.572E-02	12313
LRP4	chr11:46856716-46918622	0	0.0	-0.001	-0.261	6.150E-01	20542
LRP5	chr11:68312608-68449275	2	0.0	-0.008	0.251	6.294E-01	22212
MIR3136	chr3:69048957-69049035	2	0.006	0.002	0.000	1.000E+00	14744
MIR3137	chr3:195134505-195134580	2	0.0	-0.015	0.000	1.000E+00	24180
LRP8	chr1:53242369-53328149	0	0.0	-0.0	-1.107	2.082E-18	2479
MIR3132	chr2:219549072-219549147	0	0.0	-0.002	0.000	1.000E+00	23207
MIR3133	chr2:241477904-241477982	1	0.0	-0.0	0.000	1.000E+00	18672
MIR3131	chr2:219058687-219058750	1	0.09	0.029	0.000	1.000E+00	10141
HLA-DOA	chr6:33004182-33009612	1	0.046	0.015	-0.799	7.368E-01	10346
HLA-DOB	chr6_GL000251v2_alt:4224963-4229249	0	0.0	0.0	0.104	1.000E+00	18564
CALR3	chr19:16479056-16496192	2	0.107	0.034	-0.759	6.935E-01	8588
STIM1	chr11:3855702-4093210	0	0.0	-0.008	0.138	2.591E-01	19516
STIM2	chr4:26860690-27025381	0	0.0	-0.0	-0.506	1.147E-04	6299
ANTXR1	chr2:69013143-69249327	1	0.628	0.209	-0.606	5.146E-07	1177
ANTXR2	chr4:79901616-80073472	4	0.216	0.072	0.148	3.662E-01	5891
OR51S1	chr11:4848236-4849208	0	0.0	0.0	0.000	1.000E+00	18564
MAP2	chr2:209424046-209734110	2	0.016	0.003	0.361	3.970E-02	7708
C8A	chr1:56854769-56918221	3	0.075	0.023	0.000	1.000E+00	10713
C8B	chr1:56929209-56966140	0	0.0	0.0	0.000	1.000E+00	18564
MAP6	chr11:75602859-75668434	4	0.208	0.069	0.106	5.975E-01	6693
MAP7	chr6:136342280-136550819	1	0.413	0.131	-0.065	4.515E-01	4814
MAP4	chr3:47850689-48089279	3	0.001	0.0	-0.482	1.819E-11	3104
ALG1L2	chr3:130081830-130098390	0	0.0	-0.0	1.718	1.000E+00	19109
TEAD3	chr6:35473596-35497084	4	0.046	0.014	1.131	2.818E-10	2392
TEAD2	chr19:49340595-49361495	0	0.0	-0.0	0.365	3.531E-01	17272
TEAD1	chr11:12674421-12944737	0	0.0	-0.0	1.055	1.918E-16	2956
CAMLG	chr5:134738479-134752160	0	0.0	-0.0	-0.229	6.557E-02	10648
TEAD4	chr12:2959581-3040676	1	0.0	0.0	-1.165	1.583E-08	3927
PTPN22	chr1:113813810-113871759	0	0.0	-0.0	2.071	1.000E+00	21164
MIR6501	chr21:33550661-33550728	2	0.026	0.009	0.000	1.000E+00	12556
MIR6502	chr12:66251081-66251157	0	0.0	-0.0	0.000	1.000E+00	18939
MIR6503	chr11:60209070-60209156	1	0.0	0.0	0.000	1.000E+00	17482
PLEKHF1	chr19:29665419-29675476	2	0.026	-0.001	-0.277	7.082E-01	21188
MIR6505	chr12:48132796-48132867	1	0.014	0.005	0.000	1.000E+00	13521
MIR6506	chr16:15611029-15611095	0	0.0	-0.005	0.000	1.000E+00	23785
PLEKHF2	chr8:95133720-95156685	4	0.339	0.111	0.620	1.243E-08	1577
MIR6508	chr21:39447009-39447069	0	0.0	-0.0	0.000	1.000E+00	21637
MIR6509	chr7:135206994-135207078	0	0.0	-0.001	0.000	1.000E+00	22236
CHIT1	chr1:203216078-203229732	1	0.065	0.014	-0.392	1.000E+00	11609
SERPINI1	chr3:167735643-167825569	0	0.0	0.0	-1.740	9.502E-21	2109
SERPINI2	chr3:167441788-167474132	0	0.0	0.0	0.000	1.000E+00	18564
FANK1	chr10:125896534-126009592	2	0.784	0.259	2.932	3.036E-01	2338
TMEM220-AS1	chr17:10729776-10767052	1	0.116	0.039	0.000	1.000E+00	9434
KRT73-AS1	chr12:52609850-52615305	1	0.323	0.108	0.000	1.000E+00	6713
SPATA5L1	chr15:45402320-45421418	3	1.414	0.467	0.520	3.956E-04	354
MTPN	chr7:135926754-135977456	3	0.07	0.023	0.096	4.926E-01	8575
EPHA10	chr1:37715973-37765152	0	0.0	-0.0	-0.246	4.856E-01	18597
DMRTA2	chr1:50417550-50423447	0	0.0	0.0	0.000	1.000E+00	18564
DMRTA1	chr9:22446840-22452473	3	0.01	0.004	-2.544	4.104E-07	3634
EBPL	chr13:49660675-49691487	3	0.004	0.001	-0.669	3.525E-06	4401
YY1AP1	chr1:155659441-155688777	0	0.0	-0.0	0.694	3.670E-21	2332
TOM1L2	chr17:17843507-17972470	1	0.147	0.039	0.898	4.100E-09	2111
TOM1L1	chr17:54900690-54961967	2	0.312	0.104	-0.040	7.593E-01	6168
ANTXRL	chr10:46286996-46330207	1	0.008	0.003	-2.627	1.000E+00	14272
HLA-DQA1	chr6:32637405-32643652	0	0.0	0.0	1.571	1.000E+00	18564
HLA-DQA2	chr6_GL000251v2_alt:4154957-4160460	0	0.0	0.0	0.000	1.000E+00	18564
LOC100507346	chr9:95463608-95470019	0	0.0	-0.0	0.000	1.000E+00	20364
UTS2B	chr3:191267154-191330536	0	0.0	-0.0	-0.344	4.338E-01	16313
C14orf28	chr14:44897303-44907257	0	0.0	0.0	0.456	3.349E-01	13612
MIR1193	chr14:101030051-101030129	2	0.658	0.22	0.000	1.000E+00	3981
MIR1197	chr14:101025563-101025651	2	0.601	0.201	0.000	1.000E+00	4364
LOC102723517	chr17:72034106-72057734	4	0.004	0.001	0.000	1.000E+00	15333
UTS2R	chr17:82374276-82375586	2	0.028	-0.011	0.000	1.000E+00	24091
MSR1	chr8:16139316-16192791	0	0.0	0.0	-0.605	7.095E-01	16349
AVIL	chr12:57797375-57816069	0	0.0	-0.005	-0.815	4.647E-04	10048
ANKMY1	chr2:240479421-240558021	0	0.0	-0.0	-0.245	3.093E-01	15135
MPST	chr22:37019749-37029822	0	0.0	-0.001	0.372	3.256E-01	17428
MYCBP2	chr13:77044656-77327042	2	0.219	0.073	0.489	3.591E-02	4135
MYMX	chr6:44216961-44218236	0	0.0	-0.016	0.000	1.000E+00	24196
TUBG1	chr17:42609339-42615238	0	0.0	-0.002	0.862	1.512E-05	7848
LINC01252	chr12:11548029-11564401	1	0.558	0.187	0.000	1.000E+00	4744
HK2	chr2:74832654-74893354	2	0.567	0.189	0.496	5.020E-04	1802
HK3	chr5:176880868-176899332	4	0.081	0.027	3.266	1.000E+00	10289
HK1	chr10:69315853-69401881	1	0.957	0.278	0.959	2.042E-55	183
LINC01256	chr4:132591088-132678500	0	0.0	0.0	0.000	1.000E+00	18564
LAX1	chr1:203765155-203776352	1	0.049	0.015	2.171	2.832E-01	8183
LINC01255	chr18:11490047-11506983	0	0.0	0.0	0.000	1.000E+00	18564
MOB3C	chr1:46607714-46616891	1	0.157	0.052	-0.431	2.091E-02	4331
MSRA	chr8:10054268-10428891	0	0.0	0.0	1.083	7.340E-01	16523
SUPT4H1	chr17:58345174-58352238	1	0.0	-0.005	-0.002	9.977E-01	23810
MOB3A	chr19:2071035-2096270	0	0.0	-0.008	0.660	2.205E-04	9832
KRT42P	chr17:41626326-41640199	1	0.064	0.019	0.535	1.000E+00	11019
KBTBD11-OT1	chr8:1971396-1976444	2	0.915	0.306	0.000	1.000E+00	2236
LINC01259	chr4:38509766-38518056	1	0.0	0.0	0.000	1.000E+00	17523
SYT3	chr19:50621976-50638045	1	0.074	0.025	-0.312	6.523E-01	9105
EED	chr11:86244383-86278810	2	0.042	0.011	-0.172	3.902E-01	9267
MAPKAPK5	chr12:111842227-111893424	0	0.0	-0.001	-0.252	8.980E-04	9754
MAPKAPK3	chr3:50617130-50649297	1	0.01	-0.004	-1.276	3.721E-37	1792
MAPKAPK2	chr1:206685019-206734285	0	0.0	-0.017	1.451	2.803E-38	1816
ZNF815P	chr7:5823159-5854435	0	0.0	0.0	0.000	1.000E+00	18564
PDHX	chr11:34916129-34996128	3	0.716	0.239	0.168	1.417E-01	2321
LINC02020	chr3:186440344-186445242	1	0.159	0.053	0.000	1.000E+00	8637
LINC02022	chr3:12877521-12885211	1	0.421	0.14	0.000	1.000E+00	5889
LINC02025	chr3:84882089-84893379	1	0.002	0.001	0.000	1.000E+00	15801
LINC02024	chr3:117678692-117690925	4	0.204	0.068	0.000	1.000E+00	7930
LINC02027	chr3:80993867-81095647	0	0.0	0.0	0.000	1.000E+00	18564
LINC02026	chr3:193957371-194003659	3	0.662	0.221	0.000	1.000E+00	3972
LINC02029	chr3:157081840-157088547	2	0.97	0.316	0.000	1.000E+00	1992
LINC02028	chr3:194009962-194070970	3	0.194	0.062	0.000	1.000E+00	8230
LINC00886	chr3:156747342-156817062	5	1.146	0.383	0.000	1.000E+00	1216
SAMD5	chr6:147508691-147570021	1	0.0	0.0	-1.246	2.050E-12	3103
SAMD7	chr3:169911571-169939168	0	0.0	-0.002	0.000	1.000E+00	23201
SAMD1	chr19:14087845-14090575	0	0.0	-0.002	0.067	8.474E-01	22169
SAMD3	chr6:130144301-130215885	0	0.0	-0.0	-0.876	5.932E-01	18530
PDHB	chr3:58427629-58433852	2	0.276	0.068	0.030	8.241E-01	7426
SAMD8	chr10:75111634-75182123	3	0.333	0.109	1.084	1.397E-15	1046
SAMD9	chr7:93099512-93118023	1	0.003	0.001	-1.824	3.614E-06	4418
TMEM38A	chr19:16661126-16689005	2	0.582	0.194	0.181	2.183E-01	3128
PDIA4	chr7:149003061-149028690	0	0.0	-0.0	1.156	9.040E-41	1215
OR4A5	chr11:54706831-54707902	0	0.0	0.0	0.000	1.000E+00	18564
SDCBP2-AS1	chr20:1325342-1378735	0	0.0	-0.002	0.000	1.000E+00	23263
VASH1-AS1	chr14:76781732-76786724	0	0.0	-0.0	0.000	1.000E+00	20720
LRRC18	chr10:48909483-48914235	0	0.0	0.0	0.104	1.000E+00	18564
LRRC19	chr9:26993136-27005693	1	0.0	0.0	0.799	5.168E-01	14926
LRRC17	chr7:102912896-102945109	1	0.005	0.002	-1.062	1.454E-01	9542
LRRC14	chr8:144517964-144525175	0	0.0	-0.0	0.123	7.435E-01	17092
LRRC15	chr3:194355246-194369743	0	0.0	-0.013	0.392	9.862E-01	24098
LRRC10	chr12:69608564-69611162	2	0.021	0.006	0.969	1.000E+00	13090
FAM111B	chr11:59107184-59127416	1	0.003	0.001	-0.247	1.143E-01	9908
MIR194-2HG	chr11:64888457-64893449	0	0.0	-0.023	0.000	1.000E+00	24271
FAM111A	chr11:59142745-59155038	1	0.0	-0.0	-0.435	2.050E-04	6979
EXOC3-AS1	chr5:441835-443160	1	0.001	0.0	0.000	1.000E+00	16690
SVOP	chr12:108908128-109021240	1	0.01	0.003	-0.636	2.403E-02	7267
FAHD2B	chr2:97083585-97094882	0	0.0	0.0	-0.114	7.802E-01	16879
FAHD2A	chr2:95402699-95413131	0	0.0	0.0	0.206	2.903E-01	13231
DROSHA	chr5:31400494-31532175	2	0.004	0.001	-0.046	7.737E-01	13770
CCDC105	chr19:15010726-15023271	0	0.0	0.0	0.000	1.000E+00	18564
CCDC107	chr9:35658289-35661503	2	0.001	-0.002	0.612	1.449E-02	12533
CCDC106	chr19:55647587-55653160	2	0.145	0.04	0.947	2.539E-02	4784
LINC01590	chr6:87397123-87399741	0	0.0	0.0	0.000	1.000E+00	18564
LINC01591	chr8:135234130-135299719	2	1.02	0.342	0.000	1.000E+00	1560
LINC01592	chr8:68911802-69104190	0	0.0	0.0	0.000	1.000E+00	18564
LINC01593	chr2:108049199-108052755	0	0.0	0.0	0.000	1.000E+00	18564
LINC01594	chr2:108167747-108217841	3	1.157	0.387	0.000	1.000E+00	1195
LINC01596	chr4:189881514-189884867	1	0.002	-0.004	0.000	1.000E+00	23636
LINC01597	chr20:30278905-30286537	0	0.0	0.0	0.000	1.000E+00	18564
LINC01599	chr14:50007312-50105043	3	0.016	0.005	0.000	1.000E+00	13432
FAM153B	chr5:176063708-176114798	2	0.004	0.001	26.517	1.000E+00	15162
LMF1-AS1	chr16:921032-934524	2	0.864	0.289	0.000	1.000E+00	2556
CHRNA4	chr20:63343309-63361396	0	0.0	-0.0	1.091	1.000E+00	18688
CHRNA5	chr15:78565519-78595269	3	0.253	0.085	-0.390	2.572E-02	3810
CHRNA6	chr8:42752635-42768786	0	0.0	-0.0	0.000	1.000E+00	20626
CHRNA7	chr15:32030482-32170183	1	0.023	0.008	2.267	1.002E-01	7714
CHRNA1	chr2:174747594-174764472	2	0.067	0.022	-1.167	1.000E+00	10753
CHRNA2	chr8:27459760-27479296	3	0.013	0.002	2.128	1.770E-45	845
CHRNA3	chr15:78595304-78621295	2	0.319	0.107	0.096	8.970E-01	6465
CHRNA9	chr4:40335328-40355217	1	0.0	-0.039	0.000	1.000E+00	24325
FAAHP1	chr1:46433826-46445702	2	0.15	0.05	0.000	1.000E+00	8838
LINC01046	chr13:21234567-21235204	1	0.0	0.0	0.000	1.000E+00	18427
LINC01047	chr13:89214847-89236890	0	0.0	0.0	0.000	1.000E+00	18564
LINC01044	chr13:112322566-112331225	0	0.0	0.0	0.000	1.000E+00	18564
LINC01043	chr13:112313466-112321766	0	0.0	0.0	0.000	1.000E+00	18564
LINC01040	chr13:89477606-89500509	0	0.0	0.0	0.000	1.000E+00	18564
LINC01048	chr13:37481464-37484784	1	0.004	0.001	0.000	1.000E+00	15272
LINC01049	chr13:90493287-90535341	1	0.063	0.021	0.000	1.000E+00	10840
AARS	chr16:70252393-70289509	0	0.0	-0.0	0.475	8.690E-16	3054
ITPKB-IT1	chr1:226656079-226675068	0	0.0	-0.016	0.000	1.000E+00	24217
LENEP	chr1:154993585-154994315	5	0.365	0.08	0.448	8.809E-01	7213
GS1-124K5.11	chr7:66553467-66592407	0	0.0	0.0	0.000	1.000E+00	18564
XBP1	chr22:28794559-28800572	1	0.001	-0.049	0.287	3.174E-03	12181
FSHB	chr11:30231015-30235277	2	0.013	0.004	0.000	1.000E+00	13684
FLG-AS1	chr1:152313458-152366692	1	0.0	0.0	0.000	1.000E+00	17772
AQP12B	chr2:240676417-240682900	0	0.0	0.0	-0.485	6.432E-01	15858
AQP12A	chr2:240691844-240698483	0	0.0	0.0	1.502	1.000E+00	18564
FSHR	chr2:48962156-49154527	1	0.0	0.0	0.000	1.000E+00	17995
PEF1	chr1:31629861-31644617	0	0.0	-0.006	0.404	2.059E-04	9666
LOC101927278	chr10:98446320-98453805	1	0.007	-0.003	0.000	1.000E+00	23599
LOC101927272	chr16:50668854-50671639	0	0.0	-0.0	0.000	1.000E+00	19092
AP5Z1	chr7:4775622-4794397	1	0.0	-0.004	0.731	1.818E-01	17992
MIR762HG	chr16:30875459-30895218	1	0.195	0.058	0.000	1.000E+00	8410
LINC02110	chr5:37948490-37951054	0	0.0	0.0	0.000	1.000E+00	18564
AARD	chr8:116938224-116944000	1	0.002	0.001	-2.059	8.382E-04	6067
LINC00319	chr21:43446600-43453902	3	0.002	0.001	0.000	1.000E+00	16092
CD5L	chr1:157827070-157841844	0	0.0	0.0	0.000	1.000E+00	18564
LINC00311	chr16:85282957-85288079	0	0.0	-0.015	0.000	1.000E+00	24185
LINC00310	chr21:34180676-34189919	1	0.0	0.0	0.000	1.000E+00	18416
LINC00313	chr21:43462093-43478223	2	0.0	0.0	0.000	1.000E+00	18126
LINC00312	chr3:8571781-8574668	0	0.0	-0.003	0.000	1.000E+00	23422
LINC00314	chr21:28013362-28023209	3	0.045	0.015	0.000	1.000E+00	11532
LINC00317	chr21:21723292-21737319	0	0.0	0.0	0.000	1.000E+00	18564
LINC00316	chr21:45338589-45341990	6	0.393	0.12	0.000	1.000E+00	6392
C3orf80	chr3:160225635-160228213	0	0.0	0.0	-1.260	7.864E-03	8359
FGFR1OP2	chr12:26938371-26966648	4	0.048	0.016	0.282	3.827E-02	6186
C3orf86	chr3:44421131-44422937	1	0.0	0.0	0.681	1.000E+00	18520
C3orf84	chr3:49177635-49191858	0	0.0	-0.0	0.000	1.000E+00	19533
C3orf85	chr3:109136713-109150104	2	0.076	0.026	0.000	1.000E+00	10426
LAPTM5	chr1:30732467-30757836	1	0.117	0.03	0.969	1.000E+00	10081
ARFRP1	chr20:63698641-63707853	2	0.027	0.007	0.358	3.103E-01	9387
FLJ42393	chr3:188178542-188180808	5	0.367	0.123	0.000	1.000E+00	6323
TPRG1-AS1	chr3:188941714-188947639	2	1.567	0.524	0.000	1.000E+00	609
VRTN	chr14:74348462-74360008	1	0.023	0.007	3.154	1.000E+00	12816
PABPN1L	chr16:88863339-88866660	0	0.0	-0.001	0.392	1.000E+00	21827
LOC101241902	chr8:78722847-78724374	1	0.002	0.001	0.000	1.000E+00	16094
KDM2A	chr11:67119268-67258079	1	0.017	-0.012	0.328	2.242E-06	7801
KDM2B	chr12:121429095-121581015	1	0.009	0.0	0.070	6.408E-01	13973
SIRPG	chr20:1629151-1657779	0	0.0	-0.0	0.000	1.000E+00	18866
PPHLN1	chr12:42326144-42441963	1	0.923	0.309	0.011	9.512E-01	2131
SIRPD	chr20:1534250-1557697	0	0.0	-0.0	0.000	1.000E+00	19448
SIRPA	chr20:1894166-1939894	0	0.0	-0.001	-0.448	7.370E-02	13617
TRAPPC9	chr8:139727725-140458579	2	0.231	0.077	-0.298	7.848E-03	3494
TRAPPC8	chr18:31829172-31943128	3	0.121	0.041	0.355	1.579E-02	4524
OSBPL10-AS1	chr3:31704212-31721586	1	0.094	0.031	0.000	1.000E+00	9936
TRAPPC1	chr17:7930344-7931999	3	0.147	0.044	-0.008	9.769E-01	9036
TRAPPC3	chr1:36136568-36156053	5	0.725	0.227	0.257	5.354E-02	2170
TRAPPC2	chrX:13712241-13734635	2	0.311	0.104	0.148	4.350E-01	5338
TRAPPC5	chr19:7680820-7682862	0	0.0	-0.005	-0.085	9.226E-01	23448
TRAPPC4	chr11:119018468-119023674	0	0.0	-0.001	0.295	3.055E-02	12935
PRPH	chr12:49295125-49298698	0	0.0	-0.002	-1.695	3.697E-01	19569
GABRQ	chrX:152638182-152653362	0	0.0	0.0	0.681	1.000E+00	18564
LOC105369921	chr12:95795344-95858839	2	0.0	-0.0	0.000	1.000E+00	20455
LOC101929718	chr14:20995836-20999163	0	0.0	-0.0	0.000	1.000E+00	20751
LOC101929719	chr5:140157318-140168785	4	0.327	0.108	0.000	1.000E+00	6699
ATL1	chr14:50533081-50633066	2	1.211	0.405	0.385	4.314E-03	562
LOC101929710	chr5:95962000-96631085	5	0.343	0.112	0.000	1.000E+00	6563
BASP1-AS1	chr5:17130027-17217422	2	0.747	0.247	0.000	1.000E+00	3424
MTCP1	chrX:155064033-155071272	0	0.0	0.0	0.329	6.969E-01	16266
PSMG4	chr6:3258927-3268066	2	0.029	0.0	-0.704	1.942E-02	8492
ABCA17P	chr16:2340921-2426699	1	0.036	0.01	-0.668	6.303E-01	10509
PSMG1	chr21:39175457-39183514	2	0.123	0.041	-0.285	1.364E-01	5872
PSMG2	chr18:12658738-12725741	1	0.008	-0.008	-0.225	1.313E-01	17592
PSMG3	chr7:1567333-1569993	0	0.0	-0.011	0.061	8.441E-01	23398
RRN3P3	chr16:22419545-22437715	0	0.0	0.0	-0.109	8.601E-01	17460
RRN3P2	chr16:29074841-29116717	0	0.0	-0.0	0.000	1.000E+00	19711
RRN3P1	chr16:21796629-21819174	0	0.0	0.0	0.000	1.000E+00	18564
LOC101928324	chr1:26462756-26467537	0	0.0	-0.003	0.000	1.000E+00	23460
PABPC1P2	chr2:146587056-146590990	0	0.0	0.0	0.000	1.000E+00	18564
FANK1-AS1	chr10:125972187-125973273	2	0.233	0.076	0.000	1.000E+00	7698
LOC401557	chr9:135181608-135187306	2	0.002	0.001	0.000	1.000E+00	15768
HSPC324	chr9:136648609-136660421	1	0.0	-0.012	0.000	1.000E+00	24122
FOXM1	chr12:2857680-2877155	2	0.001	-0.001	0.302	2.756E-03	10101
DLX6-AS1	chr7:96968514-97014065	3	0.178	0.059	0.000	1.000E+00	8331
GDAP2	chr1:117876711-117929679	0	0.0	0.0	0.532	3.395E-04	6617
GDAP1	chr8:74350382-74366875	6	0.023	0.008	-0.666	7.726E-14	2072
ERV3-1-ZNF117	chr7:64974451-65006746	1	0.002	0.001	0.000	1.000E+00	16115
FAHD1	chr16:1827223-1840202	0	0.0	-0.0	-0.022	9.419E-01	21040
CUTALP	chr9:120843074-120854373	7	0.314	0.103	-0.186	5.157E-01	5563
LOC646548	chr14:70187107-70232583	2	0.0	0.0	0.000	1.000E+00	17758
TUG1	chr22:30969210-30979394	0	0.0	-0.0	0.000	1.000E+00	20022
ILDR2	chr1:166913203-166975324	0	0.0	-0.0	-0.583	6.063E-01	16548
ILDR1	chr3:121987322-122022280	4	0.332	0.111	0.169	5.302E-01	5408
GLTP	chr12:109850942-109880488	1	0.019	-0.001	0.017	9.012E-01	22183
SUGT1P1	chr9:33500755-33511166	5	0.011	0.001	0.000	1.000E+00	15650
SUGT1P3	chr13:40911888-40921774	2	0.002	0.001	0.126	8.522E-01	15177
IL3RA	chrX:1336615-1382689	2	0.003	0.001	0.687	5.821E-01	13022
NADSYN1	chr11:71453170-71501535	1	0.252	0.084	-0.097	6.690E-01	6482
NPY4R2	chr10:47921928-47923377	0	0.0	0.0	0.150	9.434E-01	18125
LOC107984813	chr16:67561410-67562309	1	0.0	-0.002	0.000	1.000E+00	23169
ARHGEF38-IT1	chr4:105561590-105570235	1	0.528	0.176	0.000	1.000E+00	5007
VWC2L-IT1	chr2:214510181-214536889	1	0.526	0.176	0.000	1.000E+00	4986
UBTF	chr17:44205032-44219673	1	0.0	-0.001	0.727	7.446E-22	2709
CDCA2	chr8:25458930-25507917	2	0.283	0.095	0.284	2.630E-01	4998
CDCA3	chr12:6846724-6851930	0	0.0	-0.003	-0.014	9.621E-01	23186
CDCA7	chr2:173354832-173368990	3	0.055	0.018	-0.628	4.687E-08	2691
CDCA4	chr14:105009572-105021088	0	0.0	-0.002	0.157	6.697E-01	21526
CDCA5	chr11:65077454-65084143	0	0.0	-0.004	-0.021	8.957E-01	23234
CDCA8	chr1:37692400-37709719	0	0.0	-0.0	0.027	8.850E-01	19189
CRB1	chr1:197268203-197478455	0	0.0	0.0	-1.174	2.406E-01	12753
RSF1	chr11:77666228-77820834	0	0.0	0.0	-0.021	8.886E-01	17711
LOC390705	chr16:32289546-32289981	0	0.0	0.0	0.000	1.000E+00	18564
CRB2	chr9:123356166-123378755	1	0.0	-0.028	1.070	6.829E-01	22877
LOC100294362	chr17:80351830-80415168	1	0.911	0.305	0.000	1.000E+00	2266
DEFA11P	chr8:7028600-7029489	1	0.867	0.29	0.000	1.000E+00	2527
MAPT-AS1	chr17:45843355-45895513	0	0.0	-0.001	0.000	1.000E+00	22848
CFAP47	chrX:35919733-36385319	0	0.0	0.0	0.000	1.000E+00	18564
CFAP44	chr3:113362864-113441514	0	0.0	0.0	-0.900	4.451E-03	7982
SPRED1	chr15:38252850-38357249	3	0.957	0.321	2.010	3.739E-21	288
SPRED2	chr2:65310850-65366797	2	0.031	-0.007	0.237	3.184E-02	14616
SPRED3	chr19:38390199-38399883	1	0.371	0.121	0.263	6.063E-01	5383
KRT76	chr12:52768154-52777345	2	0.075	0.025	0.000	1.000E+00	10500
LOC100272217	chr9:130577349-130579494	1	0.112	0.037	0.000	1.000E+00	9511
ASTL	chr2:96123849-96138436	0	0.0	-0.0	-4.050	1.000E+00	20868
RELT	chr11:73376667-73397474	2	0.002	0.0	0.754	9.403E-02	9869
RELN	chr7:103471783-103989516	1	0.016	0.005	0.795	2.003E-04	4639
RELB	chr19:45001448-45038198	0	0.0	-0.001	0.609	8.127E-02	14186
RELA	chr11:65653595-65662972	1	0.0	-0.0	0.413	6.199E-03	10277
HDGF	chr1:156742106-156751293	1	0.0	-0.004	-0.261	1.115E-03	10548
CRISPLD2	chr16:84819980-84909510	0	0.0	-0.002	0.093	9.482E-01	22920
CRISPLD1	chr8:75000153-75034558	1	0.0	0.0	-1.845	2.901E-16	2473
ARHGAP26-AS1	chr5:142859604-142868910	3	0.075	0.014	0.000	1.000E+00	11666
SNORD45B	chr1:75789476-75789547	2	0.07	0.023	0.000	1.000E+00	10646
PTH2R	chr2:208406829-208494506	2	0.226	0.075	3.935	1.478E-01	4947
UBE2R2	chr9:33817183-33920403	2	0.016	0.005	0.368	4.123E-08	3239
KLK1	chr19:50819145-50823787	4	0.482	0.16	2.268	5.432E-01	4433
KLK2	chr19:50873432-50880567	4	1.411	0.471	0.993	2.725E-104	31
KLK3	chr19:50854914-50860764	4	1.626	0.542	1.548	3.278E-39	51
KLK4	chr19:50906351-50910738	4	0.319	0.106	1.970	1.081E-14	1087
KLK5	chr19:50943302-50953088	5	0.017	0.005	1.589	1.000E+00	13434
KLK6	chr19:50958630-50968972	5	0.006	0.0	0.392	1.000E+00	16280
KLK7	chr19:50976478-50984064	5	0.004	0.0	-1.378	1.000E+00	16224
KLK8	chr19:50996007-51001702	3	0.009	0.002	0.000	1.000E+00	14517
KLK9	chr19:51002512-51009634	3	0.014	0.004	0.000	1.000E+00	13699
SNORA40B	chr2:135136627-135136755	1	0.0	-0.0	0.000	1.000E+00	18594
ZNF841	chr19:52058099-52094271	4	0.01	0.003	1.018	1.436E-08	3225
ZNF843	chr16:31435437-31443160	0	0.0	0.0	-1.703	2.516E-02	9441
RHBDL2	chr1:38885805-38941830	1	0.006	0.002	-0.763	3.878E-01	11336
RHBDL3	chr17:32266175-32324661	1	0.001	-0.001	0.114	8.629E-01	21919
ZNF846	chr19:9757474-9768738	0	0.0	-0.0	-1.105	2.873E-03	8154
RHBDL1	chr16:676074-678268	0	0.0	-0.01	-0.127	9.213E-01	23724
TRIM6-TRIM34	chr11:5596634-5644395	0	0.0	0.0	0.000	1.000E+00	18564
COPS8	chr2:237085440-237098846	2	0.013	-0.013	0.096	3.985E-01	20884
COPS9	chr2:240130824-240136330	0	0.0	-0.0	0.254	3.247E-01	15532
COPS2	chr15:49125273-49155657	1	0.015	0.005	0.198	5.248E-02	7529
COPS3	chr17:17246623-17280698	1	0.724	0.243	0.399	4.501E-05	1203
COPS6	chr7:100088959-100092199	2	0.255	0.077	0.076	4.592E-01	6089
COPS4	chr4:83035085-83075818	0	0.0	-0.001	0.304	5.532E-03	10532
COPS5	chr8:67043079-67062327	0	0.0	0.0	0.026	8.883E-01	17708
ZNF592	chr15:84748586-84806432	2	0.002	0.0	0.572	1.493E-10	3257
ZNF593	chr1:26169896-26170873	4	0.014	0.004	0.383	4.807E-01	10989
ZNF596	chr8:232396-247340	0	0.0	0.0	-0.535	1.944E-02	9178
ZNF597	chr16:3432421-3443537	0	0.0	-0.0	-0.120	9.503E-01	19527
MDGA2	chr14:46839624-47343246	0	0.0	0.0	-3.257	1.000E+00	18564
ZNF595	chr4:53284-88211	0	0.0	0.0	0.487	4.289E-04	6723
ZNF598	chr16:1997653-2009821	1	0.005	-0.018	0.454	3.772E-01	20833
ZNF599	chr19:34758073-34773229	2	0.001	0.0	-0.614	1.361E-03	6559
PDE11A	chr2:177623248-178108339	2	1.146	0.374	-0.759	7.129E-02	796
AMY2A	chr1:103617331-103625780	0	0.0	0.0	1.307	1.000E+00	18564
RCC1L	chr7:75042160-75073803	0	0.0	-0.001	0.150	4.012E-01	19018
ZFR2	chr19:3804023-3869029	1	0.015	0.005	0.874	7.316E-01	12022
SHLD2	chr10:87095195-87191465	0	0.0	-0.0	-0.142	1.637E-01	14413
SHLD3	chr5:65625026-65630705	0	0.0	0.0	0.214	4.693E-01	14671
FAM135B	chr8:138130022-138497730	2	0.007	0.002	-2.841	4.147E-18	1894
SHLD1	chr20:5750386-5773459	5	0.453	0.127	0.234	3.489E-01	4606
IGF2	chr11:2129111-2141124	0	0.0	-0.0	-0.414	6.615E-01	16755
IGF1	chr12:102395866-102480645	3	0.233	0.077	-0.072	9.388E-01	7480
LOC101927960	chr2:208542641-208825587	1	0.0	0.0	0.000	1.000E+00	17263
ATP5F1D	chr19:1241749-1244825	0	0.0	-0.014	0.780	3.036E-01	20132
ATP5F1E	chr20:59028677-59032367	3	0.055	0.017	-0.035	8.511E-01	10630
ATP5F1A	chr18:46084143-46104233	1	0.0	-0.001	-0.149	2.267E-01	16253
ATP5F1B	chr12:56638174-56646068	1	0.0	-0.0	-0.005	9.765E-01	19293
ATP5F1C	chr10:7788103-7807799	1	0.133	0.044	-0.063	6.748E-01	7948
CYP27A1	chr2:218781748-218815293	1	0.965	0.319	-2.762	1.000E+00	1937
ELOVL2-AS1	chr6:11043757-11079144	2	0.211	0.07	0.000	1.000E+00	7868
DDRGK1	chr20:3190349-3204697	0	0.0	-0.0	0.584	7.325E-03	9258
FBXL20	chr17:39252643-39401656	0	0.0	-0.0	-0.193	3.457E-01	13980
FBXL22	chr15:63597352-63602421	1	0.005	0.001	-1.176	3.481E-02	8226
SSB	chr2:169799027-169812061	0	0.0	0.0	-0.181	1.140E-01	11333
ZNF337	chr20:25673194-25686939	1	0.0	0.0	0.149	3.040E-01	13024
ZNF334	chr20:46499629-46513572	1	0.0	0.0	-0.575	1.609E-01	11509
ARGFXP2	chr17:32150367-32151571	1	0.667	0.223	-0.405	8.550E-01	3687
FAM168B	chr2:131047875-131093460	1	0.147	0.049	0.177	9.980E-04	3426
ZNF333	chr19:14690039-14721896	0	0.0	-0.0	-0.279	1.259E-01	12005
ZNF330	chr4:141220886-141234696	3	0.013	0.004	-0.440	3.775E-04	4937
ZNF331	chr19:53520922-53580269	6	1.149	0.385	0.007	9.712E-01	1200
TEX15	chr8:30848726-30888706	1	0.003	0.001	0.959	7.676E-04	5909
TEX14	chr17:58556676-58692055	2	0.0	-0.008	-0.260	6.860E-01	22526
TEX11	chrX:70528939-70908717	0	0.0	0.0	-2.768	1.000E+00	18564
TEX10	chr9:100302074-100352571	2	0.023	0.008	0.132	4.000E-01	9774
TEX12	chr11:112167371-112172556	0	0.0	-0.001	-0.558	1.000E+00	22505
RACGAP1P	chr12:45062617-45065411	0	0.0	0.0	0.392	1.000E+00	18564
THYN1	chr11:134248278-134253366	4	0.178	0.059	2.028	1.451E-77	294
FLJ37035	chr10:125705289-125719493	4	0.273	0.091	0.000	1.000E+00	7222
NTF3	chr12:5494131-5495299	0	0.0	0.0	0.886	7.216E-01	16443
NTF4	chr19:49061139-49063867	0	0.0	-0.001	-1.908	1.000E+00	22575
UGDH	chr4:39498755-39527598	4	1.095	0.365	1.414	3.372E-70	73
SNRNP40	chr1:31259567-31296797	1	0.071	0.024	0.212	2.712E-02	5467
SLCO1A2	chr12:21264599-21334898	1	0.324	0.108	0.291	8.623E-01	6333
TSEN54	chr17:75516527-75524739	1	0.002	-0.002	0.202	5.344E-01	20614
LOC101927964	chr10:4051725-4089013	2	0.607	0.203	0.000	1.000E+00	4319
GTF3C3	chr2:196780088-196799768	0	0.0	0.0	0.051	7.470E-01	16621
CYP24A1	chr20:54153448-54173977	2	0.005	-0.004	0.000	1.000E+00	23730
GTF3C2	chr2:27325848-27356492	1	0.001	-0.003	0.038	6.732E-01	21862
LINC-ROR	chr18:57054558-57072119	0	0.0	0.0	0.000	1.000E+00	18564
ZNF33B	chr10:42589083-42638837	0	0.0	0.0	-0.601	4.885E-06	5268
ZNF33A	chr10:38010649-38067834	0	0.0	0.0	-0.438	4.522E-03	7990
PATL1	chr11:59636715-59669038	1	0.029	0.009	0.455	2.750E-05	3875
SNRNP48	chr6:7590198-7611967	0	0.0	-0.0	0.813	1.063E-07	5387
MAD2L2	chr1:11674479-11681214	2	0.001	-0.001	0.395	4.957E-02	14006
MAD2L1	chr4:120059423-120066858	0	0.0	0.0	-0.779	7.455E-08	4471
BMPER	chr7:33905538-34156427	1	0.008	0.001	0.969	1.000E+00	15292
SYNJ2BP-COX16	chr14:70325080-70417090	1	0.032	0.011	0.233	7.379E-01	10986
LRP2BP	chr4:185363877-185378998	1	0.137	0.046	0.234	5.738E-01	7544
LINC01208	chr3:176604147-176635532	1	0.067	0.022	0.000	1.000E+00	10746
LINC01209	chr3:176814155-176817001	1	0.0	-0.0	0.000	1.000E+00	20099
LINC02105	chr5:53776050-53819682	1	0.002	0.001	0.000	1.000E+00	16122
LINC01201	chrX:131016468-131058146	1	0.0	0.0	0.000	1.000E+00	17355
LINC01202	chr5:161910461-162001196	2	0.0	0.0	0.000	1.000E+00	17794
LINC01203	chrX:13335240-13341825	0	0.0	0.0	0.000	1.000E+00	18564
LINC01204	chrX:45505387-45523644	0	0.0	0.0	0.000	1.000E+00	18564
LINC01205	chr3:109409989-109420408	0	0.0	0.0	0.000	1.000E+00	18564
LINC01206	chr3:181952363-182010676	1	0.007	0.002	0.000	1.000E+00	14520
LOC100652999	chr12:53513983-53517608	1	0.071	0.019	0.000	1.000E+00	11076
GALNS	chr16:88813733-88856970	0	0.0	-0.001	0.984	5.701E-02	13583
SNORA74D	chr5:139276179-139276323	2	0.293	0.098	0.000	1.000E+00	7004
SNORA74A	chr5:139278779-139278979	2	0.245	0.082	0.000	1.000E+00	7502
SNORA74B	chr5:173020725-173020929	1	0.538	0.174	0.000	1.000E+00	5053
MIR4525	chr17:82668232-82668307	1	0.024	0.007	0.000	1.000E+00	13009
MIR4526	chr18:13611113-13611200	3	0.582	0.193	0.000	1.000E+00	4587
MIR4527	chr18:47380495-47380565	2	0.0	0.0	0.000	1.000E+00	17195
MIR4521	chr17:8186944-8187004	2	0.0	-0.02	0.000	1.000E+00	24250
MIR4522	chr17:27293909-27293996	2	0.04	-0.008	0.000	1.000E+00	24004
MIR4523	chr17:29390661-29390730	1	0.46	0.154	0.000	1.000E+00	5491
MIR4528	chr18:53237100-53237190	0	0.0	0.0	0.000	1.000E+00	18564
PRDM4	chr12:107732865-107761137	2	0.453	0.152	0.085	4.795E-01	4461
LOC105371703	chr17:27072388-27089241	1	0.774	0.259	0.000	1.000E+00	3160
CDRT15L2	chr17:20579723-20580911	0	0.0	0.0	0.104	1.000E+00	18564
DYNLL1	chr12:120469856-120498495	1	0.482	0.144	0.214	1.445E-02	2818
KRTAP17-1	chr17:41314916-41315695	1	0.029	0.01	0.000	1.000E+00	12386
DYNLL2	chr17:58083418-58090257	5	1.301	0.435	0.544	2.044E-11	232
KHDC4	chr1:155913042-155934442	1	0.546	0.18	-0.014	9.508E-01	4800
MOXD2P	chr7:142240736-142247067	0	0.0	-0.0	0.000	1.000E+00	18865
KHDC1	chr6:73241314-73310215	0	0.0	-0.0	-0.502	6.802E-02	10657
LOC155060	chr7:149285280-149297312	1	0.02	0.006	0.000	1.000E+00	13078
MIR15A	chr13:50049118-50049201	1	0.0	-0.0	0.000	1.000E+00	20211
MIR15B	chr3:160404587-160404685	1	0.165	0.055	0.000	1.000E+00	8517
GPS1	chr17:82051864-82058061	4	0.524	0.172	0.782	3.622E-02	2762
GPS2	chr17:7312658-7315339	1	0.015	-0.003	0.557	2.008E-02	13181
OTUD6B-AS1	chr8:91067910-91070189	1	0.073	0.024	0.000	1.000E+00	10541
GLO1	chr6:38675925-38703176	3	0.95	0.318	-0.252	1.279E-02	980
AGPAT4-IT1	chr6:161160131-161161982	1	0.941	0.315	0.000	1.000E+00	2012
LOC105373051	chr22:43212673-43213661	3	0.409	0.136	0.000	1.000E+00	5971
CNOT6L	chr4:77713386-77819064	1	0.0	-0.0	-0.523	1.051E-03	7606
SNORD115-47	chr15:25268516-25268549	1	0.019	0.006	0.000	1.000E+00	13039
CARHSP1	chr16:8852941-8869012	1	0.0	-0.003	0.212	2.470E-01	18834
MIR3671	chr1:65057754-65057842	3	0.666	0.22	0.000	1.000E+00	4000
MIR154	chr14:101059754-101059838	2	0.296	0.099	0.000	1.000E+00	6962
MIR155	chr21:25573979-25574044	1	0.91	0.305	0.000	1.000E+00	2269
NPY1R	chr4:163323964-163332795	0	0.0	0.0	1.939	1.000E+00	18564
MIR150	chr19:49500784-49500868	0	0.0	-0.004	0.000	1.000E+00	23723
MIR152	chr17:48037160-48037247	1	0.004	-0.001	0.000	1.000E+00	22539
TTC14	chr3:180602129-180611130	0	0.0	0.0	-0.033	8.537E-01	17419
TTC17	chr11:43358884-43446542	0	0.0	0.0	-0.282	2.305E-02	9349
TTC16	chr9:127716063-127731600	2	0.001	0.0	0.476	6.013E-01	15066
TTC13	chr1:230906240-230978872	0	0.0	-0.0	-0.117	5.737E-01	17679
TTC12	chr11:113314528-113366392	1	0.169	0.057	0.692	1.248E-13	1411
TTC19	chr17:15999379-16029409	1	0.0	-0.0	-0.277	9.811E-03	10232
EPGN	chr4:74308469-74316803	0	0.0	-0.0	0.000	1.000E+00	21277
LLPH-DT	chr12:66130750-66134449	0	0.0	-0.001	0.000	1.000E+00	22246
GTSE1-DT	chr22:46295142-46296660	3	0.001	-0.001	0.000	1.000E+00	22070
SLC31A1	chr9:113221527-113264492	3	0.004	0.001	0.334	6.048E-03	6817
SLC31A2	chr9:113150957-113164142	1	0.142	0.048	2.381	5.639E-04	3330
ZFP92	chrX:153418322-153421628	0	0.0	0.0	0.206	8.139E-01	17128
ZFP90	chr16:68539212-68567136	1	0.0	-0.0	-0.459	5.318E-04	7630
ZFP91	chr11:58579113-58621550	0	0.0	0.0	0.072	4.837E-01	14768
RICTOR	chr5:38937920-39074408	0	0.0	-0.0	0.017	9.477E-01	21210
PRDM2	chr1:13700239-13825079	1	0.004	0.001	0.249	5.606E-02	8659
EGR2	chr10:62811995-62816380	2	0.551	0.184	0.000	1.000E+00	4803
EGR3	chr8:22687660-22693302	1	0.0	-0.009	-0.280	7.861E-01	23047
EGR1	chr5:138465491-138469315	4	0.006	0.002	1.169	9.414E-08	3697
EGR4	chr2:73290928-73293548	0	0.0	0.0	0.000	1.000E+00	18564
DALRD3	chr3:49015488-49018608	1	0.0	-0.0	-0.492	1.520E-04	6420
INF2	chr14:104689605-104719610	0	0.0	-0.001	0.877	7.435E-02	14427
PCDHA10	chr5:140855882-141012344	0	0.0	-0.0	-0.663	4.137E-03	7998
PCDHA11	chr5:140867512-140871600	0	0.0	0.0	-0.100	7.068E-01	16329
PCDHA12	chr5:140875301-140877889	0	0.0	0.0	-0.245	3.808E-01	13972
PCDHA13	chr5:140882268-140884695	0	0.0	0.0	-0.940	9.395E-03	8491
MIR514A1	chrX:147279246-147279344	0	0.0	0.0	0.000	1.000E+00	18564
MIR514A3	chrX:147284640-147284728	0	0.0	0.0	0.000	1.000E+00	18564
DRD5P2	chr1:144274552-144276762	0	0.0	0.0	0.000	1.000E+00	18564
PROK1	chr1:110451165-110457354	1	0.08	0.026	0.104	1.000E+00	10418
PROK2	chr3:71771654-71785206	0	0.0	-0.0	0.000	1.000E+00	19582
LOC100310756	chr8:143556818-143558271	0	0.0	-0.0	0.000	1.000E+00	21514
FSTL4	chr5:133196459-133612532	1	0.0	0.0	-0.531	1.828E-01	11961
EPG5	chr18:45847608-45967329	1	0.0	-0.001	0.165	3.803E-01	18352
PTDSS1	chr8:96261885-96334551	1	0.0	-0.0	-0.443	1.270E-12	3779
PTDSS2	chr11:450279-491400	0	0.0	-0.0	-0.490	1.902E-01	15213
MLIP	chr6:54018915-54218084	3	0.114	0.038	0.249	8.509E-01	8935
SNORD1A	chr17:76561632-76561706	1	0.003	-0.018	0.000	1.000E+00	24237
SNORD1B	chr17:76561107-76561193	1	0.003	-0.018	0.000	1.000E+00	24233
SNORD1C	chr17:76558789-76558869	1	0.002	-0.017	0.000	1.000E+00	24224
CHCHD10	chr22:23765833-23767972	0	0.0	0.0	0.354	2.856E-01	13165
CNTD1	chr17:42798886-42811587	1	0.001	-0.005	-0.380	5.420E-01	21373
CNTD2	chr19:40222207-40226690	0	0.0	-0.002	0.712	2.826E-01	18640
ZEB1	chr10:31318494-31529814	2	0.022	0.007	2.390	4.799E-01	10283
GTF2A1L	chr2:48617779-48679611	2	0.002	0.001	14.614	4.434E-05	5176
OBSL1	chr2:219561715-219571546	0	0.0	-0.002	0.347	3.099E-01	18686
LANCL1-AS1	chr2:210324711-210470333	2	0.013	0.004	0.000	1.000E+00	13685
FBXO45	chr3:196568853-196589059	0	0.0	-0.001	0.120	4.232E-01	18356
KIF16B	chr20:16272103-16573434	3	0.0	-0.0	-0.837	2.571E-14	2961
FBXO47	chr17:38936431-38967402	0	0.0	-0.001	0.104	1.000E+00	22909
FBXO46	chr19:45710628-45733171	1	0.498	0.15	-0.855	6.757E-15	923
FBXO41	chr2:73254681-73269630	0	0.0	0.0	-0.309	2.398E-02	9384
FBXO40	chr3:121593322-121630292	0	0.0	0.0	2.918	1.000E+00	18564
FBXO43	chr8:100133359-100145871	4	0.115	0.038	0.039	9.722E-01	9354
FBXO42	chr1:16246839-16352491	1	0.001	0.0	0.538	8.113E-09	4016
DCDC2B	chr1:32209093-32216196	0	0.0	-0.002	-1.183	1.000E+00	23091
DCDC2C	chr2:3706841-3848004	1	0.0	0.0	0.000	1.000E+00	17828
FBXO48	chr2:68466238-68467317	2	0.006	0.002	-0.461	1.387E-01	9518
CATIP	chr2:218356855-218368094	0	0.0	-0.01	0.163	8.975E-01	23652
SFRP2	chr4:153780589-153789076	0	0.0	-0.0	0.000	1.000E+00	19789
EPHA1	chr7:143391111-143408892	3	0.462	0.154	0.576	1.927E-02	2779
UPK3BL1	chr7:102637024-102642791	0	0.0	0.0	-1.069	6.072E-01	15638
SNORD10	chr17:7576810-7576958	0	0.0	-0.0	0.000	1.000E+00	20841
SNORD11	chr2:202293050-202293134	1	0.0	0.0	0.000	1.000E+00	17438
SNORD12	chr20:49280682-49280772	0	0.0	-0.001	0.000	1.000E+00	22249
SNORD13	chr8:33513474-33513578	0	0.0	-0.002	0.000	1.000E+00	23019
LOC102723729	chr8:41534304-41578368	3	0.136	0.04	0.000	1.000E+00	9363
SNORD19	chr3:52689239-52689315	0	0.0	0.0	0.000	1.000E+00	18564
ATAD5	chr17:30831969-30895865	0	0.0	0.0	-0.222	2.893E-01	13213
COL1A2	chr7:94394560-94431232	1	0.001	0.0	0.833	1.000E+00	17187
COL1A1	chr17:50184095-50201639	0	0.0	-0.005	0.000	1.000E+00	23805
KIAA1217	chr10:24208790-24547848	4	0.404	0.063	-1.490	2.369E-28	799
LSP1P4	chr2:91636682-91659949	0	0.0	0.0	-0.729	8.099E-02	10773
LSP1P5	chr1:143399970-143422592	0	0.0	0.0	0.000	1.000E+00	18564
CEMIP	chr15:80779342-80951662	2	0.0	-0.0	-0.434	1.592E-03	7776
LOC729681	chr6:166097719-166099637	3	0.766	0.257	0.000	1.000E+00	3230
LOC729683	chr17:63700337-63702685	0	0.0	-0.001	0.000	1.000E+00	22488
LACRT	chr12:54630838-54634879	0	0.0	0.0	0.000	1.000E+00	18564
CDC37L1	chr9:4679552-4708398	1	0.332	0.11	-0.005	9.863E-01	6588
UNCX	chr7:1232381-1237326	1	0.0	-0.001	0.000	1.000E+00	22777
MCM8-AS1	chr20:5990794-6005821	1	0.001	0.0	0.000	1.000E+00	16341
AADAT	chr4:170060221-170090032	1	0.524	0.176	0.059	8.216E-01	4655
LOC101929998	chr7:154055584-154060570	3	0.0	0.0	0.000	1.000E+00	17145
AADAC	chr3:151814072-151828488	1	0.0	-0.001	0.000	1.000E+00	22123
C19orf33	chr19:38304160-38305006	1	0.007	-0.044	-0.572	7.196E-01	23089
EPCAM	chr2:47369147-47387028	0	0.0	-0.007	-0.149	1.811E-01	18526
C19orf38	chr19:10848401-10869790	1	0.0	-0.001	-2.767	1.000E+00	22931
LOC100506606	chr12:29280415-29317848	1	0.394	0.132	0.000	1.000E+00	6090
CYYR1-AS1	chr21:26393634-26518592	0	0.0	0.0	0.000	1.000E+00	18564
LINC02270	chr4:12223450-12251285	0	0.0	0.0	0.000	1.000E+00	18564
LINC02271	chr4:61143655-61153651	0	0.0	0.0	0.000	1.000E+00	18564
LINC02273	chr4:152100752-152104716	1	0.703	0.235	0.000	1.000E+00	3640
LINC02274	chr14:73822558-73830135	1	0.043	0.001	0.000	1.000E+00	16095
LINC02275	chr4:169917760-169975902	1	0.001	0.0	0.000	1.000E+00	16868
LINC02278	chr4:38564002-38573960	1	0.018	0.006	0.000	1.000E+00	13227
WBP2	chr17:75845698-75856436	1	0.0	-0.003	0.593	1.972E-03	10689
WBP1	chr2:74458399-74460891	0	0.0	-0.002	0.415	4.636E-02	14290
COL6A2	chr21:46098118-46132849	2	0.004	0.001	1.115	4.672E-02	8418
COL6A5	chr3:130345515-130484846	0	0.0	0.0	-2.764	2.861E-03	7678
COL6A6	chr3:130560333-130678137	0	0.0	0.0	3.886	1.484E-01	11790
KLK12	chr19:51029091-51034892	2	0.08	0.027	0.848	7.678E-01	9392
KLK13	chr19:51055625-51065110	1	0.653	0.218	2.179	1.000E+00	4021
KLK10	chr19:51012743-51020175	2	0.029	0.009	-0.100	9.358E-01	12106
KLK11	chr19:51022230-51028034	2	0.05	0.016	3.658	1.000E+00	11337
KLK14	chr19:51077493-51084210	1	0.407	0.136	0.732	5.259E-01	4892
KLK15	chr19:50825288-50831523	4	0.823	0.274	0.135	7.432E-01	2561
C12orf40	chr12:39626166-39692187	0	0.0	0.0	-2.129	3.091E-02	9687
LOC100133286	chr21:36069641-36126640	4	1.032	0.323	0.000	1.000E+00	1859
LOC101927847	chr9:89969415-89987486	5	0.088	0.03	0.000	1.000E+00	10088
LOC101927844	chr1:87212668-87251331	0	0.0	0.0	0.000	1.000E+00	18564
LOC101927845	chr8:134849934-134881899	3	0.403	0.134	0.000	1.000E+00	6020
MIR330	chr19:45638993-45639087	1	0.001	-0.006	0.000	1.000E+00	23842
FXYD6-FXYD2	chr11:117820074-117877031	1	0.014	0.001	0.000	1.000E+00	15116
SPATA31D5P	chr9:81913436-81919927	2	0.107	0.036	0.000	1.000E+00	9646
GCC2-AS1	chr2:108507540-108534219	3	0.004	-0.0	0.000	1.000E+00	20543
TMA16	chr4:163494520-163520539	1	0.018	0.006	-0.812	3.553E-13	2216
LOC101927596	chr2:197197990-197199273	2	0.114	0.038	0.000	1.000E+00	9475
MIR218-2	chr5:168768145-168768255	0	0.0	-0.0	0.000	1.000E+00	20231
MIR218-1	chr4:20528274-20528384	1	0.0	0.0	0.000	1.000E+00	17116
PCM1	chr8:17922856-17989584	1	0.179	0.06	0.083	6.441E-01	7172
LRRK1	chr15:100919214-101072889	4	1.189	0.398	0.971	1.567E-07	376
LRRK2	chr12:40225010-40369284	0	0.0	0.0	0.000	1.000E+00	18564
PRELID3B	chr20:59033144-59042846	3	0.051	0.016	0.212	6.152E-02	6463
PRELID3A	chr18:12407895-12432237	1	0.0	-0.0	-1.116	1.103E-04	7623
PEG3-AS1	chr19:56812479-56813793	0	0.0	0.0	0.000	1.000E+00	18564
MRPL10	chr17:47823271-47831541	2	0.028	0.004	-0.555	3.122E-05	4349
MRPL11	chr11:66435074-66438848	3	0.018	-0.012	-0.145	2.176E-01	19248
MRPL12	chr17:81703369-81707526	0	0.0	-0.0	-0.272	1.966E-01	14570
MRPL13	chr8:120395843-120445407	0	0.0	0.0	-0.123	5.028E-01	14909
MRPL14	chr6:44113453-44127307	0	0.0	-0.009	0.101	6.426E-01	22304
MRPL15	chr8:54135220-54148514	0	0.0	0.0	-0.366	3.530E-03	7823
MRPL16	chr11:59806134-59810872	0	0.0	-0.003	-0.512	6.613E-04	10060
MRPL17	chr11:6680384-6683401	1	0.62	0.208	-0.273	6.621E-02	2463
MRPL18	chr6:159790445-159798429	0	0.0	-0.0	-0.122	4.041E-01	14819
MRPL19	chr2:75646782-75662208	1	0.013	0.004	0.058	7.206E-01	12296
PLA1A	chr3:119600270-119629811	0	0.0	-0.0	-0.486	1.351E-05	5900
AMPH	chr7:38383695-38631567	1	0.0	0.0	0.809	2.614E-01	12727
ANKRD20A2	chr9:40223284-40266392	0	0.0	0.0	4.832	2.549E-01	12869
ANKRD20A3	chr9:67859348-67902847	0	0.0	0.0	0.602	6.523E-01	15933
ANKRD20A1	chr9:66109846-66152966	0	0.0	0.0	-0.435	5.340E-01	15167
LOC100131626	chr11:118381219-118418815	1	0.027	0.008	0.000	1.000E+00	12590
SNCG	chr10:86955800-86963260	2	0.131	0.038	2.854	2.330E-01	6557
SNCB	chr5:176620083-176630561	2	0.126	0.042	-0.301	6.219E-01	7852
RNF128	chrX:106693837-106797016	0	0.0	0.0	-0.621	7.204E-01	16432
MNX1-AS2	chr7:157006306-157007118	6	0.445	0.149	0.000	1.000E+00	5652
RNF126	chr19:647525-663214	0	0.0	-0.001	0.767	2.105E-01	17102
RNF125	chr18:32018481-32073191	4	0.191	0.064	-1.055	5.416E-04	3036
RNF123	chr3:49689498-49721529	0	0.0	0.0	0.172	4.835E-01	14766
LRRC10B	chr11:61508799-61511018	2	0.005	-0.0	2.093	4.822E-01	17630
RNF121	chr11:71928721-71997597	1	0.027	0.009	0.168	3.105E-01	9135
PATE4	chr11:125833315-125840072	2	0.017	0.006	-0.020	9.919E-01	13233
MIR103A1	chr5:168560895-168560973	2	0.001	-0.0	0.000	1.000E+00	21608
OR11A1	chr6_GL000255v2_alt:690973-693202	0	0.0	0.0	0.000	1.000E+00	18564
MIR103A2	chr20:3917493-3917571	0	0.0	-0.0	0.000	1.000E+00	21468
TMEM110-MUSTN1	chr3:52833114-52897581	0	0.0	-0.0	-1.109	3.284E-02	10501
SACS	chr13:23328822-23375543	0	0.0	-0.0	-0.503	7.435E-02	11874
TGFBR3L	chr19:7916146-7919095	0	0.0	-0.001	1.718	1.000E+00	22010
LOC105373553	chr2:110611125-110612695	0	0.0	0.0	0.000	1.000E+00	18564
MIR455	chr9:114209433-114209529	1	0.0	-0.0	0.000	1.000E+00	21651
MIR454	chr17:59137757-59137872	0	0.0	-0.0	0.000	1.000E+00	19575
GPN3	chr12:110452485-110468721	1	0.006	0.0	0.114	5.062E-01	13579
GPN2	chr1:26879381-26890378	2	0.004	-0.005	-0.103	4.628E-01	20867
GPN1	chr2:27628647-27650846	0	0.0	-0.002	-0.085	6.146E-01	20968
MIR452	chrX:151959627-151959712	0	0.0	0.0	0.000	1.000E+00	18564
NFKB1	chr4:102501328-102617302	0	0.0	-0.0	-0.591	9.076E-11	4448
NFKB2	chr10:102394109-102402529	1	0.0	-0.001	-0.108	7.464E-01	21346
DNPEP	chr2:219372028-219400022	1	0.937	0.301	0.084	7.360E-01	2095
RAB40AL	chrX:102937271-102938300	0	0.0	0.0	2.529	1.000E+00	18564
SIAH1	chr16:48360535-48365873	1	0.001	-0.003	0.061	7.989E-01	22495
SIAH2	chr3:150741122-150763148	0	0.0	-0.024	-0.173	2.488E-01	19783
SIAH3	chr13:45780280-45851711	1	0.069	0.023	-0.724	3.743E-02	5703
NSA2	chr5:74766990-74776912	1	0.01	0.003	-0.218	6.162E-02	7967
FAM3D-AS1	chr3:58607079-58634440	1	0.129	0.042	0.000	1.000E+00	9218
PDZRN4	chr12:41188447-41574590	0	0.0	0.0	0.000	1.000E+00	18564
ACVR2B-AS1	chr3:38451026-38454820	0	0.0	0.0	0.000	1.000E+00	18564
PHLPP1	chr18:62715438-62980443	0	0.0	-0.0	-0.215	8.731E-02	11166
PDZRN3	chr3:73382429-73624921	7	0.109	0.029	2.295	3.881E-149	164
EMILIN3	chr20:41359965-41366858	0	0.0	-0.0	0.143	7.724E-01	19774
EMILIN2	chr18:2847029-2914092	0	0.0	0.0	0.052	8.580E-01	17451
EMILIN1	chr2:27078566-27086397	0	0.0	-0.003	-1.037	3.698E-01	19819
MIR924HG	chr18:39206923-39751995	2	0.079	0.027	0.000	1.000E+00	10329
DDX24	chr14:94050921-94081212	1	0.0	-0.0	1.293	1.964E-04	7156
DDX12P	chr12:9417690-9448172	0	0.0	0.0	0.394	6.003E-01	15604
TWSG1	chr18:9334766-9402420	4	0.952	0.319	0.924	5.010E-13	425
P2RX1	chr17:3896590-3916666	0	0.0	-0.003	0.969	1.000E+00	23414
P2RX3	chr11:57338351-57372399	2	0.017	0.005	1.542	1.000E+00	13419
P2RX2	chr12:132618779-132622386	1	0.0	-0.0	-0.533	5.651E-01	18904
P2RX5	chr17:3673227-3696404	0	0.0	-0.004	-0.816	1.827E-09	5773
P2RX4	chr12:121209860-121234106	1	0.002	-0.002	-0.214	1.905E-01	17405
HSPBP1	chr19:55262221-55279857	0	0.0	-0.007	0.398	4.557E-01	21064
P2RX6	chr22:21015152-21028013	0	0.0	-0.001	-1.162	1.000E+00	21921
PPFIA2-AS1	chr12:81279188-81312422	3	0.013	0.004	0.000	1.000E+00	13571
FAM27E2	chr9:41647673-41649440	0	0.0	0.0	0.000	1.000E+00	18564
FAM27E5	chr17:22298763-22299893	0	0.0	0.0	0.000	1.000E+00	18564
RMDN2	chr2:37925318-38067137	2	0.001	-0.0	-0.450	1.584E-01	14359
RMDN3	chr15:40735883-40755336	0	0.0	-0.006	0.018	9.356E-01	23590
RMDN1	chr8:86472348-86508780	1	0.002	0.001	-0.478	1.058E-07	3969
LYNX1-SLURP2	chr8:142764337-142777848	2	0.003	0.0	-30.628	2.464E-11	3154
LOC284191	chr17:16975998-16981353	1	0.075	0.017	0.000	1.000E+00	11280
DENND1C	chr19:6467203-6481808	0	0.0	-0.0	0.857	7.769E-07	6077
DENND1B	chr1:197734008-197775493	0	0.0	-0.0	-0.481	5.545E-03	8235
DENND1A	chr9:123401590-123930138	1	0.444	0.149	-0.098	4.280E-01	4421
DIS3	chr13:72755401-72782128	0	0.0	0.0	-0.168	2.564E-01	12884
PTGES2-AS1	chr9:128128528-128130634	0	0.0	-0.008	0.000	1.000E+00	23971
CTD-2297D10.2	chr5:5132084-5140054	0	0.0	0.0	0.000	1.000E+00	18564
BAP1	chr3:52401003-52410105	2	0.017	0.004	0.476	4.116E-03	6003
SHARPIN	chr8:144098636-144104235	0	0.0	-0.013	0.608	2.186E-01	19302
ZCCHC13	chrX:74304189-74305034	0	0.0	0.0	0.000	1.000E+00	18564
ZCCHC12	chrX:118823742-118826973	1	0.108	0.036	1.396	2.324E-01	6634
ZCCHC10	chr5:132996985-133026604	3	0.209	0.069	0.353	2.734E-02	4093
ZCCHC17	chr1:31296981-31364953	1	0.07	0.023	-0.011	9.674E-01	10470
ZCCHC14	chr16:87406245-87491854	0	0.0	-0.001	0.055	8.258E-01	21379
ZCCHC18	chrX:104112525-104115847	0	0.0	0.0	0.240	8.714E-01	17565
CDRT4	chr17:15436014-15467611	2	0.807	0.27	1.658	4.887E-01	2391
CDRT7	chr17:15030974-15031957	0	0.0	0.0	0.000	1.000E+00	18564
CDRT1	chr17:15565481-15619704	2	0.163	0.054	2.083	3.534E-01	6419
ANKS4B	chr16:21233694-21252429	0	0.0	-0.0	0.145	9.345E-01	19619
CDRT8	chr17:15104984-15106187	0	0.0	0.0	0.000	1.000E+00	18564
FKBP10	chr17:41812709-41823217	0	0.0	-0.005	-0.008	9.857E-01	23739
VPS35L	chr16:19555702-19701124	1	0.154	0.051	-0.214	5.861E-02	4915
RPS16P5	chr6:53334459-53337617	3	0.001	-0.002	0.000	1.000E+00	23209
LOC100288570	chr2:110402918-110423816	0	0.0	0.0	0.000	1.000E+00	18564
PICART1	chr17:50050348-50055739	0	0.0	-0.003	0.000	1.000E+00	23379
SLC45A1	chr1:8318084-8344167	12	1.237	0.407	1.617	5.521E-04	493
PTGR1	chr9:111549721-111599855	1	0.675	0.225	-0.324	1.841E-05	1233
SLC45A3	chr1:205657852-205680502	2	0.276	0.079	1.569	2.276E-28	755
SLC45A2	chr5:33951405-33984675	3	1.011	0.339	0.750	7.861E-01	1448
MTUS1	chr8:17643793-17801579	1	0.001	-0.073	-0.009	9.734E-01	24256
MTUS2	chr13:28820338-29505947	3	0.946	0.313	0.319	1.009E-01	1265
IFRD1	chr7:112423143-112477203	4	1.865	0.624	0.068	6.541E-01	291
CEP112	chr17:65635539-66192231	2	0.07	0.009	-0.243	4.242E-01	9752
ALS2CL	chr3:46668994-46693656	2	0.201	0.067	-0.649	3.232E-01	5859
PIK3IP1-AS1	chr22:31335348-31338021	0	0.0	-0.0	0.000	1.000E+00	20677
VPS9D1-AS1	chr16:89711855-89718165	1	0.002	0.0	0.000	1.000E+00	16745
INTS4P1	chr7:65141029-65234222	0	0.0	0.0	-1.488	1.233E-02	8750
INTS4P2	chr7:65647853-65718688	0	0.0	0.0	0.717	7.543E-01	16687
CYP4F24P	chr19:15759333-15779988	1	0.002	0.001	0.000	1.000E+00	15899
FGL1	chr8:17864390-17895538	1	0.84	0.281	-0.908	3.342E-02	1471
SFTA3	chr14:36473288-36513785	2	0.002	0.001	2.939	1.000E+00	15987
IMPAD1	chr8:56957928-56993871	2	0.151	0.051	0.074	6.094E-01	7452
ACKR2	chr3:42809471-42867283	1	0.132	0.036	-0.599	5.047E-01	7798
FZD10	chr12:130162458-130165740	0	0.0	0.0	-1.879	3.147E-02	9713
ADARB1	chr21:45075050-45226563	6	1.455	0.428	0.994	1.772E-36	101
CHKA	chr11:68052858-68121391	9	0.975	0.326	1.681	2.749E-112	58
CHKB	chr22:50578957-50582999	0	0.0	-0.002	0.090	7.215E-01	21884
BMS1	chr10:42782505-42834937	0	0.0	0.0	-0.243	1.310E-02	8820
MRI1	chr19:13764513-13774282	0	0.0	-0.003	-0.390	6.455E-02	15147
MAPK1IP1L	chr14:55051643-55070194	1	0.005	-0.001	0.022	8.044E-01	21358
DST	chr6:56614580-56642896	2	0.001	-0.018	-0.260	2.829E-01	20003
DSP	chr6:7541574-7586717	0	0.0	-0.0	1.021	2.349E-13	3461
C17orf112	chr17:52985519-52987652	0	0.0	0.0	0.000	1.000E+00	18564
MIRLET7F2	chrX:53557191-53557274	0	0.0	0.0	0.000	1.000E+00	18564
THBD	chr20:23045632-23049664	3	0.092	0.031	2.611	1.595E-14	1581
DSE	chr6:116254151-116438291	3	0.533	0.171	-0.333	4.097E-01	3961
PDAP1	chr7:99394675-99408682	0	0.0	-0.001	0.082	5.136E-01	19110
CENPBD1	chr16:89969774-89972832	0	0.0	-0.0	-0.513	1.456E-01	14500
CNGB1	chr16:57954675-57971116	0	0.0	-0.001	-0.496	7.512E-01	21523
LOC728485	chr19:36773117-36777078	0	0.0	0.0	0.000	1.000E+00	18564
SNORD41	chr19:12706448-12706518	0	0.0	-0.001	0.000	1.000E+00	22459
BCLAF1	chr6:136256862-136289851	0	0.0	-0.0	-0.096	4.738E-01	15997
BCLAF3	chrX:19912861-19970264	2	0.0	0.0	-0.007	9.806E-01	17469
PLA2G6	chr22:38111494-38181830	1	0.0	-0.005	-0.077	8.397E-01	23025
PARGP1	chr10:45854834-45972428	0	0.0	0.0	0.000	1.000E+00	18564
SLC22A23	chr6:3268973-3445013	2	0.002	-0.004	0.601	2.220E-11	5001
SLC22A25	chr11:63163169-63229652	4	0.811	0.272	4.918	6.011E-02	1706
SLC22A24	chr11:63118520-63144221	3	0.002	0.001	0.000	1.000E+00	15829
CTXND2	chr1:150887252-150912512	0	0.0	-0.001	0.000	1.000E+00	22722
TBX2-AS1	chr17:61393455-61399606	4	0.114	0.035	0.000	1.000E+00	9669
LOC100130238	chr12:132275390-132280900	2	0.014	0.005	0.000	1.000E+00	13551
TRIM51EP	chr11:89981444-89991670	0	0.0	0.0	0.000	1.000E+00	18564
PRSS46P	chr3:46719582-46736427	2	0.935	0.313	0.392	1.000E+00	2053
ZNF83	chr19:52612364-52690581	3	0.144	0.048	0.336	4.332E-02	4834
AUH	chr9:91213814-91361924	1	0.0	0.0	-0.350	5.104E-02	9790
ZNF81	chrX:47836901-47922256	1	0.115	0.039	-0.287	4.435E-01	7417
ZNF80	chr3:114234630-114237578	1	0.0	0.0	0.445	7.490E-01	16489
LOC105377621	chr4:102418601-102502486	0	0.0	-0.0	0.000	1.000E+00	21549
LOC105377623	chr4:143177659-143184861	0	0.0	0.0	0.000	1.000E+00	18564
ZNF84	chr12:133037581-133063304	0	0.0	0.0	-0.457	4.891E-03	8042
FAM57A	chr17:732545-742968	0	0.0	-0.0	0.018	9.098E-01	19595
PFN1	chr17:4945649-4949086	0	0.0	-0.0	0.024	9.025E-01	20173
HIST1H2BM	chr6:27815043-27815489	0	0.0	-0.001	2.693	3.922E-01	18756
CAPZA3	chr12:18738110-18739188	0	0.0	0.0	0.000	1.000E+00	18564
CAPZA2	chr7:116862508-116919259	2	0.371	0.122	-0.144	3.388E-01	4679
CAPZA1	chr1:112619452-112671619	1	0.208	0.069	0.077	5.695E-01	6611
SCARF2	chr22:20424583-20437859	0	0.0	-0.0	0.463	4.800E-01	17427
SCARF1	chr17:1633857-1645789	1	0.0	-0.004	0.919	7.322E-01	22358
PHGDH	chr1:119711795-119744226	2	0.02	0.004	-0.415	4.984E-05	4476
TRPC4AP	chr20:35002403-35092815	1	0.0	-0.0	0.380	2.300E-09	4144
SNORD42B	chr17:28720549-28720616	1	0.0	-0.001	0.000	1.000E+00	22393
KRTAP1-1	chr17:41040558-41041461	0	0.0	-0.0	0.000	1.000E+00	19593
C10orf88	chr10:122930902-122954403	0	0.0	-0.0	0.727	9.531E-04	8830
CER1	chr9:14719733-14722717	3	0.284	0.095	-0.935	1.000E+00	7104
C10orf82	chr10:116663695-116669997	1	0.0	0.0	1.554	1.000E+00	17354
MIR6859-4	chr1:17368-17436	0	0.0	0.0	0.000	1.000E+00	18564
MIR6859-2	chr15:101973523-101973591	1	0.0	0.0	0.000	1.000E+00	18423
MIR6859-3	chr16:17051-17119	0	0.0	0.0	0.000	1.000E+00	18564
MIR6859-1	chr1:187890-187958	0	0.0	0.0	0.000	1.000E+00	18564
GRPEL2-AS1	chr5:149348115-149357642	2	0.094	0.031	0.000	1.000E+00	9996
MIR4746	chr19:4445977-4446048	0	0.0	-0.001	0.000	1.000E+00	22351
HLA-A	chr6_GL000252v2_alt:1198022-1201452	0	0.0	-0.0	7.744	2.449E-03	9610
ZNF793-AS1	chr19:37497160-37507087	1	0.0	0.0	0.000	1.000E+00	17904
GRIN3A	chr9:101569351-101738580	0	0.0	0.0	0.417	2.019E-01	12411
OR2G3	chr1:247605585-247606515	0	0.0	0.0	0.000	1.000E+00	18564
GRIN3B	chr19:1000418-1009732	0	0.0	-0.004	-1.762	4.425E-01	20676
MIR4749	chr19:49854590-49854651	0	0.0	-0.001	0.000	1.000E+00	22032
DOCK3	chr3:50675240-51384198	1	0.563	0.188	0.059	9.651E-01	4623
NCF4-AS1	chr22:36847371-36870443	0	0.0	-0.0	0.000	1.000E+00	21381
CPVL	chr7:28995230-29195451	2	0.297	0.097	2.363	1.000E+00	7031
MIR6829	chr3:195882328-195882395	2	0.17	0.022	0.000	1.000E+00	10826
MIR6828	chr3:170423102-170423162	0	0.0	-0.001	0.000	1.000E+00	22354
MIR6823	chr3:48549960-48550021	0	0.0	-0.002	0.000	1.000E+00	23011
MIR6822	chr3:39138205-39138266	2	1.369	0.447	0.000	1.000E+00	880
MIR6821	chr22:49962865-49962939	3	0.406	0.085	0.000	1.000E+00	7389
MIR6820	chr22:37967562-37967624	1	0.001	-0.003	0.000	1.000E+00	23400
MIR6827	chr3:134367803-134367862	1	0.0	-0.006	0.000	1.000E+00	23867
MIR6826	chr3:129272145-129272243	0	0.0	-0.002	0.000	1.000E+00	22987
MIR6825	chr3:127575265-127575331	2	0.715	0.239	0.000	1.000E+00	3600
MIR6824	chr3:48633635-48633698	1	0.0	-0.001	0.000	1.000E+00	22586
HIST3H2A	chr1:228457363-228457859	0	0.0	-0.001	-0.181	7.127E-01	20808
RGCC	chr13:41457405-41470877	0	0.0	0.0	1.446	5.360E-01	15180
LIN7A	chr12:80792520-80937915	3	0.522	0.175	-1.594	4.260E-25	593
FLJ37201	chr10:89691299-89697928	0	0.0	0.0	0.000	1.000E+00	18564
LIN7C	chr11:27494417-27506779	2	0.139	0.046	-0.051	8.118E-01	8308
LIN7B	chr19:49114360-49118460	0	0.0	-0.0	1.203	2.982E-02	12120
IMMP2L	chr7:110663049-111562517	2	0.238	0.08	-0.146	5.293E-01	6225
MIR6752	chr11:67490244-67490315	1	0.205	0.066	0.000	1.000E+00	8015
SEMA6A-AS1	chr5:116447497-116471673	1	0.708	0.237	0.000	1.000E+00	3620
SEMA6A-AS2	chr5:116574417-116611200	1	0.0	0.0	0.000	1.000E+00	17978
MOSMO	chr16:22008134-22084651	1	0.072	0.024	0.269	2.488E-01	7377
LINC02472	chr4:29214291-29221161	0	0.0	0.0	0.000	1.000E+00	18564
LINC02470	chr12:9936578-9943495	2	0.643	0.215	0.000	1.000E+00	4071
LINC02471	chr12:40156238-40167847	0	0.0	0.0	0.000	1.000E+00	18564
LINC02476	chr7:119704555-119907375	1	0.018	0.006	0.000	1.000E+00	13174
FAM197Y3	chrY:9499340-9504941	0	0.0	0.0	-0.330	9.355E-01	18069
LINC02474	chr1:221966409-221984964	1	0.0	0.0	0.000	1.000E+00	18084
FADD	chr11:70203162-70207402	2	0.004	-0.002	-0.293	7.370E-02	15003
LINC02478	chr2:160257718-160271895	2	0.029	0.005	0.000	1.000E+00	13467
LINC02479	chr4:130376360-130388071	0	0.0	0.0	0.000	1.000E+00	18564
NFATC1	chr18:79395771-79529323	0	0.0	0.0	0.093	8.426E-01	17309
NFATC2	chr20:51386956-51542719	2	0.947	0.314	0.097	8.500E-01	1944
RPL37A	chr2:216498796-216501465	0	0.0	-0.001	-0.192	2.655E-01	16653
TNFAIP8L3	chr15:51056600-51105276	0	0.0	-0.001	0.019	9.934E-01	22803
TNFAIP8L2	chr1:151156628-151159749	1	0.004	-0.001	2.930	1.000E+00	22372
TNFAIP8L1	chr19:4640016-4655568	0	0.0	-0.002	-0.181	6.363E-01	21227
TAS2R20	chr12_KI270904v1_alt:194656-196999	0	0.0	0.0	-1.075	1.000E+00	18564
AP2B1	chr17:35587262-35726417	5	0.243	0.081	0.513	3.123E-09	1715
GFER	chr16:1984148-1987749	1	0.001	-0.009	0.445	5.509E-02	15686
NANOGP8	chr15:35083409-35085408	2	0.756	0.253	0.000	1.000E+00	3288
CYP26B1	chr2:72129237-72147862	0	0.0	0.0	0.183	8.924E-01	17740
PPP1R14D	chr15:40815444-40828709	0	0.0	-0.016	3.679	1.790E-01	18901
PPP1R14B	chr11:64244478-64246941	4	0.291	0.093	0.100	7.781E-01	6518
PPP1R14C	chr6:150143051-150250392	1	0.028	0.009	-0.512	7.653E-01	11309
PPP1R14A	chr19:38251236-38256591	1	0.0	-0.017	0.000	1.000E+00	24222
GXYLT1P3	chr9:66022660-66027819	0	0.0	0.0	0.000	1.000E+00	18564
SSC5D	chr19:55488502-55504324	2	0.547	0.18	-2.704	5.749E-02	2795
LOC105374620	chr5:2917853-2920528	0	0.0	0.0	0.000	1.000E+00	18564
LINC02192	chr16:47849313-47887130	1	0.0	0.0	0.000	1.000E+00	17728
SRRT	chr7:100875078-100888664	0	0.0	-0.004	0.670	1.978E-04	9424
PCDH12	chr5:141943584-141959062	1	0.454	0.151	-0.763	2.881E-01	4027
PCDH10	chr4:133149289-133194610	0	0.0	0.0	-3.050	1.000E+00	18564
FXN	chr9:69035562-69079077	2	0.549	0.182	-0.376	1.303E-02	2361
PCDH17	chr13:57631654-57728931	0	0.0	0.0	0.000	1.000E+00	18564
ALKBH8	chr11:107502726-107565735	3	0.017	0.006	-0.756	1.126E-04	4459
PCDH15	chr10:53821099-54801291	0	0.0	0.0	-0.648	1.000E+00	18564
ALKBH6	chr19:36009115-36014243	0	0.0	-0.001	0.170	6.553E-01	21042
VPS52	chr6_GL000253v2_alt:4669732-4671435	0	0.0	-0.001	-1.290	4.046E-01	18879
PCDH18	chr4:137518919-137532498	0	0.0	0.0	0.000	1.000E+00	18564
PCDH19	chrX:100291643-100410273	0	0.0	0.0	-4.581	1.213E-04	6250
ALKBH2	chr12:109088187-109093488	1	0.66	0.219	-0.961	4.764E-08	1048
ALKBH3	chr11:43880806-43920275	3	0.576	0.173	0.232	9.602E-02	3065
VPS54	chr2:63892532-64019080	0	0.0	-0.0	-0.444	4.941E-04	7319
MIR29C	chr1:207801851-207801939	3	0.007	-0.003	0.000	1.000E+00	23525
MIR29A	chr7:130876746-130876810	1	0.056	-0.004	0.000	1.000E+00	23686
PLBD1-AS1	chr12:14567731-14619755	1	0.003	0.001	0.000	1.000E+00	15565
PVR	chr19:44643797-44659094	2	0.148	0.04	0.055	5.386E-01	7728
MIR381HG	chr14:101045156-101051795	2	0.815	0.273	0.000	1.000E+00	2873
KISS1	chr1:204190340-204196491	1	0.001	-0.015	0.000	1.000E+00	24184
THAP1	chr8:42836673-42843331	0	0.0	-0.001	-0.098	5.888E-01	19766
LOC102724659	chr1:11777076-11779619	0	0.0	-0.005	0.000	1.000E+00	23782
THAP3	chr1:6625149-6635586	0	0.0	-0.0	0.448	1.792E-01	14769
LOC105373394	chr2:3974160-3975280	3	0.82	0.275	0.000	1.000E+00	2826
COL17A1	chr10:104031285-104085880	1	0.0	0.0	1.609	1.000E+00	18529
LIME1	chr20:63735700-63739107	2	0.005	-0.0	-0.558	3.775E-01	16718
BISPR	chr19:17405685-17415736	0	0.0	-0.003	0.000	1.000E+00	23367
MIR2113	chr6:98024530-98024619	1	0.001	0.0	0.000	1.000E+00	16729
MIR2110	chr10:114174104-114174179	1	0.452	0.151	0.000	1.000E+00	5572
MIR297	chr4:110860581-110860647	0	0.0	0.0	0.000	1.000E+00	18564
MIR296	chr20:58817614-58817694	3	0.0	0.0	0.000	1.000E+00	17417
MIR2115	chr3:48316359-48316459	2	0.007	0.002	0.000	1.000E+00	14925
MIR2114	chrX:150228003-150228083	1	0.182	0.061	0.000	1.000E+00	8265
MIR299	chr14:101023793-101023856	2	0.595	0.199	0.000	1.000E+00	4424
MIR298	chr20:58818225-58818313	3	0.0	0.0	0.000	1.000E+00	17445
FAM219B	chr15:74899986-74906894	1	0.0	-0.002	0.240	8.818E-04	9899
FAM219A	chr9:34398183-34458570	0	0.0	-0.001	0.403	1.015E-03	9407
PMCHL2	chr5_KI270897v1_alt:905762-915972	0	0.0	0.0	2.235	1.000E+00	18564
PMCHL1	chr5:22142351-22152270	3	0.037	0.012	0.471	1.000E+00	11927
MIR6128	chr11:56743872-56743981	1	0.0	0.0	0.000	1.000E+00	17850
DHH	chr12:49086655-49094801	0	0.0	-0.0	1.276	1.000E+00	21648
MIR6126	chr16:3485380-3485469	0	0.0	-0.0	0.000	1.000E+00	20571
MIR6127	chr1:22633257-22633366	2	0.003	0.001	0.000	1.000E+00	15679
MIR5681B	chr8:74548549-74548609	4	0.319	0.107	0.000	1.000E+00	6738
MIR6125	chr12:62260358-62260454	0	0.0	0.0	0.000	1.000E+00	18564
CDK20	chr9:87966443-87974780	0	0.0	0.0	-0.173	5.781E-01	15477
MIR181A2HG	chr9:124658435-124698628	2	0.172	0.057	0.000	1.000E+00	8456
NRIP1	chr21:14961234-15064805	2	0.501	0.168	0.183	3.534E-01	3889
LOC642131	chr15:22177854-22178596	1	0.0	0.0	0.000	1.000E+00	17251
NRIP3	chr11:8980575-9004049	2	0.003	0.0	-1.274	6.066E-04	6471
VTI1A	chr10:112446987-112818744	4	0.649	0.217	-0.213	1.543E-01	2631
VTI1B	chr14:67651149-67674885	1	0.0	-0.0	-0.057	6.421E-01	19571
SNAR-F	chr19:50604962-50605085	1	0.731	0.245	0.000	1.000E+00	3459
SNAR-E	chr19:46830584-46830704	2	0.0	-0.044	0.000	1.000E+00	24331
SNAR-D	chr19:50140201-50140320	1	0.07	0.023	0.000	1.000E+00	10671
CDKN2AIP	chr4:183444590-183449066	3	0.155	0.051	0.082	6.730E-01	7649
SNAR-H	chr2:77954906-77955026	0	0.0	0.0	0.000	1.000E+00	18564
CHSY3	chr5:129904464-130186634	1	0.033	0.011	2.858	1.000E+00	12136
CHSY1	chr15:101175722-101251932	4	0.788	0.252	1.208	2.302E-47	240
OCIAD2	chr4:48885379-48906828	0	0.0	-0.001	-0.039	8.281E-01	21807
OCIAD1	chr4:48831042-48861817	1	0.001	0.0	-0.062	6.327E-01	14421
MIR516B2	chr19:53725441-53725526	0	0.0	-0.0	0.000	1.000E+00	20461
MIR516B1	chr19:53736844-53736934	0	0.0	-0.0	0.000	1.000E+00	20584
CACNA1C-IT3	chr12:2269775-2288745	3	0.008	-0.0	0.000	1.000E+00	21355
CACNA1C-IT2	chr12:2048351-2049462	4	0.181	0.061	0.000	1.000E+00	8276
TRMU	chr22:46335400-46357340	2	0.001	-0.001	0.089	6.281E-01	20188
DOCK4-AS1	chr7:111808504-111821779	3	0.738	0.247	0.000	1.000E+00	3430
SH3GLB1	chr1:86704569-86748184	1	0.015	0.004	0.076	6.063E-01	11545
SH3GLB2	chr9:129007792-129028353	1	0.0	-0.001	0.244	4.810E-01	19550
CHERP	chr19:16517888-16542452	3	0.005	0.001	0.387	2.999E-01	10936
TRMO	chr9:97904488-97922570	1	0.104	0.03	-0.571	2.915E-04	3595
TCL6	chr14:95652096-95673452	0	0.0	-0.0	0.000	1.000E+00	20514
LOC101929073	chr10:25924377-25933710	0	0.0	0.0	0.000	1.000E+00	18564
LOC101929076	chr15:67834307-67838879	4	0.015	0.001	0.000	1.000E+00	15919
LOC100507053	chr4:99088856-99301356	2	0.638	0.214	0.000	1.000E+00	4105
ZNF32-AS1	chr10:43643871-43645047	0	0.0	0.0	0.000	1.000E+00	18564
SLCO4A1-AS1	chr20:62663026-62666621	2	0.108	0.021	0.000	1.000E+00	10870
RCBTB2	chr13:48488962-48533256	0	0.0	-0.0	-0.180	5.344E-01	15444
HELT	chr4:185018840-185020804	2	0.02	0.007	0.644	7.957E-01	11968
HELQ	chr4:83407342-83455883	1	0.0	-0.001	0.012	9.767E-01	21707
RCBTB1	chr13:49531945-49585583	3	1.62	0.542	1.372	3.263E-39	52
CLSPN	chr1:35720217-35769950	1	0.0	0.0	0.146	4.603E-01	14533
HELZ	chr17:67070437-67245204	0	0.0	-0.0	0.126	5.912E-01	17549
TEX19	chr17:82359246-82363776	2	0.011	-0.017	-1.731	1.447E-01	18358
HELB	chr12:66302544-66338212	0	0.0	0.0	-0.753	2.258E-04	6478
RBAK	chr7:5045921-5069488	2	0.077	0.026	-0.038	8.658E-01	9864
SMG1P6	chr16:29425410-29447026	0	0.0	0.0	-0.122	9.520E-01	18202
SMG1P7	chr16:70219580-70226033	0	0.0	-0.0	0.236	6.903E-01	18257
SMG1P5	chr16:30285017-30335374	0	0.0	-0.0	-0.575	7.159E-01	18315
SMG1P2	chr16:29545010-29613717	2	0.0	-0.0	0.000	1.000E+00	18928
SMG1P3	chr16:21446682-21502281	1	0.001	-0.001	-0.689	1.242E-01	14999
SMG1P1	chr16:22437007-22492220	0	0.0	0.0	0.161	8.778E-01	17619
TEKT1	chr17:6799980-6831741	0	0.0	0.0	0.000	1.000E+00	18564
TEKT3	chr17:15303811-15341641	1	0.0	0.0	0.104	1.000E+00	18088
TEKT2	chr1:36084074-36088275	2	0.005	0.001	-0.625	6.359E-01	13787
TEKT5	chr16:10627503-10694945	0	0.0	-0.003	-1.864	9.978E-02	16124
TEKT4	chr2:94871432-94876829	1	0.002	0.001	-0.873	5.764E-01	13358
LOC646938	chr15:78752036-78753392	1	0.0	-0.0	0.000	1.000E+00	20642
ODAPH	chr4:75556047-75565893	2	0.001	0.0	0.965	7.172E-01	14594
CLUH	chr17:2689386-2712020	1	0.001	-0.001	-0.050	9.345E-01	21692
HMCES	chr3:129278973-129305292	1	0.0	-0.001	0.338	4.364E-03	10830
FOS	chr14:75278777-75282234	2	0.194	0.017	0.573	4.875E-01	9068
MINOS1-NBL1	chr1:19596976-19658456	4	0.602	0.199	0.000	1.000E+00	4430
KIAA0754	chr1:39409503-39416482	1	0.0	-0.0	0.000	1.000E+00	18763
KIAA0753	chr17:6578324-6640927	3	0.077	0.02	0.018	9.386E-01	10715
SAFB2	chr19:5586998-5622927	0	0.0	-0.001	0.652	6.364E-07	6249
LENG8-AS1	chr19_KI270938v1_alt:427107-431330	0	0.0	0.0	0.000	1.000E+00	18564
SEC14L3	chr22:30459228-30472047	1	0.022	0.002	-0.198	1.000E+00	14463
SEC14L2	chr22:30396940-30416976	1	0.246	0.074	2.594	5.207E-124	166
SEC14L1	chr17:77089152-77217099	2	0.814	0.147	1.788	3.717E-164	88
SEC14L6	chr22:30522787-30542315	1	0.0	-0.0	0.009	9.893E-01	21577
SEC14L5	chr16:4958316-5019155	1	0.019	0.002	0.249	4.395E-01	11358
SEC14L4	chr22:30488905-30505711	1	0.002	-0.0	-1.287	3.352E-01	16429
LYRM4-AS1	chr6:5003815-5043589	2	0.235	0.076	0.000	1.000E+00	7711
UPF1	chr19:18831934-18868232	2	0.002	-0.001	0.678	3.319E-03	10400
CCND2-AS1	chr12:4248766-4275477	1	0.0	0.0	0.000	1.000E+00	18105
UPF2	chr10:11920021-12043170	1	0.0	-0.0	-0.249	1.708E-02	10287
SNED1	chr2:240998837-241095561	2	0.573	0.191	-0.371	3.257E-02	2493
IL1A	chr2:112773914-112785398	1	0.0	-0.004	0.392	1.000E+00	23714
IL1B	chr2:112829759-112836779	1	0.001	-0.001	0.000	1.000E+00	22839
ZNF33BP1	chr10:37793937-37795175	0	0.0	0.0	0.000	1.000E+00	18564
LOC100507437	chr14:105417580-105419739	0	0.0	-0.0	0.000	1.000E+00	21353
MKX-AS1	chr10:27744614-27767799	0	0.0	0.0	0.000	1.000E+00	18564
KRT6B	chr12:52446650-52452126	0	0.0	-0.0	0.000	1.000E+00	20040
KRT6C	chr12:52468515-52473785	0	0.0	-0.0	0.000	1.000E+00	19237
KRT6A	chr12:52487175-52493257	1	0.0	0.0	0.000	1.000E+00	18517
COMP	chr19:18782772-18791305	2	0.034	0.007	1.557	5.441E-01	10740
COMT	chr22:19962546-19969975	0	0.0	-0.014	0.047	9.334E-01	23884
LOC101927915	chr8:137406100-137413588	0	0.0	0.0	0.000	1.000E+00	18564
ZNF154	chr19:57696274-57709211	0	0.0	0.0	-0.175	8.543E-01	17420
BACE1-AS	chr11:117291345-117292170	0	0.0	-0.0	0.000	1.000E+00	20478
GNAQ	chr9:77716273-78031449	0	0.0	-0.0	0.759	1.152E-11	4148
IL18	chr11:112143250-112164117	0	0.0	-0.001	-0.382	1.000E+00	22420
IL19	chr1:206828876-206842981	1	0.354	0.106	0.392	1.000E+00	6768
IL10	chr1:206767601-206772494	1	0.007	-0.0	0.681	1.000E+00	19758
IL11	chr19:55364381-55370463	1	0.001	-0.002	-0.221	8.051E-01	22148
IL13	chr5:132658172-132661109	0	0.0	0.0	0.000	1.000E+00	18564
IL15	chr4:141636595-141733987	0	0.0	0.0	0.557	5.570E-01	15330
LOC283028	chr10:42751185-42755203	0	0.0	0.0	0.000	1.000E+00	18564
ASNSP1	chr8:46579214-46617643	3	0.064	0.021	0.392	1.000E+00	10828
LOC100291105	chr20:57384159-57393056	0	0.0	-0.002	0.000	1.000E+00	23070
EFHD2	chr1:15409894-15430343	1	0.0	-0.006	-0.604	1.447E-01	17702
EFHD1	chr2:232633496-232682781	1	0.217	0.069	-0.547	6.182E-01	6755
PINX1	chr8:10764960-10839899	1	0.009	0.002	0.011	9.871E-01	14510
MROH3P	chr1:200928943-200966668	0	0.0	-0.0	0.000	1.000E+00	21101
CADM3-AS1	chr1:159195984-159202422	0	0.0	0.0	0.000	1.000E+00	18564
AEBP1	chr7:44104360-44114565	0	0.0	-0.001	-0.316	7.680E-01	21136
AEBP2	chr12:19440580-19522239	0	0.0	0.0	0.182	2.767E-01	13077
LTA4H	chr12:96000752-96035661	0	0.0	-0.002	-0.732	2.926E-17	3378
LOC100130744	chr5:14712693-14716529	14	1.865	0.621	0.000	1.000E+00	340
HMGN3-AS1	chr6:79233673-79236800	0	0.0	0.0	0.000	1.000E+00	18564
DOCK9-DT	chr13:99086722-99088625	0	0.0	-0.001	0.000	1.000E+00	22260
ABHD12B	chr14:50872159-50904970	1	0.637	0.213	-0.335	7.899E-01	3801
LOC105369187	chr12:65544237-65557311	3	0.482	0.154	0.000	1.000E+00	5486
ZDHHC20	chr13:21372570-21459369	1	0.002	0.001	0.103	4.999E-01	12781
ZDHHC21	chr9:14611070-14693546	3	0.628	0.21	0.576	3.217E-05	1372
ZDHHC22	chr14:77131269-77140744	0	0.0	-0.005	-1.158	2.050E-01	18702
ZDHHC23	chr3:113947900-113963373	1	0.0	-0.0	-0.234	9.929E-02	11917
ZDHHC24	chr11:66521081-66546238	1	0.086	0.029	-0.441	2.412E-05	3166
BPY2B	chrY:25030900-25052104	0	0.0	0.0	0.000	1.000E+00	18564
BPY2C	chrY:25030900-25052104	0	0.0	0.0	0.000	1.000E+00	18564
KLHL7-DT	chr7:23101227-23105703	1	0.719	0.24	0.000	1.000E+00	3568
MED15P9	chr2:130129622-130139413	1	0.011	0.004	1.477	1.000E+00	13928
ISL1	chr5:51383123-51394729	0	0.0	0.0	0.000	1.000E+00	18564
ISL2	chr15:76336723-76342475	2	0.042	0.014	0.447	7.395E-01	10502
THAP9-AS1	chr4:82893451-82900916	0	0.0	0.0	0.000	1.000E+00	18564
MROH9	chr1:170935470-171064765	0	0.0	0.0	0.000	1.000E+00	18564
MROH8	chr20:37101166-37179548	1	0.0	-0.0	0.196	7.993E-01	20653
KIFAP3	chr1:169921328-170074738	1	0.203	0.068	-0.099	6.259E-01	6816
MROH5	chr8:141433828-141507230	0	0.0	-0.0	0.104	1.000E+00	19277
MS4A7	chr11:60378484-60395953	1	0.603	0.202	2.394	2.654E-01	3101
MROH7	chr1:54641739-54710267	0	0.0	0.0	0.223	9.061E-01	17836
MROH6	chr8:143566192-143572758	0	0.0	-0.001	0.017	9.940E-01	21888
MROH1	chr8:144148644-144261940	0	0.0	-0.004	0.439	2.888E-01	19268
MS4A3	chr11:60056627-60071115	1	0.102	0.034	0.000	1.000E+00	9772
MS4A1	chr11:60455808-60470752	1	0.003	0.001	0.000	1.000E+00	15608
ZNF141	chr4:337778-361226	0	0.0	0.0	-0.266	6.981E-02	10601
ZNF140	chr12:133080202-133107672	0	0.0	0.0	-0.103	6.094E-01	15648
ZNF143	chr11:9460964-9528524	0	0.0	-0.001	0.209	1.210E-01	14460
ZNF142	chr2:218637915-218659623	1	0.0	-0.0	0.200	3.451E-01	15962
DNTT	chr10:96304327-96338564	4	0.183	0.061	0.000	1.000E+00	8249
ZNF146	chr19:36214601-36238773	0	0.0	-0.0	-0.412	4.808E-05	6911
ZNF148	chr3:125225668-125357280	1	0.559	0.187	-0.035	8.658E-01	4495
DSC2	chr18:31065973-31102432	0	0.0	0.0	-0.388	1.161E-03	7212
DDX31	chr9:132637862-132670401	1	0.101	0.034	-0.836	8.231E-23	1072
DSC1	chr18:31129250-31162856	0	0.0	0.0	-1.779	7.565E-02	10710
CNNM3-DT	chr2:96812238-96813657	0	0.0	-0.003	0.000	1.000E+00	23365
MAGOH	chr1:53226891-53238610	0	0.0	-0.0	0.278	1.140E-01	12793
SOD2	chr6:159679063-159693328	0	0.0	-0.001	-0.485	2.204E-05	7185
C20orf27	chr20:3753498-3767805	1	0.132	0.04	-0.150	8.083E-01	8667
VWA8	chr13:41566824-41961085	1	0.019	0.006	-0.358	3.203E-02	6921
SOD1	chr21:31659621-31668930	1	0.0	-0.0	-0.037	7.779E-01	17578
VWA7	chr6_GL000251v2_alt:3242851-3254573	0	0.0	0.0	0.000	1.000E+00	18564
VWA2	chr10:114239253-114294500	1	0.005	0.002	-1.030	1.214E-55	693
RANGAP1	chr22:41244776-41286251	0	0.0	-0.0	0.164	5.778E-01	19015
VWA1	chr1:1435522-1442882	0	0.0	-0.0	0.060	9.507E-01	21328
KCNN4	chr19:43766532-43781257	1	0.002	-0.003	-2.050	1.000E+00	23515
KCNN3	chr1:154697465-154870278	7	0.743	0.248	0.996	1.602E-01	2251
KCNN2	chr5:114362318-114496500	4	0.795	0.266	0.047	6.749E-01	2649
KCNN1	chr19:17951301-17999121	1	0.004	-0.004	0.828	1.715E-01	17749
PRKG1-AS1	chr10:52296847-52314128	0	0.0	-0.0	0.000	1.000E+00	21491
ISLR	chr15:74173745-74176871	0	0.0	-0.001	0.000	1.000E+00	22346
PKIG	chr20:44582548-44619037	1	0.0	-0.041	0.940	1.514E-02	13992
PKIA	chr8:78516100-78605267	1	0.0	0.0	-1.309	9.117E-29	1489
PKIB	chr6:122610231-122726373	0	0.0	-0.014	-1.507	1.148E-11	5151
UBAC2-AS1	chr13:99196373-99200757	1	0.009	0.003	0.000	1.000E+00	14326
SNORD14B	chr11:17075777-17075868	2	0.0	-0.001	0.000	1.000E+00	21846
NIT2	chr3:100334717-100355634	0	0.0	-0.0	-0.460	9.126E-08	4546
NIT1	chr1:161118071-161121194	0	0.0	-0.005	0.013	9.616E-01	23630
MIR4779	chr2:86193025-86193108	1	0.0	-0.0	0.000	1.000E+00	20147
MIR4778	chr2:66358248-66358328	2	0.0	0.0	0.000	1.000E+00	17194
HCFC1R1	chr16:3022619-3024286	1	0.001	-0.005	-0.357	4.305E-01	20704
MIR4775	chr2:207754806-207754881	3	0.246	0.081	0.000	1.000E+00	7524
TYSND1	chr10:70137980-70146740	3	0.046	0.013	-1.036	5.719E-17	1665
MIR4777	chr2:231362707-231362793	0	0.0	-0.0	0.000	1.000E+00	21098
INO80	chr15:40978880-41116280	1	0.0	-0.0	-0.210	1.244E-01	11527
MIR4772	chr2:102432288-102432366	2	0.47	0.157	0.000	1.000E+00	5413
KCNJ10	chr1:160037466-160070261	3	0.378	0.119	0.064	9.798E-01	6343
CLEC18C	chr16:70174172-70186895	0	0.0	0.0	-1.982	5.404E-01	15223
KCNJ16	chr17:70104844-70135605	3	0.572	0.191	-1.288	5.649E-01	3853
LOC101928069	chr11:66473489-66480249	2	0.12	0.035	0.000	1.000E+00	9685
LOC101928068	chr1:244965203-244970869	0	0.0	-0.001	0.000	1.000E+00	22349
KANSL1L	chr2:210021420-210171370	1	0.013	0.004	1.165	1.511E-11	2516
LOC101928063	chr19:43996895-44002870	0	0.0	0.0	0.000	1.000E+00	18564
CYHR1	chr8:144463818-144465648	0	0.0	-0.0	0.447	1.887E-01	13487
TCEANC2	chr1:54053571-54112519	0	0.0	-0.001	-0.784	7.054E-05	7718
HLA-F-AS1	chr6_GL000251v2_alt:1210456-1232895	0	0.0	0.0	0.000	1.000E+00	18564
CR1L	chr1:207645112-207723691	0	0.0	0.0	-2.339	1.000E+00	18564
NUP153	chr6:17615034-17706834	0	0.0	-0.0	-0.043	8.474E-01	19397
ZNRD1ASP	chr6_GL000251v2_alt:1491483-1540966	0	0.0	-0.001	-0.829	4.480E-08	5949
OR2F2	chr7:143935232-143936186	0	0.0	0.0	0.000	1.000E+00	18564
REX1BD	chr19:18588684-18592337	3	0.061	0.02	-0.303	5.557E-01	9115
SORCS1	chr10:106573662-107164708	0	0.0	0.0	0.392	1.000E+00	18564
SORCS2	chr4:7192646-7742837	0	0.0	-0.0	-0.428	8.373E-01	17454
SORCS3	chr10:104641100-105265242	1	0.0	0.0	0.000	1.000E+00	18058
CARS2	chr13:110641409-110706515	7	0.068	0.023	-0.048	8.054E-01	9896
GPKOW	chrX:49113384-49123801	0	0.0	0.0	0.490	9.427E-03	8495
MIR3200	chr22:30731556-30731641	0	0.0	-0.0	0.000	1.000E+00	19994
MIR3201	chr22:48274363-48274415	0	0.0	0.0	0.000	1.000E+00	18564
NANOG	chr12:7789395-7796061	4	0.015	0.005	0.335	7.400E-01	12105
RRH	chr4:109827993-109844705	0	0.0	0.0	0.581	1.000E+00	18564
LINC01758	chr1:69433254-69435409	0	0.0	0.0	0.000	1.000E+00	18564
MAPK3	chr16:30116836-30123309	0	0.0	-0.003	0.448	2.033E-02	13445
MAPK1	chr22:21769029-21867680	0	0.0	-0.0	0.449	4.195E-08	5021
MAPK6	chr15:52019213-52066265	4	0.803	0.262	1.559	1.039E-45	234
RALGAPA2	chr20:20389627-20712623	6	0.17	0.057	-0.063	7.595E-01	7667
BCO2	chr11:112175484-112218926	0	0.0	-0.001	-0.932	1.079E-01	15052
MAPK8	chr10:48306638-48439359	1	0.493	0.149	0.039	8.137E-01	5264
MAPK9	chr5:180246019-180280608	2	0.883	0.296	0.112	2.919E-01	1785
CUZD1	chr10:122832154-122846175	0	0.0	-0.0	0.592	7.921E-01	17576
LYL1	chr19:13099027-13103160	1	0.0	-0.008	1.698	1.528E-02	13576
BCOR	chrX:40051245-40177329	1	0.145	0.048	0.509	6.910E-09	2040
VWA3B	chr2:98087131-98236805	1	0.123	0.041	-1.416	3.391E-01	6895
THNSL2	chr2:88173138-88186637	0	0.0	-0.0	-0.089	9.616E-01	19157
THNSL1	chr10:25016578-25026666	1	0.0	-0.0	-1.744	4.031E-23	2376
VWA3A	chr16:22092537-22156966	3	0.041	0.013	0.000	1.000E+00	11781
CCL11	chr17:34285667-34288180	0	0.0	-0.0	0.000	1.000E+00	19860
CCL13	chr17:34356451-34358610	0	0.0	-0.0	0.000	1.000E+00	18942
CCL14	chr17:35983655-35986728	2	0.891	0.299	0.000	1.000E+00	2363
CCL15	chr17:35997581-36002038	2	0.39	0.131	0.104	1.000E+00	6127
GPBP1L1	chr1:45627303-45686630	0	0.0	-0.0	-0.077	5.094E-01	15839
CCL17	chr16:57404766-57416062	0	0.0	-0.002	0.000	1.000E+00	23095
CCL18	chr17:36064271-36071481	1	0.005	0.002	0.000	1.000E+00	14872
CCL19	chr9:34689569-34691277	2	0.346	0.115	0.000	1.000E+00	6495
MIR320A	chr8:22244961-22245043	0	0.0	-0.002	0.000	1.000E+00	22972
LINC01983	chr3:195836454-195860404	2	0.037	-0.0	0.000	1.000E+00	20519
LINC01982	chr17:52390521-52535701	1	0.003	0.001	0.000	1.000E+00	15642
STAT5A	chr17:42287546-42311942	0	0.0	-0.007	0.369	5.074E-01	21436
LINC01980	chr3:27797587-27860325	0	0.0	0.0	0.000	1.000E+00	18564
LINC01987	chr17:77722871-77728559	2	0.001	0.0	0.000	1.000E+00	16874
LINC01986	chr3:11750-24501	1	0.0	0.0	0.000	1.000E+00	17484
LINC01985	chr3:30518867-30527193	2	0.975	0.326	0.000	1.000E+00	1774
LINC01989	chr17:34169375-34183632	0	0.0	0.0	0.000	1.000E+00	18564
LINC01988	chr3:44427921-44429529	1	0.0	0.0	0.000	1.000E+00	18541
SPATA17-AS1	chr1:217781197-217785120	0	0.0	0.0	0.000	1.000E+00	18564
PLEKHN1	chr1:966496-975104	0	0.0	-0.001	-0.975	1.296E-01	14770
KCNT1	chr9:135702184-135793147	1	0.013	0.004	0.109	8.418E-01	12741
SERPINA2	chr14:94364317-94366702	3	0.504	0.165	0.000	1.000E+00	5257
SERPINA3	chr14:94612376-94624053	1	0.406	0.13	0.393	8.797E-01	5843
SERPINA4	chr14:94561419-94569913	1	0.072	0.022	-4.635	1.850E-05	3302
SERPINA5	chr14:94581368-94593120	1	0.287	0.092	-0.711	7.743E-01	6546
SERPINA6	chr14:94304247-94323351	4	2.074	0.694	4.125	1.000E+00	238
EXOC6B	chr2:72175983-72826042	0	0.0	-0.001	-0.108	5.988E-01	20122
SERPINA9	chr14:94462720-94476333	2	0.0	-0.0	0.000	1.000E+00	21764
ZC3HC1	chr7:130018285-130051385	0	0.0	-0.001	0.036	8.526E-01	21984
SNORA3C	chr16:2796407-2796532	1	0.0	-0.005	0.000	1.000E+00	23821
FOXRED2	chr22:36487185-36507043	1	0.007	-0.002	-0.245	2.242E-03	10695
SNORA3A	chr11:8684226-8684356	1	0.06	0.02	0.000	1.000E+00	10949
KCNT2	chr1:196225780-196608576	0	0.0	0.0	0.000	1.000E+00	18564
SNORA33	chr6:132817218-132817351	1	0.78	0.261	0.000	1.000E+00	3123
SNORA32	chr11:93730978-93731099	4	0.382	0.128	0.000	1.000E+00	6195
SNORA31	chr13:45337479-45337609	1	0.82	0.273	0.000	1.000E+00	2880
SNORA30	chr16:30710536-30710665	1	0.0	-0.001	0.000	1.000E+00	22855
SNORA37	chr18:54222283-54222412	3	0.644	0.215	0.000	1.000E+00	4086
SNORA35	chrX:114630796-114630924	0	0.0	0.0	0.000	1.000E+00	18564
SNORA38	chr6_GL000256v2_alt:2922357-2922489	0	0.0	0.0	0.000	1.000E+00	18564
PPIAL4A	chr1:120889745-120890405	1	0.0	0.0	-0.716	1.000E+00	17859
TCERG1L-AS1	chr10:131095217-131095777	1	0.092	0.031	0.000	1.000E+00	9979
LOC100129055	chr10:38175670-38214345	0	0.0	0.0	0.000	1.000E+00	18564
KCNMA1-AS2	chr10:77140830-77150100	1	0.0	-0.0	0.000	1.000E+00	21672
KCNMA1-AS3	chr10:77350871-77376613	5	0.057	0.015	0.000	1.000E+00	11539
KCNMA1-AS1	chr10:76888043-76978593	0	0.0	0.0	0.000	1.000E+00	18564
GAGE10	chrX:49303645-49319844	0	0.0	0.0	0.000	1.000E+00	18564
GAGE13	chrX:49331602-49338952	0	0.0	0.0	0.000	1.000E+00	18564
SYNPO	chr5:150601079-150652341	0	0.0	-0.005	-1.113	5.994E-01	21724
CTC1	chr17:8224814-8248056	0	0.0	-0.002	-0.527	6.672E-05	8601
ANP32D	chr12:48472664-48473060	0	0.0	0.0	-0.356	8.089E-01	17085
ANP32E	chr1:150218416-150236156	0	0.0	-0.002	-0.381	9.843E-03	12093
ANP32B	chr9:97983206-98015942	2	0.143	0.047	-0.128	2.330E-01	6194
ANP32C	chr4:164197006-164197711	0	0.0	0.0	-0.903	1.000E+00	18564
ANP32A	chr15:68778535-68820922	2	0.009	0.002	-0.137	8.056E-02	8489
SYNPR	chr3:63278237-63616921	2	0.058	0.019	2.750	1.000E+00	11004
SPATA46	chr1:162373724-162376854	1	0.0	-0.001	0.039	9.888E-01	22598
HPSE2	chr10:98457076-99235875	1	0.001	0.0	0.392	1.000E+00	16775
SPATA41	chr15:100344456-100350233	1	0.001	0.0	0.000	1.000E+00	16353
SPATA42	chr1:108857216-108858524	0	0.0	-0.0	0.000	1.000E+00	20725
TAT	chr16:71566850-71577095	1	0.0	-0.0	1.217	6.094E-01	19456
SLC43A3	chr11:57406953-57427580	2	0.005	-0.0	0.417	1.481E-01	12687
PRR23A	chr3:139003961-139006268	1	0.0	0.0	0.000	1.000E+00	17898
ALMS1	chr2:73385757-73609919	0	0.0	0.0	-0.261	3.227E-01	13498
PRR23C	chr3:139042101-139044892	1	0.007	0.002	0.322	8.799E-01	13898
PRR23B	chr3:139019030-139020926	1	0.001	0.0	0.000	1.000E+00	16680
ATRNL1	chr10:115093364-115948998	1	0.002	0.001	2.336	7.039E-09	3574
PRIM1	chr12:56731579-56752362	1	0.606	0.203	-1.472	7.767E-22	583
SLC43A1	chr11:57484530-57514885	1	0.442	0.142	0.671	8.625E-07	1627
MIR30C1	chr1:40757283-40757372	2	0.001	-0.0	0.000	1.000E+00	19824
PRIM2	chr6:57317616-57646850	0	0.0	0.0	-0.278	9.587E-02	11063
LOC102724927	chr16:3947625-3950444	0	0.0	-0.0	0.000	1.000E+00	21582
ALOXE3	chr17:8095899-8118542	2	0.044	-0.006	0.524	4.984E-01	21264
MUC19	chr12:40393393-40570755	0	0.0	0.0	0.104	1.000E+00	18564
UC.134	chr3:158526707-158528574	0	0.0	-0.0	0.000	1.000E+00	19686
MUC16	chr19:8848843-8981342	0	0.0	0.0	0.000	1.000E+00	18564
MUC15	chr11:26559031-26572268	1	0.0	0.0	0.104	1.000E+00	18273
MUC13	chr3:124905441-124934751	1	0.021	0.001	0.000	1.000E+00	15269
MUC12	chr7:100969622-101018949	1	0.0	-0.001	1.509	6.389E-01	20748
PPP1R9B	chr17:50133734-50150517	0	0.0	-0.007	0.230	3.795E-01	20485
OR52K1	chr11:4488878-4489908	5	0.674	0.226	4.734	6.551E-02	2243
MBTD1	chr17:51177424-51260066	0	0.0	-0.0	-0.730	3.117E-09	4697
SYAP1	chrX:16719583-16762684	0	0.0	-0.0	0.020	8.712E-01	20736
GPR119	chrX:130384344-130385537	0	0.0	0.0	0.000	1.000E+00	18564
OR2L2	chr1:248038171-248039305	0	0.0	0.0	0.664	4.193E-01	14248
CTCF	chr16:67562406-67639185	1	0.0	-0.002	0.164	1.377E-01	16588
RARS2	chr6:87513934-87590032	0	0.0	-0.0	-0.013	9.348E-01	18613
RASGRP2	chr11:64726910-64744158	0	0.0	-0.0	3.180	8.600E-02	13775
RASGRP3	chr2:33513874-33564731	0	0.0	-0.004	-0.724	1.367E-01	17170
MIR548F5	chrX:32641473-32641559	0	0.0	0.0	0.000	1.000E+00	18564
MIR548F4	chr7:147378016-147378121	0	0.0	0.0	0.000	1.000E+00	18564
MIR548F3	chr1:218437632-219108110	2	0.515	0.171	0.000	1.000E+00	5136
MIR548F2	chr2:212426262-212426360	1	0.0	0.0	0.000	1.000E+00	18292
RASGRP4	chr19:38409057-38426305	1	0.03	0.01	-0.216	1.000E+00	12323
AGXT	chr2:240868744-240879119	1	0.0	-0.0	-0.357	8.167E-01	18232
LRRN2	chr1:204617172-204685469	0	0.0	-0.001	-0.055	9.498E-01	22401
LOC105377458	chr4:143817793-143829348	0	0.0	0.0	0.000	1.000E+00	18564
COX7B2	chr4:46734829-46909235	0	0.0	0.0	0.000	1.000E+00	18564
HSCB	chr22:28742031-28746049	0	0.0	-0.001	0.030	9.311E-01	22487
MIR514B	chrX:147250150-147250230	0	0.0	0.0	0.000	1.000E+00	18564
SNORD77B	chr8:100004581-100004651	4	0.491	0.165	0.000	1.000E+00	5263
ST3GAL6-AS1	chr3:98714332-98732651	1	0.028	0.009	0.000	1.000E+00	12421
LIPG	chr18:49562030-49592908	3	0.931	0.312	2.458	1.048E-49	151
HCK	chr20:32052187-32101854	1	0.341	0.111	0.000	1.000E+00	6610
C7orf25	chr7:42909272-42911843	1	0.191	0.061	0.389	5.648E-01	6904
C7orf26	chr7:6590020-6608726	0	0.0	-0.0	0.493	5.898E-03	8549
ZNF426	chr19:9523223-9538645	0	0.0	0.0	0.076	7.165E-01	16410
ZNF425	chr7:149102785-149126346	1	0.001	-0.001	-0.492	1.336E-01	14784
ZNF423	chr16:49487530-49857919	0	0.0	0.0	-0.476	1.000E+00	18564
ZNF420	chr19:37078221-37100031	1	0.0	0.0	-0.234	1.020E-01	10950
ZNF428	chr19:43607223-43619862	1	0.006	-0.001	0.315	3.085E-01	17443
ZNF429	chr19:21505551-21540667	0	0.0	0.0	-0.245	1.012E-01	11157
CCDC189	chr16:30760036-30762244	1	0.0	-0.001	0.631	4.440E-01	19600
CCDC188	chr22:20148426-20151055	0	0.0	-0.0	-0.256	8.656E-01	19089
MIR4739	chr17:79707175-79707249	2	0.033	0.011	0.000	1.000E+00	12170
LINC01510	chr7:116563593-116614820	0	0.0	-0.0	0.000	1.000E+00	21092
CCDC180	chr9:97307360-97345813	0	0.0	-0.0	-0.859	4.220E-04	6860
CCDC183	chr9:136796337-136807741	1	0.931	0.311	0.238	6.316E-01	1824
CCDC182	chr17:57744480-57745329	1	0.001	-0.0	0.000	1.000E+00	21441
CCDC185	chr1:223393372-223395470	0	0.0	-0.0	-2.339	1.000E+00	19156
LINC01515	chr10:65571424-65766541	0	0.0	0.0	0.000	1.000E+00	18564
CCDC187	chr9:136280941-136306901	0	0.0	-0.002	-2.349	1.000E+00	23120
CCDC186	chr10:114120861-114174220	1	0.451	0.151	0.636	4.254E-06	1675
NEDD8	chr14:24216850-24232370	0	0.0	-0.001	-0.046	7.770E-01	21727
NEDD9	chr6:11183297-11232682	5	0.454	0.116	-1.370	1.216E-49	414
P2RY14	chr3:151212116-151249210	1	0.0	-0.002	2.143	1.000E+00	23098
NEDD1	chr12:96907222-96953691	1	0.0	0.0	-0.063	7.076E-01	15943
NEDD4	chr15:55826918-55917131	3	0.071	0.016	-0.219	2.873E-01	8206
P2RY11	chr19:10111520-10115388	0	0.0	-0.001	-1.009	1.641E-02	11483
P2RY12	chr3:151336842-151340855	0	0.0	-0.001	0.000	1.000E+00	22804
P2RY13	chr3:151326307-151329549	0	0.0	-0.0	0.000	1.000E+00	21362
GARNL3	chr9:127263661-127393549	1	0.003	-0.002	-1.407	9.066E-18	3323
SFR1	chr10:104122170-104126385	0	0.0	-0.0	-0.881	1.568E-02	9528
PCDHB14	chr5:141222325-141226288	0	0.0	0.0	-0.316	8.946E-02	10942
LOC101593348	chr12:122226441-122228792	0	0.0	-0.0	0.000	1.000E+00	21274
LOC100507443	chr2:208119128-208156762	2	0.012	0.003	0.000	1.000E+00	13977
HIST2H2BA	chr1:121108440-121117251	0	0.0	0.0	4.286	1.785E-01	12150
LOC106780825	chr21:43140522-43141092	4	0.036	0.012	0.000	1.000E+00	11959
LMOD1	chr1:201896455-201946588	0	0.0	-0.004	-0.460	7.218E-01	22411
LMOD3	chr3:69108671-69122595	2	0.972	0.324	-0.185	8.704E-01	1741
LMOD2	chr7:123655806-123664287	0	0.0	-0.0	0.000	1.000E+00	20960
LOC105375744	chr8:124996988-124998198	1	0.0	-0.0	0.000	1.000E+00	18626
OR5W2	chr11:55913649-55914582	0	0.0	0.0	0.000	1.000E+00	18564
GPRC5D-AS1	chr12:12927725-12980562	4	0.069	-0.004	0.000	1.000E+00	23720
LOC101928143	chr14:73460934-73463642	0	0.0	-0.0	0.000	1.000E+00	19880
RBMY1J	chrY:22403409-22417649	0	0.0	0.0	0.000	1.000E+00	18564
MIR648	chr22:17980867-17980961	0	0.0	-0.001	0.000	1.000E+00	22303
MIR649	chr22:21034175-21034272	0	0.0	-0.0	0.000	1.000E+00	21129
MIR645	chr20:50585785-50585879	3	0.048	0.003	0.000	1.000E+00	14169
MIR646	chr20:60308473-60308567	3	0.951	0.319	0.000	1.000E+00	1942
MIR647	chr20:63942630-63942726	1	0.0	-0.001	0.000	1.000E+00	22694
LOC403323	chr9:62857855-62898087	1	0.29	0.097	0.000	1.000E+00	7039
MIR641	chr19:40282542-40282641	0	0.0	-0.003	0.000	1.000E+00	23519
MIR643	chr19:52281796-52281890	1	0.019	0.006	0.000	1.000E+00	13066
LINC00390	chr13:44106090-44147735	3	0.02	0.004	0.000	1.000E+00	13671
LINC00392	chr13:73564243-73587879	1	0.001	0.0	0.000	1.000E+00	16787
LINC00395	chr13:63667681-63738018	0	0.0	0.0	0.000	1.000E+00	18564
LINC00397	chr13:87801042-87810520	0	0.0	0.0	0.000	1.000E+00	18564
LINC00396	chr13:110053284-110054952	7	1.585	0.527	0.000	1.000E+00	592
LINC00399	chr13:109400695-109401639	13	2.344	0.785	0.000	1.000E+00	180
LINC00398	chr13:30803205-30810645	3	0.329	0.104	0.000	1.000E+00	6815
SLX1A-SULT1A3	chr16:30194432-30204329	0	0.0	-0.0	0.000	1.000E+00	19672
TIA1	chr2:70224420-70248793	0	0.0	-0.0	-0.031	8.681E-01	20750
LOC101927143	chr1:224208747-224213279	3	0.074	0.024	0.000	1.000E+00	10542
LOC101927142	chr2:100972647-100977161	3	0.001	-0.001	0.000	1.000E+00	21913
LOC101927141	chr8:82912103-82961924	0	0.0	0.0	0.000	1.000E+00	18564
DSG2-AS1	chr18:31542145-31556911	0	0.0	-0.0	0.000	1.000E+00	18787
AGXT2	chr5:34998100-35048135	1	0.0	0.0	-2.627	1.000E+00	18459
THEG5	chr19:31592280-31593781	2	0.003	0.001	0.000	1.000E+00	15427
DAB2	chr5:39371673-39425233	1	0.107	0.036	-1.661	6.661E-07	2581
DAB1	chr1:56994777-58250547	6	0.104	0.035	-0.992	5.670E-01	8082
NFIA-AS2	chr1:60940243-60970776	0	0.0	-0.0	0.000	1.000E+00	20554
C1RL-AS1	chr12:7108307-7121851	0	0.0	-0.001	0.000	1.000E+00	22090
FAM25BP	chr10:46369086-46373563	1	0.414	0.139	0.000	1.000E+00	5914
MIR7154	chr11:45691703-45691776	2	0.051	0.017	0.000	1.000E+00	11256
MIR7155	chr11:64341848-64341904	4	0.12	0.034	0.000	1.000E+00	9771
MIR7156	chr1:77060142-77060202	2	0.31	0.104	0.000	1.000E+00	6838
MIR7157	chr2:140586625-140586685	0	0.0	0.0	0.000	1.000E+00	18564
MIR7150	chr9:123485528-123485622	3	0.006	0.002	0.000	1.000E+00	14676
MIR7151	chr10:67403350-67403410	0	0.0	0.0	0.000	1.000E+00	18564
RAB5C	chr17:42124975-42155044	0	0.0	-0.0	0.472	2.660E-03	9335
MIR7153	chr18:11654884-11654941	1	0.055	0.019	0.000	1.000E+00	11103
LOC105377849	chr6:70412827-70413958	0	0.0	0.0	0.000	1.000E+00	18564
MIR7159	chr6:33899134-33899200	0	0.0	-0.001	0.000	1.000E+00	22361
MIR4732	chr17:28861654-28861730	1	0.253	0.084	0.000	1.000E+00	7458
LOC102723313	chr8:10729290-10772910	1	0.055	0.018	0.000	1.000E+00	11206
THEGL	chr4:56530608-56603323	1	0.0	-0.0	0.104	1.000E+00	19989
PSG8-AS1	chr19:42821862-42826878	0	0.0	0.0	0.000	1.000E+00	18564
WNT7A	chr3:13818584-13880121	0	0.0	0.0	-2.339	1.000E+00	18564
WNT7B	chr22:45920365-45977128	0	0.0	-0.005	3.696	4.822E-37	1815
EIF2S3B	chr12:10505892-10507988	0	0.0	-0.0	0.000	1.000E+00	19513
FAHD2CP	chr2:96010550-96023136	0	0.0	0.0	-0.517	2.865E-01	13187
OSCAR	chr19_GL949753v2_alt:69045-77107	0	0.0	-0.004	1.237	1.000E+00	23631
CSRNP1	chr3:39141850-39147430	3	0.996	0.308	1.319	3.210E-08	629
CSRNP2	chr12:51061204-51083671	1	0.013	0.002	0.629	1.668E-14	2263
CSRNP3	chr2:165469646-165689407	0	0.0	0.0	-3.158	2.908E-28	1669
LOC105369438	chr11:94545331-94740355	5	0.141	0.047	0.000	1.000E+00	8963
LOC105369431	chr11:92913238-92915628	4	0.035	0.012	0.000	1.000E+00	11995
COX6C	chr8:99877994-99894014	6	0.383	0.128	-0.152	3.188E-01	4518
BUB1	chr2:110637697-110678107	0	0.0	0.0	0.030	8.673E-01	17526
BUB3	chr10:123154243-123165370	1	0.45	0.15	-0.068	4.810E-01	4504
NUPR2	chr7:56114680-56116397	0	0.0	-0.0	-0.214	7.992E-01	20353
NUPR1	chr16:28537340-28539174	0	0.0	-0.0	0.645	1.021E-02	10634
ADSSL1	chr14:104729843-104747325	0	0.0	-0.003	-0.482	3.532E-02	14233
LOC101928269	chr21:35954678-36004667	3	0.093	0.03	0.000	1.000E+00	10075
OGT	chrX:71533061-71575897	0	0.0	0.0	-0.522	2.665E-03	7632
LOC101928266	chr17:9171067-9179118	0	0.0	0.0	0.000	1.000E+00	18564
GSTZ1	chr14:77320886-77331597	0	0.0	-0.002	0.009	9.769E-01	22867
TMEM130	chr7:98846487-98870050	0	0.0	-0.0	0.470	7.450E-01	19487
TMEM131	chr2:97756337-97995891	2	0.031	0.01	0.003	9.932E-01	12233
TMEM136	chr11:120325128-120333679	0	0.0	-0.002	-1.420	7.183E-31	2057
TMEM134	chr11:67464347-67469277	1	0.048	0.014	0.499	3.649E-01	8775
TMEM135	chr11:87037843-87328834	2	0.106	0.035	-0.153	3.315E-01	7128
TMEM138	chr11:61362000-61369503	1	0.012	0.0	-0.687	1.501E-04	5778
TMEM139	chr7:143284949-143288049	3	0.385	0.118	-0.873	3.095E-01	4648
FOXE1	chr9:97853254-97856715	1	0.001	-0.0	-0.527	2.524E-01	15113
FOXE3	chr1:47416071-47418052	1	0.0	-0.001	0.969	1.000E+00	22834
CT45A10	chrX:135880751-135893428	1	0.0	0.0	0.000	1.000E+00	17399
MGC34796	chr1:61654241-61656128	3	0.437	0.144	0.000	1.000E+00	5786
DSG1-AS1	chr18:31343367-31353936	1	0.336	0.112	0.000	1.000E+00	6560
SLC35C2	chr20:46349527-46364458	2	0.088	0.029	0.086	7.449E-01	9095
SLC35C1	chr11:45805089-45813016	2	0.081	0.025	0.000	1.000E+00	10517
XK	chrX:37685790-37732130	2	0.369	0.124	-2.198	8.263E-25	706
GNRHR2	chr1:145919012-145925341	0	0.0	-0.022	-1.073	2.224E-02	14478
LOC653513	chr1:148929140-148932725	0	0.0	0.0	0.000	1.000E+00	18564
XG	chrX:2752051-2816501	2	0.045	0.015	0.392	1.000E+00	11586
C11orf88	chr11:111514784-111537031	0	0.0	-0.001	-0.957	1.000E+00	22098
LOC101928887	chr10:64901135-64924518	0	0.0	0.0	0.000	1.000E+00	18564
PCAT5	chr10:35778301-35800920	4	1.378	0.462	0.000	1.000E+00	822
C11orf86	chr11:66975276-66977001	1	0.049	0.007	0.000	1.000E+00	12830
C11orf87	chr11:109422119-109429167	0	0.0	0.0	0.000	1.000E+00	18564
C11orf80	chr11:66744735-66843516	2	0.182	0.049	-0.537	5.305E-08	2193
LOC101928882	chr3:180707589-180870178	0	0.0	0.0	0.000	1.000E+00	18564
LOC101928881	chr2:233012613-233015885	1	0.0	-0.0	0.000	1.000E+00	19700
PCAT7	chr9:94555044-94568756	0	0.0	-0.0	0.000	1.000E+00	20929
MUCL1	chr12:54854514-54858390	1	0.018	0.005	-1.289	4.161E-01	10388
MUCL3	chr6_GL000254v2_alt:2285132-2295265	0	0.0	0.0	0.000	1.000E+00	18564
LOC101929130	chr3:187291271-187297933	1	0.044	0.015	0.000	1.000E+00	11557
CRHR2	chr7:30651942-30700103	1	0.004	0.001	0.104	1.000E+00	15925
CRHR1	chr17:45784279-45835828	1	0.0	0.0	-0.339	1.000E+00	17968
ANKFN1	chr17:56153474-56482646	1	0.048	0.016	-2.211	1.000E+00	11371
SCGB1D1	chr11:62190237-62193537	2	0.702	0.235	0.000	1.000E+00	3667
SCGB1D2	chr11:62242251-62244808	3	0.02	0.007	-0.882	1.787E-01	8630
SCGB1D4	chr11:62296281-62299064	3	0.05	0.015	0.000	1.000E+00	11490
CDYL	chr6:4889991-4955544	2	0.037	-0.021	0.201	3.148E-01	20360
HCLS1	chr3:121631397-121660948	0	0.0	0.0	0.108	8.660E-01	17516
LOC105755953	chr10:8897988-8914596	0	0.0	0.0	0.000	1.000E+00	18564
TCP10L	chr21:32574840-32585545	2	0.001	-0.001	1.674	4.434E-01	19179
TBC1D3P2	chr17:62264705-62275655	1	0.0	0.0	0.681	1.000E+00	17130
KRI1	chr19:10553077-10566010	0	0.0	-0.005	-0.237	3.349E-01	19892
TECPR1	chr7:98215442-98252251	3	0.629	0.206	0.657	5.119E-02	2425
TECPR2	chr14:102362911-102465671	0	0.0	-0.0	0.469	2.783E-02	10813
LOC102724219	chr21:7430636-7469008	0	0.0	0.0	0.000	1.000E+00	18564
CDY1	chrY:25622116-25624338	0	0.0	0.0	0.000	1.000E+00	18564
COQ5	chr12:120503278-120529161	1	0.034	0.011	-0.297	1.869E-02	6041
COQ4	chr9:128322507-128334072	1	0.006	-0.013	-0.060	8.419E-01	23430
UBE2CP5	chr19:57867759-57869011	0	0.0	0.0	0.000	1.000E+00	18564
PAUPAR	chr11:31826566-31829303	0	0.0	0.0	0.000	1.000E+00	18564
FCHO2	chr5:72955980-73090522	1	0.644	0.216	0.739	2.304E-05	1312
FCHO1	chr19:17747717-17788568	0	0.0	-0.002	0.908	3.645E-01	19278
URAD	chr13:27978105-27988637	0	0.0	-0.001	0.000	1.000E+00	22310
MRFAP1L1	chr4:6707700-6709879	6	0.455	0.119	0.166	4.619E-02	3527
HCG4	chr6_GL000255v2_alt:1054015-1056035	0	0.0	0.0	0.000	1.000E+00	18564
HBD	chr11:5232828-5234628	0	0.0	0.0	0.000	1.000E+00	18564
HCG9	chr6:29975114-29978400	0	0.0	-0.0	0.000	1.000E+00	21619
AUP1	chr2:74526647-74529897	0	0.0	-0.001	0.264	1.466E-02	12223
LOC101927429	chr1:144276483-144302541	0	0.0	0.0	0.000	1.000E+00	18564
LOC101927420	chr7:87151422-87152493	0	0.0	-0.0	0.000	1.000E+00	18814
LOC101927421	chr5:125036830-125367734	4	0.259	0.087	0.000	1.000E+00	7336
FOXN3-AS2	chr14:89576215-89577476	3	1.807	0.605	0.000	1.000E+00	378
LOC100131315	chr15:32718100-32718865	1	0.001	-0.0	0.000	1.000E+00	19650
LOC101928682	chr16:87271905-87292452	0	0.0	-0.001	0.000	1.000E+00	22374
PNPO	chr17:47941522-47949308	2	0.392	0.112	-0.847	3.917E-27	695
APBB1IP	chr10:26438336-26567803	0	0.0	-0.0	0.000	1.000E+00	19511
SKI	chr1:2228694-2310213	2	0.404	0.13	0.436	1.586E-04	2166
C16orf89	chr16:5044121-5066145	1	0.03	0.01	-0.161	9.278E-01	11923
LIMCH1	chr4:41612708-41700044	3	0.424	0.126	-0.738	9.456E-17	928
C16orf82	chr16:27066897-27069166	1	0.001	0.0	0.000	1.000E+00	16957
CLDND1	chr3:98515472-98523066	0	0.0	0.0	0.162	3.020E-01	13340
C16orf87	chr16:46796606-46831407	2	0.084	0.027	0.321	1.317E-01	6454
CLDND2	chr19:51367097-51369003	0	0.0	-0.001	-2.716	1.094E-02	11789
ZFAS1	chr20:49278177-49289258	0	0.0	-0.001	0.000	1.000E+00	22334
GEM	chr8:94249256-94262319	0	0.0	-0.0	-1.018	5.131E-01	17156
RIC8B	chr12:106774555-106889316	3	0.569	0.191	0.260	5.573E-02	2640
RIC8A	chr11:207510-215175	0	0.0	0.0	0.328	7.501E-03	8328
GAGE8	chrX:49331625-49338952	0	0.0	0.0	0.000	1.000E+00	18564
BAHCC1	chr17:81399720-81466332	1	0.0	-0.002	-1.396	1.094E-02	12315
PCDHGA8	chr5:141391915-141395403	0	0.0	-0.0	-0.118	8.890E-01	18350
PCDHGA9	chr5:141402952-141405439	0	0.0	-0.0	0.107	8.334E-01	18382
NSMCE1-DT	chr16:27268204-27290468	2	0.509	0.166	0.000	1.000E+00	5242
PCDHGA2	chr5:141338759-141512979	0	0.0	0.0	-0.158	6.333E-01	15794
PCDHGA3	chr5:141344033-141346523	0	0.0	0.0	0.413	7.605E-01	16734
PCDHGA1	chr5:141330684-141512979	0	0.0	0.0	-0.435	1.611E-01	11946
PCDHGA6	chr5:141374083-141512979	0	0.0	0.0	-0.282	2.913E-01	13243
PCDHGA7	chr5:141382738-141512979	0	0.0	-0.0	0.735	5.244E-01	15275
PCDHGA4	chr5:141355024-141512979	0	0.0	0.0	0.298	7.757E-01	16836
MIR1-1	chr20:62554305-62554376	2	0.015	0.003	0.000	1.000E+00	14219
MIR1-2	chr18:21829003-21829088	1	0.721	0.241	0.000	1.000E+00	3552
LOC389602	chr7:155962631-155968391	0	0.0	-0.0	0.000	1.000E+00	18888
PHF8	chrX:53936679-54044174	0	0.0	0.0	1.141	1.450E-33	1371
OR52J3	chr11:5046525-5047461	0	0.0	0.0	0.000	1.000E+00	18564
PHF6	chrX:134373311-134428792	2	0.276	0.092	1.762	3.279E-50	438
LOC100130950	chr17:5192006-5236003	2	0.062	0.02	0.000	1.000E+00	10962
LOC400541	chr16:70156339-70173448	0	0.0	0.0	0.000	1.000E+00	18564
PHF2	chr9:93576626-93679587	1	0.046	0.015	0.573	3.555E-06	3248
RABAC1	chr19:41956680-41959376	0	0.0	-0.001	0.591	8.844E-02	15065
PHF1	chr6:33410995-33416453	1	0.271	0.091	3.805	5.008E-05	2394
C2CD4A	chr15:62066976-62070917	1	0.0	-0.001	-0.384	8.452E-01	21220
C2CD4B	chr15:62163537-62165283	0	0.0	-0.001	0.000	1.000E+00	22233
C2CD4C	chr19:405442-409170	1	0.005	0.002	3.635	4.503E-02	8187
C2CD4D	chr1:151837862-151840557	2	0.003	-0.0	-0.443	6.360E-01	18696
GAGE4	chrX:49570433-49577753	0	0.0	0.0	0.000	1.000E+00	18564
INPP4A	chr2:98444586-98581821	1	0.0	-0.001	0.130	3.610E-01	18469
RPL29P2	chr17:7754319-7754968	0	0.0	-0.0	1.421	1.000E+00	21377
VARS2	chr6_GL000252v2_alt:2170511-2182775	0	0.0	-0.01	-0.115	9.511E-01	23869
RPS26	chr12:56041917-56044697	1	0.0	-0.003	-0.010	9.594E-01	23328
RPS27	chr1:153990754-153992155	0	0.0	-0.0	-0.195	6.871E-02	10757
RPS24	chr10:78033759-78040715	2	0.0	-0.001	-0.127	2.736E-01	16605
RPS25	chr11:119015712-119018347	0	0.0	-0.001	-0.271	2.978E-02	12871
RPS23	chr5:82273319-82278416	0	0.0	-0.0	-0.183	1.041E-01	13031
RPS20	chr8:56068179-56074581	3	0.028	0.008	-0.060	6.054E-01	10706
RPS21	chr20:62387064-62388520	0	0.0	-0.003	-0.225	3.487E-01	19599
RPS28	chr19:8321499-8322396	0	0.0	-0.01	0.545	3.318E-01	20268
RPS29	chr14:49583572-49598710	2	0.05	0.016	-0.534	4.082E-03	4916
OR1E2	chr17:3432869-3433841	0	0.0	0.0	0.000	1.000E+00	18564
OR1E3	chr17:3116593-3117457	1	0.0	0.0	0.000	1.000E+00	17131
OR1E1	chr17:3397465-3398410	0	0.0	0.0	0.000	1.000E+00	18564
CHMP1B	chr18:11851389-11854449	2	0.699	0.233	-0.134	2.158E-01	2546
CHMP1A	chr16:89644430-89657785	1	0.0	-0.002	0.448	1.690E-01	16877
ARHGEF9-IT1	chrX:63670195-63671502	0	0.0	0.0	0.000	1.000E+00	18564
PREB	chr2:27130755-27134675	1	0.0	-0.001	1.121	5.892E-19	3071
GOLGA6L5P	chr15:84506167-84516847	0	0.0	0.0	-0.438	8.138E-01	17126
PREP	chr6:105277566-105403124	9	0.235	0.078	0.962	3.128E-18	1041
RPL31P11	chr1:161683702-161685252	1	0.069	0.022	2.386	1.000E+00	10790
ITPK1-AS1	chr14:93067451-93072133	1	0.004	-0.002	0.000	1.000E+00	23240
LOC100129636	chr6:29036020-29076740	1	0.005	0.002	0.000	1.000E+00	14818
MIEN1	chr17:39728499-39730563	1	0.002	-0.002	0.345	3.727E-02	14043
GDNF-AS1	chr5:37839883-37875798	1	0.001	0.0	0.000	1.000E+00	17326
LOC101928748	chr9:115119538-115138409	1	0.0	0.0	0.000	1.000E+00	18249
NBAS	chr2:15166907-15561348	1	0.022	0.007	0.052	7.741E-01	11709
LBX1-AS1	chr10:101229593-101238859	0	0.0	-0.0	0.000	1.000E+00	19486
NIF3L1	chr2:200891917-200903932	0	0.0	-0.0	-0.277	8.566E-02	11795
TMBIM6	chr12:49741808-49764934	0	0.0	-0.001	-0.023	8.640E-01	22232
MIR6862-2	chr16:28390981-28391051	0	0.0	-0.0	0.000	1.000E+00	18804
TMBIM4	chr12:66136935-66170072	0	0.0	-0.0	-0.205	1.584E-01	14673
MIR3910-1	chr9:91636250-91636361	1	0.004	0.001	0.000	1.000E+00	15097
TMBIM1	chr2:218274191-218290002	0	0.0	-0.03	-0.389	4.041E-01	21133
MIR3910-2	chr9:91636266-91636345	1	0.004	0.001	0.000	1.000E+00	15082
DRD4	chr11:637304-640705	2	0.027	0.006	0.681	1.000E+00	13195
DRD5	chr4:9781633-9784009	0	0.0	0.0	0.104	1.000E+00	18564
DRD2	chr11:113409594-113475279	2	0.144	0.048	2.059	1.013E-13	1462
DRD3	chr3:114128651-114178776	1	0.002	0.001	0.000	1.000E+00	15865
DRD1	chr5:175440037-175444218	1	0.0	-0.0	0.000	1.000E+00	19902
MGMT	chr10:129467240-129770983	2	0.208	0.07	0.457	3.591E-01	5925
SLC25A3P1	chr1:53438369-53440020	0	0.0	-0.0	0.000	1.000E+00	19911
GLG1	chr16:74447427-74607144	1	0.001	0.0	-0.576	1.127E-11	3286
TTC9C	chr11:62728072-62738636	1	0.0	-0.002	-0.065	8.107E-01	21952
TTC9B	chr19:40216057-40218399	0	0.0	-0.002	-0.588	7.349E-01	21845
NOSIP	chr19:49555709-49580556	0	0.0	-0.012	0.565	7.706E-02	16480
ST7-AS1	chr7:116952446-116954334	2	0.005	0.001	0.000	1.000E+00	15472
ST7-AS2	chr7:117072071-117090781	1	0.604	0.136	0.000	1.000E+00	5992
LINC00159	chr21:32080480-32086295	0	0.0	0.0	0.000	1.000E+00	18564
LINC00158	chr21:25385819-25431701	1	0.0	0.0	0.000	1.000E+00	18298
ENTPD7	chr10:99659376-99711245	0	0.0	-0.0	1.418	4.103E-18	2703
GOLGA8IP	chr15:30604029-30611752	0	0.0	0.0	0.405	1.000E+00	18564
ENTPD5	chr14:73963230-74019323	0	0.0	0.0	-0.931	2.650E-11	3442
ENTPD4	chr8:23429151-23457731	0	0.0	-0.002	0.482	1.574E-04	8818
ENTPD3	chr3:40387155-40424999	1	0.347	0.115	-0.542	2.888E-01	4646
ENTPD2	chr9:137048098-137054051	2	0.81	0.267	0.699	3.306E-02	1653
ENTPD1	chr10:95755915-95877266	1	0.779	0.26	-1.118	7.270E-11	711
ENTPD8	chr9:137434363-137441449	0	0.0	-0.002	2.268	3.151E-01	19010
DLEC1	chr3:38039204-38122741	0	0.0	-0.003	0.368	8.167E-01	22660
SNAPC2	chr19:7920981-7923251	0	0.0	-0.001	0.977	5.483E-02	13149
SNAPC1	chr14:61762356-61796428	1	0.01	0.003	0.307	1.499E-01	9201
SNAPC5	chr15:66489748-66497815	1	0.003	0.001	0.018	9.349E-01	15627
SNAPC4	chr9:136375568-136398437	0	0.0	-0.0	-0.343	2.575E-01	14148
RSPH10B	chr7:5926145-5970683	2	0.048	0.016	-0.682	5.049E-01	9257
XIAP	chrX:123859811-123913979	1	0.0	-0.002	0.119	4.367E-01	20037
MIR3074	chr9:95086013-95086094	3	0.588	0.196	0.000	1.000E+00	4512
HAGLROS	chr2:176178165-176179009	1	0.001	0.0	0.000	1.000E+00	16650
HESX1	chr3:57197915-57200252	0	0.0	-0.0	-0.197	8.624E-01	18752
ZFP14	chr19:36334452-36379203	0	0.0	0.0	-0.315	3.538E-02	9851
ARNTL2-AS1	chr12:27389788-27446634	2	0.048	0.016	0.000	1.000E+00	11416
MHENCR	chr20:63627234-63628824	1	0.141	0.046	0.000	1.000E+00	9038
FAM239B	chrX:3850991-3882313	0	0.0	0.0	0.000	1.000E+00	18564
LUADT1	chr6:147158924-147180992	0	0.0	0.0	0.000	1.000E+00	18564
LOC105374042	chr3:112302477-112332751	1	0.001	0.0	0.000	1.000E+00	16841
CAGE1	chr6:7326653-7389709	1	0.0	-0.0	-2.766	1.000E+00	20700
PROCR	chr20:35171936-35177362	1	0.08	0.019	-0.275	2.059E-01	7457
ODF3	chr11:196760-200258	0	0.0	0.0	0.000	1.000E+00	18564
ODF2	chr9:128455154-128494840	1	0.018	0.006	0.104	4.025E-01	10106
ODF1	chr8:102551619-102561017	2	0.214	0.065	0.000	1.000E+00	8061
GSG1L2	chr17:9802385-9822071	5	0.246	0.082	0.000	1.000E+00	7481
ODF4	chr17:8339839-8346045	0	0.0	-0.002	0.000	1.000E+00	23183
LINC00845	chr10:61016274-61026417	5	0.462	0.15	0.000	1.000E+00	5628
LINC00844	chr10:58999517-59001617	3	1.069	0.358	0.000	1.000E+00	1398
LINC00847	chr5:180830956-180835726	4	0.141	0.047	0.000	1.000E+00	8976
LINC00841	chr10:43912401-43914506	1	0.008	0.003	0.000	1.000E+00	14250
LINC00840	chr10:43859410-43895433	1	0.0	0.0	0.000	1.000E+00	17595
LINC00842	chr10:46398361-46453306	1	0.054	0.018	0.000	1.000E+00	11127
ALOX12	chr17:6996064-7010736	1	0.002	-0.0	0.620	5.538E-01	17541
ATP2B2-IT2	chr3:10626015-10626807	1	0.033	0.011	0.000	1.000E+00	12125
KIF3B	chr20:32277650-32335008	1	0.564	0.188	0.322	1.776E-03	1969
KIF3C	chr2:25926585-25982574	1	0.043	-0.022	-0.280	4.577E-02	15723
KIF3A	chr5:132692626-132737578	1	0.0	-0.0	0.173	2.331E-01	14477
YAE1	chr7:39566375-39612089	2	0.001	-0.0	-0.279	5.543E-02	11947
LINC00851	chr20:18379048-18381483	0	0.0	0.0	0.000	1.000E+00	18564
TMEFF1	chr9:100473237-100577636	0	0.0	-0.0	0.544	8.738E-01	17897
TMEFF2	chr2:191949045-192194933	0	0.0	0.0	-0.790	9.077E-05	6153
SDC4P	chr22:30481289-30481756	1	0.011	-0.0	0.000	1.000E+00	20331
CLMAT3	chr5:151676944-151687907	1	0.0	-0.001	0.000	1.000E+00	22866
STAMBP	chr2:73828966-73873661	2	0.077	0.024	-0.081	5.092E-01	8553
MUTYH	chr1:45329241-45340470	0	0.0	-0.0	0.326	4.480E-01	15967
AATBC	chr21:43805757-43812567	0	0.0	-0.001	0.000	1.000E+00	22625
PGM2L1	chr11:74330311-74398465	1	0.0	-0.002	-0.929	1.392E-04	8870
LOC401312	chr7:22649959-22665533	3	0.251	0.083	0.000	1.000E+00	7466
SUCNR1	chr3:151873642-151884619	1	0.002	0.0	0.000	1.000E+00	16859
FAM209B	chr20:56533245-56536518	2	0.007	-0.0	1.243	1.000E+00	20241
TBXA2R	chr19:3594505-3606833	0	0.0	-0.001	0.620	4.811E-01	19699
SEL1L	chr14:81498809-81533861	1	0.0	-0.0	-0.275	3.587E-02	12370
FAM209A	chr20:56524728-56526152	2	0.005	-0.0	-1.185	1.000E+00	20747
CGB8	chr19:49047637-49049111	0	0.0	-0.002	0.000	1.000E+00	22956
CGB5	chr19:49043844-49045311	0	0.0	-0.002	0.000	1.000E+00	23009
CGB7	chr19:49054273-49055740	0	0.0	-0.001	-1.190	1.000E+00	22814
CGB1	chr19:49035568-49036934	0	0.0	-0.001	0.104	1.000E+00	22937
PDSS1	chr10:26697423-26746797	0	0.0	-0.0	-0.588	5.381E-03	8332
CGB3	chr19:49022868-49024375	0	0.0	-0.002	0.969	1.000E+00	23010
SNORD98	chr10:68755171-68755238	1	0.236	0.079	0.000	1.000E+00	7604
SNORD99	chr1:28578742-28578822	1	0.0	-0.003	0.000	1.000E+00	23443
MIR1321	chrX:85835779-85835858	1	0.009	0.003	0.000	1.000E+00	14178
SNORD95	chr5:181243313-181243376	4	0.245	0.082	0.000	1.000E+00	7492
MIR1323	chr19:53671967-53672040	0	0.0	-0.0	0.000	1.000E+00	19351
SNORD97	chr11:10801466-10801608	0	0.0	-0.004	0.000	1.000E+00	23727
SNORD90	chr9:122880212-122880319	0	0.0	-0.0	0.000	1.000E+00	20904
MIR1324	chr3:75630762-75630858	0	0.0	0.0	0.000	1.000E+00	18564
SNORD92	chr2:28913661-28913750	0	0.0	-0.0	0.000	1.000E+00	19762
SNORD93	chr7:22856612-22856686	2	0.0	0.0	0.000	1.000E+00	18093
CNTLN	chr9:17134990-17302051	0	0.0	0.0	0.228	7.333E-02	10655
MIR3199-1	chr22:27920524-27920612	3	1.057	0.353	0.000	1.000E+00	1431
MIR3199-2	chr22:27920525-27920611	3	1.059	0.354	0.000	1.000E+00	1422
CENPVL2	chrX:51710511-51712130	0	0.0	0.0	0.000	1.000E+00	18564
KC6	chr18:41480270-41520677	0	0.0	0.0	0.000	1.000E+00	18564
EMP2	chr16:10528421-10580716	1	0.016	-0.002	-0.524	2.476E-10	5128
EMP3	chr19:48325371-48330553	2	0.013	-0.003	3.171	3.294E-01	19372
EMP1	chr12:13196667-13216774	3	0.796	0.261	2.928	2.179E-07	884
TMSB4X	chrX:12975106-12977227	2	0.003	-0.002	-0.091	6.597E-01	21391
TMSB4Y	chrY:13703566-13706022	0	0.0	0.0	-0.426	2.201E-01	12587
CCDC22	chrX:49235466-49250526	0	0.0	0.0	0.788	1.053E-02	8615
CCDC25	chr8:27733315-27772653	2	0.331	0.11	-0.041	8.322E-01	6198
CCDC24	chr1:43991708-43996526	0	0.0	-0.002	0.213	5.250E-01	20524
CCDC27	chr1:3752400-3771645	0	0.0	-0.0	-1.315	1.843E-02	10762
CCDC26	chr8:129351693-129575018	2	0.143	0.043	0.000	1.000E+00	9158
VHL	chr3:10141634-10153670	0	0.0	-0.001	-0.138	3.009E-01	18011
LOC100506571	chr1:228073908-228076550	0	0.0	-0.001	0.000	1.000E+00	21991
FIBIN	chr11:26994080-26997085	3	0.005	0.002	0.104	1.000E+00	14990
LINC02143	chr5:164448421-164467402	1	0.029	0.01	0.000	1.000E+00	12358
LINC02140	chr16:54366006-54370699	3	0.054	0.018	0.000	1.000E+00	11132
LINC02141	chr16:59855352-60053971	0	0.0	0.0	0.000	1.000E+00	18564
LINC02146	chr5:20612624-20615535	0	0.0	0.0	0.000	1.000E+00	18564
LINC02147	chr5:117730360-118266062	2	0.646	0.216	0.000	1.000E+00	4058
LINC02145	chr5:6310440-6337292	0	0.0	0.0	0.000	1.000E+00	18564
CDKN3	chr14:54396954-54420216	0	0.0	-0.001	0.098	6.634E-01	20310
LINC02148	chr5:118282573-118284777	0	0.0	0.0	0.000	1.000E+00	18564
LINC02149	chr5:15191645-15266560	1	0.002	0.001	0.000	1.000E+00	15964
ZEB2-AS1	chr2:144519613-144520898	0	0.0	0.0	0.000	1.000E+00	18564
HNMT	chr2:137964237-137967444	1	0.007	0.002	-1.572	8.347E-43	908
UBE2G2	chr21:44768579-44801836	1	0.143	0.042	-0.596	1.805E-22	1035
UBE2G1	chr17:4269216-4366674	3	0.215	0.069	0.929	8.877E-28	788
KCTD20	chr6:36442766-36491143	2	0.003	-0.001	-0.100	4.910E-01	18950
KCTD21	chr11:78171243-78188629	2	0.004	0.001	0.616	2.180E-05	4737
LOC100506688	chr5:987176-997340	0	0.0	-0.001	0.000	1.000E+00	22365
DCAF5	chr14:69089204-69153197	1	0.039	0.013	0.302	4.423E-04	4298
TRDN-AS1	chr6:123439603-123471756	0	0.0	0.0	0.000	1.000E+00	18564
LOC100506682	chr7:127476882-127485804	0	0.0	0.0	0.000	1.000E+00	18564
RANBP3L	chr5:36250611-36301902	3	0.727	0.243	-0.165	7.744E-01	3205
HEPHL1	chr11:94021211-94114208	0	0.0	-0.0	0.000	1.000E+00	19941
LOC729603	chr6:160093081-160096212	3	0.637	0.213	0.000	1.000E+00	4118
LOC729609	chrX:19986816-19989779	2	0.001	0.0	0.000	1.000E+00	16777
SGPL1	chr10:70815947-70881175	0	0.0	-0.0	0.432	4.422E-05	7430
APBB1	chr11:6395123-6404933	0	0.0	-0.001	0.258	2.942E-01	18116
APBB2	chr4:40810026-40857192	2	0.027	0.005	-0.088	6.387E-01	11563
NT5C1B-RDH14	chr2:18554722-18589580	0	0.0	0.0	0.000	1.000E+00	18564
LINC01495	chr11:22445671-22492019	0	0.0	0.0	0.000	1.000E+00	18564
LINC01494	chr2:218900814-218930637	1	0.0	-0.001	0.000	1.000E+00	21957
LINC01497	chr17:69961706-69983544	2	0.001	0.0	0.000	1.000E+00	16358
LINC01496	chrX:51499908-51507441	1	0.328	0.11	0.000	1.000E+00	6657
LINC01491	chr15:47803383-47846236	4	0.037	0.012	0.000	1.000E+00	11905
LINC01490	chr12:80763153-80770715	3	0.003	0.001	0.000	1.000E+00	15653
LINC01493	chr11:38648857-38655249	0	0.0	0.0	0.000	1.000E+00	18564
LINC01492	chr9:103140527-103325033	1	0.017	0.006	0.000	1.000E+00	13239
LINC01499	chr11:41714567-41836442	1	0.011	0.004	0.000	1.000E+00	13882
LINC01498	chr12:108459424-108473689	0	0.0	-0.0	0.000	1.000E+00	19009
WDR7	chr18:56651384-57029805	1	0.486	0.163	0.307	3.240E-02	2835
WDR6	chr3:49007390-49015953	1	0.0	0.0	0.460	3.836E-04	6669
WDR5	chr9:134136087-134159972	1	0.008	-0.0	-0.191	2.133E-02	11075
WDR4	chr21:42849225-42879589	3	0.0	-0.002	-0.616	1.918E-02	13023
WDR3	chr1:117929748-117960426	0	0.0	0.0	-1.207	6.443E-37	1243
DIAPH1	chr5:141515020-141619055	1	0.002	-0.004	0.162	3.037E-02	14236
WDR1	chr4:10074338-10116949	1	0.007	0.002	0.815	6.790E-22	1610
DIAPH3	chr13:59665588-60163985	0	0.0	0.0	0.158	4.253E-01	14315
SMR3B	chr4:70383077-70390244	0	0.0	0.0	0.000	1.000E+00	18564
SMR3A	chr4:70360775-70367106	0	0.0	0.0	0.000	1.000E+00	18564
COX6A1	chr12:120438089-120440742	1	0.053	0.016	0.189	2.779E-01	8060
COX6A2	chr16:31427730-31428428	0	0.0	0.0	0.000	1.000E+00	18564
LOC105370361	chr13:110121701-110125234	8	0.297	0.099	0.000	1.000E+00	6971
LINC01729	chr20:5507874-5510002	2	0.0	0.0	0.000	1.000E+00	18322
LINC01728	chr20:43894717-43895471	1	0.045	0.015	0.000	1.000E+00	11546
POU2AF1	chr11:111352255-111379432	3	0.052	0.005	-0.522	4.304E-01	10452
LINC01723	chr20:12950339-12951627	2	0.477	0.16	0.000	1.000E+00	5359
LINC01722	chr20:12865203-12952519	2	0.41	0.137	0.000	1.000E+00	5940
LINC01721	chr20:24199766-24224588	0	0.0	0.0	0.000	1.000E+00	18564
LINC01720	chr1:190624889-190801658	1	0.107	0.036	0.000	1.000E+00	9635
LINC01727	chr20:21570023-21615722	0	0.0	0.0	0.000	1.000E+00	18564
LINC01726	chr20:21610786-21703585	0	0.0	0.0	0.000	1.000E+00	18564
LINC01725	chr1:83575788-83860996	1	0.002	0.001	0.000	1.000E+00	16000
LINC01724	chr1:196044879-196088715	0	0.0	0.0	0.000	1.000E+00	18564
LOC105370362	chr13:110813704-110820066	5	1.193	0.397	0.000	1.000E+00	1145
XRRA1	chr11:74840909-74949187	0	0.0	-0.0	0.048	7.568E-01	19818
NDNF	chr4:121035626-121072518	0	0.0	0.0	0.000	1.000E+00	18564
MAGEE2	chrX:75782987-75785244	0	0.0	0.0	0.000	1.000E+00	18564
MAGEE1	chrX:76427652-76431353	0	0.0	0.0	0.097	7.959E-01	16989
XIST	chrX:73820650-73852753	0	0.0	0.0	0.000	1.000E+00	18564
CD27-AS1	chr12:6439000-6451517	1	0.241	0.077	0.000	1.000E+00	7647
RAMAC	chr15:82986202-82991057	2	0.389	0.13	0.282	3.154E-02	3244
LOC100505915	chr16:15094410-15109197	0	0.0	0.0	0.000	1.000E+00	18564
LOC105371795	chr17:45168804-45171485	1	0.41	0.106	0.000	1.000E+00	6770
SNX31	chr8:100572883-100649665	3	0.018	0.003	-1.004	4.158E-01	10804
SNX30	chr9:112750853-112874987	3	0.197	0.065	0.214	1.314E-01	5089
LOC105374312	chr3:125774713-125797953	0	0.0	0.0	0.000	1.000E+00	18564
SNX32	chr11:65833938-65853701	1	0.417	0.138	0.942	2.516E-02	3052
IRGQ	chr19:43584366-43596135	1	0.001	-0.001	0.555	1.719E-06	6826
CHRAC1	chr8:140511297-140517153	2	0.113	0.037	0.067	6.801E-01	8317
IRGC	chr19:43716061-43720017	1	0.229	0.064	0.104	1.000E+00	8129
IRGM	chr5:150846522-150902402	1	0.832	0.279	-0.658	6.983E-01	2454
APELA	chr4:164876987-164897527	0	0.0	0.0	-3.494	5.696E-64	700
LINC00458	chr13:54126862-54132871	0	0.0	0.0	0.000	1.000E+00	18564
LINC00459	chr13:62323656-62328835	0	0.0	0.0	0.000	1.000E+00	18564
LINC00452	chr13:113895102-113921317	0	0.0	-0.002	0.000	1.000E+00	23118
C1orf146	chr1:92218015-92245810	0	0.0	0.0	0.392	1.000E+00	18564
LINC00456	chr13:97172381-97179622	0	0.0	-0.003	0.000	1.000E+00	23527
LINC00457	chr13:34435450-34640685	0	0.0	0.0	0.000	1.000E+00	18564
LINC00454	chr13:113878628-113883486	0	0.0	-0.003	0.000	1.000E+00	23579
C1orf143	chr1:218510094-218525978	5	0.027	0.007	0.000	1.000E+00	12779
LOC112268068	chr10:58325628-58329679	1	0.0	-0.001	0.000	1.000E+00	22383
GABRR1	chr6:89177503-89217777	0	0.0	-0.0	19.130	2.624E-08	4730
GABRR2	chr6:89254465-89315299	0	0.0	-0.0	0.347	8.287E-01	19099
GABRR3	chr3:97986682-98035304	3	0.003	0.001	-3.339	1.000E+00	15452
TRIM59	chr3:160435502-160449838	1	0.007	0.002	-0.686	2.088E-11	2702
TRIM58	chr1:247857198-247880136	0	0.0	0.0	0.006	1.000E+00	18564
TRIM55	chr8:66127042-66175483	1	0.0	-0.012	0.104	1.000E+00	24123
TRIM54	chr2:27282428-27307439	1	0.106	0.034	-0.961	4.985E-01	7856
TRIM56	chr7:101085438-101091738	1	0.154	0.025	-0.366	3.459E-06	2968
RNASET2	chr6:166922114-166956550	2	0.099	0.033	-0.005	9.902E-01	9794
TRIM50	chr7:73312535-73325575	0	0.0	0.0	0.000	1.000E+00	18564
TRIM52	chr5:181255146-181261118	3	0.83	0.278	0.213	7.851E-02	1683
CCNDBP1	chr15:43185267-43197177	1	0.001	-0.0	-0.251	1.473E-01	13537
ZNF213	chr16:3135132-3142804	0	0.0	-0.001	0.573	1.753E-01	15471
MRPL45P2	chr17:47450226-47492620	0	0.0	0.0	-0.056	9.277E-01	17989
SPIN3	chrX:56990830-56995555	0	0.0	0.0	-0.371	6.431E-03	8220
NUS1	chr6:117675459-117710723	0	0.0	0.0	0.151	3.093E-01	13392
ZNF212	chr7:149239650-149255609	1	0.477	0.159	-0.060	7.998E-01	4960
LOC728715	chr12:9397056-9407414	0	0.0	0.0	0.000	1.000E+00	18564
NREP	chr5:111729302-111758218	1	0.189	0.063	-0.315	1.503E-02	3979
MISP3	chr19:14073008-14075062	0	0.0	-0.004	1.305	1.784E-01	17923
ATP6V1E1	chr22:17592135-17628822	3	0.944	0.315	0.173	2.244E-01	1407
ATP6V1E2	chr2:46511834-46542557	0	0.0	-0.0	-0.526	8.496E-03	10238
KRTCAP2	chr1:155169407-155173328	2	0.055	0.003	0.252	9.558E-02	8578
KRTCAP3	chr2:27442365-27446481	0	0.0	-0.0	-0.440	4.969E-02	10811
SOX9-AS1	chr17:72079937-72120793	3	0.291	0.098	0.000	1.000E+00	7019
HOXD9	chr2:176122684-176124917	1	0.043	0.014	0.104	1.000E+00	11647
MAB21L4	chr2:240886047-240896156	1	0.0	-0.0	-1.164	2.592E-04	7412
MYOG	chr1:203083128-203086038	0	0.0	-0.002	0.000	1.000E+00	23059
MAB21L1	chr13:35473788-35476695	0	0.0	0.0	0.969	1.000E+00	18564
MAB21L2	chr4:150581924-150584693	2	0.003	0.001	-3.347	1.000E+00	15510
MAB21L3	chr1:116111754-116135240	5	1.508	0.502	0.264	4.215E-01	546
HSD17B8	chr6_GL000254v2_alt:4640589-4642784	0	0.0	0.0	-0.430	8.191E-01	17166
C1orf229	chr1:247110159-247112417	0	0.0	0.0	0.000	1.000E+00	18564
HSD17B1	chr17:42552557-42555214	0	0.0	-0.002	-0.341	3.200E-01	19055
HSD17B2	chr16:82035252-82098534	1	0.937	0.314	0.366	6.079E-01	1766
HSD17B3	chr9:96235305-96302176	0	0.0	-0.0	18.527	1.000E+00	21466
HSD17B4	chr5:119452442-119542335	0	0.0	-0.002	0.192	2.185E-02	12940
HSD17B6	chr12:56763217-56787790	1	0.777	0.26	-1.745	3.969E-23	429
HSD17B7	chr1:162790701-162798143	1	0.003	-0.0	0.304	2.366E-01	14986
ALDH3B2	chr11:67662161-67681224	1	0.578	0.185	-1.132	3.207E-07	1297
ALDH3B1	chr11:68010304-68029282	7	0.115	0.036	-0.568	1.787E-01	6379
LOC101929583	chr9:40499730-40566583	0	0.0	0.0	0.000	1.000E+00	18564
LOC101929586	chr15:80554610-80562944	1	0.197	0.066	0.000	1.000E+00	8050
ZNF219	chr14:21090045-21099014	0	0.0	-0.0	0.469	4.643E-01	16954
PARD3	chr10:34109559-34815325	1	0.098	0.033	0.093	4.816E-01	7874
PSKH2	chr8:86047110-86069697	2	0.255	0.085	0.000	1.000E+00	7390
PSKH1	chr16:67893271-67929678	2	0.0	-0.002	0.570	1.280E-02	12243
TMEM41B	chr11:9280654-9314768	0	0.0	0.0	0.269	3.818E-02	9923
IL1RL1	chr2:102311501-102346100	3	0.717	0.239	0.223	8.503E-01	3364
IL1RL2	chr2:102186972-102240001	5	0.023	0.003	0.392	1.000E+00	14298
PEBP1	chr12:118135883-118145588	0	0.0	-0.001	-0.209	2.258E-02	12310
PEBP4	chr8:22713251-22941077	2	0.005	-0.001	0.397	7.373E-01	21489
C12orf60	chr12:14803571-14823857	1	0.22	0.069	-1.452	2.145E-04	2804
CEP192	chr18:12991361-13125052	1	0.028	0.009	-0.337	6.106E-02	7067
UTP14A	chrX:129906120-129929762	1	0.012	0.004	-0.698	5.475E-13	2328
TNFRSF21	chr6:47231526-47309947	0	0.0	-0.0	-1.473	8.551E-37	1519
UTP14C	chr13:52024690-52033600	8	1.198	0.401	0.443	9.372E-01	1093
TNFRSF25	chr1:6461153-6466195	1	0.025	0.002	-0.294	7.328E-01	13011
PROSER1	chr13:39009864-39038076	1	0.006	0.002	0.181	1.742E-01	9741
PROSER2	chr10:11823397-11872277	1	0.045	0.011	0.801	3.289E-04	4362
PROSER3	chr19:35758142-35769175	0	0.0	-0.0	-0.226	4.575E-01	17241
HTATIP2	chr11:20364140-20367654	1	0.0	0.0	-0.452	2.147E-02	9214
SLX4IP	chr20:10435302-10628034	3	0.008	0.003	-0.767	4.995E-06	4123
MAMLD1	chrX:150445453-150514178	0	0.0	0.0	-0.068	9.100E-01	17851
CNOT4	chr7:135361794-135510127	0	0.0	-0.0	0.105	4.903E-01	15142
HUS1B	chr6:655938-656964	0	0.0	-0.0	0.000	1.000E+00	19570
SLC29A4	chr7:5282929-5304073	1	0.003	0.001	0.740	3.499E-02	8318
SLC29A3	chr10:71319252-71363390	2	0.011	-0.002	-0.306	1.647E-01	16811
SLC29A2	chr11:66362520-66372476	3	0.982	0.312	-0.551	6.425E-03	1000
SLC29A1	chr6:44219504-44234151	0	0.0	-0.018	-1.251	1.729E-23	2862
RSC1A1	chr1:15659712-15662030	0	0.0	-0.0	0.109	9.533E-01	20895
FRG1DP	chr20:29080389-29096832	0	0.0	0.0	0.000	1.000E+00	18564
LOC645752	chr15:77914216-77926846	0	0.0	-0.001	0.000	1.000E+00	22835
C6orf201	chr6:4079205-4130765	2	0.429	0.143	0.807	5.707E-01	4839
CFAP157	chr9:127706991-127714024	2	0.0	-0.0	-0.061	9.281E-01	19144
C6orf203	chr6:107028171-107051586	2	0.012	0.004	-0.528	3.374E-04	4965
MRAS	chr3:138347647-138405535	1	0.011	0.003	-0.147	7.648E-01	12634
MRAP	chr21:32291812-32314783	2	0.006	0.002	1.707	1.000E+00	14841
SARM1	chr17:28371661-28401038	1	0.0	-0.0	-0.134	3.447E-01	17243
BUB1B-PAK6	chr15:40217427-40277487	0	0.0	-0.0	2.126	1.000E+00	21248
LOC104968399	chr18:3255435-3261818	1	0.641	0.203	0.000	1.000E+00	4342
RFC5	chr12:118016660-118032237	0	0.0	-0.0	0.017	9.209E-01	19401
HTN3	chr4:70028412-70036538	1	0.14	0.047	0.182	9.177E-01	8676
HTN1	chr4:70050414-70058848	1	0.644	0.216	-0.135	9.281E-01	3946
RFC1	chr4:39287448-39366381	1	0.206	0.069	-0.113	4.209E-01	6141
RFC3	chr13:33818068-33966558	4	0.042	0.014	0.270	1.327E-01	7333
ZFHX2	chr14:23520854-23551649	1	0.142	0.047	0.034	9.467E-01	8795
CBX8	chr17:79794376-79797116	2	0.105	0.034	-0.109	6.491E-01	8417
CBX7	chr22:39130773-39152650	0	0.0	-0.001	-0.655	6.654E-04	9514
CBX6	chr22:38861426-38872334	0	0.0	-0.001	-0.277	2.424E-02	12710
CBX5	chr12:54230945-54259545	0	0.0	-0.014	-0.551	3.670E-04	10264
CBX4	chr17:79833155-79839414	3	0.508	0.168	1.438	1.331E-12	971
CBX3	chr7:26201210-26213607	2	0.001	0.0	-0.578	2.848E-06	4549
CBX2	chr17:79778177-79787650	2	0.028	0.007	-0.146	5.943E-01	11007
LRRC52-AS1	chr1:165476841-165582155	0	0.0	0.0	0.000	1.000E+00	18564
CLASRP	chr19:45039039-45070956	1	0.0	-0.001	0.263	3.113E-01	18002
PPP1R12A-AS1	chr12:79935280-79941395	3	0.024	0.008	0.000	1.000E+00	12680
CKS2	chr9:89311194-89316703	0	0.0	-0.0	0.040	8.746E-01	18971
ACADSB	chr10:123008912-123058290	0	0.0	-0.0	-0.366	3.554E-03	8782
SHOC1	chr9:111686518-111795008	1	0.005	0.001	0.000	1.000E+00	15174
SHOC2	chr10:110919369-111013667	3	0.018	0.005	0.594	1.940E-05	4070
HKR1	chr19:37334623-37364455	1	0.051	0.017	-0.169	1.356E-01	7126
CDH23-AS1	chr10:71508152-71511920	2	0.002	0.001	0.000	1.000E+00	16072
ERCC8	chr5:60873831-60945078	1	0.0	0.0	-0.076	7.434E-01	16409
OR10Z1	chr1:158606438-158607380	0	0.0	0.0	1.710	1.000E+00	18564
ERCC1	chr19:45407332-45423919	0	0.0	-0.006	-0.094	6.745E-01	22329
ERCC2	chr19:45358760-45370587	0	0.0	-0.002	-0.059	8.541E-01	22570
ERCC3	chr2:127257289-127294094	1	0.0	-0.0	-0.004	9.717E-01	20796
ERCC4	chr16:13920156-13952348	0	0.0	-0.0	-0.067	7.910E-01	20580
ERCC5	chr13:102845840-102876001	0	0.0	0.0	-0.381	3.798E-03	7883
ERCC6	chr10:49515104-49539123	3	0.499	0.167	0.100	6.196E-01	4451
CD244	chr1:160830159-160862902	2	0.258	0.086	2.513	1.000E+00	7350
MRPS16	chr10:73248842-73252693	2	0.468	0.157	-0.198	9.497E-02	3262
MRPS15	chr1:36455760-36464439	0	0.0	-0.022	0.054	7.429E-01	23106
MRPS14	chr1:175012957-175023455	0	0.0	-0.001	-0.134	2.621E-01	16730
MRPS12	chr19:38930707-38933019	2	0.012	0.0	-0.013	9.802E-01	16296
MRPS11	chr15:88467452-88480767	0	0.0	-0.001	0.168	2.858E-01	18060
MRPS10	chr6:42206800-42217895	1	0.05	0.005	0.022	8.950E-01	12828
CD248	chr11:66314486-66317044	5	0.493	0.157	0.000	1.000E+00	5411
LINC02285	chr14:101120855-101123545	2	0.004	0.001	0.000	1.000E+00	15103
LOC100131107	chr1:152079412-152080924	5	0.878	0.292	0.000	1.000E+00	2482
PFKP	chr10:3067519-3136805	1	0.341	0.111	0.692	4.119E-03	2875
PFKM	chr12:48122646-48146404	1	0.007	0.001	-0.390	5.110E-10	3143
PFKL	chr21:44300033-44327381	1	0.033	0.011	0.536	2.798E-01	8641
PRIMPOL	chr4:184649612-184694959	0	0.0	-0.0	-0.088	7.569E-01	19395
SNURF	chr15:24954922-24968829	2	0.693	0.232	0.515	3.682E-01	2828
WARS	chr14:100333787-100376343	1	0.011	0.001	-0.118	1.634E-01	9904
THOP1	chr19:2785459-2813604	1	0.0	-0.0	0.338	1.635E-01	13461
SNORA15B-2	chr7:65070537-65070672	0	0.0	0.0	0.000	1.000E+00	18564
SNORA15B-1	chr7:65070537-65070672	0	0.0	0.0	0.000	1.000E+00	18564
CLEC4M	chr19:7763148-7769605	0	0.0	-0.0	-0.389	8.418E-01	20915
CLEC4G	chr19:7728956-7732171	0	0.0	-0.002	-2.339	1.000E+00	22992
CLEC4F	chr2:70808644-70820600	0	0.0	0.0	-1.713	1.000E+00	18564
CLEC4E	chr12:8533304-8540962	1	0.005	0.002	-1.735	3.291E-01	11016
CLEC4D	chr12:8513539-8522364	1	0.001	0.0	0.000	1.000E+00	16828
CLEC4C	chr12:7729414-7749473	2	0.224	0.075	0.104	1.000E+00	7729
CLEC4A	chr12:8123631-8138607	1	0.0	-0.0	-0.220	8.687E-01	17658
SSR1	chr6:7281142-7313314	1	0.007	0.002	0.864	2.148E-13	2436
SSR2	chr1:156009047-156020967	1	0.001	-0.005	0.633	1.499E-14	4134
SSR3	chr3:156539552-156554125	5	0.096	0.03	1.479	1.772E-36	763
SSR4	chrX:153794448-153798512	0	0.0	0.0	0.219	3.368E-01	13628
CTTNBP2NL	chr1:112396177-112461164	2	0.42	0.138	-0.555	2.435E-05	1910
CASP8AP2	chr6:89829899-89874436	2	0.0	0.0	0.022	9.345E-01	16578
APOC4	chr19:44942237-44945496	0	0.0	-0.001	-2.050	1.000E+00	22701
APOC2	chr19:44945981-44949566	0	0.0	-0.001	2.164	1.000E+00	22504
APOC3	chr11:116829891-116833074	4	0.621	0.196	0.000	1.000E+00	4503
APOC1	chr19:44914246-44919349	0	0.0	-0.002	-0.372	2.371E-01	18074
MIR551B	chr3:168551853-168551949	0	0.0	0.0	0.000	1.000E+00	18564
MIR551A	chr1:3560695-3560790	1	0.115	0.036	0.000	1.000E+00	9583
USB1	chr16:57999598-58021618	0	0.0	-0.0	0.863	1.397E-07	5527
POU6F2	chr7:38978008-39464791	0	0.0	0.0	-0.951	4.847E-01	14779
GNPDA2	chr4:44701794-44726634	0	0.0	0.0	-0.290	4.012E-02	9965
POU6F1	chr12:51186935-51217755	1	0.007	0.002	-0.434	1.641E-01	9454
KLHDC10	chr7:130070508-130135720	0	0.0	-0.001	-0.030	8.703E-01	22023
ZFPM1	chr16:88453605-88535166	0	0.0	-0.002	1.137	6.647E-02	14538
HIF1A-AS1	chr14:61681040-61695823	3	0.001	0.0	0.000	1.000E+00	17936
PPM1K-DT	chr4:88284929-88331421	3	0.1	0.033	0.000	1.000E+00	9876
HIF1A-AS2	chr14:61747038-61749089	1	0.004	0.001	0.000	1.000E+00	16133
SLC3A2	chr11:62880871-62888883	0	0.0	-0.075	0.166	2.415E-01	19827
UBE2O	chr17:76389531-76453206	0	0.0	-0.003	0.045	8.507E-01	22794
FASTK	chr7:151076620-151080883	2	0.001	-0.005	0.531	1.553E-01	17735
MIR3918	chr6:158764660-158764753	3	0.084	0.021	0.000	1.000E+00	10897
MIR3919	chr3:159282645-159282734	0	0.0	0.0	0.000	1.000E+00	18564
MIR3915	chrX:32583655-32583752	0	0.0	0.0	0.000	1.000E+00	18564
MIR3916	chr1:247201966-247202060	0	0.0	0.0	0.000	1.000E+00	18564
MIR3917	chr1:25906361-25906454	2	0.481	0.16	0.000	1.000E+00	5349
MIR3911	chr9:127690686-127690795	2	0.0	-0.0	0.000	1.000E+00	20962
MIR3912	chr5:171386655-171386760	1	0.026	0.008	0.000	1.000E+00	12596
PAGE4	chrX:49829259-49834264	0	0.0	0.0	0.392	1.000E+00	18564
PAGE5	chrX:55220345-55224108	1	0.007	0.002	0.000	1.000E+00	14407
PAGE2	chrX:55089051-55092836	2	0.016	0.005	0.000	1.000E+00	13310
PAGE3	chrX:55258415-55264846	1	0.0	0.0	0.000	1.000E+00	17304
B9D1	chr17:19335374-19378193	6	0.784	0.26	0.208	6.315E-01	2714
PAGE1	chrX:49687450-49695993	0	0.0	0.0	0.000	1.000E+00	18564
MIR548X2	chr13:65966329-65966429	0	0.0	0.0	0.000	1.000E+00	18564
LINC01128	chr1:827590-843604	0	0.0	0.0	0.000	1.000E+00	18564
LINC01124	chr2:170712438-170714567	1	0.09	0.03	0.000	1.000E+00	10021
LINC01127	chr2:101983464-101985545	4	0.013	0.002	0.000	1.000E+00	14873
LINC01126	chr2:43227210-43228855	1	0.0	-0.009	0.000	1.000E+00	24019
LINC01121	chr2:45174340-45254941	0	0.0	0.0	0.000	1.000E+00	18564
LINC01120	chr2:131402900-131408228	1	0.005	0.002	0.000	1.000E+00	14882
LINC01123	chr2:109986979-109995281	0	0.0	0.0	0.000	1.000E+00	18564
LINC01122	chr2:58520752-59063766	0	0.0	0.0	0.000	1.000E+00	18564
PGK2	chr6:49785650-49787340	8	0.054	0.018	3.173	2.952E-01	8032
PGK1	chrX:78104168-78126827	0	0.0	0.0	-0.200	9.176E-02	10980
BECN1	chr17:42810131-42824316	1	0.003	-0.002	-0.036	8.018E-01	22075
BECN2	chr1:241957766-241959062	0	0.0	0.0	0.000	1.000E+00	18564
RPP25L	chr9:34610484-34612113	2	0.013	0.004	0.130	7.393E-01	12337
DEUP1	chr11:93330716-93438471	3	0.002	0.001	-0.520	6.301E-01	13816
MIR4641	chr6:41598722-41598788	0	0.0	-0.001	0.000	1.000E+00	22784
MIR4640	chr6_GL000252v2_alt:2147176-2147266	0	0.0	0.0	0.000	1.000E+00	18564
MIR4643	chr6:91521659-91521737	1	0.0	0.0	0.000	1.000E+00	17127
MIR4642	chr6:44435640-44435722	3	0.001	0.0	0.000	1.000E+00	17618
MIR4645	chr6:2854030-2854107	1	0.0	-0.007	0.000	1.000E+00	23960
MIR4644	chr6:170330760-170330844	0	0.0	0.0	0.000	1.000E+00	18564
MIR4647	chr6:44254205-44254285	0	0.0	-0.007	0.000	1.000E+00	23945
MIR4646	chr6_GL000252v2_alt:2948792-2948855	0	0.0	0.0	0.000	1.000E+00	18564
MIR4649	chr7:44110848-44110912	0	0.0	-0.001	0.000	1.000E+00	22245
MIR4648	chr7:2527073-2527145	1	0.0	-0.007	0.000	1.000E+00	23940
LOC285000	chr2:105593096-105610559	0	0.0	-0.0	0.000	1.000E+00	19948
FAAP100	chr17:81539884-81552403	0	0.0	-0.002	0.335	5.858E-01	21041
OXA1L	chr14:22766687-22772645	2	0.0	-0.0	-0.134	1.320E-01	14378
MIR135A2	chr12:97563811-97563911	1	0.704	0.236	0.000	1.000E+00	3632
C6orf52	chr6:10671417-10694609	0	0.0	-0.0	-0.104	9.571E-01	20949
DOCK10	chr2:224765089-224947065	3	0.426	0.141	-3.342	1.538E-60	298
DOCK11	chrX:118495908-118686160	0	0.0	0.0	1.211	8.989E-02	10956
C6orf58	chr6:127577173-127591818	2	1.272	0.426	1.732	1.000E+00	985
LPAL2	chr6:160466554-160511124	2	0.001	0.0	0.782	3.274E-01	12459
LINC00298	chr2:7922424-7976814	1	0.004	0.001	0.000	1.000E+00	15287
LINC00299	chr2:8007770-8328419	5	0.24	0.081	0.000	1.000E+00	7556
LINC00294	chr11:33076149-33079454	2	0.45	0.151	0.000	1.000E+00	5595
LINC00297	chr13:29872612-29888405	0	0.0	-0.0	0.000	1.000E+00	19829
LINC00290	chr4:181064089-181159149	2	0.001	0.0	0.000	1.000E+00	16282
DPM2	chr9:127935094-127938484	1	0.0	-0.029	-0.141	4.994E-01	21816
DPM1	chr20:50934854-50958564	2	0.022	0.003	0.072	6.012E-01	12157
LINC00293	chr8:46840885-46855785	0	0.0	0.0	0.000	1.000E+00	18564
LOC100128288	chr17:8358412-8360541	0	0.0	-0.005	0.000	1.000E+00	23755
LOC105378123	chr6:167165348-167169980	0	0.0	-0.0	0.000	1.000E+00	20454
SLC26A9-AS1	chr1:205934912-205978095	2	0.001	-0.008	0.000	1.000E+00	24006
RABGEF1	chr7:66682090-66685692	0	0.0	-0.0	0.282	8.774E-03	9386
TCP11X2	chrX:102215300-102226791	0	0.0	0.0	0.000	1.000E+00	18564
VN1R10P	chr6:27324760-27325962	1	0.0	0.0	0.000	1.000E+00	17242
MIR212	chr17:2050270-2050380	0	0.0	-0.001	0.000	1.000E+00	22741
MIR211	chr15:31065031-31065141	1	0.015	0.004	0.000	1.000E+00	13709
ARPC5L	chr9:124862117-124877733	1	0.0	-0.0	0.509	1.575E-07	5599
MIR217	chr2:55982966-55983076	1	0.424	0.142	0.000	1.000E+00	5818
CHURC1	chr14:64914360-64935366	1	0.0	-0.001	-0.446	5.032E-04	8859
MIR214	chr1:172138797-172138907	0	0.0	0.0	0.000	1.000E+00	18564
TBC1D9B	chr5:179862070-179907897	3	2.053	0.687	0.688	1.967E-05	94
ALOX12B	chr17:8072635-8087716	3	0.376	0.108	0.893	2.614E-01	4694
CDH11	chr16:64943752-65122137	0	0.0	0.0	-0.381	1.000E+00	18564
CDH10	chr5:24487099-24644978	0	0.0	0.0	-4.821	5.000E-11	3522
CDH13	chr16:82626793-83181025	0	0.0	0.0	-2.434	2.706E-17	2453
CDH12	chr5:21750865-21889847	1	0.005	0.002	0.106	9.182E-01	14482
CDH15	chr16:89171754-89195492	1	0.002	-0.0	4.219	1.516E-01	14963
CREG1	chr1:167541013-167553819	2	0.0	-0.002	-0.204	2.265E-01	17625
CREG2	chr2:101348353-101387503	0	0.0	-0.002	-1.379	3.608E-02	13756
CDH16	chr16:66908121-66918984	1	0.28	0.085	0.000	1.000E+00	7421
CDH19	chr18:66501186-66604138	0	0.0	0.0	0.392	1.000E+00	18564
CDH18	chr5:19471295-19886272	0	0.0	0.0	1.728	1.000E+00	18564
ADAM17	chr2:9488485-9555830	3	0.322	0.108	0.547	8.243E-05	2279
OR4A16	chr11:55343200-55344187	0	0.0	0.0	0.000	1.000E+00	18564
OR4A15	chr11:55367883-55368918	0	0.0	0.0	0.000	1.000E+00	18564
NIPBL	chr5:36876758-37065819	0	0.0	0.0	0.215	3.478E-01	13733
MBP	chr18:76978832-77017099	1	0.071	-0.023	-0.253	2.276E-02	14524
RBCK1	chr20:408049-410764	2	0.076	0.015	0.029	9.118E-01	11113
MIR646HG	chr20:60138491-60322256	2	0.01	0.002	0.000	1.000E+00	14398
OR7E12P	chr11:3390706-3391915	0	0.0	0.0	0.392	1.000E+00	18564
TAF7L	chrX:101268252-101293071	0	0.0	0.0	-2.049	1.000E+00	18564
HRASLS	chr3:193241221-193270855	0	0.0	0.0	0.000	1.000E+00	18564
COMMD10	chr5:116084975-116293290	1	0.052	0.017	-0.101	6.716E-01	9815
CKAP2	chr13:52455971-52476631	1	0.801	0.268	1.190	4.850E-32	312
HTR1E	chr6:86937305-87016679	0	0.0	0.0	0.000	1.000E+00	18564
HTR1F	chr3:87792836-87993831	0	0.0	-0.0	0.000	1.000E+00	19632
HTR1A	chr5:63960047-63962292	0	0.0	0.0	0.000	1.000E+00	18564
CKAP4	chr12:106237880-106247935	1	0.049	0.008	0.509	6.635E-09	2848
CKAP5	chr11:46743533-46846308	0	0.0	-0.0	0.112	4.896E-01	18566
BCL2L1	chr20:31664451-31722330	2	0.071	-0.0	1.088	4.195E-34	1579
BCL2L2	chr14:23306761-23311759	0	0.0	-0.0	0.811	2.376E-17	2669
MIR3198-1	chr22:17764179-17764259	2	0.0	-0.001	0.000	1.000E+00	21897
MIR3198-2	chr12:54231396-54231476	0	0.0	-0.003	0.000	1.000E+00	23528
LOC105377342	chr4:98658901-98664551	0	0.0	-0.0	0.000	1.000E+00	20603
ATP23	chr12:57941503-57957269	1	0.003	-0.007	-0.737	1.301E-02	13291
WNT8A	chr5:138083891-138091541	1	0.0	0.0	0.000	1.000E+00	17287
ITSN1	chr21:33642477-33838498	3	0.427	0.143	-0.730	1.842E-11	1136
ITSN2	chr2:24202865-24360528	1	0.054	0.018	0.423	3.307E-03	4700
PRAF2	chrX:49071155-49074045	0	0.0	-0.0	0.266	1.627E-01	12939
CCDC92B	chr17:2720800-2749441	1	0.01	0.001	0.000	1.000E+00	15138
LOC441455	chr9:96725820-96727467	1	0.0	0.0	0.000	1.000E+00	18078
NEGR1	chr1:71402941-72282594	0	0.0	0.0	-0.678	2.246E-02	9325
LOC102723604	chr14:51916144-51918571	1	0.003	0.001	0.000	1.000E+00	15636
MIR1260A	chr14:77266217-77266290	0	0.0	-0.001	0.000	1.000E+00	22912
TDP1	chr14:89955968-90044764	0	0.0	0.0	-1.111	1.705E-28	1637
TDP2	chr6:24649976-24666887	1	0.0	-0.0	-0.123	4.398E-01	16431
MIR1260B	chr11:96341437-96341526	5	1.025	0.343	0.000	1.000E+00	1535
TREH	chr11:118658231-118679672	0	0.0	-0.0	2.165	1.000E+00	20759
HAVCR1P1	chr19:24162192-24163447	0	0.0	0.0	-0.532	5.069E-01	14940
MIR1288	chr17:16282013-16282088	0	0.0	-0.001	0.000	1.000E+00	22604
MIR1286	chr22:20249133-20249211	0	0.0	-0.0	0.000	1.000E+00	20224
MIR1287	chr10:98395217-98395307	1	0.0	-0.003	0.000	1.000E+00	23576
MIR1284	chr3:71541969-71542089	0	0.0	-0.0	0.000	1.000E+00	20744
MIR1282	chr15:43793658-43793759	0	0.0	-0.0	0.000	1.000E+00	19526
MIR1281	chr22:41092512-41092566	1	0.0	0.0	0.000	1.000E+00	18037
LOC401127	chr4:39480254-39481903	4	0.041	0.013	0.000	1.000E+00	11840
MEFV	chr16:3242027-3256627	0	0.0	-0.0	-0.720	4.163E-01	14557
MIR4436A	chr2:88812369-88812454	0	0.0	0.0	0.000	1.000E+00	18564
AFAP1L1	chr5:149271837-149312375	1	0.028	0.009	-0.238	5.791E-01	10450
AFAP1L2	chr10:114294823-114404778	0	0.0	-0.001	1.548	5.167E-13	3957
PCMT1	chr6:149749740-149811421	1	0.0	-0.001	0.191	1.347E-01	15131
SLAIN2	chr4:48341595-48426198	3	1.379	0.462	0.829	4.067E-21	134
SLAIN1	chr13:77697853-77764242	1	0.006	0.002	-0.214	3.594E-01	11025
CPA2	chr7:130266862-130289797	1	0.001	-0.0	0.000	1.000E+00	20036
CPA3	chr3:148865255-148897091	5	0.096	0.032	0.000	1.000E+00	9893
CPA1	chr7:130380370-130388108	1	0.453	0.152	0.000	1.000E+00	5566
CPA6	chr8:67422169-67746385	2	0.323	0.108	-2.233	5.985E-02	3784
CPA4	chr7:130293133-130324180	1	0.005	-0.0	0.644	7.237E-01	17925
CPA5	chr7:130344789-130368730	1	0.188	0.062	0.104	1.000E+00	8193
OSM	chr22:30262827-30265817	1	0.003	-0.018	0.000	1.000E+00	24231
LOC101060524	chr1:144689613-144691823	0	0.0	0.0	0.000	1.000E+00	18564
OS9	chr12:57693954-57721557	0	0.0	-0.001	0.067	4.432E-01	18678
SH2D4A	chr8:19313569-19396218	2	0.0	-0.0	-0.834	8.118E-15	3462
LOC729815	chr10:79506369-79510982	0	0.0	-0.0	0.000	1.000E+00	18953
SH2D4B	chr10:80537901-80646560	1	0.0	-0.006	0.392	1.000E+00	23845
NPHS2	chr1:179550538-179575952	0	0.0	0.0	0.104	1.000E+00	18564
NPHS1	chr19:35825371-35851993	0	0.0	-0.0	0.070	1.000E+00	21723
TMEM44-AS1	chr3:194584267-194590832	0	0.0	-0.001	0.000	1.000E+00	22940
LOC100506725	chr7:35716436-35719712	0	0.0	-0.001	0.000	1.000E+00	22007
ARG1	chr6:131573203-131584332	2	0.923	0.308	1.642	4.524E-01	1769
ARG2	chr14:67619861-67651719	3	0.01	0.002	-2.035	2.137E-44	874
TMEM50B	chr21:33432485-33480009	1	0.0	-0.0	0.503	1.509E-03	8274
TMEM50A	chr1:25338297-25362361	1	0.003	0.001	0.370	1.703E-04	5414
LINC02337	chr13:111596008-111642079	6	0.458	0.153	0.000	1.000E+00	5520
LINC02330	chr14:87634378-87655294	0	0.0	0.0	0.000	1.000E+00	18564
LINC02333	chr13:52334294-52341883	2	0.004	0.001	0.000	1.000E+00	15339
LINC02332	chr14:22556310-22557062	3	0.864	0.285	0.000	1.000E+00	2615
LINC02339	chr13:61424688-61427946	0	0.0	0.0	0.000	1.000E+00	18564
LINC02338	chr13:58165826-58209483	0	0.0	0.0	0.000	1.000E+00	18564
GON4L	chr1:155749657-155859400	1	0.01	0.003	-0.012	9.533E-01	13761
ABL1	chr9:130835254-130887675	6	1.037	0.315	0.841	2.796E-10	520
ABL2	chr1:179099326-179143089	1	0.304	0.1	0.155	4.663E-01	5506
TMED7	chr5:115613207-115626179	1	0.009	0.003	0.650	2.411E-06	3950
TMED6	chr16:69343245-69351809	3	0.037	0.002	-1.554	1.420E-07	3712
TMED5	chr1:93149741-93180689	1	0.008	0.003	0.453	1.608E-03	5738
TMED4	chr7:44579890-44582295	2	0.15	0.048	-0.075	3.936E-01	6786
TMED3	chr15:79311061-79384719	0	0.0	0.0	-0.376	6.261E-04	6898
TMED2	chr12:123584528-123598141	1	0.0	-0.0	0.344	5.861E-06	6316
TMED1	chr19:10832066-10835740	1	0.001	-0.002	0.652	1.601E-01	16716
TMEM201	chr1:9588873-9614877	2	0.089	0.029	0.597	1.410E-01	6461
BAIAP2L2	chr22:38084888-38110669	1	0.037	0.009	0.401	3.281E-01	9246
BAIAP2L1	chr7:98291649-98401115	2	0.316	0.094	0.354	2.499E-07	1893
HNRNPU	chr1:244850299-244864525	0	0.0	-0.0	-0.135	1.048E-01	11551
TMED9	chr5:177592147-177597242	0	0.0	-0.001	0.711	8.922E-09	5591
MIR7854	chr16:81533901-81533966	1	0.001	-0.001	0.000	1.000E+00	21857
FSIP2-AS2	chr2:185719873-185740477	0	0.0	0.0	0.000	1.000E+00	18564
HNRNPK	chr9:83968082-83980782	1	0.006	0.002	-0.088	2.430E-01	10246
FASN	chr17:82078337-82098230	4	0.517	0.163	1.657	1.821E-03	2195
HNRNPM	chr19:8444827-8489118	0	0.0	-0.007	0.313	7.681E-05	9192
HNRNPC	chr14:21209135-21269479	0	0.0	0.0	0.200	1.907E-02	9148
HNRNPD	chr4:82353313-82373996	1	0.0	-0.0	-0.090	4.114E-01	15475
HNRNPF	chr10:43385616-43396831	0	0.0	-0.016	0.127	1.918E-02	14132
SLC6A13	chr12:220620-262873	0	0.0	-0.0	-1.831	1.000E+00	19077
EGFEM1P	chr3:168249521-168830586	0	0.0	0.0	0.000	1.000E+00	18564
TMEM209	chr7:130164712-130205498	0	0.0	-0.0	-0.199	7.639E-02	12716
TNNI3K	chr1:74235386-74544432	0	0.0	0.0	0.104	1.000E+00	18564
PLGRKT	chr9:5357965-5437937	1	0.013	0.005	-0.443	7.337E-02	7834
PIMREG	chr17:6444414-6451065	2	0.009	0.002	0.761	1.566E-03	5847
ANKRD33B	chr5:10564322-10657816	1	0.0	-0.005	-0.395	6.181E-02	15615
TADA1	chr1:166856511-166876417	0	0.0	0.0	0.209	1.504E-01	11815
TADA3	chr3:9779963-9793011	0	0.0	-0.001	0.587	2.436E-03	9972
CD52	chr1:26317919-26320523	0	0.0	-0.004	0.681	1.000E+00	23613
CD53	chr1:110871198-110899936	2	0.368	0.123	7.102	1.107E-02	2983
CD55	chr1:207321471-207360966	0	0.0	-0.001	-2.047	3.258E-31	1998
AAR2	chr20:36236416-36256941	0	0.0	-0.0	-0.011	9.454E-01	20235
CD59	chr11:33703009-33722952	0	0.0	-0.003	-0.008	9.699E-01	23319
PLAC8L1	chr5:146084312-146105565	1	0.003	0.0	2.098	5.082E-01	13236
SRP54	chr14:34982897-35029567	1	0.002	0.001	0.204	1.633E-02	7682
LOC101928809	chr4:75980789-76005941	3	0.161	0.053	0.000	1.000E+00	8619
LOC101927079	chr15:22015260-22095613	0	0.0	0.0	0.000	1.000E+00	18564
LOC101927078	chr5:114447417-114773413	1	0.01	0.004	0.000	1.000E+00	13932
ASMT	chrY:1615132-1643081	0	0.0	0.0	1.099	1.000E+00	18564
SPATA9	chr5:95658315-95731846	12	2.145	0.669	0.964	2.722E-01	214
SPATA8	chr15:96783434-96785615	0	0.0	0.0	0.000	1.000E+00	18564
SRA1	chr5:140550066-140557456	0	0.0	0.0	0.437	8.303E-03	8387
SPATA3	chr2:230996123-231007284	1	0.012	0.003	0.000	1.000E+00	13942
SPATA2	chr20:49903390-49913739	1	0.38	0.1	0.372	8.380E-02	4079
SPATA1	chr1:84506300-84556495	7	0.09	0.03	4.542	1.194E-01	6232
SPATA7	chr14:88385643-88438461	1	0.135	0.045	-0.057	8.398E-01	8446
SPATA6	chr1:48295371-48472208	2	0.275	0.092	-1.230	1.000E+00	7190
SPATA5	chr4:122923069-123028496	1	0.004	0.001	-0.621	2.167E-03	6227
SPATA4	chr4:176184573-176195671	0	0.0	0.0	2.361	1.000E+00	18564
HIST1H4C	chr6:26103947-26104337	1	0.0	-0.002	-3.535	1.629E-03	10383
HIST1H4B	chr6:26026895-26027252	1	0.0	-0.005	0.392	1.000E+00	23812
HIST1H4A	chr6:26021678-26022050	1	0.001	-0.007	0.000	1.000E+00	23916
HIST1H4G	chr6:26246610-26246977	2	0.435	0.142	0.000	1.000E+00	5819
HIST1H4F	chr6:26240425-26240793	2	0.654	0.215	0.000	1.000E+00	4082
HIST1H4E	chr6:26204644-26205021	2	0.134	0.044	0.087	9.367E-01	8887
HIST1H4D	chr6:26188709-26189076	2	0.046	0.015	0.392	1.000E+00	11595
HIST1H4K	chr6:27831173-27831527	0	0.0	-0.001	3.022	1.000E+00	22864
HIST1H4J	chr6:27824124-27824480	0	0.0	-0.001	4.901	1.756E-01	16654
HIST1H4I	chr6:27139308-27139678	3	0.129	0.041	0.115	8.189E-01	8639
HIST1H4H	chr6:26285125-26285499	2	0.507	0.161	0.101	7.007E-01	4706
HIST1H4L	chr6:27873147-27873511	0	0.0	-0.0	0.000	1.000E+00	21335
LURAP1L-AS1	chr9:12699998-12814389	1	0.834	0.279	0.000	1.000E+00	2764
GRASP-AS1	chr12:52006249-52007655	1	0.0	-0.005	0.000	1.000E+00	23827
LOC100131472	chr7:10702675-10707538	0	0.0	0.0	0.000	1.000E+00	18564
HKDC1	chr10:69220302-69267559	1	0.001	-0.0	3.247	1.000E+00	20896
MIR552	chr1:34669598-34669694	0	0.0	0.0	0.000	1.000E+00	18564
MIR553	chr1:100281240-100281308	0	0.0	0.0	0.000	1.000E+00	18564
MIR554	chr1:151545795-151545891	1	0.0	-0.018	0.000	1.000E+00	24230
MIR555	chr1:155346349-155346445	0	0.0	-0.0	0.000	1.000E+00	21304
MIR556	chr1:162342545-162342640	0	0.0	-0.003	0.000	1.000E+00	23569
MIR557	chr1:168375523-168375621	1	0.0	-0.0	0.000	1.000E+00	20886
MIR558	chr2:32532152-32532246	0	0.0	0.0	0.000	1.000E+00	18564
MIR559	chr2:47377674-47377770	0	0.0	-0.005	0.000	1.000E+00	23749
OR9I1	chr11:58118499-58119444	0	0.0	0.0	0.000	1.000E+00	18564
KCNF1	chr2:10911936-10914225	0	0.0	-0.0	0.000	1.000E+00	21801
PTRH2	chr17:59697305-59707598	1	0.0	-0.002	-0.495	1.764E-04	8990
PTRH1	chr9:127713662-127715676	2	0.001	0.0	1.157	9.796E-02	10777
IFNG-AS1	chr12:67989444-68021327	0	0.0	0.0	0.000	1.000E+00	18564
CTBP1	chr4:1211439-1249120	3	0.08	0.025	0.121	7.164E-01	9328
CTBP2	chr10:124987848-125027884	2	0.771	0.223	0.426	1.153E-21	540
MFSD11	chr17:76736564-76778817	2	0.003	-0.001	-0.059	7.605E-01	20814
MFSD10	chr4:2930560-2934859	0	0.0	-0.001	0.237	7.602E-01	20632
GTF3C1	chr16:27460612-27549930	0	0.0	-0.0	0.245	2.327E-02	11634
MFSD12	chr19:3544198-3557584	1	0.0	-0.003	-0.121	7.226E-01	22056
GTF3C6	chr6:110958559-110967888	3	0.805	0.269	0.942	2.693E-19	467
GTF3C5	chr9:133030674-133058503	1	0.017	0.004	0.440	5.160E-03	6055
GTF3C4	chr9:132670034-132694955	1	0.098	0.033	-0.286	2.917E-02	5138
OR5D13	chr11:55773437-55774382	0	0.0	0.0	0.000	1.000E+00	18564
CD99L2	chrX:150766335-150898816	2	0.011	0.004	0.360	5.327E-03	6133
OR5D14	chr11:55795555-55796500	0	0.0	0.0	0.000	1.000E+00	18564
OR5D16	chr11:55838751-55839738	0	0.0	0.0	0.000	1.000E+00	18564
LOC106660606	chr16:2268662-2273072	1	0.0	-0.002	0.000	1.000E+00	22963
GAR1	chr4:109815509-109824737	0	0.0	0.0	-0.488	4.084E-03	7917
LOC101928398	chr21:38857538-38858862	3	0.034	0.006	0.000	1.000E+00	13110
EPS15L1	chr19:16361577-16472012	2	0.574	0.184	0.433	4.212E-07	1314
GART	chr21:33503930-33542892	2	0.015	0.005	-0.737	1.067E-16	1907
GARS	chr7:30594892-30634032	0	0.0	-0.002	0.441	1.890E-07	6485
LOC101929626	chr1:46133370-46139080	0	0.0	-0.001	0.000	1.000E+00	21986
LOC101929621	chr4:108557232-108560392	0	0.0	0.0	0.000	1.000E+00	18564
LOC101929622	chr8:37717578-37733493	1	0.0	-0.005	0.000	1.000E+00	23798
TP53I11	chr11:44932347-44951306	1	0.0	-0.003	2.346	2.660E-34	1924
TP53I13	chr17:29568643-29573157	1	0.016	0.003	0.747	1.536E-01	9016
ATAD1	chr10:87751511-87818231	0	0.0	-0.0	-0.414	4.209E-05	7310
ATAD2	chr8:123319850-123396465	3	0.531	0.177	0.799	2.294E-13	901
TCIRG1	chr11:68042979-68050899	8	1.103	0.368	0.659	2.500E-01	962
FRAT1	chr10:97319264-97321915	0	0.0	-0.001	-0.371	2.076E-01	16119
FRAT2	chr10:97332496-97334701	0	0.0	-0.001	-0.309	3.937E-02	13647
SIGIRR	chr11:405715-417397	0	0.0	-0.0	0.562	2.637E-01	16051
C22orf23	chr22:37943049-37953669	1	0.001	-0.003	0.951	7.983E-04	10215
C22orf24	chr22:31933520-31938454	1	0.033	0.011	0.000	1.000E+00	12129
SMILR	chr8:122414326-122568644	0	0.0	-0.0	0.000	1.000E+00	20020
SC5D	chr11:121292867-121313410	5	0.786	0.263	0.521	1.936E-07	863
MTIF3	chr13:27435638-27450197	0	0.0	-0.0	-0.260	1.978E-01	15100
MTIF2	chr2:55236619-55269179	2	0.131	0.044	-0.564	9.811E-06	2744
MIR6724-4	chr21:8432529-8432621	0	0.0	0.0	0.000	1.000E+00	18564
MIR6724-1	chr21:8205314-8205406	0	0.0	-0.167	0.000	1.000E+00	24359
MIR6724-3	chr21:8205314-8205406	0	0.0	-0.167	0.000	1.000E+00	24359
MIR6724-2	chr21:8205314-8205406	0	0.0	-0.167	0.000	1.000E+00	24359
ELMSAN1	chr14:73715121-73787258	2	0.831	0.224	-0.130	5.102E-01	3171
C3orf18	chr3:50558024-50571027	1	0.0	-0.012	-0.673	1.151E-06	7629
SCN11A	chr3:38845768-39051945	2	0.006	0.001	0.237	8.755E-01	14759
CALB2	chr16:71358712-71390438	2	0.001	0.0	1.909	1.000E+00	17603
CALB1	chr8:90058607-90082879	2	0.004	0.001	-0.667	7.136E-01	13580
AKNAD1	chr1:108815897-108858242	0	0.0	-0.0	0.392	1.000E+00	20737
COX19	chr7:964849-975599	1	0.0	-0.003	0.139	5.712E-01	21246
MMP24-AS1-EDEM2	chr20:35115356-35278178	1	0.008	-0.002	0.000	1.000E+00	23204
FAM20A	chr17:68535115-68558427	2	0.0	-0.0	1.184	6.580E-01	16759
FAM20B	chr1:179026123-179076574	1	0.001	-0.0	-0.240	3.972E-02	11447
FAM20C	chr7:192968-260774	0	0.0	-0.0	0.306	4.134E-01	15774
LOC389895	chrX:140091666-140092911	0	0.0	0.0	0.000	1.000E+00	18564
AGGF1	chr5:77030384-77065233	4	0.072	0.024	-0.244	7.159E-02	6107
LOC107985033	chr17:35553204-35555549	2	0.023	0.008	0.000	1.000E+00	12750
PYURF	chr4:88520977-88523801	6	1.182	0.393	0.393	1.220E-02	642
EEA1	chr12:92772508-92929331	1	0.002	0.0	-0.126	5.525E-01	13886
PRICKLE3	chrX:49174802-49186400	0	0.0	0.0	-0.192	7.569E-01	16710
GTF2IP12	chr4:119449569-119454628	0	0.0	0.0	0.096	7.219E-01	16445
NIPAL1	chr4:48016771-48040173	3	0.001	0.0	-0.174	5.693E-01	14116
NIPAL2	chr8:98189825-98294393	4	0.013	0.004	-1.430	2.074E-37	950
NIPAL3	chr1:24413486-24472983	2	0.146	0.048	-1.023	4.260E-21	1068
NIPAL4	chr5:157460018-157474722	0	0.0	-0.0	-3.924	1.000E+00	19884
DEFB4A	chr8:7894564-7896716	0	0.0	0.0	0.000	1.000E+00	18564
YRDC	chr1:37802941-37808193	0	0.0	-0.0	0.231	2.780E-01	15568
CHID1	chr11:867858-915058	0	0.0	-0.0	0.227	4.292E-01	17084
EWSR1	chr22:29268008-29300525	0	0.0	-0.002	0.498	2.173E-13	4145
TNK2-AS1	chr3:195908075-195913264	2	0.994	0.316	0.000	1.000E+00	1990
AHCTF1	chr1:246839097-246931978	1	0.616	0.206	0.182	2.941E-01	3093
ARL2BP	chr16:57245125-57253633	1	0.002	-0.003	0.276	1.449E-02	12857
FKBP1AP1	chr19:57825298-57827462	0	0.0	0.0	0.000	1.000E+00	18564
LOC101927919	chr6:117672812-117675284	0	0.0	0.0	0.000	1.000E+00	18564
LOC101927914	chr7:157466230-157499716	3	0.162	0.052	0.000	1.000E+00	8690
SLC47A2	chr17:19678314-19716730	2	0.003	-0.001	-0.054	9.674E-01	22121
SLC47A1	chr17:19533853-19579033	4	0.001	-0.002	1.819	1.143E-01	15770
LOC101927911	chr17:2962246-2965895	1	0.067	0.01	0.000	1.000E+00	12236
SLC16A13	chr17:7036074-7040121	2	0.027	0.005	0.326	5.058E-01	10928
LOC105377102	chr3:57269565-57278127	0	0.0	0.0	0.000	1.000E+00	18564
SLC16A12	chr10:89430293-89535556	1	0.105	0.035	3.690	1.000E+00	9708
CHM	chrX:85861179-86047325	1	0.0	0.0	0.623	4.916E-06	5209
RINT1	chr7:105532080-105567684	2	0.008	0.002	0.113	4.993E-01	11711
SH3BGRL	chrX:81201803-81298547	0	0.0	0.0	0.392	1.000E+00	18564
POM121L9P	chr22:24251620-24265524	2	0.076	0.009	2.026	4.672E-03	5473
HMHB1	chr5:143812160-143820719	1	0.008	0.003	0.000	1.000E+00	14287
CALHM4	chr6:116553130-116561123	1	0.004	0.0	-3.294	3.244E-03	7121
SERINC5	chr5:80111226-80256082	1	0.006	0.001	0.035	8.473E-01	15085
SERINC4	chr15:43794173-43800097	0	0.0	-0.0	4.683	1.531E-01	12953
SERINC1	chr6:122443347-122471881	0	0.0	-0.0	0.013	9.490E-01	18314
SERINC3	chr20:44497439-44522116	0	0.0	-0.001	0.264	2.397E-04	8660
SERINC2	chr1:31413115-31434680	0	0.0	-0.008	1.908	9.902E-06	8270
HPX	chr11:6431037-6441024	0	0.0	-0.001	0.104	9.013E-01	21633
PINK1	chr1:20633454-20651511	1	0.001	-0.001	0.307	1.831E-02	12041
PIN1P1	chr1:69919321-69920317	0	0.0	0.0	0.000	1.000E+00	18564
PKDREJ	chr22:46255662-46263322	2	0.013	0.004	-1.515	1.000E+00	13805
CAMTA2	chr17:4967991-4987370	0	0.0	-0.0	0.658	1.133E-03	7780
CAMTA1	chr1:7669729-7769706	2	0.239	0.07	0.459	4.225E-04	2893
KXD1	chr19:18557761-18569387	3	0.037	0.011	0.015	9.515E-01	11894
SDF2L1	chr22:21642252-21644299	2	0.104	0.034	1.608	7.351E-05	3234
NPFFR2	chr4:72039131-72148201	1	0.046	0.015	1.267	1.000E+00	11484
NPFFR1	chr10:70254956-70283694	3	0.154	0.049	0.204	8.237E-01	8224
ABTB1	chr3:127672937-127680926	2	0.001	-0.0	-0.217	5.042E-01	18372
ABTB2	chr11:34150986-34358008	0	0.0	-0.003	-1.398	1.161E-12	4511
CIPC	chr14:77098234-77117287	0	0.0	-0.021	0.224	2.966E-02	14947
C2CD4D-AS1	chr1:151838276-151851535	2	0.003	-0.0	0.000	1.000E+00	20941
MIR549A	chr15:80841977-80842073	2	0.018	0.006	0.000	1.000E+00	13201
USP12-AS2	chr13:27172258-27183503	0	0.0	0.0	0.000	1.000E+00	18564
RPS6KB1	chr17:59893045-59950425	2	0.218	0.068	0.004	9.858E-01	7905
TRADD	chr16:67154185-67159909	0	0.0	-0.0	-0.506	2.154E-01	15644
RPS6KB2	chr11:67428463-67435408	1	0.003	-0.002	0.787	2.450E-03	10549
FAM177B	chr1:222739683-222750805	2	0.043	0.014	-3.347	1.000E+00	11659
WWTR1-AS1	chr3:149658209-149661362	1	0.0	-0.0	0.000	1.000E+00	21403
MYNN	chr3:169773064-169789716	1	0.006	0.001	0.003	9.902E-01	15252
MIR1295A	chr1:171101727-171101806	0	0.0	0.0	0.000	1.000E+00	18564
MIR1295B	chr1:171101738-171101798	0	0.0	0.0	0.000	1.000E+00	18564
BUD13	chr11:116748169-116772998	3	0.145	0.047	0.224	1.011E-01	5420
TMED10P1	chr8:144994864-144998897	2	0.242	0.081	0.000	1.000E+00	7542
ISY1	chr3:129127415-129161230	0	0.0	-0.001	0.232	1.838E-01	16004
F2RL3	chr19:16888859-16892600	4	0.179	0.059	-0.289	6.509E-01	7224
F2RL2	chr5:76615481-76623434	0	0.0	-0.002	-0.928	1.000E+00	22946
F2RL1	chr5:76818976-76835315	0	0.0	-0.019	0.616	7.051E-10	5950
XAB2	chr19:7619524-7629553	0	0.0	-0.011	0.688	1.355E-01	17957
MIR6817	chr22:25455645-25455711	0	0.0	-0.001	0.000	1.000E+00	22868
IGHV1OR15-3	chr15:22177854-22178596	1	0.0	0.0	0.000	1.000E+00	17251
IGHV1OR15-1	chr15:22160288-22160930	1	0.0	0.0	0.000	1.000E+00	17966
ST6GAL2	chr2:106813075-106887107	1	0.006	0.002	-0.847	5.785E-02	8278
ST6GAL1	chr3:187021876-187078553	3	0.67	0.223	-1.010	9.544E-16	662
LINC00643	chr14:62117356-62134185	0	0.0	0.0	0.205	1.000E+00	18564
LINC00642	chr14:90455229-90458905	0	0.0	-0.006	0.000	1.000E+00	23894
LINC00641	chr14:21200078-21206900	0	0.0	-0.0	0.000	1.000E+00	19346
LINC00640	chr14:51333392-51365557	1	0.033	0.011	0.000	1.000E+00	12133
LINC00645	chr14:27612587-27639636	0	0.0	0.0	0.000	1.000E+00	18564
LINC00644	chr14:62134149-62139973	0	0.0	0.0	0.000	1.000E+00	18564
LINC00649	chr21:33931213-33971186	3	0.002	-0.006	0.000	1.000E+00	23897
LINC00648	chr14:47764952-47795014	0	0.0	0.0	0.000	1.000E+00	18564
OTUB1	chr11:63985852-63998420	1	0.0	-0.0	0.388	1.329E-02	9526
OTUB2	chr14:94026377-94048930	1	0.0	-0.001	-1.058	6.070E-02	14040
ZNF663P	chr20:46456492-46457643	1	0.018	0.006	0.000	1.000E+00	13194
NPTN	chr15:73560002-73633412	2	0.744	0.247	-0.231	5.313E-03	1571
MIR376C	chr14:101039689-101039755	2	1.011	0.339	0.000	1.000E+00	1594
MIR376B	chr14:101040435-101040535	2	1.055	0.353	0.000	1.000E+00	1429
ZNF252P	chr8:144973588-145002899	2	0.422	0.141	0.310	3.029E-02	3080
SULT2A1	chr19:47870465-47886397	0	0.0	-0.0	1.521	4.984E-01	17533
AURKAP1	chr1:220266178-220267715	0	0.0	-0.0	0.000	1.000E+00	20432
SNORA58B	chr1:154259726-154259862	0	0.0	-0.002	0.000	1.000E+00	23228
LOC105379192	chr5:137128196-137130969	6	0.019	0.006	0.000	1.000E+00	13043
LOC105379194	chr5:138744429-138753924	2	0.0	-0.0	0.000	1.000E+00	20471
OR10X1	chr1:158578918-158579899	0	0.0	0.0	0.000	1.000E+00	18564
VEZT	chr12:95217745-95302790	0	0.0	-0.0	0.015	9.205E-01	20963
DCAF1	chr3:51395866-51500002	1	0.966	0.324	0.087	6.370E-01	1593
DCAF7	chr17:63550434-63594281	1	0.125	0.04	0.116	8.522E-02	5518
DCAF6	chr1:167936238-168075843	3	0.535	0.179	0.871	4.258E-17	764
DISC1-IT1	chr1:231925833-231945205	0	0.0	-0.0	0.000	1.000E+00	20301
DCAF4	chr14:72926331-72959649	0	0.0	-0.0	-1.298	3.407E-11	4051
DCAF8	chr1:160239221-160262487	2	0.016	0.004	0.373	3.010E-05	4278
POLR3F	chr20:18467388-18484648	0	0.0	0.0	0.330	1.893E-02	9141
POLR3G	chr5:90474863-90514552	0	0.0	0.0	-1.985	5.012E-10	3777
POLR3D	chr8:22245105-22251167	0	0.0	-0.002	-0.360	4.950E-03	11153
POLR3E	chr16:22297374-22335103	2	0.009	0.0	1.231	9.125E-20	2183
POLR3B	chr12:106357657-106510198	1	0.01	0.001	-0.116	4.426E-01	12532
POLR3C	chr1:145824444-145844401	0	0.0	-0.004	-0.426	1.140E-03	10558
POLR3A	chr10:77975148-78029540	2	0.0	-0.001	-0.057	6.489E-01	20028
POLR3K	chr16:46978-53632	0	0.0	-0.0	-0.475	2.528E-02	10644
POLR3H	chr22:41525800-41544489	0	0.0	-0.0	-0.478	1.093E-02	10736
PLET1	chr11:112248152-112260860	0	0.0	-0.006	-0.250	1.000E+00	23837
DNMT1	chr19:10133343-10195135	0	0.0	-0.001	0.180	7.639E-02	14740
HOXD8	chr2:176129693-176132695	1	0.026	0.009	0.353	2.092E-01	8474
SNORA101A	chr4:100395126-100395247	0	0.0	0.0	0.000	1.000E+00	18564
SNORA101B	chr14:35762799-35762931	0	0.0	0.0	0.000	1.000E+00	18564
HOXD4	chr2:176151384-176153221	1	0.006	0.002	0.056	9.892E-01	14652
HOXD1	chr2:176188578-176190907	1	0.0	0.0	-0.193	9.049E-01	16426
HOXD3	chr2:176164076-176173098	1	0.002	0.001	2.671	1.986E-01	10605
MTPAP	chr10:30309800-30349338	0	0.0	-0.001	-0.475	1.649E-04	8089
LOC100128325	chr7:130141730-130142618	0	0.0	-0.0	0.000	1.000E+00	20589
GLT1D1	chr12:128853433-128984964	0	0.0	0.0	0.104	1.000E+00	18564
HNF1A-AS1	chr12:120969837-120972292	0	0.0	-0.001	0.000	1.000E+00	22129
SVIL2P	chr10:30692273-30717013	0	0.0	-0.007	0.000	1.000E+00	23951
ARHGEF34P	chr7:144258995-144286003	2	0.001	0.0	-0.319	9.469E-01	16401
HSPG2	chr1:21822231-21937297	2	0.853	0.256	-0.252	7.140E-01	2889
FOXJ2	chr12:8032762-8055522	4	0.057	0.016	0.175	1.316E-01	7176
LAIR1	chr19:54353623-54365114	0	0.0	-0.0	-0.776	5.689E-01	16482
LAIR2	chr19:54502796-54510690	0	0.0	0.0	0.000	1.000E+00	18564
TDRD12	chr19:32719772-32790808	0	0.0	-0.0	0.593	4.997E-01	15120
TDRD10	chr1:154502218-154548147	2	0.073	0.021	-0.174	8.640E-01	10261
HSPE1-MOB4	chr2:197499996-197553699	1	0.0	0.0	0.320	4.686E-01	14571
TDRD15	chr2:21123985-21144366	0	0.0	0.0	0.000	1.000E+00	18564
OVOS	chr12:9511659-9576268	0	0.0	0.0	0.000	1.000E+00	18564
RRP7BP	chr22:42573259-42582011	1	0.066	0.019	0.008	9.905E-01	11048
C6orf15	chr6_GL000252v2_alt:2370586-2371919	0	0.0	0.0	0.000	1.000E+00	18564
CDK11A	chr1:1702383-1724565	5	0.804	0.268	0.729	2.133E-03	1268
CDK11B	chr1:1635225-1659097	1	0.013	0.004	0.304	5.007E-02	7557
BRD7P3	chr6:118501372-118503833	0	0.0	0.0	0.000	1.000E+00	18564
LRRC8C-DT	chr1:89624848-89632894	0	0.0	-0.0	0.000	1.000E+00	20487
SCRN3	chr2:174395728-174429575	1	0.013	0.004	-0.285	3.610E-02	7270
SCRN2	chr17:47837680-47841333	2	0.054	0.009	-0.390	2.754E-01	8913
SCRN1	chr7:29920102-29989809	1	0.18	0.06	0.401	6.889E-03	3744
MIR135A1	chr3:52294218-52294308	1	0.108	0.034	0.000	1.000E+00	9803
LOC102724156	chr9:88066435-88077900	0	0.0	0.0	0.000	1.000E+00	18564
TNP2	chr16:11267856-11269303	2	0.047	0.015	0.000	1.000E+00	11583
TNP1	chr2:216859458-216860059	0	0.0	-0.0	0.000	1.000E+00	18781
NPBWR2	chr20:64105829-64106831	0	0.0	-0.004	0.000	1.000E+00	23693
NPBWR1	chr8:52939907-52940894	1	0.018	0.006	-0.170	8.730E-01	12452
LINC00251	chr8:65161144-65180340	5	0.288	0.096	0.000	1.000E+00	7061
MIR6511B2	chr16:15134074-15134145	0	0.0	0.0	0.000	1.000E+00	18564
MIR6511B1	chr16:15134065-15134150	0	0.0	0.0	0.000	1.000E+00	18564
LOC650226	chr7:56423703-56448375	0	0.0	0.0	0.000	1.000E+00	18564
LOC100505736	chr2:28148555-28206961	3	0.067	0.022	0.000	1.000E+00	10724
ZNF503-AS1	chr10:75296382-75361678	1	0.007	0.001	0.000	1.000E+00	15055
ZNF503-AS2	chr10:75404164-75408982	1	0.001	0.0	0.000	1.000E+00	16793
SLC52A1	chr17:5032601-5035432	0	0.0	-0.0	-0.789	5.873E-01	15857
SLC52A3	chr20:760079-768584	3	0.016	0.002	-1.578	2.381E-21	1666
SLC52A2	chr8:144358615-144361286	0	0.0	-0.0	1.022	3.304E-02	10968
ARPP19	chr15:52547044-52569446	1	0.003	0.001	-0.016	9.316E-01	15136
TMEM202	chr15:72398312-72408367	3	0.553	0.184	0.000	1.000E+00	4810
TMEM203	chr9:137204082-137205638	2	0.004	-0.002	-0.193	1.767E-01	16876
TMEM204	chr16:1533656-1555580	2	0.93	0.311	0.037	9.837E-01	2088
TMEM205	chr19:11342775-11346305	0	0.0	-0.011	-0.478	5.077E-03	12379
TMEM206	chr1:212364473-212414901	0	0.0	-0.003	0.497	3.994E-03	11359
TMEM207	chr3:190428655-190449876	1	0.812	0.272	-2.627	1.000E+00	2895
TMEM208	chr16:67227112-67229279	0	0.0	-0.001	0.308	2.762E-01	17677
SLC6A12	chr12:190076-213447	1	0.0	0.0	0.059	9.800E-01	17193
SLC6A11	chr3:10816199-10833792	1	0.095	0.032	-1.309	2.668E-12	1789
SLC6A17	chr1:110150513-110202201	1	0.003	-0.0	-0.730	9.992E-04	8585
SLC6A16	chr19:49289634-49325217	0	0.0	-0.0	0.921	1.000E+00	20031
SLC6A15	chr12:84859487-84912829	0	0.0	0.0	-2.540	1.000E+00	18564
SLC6A14	chrX:116436578-116461458	0	0.0	0.0	-0.406	8.314E-01	17245
LOC101928807	chr7:132260860-132264289	2	0.117	0.039	0.000	1.000E+00	9430
HMGCS1	chr5:43287469-43313297	0	0.0	-0.0	0.815	2.436E-14	3365
HMGCS2	chr1:119747995-119768932	2	1.048	0.349	-0.870	3.394E-06	523
LOC101928804	chr19_GL000209v2_alt:103634-104996	0	0.0	0.0	0.000	1.000E+00	18564
KIAA1324	chr1:109113962-109206781	1	0.096	-0.082	-0.503	1.096E-20	3260
KIAA1328	chr18:36829105-37225334	2	0.019	0.006	-0.448	1.861E-02	6476
FLJ40288	chr7:132648793-132728769	0	0.0	0.0	0.000	1.000E+00	18564
RPL13AP3	chr14:55766244-55767717	2	0.091	0.03	-0.221	7.158E-01	8958
ATP6V1B1-AS1	chr2:70942012-70948611	0	0.0	-0.0	0.000	1.000E+00	19713
NTM-IT	chr11:132284301-132288459	1	0.001	0.0	0.000	1.000E+00	17067
C14orf93	chr14:22986900-23010201	0	0.0	-0.003	-0.996	1.409E-05	7940
TTTY3B	chrY:25728489-25733388	0	0.0	0.0	0.000	1.000E+00	18564
OR2AK2	chr1:247965331-247966339	0	0.0	0.0	0.000	1.000E+00	18564
LOC100507642	chr7_KI270804v1_alt:105522-111266	0	0.0	0.0	0.000	1.000E+00	18564
DEFB4B	chr8:7414862-7416832	0	0.0	0.0	0.000	1.000E+00	18564
LOC102723838	chr11:102467254-102498799	2	0.039	0.013	0.000	1.000E+00	11887
TAC1	chr7:97731958-97740472	2	0.881	0.295	-2.435	9.186E-02	1482
TAC3	chr12:57009996-57016560	0	0.0	-0.003	0.392	1.000E+00	23582
TAC4	chr17:49838308-49848017	0	0.0	-0.003	-0.630	7.324E-01	22160
LOC102723833	chr1:216072464-216086917	0	0.0	0.0	0.000	1.000E+00	18564
LOC102723831	chr6:151196672-151228457	2	0.726	0.243	0.000	1.000E+00	3506
PYCARD-AS1	chr16:31201884-31203452	0	0.0	-0.002	0.000	1.000E+00	22949
CALHM5	chr6:116511638-116524792	1	0.0	-0.0	2.387	1.000E+00	21478
MPND	chr19:4343526-4360086	0	0.0	-0.002	0.460	3.618E-01	19335
CALHM6	chr6:116461369-116463771	2	0.001	0.0	0.000	1.000E+00	17847
CALHM1	chr10:103453386-103458891	0	0.0	-0.001	0.552	1.000E+00	21911
CALHM3	chr10:103472803-103479240	0	0.0	-0.001	0.000	1.000E+00	21842
CALHM2	chr10:103446785-103452405	0	0.0	-0.0	-0.834	6.804E-02	13143
HPR	chr16:72063225-72077246	3	0.082	0.028	0.000	1.000E+00	10237
MTHFD2P1	chr3:95654422-95683193	0	0.0	0.0	-1.186	2.934E-01	13261
HPN	chr19:35040505-35066573	1	0.002	-0.023	0.196	7.719E-01	23251
LINCMD1	chr6:52146813-52151023	0	0.0	-0.0	0.000	1.000E+00	19282
MIR370	chr14:100911138-100911213	2	0.002	0.001	0.000	1.000E+00	16151
USP12-AS1	chr13:27125532-27169135	0	0.0	-0.0	0.000	1.000E+00	18987
HPD	chr12:121839526-121888611	3	0.063	0.008	2.373	1.000E+00	12600
C2orf50	chr2:11133052-11146790	0	0.0	-0.001	-0.265	8.507E-01	21428
GABARAPL3	chr15:90346530-90349447	1	0.0	-0.004	0.000	1.000E+00	23609
LOC644634	chr1:143793599-143797107	0	0.0	0.0	0.000	1.000E+00	18564
GABARAPL2	chr16:75566350-75577881	0	0.0	-0.001	-0.000	1.000E+00	22025
OAZ2	chr15:64687573-64703281	0	0.0	-0.0	0.163	1.179E-01	13779
OAZ3	chr1:151763479-151771330	0	0.0	-0.003	-1.017	2.318E-07	6819
OAZ1	chr19:2269485-2273488	0	0.0	-0.0	0.482	4.209E-02	12408
MIR8065	chr16:5632466-5632566	0	0.0	0.0	0.000	1.000E+00	18564
MIR8064	chr3:52846462-52846552	0	0.0	0.0	0.000	1.000E+00	18564
MIR8067	chr15:62304657-62304734	0	0.0	0.0	0.000	1.000E+00	18564
MIR8066	chr4:101240794-101240872	3	0.607	0.201	0.000	1.000E+00	4373
MIR8061	chr19_GL949752v1_alt:550187-550262	0	0.0	0.0	0.000	1.000E+00	18564
MIR8060	chr3:96359963-96360039	0	0.0	0.0	0.000	1.000E+00	18564
MIR8063	chr15:36972820-36972901	0	0.0	0.0	0.000	1.000E+00	18564
MIR8062	chr20:7371607-7371692	0	0.0	0.0	0.000	1.000E+00	18564
MIR8068	chr11:28477480-28477548	0	0.0	0.0	0.000	1.000E+00	18564
BOK-AS1	chr2:241544385-241559143	2	0.022	0.007	0.000	1.000E+00	12841
MIR379	chr14:101022065-101022132	2	0.598	0.2	0.000	1.000E+00	4393
FBP1	chr9:94603138-94640249	0	0.0	-0.022	-0.727	6.620E-12	5106
FBP2	chr9:94558713-94593832	0	0.0	-0.002	-0.930	8.852E-02	15267
DVL2	chr17:7225341-7234544	3	0.245	0.065	0.503	1.432E-02	3908
KDM4B	chr19:4969112-5153597	2	0.411	0.129	0.944	1.519E-04	2173
KRAS	chr12:25204788-25250931	0	0.0	-0.0	-0.569	5.688E-07	5037
URI1	chr19:29923643-30016612	3	0.516	0.173	-0.513	2.034E-08	1236
ADAM6	chr14:105969728-105972269	1	0.257	0.086	0.000	1.000E+00	7364
ADAM7	chr8:24440995-24509564	2	0.486	0.163	-0.579	3.444E-01	3938
ADAM5	chr8:39314662-39402856	0	0.0	0.0	0.000	1.000E+00	18564
ADAM2	chr8:39743735-39838289	5	1.122	0.376	0.681	1.000E+00	1254
EEF1G	chr11:62559600-62573988	2	0.391	0.093	-0.005	9.737E-01	7070
EEF1D	chr8:143579721-143597675	0	0.0	-0.002	0.184	6.401E-01	21451
ADAM8	chr10:133262415-133276903	0	0.0	-0.001	-0.558	4.119E-01	18861
ADAM9	chr8:38996985-39105260	4	1.018	0.336	0.636	4.841E-10	436
NKX1-1	chr4:1402931-1406442	1	0.027	0.009	0.000	1.000E+00	12444
SPO11	chr20:57329774-57343993	0	0.0	-0.001	0.000	1.000E+00	22617
ZNF722P	chr7:63998805-64023525	0	0.0	0.0	0.000	1.000E+00	18564
CRACR2A	chr12:3647942-3753200	5	0.97	0.324	0.025	9.792E-01	1808
MIR2117HG	chr17:43444706-43451197	3	0.001	-0.005	0.000	1.000E+00	23772
IL20RA	chr6:136999970-137045180	4	2.105	0.703	3.680	4.575E-151	7
IL20RB	chr3:136957864-137011084	1	0.017	0.005	0.440	7.282E-01	11902
RPL8	chr8:144789764-144792389	0	0.0	-0.0	0.287	2.260E-01	14783
RPL9	chr4:39454124-39458948	4	0.01	0.003	-0.515	1.075E-03	5584
RPL6	chr12:112405180-112409319	1	0.001	-0.002	-0.144	1.377E-01	16194
OLFML1	chr11:7485368-7511375	4	0.068	0.022	-0.146	9.447E-01	10473
RPL4	chr15:66499314-66504855	1	0.005	0.001	-0.170	1.916E-02	7662
OLFML3	chr1:113979390-113982254	1	0.022	0.005	4.570	9.250E-02	7957
KCNQ1OT1	chr11:2608327-2699998	3	0.737	0.247	0.000	1.000E+00	3434
RPL3	chr22:39312881-39319665	0	0.0	-0.02	0.105	6.192E-01	22463
FEN1	chr11:61792636-61797242	1	0.001	-0.002	0.484	2.663E-05	7958
FAM87B	chr1:817370-819834	0	0.0	0.0	0.000	1.000E+00	18564
FAM87A	chr8:375930-383174	1	0.001	0.0	0.000	1.000E+00	17004
LUC7L	chr16:188968-229482	0	0.0	-0.0	0.176	3.366E-01	16014
SCD	chr10:100347014-100364831	0	0.0	-0.002	-0.304	5.583E-03	11308
NKX1-2	chr10:124445238-124449981	2	0.003	-0.0	0.392	1.000E+00	20775
LINC01088	chr4:78971747-79308799	2	0.615	0.206	0.000	1.000E+00	4262
ERMAP	chr1:42825577-42844989	1	0.339	0.113	-0.481	6.062E-05	2198
SCT	chr11:626315-627240	2	0.013	0.002	0.000	1.000E+00	14501
TROAP	chr12:49323187-49331731	0	0.0	-0.001	0.634	3.460E-03	10294
WFDC9	chr20:45607938-45631268	1	0.0	0.0	0.000	1.000E+00	17426
WFDC8	chr20:45551151-45579326	2	0.013	0.004	2.394	1.000E+00	13694
GOLGA6D	chr15:75282840-75295807	0	0.0	-0.0	1.951	1.000E+00	21206
GOLGA6C	chr15:75258557-75273455	0	0.0	-0.001	2.451	1.000E+00	21973
GOLGA6B	chr15:72654696-72667397	2	0.004	0.001	1.748	1.000E+00	15153
GOLGA6A	chr15:74069856-74082550	2	0.007	0.002	-1.008	6.416E-01	12605
WFDC1	chr16:84294705-84329851	1	0.001	0.0	0.092	9.419E-01	16343
WFDC3	chr20:45774207-45791908	0	0.0	-0.009	-1.023	3.124E-01	20056
WFDC2	chr20:45469753-45481532	2	0.788	0.263	2.328	9.863E-02	1917
WFDC5	chr20:45109451-45115172	1	0.0	-0.0	0.000	1.000E+00	20679
WFDC6	chr20:45534196-45539495	2	0.199	0.067	0.000	1.000E+00	8003
TMEM67	chr8:93754843-93818119	4	0.016	0.004	0.006	9.864E-01	13526
TMEM65	chr8:124310917-124372699	2	0.01	0.003	-0.810	1.724E-12	2468
TMEM64	chr8:90621994-90645905	0	0.0	-0.0	-0.548	1.653E-04	6777
TMEM62	chr15:43133523-43185143	0	0.0	0.0	-0.578	2.731E-05	5724
TMEM61	chr1:54980663-54992293	3	0.647	0.213	1.410	4.350E-02	2306
TMEM60	chr7:77793727-77798430	4	0.658	0.22	-0.202	4.046E-01	3076
TMEM69	chr1:45688174-45694436	0	0.0	-0.0	-0.296	1.374E-03	7712
TMEM68	chr8:55738743-55773407	1	0.915	0.307	-0.185	2.112E-01	1539
ITM2C	chr2:230864949-230879254	1	0.009	0.003	0.187	3.409E-01	10575
ITM2B	chr13:48233205-48270354	2	0.459	0.154	0.020	8.807E-01	5259
KLHL41	chr2:169509701-169526262	0	0.0	-0.0	-0.831	2.206E-01	12859
KLHL40	chr3:42685518-42692446	3	0.001	0.0	0.000	1.000E+00	17501
FJX1	chr11:35618186-35620873	1	0.796	0.266	-0.602	8.794E-02	1847
UGT8	chr4:114622366-114678225	2	0.123	0.041	-1.684	3.657E-33	771
PAXBP1	chr21:32733898-32771858	3	0.116	0.039	0.120	4.329E-01	7356
ZNF628	chr19:55476331-55484487	2	0.789	0.262	0.728	2.432E-01	2209
ZNF629	chr16:30778454-30787219	1	0.0	-0.002	0.251	2.656E-02	13493
ZNF624	chr17:16620733-16653853	1	0.003	0.001	-1.595	3.360E-11	2953
ZNF625	chr19:12144893-12156731	0	0.0	0.0	-0.081	8.437E-01	17315
ZNF626	chr19:20644702-20661596	0	0.0	0.0	-0.810	9.630E-03	8521
ZNF627	chr19:11597419-11619159	0	0.0	-0.004	-0.169	1.858E-01	18075
ZNF620	chr3:40506038-40518221	1	0.0	0.0	-0.259	1.237E-01	11439
ZNF621	chr3:40524877-40539794	0	0.0	0.0	-0.040	8.830E-01	17673
ZNF622	chr5:16451518-16465785	1	0.003	0.001	0.060	7.841E-01	14159
ZNF623	chr8:143636012-143653730	0	0.0	-0.001	-0.384	6.030E-01	20216
UGT2B15	chr4:68646596-68670776	1	0.006	0.002	-7.315	3.774E-02	7898
UGT2B17	chr4:68537184-68568527	0	0.0	0.0	-1.528	1.790E-01	12159
UGT2B10	chr4:68815992-68832017	1	0.007	0.002	-0.938	5.519E-01	11970
UGT2B11	chr4:69200189-69214731	0	0.0	0.0	1.271	6.150E-02	10438
LOC100131532	chr6:169962622-169967678	0	0.0	-0.0	0.000	1.000E+00	19643
RPL7	chr8:73290638-73294466	1	0.0	-0.0	-0.165	1.932E-01	13598
APAF1	chr12:98645299-98735433	1	0.021	0.007	0.197	2.680E-01	9209
ZFX-AS1	chrX:24146224-24149654	2	0.035	0.012	0.000	1.000E+00	12019
SEC22B2	chr1:148766339-148791969	0	0.0	0.0	0.000	1.000E+00	18564
SEC22B3	chr1:148766339-148791969	0	0.0	0.0	0.000	1.000E+00	18564
RPL5	chr1:92832039-92841924	2	0.046	0.013	-0.232	1.226E-02	5573
FSCB	chr14:44504150-44507296	0	0.0	0.0	0.000	1.000E+00	18564
GML	chr8:142834800-142846846	1	0.0	-0.0	0.000	1.000E+00	19136
PDZK1P1	chr1:147993861-148014956	0	0.0	0.0	-0.555	6.276E-01	15760
OR1M1	chr19:9093244-9094186	0	0.0	-0.0	3.233	2.847E-01	16189
ERICH6B	chr13:45541296-45615739	1	0.005	0.002	0.000	1.000E+00	14980
S100A4	chr1:153543621-153545806	0	0.0	-0.013	2.751	1.000E+00	24135
FHDC1	chr4:152942982-152979696	5	0.061	0.02	1.597	2.820E-27	1064
IGFALS	chr16:1790412-1793733	0	0.0	-0.001	0.000	1.000E+00	22300
PRM1	chr16:11280835-11281335	2	0.026	0.007	0.000	1.000E+00	12918
PRM3	chr16:11273198-11273595	2	0.037	0.011	0.000	1.000E+00	12163
PRM2	chr16:11275635-11276480	2	0.032	0.009	0.000	1.000E+00	12490
ACVR1	chr2:157736445-157875862	0	0.0	-0.0	0.204	3.150E-01	13714
TTTY17A	chrY:24485331-24486463	0	0.0	0.0	0.000	1.000E+00	18564
TTTY17B	chrY:25183642-25184773	0	0.0	0.0	0.000	1.000E+00	18564
TTTY17C	chrY:25183642-25184773	0	0.0	0.0	0.000	1.000E+00	18564
SWSAP1	chr19:11374706-11376951	0	0.0	-0.008	0.557	1.176E-01	17351
LIFR-AS1	chr5:38556785-38671216	3	0.705	0.236	0.000	1.000E+00	3629
HOOK2	chr19:12763002-12775620	0	0.0	-0.003	0.049	8.749E-01	23006
HOOK3	chr8:42896889-43030539	0	0.0	-0.0	0.195	3.030E-01	14499
HOOK1	chr1:59814860-59876378	1	0.0	-0.001	-0.011	9.633E-01	22509
KCNE1B	chr21:7816676-7829632	0	0.0	0.0	0.000	1.000E+00	18564
SEBOX	chr17:28364267-28365151	1	0.0	-0.001	0.000	1.000E+00	22238
MIEF1	chr22:39502229-39518134	0	0.0	-0.002	0.024	8.297E-01	22114
MIEF2	chr17:18261109-18265781	1	0.052	0.018	0.398	1.581E-01	7261
DKC1	chrX:154762741-154777689	0	0.0	0.0	-1.024	5.309E-40	1152
TBC1D10C	chr11:67403975-67410090	1	0.001	-0.008	-0.497	2.867E-01	19745
SLC4A1AP	chr2:27663470-27694980	1	0.0	-0.013	0.159	1.618E-01	18573
TBC1D10A	chr22:30291989-30326966	2	0.002	-0.003	1.315	4.459E-06	7541
BPIFB3	chr20:33055330-33073637	1	0.0	-0.0	0.000	1.000E+00	18595
BPIFB2	chr20:33007577-33023709	0	0.0	0.0	-0.187	8.580E-01	17451
BPIFB1	chr20:33283134-33309878	1	0.002	-0.0	-0.289	7.209E-01	18229
BPIFB6	chr20:33031647-33044047	0	0.0	-0.0	0.104	1.000E+00	18739
BPIFB4	chr20:33081511-33111751	1	0.0	0.0	0.000	1.000E+00	18443
OARD1	chr6:41066787-41071840	1	0.008	0.002	-0.938	5.209E-12	2654
LINS1	chr15:100569222-100602240	1	0.002	0.0	0.345	2.763E-02	8674
MIR320D1	chr13:40727827-40727875	1	0.004	0.001	0.000	1.000E+00	15187
LOC101929470	chr8:29815003-29828504	1	0.001	-0.003	0.000	1.000E+00	23429
LOC101929473	chr11:127067001-127101306	1	0.0	0.0	0.000	1.000E+00	17676
MIR320D2	chrX:140926171-140926219	0	0.0	0.0	0.000	1.000E+00	18564
LOC101929479	chr15:85205006-85234781	2	0.018	0.006	0.000	1.000E+00	13267
SCX	chr8:144266557-144268483	0	0.0	-0.0	-1.465	5.335E-01	17982
CAMK2D	chr4:113451031-113761927	0	0.0	0.0	-0.370	1.182E-02	8721
CAMK2G	chr10:73812500-73874591	0	0.0	-0.024	0.158	3.925E-01	20994
CAMK2A	chr5:150219490-150290130	0	0.0	-0.0	-0.193	1.000E+00	20675
CAMK2B	chr7:44217149-44325631	0	0.0	-0.0	-0.193	5.228E-01	15320
MIR138-2	chr16:56858517-56858601	0	0.0	-0.001	0.000	1.000E+00	22443
KAZALD1	chr10:101061241-101068141	0	0.0	-0.003	0.041	9.324E-01	23107
RNASE11	chr14:20582892-20590258	2	0.987	0.33	0.104	1.000E+00	1724
RNASE10	chr14:20510471-20511122	2	0.004	0.001	1.497	3.083E-01	11234
RNASE13	chr14:21032819-21034785	0	0.0	-0.0	0.000	1.000E+00	19669
RNASE12	chr14:20590080-20590823	2	1.027	0.343	3.747	1.000E+00	1530
LINC01864	chr19:56066683-56078800	4	0.006	0.002	0.000	1.000E+00	14917
LINC01865	chr2:316283-337054	2	0.117	0.039	0.000	1.000E+00	9415
LINC01867	chr2:52370647-52390070	0	0.0	0.0	0.000	1.000E+00	18564
LINC01861	chr5:153887427-153898987	0	0.0	0.0	0.000	1.000E+00	18564
ZSCAN10	chr16:3088890-3099317	0	0.0	-0.002	-0.897	1.000E+00	23220
ZSCAN12	chr6:28378820-28399767	2	0.017	0.006	-0.442	3.906E-03	5667
LINC01869	chr19:50817680-50818878	4	0.315	0.104	0.724	4.764E-01	5440
ZSCAN16	chr6:28124555-28127572	0	0.0	0.0	-0.141	5.551E-01	15317
ENOX1	chr13:43213132-43629477	1	0.003	0.001	-2.298	1.492E-133	263
ENOX2	chrX:130623380-130903317	2	0.684	0.229	-0.024	9.162E-01	3642
C9orf50	chr9:129612224-129620776	0	0.0	-0.003	-0.501	8.060E-01	22683
C9orf57	chr9:72051380-72060605	1	0.273	0.091	0.681	1.000E+00	7220
HCG25	chr6:33249535-33254890	0	0.0	-0.001	0.000	1.000E+00	21987
HCG24	chr6_GL000253v2_alt:4562768-4568267	0	0.0	0.0	0.000	1.000E+00	18564
HCG27	chr6:31197759-31203968	2	0.468	0.15	0.000	1.000E+00	5620
HCG26	chr6_GL000255v2_alt:2727115-2728295	0	0.0	0.0	0.000	1.000E+00	18564
WDR44	chrX:118346072-118449960	0	0.0	0.0	0.835	3.891E-07	4760
HCG20	chr6:30766824-30792250	0	0.0	-0.043	0.000	1.000E+00	24330
HCG23	chr6:32390509-32393691	2	0.01	0.003	0.000	1.000E+00	14005
HCG22	chr6_GL000254v2_alt:2397574-2403994	0	0.0	0.0	0.000	1.000E+00	18564
WDR48	chr3:39052291-39096670	2	0.006	0.001	0.042	7.730E-01	13858
WDR49	chr3:167478684-167658003	0	0.0	0.0	0.104	1.000E+00	18564
MIR5692B	chr21:42950927-42951014	2	0.022	-0.003	0.000	1.000E+00	23435
SNAR-G1	chr19:49037019-49037147	0	0.0	-0.001	0.000	1.000E+00	22938
SNAR-G2	chr19:49031668-49031787	0	0.0	-0.001	0.000	1.000E+00	22873
JAK2	chr9:4985244-5128183	0	0.0	-0.0	0.828	4.696E-03	8246
JAK3	chr19:17824783-17848032	0	0.0	-0.002	-0.274	6.730E-01	21502
JAK1	chr1:64833222-64966569	3	0.802	0.182	0.564	5.582E-07	1333
MIR1272	chr15:64762386-64762515	0	0.0	-0.001	0.000	1.000E+00	22029
NMRAL1	chr16:4461679-4474650	0	0.0	-0.002	0.026	9.588E-01	22842
ANKRD27	chr19:32597000-32675196	0	0.0	-0.0	0.779	1.657E-28	1915
PTF1A	chr10:23192530-23194252	2	0.001	0.0	0.000	1.000E+00	16920
LOC100129316	chr9:91063293-91075132	2	0.109	0.034	0.000	1.000E+00	9795
OTOAP1	chr16:22545697-22576865	1	0.008	0.003	1.233	1.000E+00	14212
LINC00929	chr15:26115812-26133037	0	0.0	0.0	0.000	1.000E+00	18564
ANKRD23	chr2:96837913-96844021	0	0.0	-0.004	-0.257	7.490E-01	22506
PCDHGB8P	chr5:141426285-141428258	0	0.0	-0.0	0.258	8.658E-01	18932
PRKDC	chr8:47773107-47960183	0	0.0	0.0	-0.459	3.758E-03	7870
MKRN1	chr7:140453039-140479569	2	0.68	0.227	0.282	6.257E-04	1478
ACO1	chr9:32384602-32450834	0	0.0	0.0	0.124	3.098E-01	13397
MKRN3	chr15:23565306-23568019	2	0.364	0.122	3.054	1.000E+00	6353
MKRN2	chr3:12557013-12583711	1	0.0	-0.0	0.061	6.528E-01	15965
LHFPL4	chr3:9498360-9553802	0	0.0	0.0	0.000	1.000E+00	18564
LHFPL5	chr6:35805293-35824075	4	0.012	0.004	-0.456	3.870E-01	10564
LHFPL6	chr13:39342891-39603219	0	0.0	0.0	1.162	1.674E-01	12012
LHFPL1	chrX:112630650-112680147	0	0.0	0.0	0.969	1.000E+00	18564
LHFPL2	chr5:78485214-78648825	0	0.0	-0.0	0.991	6.660E-03	10023
LHFPL3	chr7:104328655-104908556	1	0.0	0.0	0.000	1.000E+00	18282
TLL1	chr4:165873257-166030959	0	0.0	0.0	0.000	1.000E+00	18564
TLL2	chr10:96364605-96513926	3	0.099	0.033	0.872	2.076E-08	2325
ACO2	chr22:41469124-41528989	0	0.0	-0.004	0.629	7.664E-05	9009
FAM74A4	chr9:61205259-61212373	0	0.0	0.0	0.392	1.000E+00	18564
FAM74A7	chr9:42198861-42206016	1	0.008	0.003	0.000	1.000E+00	14341
FAM74A6	chr9:60929781-60935727	0	0.0	0.0	-0.812	1.000E+00	18564
FAM74A1	chr9:61205405-61211350	0	0.0	0.0	0.000	1.000E+00	18564
FAM74A3	chr9:66970161-66977317	0	0.0	0.0	0.000	1.000E+00	18564
PBK	chr8:27809620-27838095	2	0.004	-0.001	-0.231	2.208E-01	16681
RIMS4	chr20:44751803-44810338	1	0.001	-0.001	-0.869	4.429E-09	5346
KIF21A	chr12:39293227-39443390	0	0.0	0.0	0.515	2.285E-06	5095
RIMS1	chr6:72366729-72403143	1	0.0	-0.0	-2.983	8.417E-44	1272
RIMS2	chr8:103819187-104254428	1	0.024	0.006	-0.286	6.374E-02	7446
RIMS3	chr1:40620679-40665682	0	0.0	-0.001	-0.318	1.778E-01	16542
INHA	chr2:219572231-219575713	0	0.0	-0.002	2.783	1.000E+00	22958
MCAM	chr11:119308523-119317130	1	0.0	-0.0	-2.094	5.514E-22	2416
MCAT	chr22:43132205-43143397	2	0.003	-0.001	-0.494	2.949E-03	10373
FAM201B	chr2:132352666-132354283	0	0.0	0.0	0.000	1.000E+00	18564
JSRP1	chr19:2252250-2256423	0	0.0	-0.001	0.300	5.772E-01	20025
FAM201A	chr9:38621087-38623280	3	0.064	0.021	0.000	1.000E+00	10832
GJD4	chr10:35605409-35608935	2	0.329	0.109	-1.297	2.793E-01	4731
IL21R	chr16:27402161-27452042	1	0.0	-0.002	1.743	4.489E-01	20260
EMX2	chr10:117542444-117549546	0	0.0	-0.0	3.187	1.000E+00	20945
EMX1	chr2:72917474-72934891	0	0.0	-0.0	-1.160	3.480E-02	12140
RORB-AS1	chr9:74473434-74498553	2	0.004	0.002	0.000	1.000E+00	15027
PRKD1	chr14:29576480-29927096	1	0.001	0.0	-1.480	1.588E-57	734
PRKD2	chr19:46674315-46714320	0	0.0	-0.004	1.009	3.570E-06	7653
PRKD3	chr2:37250502-37317079	0	0.0	-0.0	-0.021	9.319E-01	19564
SLC7A7	chr14:22773222-22815892	0	0.0	-0.004	-1.402	1.667E-01	17927
LRRC37A4P	chr17:45505882-45520523	1	0.0	-0.0	0.000	1.000E+00	20155
MIR499A	chr20:34990375-34990497	0	0.0	-0.0	0.000	1.000E+00	19118
MIR499B	chr20:34990399-34990472	0	0.0	-0.0	0.000	1.000E+00	19122
MIR4530	chr19:39409622-39409678	1	0.024	-0.029	0.000	1.000E+00	24301
KLHL42	chr12:27780253-27803040	2	0.003	0.0	0.032	8.372E-01	15956
OVCH1-AS1	chr12:29389293-29464930	1	0.003	0.001	0.000	1.000E+00	15613
ITM2A	chrX:79360383-79367552	0	0.0	0.0	-1.129	2.469E-23	1908
KLF7	chr2:207074137-207134137	3	0.142	0.047	-0.949	3.328E-07	2352
KLF6	chr10:3775995-3785281	4	0.098	0.016	-0.331	4.645E-03	4941
CERKL	chr2:181536673-181657107	1	0.001	0.0	0.316	6.891E-01	14967
KLF4	chr9:107484851-107489720	4	0.489	0.158	0.963	8.073E-09	1271
KLF3	chr4:38664168-38701508	1	0.054	0.011	-0.552	4.059E-07	3181
KLF2	chr19:16324825-16328662	2	0.001	-0.002	0.178	8.398E-01	22523
KLF1	chr19:12884422-12887203	1	0.001	-0.001	-2.339	1.000E+00	22317
KLF9	chr9:70384596-70414657	3	0.455	0.149	-0.815	2.412E-05	1818
KLF8	chrX:55908284-56291530	1	0.002	0.001	-0.013	9.911E-01	16046
LOC105370941	chr15:39782905-39785616	2	0.134	0.044	0.000	1.000E+00	9096
LOC105370943	chr15:40906808-40909351	0	0.0	-0.002	0.000	1.000E+00	23245
MCTS1	chrX:120604696-120621161	0	0.0	-0.0	-0.182	3.552E-01	15563
REST	chr4:56907875-56935844	1	0.003	0.001	-0.143	4.869E-01	12479
SFSWAP	chr12:131711086-131799738	0	0.0	-0.0	0.040	8.432E-01	18333
POU1F1	chr3:87259632-87276587	1	0.0	-0.001	0.104	9.891E-01	22202
SLC7A2	chr8:17538776-17570568	0	0.0	-0.003	0.141	4.222E-01	20127
MIR4999	chr19:8389289-8389380	0	0.0	-0.041	0.000	1.000E+00	24329
VPS25	chr17:42773435-42779600	1	0.0	-0.003	0.113	4.873E-01	20763
TACO1	chr17:63600871-63608365	1	0.004	-0.0	0.119	5.273E-01	17285
MAP3K10	chr19:40191743-40215575	0	0.0	-0.002	0.695	1.045E-01	15912
ZNF544	chr19:58228680-58263642	0	0.0	-0.0	-0.092	5.032E-01	15480
MAP3K12	chr12:53480491-53499660	1	0.191	0.059	0.245	2.667E-01	5919
ZNF546	chr19:39997035-40021041	0	0.0	-0.0	-0.971	1.680E-04	7223
ADNP2	chr18:80109030-80140345	1	0.002	0.001	0.298	2.381E-03	6646
ZNF540	chr19:37594829-37614178	0	0.0	0.0	-0.731	8.605E-02	10881
ZNF543	chr19:57320496-57330776	1	0.054	0.018	0.217	4.837E-01	8949
KLRA1P	chr12:10588477-10599835	1	0.012	0.004	-0.942	1.722E-02	6807
MAP3K19	chr2:134980713-135023649	2	0.337	0.113	1.290	5.441E-01	5410
ZNF549	chr19:57527324-57540876	0	0.0	0.0	0.095	6.362E-01	15808
STXBP5L	chr3:120908731-121424761	0	0.0	0.0	-2.220	1.806E-49	941
DYNC1I2	chr2:171687671-171750158	2	0.006	0.002	0.208	5.701E-02	8322
HSD11B1-AS1	chr1:209661358-209742562	1	0.831	0.242	0.000	1.000E+00	3523
LINC01419	chr8:83403757-83408897	2	0.001	0.0	0.000	1.000E+00	16892
LINC01415	chr18:55774600-55780750	0	0.0	0.0	0.000	1.000E+00	18564
LINC01416	chr18:55881687-55920199	0	0.0	0.0	0.000	1.000E+00	18564
LINC01411	chr5:174336353-174527139	2	0.434	0.145	0.000	1.000E+00	5755
LINC01410	chr9:62801464-62813486	1	0.0	0.0	0.000	1.000E+00	17268
LINC01413	chr15:57319137-57325039	0	0.0	-0.001	0.000	1.000E+00	22021
LINC01412	chr2:144521867-144579434	0	0.0	0.0	0.000	1.000E+00	18564
RARA	chr17:40342018-40357643	0	0.0	-0.046	0.427	2.950E-01	20303
TAS2R50	chr12_KI270904v1_alt:184605-185605	0	0.0	0.0	0.104	1.000E+00	18564
RARB	chr3:25340801-25597931	3	0.009	-0.005	0.320	5.090E-01	21219
FAM163B	chr9:133578414-133580246	0	0.0	-0.0	-1.362	3.157E-01	15645
RARG	chr12:53210565-53220413	0	0.0	-0.009	-0.091	7.600E-01	22948
RAB6C-AS1	chr2:129966591-129980472	0	0.0	0.0	2.335	5.015E-06	5283
RARS	chr5:168486457-168519304	3	0.228	0.076	-0.052	7.360E-01	6906
RABIF	chr1:202878281-202889257	0	0.0	-0.0	0.202	1.444E-01	13908
JAKMIP3	chr10:132065966-132184809	1	0.009	0.003	-0.407	2.479E-01	10001
JAKMIP2	chr5:147585440-147782848	1	0.0	-0.0	1.449	5.741E-01	19204
JAKMIP1	chr4:6026198-6200591	0	0.0	-0.0	-1.143	1.028E-03	8302
PCYT2	chr17:81900964-81911477	0	0.0	-0.0	0.633	3.787E-03	9804
NMT2	chr10:15105771-15168696	1	0.501	0.162	0.126	5.695E-01	4422
NMT1	chr17:45061298-45109014	1	0.001	-0.002	0.139	2.975E-02	13500
CTD-2201I18.1	chr5:80066349-80083665	1	0.001	0.0	0.000	1.000E+00	17100
PTTG1IP	chr21:44849584-44873903	1	0.001	-0.007	0.067	3.495E-01	20203
LRRIQ3	chr1:74026017-74198187	0	0.0	0.0	0.023	9.871E-01	18477
PTGES3	chr12:56663340-56688408	1	0.007	0.002	-0.116	4.022E-01	11216
PTGES2	chr9:128120692-128128462	0	0.0	-0.008	0.283	4.397E-01	20978
SNORA17B	chr9:136726103-136726237	1	0.007	0.001	0.000	1.000E+00	15566
SNORA17A	chr9:136726746-136726879	1	0.008	0.001	0.000	1.000E+00	15402
MIR4539	chr14:105857512-105857572	1	0.0	0.0	0.000	1.000E+00	18053
SYF2	chr1:25222275-25232522	1	0.242	0.081	-0.223	8.045E-02	4388
MIR1827	chr12:100189883-100189949	0	0.0	-0.0	0.000	1.000E+00	19555
MIR1825	chr20:32237794-32237847	1	0.036	0.012	0.000	1.000E+00	12027
CCAR1	chr10:68721143-68792377	1	0.401	0.134	0.814	1.678E-20	783
CCAR2	chr8:22605025-22620470	0	0.0	-0.012	0.403	4.265E-05	9069
ZBTB8A	chr1:32539144-32605950	3	0.14	0.046	1.043	1.576E-12	1609
ZBTB8B	chr1:32465056-32487858	3	0.687	0.224	1.330	2.162E-08	996
RNF139-AS1	chr8:124472807-124474354	2	0.332	0.096	0.000	1.000E+00	7075
F12	chr5:177402137-177409576	0	0.0	-0.003	-0.820	5.104E-02	14772
F10	chr13:113122798-113149529	0	0.0	-0.0	2.344	1.000E+00	20909
F11	chr4:186265963-186274897	0	0.0	0.0	0.000	1.000E+00	18564
HDGFL1	chr6:22569448-22571662	2	0.035	0.012	0.000	1.000E+00	11997
HDGFL3	chr15:83138051-83208018	0	0.0	-0.0	-0.152	1.791E-01	13686
HDGFL2	chr19:4472195-4502220	0	0.0	-0.001	0.675	4.069E-02	12812
LOC101927623	chr9:86127539-86157072	1	0.007	0.0	0.000	1.000E+00	16689
LOC101927620	chr14:53153353-53157528	1	0.001	0.0	0.000	1.000E+00	16886
SNORA79B	chr14:20323178-20323326	2	0.0	-0.0	0.000	1.000E+00	18616
SEC24B-AS1	chr4:109429962-109433817	2	0.743	0.249	0.000	1.000E+00	3372
EFCAB6-AS1	chr22:43516253-43536605	0	0.0	0.0	0.000	1.000E+00	18564
NODAL	chr10:70431935-70441709	0	0.0	-0.001	0.521	1.000E+00	22880
RCOR3	chr1:211259946-211316383	1	0.003	0.0	0.157	1.778E-01	10865
RCOR2	chr11:63911220-63916844	0	0.0	-0.001	-0.090	8.852E-01	22153
RCOR1	chr14:102592658-102730576	3	0.001	-0.0	0.787	8.684E-20	2401
RFPL2	chr22:32190434-32193479	2	0.005	0.002	2.209	1.714E-43	903
TIGD5	chr8:143597903-143600315	0	0.0	-0.002	-0.166	7.220E-01	21935
TIGD4	chr4:152769353-152779764	1	0.051	0.017	-0.566	5.444E-01	9308
TIGD7	chr16:3298807-3305439	0	0.0	0.0	-0.007	9.899E-01	18505
TIGD6	chr5:149993122-150000608	1	0.763	0.25	-0.049	8.452E-01	3151
PTPRCAP	chr11:67435509-67437682	1	0.005	-0.001	0.000	1.000E+00	22652
KIAA1958	chr9:112486967-112665311	0	0.0	0.0	-0.580	9.427E-05	6171
OXSM	chr3:25790071-25794534	3	0.033	0.011	-0.329	4.680E-02	6681
MIR18B	chrX:134170040-134170111	1	0.076	0.026	0.000	1.000E+00	10416
MIR18A	chr13:91350750-91350821	3	0.538	0.18	0.000	1.000E+00	4901
LOC105372977	chr22:27187515-27189215	1	0.06	0.02	0.000	1.000E+00	10934
MIR188	chrX:50003502-50003588	0	0.0	0.0	0.000	1.000E+00	18564
MIR187	chr18:35904817-35904926	1	0.0	0.0	0.000	1.000E+00	17643
MIR186	chr1:71067630-71067716	1	0.015	0.005	0.000	1.000E+00	13402
MIR185	chr22:20033138-20033220	0	0.0	-0.001	0.000	1.000E+00	21970
MIR184	chr15:79209787-79209871	0	0.0	0.0	0.000	1.000E+00	18564
MIR183	chr7:129774904-129775014	1	0.024	0.008	0.000	1.000E+00	12676
MRPS18A	chr6:43671196-43687812	5	1.524	0.483	0.914	4.030E-09	215
MRPS18B	chr6_GL000254v2_alt:1961756-1970445	0	0.0	0.0	0.210	4.838E-01	14774
MRPS18C	chr4:83455931-83461723	1	0.0	-0.001	-0.161	4.260E-01	18304
RUNX1-IT1	chr21:35037930-35039426	1	0.003	0.001	0.000	1.000E+00	15435
NRARP	chr9:137299630-137302251	0	0.0	-0.034	-0.406	1.314E-02	13806
EXOC3L4	chr14:103100143-103110557	2	0.053	0.01	1.999	3.464E-01	9124
EXOC3L2	chr19:45212376-45234211	1	0.004	0.001	1.044	6.864E-01	13591
AMOTL1	chr11:94768341-94876753	4	0.192	0.064	0.977	4.814E-17	1155
AMOTL2	chr3:134355344-134375417	0	0.0	-0.004	-0.416	1.294E-01	17010
LCN1	chr9:135521437-135526540	1	0.0	0.0	0.000	1.000E+00	17791
CZIB	chr1:53214099-53220639	0	0.0	-0.0	0.000	1.000E+00	20948
LCN2	chr9:128149429-128153455	0	0.0	-0.003	0.000	1.000E+00	23556
BPI	chr20:38304149-38337503	2	0.009	0.003	0.000	1.000E+00	14203
LCN9	chr9:135663321-135665909	1	0.191	0.064	0.104	1.000E+00	8135
LCN8	chr9:136754387-136758543	1	0.068	0.022	0.392	1.000E+00	10744
MFSD4A-AS1	chr1:205554271-205569305	1	0.0	-0.002	0.000	1.000E+00	23163
DDHD1	chr14:53036739-53153328	1	0.001	0.0	0.035	8.940E-01	16105
VPS51	chr11:65096114-65111860	0	0.0	-0.005	0.386	3.868E-01	20327
DDHD2	chr8:38231952-38262769	1	0.003	0.001	-0.056	6.903E-01	13624
DNAJC16	chr1:15526812-15571733	0	0.0	-0.001	-0.210	2.133E-01	15979
DNAJC17	chr15:40767868-40807478	0	0.0	-0.013	-0.257	2.798E-01	19869
DNAJC14	chr12:55820959-55829636	1	0.004	0.001	0.228	1.463E-02	7443
RTBDN	chr19:12825476-12830675	0	0.0	-0.006	2.386	2.447E-01	19219
DNAJC12	chr10:67811207-67838179	1	0.0	-0.011	-1.258	4.366E-09	6180
DNAJC13	chr3:132417659-132539032	1	0.0	-0.0	0.059	7.787E-01	16902
DNAJC10	chr2:182716040-182780023	0	0.0	0.0	0.321	1.050E-02	8608
DNAJC11	chr1:6634167-6701906	0	0.0	-0.0	0.034	7.777E-01	20255
EPRS	chr1:219968599-220046658	0	0.0	0.0	-0.208	1.022E-01	11170
DNAJC18	chr5:139410202-139439525	0	0.0	-0.002	-0.288	1.387E-01	16728
DNAJC19	chr3:180983709-180989774	0	0.0	0.0	-0.531	5.468E-05	6000
EDF1	chr9:136862668-136866336	1	0.008	0.003	0.497	5.735E-02	8026
VPS50	chr7:93232339-93276425	1	0.137	0.046	-0.365	2.729E-03	3746
SUPT16H	chr14:21351471-21384266	0	0.0	0.0	-0.297	3.878E-03	7895
SCML2	chrX:18239312-18354724	0	0.0	0.0	0.160	3.338E-01	13596
SCML1	chrX:17737448-17754988	1	0.021	0.007	-0.492	3.053E-05	4053
SCML4	chr6:107702156-107732396	0	0.0	-0.0	0.373	7.520E-01	20109
NRK	chrX:105822542-105958610	0	0.0	0.0	18.012	1.000E+00	18564
LOC101928107	chr21:33111703-33123700	2	0.001	0.0	0.000	1.000E+00	16972
LOC101928105	chr3:150734470-150738985	0	0.0	-0.013	0.000	1.000E+00	24149
LOC101928103	chr2:214810228-214963605	2	0.368	0.123	0.000	1.000E+00	6303
NRM	chr6_GL000254v2_alt:2032123-2035497	0	0.0	-0.009	-0.087	9.291E-01	23726
NRL	chr14:24078685-24115014	0	0.0	-0.006	0.216	8.951E-01	23376
SNORA90	chr17:37244800-37244975	3	0.134	0.045	0.000	1.000E+00	9074
GARS-DT	chr7:30548356-30577779	0	0.0	-0.003	0.000	1.000E+00	23479
IER3IP1	chr18:47155018-47176374	2	0.931	0.312	0.611	3.089E-05	749
TPSG1	chr16:1221650-1225254	1	0.145	0.048	-1.290	2.584E-01	6255
NUP214	chr9:131125560-131234670	0	0.0	-0.001	0.006	9.802E-01	22264
TPGS2	chr18:36794105-36829216	2	0.019	0.007	0.087	3.803E-01	9909
TPGS1	chr19:507496-519654	1	0.226	0.075	6.325	1.736E-02	3806
NUP210	chr3:13316229-13420319	1	0.631	0.205	-0.071	7.124E-01	3829
KIAA0319L	chr1:35433489-35557436	0	0.0	-0.0	-0.411	1.012E-14	3329
LOC653653	chr17:60101759-60102919	2	0.082	0.026	0.000	1.000E+00	10361
EVX1	chr7:27242544-27247819	3	0.003	0.0	-1.853	5.279E-10	3529
LOC440434	chr17:36274196-36320687	0	0.0	0.0	0.000	1.000E+00	18564
EVX2	chr2:176080106-176083962	1	0.626	0.21	0.104	1.000E+00	4179
MIA-RAB4B	chr19:40775536-40796944	1	0.0	-0.003	0.392	1.000E+00	23384
LOC105372028	chr18:24725780-24766645	3	0.013	0.004	0.000	1.000E+00	13662
PRAMEF18	chr1:13222694-13226154	0	0.0	0.0	0.104	1.000E+00	18564
PRAMEF19	chr1:13368430-13371947	0	0.0	0.0	0.000	1.000E+00	18564
PRAMEF17	chr1:13389631-13392629	0	0.0	0.0	0.000	1.000E+00	18564
PRAMEF14	chr1:13341891-13347134	0	0.0	0.0	0.000	1.000E+00	18564
PRAMEF15	chr1:13315580-13322595	0	0.0	0.0	0.000	1.000E+00	18564
PRAMEF12	chr1:12774847-12777905	0	0.0	0.0	0.000	1.000E+00	18564
PRAMEF13	chr1:13196187-13201409	0	0.0	0.0	0.104	1.000E+00	18564
PRAMEF10	chr1:12892895-12898270	0	0.0	0.0	0.000	1.000E+00	18564
PRAMEF11	chr1:12824759-12831410	0	0.0	0.0	0.000	1.000E+00	18564
EME1	chr17:50373219-50381459	0	0.0	-0.004	-0.164	6.243E-01	21795
LOC101929279	chr10:30211851-30232690	0	0.0	0.0	0.000	1.000E+00	18564
EME2	chr16:1773227-1776238	1	0.0	-0.001	-0.205	6.512E-01	20507
DUOX1	chr15:45129993-45165578	1	0.504	0.168	-0.178	8.653E-01	4899
HGH1	chr8:144137768-144140843	0	0.0	-0.005	0.240	4.708E-01	20973
DUOX2	chr15:45092653-45114161	1	0.168	0.055	-1.397	4.687E-01	6801
ATP6V1FNB	chr7:128866347-128872047	2	0.0	0.0	-0.566	2.419E-01	11967
GPRACR	chr9:130140609-130144219	0	0.0	-0.001	0.000	1.000E+00	21896
FLJ33534	chr2:11099850-11132176	0	0.0	-0.001	0.000	1.000E+00	22171
MCHR2-AS1	chr6:99994037-100076419	0	0.0	0.0	0.000	1.000E+00	18564
METRN	chr16:715172-719655	0	0.0	-0.014	-0.268	4.771E-01	21496
ECH1	chr19:38815421-38831857	1	0.117	0.012	0.144	6.761E-01	10481
GUCY2GP	chr10:112308177-112356595	5	1.109	0.368	0.104	1.000E+00	1315
IL17A	chr6:52186374-52190638	0	0.0	-0.0	0.000	1.000E+00	19450
CDHR1	chr10:84194634-84218696	0	0.0	-0.0	-1.122	5.972E-02	12042
MOGS	chr2:74461056-74465382	0	0.0	-0.002	0.416	4.561E-02	14247
CDHR3	chr7:105963210-106036431	1	0.506	0.166	-0.369	5.719E-01	4366
CDHR4	chr3:49790733-49799835	0	0.0	0.0	0.392	1.000E+00	18564
CDHR5	chr11:616564-625067	2	0.012	0.002	0.000	1.000E+00	14693
HARS	chr5:140673903-140691727	0	0.0	-0.0	0.062	6.107E-01	18147
C19orf84	chr19:51388288-51390574	0	0.0	-0.002	0.000	1.000E+00	23020
RAB22A	chr20:58309714-58367507	0	0.0	-0.0	0.481	5.678E-07	5974
C1orf159	chr1:1081817-1116356	0	0.0	-0.001	0.227	7.851E-01	21617
C19orf81	chr19:50649444-50659310	1	0.034	0.011	0.000	1.000E+00	12098
CST13P	chr20:23519145-23542018	1	0.003	0.001	0.000	1.000E+00	15752
LOC101927549	chr10:105673609-105820333	0	0.0	0.0	0.000	1.000E+00	18564
LOC101927543	chr8:120761252-120776832	2	0.005	0.002	0.000	1.000E+00	15004
SALL4	chr20:51782716-51802523	1	0.013	0.004	-3.907	3.073E-34	1049
SALL1	chr16:51135974-51150597	0	0.0	0.0	0.000	1.000E+00	18564
SALL3	chr18:78980274-78998969	1	0.114	0.038	0.000	1.000E+00	9480
SALL2	chr14:21521080-21537216	0	0.0	-0.0	-0.595	1.678E-05	5961
CYP1A1	chr15:74719541-74725528	3	0.042	0.011	2.933	2.303E-22	1306
MLIP-AS1	chr6:54046818-54047594	2	0.795	0.266	0.000	1.000E+00	3012
C5orf38	chr5:2752130-2755397	0	0.0	0.0	0.020	9.945E-01	18532
C5orf34	chr5:43486700-43515171	0	0.0	-0.0	-0.633	1.942E-02	10723
C5orf30	chr5:103259356-103278660	0	0.0	-0.0	-1.583	1.268E-63	739
HYAL6P	chr7:123814138-123819430	0	0.0	-0.002	0.000	1.000E+00	23203
FIS1	chr7:101239611-101245090	3	0.055	0.017	0.225	3.514E-01	8376
ZMIZ2	chr7:44748565-44769880	2	0.009	0.003	0.664	3.198E-02	7521
ZMIZ1	chr10:79069034-79316528	0	0.0	-0.001	-0.008	9.818E-01	22651
ACTR3BP2	chr2:91941132-91942470	0	0.0	0.0	0.000	1.000E+00	18564
ACTR3BP5	chr10:38696595-38698240	0	0.0	0.0	0.000	1.000E+00	18564
MELTF	chr3:197018952-197029815	0	0.0	-0.001	0.552	3.137E-01	17998
NYNRIN	chr14:24398785-24419288	0	0.0	-0.0	-0.518	4.522E-01	18056
PPDPFL	chr8:49072340-49076083	1	0.639	0.214	0.000	1.000E+00	4102
OR5H15	chr3:98168699-98169641	1	0.64	0.214	0.000	1.000E+00	4095
OR5H14	chr3:98149385-98150318	1	0.41	0.137	-0.629	4.985E-01	4795
MIR153-2	chr7:157574335-157574422	1	0.004	0.001	0.000	1.000E+00	15346
LOC100130587	chr20:63359987-63371177	1	0.0	-0.0	0.000	1.000E+00	18582
MIR153-1	chr2:219294110-219294200	1	0.001	-0.001	0.000	1.000E+00	21825
OR7E2P	chr11:86856930-86857954	1	0.0	-0.0	0.000	1.000E+00	21456
WARS2-AS1	chr1:119140395-119183823	3	0.109	0.037	0.000	1.000E+00	9575
MIR550A1	chr7:30289793-30289890	2	0.06	0.016	0.000	1.000E+00	11399
MIR550A3	chr7:29680733-29680828	1	0.001	0.0	0.000	1.000E+00	16691
MIR550A2	chr7:32732980-32733077	0	0.0	-0.0	0.000	1.000E+00	20583
CYP2A7	chr19:40875438-40882752	1	0.069	0.017	-2.050	1.000E+00	11279
CYP2A6	chr19:40843537-40850447	1	0.007	-0.001	0.000	1.000E+00	22320
OR7E24	chr19:9251043-9252063	0	0.0	0.0	0.000	1.000E+00	18564
MIR202HG	chr10:133246478-133247885	0	0.0	-0.0	0.000	1.000E+00	21370
PCP4	chr21:39867420-39929397	5	0.036	0.012	0.156	5.304E-01	9862
RNFT2	chr12:116738290-116853631	3	0.088	0.028	-0.647	7.428E-03	4600
RNFT1	chr17:59952361-59964756	3	0.003	0.001	0.050	8.507E-01	15063
HBP1	chr7:107169014-107202529	3	0.011	0.004	-0.358	1.169E-02	6547
OR10R2	chr1:158479877-158480885	0	0.0	0.0	0.000	1.000E+00	18564
ELOF1	chr19:11553042-11559236	0	0.0	-0.043	0.764	1.264E-04	9837
MFHAS1	chr8:8784488-8893621	2	0.258	0.086	0.042	7.280E-01	6593
DHX16	chr6:30653118-30673053	0	0.0	-0.005	0.484	1.419E-02	13125
DHX15	chr4:24527464-24584561	1	0.002	0.0	-0.002	9.945E-01	16474
LEPROT	chr1:65420715-65436007	2	0.018	0.006	0.098	5.109E-01	10696
DGCR9	chr22:19017833-19020248	1	0.796	0.266	0.000	1.000E+00	3011
DGCR8	chr22:20080231-20111877	0	0.0	-0.0	0.278	3.072E-03	8849
BIN3-IT1	chr8:22640370-22642209	0	0.0	-0.006	0.000	1.000E+00	23857
DGCR2	chr22:19036281-19122454	1	0.001	-0.0	0.421	5.013E-02	11872
DGCR5	chr22:18970497-19031242	1	0.047	0.016	0.000	1.000E+00	11433
DGCR6	chr22:18906222-18912088	1	0.001	0.0	0.719	1.309E-01	10650
ZNF783	chr7:149262170-149284994	1	0.1	0.033	-0.167	2.151E-01	6704
ZNF782	chr9:96816270-96854488	0	0.0	0.0	-0.095	7.209E-01	16437
ZNF781	chr19:37667748-37692315	0	0.0	0.0	-0.733	9.446E-03	8501
ZNF787	chr19:56087362-56121373	2	0.0	0.0	1.000	1.433E-02	8894
ZNF786	chr7:149069640-149090777	1	0.0	-0.0	0.371	7.166E-02	12049
ZNF785	chr16:30580672-30585771	1	0.381	0.112	0.040	8.679E-01	6244
ZNF784	chr19:55620740-55624575	3	0.08	0.017	0.532	5.170E-02	6243
ZNF789	chr7:99472891-99482325	0	0.0	-0.0	-0.220	2.586E-01	16182
RPP40	chr6:4995045-5004063	2	0.231	0.076	-0.356	3.404E-01	5700
LLCFC1	chr7:142939505-142940870	3	0.11	0.037	0.000	1.000E+00	9565
HOGA1	chr10:97584344-97612798	0	0.0	-0.017	-0.838	4.738E-01	21544
MIR5590	chr2:134857819-134857873	3	0.288	0.096	0.000	1.000E+00	7060
MIR5591	chr4:39411909-39411974	4	0.009	0.003	0.000	1.000E+00	14218
SMIM29	chr6:34246379-34249108	2	0.003	-0.002	0.578	7.537E-02	14977
SMIM22	chr16:4788396-4796491	1	0.0	0.0	4.181	1.441E-01	11220
SMIM23	chr5:171785871-171791088	2	0.0	0.0	0.000	1.000E+00	17229
SMIM20	chr4:25914191-25929879	0	0.0	-0.0	-0.713	9.345E-07	5840
SMIM21	chr18:75416016-75427703	1	0.001	0.0	0.000	1.000E+00	16912
SMIM26	chr20:18567419-18569611	0	0.0	0.0	-0.045	7.998E-01	17020
SMIM27	chr9:32551716-32553017	0	0.0	0.0	-0.289	4.041E-01	14130
SMIM24	chr19:3474406-3480542	1	0.03	-0.002	2.203	6.112E-04	9823
SMIM25	chr20:50267485-50279795	2	0.0	-0.002	0.000	1.000E+00	23024
OR11L1	chr1:247840927-247841896	0	0.0	0.0	0.000	1.000E+00	18564
ADAMDEC1	chr8:24384284-24406013	2	0.079	0.027	0.000	1.000E+00	10328
[truncated: 1,447,911 more chars]
