# Supplementary material for: Parp7 generates an ADP-ribosyl degron that controls negative feedback of androgen signaling
Source: EMBO J. 2025 Jul 18;44(17):4720–44. doi: 10.1038/s44318-025-00510-4 (PMC12402299; doi:10.1038/s44318-025-00510-4)
Supplement: Supplementary file 3 — Source data Fig. 1 [file 44318_2025_510_MOESM3_ESM.zip › Figure 1/1A, B, C/res_deseq2_VCaP_R1881vsCTRL.tsv]

baseMean	log2FoldChange	lfcSE	stat	pvalue	padj
ENSG00000000003.14	798.977506423252	0.194458344422465	0.0635306729498731	3.06085762031668	0.0022070401813264	0.00383972970525132
ENSG00000000419.12	1903.24007506414	0.322101918208892	0.0499927819118161	6.4429684824713	1.17159032341548e-10	2.97207529981506e-10
ENSG00000000457.14	835.968988396935	0.50279360645773	0.0559756842949933	8.98235747879373	2.6502614913334e-19	8.60212724116994e-19
ENSG00000000460.17	315.754914487174	-0.429570930471798	0.0934445313748046	-4.59706870109708	4.28476368658671e-06	8.95366000943552e-06
ENSG00000000971.15	2.30241277693338	0.580415273295235	1.23767073940507	0.468957740387584	0.639099842904234	0.699084514476013
ENSG00000001036.13	2004.89790277038	-0.21179436078288	0.0411864128069426	-5.14233569637749	2.71343713538294e-07	6.01379989669112e-07
ENSG00000001084.12	3177.56913468858	-0.157801765255558	0.0427941838606441	-3.68745822491736	0.000226505264049919	0.000425369714215119
ENSG00000001167.14	1877.48881846172	0.219914221853999	0.0503939337509651	4.36390266615746	1.27762440408925e-05	2.60345365532666e-05
ENSG00000001460.18	323.036050398692	1.17555707241732	0.0997049564452332	11.7903574138066	4.37679633056222e-32	1.8286200015047e-31
ENSG00000001461.17	3644.56469137491	-0.0548714219884767	0.0309728882897613	-1.77159525695947	0.0764617675996445	0.108363430983737
ENSG00000001497.16	1977.02253766671	-0.441067987041937	0.0503028570704457	-8.76824921543227	1.81465827791215e-18	5.77151688804838e-18
ENSG00000001561.7	658.052336664049	0.230539888762472	0.0649776545701233	3.54798723172864	0.00038818703912809	0.000716711089752057
ENSG00000001617.12	200.976523119031	0.64851431882449	0.127263844760638	5.09582529149766	3.47225238995247e-07	7.65555015813285e-07
ENSG00000001626.15	22.4192998937957	-3.08601066645273	0.469839886882863	-6.56821771120107	5.09210548576911e-11	1.30892003386937e-10
ENSG00000001629.10	3118.21877304743	0.718273073618654	0.04127892188121	17.4004804603584	8.18138211811729e-68	5.60490767383842e-67
ENSG00000001630.17	7573.13968782555	0.769580113984063	0.0279333290741528	27.5506049401097	4.35212943915431e-167	6.93314049503646e-166
ENSG00000001631.15	1846.14806990655	-0.000756342573542939	0.0421823290212143	-0.0179303180050243	0.985694442628249	0.993833592632094
ENSG00000002016.17	492.959788566453	-0.526204411530064	0.0878857776476279	-5.98736707593173	2.13265105314795e-09	5.15733561924348e-09
ENSG00000002079.14	10.2702800196626	-3.03316501571403	0.740906052056015	-4.09385914354053	4.24252102855697e-05	8.37286607032204e-05
ENSG00000002330.13	7044.48567352268	0.698960840908218	0.0400333556342713	17.4594617371985	2.91671261319147e-68	2.01271349266942e-67
ENSG00000002549.12	1787.92968772081	-0.752583684484631	0.0546752850627947	-13.7646046768716	4.16154387901489e-43	2.07494140517608e-42
ENSG00000002586.20	7997.2419104292	0.628149495120062	0.0362194922279236	17.3428575742369	2.23351627334265e-67	1.52228952843521e-66
ENSG00000002587.10	221.283898803122	-0.903397297765463	0.162565073929558	-5.55714260098034	2.74226718697873e-08	6.33190160691683e-08
ENSG00000002726.20	15.9312413480543	-0.4735005083449	0.464111549031084	-1.02022996267474	0.307619410540537	0.377194809122154
ENSG00000002745.13	1.45063411842599	0.922680912304212	1.90471554030473	0.484419270373882	0.628088345044576	0.689195717894139
ENSG00000002746.15	3.2024152507184	-0.969201068662824	0.999423143015409	-0.969760481770113	0.332165895128313	0.403298045815289
ENSG00000002822.15	716.937806700284	-0.137666181209178	0.0871758311610826	-1.57917830407375	0.114295164915704	0.156301951664384
ENSG00000002834.18	604.203576776766	-1.60636690018468	0.0827429652964862	-19.4139392325222	5.88384834373864e-84	4.8494298445975e-83
ENSG00000002919.14	788.234856343853	1.09859864274387	0.0618340994693451	17.7668738151271	1.27606820108737e-70	8.99885462826262e-70
ENSG00000002933.9	4.47818760578051	-2.49624403549687	1.058173956852	-2.35901102964491	0.0183237111423174	0.0288287076146872
ENSG00000003056.8	2231.05755882961	-0.49424816841596	0.0424946656680354	-11.6308284968514	2.87295512757501e-31	1.18761922292973e-30
ENSG00000003137.8	24.6923347776198	-1.7214354457306	0.39456500581961	-4.36286903384843	1.28367796082592e-05	2.61525435302595e-05
ENSG00000003147.19	1878.66159697115	1.18917951603521	0.0431592969923954	27.5532642768659	4.04426209918562e-167	6.44784794997362e-166
ENSG00000003249.13	436.904362991426	0.182465955591219	0.0777260020283363	2.34755359634602	0.0188971541989243	0.0296715952371423
ENSG00000003393.15	1294.83240677931	0.888151915662717	0.0484199715658441	18.3426773486424	3.7772778878614e-75	2.78805077878481e-74
ENSG00000003400.14	52.5183491832281	0.555941018346199	0.225605004101067	2.46422290392613	0.0137310688726489	0.0219479043602038
ENSG00000003402.20	2830.70669064675	0.863862330369803	0.0386237256571396	22.3661056946772	8.41719120167567e-111	8.92741902385282e-110
ENSG00000003436.16	1654.37095699358	-0.705689786262058	0.0430074669026112	-16.4085410531168	1.66150231520857e-60	1.04322872211064e-59
ENSG00000003509.16	319.242946101923	0.283992559856799	0.0858339969726715	3.30862560142946	0.000937551205636517	0.00168146670060567
ENSG00000003756.16	5464.74698186422	-0.0790843510819419	0.0350521970761785	-2.25618813308817	0.0240588514277799	0.0372085092429168
ENSG00000003987.14	76.9254063463962	0.817567222112383	0.202439933669553	4.0385669333745	5.37787484845208e-05	0.000105467100821493
ENSG00000003989.17	6926.51824415153	-0.108565396748609	0.0335740156232695	-3.2336136959847	0.00122234671021782	0.00217268530038628
ENSG00000004059.11	3921.39312179368	-0.148178300237401	0.0367329575447686	-4.03393328884035	5.48508961933158e-05	0.000107506246089358
ENSG00000004139.14	4066.41639734516	-0.413154703221029	0.0335787889172819	-12.3040382498248	8.61565549567095e-35	3.7753165869223e-34
ENSG00000004142.12	6827.68494887673	0.267820096786016	0.0290478354854938	9.21996741959529	2.97190504034726e-20	9.84002252019947e-20
ENSG00000004399.12	128.89310543959	-1.27442731650803	0.155218092069773	-8.21055908827403	2.20160930109237e-16	6.62377291084991e-16
ENSG00000004455.16	6349.30688524864	-0.211776281064273	0.035232223485928	-6.01086903155171	1.84531440701815e-09	4.47496602792221e-09
ENSG00000004468.13	11.9759721615049	-0.847168656160376	0.461293354372244	-1.83650739411422	0.0662826495432015	0.0951005703921139
ENSG00000004478.8	17337.0857834582	0.206142747067292	0.0280208115371999	7.35677290408313	1.88409474997879e-13	5.23683741594524e-13
ENSG00000004487.16	6084.63924937125	-0.0471244126895135	0.0282538386280931	-1.66789416864076	0.095336737481907	0.132632868501007
ENSG00000004534.15	2752.20109986587	-0.213430192509671	0.0503431006497108	-4.2395122619627	2.24005958226569e-05	4.49659019087156e-05
ENSG00000004660.14	1064.96815293771	-1.28375885934056	0.0587873231832931	-21.8373416210485	1.02551130613965e-105	1.04113167702787e-104
ENSG00000004700.16	1005.7801543878	0.0635394511285016	0.0596032907401504	1.06603931325724	0.286405870842897	0.354476624023606
ENSG00000004766.17	1122.34878579026	0.236172517371703	0.0542326096360993	4.3548064339227	1.33184551984893e-05	2.70978554007855e-05
ENSG00000004776.13	10.3358180461375	-2.22707247372894	0.561893405323818	-3.9635141694633	7.38544778353633e-05	0.000143398859000483
ENSG00000004777.18	186.438220887909	-1.64595025971383	0.149394610922899	-11.017467427679	3.14791367207458e-28	1.23130071777771e-27
ENSG00000004779.10	1614.18543890935	0.384673008741234	0.0529049223225804	7.27102492270461	3.5677010483788e-13	9.82054063441176e-13
ENSG00000004799.8	25.8620316548836	-1.96684594868222	0.522493752760546	-3.76434347452113	0.000166987226838548	0.000316790903728265
ENSG00000004809.14	73.3245625542854	0.0970703643514155	0.202159155524416	0.480168034436074	0.63110791443557	0.691785359814447
ENSG00000004838.14	11.1544104907941	-0.330938895710635	0.460527635918238	-0.718608113605998	0.472382412805472	0.543508406258313
ENSG00000004846.16	114.218952057435	-4.14404183030012	0.33221831878982	-12.4738510669602	1.03691028554132e-35	4.61572148325954e-35
ENSG00000004848.8	6.42789565005815	0.474737597893666	0.718029536524289	0.661167227453752	0.508505075877049	0.578094561161079
ENSG00000004864.13	2722.4686838122	0.985828694828131	0.0376927302177651	26.15434565585	8.79503546671115e-151	1.27196126136492e-149
ENSG00000004866.20	3837.79955039828	-2.27720467697449	0.0482140851683116	-47.2311082752052	0	0
ENSG00000004897.12	3501.76019535505	0.441282622597381	0.0368181240215661	11.9854727617002	4.23421790296425e-33	1.79999421049861e-32
ENSG00000004939.15	18.6914192173255	0.24767133172253	0.405108796544059	0.611369917995829	0.540954713007598	0.609009517316033
ENSG00000004961.15	943.410206090664	0.900571271248725	0.0591396428397403	15.2278780866016	2.30966675282696e-52	1.30951205454021e-51
ENSG00000004975.12	842.279878142642	0.0616626342736294	0.0583752044450889	1.05631551717533	0.290824088971496	0.35930837341049
ENSG00000005001.10	93.9796361497487	1.91634921060379	0.180942292071888	10.5909413916478	3.28273697226788e-26	1.23483701623871e-25
ENSG00000005007.12	10856.5185819135	0.90052145833931	0.0296271729596895	30.3951193576435	6.37242824209285e-203	1.27762698628439e-201
ENSG00000005020.13	495.421032429823	0.805585472171632	0.0702357185142568	11.469740599409	1.87219649503733e-30	7.62382589897813e-30
ENSG00000005022.6	6049.22901865448	0.563459728454352	0.0382691455528863	14.7236035796952	4.54766663865756e-49	2.47286353183647e-48
ENSG00000005059.16	86.6768125712559	-1.89728017895763	0.221377840978784	-8.57032560516958	1.03192848692063e-17	3.22037313119969e-17
ENSG00000005073.5	572.218221342474	0.406250368527897	0.0674399046700921	6.02388705196463	1.70277216072001e-09	4.13482958340309e-09
ENSG00000005075.15	1514.73158077663	0.148600449956387	0.0503653400297408	2.95045064460278	0.00317310736766227	0.00544581955995017
ENSG00000005100.13	1284.27585923734	-0.832956146182813	0.0490731762233043	-16.9737565466009	1.28446106766219e-64	8.45377299122846e-64
ENSG00000005108.16	141.485663737056	3.36235602797102	0.182270566454689	18.4470597385611	5.50604659310021e-76	4.10052326434582e-75
ENSG00000005156.11	4799.03448028497	0.34389585758886	0.0326619490636104	10.5289447644141	6.35427902000691e-26	2.37632626364642e-25
ENSG00000005175.10	1875.09312281404	0.300822380481188	0.041975813835058	7.1665645760498	7.69031329836981e-13	2.09658349826555e-12
ENSG00000005187.12	976.410110955267	0.802060859147763	0.0560539272776694	14.3087362135157	1.92988543670553e-46	1.01052776847358e-45
ENSG00000005189.19	269.927392292233	0.484420388103648	0.102160428715604	4.74176150388118	2.11867952453231e-06	4.49517345303997e-06
ENSG00000005194.15	950.722613662394	0.149609369368828	0.0681650201532074	2.19481148883352	0.0281771230181807	0.0430993848053821
ENSG00000005206.17	1524.86115359246	-0.065614964850806	0.0486036272929029	-1.35000139918337	0.177015534063859	0.231418432062362
ENSG00000005238.19	266.67386567065	2.05119700812672	0.108362894824185	18.9289609829519	6.58483553762392e-80	5.17261282732783e-79
ENSG00000005243.10	2.82375804685085	-0.689085873918455	0.893975251760533	-0.770810906187187	0.440819021837149	0.512781594105548
ENSG00000005249.13	962.790304035276	-0.496164433982352	0.058133669476203	-8.53488930688362	1.40289676529674e-17	4.36507878775935e-17
ENSG00000005302.18	937.396174697012	0.0232971170794409	0.056752847437451	0.410501289915317	0.681438257449798	0.737816236990343
ENSG00000005339.14	2623.05532960343	0.331233878367779	0.0401483805298902	8.2502425750692	1.58073332131799e-16	4.77165016064015e-16
ENSG00000005379.17	980.120599307974	-3.03284920268882	0.0812630093210535	-37.3213990969329	7.38139924626678e-305	2.51030555595308e-303
ENSG00000005421.8	1.3275379902449	-3.82890314678947	1.6739651720603	-2.28732545377685	0.0221768338556747	0.0344717355830077
ENSG00000005436.13	1913.49102915247	0.535583186296469	0.0494416840545239	10.8326242630779	2.41143529230953e-27	9.28109191588194e-27
ENSG00000005448.16	439.952701199952	-0.445351028833643	0.0945420464094165	-4.71061338047455	2.46972356645678e-06	5.21775903274855e-06
ENSG00000005469.11	1050.7080771734	0.200633885639371	0.0560781555246611	3.57775472039447	0.000346558430330656	0.000642590524568258
ENSG00000005471.17	7.99049890512271	-1.10269079075524	0.568625787560858	-1.9392205117627	0.0524744930030982	0.0767308071801852
ENSG00000005483.20	4351.39207822489	-0.0126534198741028	0.0406818524013766	-0.311033522988611	0.755775137030733	0.802656152725045
ENSG00000005486.17	1389.86493072087	1.82985520261662	0.0552891905796978	33.09607508142	3.38452135639673e-240	8.19564108282265e-239
ENSG00000005513.10	10.3303364989133	0.734541521966167	0.496528846016399	1.47935316922535	0.139045949428475	0.186577344880157
ENSG00000005700.15	1837.36909225603	0.987479846750408	0.0396319653129494	24.9162472502406	4.96073264416087e-137	6.50838978706268e-136
ENSG00000005801.18	1080.31987791815	-0.521862007833466	0.0540519197670283	-9.65482835915482	4.68943909766095e-22	1.62418894294899e-21
ENSG00000005810.18	2904.52529659179	0.0783280414365982	0.0457384604857986	1.71252028609311	0.0868008294212874	0.121786379156353
ENSG00000005812.11	4012.75856825739	0.688105716892796	0.035221712464893	19.536407197085	5.38412922602067e-85	4.49143203622293e-84
ENSG00000005844.17	5.55845281269736	0.0295884444284309	0.757022735775845	0.039085278460107	0.968822398088018	0.982328240727352
ENSG00000005882.11	1544.67422820655	0.0756367552200005	0.0459790654835087	1.64502593570827	0.0999644626885056	0.138452413435209
ENSG00000005884.18	1856.40388449851	1.99793351501838	0.0508464442555514	39.2934755668828	0	0
ENSG00000005889.15	2147.37964352616	0.281737219087829	0.0392344965623313	7.18085470117443	6.92769477413485e-13	1.89048376220366e-12
ENSG00000005893.15	3933.30416175909	0.885478628739225	0.0326732274502559	27.1010456523569	9.57089522631963e-162	1.47174668954725e-160
ENSG00000005961.18	66.335279373826	-2.60789975350175	0.262951358244215	-9.91780293859397	3.483392427969e-23	1.23238998219411e-22
ENSG00000005981.13	24.3285963600544	0.824262827745408	0.337112941880661	2.44506432516969	0.0144826308926605	0.0230714908920729
ENSG00000006007.12	1929.9917880875	0.532338074575259	0.039379726829904	13.5180743349142	1.22336294932528e-41	5.95515393676198e-41
ENSG00000006015.17	960.518624924386	-0.453074818409176	0.0644849194097473	-7.02605853517885	2.12449361924519e-12	5.70299479228684e-12
ENSG00000006016.11	81.6911082560597	-0.0801218939312696	0.204873772312012	-0.391079312042189	0.695738611949232	0.750096943971578
ENSG00000006025.12	345.139174045035	0.373444361450285	0.0964882885145839	3.87035947263009	0.000108674987629181	0.000208790497297017
ENSG00000006042.12	4104.74486758792	-0.165042631439163	0.0294193499376473	-5.61000266113838	2.02323503934708e-08	4.69887555053584e-08
ENSG00000006047.13	2.01220798613909	-0.839681184393645	1.16606555616367	-0.720097750898483	0.471464812201875	0.542626531070314
ENSG00000006062.16	273.319701722869	-1.03668050308416	0.111156999886534	-9.32627278662047	1.09659413884317e-20	3.66801352685557e-20
ENSG00000006071.13	797.823123626897	0.515085645819675	0.0715354640900294	7.20042362724348	6.00257716948451e-13	1.64252863395108e-12
ENSG00000006118.14	734.778063893327	-2.43122584384247	0.082506680291231	-29.4670181282383	7.62142030636952e-191	1.41685900453021e-189
ENSG00000006125.18	13564.2640545508	0.185181400665727	0.027897349639008	6.63795676155535	3.18061126801018e-11	8.23306948437132e-11
ENSG00000006128.12	3.38822723968528	1.08835363407936	0.913950356238481	1.1908235788196	0.233722850412649	0.296754758274317
ENSG00000006194.10	1305.91400389322	-0.268451501125986	0.0574781469717429	-4.67049679346763	3.00472173922594e-06	6.32591374826048e-06
ENSG00000006210.7	20.3883557055477	-1.54126514499536	0.399836983097808	-3.85473382940751	0.000115855606490064	0.000222072365272722
ENSG00000006282.21	8728.82257811414	-0.695139290120375	0.0296261518164373	-23.4637051219961	9.57923751025463e-122	1.11770857343012e-120
ENSG00000006283.18	110.112831108417	-0.129849864325114	0.145505968932858	-0.892402320519452	0.372177327773463	0.444538325753512
ENSG00000006327.13	43.4618817811775	0.983971805854998	0.277348241852318	3.54778454438137	0.000388485871097266	0.000717196380277666
ENSG00000006377.11	180.45360949966	-1.13157480543588	0.129045600841053	-8.76879799125934	1.80583694544607e-18	5.7443774119385e-18
ENSG00000006432.15	589.239120886378	1.00829684463586	0.0829653350735728	12.1532305479356	5.51427905639265e-34	2.38175265095035e-33
ENSG00000006451.8	3822.23793132257	0.241976441650496	0.0312862416588979	7.73427643654595	1.03992849224537e-14	2.99101384355e-14
ENSG00000006453.14	2766.13640529538	0.815852472045135	0.0369921350401838	22.0547549136835	8.59961908512083e-108	8.95879815720716e-107
ENSG00000006459.11	2165.01650838094	1.73298621209675	0.044730332010352	38.7429767276417	0	0
ENSG00000006468.14	6.70839317013644	-5.48290719245643	1.29225551202377	-4.24289712169212	2.20652604435458e-05	4.43240172744103e-05
ENSG00000006530.17	1689.03690835775	-0.317739350461842	0.0426625073109482	-7.44774206883763	9.49512243134612e-14	2.66293688339849e-13
ENSG00000006534.16	130.067587018587	-1.21471149705919	0.156766380843566	-7.74854589691216	9.2950774502608e-15	2.67690171251803e-14
ENSG00000006555.11	12.0183220534077	-0.818451681621757	0.503224954259515	-1.62641314722973	0.103861795876476	0.143362081314745
ENSG00000006576.16	872.093493510175	-0.616328391499185	0.0628483701001907	-9.80659308294957	1.05469421366558e-22	3.69727369993693e-22
ENSG00000006607.14	1758.28456322421	-0.0116252579443229	0.043601047787473	-0.266627948965552	0.789755634244145	0.831334430715938
ENSG00000006611.16	6.03519323755258	-0.141061461504413	0.63503249404021	-0.222132666955277	0.824210608488623	0.85944397324036
ENSG00000006625.18	2732.56280773541	0.261915916771505	0.0446704687975071	5.86329008452496	4.53784426128754e-09	1.08188417613589e-08
ENSG00000006634.8	1010.30527741436	0.0023501305185101	0.0507334852988614	0.0463230646320851	0.963052756121335	0.977566691772467
ENSG00000006638.11	29.0224416713687	-0.0500378879300638	0.28738433962157	-0.174114873468589	0.861775184401907	0.890830315366233
ENSG00000006652.14	2173.23117983921	0.610449319382328	0.0508324053290591	12.0090583050446	3.18450580360044e-33	1.35664848567664e-32
ENSG00000006659.13	3.32058411532547	-0.517109807877879	0.958052862056835	-0.539750809540614	0.589368894704863	0.654420141663317
ENSG00000006695.11	467.066099390412	-0.117042963447901	0.0779976697304517	-1.50059564410558	0.133460178669146	0.179808538446283
ENSG00000006704.10	863.773888958621	0.313083433735773	0.0585485073835673	5.34741956246087	8.92170397081399e-08	2.01977324133082e-07
ENSG00000006712.15	4370.60336817523	0.614831640072271	0.039573829110527	15.5363191758646	1.96976768635813e-54	1.14347510111946e-53
ENSG00000006715.16	2011.81114420625	0.113943270601224	0.0380996614049152	2.99066360171181	0.00278371968645169	0.00479944196135441
ENSG00000006740.17	126.146784927285	-0.889449701912218	0.146628567888351	-6.0660055180344	1.31130626798843e-09	3.19826491429952e-09
ENSG00000006744.19	2805.90639426324	-0.000323237559302799	0.0370455241157595	-0.00872541466258512	0.993038214691005	0.997880727359956
ENSG00000006747.15	825.813585006562	-0.562558978181674	0.0572042326112092	-9.83421947122564	8.01869732116274e-23	2.815444307848e-22
ENSG00000006756.16	3679.60735440875	0.422403231259489	0.0372529363867752	11.3387902331759	8.43017570963524e-30	3.3899308256118e-29
ENSG00000006757.12	1051.04205281456	0.0315036929948749	0.0628274928657839	0.501431643344023	0.61606737454364	0.678395773415858
ENSG00000006788.14	45.4435640028065	2.57890181587476	0.253156493117264	10.1869866505071	2.26681742077935e-24	8.2226800834932e-24
ENSG00000006831.10	2897.7053727538	0.725636392557303	0.0383098296130013	18.9412586766255	5.21357232297686e-80	4.1051474841804e-79
ENSG00000006837.12	135.003259970788	-0.140614532714302	0.1390246641542	-1.01143587412906	0.311807858419633	0.381931088533796
ENSG00000007001.12	11.6731225895903	-1.08492412837985	0.508568288223282	-2.13329095325645	0.0329008658886668	0.0498086718546977
ENSG00000007038.11	2.76798988180237	1.47930768005752	1.06424497938671	1.39000672656216	0.164526834766254	0.216999026476286
ENSG00000007047.15	1356.36151811361	0.276470592947614	0.0558247267878226	4.95247552215379	7.32752760466215e-07	1.5916108733876e-06
ENSG00000007062.11	2.23649544513083	1.84399736925295	1.1513828872053	1.60155009227973	0.109255134555714	0.150099653699216
ENSG00000007080.11	2756.06845678441	0.24536232160281	0.0520379008322157	4.71506954890292	2.41628200651393e-06	5.10701920753166e-06
ENSG00000007168.13	8063.97259412448	0.671522849009223	0.0260783794755505	25.7501755290739	3.2088685651454e-146	4.50348884751991e-145
ENSG00000007174.18	39.2157713228374	0.653425101549747	0.275548518675071	2.37136132936455	0.0177226957033079	0.0279272240587667
ENSG00000007202.15	16340.6671697127	0.919678087769631	0.0201143750880655	45.722429046046	0	0
ENSG00000007216.14	1.36205074888563	-2.72233123020173	1.99678070578699	-1.36336014381148	0.172769035659814	0.226475966037258
ENSG00000007237.18	136.511723095246	1.93400038405751	0.15327781798656	12.6176142736263	1.68859646014052e-36	7.61703007110467e-36
ENSG00000007255.10	1895.55234968457	-0.564531720181528	0.0478014405450394	-11.809931118072	3.4684532148484e-32	1.45124510011996e-31
ENSG00000007264.15	1085.46911604058	-2.41985137461404	0.0751960380227397	-32.1805701236847	3.30075702052349e-227	7.47508939341052e-226
ENSG00000007341.19	730.15752239563	0.133741891833753	0.0641478269361443	2.08490136332889	0.0370782549070153	0.0556467009595533
ENSG00000007350.17	1.94140067280858	-1.84880362795325	1.79585562995999	-1.02948343792783	0.303252558542909	0.372550871606561
ENSG00000007372.22	5.22403393810071	-1.15000610297469	0.763405623169447	-1.50641555166987	0.131960530893805	0.177932437089489
ENSG00000007376.8	838.738977610846	-0.580214529297813	0.0634238952834894	-9.14820079568427	5.7889619219907e-20	1.90502348321256e-19
ENSG00000007384.15	1120.95474741551	1.36242014301459	0.062004194235361	21.9730319830139	5.21672535365049e-107	5.37560080521719e-106
ENSG00000007392.16	834.964347857441	0.0779875073690805	0.0663905601366529	1.17467765309642	0.240123703081365	0.30385581806518
ENSG00000007402.11	310.873956372354	-1.46680065596411	0.113411467068485	-12.9334422160183	2.9147108715046e-38	1.34741992480202e-37
ENSG00000007516.13	301.131898876709	0.0110127468735349	0.0884851364822368	0.124458720541678	0.900952082433458	0.923329941932345
ENSG00000007520.4	756.156386127029	-0.316507989426524	0.0661695106440179	-4.78329046634923	1.72448644655663e-06	3.67328884068268e-06
ENSG00000007541.16	765.474633237602	0.396719081316306	0.0602792922660401	6.58134935568592	4.66197710373416e-11	1.19974873063427e-10
ENSG00000007545.15	1809.32417728245	0.569848699955471	0.0494051038477622	11.5342071076586	8.87006567549621e-31	3.63503061581254e-30
ENSG00000007866.21	465.120557938126	0.877696497939068	0.0781955307941257	11.2243818671668	3.09543408392098e-29	1.23353141088705e-28
ENSG00000007923.16	3637.26989682053	-0.0824422051241659	0.0327257681158352	-2.51918319632272	0.0117627438730411	0.0189782806546175
ENSG00000007933.13	10.3216897584109	0.3874343623403	0.504953997117185	0.767266651125029	0.442922991997121	0.514844695684493
ENSG00000007944.15	307.282473993086	0.190561902917872	0.0965336734172848	1.97404590721553	0.0483765232045365	0.0711772411179925
ENSG00000007952.18	24.8172498080849	-0.143650129480816	0.353194279350475	-0.406717033313758	0.684215828680868	0.739986826384165
ENSG00000007968.7	80.0255145209113	-1.89855767151371	0.202756868368265	-9.3637156994622	7.69807731248551e-21	2.58568749170749e-20
ENSG00000008018.9	4891.38377057073	0.409006237844914	0.0446598455734572	9.15825463776345	5.27434377193006e-20	1.73768221244494e-19
ENSG00000008056.14	207.700422198357	0.409903186096134	0.11960319207044	3.42719269444517	0.000609856140428616	0.00110944326206622
ENSG00000008083.14	668.654150962053	0.0519122697034906	0.0676579721590409	0.767274986921904	0.442918036906235	0.514844695684493
ENSG00000008086.11	1233.82227243762	-1.21218931197982	0.0642473323534999	-18.8675430959553	2.10877445534859e-79	1.6448440751719e-78
ENSG00000008128.23	2125.1231826916	0.346849370399138	0.0462087071589634	7.50614747142644	6.08928174940434e-14	1.71693967153196e-13
ENSG00000008130.15	4936.41414409549	0.348553108242871	0.0288120266463987	12.0974866683471	1.08894261824347e-33	4.6720209771742e-33
ENSG00000008196.13	2.40062205465461	-4.16342354121347	1.53636467626759	-2.70991881388994	0.00672996790784331	0.0111721391449737
ENSG00000008226.19	14.3153119921653	-1.39735605363818	0.502735692552344	-2.77950436847627	0.00544419212699968	0.00912585624518266
ENSG00000008256.16	1973.82802106474	-1.62998483953233	0.0466215012585512	-34.9620839211685	8.48480507063672e-268	2.37158036820083e-266
ENSG00000008277.14	338.364995998173	-2.29550814178632	0.120150537714754	-19.1052673208674	2.28255694031402e-81	1.82467217262407e-80
ENSG00000008282.8	5824.32019343105	0.12525874143146	0.030783727547613	4.06899201007165	4.72169662821301e-05	9.29186255590571e-05
ENSG00000008283.16	5398.08119037518	1.97353962915135	0.0297565784048696	66.322801039127	0	0
ENSG00000008294.21	4047.91242482081	1.14060053639985	0.0348475175446726	32.7311847949472	5.62497735868077e-235	1.32506115580554e-233
ENSG00000008300.17	705.478506316434	-0.118633387237668	0.065565362837018	-1.80939114960083	0.0703902571595327	0.100437276074485
ENSG00000008311.15	74.4658799419614	1.44308017413545	0.201643142461336	7.15660426891109	8.26999833121725e-13	2.25215628235623e-12
ENSG00000008323.15	174.385857488715	0.531927649310441	0.12271402973035	4.33469302963393	1.45963660468342e-05	2.96313516295568e-05
ENSG00000008324.11	885.696522721352	0.24092634914444	0.0685109580834163	3.51661042093584	0.00043709480878543	0.00080336276346812
ENSG00000008382.15	280.039560396927	-0.391227175468167	0.114010006068902	-3.43151613580064	0.000600217422065249	0.00109239570815875
ENSG00000008394.13	1192.19009393439	-0.646516596460666	0.053570094421389	-12.0686103588895	1.54724998186136e-33	6.62409127572825e-33
ENSG00000008405.12	1315.24572810474	1.6248488067146	0.0505772693587038	32.1260682381022	1.90727414195556e-226	4.29007521162894e-225
ENSG00000008438.5	3.35334152848123	-2.43759561566794	1.23741639272228	-1.96990732465189	0.0488489928272283	0.0718087761343832
ENSG00000008441.16	9894.71529304075	0.2815838867479	0.0391368500164286	7.19485310211983	6.25280475782035e-13	1.70888845335438e-12
ENSG00000008513.16	1114.74446271213	0.598565357991971	0.104889706580656	5.70661676445529	1.1524385872609e-08	2.70135833986385e-08
ENSG00000008516.17	71.5280352747151	-0.520887681726131	0.212903063476919	-2.44659552201606	0.0144212577644783	0.0229814923767633
ENSG00000008517.16	10.5681512561721	0.4513106434565	0.550917376542	0.819198418262439	0.412673217213772	0.485889433171054
ENSG00000008710.19	1333.11857856331	-0.12444630116515	0.0685274193269292	-1.81600740823821	0.0693692357292687	0.0991152494155861
ENSG00000008735.14	2077.66608379732	0.141435965085469	0.0410454445047576	3.44583830902538	0.000569290878485669	0.00103762556405166
ENSG00000008838.20	2756.73343981681	-0.053093557623864	0.035547240871085	-1.49360558858597	0.135278737880924	0.182037134856781
ENSG00000008853.16	628.679069142317	0.476029475418058	0.0811639178264425	5.86503816185881	4.49029411710741e-09	1.07093192268829e-08
ENSG00000008869.12	2616.78510945895	0.782778461238427	0.039241370462123	19.9477860232733	1.56674081384802e-88	1.36825493773783e-87
ENSG00000008952.17	11464.6092751284	1.07318209834233	0.0268727888320292	39.935642893276	0	0
ENSG00000008988.9	37737.9566802862	-0.821707338299668	0.0628377537732743	-13.0766504045399	4.4773944404385e-39	2.09854171692142e-38
ENSG00000009307.16	24572.0719290841	-0.0625572943897106	0.0307759959591234	-2.03266514827982	0.0420863646536462	0.0625939538195715
ENSG00000009335.18	7558.94526975888	0.971701672338533	0.0250756290358239	38.7508393488485	0	0
ENSG00000009413.15	1403.69559424766	-0.176103025982358	0.0514967331232623	-3.41969315919203	0.000626918065274585	0.00113870307353784
ENSG00000009724.16	88.5383426990271	-1.13748572737857	0.196271153023973	-5.79548094487242	6.81256633412227e-09	1.61110281799837e-08
ENSG00000009765.14	22.4970729455836	-0.856709069551757	0.35887091876909	-2.38723458699364	0.0169756553121788	0.0268264082718587
ENSG00000009780.15	228.024998696269	-0.282361700379605	0.110390394853848	-2.55784663831886	0.010532252974387	0.0170981809650177
ENSG00000009790.15	10.852629589643	-1.3812786288807	0.518771353967131	-2.66259618677445	0.00775404048195606	0.0127858905150507
ENSG00000009830.11	380.247008798232	0.0225632779814122	0.0844765671221423	0.26709510992307	0.789395932585447	0.831094147576767
ENSG00000009844.16	1992.64324298479	0.31928795303807	0.04458440054018	7.16142752105243	7.98412246223405e-13	2.17549325334786e-12
ENSG00000009950.16	77.8449000963431	-1.77823252394108	0.221110253267371	-8.04228884759497	8.81757425537552e-16	2.61068841680848e-15
ENSG00000009954.11	6724.53386264005	0.188387010032596	0.0251544013480858	7.48922653438269	6.92806732636043e-14	1.94848227133837e-13
ENSG00000010017.13	682.528677803777	1.12278359042449	0.0685792909062924	16.3720501566381	3.02838320273914e-60	1.89728540859441e-59
ENSG00000010030.14	26.322888296216	0.254533864854663	0.345685437934678	0.736316422165173	0.461538154409263	0.532877230706343
ENSG00000010072.16	304.046881959289	0.785568369608498	0.0937721625669998	8.37741551547574	5.4102574459562e-17	1.65471179620106e-16
ENSG00000010165.20	1296.32837167425	0.289879998224265	0.0549691565796382	5.2735027470231	1.33844249609385e-07	3.00685610468428e-07
ENSG00000010219.13	319.775213037125	-0.953703138444166	0.113751162425856	-8.38411773651808	5.11076201448416e-17	1.56359189724677e-16
ENSG00000010244.18	9196.0777276229	-0.00080305284832853	0.0257040764707379	-0.0312422369752418	0.975076356105922	0.986411000042381
ENSG00000010256.11	6260.36683660241	0.527557991413534	0.0387232724147719	13.6237967122914	2.89136615697571e-42	1.42066164059095e-41
ENSG00000010270.13	2951.33227727976	1.21735523888517	0.03789093897396	32.1278720414341	1.79978695275177e-226	4.05287617868814e-225
ENSG00000010278.14	15455.2276305644	1.79284508644182	0.0249148744280093	71.9588249028583	0	0
ENSG00000010292.13	2151.32221744311	-0.803717170158867	0.049788891475253	-16.1424997895032	1.28240514202467e-58	7.85162890181555e-58
ENSG00000010295.19	11.2075093113483	-1.13663855699176	0.575458355230186	-1.97518820721111	0.0482467936942739	0.0710178263928787
ENSG00000010310.9	33.8185905154116	-0.704523459529297	0.301239605005597	-2.33874778688615	0.0193484904014824	0.0303284619483359
ENSG00000010318.21	197.924641715671	-0.438759582604518	0.121096107159149	-3.62323441188646	0.000290941926504962	0.000542596074613269
ENSG00000010319.6	31.1571895912054	5.04841554889011	0.637529326585333	7.91871893318209	2.39970110482869e-15	7.01740914425986e-15
ENSG00000010322.16	4581.30478556103	0.301245062586509	0.0439913207303344	6.84782947147991	7.49788648927807e-12	1.98308400590342e-11
ENSG00000010327.10	15.0643886793424	-1.10544740537741	0.456111940298373	-2.42363180550428	0.0153661759886059	0.0243951661974769
ENSG00000010361.13	1310.69921159432	-0.558255304363324	0.053764853089705	-10.3832759187846	2.95459213165449e-25	1.09101475989888e-24
ENSG00000010404.18	1459.09411224609	-0.440166646412682	0.113841050387567	-3.86650197722311	0.000110407569249777	0.000211955731391851
ENSG00000010438.16	186.508311792958	-2.17967172062794	0.163908406601752	-13.2981081679592	2.37399246176294e-40	1.13538026806992e-39
ENSG00000010539.11	474.447709637392	0.282385678570912	0.0793789423864466	3.55743815779444	0.000374489226396854	0.000692124070984593
ENSG00000010610.10	7.33964020438836	-1.20467939903283	0.648002082635422	-1.85906717171866	0.0630176177821759	0.0907623115401448
ENSG00000010626.15	293.774723197613	0.860018067682079	0.106330124352384	8.08818829960105	6.05587337104657e-16	1.79996272053076e-15
ENSG00000010671.15	5.84480655296821	-4.78561040190227	1.3020548743313	-3.67542912072736	0.000237449959586817	0.000445419827240745
ENSG00000010704.18	28.2569948772839	0.188741762468309	0.301766038030841	0.625457270473291	0.531670984346738	0.600491416664559
ENSG00000010803.16	2995.63060668745	0.523854480900616	0.0339836878042646	15.4148803366443	1.30011450271522e-53	7.4971012513344e-53
ENSG00000010810.17	357.492368647562	-2.34579451197481	0.133933394322721	-17.5146349708906	1.10794325285978e-68	7.68809230022372e-68
ENSG00000010818.10	922.07556451606	1.07589665539493	0.0574027435583017	18.7429483105138	2.21033926565787e-78	1.70208080468685e-77
ENSG00000011007.12	4876.26464043561	0.280510985261892	0.0300350104125226	9.3394668891121	9.68203791402978e-21	3.24509474585771e-20
ENSG00000011009.11	2404.63230351383	0.832731606942485	0.048000907800188	17.3482470458449	2.03355421312821e-67	1.38695078416948e-66
ENSG00000011021.23	1074.9888708751	0.51019611544171	0.0571283400110554	8.93070086305636	4.23318312290216e-19	1.36819828829577e-18
ENSG00000011028.14	27.4450076791568	-5.91665948789653	1.05476471814334	-5.6094590443937	2.02960019605764e-08	4.71255997987098e-08
ENSG00000011052.21	62.0448805463391	0.478977303603337	0.29909022608934	1.60144752928257	0.109277832778814	0.150120488691596
ENSG00000011105.14	4236.62549014541	0.203369782112675	0.0325650490717074	6.2450322634202	4.2371264549626e-10	1.05367722886136e-09
ENSG00000011114.15	687.874519702637	0.288888736443529	0.212688241196948	1.35827319280909	0.174377013190633	0.228418528715403
ENSG00000011132.12	356.636798030895	0.50349343901382	0.0908439867675263	5.54239699213424	2.98358922244494e-08	6.88114218425011e-08
ENSG00000011143.16	381.493201594877	-1.37299435347923	0.0907483097918419	-15.1296961522325	1.0317065298391e-51	5.80324003194e-51
ENSG00000011198.9	915.622765660458	1.03060134864786	0.0557979306943232	18.4702431761097	3.58465837281871e-76	2.67660759505073e-75
ENSG00000011201.12	40.6113747358134	-0.246045204267286	0.237715499777113	-1.03504064521659	0.300649929859482	0.369695344738052
ENSG00000011243.18	4211.15776178038	0.0993736622113841	0.034601427308245	2.87195268929571	0.00407944035419713	0.00692497161999955
ENSG00000011258.16	1940.78552816336	-0.929618393952011	0.0445734373820214	-20.8558829776716	1.34787350058103e-96	1.2682611422606e-95
ENSG00000011260.14	2996.0516618834	-0.249599007766722	0.0417693253209437	-5.97565332570908	2.29169881600082e-09	5.53389866764576e-09
ENSG00000011275.18	1013.3430320389	0.0491370914515875	0.0570820872964558	0.86081455284552	0.389340188531195	0.462267537517914
ENSG00000011295.16	2915.52823925744	-0.469115194823585	0.0357790569265703	-13.111446614883	2.83145506387275e-39	1.33085065962075e-38
ENSG00000011304.20	11405.8393166344	0.137424658700803	0.0308008371826717	4.46171829310267	8.13050650332181e-06	1.67233836417278e-05
ENSG00000011332.19	43.0144464360292	-0.2651649438407	0.23945343580158	-1.10737581589945	0.268131477477637	0.334706684287618
ENSG00000011347.9	4276.48661250033	0.530720305809623	0.0327297393003526	16.2152316869785	3.93590576102765e-59	2.42844166908731e-58
ENSG00000011376.11	1740.23223169812	0.206414709289599	0.0437088298803351	4.7224945132303	2.32969376660195e-06	4.93028215722739e-06
ENSG00000011405.13	5613.67669544744	1.21457791576922	0.0344180439535116	35.2889872942735	8.66467626233961e-273	2.47036242106103e-271
ENSG00000011422.12	37.8809944841834	-0.389920738518818	0.302767772858179	-1.28785416901508	0.197796731823858	0.255509074997467
ENSG00000011426.11	487.179483205161	-1.13352524701281	0.0866405242755851	-13.0830838858651	4.11404169277951e-39	1.93096412848335e-38
ENSG00000011451.19	3579.52479298282	-0.0227430348497782	0.0370801488578529	-0.613347992128182	0.53964626656539	0.607742452892272
ENSG00000011454.17	4473.46029171229	0.466379789858807	0.0298308045194514	15.6341673438509	4.26006997753621e-55	2.49409326035015e-54
ENSG00000011465.17	13.0767764624924	-0.319426813593799	0.492770153468923	-0.648226787570534	0.5168382785553	0.586163786326461
ENSG00000011478.12	523.154014404922	-0.0823231794227443	0.0806523780878777	-1.02071608270554	0.307388972591853	0.376958638531969
ENSG00000011485.14	3582.54567514269	0.549405442717402	0.0378010784831365	14.5341208442637	7.36530549997364e-48	3.92468377831483e-47
ENSG00000011523.14	760.476045076868	-2.51112125480263	0.0792083032565715	-31.7027527615205	1.42371088730606e-220	3.1110892843336e-219
ENSG00000011566.15	1434.77418887997	0.398279955597152	0.0501306336237268	7.944841842347	1.94438705919342e-15	5.70687624486977e-15
ENSG00000011590.14	34.2059816721547	-0.328161796864956	0.282973123297265	-1.1596924578601	0.246174041999021	0.310673145779176
ENSG00000011638.10	139.630709163163	-0.605015849297156	0.132198863206453	-4.57655863766627	4.7268725956809e-06	9.85478020287945e-06
ENSG00000012048.22	754.864728767421	-1.38942187720666	0.0742364206697448	-18.7161754927245	3.65468743248087e-78	2.80779744957252e-77
ENSG00000012061.15	2068.47360565863	-0.0466932678281911	0.0490500884619191	-0.951950736326241	0.341121966666527	0.412513329714637
ENSG00000012124.17	3.85547143446887	0.886384142749322	0.952094002429455	0.930983852946808	0.35186191677062	0.423803707199425
ENSG00000012171.19	756.765996190267	-1.67611575274869	0.0764430324890662	-21.9263377991765	1.45692200556276e-106	1.49126854899128e-105
ENSG00000012174.12	1811.95311884914	0.676085780262604	0.0458992822447578	14.7297680311726	4.15128331196403e-49	2.25855651444529e-48
ENSG00000012211.13	107.729674622024	1.52144825196326	0.177823419170721	8.55594982403628	1.16902143067353e-17	3.64363905096852e-17
ENSG00000012223.12	4.43229669805083	-0.989466733614189	1.0745523584063	-0.920817609187232	0.35714565976788	0.429337426318862
ENSG00000012232.8	715.14279853379	0.235823688042082	0.0634107816850408	3.71898408717637	0.000200025651131297	0.000377170139218054
ENSG00000012504.15	11.680103856405	-0.81867505940011	0.453904283523315	-1.8036292873144	0.0712894416301422	0.10163296961493
ENSG00000012660.14	10330.8124884817	2.38475288469644	0.0356063808821439	66.9754360205802	0	0
ENSG00000012779.11	57.4361685467922	3.48626237813901	0.601119305625692	5.79961805503856	6.64661324452778e-09	1.57335022390063e-08
ENSG00000012817.15	2179.99348212107	0.334642797631991	0.0369857239254064	9.04789097293068	1.45756201795504e-19	4.7572475361654e-19
ENSG00000012822.16	3227.58387648105	-0.531469806283337	0.0353748439613433	-15.0239477201402	5.11674318671893e-51	2.85714695903955e-50
ENSG00000012963.15	1353.14497649587	0.464069514470412	0.0598840402842466	7.74946901157056	9.22775949151044e-15	2.65789881350356e-14
ENSG00000012983.11	1785.11862060765	0.138806548988586	0.0488355102599888	2.84232822078878	0.00447853584275919	0.00757341882141263
ENSG00000013016.16	355.920604736864	0.321643984241134	0.0841100146519458	3.8240866509431	0.000131257750327655	0.000250799204820693
ENSG00000013275.7	1779.89097713606	1.29913625795723	0.0481365924416114	26.9885380759565	2.0146576911303e-160	3.07663702119047e-159
ENSG00000013288.8	1493.4449830625	1.85655645599558	0.0489097169310478	37.9588468813453	0	0
ENSG00000013293.6	45.1720875120234	-1.27530131313222	0.279383519666102	-4.56469771250775	5.002145844126e-06	1.04210500237913e-05
ENSG00000013297.11	14.6805811191946	-0.848009682025948	0.459862449271567	-1.84405072292642	0.0651757483749745	0.0936464706168375
ENSG00000013306.16	7505.13374699159	-0.0184979945556601	0.0304640415576639	-0.607207501363407	0.543713214664636	0.611445470998014
ENSG00000013364.19	44.2617977993587	-1.30328290205453	0.288900298936953	-4.51118571649159	6.44662462331289e-06	1.33327918345789e-05
ENSG00000013374.16	4149.92884851554	-0.0818779080243817	0.0360337568772393	-2.27225566025007	0.0230710732008809	0.0357668936460798
ENSG00000013375.16	6110.17716558556	1.32323046427532	0.0315435077651889	41.9493758945739	0	0
ENSG00000013392.8	2270.81034158081	-0.0655699147343945	0.0375982962807962	-1.74395973276813	0.0811661115970323	0.114533699498496
ENSG00000013441.16	3020.60294112835	-0.241984203403212	0.0519755420055067	-4.6557321783691	3.22831368349637e-06	6.78732602578322e-06
ENSG00000013503.10	1051.36385867152	-0.0373998934737305	0.0574533994347019	-0.650960497406894	0.515071987112768	0.584459923200498
ENSG00000013523.9	1111.76239512038	-0.749971312288516	0.054605506689368	-13.7343531405147	6.32181596646637e-43	3.1418321794441e-42
ENSG00000013561.18	3725.31164851196	1.33410277040539	0.0352182964356854	37.880956929353	0	0
ENSG00000013563.14	1081.83749817959	0.349006902849062	0.0542646791872064	6.43156668530245	1.26295351006169e-10	3.19936449752376e-10
ENSG00000013573.17	1081.29881719448	-1.33604810767097	0.0595629055817293	-22.430875301033	1.96728514047124e-111	2.09882363835393e-110
ENSG00000013583.10	1554.43992700412	-1.07376842765829	0.0562085482176849	-19.1032941021674	2.37048821525411e-81	1.89420447641537e-80
ENSG00000013588.8	76.3104353723692	-0.841360352233794	0.203251087097949	-4.13951218784051	3.48045110782519e-05	6.90030940388461e-05
ENSG00000013619.14	41.4133603346575	-2.28101633108489	0.335785063771986	-6.79308455671457	1.09761002369566e-11	2.88959975722996e-11
ENSG00000013725.14	37.629608233893	-1.68607825168549	0.292782959445862	-5.75879912846244	8.47144389566731e-09	1.99653979892093e-08
ENSG00000013810.19	1349.9939453469	-1.45755586459967	0.067726304609116	-21.521266707404	9.84362224965774e-103	9.74533272793984e-102
ENSG00000014123.10	1736.88162311908	0.352673023202284	0.0585207433477687	6.02646178136305	1.67587918032978e-09	4.07002147024033e-09
ENSG00000014138.9	785.094913505991	-1.06958398430452	0.0757066314343864	-14.1280091854504	2.55258868459329e-45	1.31891469782887e-44
ENSG00000014164.7	846.89348067166	0.301981767152199	0.0616829093306369	4.89571212559862	9.79503677550317e-07	2.1132974764426e-06
ENSG00000014216.15	6237.4147815807	0.358509477899523	0.0313651022094676	11.4302027618232	2.95418196472736e-30	1.19832876806537e-29
ENSG00000014257.16	195526.103427505	0.115809757213812	0.0286776744711096	4.03832456256105	5.38343333396593e-05	0.000105565721649717
ENSG00000014641.18	4251.81624649458	0.378169616524649	0.0372876730024542	10.1419473534795	3.59853364287975e-24	1.30013011183739e-23
ENSG00000014824.14	4122.29150360991	0.00178015718269034	0.0383688372748549	0.0463959116075944	0.962994695070291	0.977566691772467
ENSG00000014914.21	16.3680998814341	-1.28364960396281	0.472953150559649	-2.71411576906478	0.00664529387303289	0.0110380114682174
ENSG00000014919.12	1932.88495898678	-0.258421645130201	0.0424115111592294	-6.09319588165547	1.10678493582706e-09	2.70838862795892e-09
ENSG00000015133.19	1093.59616710022	-0.496452362160092	0.0581366846972164	-8.53939925789856	1.34921431220942e-17	4.20001437488621e-17
ENSG00000015153.14	637.813182913674	0.680455739348517	0.0654908321175767	10.3900915188692	2.75089023897498e-25	1.01654907421718e-24
ENSG00000015171.19	3664.32640836617	0.156491620024125	0.0351789348604432	4.4484467947917	8.64934675536926e-06	1.77630700214091e-05
ENSG00000015285.10	47.4985837660951	-1.64291068251318	0.273746060485814	-6.00158657844256	1.95398704452039e-09	4.73101783625888e-09
ENSG00000015413.9	1.21444321061679	0.308249011754936	1.37013057579079	0.224977835836578	0.821996516729758	0.857454864541469
ENSG00000015475.18	811.774995692194	-1.49810859856033	0.0694996320071752	-21.5556335378246	4.68809678466943e-103	4.65516097766204e-102
ENSG00000015479.18	15937.7306026279	0.0417708568003692	0.0309583507714933	1.34925975575004	0.177253547207602	0.231623234037132
ENSG00000015520.14	1.79992052090917	-0.404083456651124	1.38668342301419	-0.291402817647289	0.770743259841715	0.815813810568597
ENSG00000015532.9	1000.9217985338	-0.172363411621831	0.0549450121192949	-3.13701653659846	0.00170676500464842	0.00299868815812734
ENSG00000015568.13	1647.69336921625	0.883620701405542	0.352658467331006	2.5055989952346	0.0122244172629732	0.0196880888664776
ENSG00000015592.16	2.7274438264323	-0.291383132653411	1.2017859541729	-0.24245842751087	0.80842496596087	0.84643801337786
ENSG00000015676.18	2898.06455857142	-0.278232226858471	0.0402976788754318	-6.904423148503	5.04078370289887e-12	1.3410463010956e-11
ENSG00000016391.11	3178.19467321459	0.134548868962427	0.0332508228585898	4.04648238435003	5.19930353724996e-05	0.000102045420714846
ENSG00000016402.13	3776.79730005938	3.37536847470705	0.0570779698432846	59.136098988359	0	0
ENSG00000016864.18	1634.94106007674	-0.308494698951854	0.0454771771548185	-6.78350588695604	1.17294011868649e-11	3.08547038348774e-11
ENSG00000017260.19	30130.7782008951	-1.13759817641769	0.0233008428977083	-48.8221898843657	0	0
ENSG00000017427.16	80.646795600825	-0.144654732407837	0.291711458361018	-0.495882929044268	0.619977010962562	0.681947336983822
ENSG00000017483.15	2.34979508243856	-1.00204557634015	1.20795025367095	-0.829542088587621	0.406797730911655	0.480134556075711
ENSG00000017797.13	11082.6348234544	0.768416070287455	0.0265449676898975	28.9477116440378	2.99870362013062e-184	5.36937685944143e-183
ENSG00000018189.13	722.507093706891	-0.909974119115244	0.0636205367999819	-14.3031506001927	2.09123505025263e-46	1.09443863751273e-45
ENSG00000018236.15	1.19570347235463	-0.964540920282648	1.71296012670659	-0.563084280389594	0.573377495113423	0.639944002022592
ENSG00000018280.17	66.56342259516	0.551745479899993	0.217927898236211	2.53177993439811	0.011348519076923	0.0183391219051644
ENSG00000018408.14	923.859690770778	-0.010520244020451	0.0579202937186356	-0.181633126233029	0.8558706502706	0.885737455950709
ENSG00000018510.15	1270.01593468854	0.218871190099005	0.0498393819894418	4.39153098137076	1.12555293365995e-05	2.29968673517625e-05
ENSG00000018610.14	455.938666053999	-0.150004244038093	0.0775824851349824	-1.93348078212636	0.0531769982668368	0.0776725592538691
ENSG00000018625.14	2.3014466483223	0.511861467987476	1.24739453726858	0.41034448419848	0.681553264420355	0.737827964942868
ENSG00000018699.13	876.000594811861	-0.835303783762505	0.0672111572393843	-12.4280523959351	1.84064267864939e-35	8.16247617774894e-35
ENSG00000018869.16	171.385556332152	0.150657530151272	0.128341526332051	1.17387983809297	0.240443159262627	0.304221428540721
ENSG00000019102.12	5.82334590985743	-2.09968408467901	0.793534116280321	-2.64599094305012	0.0081451997241611	0.013398735889625
ENSG00000019144.19	930.293819970082	-1.04569254609346	0.0602422774457034	-17.3581177610018	1.71246129434256e-67	1.16915522901517e-66
ENSG00000019485.13	203.669413184752	-1.12369575242458	0.129932398865177	-8.64831067723585	5.22673755730211e-18	1.64244170260917e-17
ENSG00000019505.8	74.0780835043033	-0.990117015049929	0.197998426005068	-5.00063073746144	5.7143063869711e-07	1.2467748192024e-06
ENSG00000019549.12	13.171344076274	3.7394183449106	0.653717963216965	5.7202318971148	1.06378762724985e-08	2.4970816988766e-08
ENSG00000019582.15	6.71393339922478	0.678847899002473	0.633370527523465	1.07180215924607	0.283808903072095	0.351674383408964
ENSG00000019991.17	2863.51119448251	-6.09472682116952	0.107953888683013	-56.4567603402005	0	0
ENSG00000019995.6	1193.10302418745	0.560508510570338	0.0530224199809218	10.5711604783791	4.05446133565272e-26	1.52082363934167e-25
ENSG00000020129.16	3239.53080796173	0.856053995444986	0.0388290996328615	22.0467124795368	1.02720100219077e-107	1.06842843281106e-106
ENSG00000020181.17	30.7972288039774	-3.48407777578889	0.467921323487071	-7.44586237238483	9.6313172855919e-14	2.7003731314654e-13
ENSG00000020256.20	874.342169639126	0.00891268519178085	0.0553319788123768	0.16107656698855	0.872033096063664	0.898787067632235
ENSG00000020426.11	595.00056322099	0.436244966621114	0.071773498185997	6.07807864527669	1.21631101750668e-09	2.97057135635915e-09
ENSG00000020577.13	904.196749515557	-1.54536760952199	0.0658542731086923	-23.4664743314586	8.97551809602346e-122	1.04787990706298e-120
ENSG00000020633.18	1.62167846964274	-0.358323047627941	1.49329389565136	-0.239954806399074	0.810365292375636	0.847845963447818
ENSG00000020922.12	1575.30599385182	-0.818903225900622	0.0459695382841865	-17.8140406988235	5.49926003635366e-71	3.90155760998548e-70
ENSG00000021300.14	2976.08051803188	-0.580070520275309	0.0418660863033421	-13.8553796519787	1.18031159416202e-43	5.94751700633498e-43
ENSG00000021355.13	7.19205352924544	0.0226512968256375	0.664172777306633	0.0341045246050185	0.972793800472452	0.98495186961416
ENSG00000021461.16	8.65514680513442	-2.12928671329753	0.612523806247924	-3.47625135803404	0.000508475476351841	0.000930182464495671
ENSG00000021488.13	25.2753304929805	-1.06856222046183	0.350205399630674	-3.05124427432797	0.0022789508533508	0.00395965227170253
ENSG00000021574.12	1232.22828545065	0.181969382874271	0.0562320448922798	3.23604420260472	0.0012119861448092	0.00215542315544374
ENSG00000021645.18	363.966270887706	-0.162889316691517	0.0848525683599336	-1.91967455835352	0.0548990198032866	0.0799826424197455
ENSG00000021762.20	1417.08836966103	1.33036342145122	0.0521741956861974	25.4984941110106	2.04853397434111e-143	2.8039308773794e-142
ENSG00000021776.11	3442.88015972003	-0.0130342803418432	0.0330260937685992	-0.39466612167849	0.693089308291209	0.747838485378208
ENSG00000021826.15	5.57337757989195	-1.10473372730734	0.900336921864015	-1.2270225739717	0.219814106529816	0.280777164967722
ENSG00000022267.17	28.6046121275455	-3.12621756215442	0.44478387551643	-7.0286216165652	2.08583773772913e-12	5.59998117677541e-12
ENSG00000022277.12	4808.82155045293	0.517683883375185	0.0413620690206355	12.5159087935595	6.11044781146349e-36	2.7309960626745e-35
ENSG00000022355.17	1.24615376236459	-0.593501360966921	1.63832147446479	-0.362261845564106	0.717156367376463	0.768997027350722
ENSG00000022556.16	1031.92221484661	-0.138421529613925	0.0847150212886288	-1.63396676891947	0.102265828464206	0.141364756569547
ENSG00000022567.9	640.671317398116	0.756282482181193	0.0732174079389908	10.3292714597514	5.19536691015368e-25	1.90924704319477e-24
ENSG00000022840.16	9259.27302502593	1.04536951406768	0.02554676123007	40.9198451675833	0	0
ENSG00000022976.15	580.641140132237	-0.72578850687948	0.0674642895850391	-10.7581138309419	5.42695483027144e-27	2.07270568824223e-26
ENSG00000023041.11	1733.79882288617	0.965442100822005	0.0476079622502978	20.2790049224585	1.97077842323215e-91	1.77076840381395e-90
ENSG00000023171.18	129.042750076344	-0.927782314098446	0.157074834000051	-5.9066260996217	3.49185037518148e-09	8.37111585793236e-09
ENSG00000023191.17	1124.70808721624	0.472293359490116	0.0504727262988379	9.3573974327	8.17248876393425e-21	2.74329675890931e-20
ENSG00000023228.14	2771.97754680226	0.844656277696265	0.0334553311468786	25.247284924127	1.21305542218781e-140	1.63344469653925e-139
ENSG00000023287.13	6245.34996888367	0.203485453974584	0.0331315645182371	6.14173996711131	8.16223995740534e-10	2.00351373458716e-09
ENSG00000023318.8	3106.05618404547	1.34909884953004	0.0392730353591181	34.3517845563423	1.32460185871938e-258	3.51504533187997e-257
ENSG00000023330.15	1866.44180355917	0.923198611720811	0.0513694317834282	17.9717505074416	3.24317750220016e-72	2.32410228124225e-71
ENSG00000023445.14	253.379387390772	0.458506843839986	0.101039796286332	4.53788369228937	5.68215827404424e-06	1.17859837888663e-05
ENSG00000023516.9	1600.62779979539	-0.0870471286638671	0.0587506496755742	-1.48163686945673	0.138436943215151	0.185897839858145
ENSG00000023572.9	1189.84634506834	0.925246591387378	0.0556667289174735	16.6211776653711	4.89613309710859e-62	3.12640296354621e-61
ENSG00000023608.5	401.356037382449	0.227632594816011	0.0858808297517665	2.65056352475831	0.0080357614174012	0.0132252613169864
ENSG00000023697.13	309.082278453634	-0.303231441163748	0.0989280895798014	-3.0651702913877	0.00217546091976475	0.00378590644749296
ENSG00000023734.11	7237.86189457768	0.143218302709951	0.026706921939713	5.36259113024126	8.20365568843053e-08	1.86123240226243e-07
ENSG00000023839.11	21.9115390725812	-0.485007566811511	0.346693931093839	-1.39895026509776	0.161827897803609	0.213722211751366
ENSG00000023892.11	153.773992498025	-0.000326686908332276	0.120132257810145	-0.00271939372727488	0.997830240404529	1
ENSG00000023902.14	314.878031175056	-0.741456868856117	0.0997103942173961	-7.43610407596561	1.03698148629603e-13	2.90456838234626e-13
ENSG00000023909.10	1841.01732396896	1.53894747807929	0.0473153005466286	32.5253662198061	4.67048549102236e-232	1.07979240545922e-230
ENSG00000024048.10	1818.44073094356	0.159244451055886	0.0482590862740133	3.29978172714878	0.000967600535719886	0.00173255265735504
ENSG00000024422.12	3.86797634744706	-0.834995841345389	0.984161238247214	-0.848433985098328	0.39619632256585	0.46940113622346
ENSG00000024526.17	855.498765270024	-1.16450294690848	0.0739883547135058	-15.73900313661	8.1720937980616e-56	4.82982376339175e-55
ENSG00000024862.17	366.875747987616	-0.480362270639888	0.105811047704996	-4.53981206177216	5.63043918010256e-06	1.16847883390882e-05
ENSG00000025039.14	1298.3978415018	0.772806529575746	0.0456433362292477	16.9314207378325	2.63931919170942e-64	1.73136906423888e-63
ENSG00000025156.12	554.096902528362	0.104222617952641	0.0740909137316373	1.40668555297001	0.159520651544868	0.210968681706661
ENSG00000025293.17	4618.5536478343	0.310001777262188	0.0300986141963232	10.2995365580671	7.08015699122871e-25	2.5971001045131e-24
ENSG00000025423.11	881.710789721463	-2.97476108961163	0.0868927170556494	-34.2348725003786	7.3245651594709e-257	1.92320499424368e-255
ENSG00000025434.19	87.3075024110446	0.40827137126535	0.185516627678339	2.20072656761116	0.027755386828743	0.0424934396642866
ENSG00000025708.14	125.273483108447	-0.642475109488135	0.157022131381945	-4.09162137740547	4.28367638494157e-05	8.44990464965856e-05
ENSG00000025770.19	509.42880433858	-0.683748469244712	0.0775652437199239	-8.81513982878237	1.19535778549528e-18	3.82012272404354e-18
ENSG00000025772.8	2077.54783649313	-0.625918860747897	0.0453463341823429	-13.8030751996623	2.44208515935241e-43	1.22405219166837e-42
ENSG00000025796.14	6508.91312103853	1.24230956104248	0.0328843709069115	37.7781154627889	0	0
ENSG00000025800.14	3068.18860934018	0.484454279196024	0.0362089654195612	13.3794013052444	7.97874497054539e-41	3.8417107639043e-40
ENSG00000026025.16	4.07764998191794	-5.43535174728507	1.33478014358873	-4.07209514869725	4.65921379174624e-05	9.17343130366636e-05
ENSG00000026036.22	193.420926466539	-0.856718953846848	0.15108699829263	-5.67036848655587	1.42490714075338e-08	3.33141417269756e-08
ENSG00000026103.22	1578.45452860762	-0.439526488306563	0.0478642598284722	-9.18276998080955	4.20142110642446e-20	1.38626028526379e-19
ENSG00000026297.15	623.689826629983	-2.17677041401411	0.0881791650903816	-24.685768024487	1.52071167157385e-134	1.95272312518011e-133
ENSG00000026508.18	380.980667726061	-0.411837136686112	0.0869290912999658	-4.7376215548485	2.16241152516006e-06	4.5845424771186e-06
ENSG00000026559.14	6048.83191526047	-0.0326828234232216	0.0896647696851971	-0.364500165873032	0.715484549955015	0.767514888365459
ENSG00000026652.14	5.63861216852172	-1.61278768650597	0.725110697412747	-2.22419513635715	0.026135318148558	0.0401829004306907
ENSG00000026751.17	1.94008359927367	-0.991447506884069	1.19329554837377	-0.8308482406016	0.406059366622699	0.479518672518592
ENSG00000026950.17	724.028201293221	-0.629125815595853	0.0677056139625663	-9.29207755126021	1.51305623500015e-20	5.04664396775198e-20
ENSG00000027001.10	337.693663173903	0.307610337203286	0.0917084391659972	3.35422061481708	0.00079588879990501	0.00143385173506662
ENSG00000027075.15	3032.91045768196	1.66781533528611	0.0358127272703506	46.5704642569038	0	0
ENSG00000027644.5	3.69638469534499	0.498853103293155	1.0496738590149	0.475245809933116	0.634611778856035	0.694976268865915
ENSG00000027697.14	1594.25449178755	1.19690953610396	0.0480170488596874	24.926761734181	3.81559312825095e-137	5.0092856029587e-136
ENSG00000027847.14	989.21977997897	0.0325763809985783	0.0575203135839553	0.566345678053904	0.571158814554201	0.637900303155156
ENSG00000027869.11	39.4061433694265	-4.33222802392224	0.496870241344099	-8.71903298576102	2.80587823137393e-18	8.88156722888357e-18
ENSG00000028116.17	505.937912190261	0.361998798055563	0.0763571978509816	4.74086017093029	2.12812773305454e-06	4.51377794721626e-06
ENSG00000028137.19	9.92448666996884	-0.596600964242794	0.500802039906649	-1.19129100263649	0.23353936479377	0.296578474541199
ENSG00000028203.18	3936.84865680447	0.214750862257053	0.0323035425691996	6.64790438376909	2.97295321723128e-11	7.70555139370558e-11
ENSG00000028277.21	85.1880314047438	-0.813203045428612	0.188414742569446	-4.31602662476839	1.58862826472761e-05	3.21582251780157e-05
ENSG00000028310.18	819.788829228833	-0.21211771330598	0.069858725549159	-3.03638109110242	0.00239436528532983	0.00415077468435441
ENSG00000028528.15	9170.14525996743	-0.0847824953712666	0.0259251009440925	-3.27028602720198	0.00107438789113234	0.0019182472928128
ENSG00000028839.10	705.44401140591	-0.265829206910733	0.0700310558869061	-3.79587603734012	0.000147123003943899	0.00028011983811961
ENSG00000029153.14	67.378960925063	-1.14670137521125	0.210446321101453	-5.44890197751873	5.06817344817456e-08	1.15816567651268e-07
ENSG00000029363.16	8026.84569174329	-0.65744062826139	0.0324644607661221	-20.2510872734857	3.47485254090049e-91	3.11377411365134e-90
ENSG00000029364.12	4164.69641440583	0.4582733095415	0.0346371098781491	13.2307028835164	5.83392278811315e-40	2.76622049118028e-39
ENSG00000029534.20	71.1449981234055	0.260228736765535	0.183365079384084	1.41918372701952	0.155845458937707	0.206546794651165
ENSG00000029639.11	274.92611303906	-0.774606853168818	0.106057517590055	-7.30364872542945	2.80066981832118e-13	7.73804919025687e-13
ENSG00000029725.17	4284.58791794337	1.23094251644416	0.0376985343739159	32.6522645213461	7.4415656535043e-234	1.7447407283375e-232
ENSG00000029993.15	938.498750362088	-1.5910661072682	0.0748077007259203	-21.2687476266319	2.21105074312206e-100	2.1452789805102e-99
ENSG00000030066.13	599.433112553981	-0.713022811181373	0.0660971800318246	-10.7874921568222	3.94405452828305e-27	1.51184963827953e-26
ENSG00000030110.13	1261.89191074755	0.482762613420813	0.0529965953840155	9.10931371954547	8.29047216954006e-20	2.72282168534548e-19
ENSG00000030419.16	266.734612613385	-0.22060680782263	0.109725637318981	-2.01053111390284	0.0443750065800874	0.0657118075594116
ENSG00000030582.18	3855.76291447633	0.177266116299906	0.034156264577994	5.18985663362362	2.10456056041938e-07	4.68990130924722e-07
ENSG00000031003.10	4255.70178986384	0.228513843257181	0.0313948987103873	7.2786934388667	3.37068658084892e-13	9.28336275148399e-13
ENSG00000031081.10	87.4995680857275	1.34233110897002	0.197597264385436	6.79326767576927	1.09621709975153e-11	2.88631398876314e-11
ENSG00000031691.7	448.222539646599	0.0188583269141496	0.0830849824779063	0.226976360248548	0.820442124252767	0.856141538079034
ENSG00000031698.13	5140.3942895423	0.18027010980339	0.0380776238812111	4.73427938586111	2.19834738735151e-06	4.65775729135958e-06
ENSG00000031823.14	1183.93977012042	0.335778608471378	0.0528355045574207	6.35516990485934	2.08196372317732e-10	5.22957588091766e-10
ENSG00000032219.18	1310.93159066353	0.119141157058307	0.049189332229974	2.42209340231107	0.0154313837041735	0.0244928357630196
ENSG00000032389.12	884.732024507923	0.524723453632211	0.0600748266277371	8.73449801001909	2.44740567604286e-18	7.75673468795454e-18
ENSG00000032444.16	959.870728153	0.269636029131445	0.0601012677450639	4.48636175654697	7.24496885458974e-06	1.49389533681447e-05
ENSG00000032742.17	466.543254534448	0.905075656247012	0.0820598758290671	11.0294543722234	2.75531587684345e-28	1.07858358101774e-27
ENSG00000033011.12	690.233484094397	0.111242289735931	0.0692102691957732	1.60730901683482	0.107986597295559	0.148541199441137
ENSG00000033030.13	895.643645045356	-0.4284635589656	0.057605463887487	-7.43789790153344	1.02300074427835e-13	2.86581133437211e-13
ENSG00000033050.9	1570.62355785975	0.030822407161448	0.0479077294035702	0.643370235767239	0.519983891909207	0.589127855705434
ENSG00000033100.16	2079.84898505424	1.20164823639687	0.0499472066237287	24.0583671765539	6.823563263583e-128	8.36841798645819e-127
ENSG00000033122.19	41.6041757065037	-1.41855180925011	0.265739559206564	-5.33812810364241	9.39110990657934e-08	2.12290641252518e-07
ENSG00000033170.16	486.069935971157	0.404744876364775	0.0832053407565748	4.86440981653924	1.14798834752724e-06	2.46772298326722e-06
ENSG00000033178.13	3232.84325092324	0.845024171684597	0.0329536665176115	25.6427967198427	5.08735256527478e-145	7.07014290609212e-144
ENSG00000033327.13	328.521866731775	-0.187888427434447	0.102015152246467	-1.84176980867029	0.065508828032788	0.0940648053797415
ENSG00000033627.16	2857.95192125702	0.754733242629309	0.0351600812091872	21.4656285387674	3.2630823447685e-102	3.21135644685884e-101
ENSG00000033800.13	5047.10510056101	1.41859781088543	0.0351674234757685	40.3384061349531	0	0
ENSG00000033867.16	3778.00495594581	1.4599200670152	0.0472793567783568	30.8785940946539	2.31543415562722e-209	4.80669659244737e-208
ENSG00000034053.14	189.81931261145	-1.12199876510462	0.158506319681666	-7.07857432661342	1.45645003582567e-12	3.93140901584313e-12
ENSG00000034152.18	797.647427511259	-0.14334705930519	0.066698267443442	-2.1491871498273	0.0316195675072992	0.0479965237910706
ENSG00000034239.11	12.7530716644904	1.24335973007628	0.454949890119353	2.73295973266439	0.00627680056002702	0.0104503223359046
ENSG00000034510.6	5195.36185290747	0.27979689983576	0.0511902679123799	5.46582214249545	4.60766164551178e-08	1.05498723498856e-07
ENSG00000034533.11	193.441558285291	-0.146530375377331	0.113356392817731	-1.29265206606337	0.196131423246059	0.253614270300462
ENSG00000034677.13	4708.92303546607	-0.295498226967101	0.0328111692264293	-9.00602550698128	2.1365949567852e-19	6.9541402733582e-19
ENSG00000034693.15	699.864654944547	0.279668736827977	0.0709197896168434	3.94345130377482	8.03173060884243e-05	0.000155659203835088
ENSG00000034713.8	2618.01151816764	0.887350777724047	0.0367055403622246	24.1748457853317	4.09220841335279e-129	5.0622980428124e-128
ENSG00000035115.21	3371.62288516631	0.21924561831246	0.0371300459150216	5.90480331789087	3.53067713991030e-09	8.46045762133218e-09
ENSG00000035141.8	2603.39691993609	-0.295490716139274	0.0419047904300339	-7.05147819871903	1.77026967679084e-12	4.76752762010333e-12
ENSG00000035403.17	7656.66193510949	0.627248106234894	0.0390417500032977	16.0660858230462	4.41072585763598e-58	2.67421221833974e-57
ENSG00000035499.13	730.664262776681	-2.12878511676576	0.0731903476886167	-29.0855991806806	5.46068542394441e-186	9.89327271034437e-185
ENSG00000035664.11	263.315680991297	-2.05427480716087	0.12116808464583	-16.9539265489377	1.80019165888648e-64	1.18207642734592e-63
ENSG00000035681.9	2257.12250543917	0.458179165306681	0.0360815238409296	12.6984427632998	6.03179840495406e-37	2.73510148833514e-36
ENSG00000035687.10	1704.66949931065	-0.202382765924815	0.0434898562685716	-4.65356253823882	3.26248592145474e-06	6.85844746083034e-06
ENSG00000035720.8	1.29323918838884	1.62166995571705	1.5864284566455	1.02221436392163	0.306679453841116	0.376204286322763
ENSG00000035862.12	751.198720937514	-1.32290817583387	0.0672882544615139	-19.6603134740331	4.71802851639128e-86	3.99089941864015e-85
ENSG00000035928.16	3081.12197808801	-0.0792011906500714	0.0362756261279847	-2.18331698454054	0.0290124746223404	0.0442751823836911
ENSG00000036054.13	1595.38211721864	0.500140120677903	0.0478933265930528	10.4427935216856	1.58088832732345e-25	5.87241816872861e-25
ENSG00000036257.13	5083.68542916647	0.99266558082204	0.0334634091647191	29.6642095231773	2.22419227523875e-193	4.20150974912161e-192
ENSG00000036448.10	3.3047921436783	-1.38373616160248	1.06176086295737	-1.30324653118998	0.192490608946284	0.249651525816119
ENSG00000036530.8	174.792677576718	-0.204074221038867	0.12874208232576	-1.58513997406452	0.112934535029122	0.154632246554131
ENSG00000036549.13	2810.19264439951	-0.0646931809833047	0.0372737718574434	-1.7356220677298	0.0826306813797517	0.116419006660804
ENSG00000036565.15	22.2949603439605	-0.763541057868195	0.409682450194727	-1.86373875059885	0.0623584007735034	0.0899103291141043
ENSG00000036672.16	22.293740837625	-2.17536780464138	0.405516508093124	-5.3644371097756	8.1202045305119e-08	1.84250889318652e-07
ENSG00000036828.16	46.2910644788001	-0.791759034221728	0.261909382624462	-3.02302661435001	0.00250260232692317	0.00432974752784547
ENSG00000037042.9	351.645605298292	-0.203304178166947	0.0852487328686873	-2.38483519139347	0.0170867741987436	0.0269909538972388
ENSG00000037241.7	467.693298519974	-0.0619374937091237	0.0843615965921721	-0.734190629517683	0.462832563681483	0.534124162465011
ENSG00000037280.16	178.709428050357	-2.05259166244901	0.141218827199354	-14.5348301154734	7.28941500244408e-48	3.88528354061803e-47
ENSG00000037474.15	6483.77723649008	0.415682273138303	0.0320105174098687	12.9858030039261	1.47285252049371e-38	6.84206943611169e-38
ENSG00000037637.11	2080.03512361557	0.466445133181753	0.0385310507621873	12.1056946009763	9.8531767099136e-34	4.23380678421449e-33
ENSG00000037749.12	935.361747066558	0.601067301220704	0.0648840333786028	9.26371666375046	1.97437245838738e-20	6.56663363204309e-20
ENSG00000037757.14	667.039304039532	-0.36566945621515	0.0630925651268031	-5.79576144162516	6.80118847877868e-09	1.60879388953805e-08
ENSG00000037897.17	488.634776335563	-1.43550431743433	0.0833756162100256	-17.2173158375016	1.9691095317019e-66	1.32352053481576e-65
ENSG00000037965.6	16.7495939458112	-3.30774587005778	0.744358738986707	-4.44375231566517	8.84033711921738e-06	1.81366150348861e-05
ENSG00000038002.9	52.5935485454854	-1.22496371366827	0.249608507772926	-4.90753990958769	9.22258926679902e-07	1.99432488604642e-06
ENSG00000038210.13	822.030748798211	0.63831197089736	0.0606611584716357	10.522581285615	6.7985069927436e-26	2.54054839411939e-25
ENSG00000038219.13	3051.41414526835	0.1718434735218	0.0418890178096452	4.10235146363904	4.08972402423096e-05	8.08171641833404e-05
ENSG00000038274.17	2118.48727313974	0.292504399869467	0.0451596462680828	6.47711893341819	9.34905014483377e-11	2.37831529660955e-10
ENSG00000038358.15	1371.61248811141	0.393346290795374	0.0552312708220561	7.12180409649917	1.06523396110779e-12	2.88948517910946e-12
ENSG00000038382.20	3868.28274876326	-0.104536893459004	0.0378107303892134	-2.76474144728043	0.00569679299159314	0.00952604359200031
ENSG00000038427.16	1.85311530489562	-0.673189551143941	1.17266006960547	-0.574070498853459	0.565920095765961	0.632790304018394
ENSG00000038532.16	717.274818214447	1.08697117029356	0.0633451827949649	17.1594922034066	5.33782957562915e-66	3.56493316396493e-65
ENSG00000038945.15	11.1006469597235	-0.644195449632711	0.514002361710945	-1.25329278155142	0.210099174475745	0.269698321940555
ENSG00000039068.19	7498.81398602089	0.538083701067504	0.0271005635389662	19.8550742420477	9.96152236512641e-88	8.59779901319204e-87
ENSG00000039123.16	4440.65016772741	-0.0586692003834351	0.0294191272042383	-1.99425360161544	0.0461243470381631	0.0681200616661889
ENSG00000039139.9	2317.36053213054	-1.21986180212022	0.0521749071637245	-23.3802390542317	6.79035703081969e-121	7.85859612469254e-120
ENSG00000039319.17	1645.39951086319	0.309736675534086	0.0470236243135135	6.5868311950824	4.49312621328903e-11	1.15704241251631e-10
ENSG00000039523.20	1088.76069829668	-0.27930841454788	0.0579807586964996	-4.81726042961805	1.45542674966697e-06	3.11147819074372e-06
ENSG00000039560.14	582.695684830448	-1.06225984144244	0.0729563817569795	-14.56020454771	5.03070516272447e-48	2.6929068812231e-47
ENSG00000039600.11	31.5724221727298	-6.72979418949778	1.04965865502463	-6.41141208838017	1.44177890718016e-10	3.64264855998903e-10
ENSG00000039650.12	1292.42271833452	0.674369308339909	0.0517725856500992	13.0256061170593	8.75034648133238e-39	4.08971986459834e-38
ENSG00000039987.6	10.386038642553	0.412868272375336	0.563772155432895	0.732331791126351	0.463966079732398	0.535153374406005
ENSG00000040199.18	514.079602756122	0.816457072507228	0.0712904089357075	11.452551397812	2.28324586603679e-30	9.2768209713042e-30
ENSG00000040275.17	578.796082669759	-0.722564230411994	0.0718762621838734	-10.0528910165575	8.92110915231628e-24	3.19936628210385e-23
ENSG00000040341.18	2542.08454596411	0.367797959831147	0.0475506873649911	7.73486105485692	1.0351609646753e-14	2.97773136042351e-14
ENSG00000040487.13	459.578492980548	0.896906046003884	0.0790776439846042	11.342093679201	8.11787274682192e-30	3.26566584520416e-29
ENSG00000040531.14	1002.86623299919	1.1839576607168	0.0622160834469976	19.0297684315893	9.66789664996399e-81	7.67921531833927e-80
ENSG00000040608.14	274.169103846711	-0.12054732106279	0.0984521134509117	-1.22442593497898	0.220791590611634	0.281862507802143
ENSG00000040633.13	1826.07567025921	0.436327485042401	0.0452619757080433	9.64004505364231	5.41641985228653e-22	1.87337437063898e-21
ENSG00000040731.10	15.6774096684733	-3.59076868455682	0.682607249428991	-5.26037291218419	1.43763539486109e-07	3.22497025936366e-07
ENSG00000040933.15	894.504794602131	-0.0439892406336877	0.0584017601587447	-0.753217720050191	0.451319092725292	0.522870200279017
ENSG00000041353.10	3360.14849642002	-0.0177403250078926	0.0358879342362515	-0.494325610694318	0.621076240800969	0.682779589746388
ENSG00000041357.16	10503.3667382618	0.381755679905576	0.0423970675550023	9.0042944458439	2.17056968324153e-19	7.061260727607e-19
ENSG00000041515.16	42.1382767564154	5.565145193025	0.751253845971959	7.40780925497281	1.28402802584754e-13	3.58394881332151e-13
ENSG00000041802.11	1849.78847521618	0.171438102661518	0.0436124709163598	3.93094220665238	8.46136116297294e-05	0.000163699123014161
ENSG00000041880.14	263.10448293359	-1.05693624523162	0.106214272619022	-9.9509813433711	2.49708512694507e-23	8.85960646161445e-23
ENSG00000041982.16	2469.39718565516	-7.08822421899273	0.188294105183573	-37.6444297716184	0	0
ENSG00000041988.15	554.01796186176	-0.0447324310397929	0.0779306748396113	-0.57400287026715	0.565965858969758	0.632805969670574
ENSG00000042062.12	76.0629791842756	-0.643225639202194	0.19569002613018	-3.28696179321014	0.00101274573179023	0.00181127251986426
ENSG00000042088.13	1207.61219950371	-1.33564025199138	0.0523541481765513	-25.5116413600555	1.46417072219099e-143	2.00960456766834e-142
ENSG00000042286.15	257.365923003666	0.862623911231192	0.10825806841071	7.96821820207032	1.60978448017424e-15	4.733863790083e-15
ENSG00000042304.11	6.82822378891424	-0.166298919962811	0.666591947300632	-0.249476341015279	0.802992339591648	0.842298770236431
ENSG00000042317.17	250.197988527046	-0.492266013724907	0.102199309049287	-4.81672545836394	1.45933256555117e-06	3.11949358563438e-06
ENSG00000042429.12	1602.42792191175	0.291702368896809	0.0531101828337819	5.49240001319041	3.96508043383188e-08	9.09531399238439e-08
ENSG00000042445.14	2600.41330401406	0.497665354197174	0.0382359216197164	13.0156495022354	9.96910277718432e-39	4.65170333051993e-38
ENSG00000042493.16	17.6670864175819	-1.44084608615222	0.415515726252336	-3.46760903407352	0.000525110664306997	0.000959557163852388
ENSG00000042753.11	3176.78449232401	1.55383482593043	0.0467794181604471	33.2162067642865	6.28184056976499e-242	1.52858120530948e-240
ENSG00000042781.13	7.70645686559157	0.239869690106982	0.576808624815169	0.415856628676184	0.677514917995539	0.734373697418312
ENSG00000042832.12	314.559512942783	1.24678407622288	0.0972975826671788	12.8141320888484	1.36658899758219e-37	6.24507042715329e-37
ENSG00000042980.12	12.7690990167556	-1.61789700505522	0.521110709678677	-3.10470879796893	0.00190466441521339	0.00333374821103001
ENSG00000043039.6	15.614274258889	-0.285764595892355	0.422098475787408	-0.677009305374233	0.498400050348693	0.568382959089019
ENSG00000043093.14	2422.99234706332	0.560792339010311	0.0365382325477265	15.3480970454113	3.64729074567023e-53	2.09351547437966e-52
ENSG00000043143.20	1216.36770600398	0.589536620451538	0.0496098206328279	11.8834660744858	1.44259056705259e-32	6.08066569602179e-32
ENSG00000043355.12	23.4917591121185	-3.87463740916663	0.656703233677755	-5.90013450591278	3.63205353105726e-09	8.6967673699916e-09
ENSG00000043514.16	1043.83761707656	-0.260095219368724	0.0605905644886328	-4.29266869460376	1.76538328029419e-05	3.56637844835103e-05
ENSG00000043591.5	769.740336982061	0.762323079648987	0.0545814461440159	13.9667072513535	2.48869449910332e-44	1.26394476739628e-43
ENSG00000044090.8	2717.25234708964	0.721431576533564	0.0386730742418549	18.6546218700342	1.15818609045054e-77	8.80972923533927e-77
ENSG00000044115.21	15732.8056021283	1.13714361207653	0.0240865877722936	47.2106561056592	0	0
ENSG00000044446.11	1512.56796595417	-0.332113385178693	0.0461625912152194	-7.19442683861296	6.27236884357167e-13	1.71400025618456e-12
ENSG00000044459.15	672.590858963928	-0.335375302642942	0.0679314562026602	-4.93696619195701	7.93472195883279e-07	1.72087358708868e-06
ENSG00000044574.8	77738.016757902	2.15099423863936	0.0326503726313254	65.8796229656397	0	0
ENSG00000046604.13	7501.9655462838	0.0148338344856112	0.0357903806767902	0.414464283561834	0.67853411894407	0.735198524244896
ENSG00000046647.13	558.875911884197	-0.0748280135649376	0.0798413589652479	-0.937208666469562	0.348651232714355	0.420495667923286
ENSG00000046651.15	1531.38322768669	-0.432431042558123	0.0504728006750462	-8.56760545827838	1.05659084947985e-17	3.29682151859777e-17
ENSG00000046653.15	97.1559515435252	-0.714002697255325	0.191358657525425	-3.73122756236132	0.000190549001834802	0.000360016217061601
ENSG00000046889.19	182.753893792855	-3.34768490832289	0.191564288593773	-17.4755166158444	2.2014264682447e-68	1.52281249863411e-67
ENSG00000047056.15	1065.83194336227	1.38315860924086	0.0508128870327662	27.220626301925	3.70250860971297e-163	5.76463235023201e-162
ENSG00000047188.16	2186.65137868837	0.51243991196839	0.0436565348567291	11.7379886802767	8.13992769075019e-32	3.39089922552175e-31
ENSG00000047230.15	1252.43708665717	-0.416412149435898	0.049257749846408	-8.45373876667782	2.82120144242611e-17	8.68917612751098e-17
ENSG00000047249.18	3829.46207768609	0.667994451218265	0.0338117237792914	19.7562968270606	7.08132799513021e-87	6.02835478919051e-86
ENSG00000047315.16	5496.32069251049	0.45984574540423	0.0305686130907616	15.0430686547308	3.8335932158701e-51	2.14184690773971e-50
ENSG00000047346.12	2429.22120992429	1.56745437605383	0.0384923596799998	40.7211817899609	0	0
ENSG00000047365.12	454.719289939935	0.435513423687309	0.0791284279807438	5.50388065074783	3.71521105894916e-08	8.53590514108806e-08
ENSG00000047410.14	6672.98930845181	-0.308995555114007	0.0294290272545932	-10.4996863280889	8.66676329120266e-26	3.23082539525585e-25
ENSG00000047457.14	4.15028333528126	0.00987254206948891	0.898310256068116	0.0109901250740483	0.991231325400063	0.997236013638904
ENSG00000047578.13	903.627327176418	0.760120424936275	0.0569548269983872	13.3460228921036	1.24943670356716e-40	5.99856036265717e-40
ENSG00000047579.19	139.882282822002	0.480128777515371	0.14067983348737	3.41291829548885	0.000642712081870489	0.0011662213493214
ENSG00000047597.7	693.859490691861	-0.607819681281321	0.0829629977025627	-7.32639487618882	2.36426490103928e-13	6.54863588781261e-13
ENSG00000047617.15	7.1791479310453	-0.738897698609174	0.601688226707122	-1.22804081218767	0.21943164777606	0.28041380625387
ENSG00000047621.12	741.448555800773	0.477982738275407	0.0587331914615014	8.13820475920701	4.01181950916118e-16	1.19831461328047e-15
ENSG00000047634.15	1398.48767949388	-0.652031160185333	0.0533005246882968	-12.2331095987972	2.06864999443457e-34	9.01314511130008e-34
ENSG00000047644.18	1309.80452606206	0.938394724232129	0.0552311021648639	16.9903313070059	9.68406400977534e-65	6.38206718421999e-64
ENSG00000047648.22	6583.11689679701	-1.28239910416674	0.0296197391235709	-43.2954219757536	0	0
ENSG00000047662.4	84.2570603128234	-1.40767000596094	0.193099524978463	-7.28986778252275	3.10259353756151e-13	8.55918973007522e-13
ENSG00000047849.21	8195.2559022094	0.0254207054435566	0.0259018720343976	0.98142348204786	0.326383951014631	0.397281958594054
ENSG00000047932.14	1403.04923693635	-0.0893823163220204	0.0465923222436505	-1.91839152928681	0.0550613843246507	0.0801957412998586
ENSG00000047936.10	77.4605510025931	-3.33130800296145	0.296451671942531	-11.2372717655215	2.67522563255599e-29	1.06693159157912e-28
ENSG00000048028.11	2106.49511915535	0.256703238115536	0.0429414707724141	5.97797964294329	2.25921957648441e-09	5.45613026414902e-09
ENSG00000048052.21	83.2745403867454	-0.456168845848569	0.174462817297275	-2.6147052587789	0.0089304483130471	0.0146360132325025
ENSG00000048140.18	3620.5277542907	0.830448146087158	0.0397947739245906	20.8682714886337	1.04027693573018e-96	9.80221231780934e-96
ENSG00000048162.20	1518.21138251755	-1.23257985602746	0.0634102752221417	-19.4381723105512	3.67009290198307e-84	3.03113474693828e-83
ENSG00000048342.16	705.136815953759	-0.992803053706913	0.0678258708001533	-14.6375275686791	1.61847410442357e-48	8.72688593805663e-48
ENSG00000048392.11	3061.24879109481	0.86828746094039	0.0342503281946534	25.3512157899828	8.71324411973152e-142	1.18287630832513e-140
ENSG00000048405.10	857.369165347669	0.481250633130652	0.0572196003762786	8.41059060122627	4.07951304303429e-17	1.25077869899431e-16
ENSG00000048471.14	404.023605304291	0.122098311111217	0.0924053227983401	1.32133417657852	0.186389963147656	0.242417645080574
ENSG00000048540.15	2.8679663635503	-1.5986335479103	1.07861699811894	-1.48211418019394	0.138309916319268	0.185739779132526
ENSG00000048544.6	1215.6644438891	0.475015639664793	0.0536688366889145	8.85086521286401	8.68433896287028e-19	2.7878574611959e-18
ENSG00000048649.13	4421.04305164727	-0.103768886680593	0.0352755265359323	-2.94166797410926	0.00326449739823064	0.0055966842006375
ENSG00000048707.15	2766.12839336222	1.41210092308735	0.0387039126921553	36.4847072263462	1.93846609235881e-291	6.1515431137928e-290
ENSG00000048828.17	8101.08106620142	0.769723922278419	0.0284652180592527	27.0408580983351	4.89245064255857e-161	7.488605902884e-160
ENSG00000048991.16	990.438852624746	0.034170425818202	0.0577871713436252	0.591315079518451	0.554309327686746	0.621656195355609
ENSG00000049089.15	1887.10773487582	-1.46087351099065	0.0585250058667077	-24.9615269465813	1.60082379866505e-137	2.10858013771288e-136
ENSG00000049130.15	57.3695491580115	-0.383337541465249	0.22266454020086	-1.72159222622268	0.085143412394803	0.119663121693655
ENSG00000049167.14	449.627115431277	-0.333899023362472	0.0811784582689983	-4.11314812429724	3.90299772358435e-05	7.72805182645926e-05
ENSG00000049239.12	1631.70371166102	-0.230686608841291	0.0460434679285438	-5.01019187345532	5.43757943220814e-07	1.18756734799426e-06
ENSG00000049245.13	3121.54500968704	0.209865424910828	0.0345044936537139	6.08226357462397	1.18497556295146e-09	2.89439612624826e-09
ENSG00000049246.14	401.525820934729	-0.827561574249027	0.095478675477797	-8.667501618636	4.41705366194454e-18	1.39085894183746e-17
ENSG00000049249.8	31.8937881443337	-0.565426634215393	0.322486200190386	-1.75333590671967	0.0795443655563322	0.112396459243629
ENSG00000049283.18	4093.40621248284	0.83085477110279	0.0416712156183283	19.9383377416365	1.89249605574248e-88	1.64984925174506e-87
ENSG00000049323.16	575.548037792314	-2.80701001048004	0.0988571822328073	-28.3945986227846	2.35777696823147e-177	4.04025255373044e-176
ENSG00000049449.9	7672.7460594909	0.0307236594818594	0.0312934446564495	0.981792187442278	0.326202237815976	0.397169905742176
ENSG00000049540.17	95.3150532645361	-1.673428002282	0.187211898270801	-8.93868401388358	3.93832231150306e-19	1.27392996828347e-18
ENSG00000049541.11	915.807772623801	-0.525328732946043	0.0611872503292479	-8.58559144461068	9.03702876726971e-18	2.82242511052998e-17
ENSG00000049618.23	3446.24686255722	-0.040589600335859	0.0347351172214819	-1.1685465195654	0.242586386162182	0.306602238066091
ENSG00000049656.14	4238.18390563472	0.586711212831297	0.0311751222343272	18.8198528436005	5.19285913993437e-79	4.03463897854784e-78
ENSG00000049759.18	12086.0343075856	-0.676690085185537	0.0225715475893157	-29.9797824011789	1.8006771512988e-197	3.50446239728846e-196
ENSG00000049768.15	7.16049152737073	-0.272654644654919	0.626493053450805	-0.435207769907586	0.663411623253455	0.72159863769338
ENSG00000049769.13	174.865506141438	1.23741184797579	0.131141929171601	9.43566909372382	3.88506664795596e-21	1.31519438129972e-20
ENSG00000049860.14	1891.75802570147	0.33400722006598	0.0500594952734417	6.67220510797243	2.51988045015214e-11	6.54827193781224e-11
ENSG00000049883.15	428.070288640823	-1.0005294323101	0.0845000452504322	-11.8405786570272	2.40785878040633e-32	1.01066170250037e-31
ENSG00000050030.15	17.7372049032589	-0.0856897997205539	0.348939778738466	-0.245571886445138	0.806013654257351	0.844667724441013
ENSG00000050130.18	1630.30932480827	1.29944817094136	0.0513072588994921	25.3267899867132	1.61954552303549e-141	2.19414838399554e-140
ENSG00000050165.17	1.99881783465068	-0.218300318940814	1.10066337219595	-0.198335226242044	0.842782792527386	0.87523805483472
ENSG00000050327.15	856.350501251948	0.769892173153917	0.0615721083518659	12.5039111663063	7.10668909521134e-36	3.17056653186628e-35
ENSG00000050344.9	546.552691802966	-0.831572693773212	0.0825452393075037	-10.0741448053155	7.1883396556691e-24	2.582592770828e-23
ENSG00000050393.11	462.641106262046	0.617681947556153	0.0802477680135384	7.69718539027709	1.3909601974502e-14	3.98568594895542e-14
ENSG00000050405.13	3307.75080311498	0.44052408471677	0.0346506625238498	12.7132947144534	4.98874020713969e-37	2.26522222802659e-36
ENSG00000050426.16	1666.33722227265	-1.21414931679231	0.0444366746962071	-27.323136240344	2.25287693568829e-164	3.53524287018362e-163
ENSG00000050438.17	162.663368600124	-0.141145474858659	0.175041756889811	-0.806353166047747	0.420039243123178	0.492902436330555
ENSG00000050555.18	120.160696004458	-3.03802149058491	0.260777651236192	-11.649853720913	2.29853030663659e-31	9.51545710032416e-31
ENSG00000050628.20	1.82934372120137	0.299982343725676	1.29056892200233	0.232441939838634	0.816194777508772	0.852691639807733
ENSG00000050730.16	7.65335896286846	-1.21410929561658	0.592790366962901	-2.04812588611543	0.0405476660666425	0.0604574619962681
ENSG00000050748.17	4577.32126697136	1.29416354386396	0.0287741406006912	44.9766184791936	0	0
ENSG00000050767.17	57.0917673630807	0.900384767699917	0.291338937223382	3.09050611731159	0.00199815688632876	0.00348987965224537
ENSG00000050820.17	762.459805672557	1.48322800451337	0.149523485315374	9.91969924580716	3.41784478934147e-23	1.20941457398413e-22
ENSG00000051009.10	607.188038335076	0.372280016509718	0.0673214243330717	5.52988918754701	3.20433137963479e-08	7.37999769614489e-08
ENSG00000051108.15	7849.81297349611	2.5429021829918	0.0273610255303945	92.9388476381107	0	0
ENSG00000051128.19	285.605399235441	-0.785880518610686	0.10089589010754	-7.78902408981234	6.75287323700143e-15	1.9521034340035e-14
ENSG00000051180.17	208.440946151645	-1.46100764463727	0.137693170263404	-10.6106035749079	2.66024980086516e-26	1.00295342946352e-25
ENSG00000051341.14	324.685588494954	-1.97527313687562	0.104970964145083	-18.8173287057318	5.446202300103e-79	4.22982718779239e-78
ENSG00000051382.8	1486.55436607195	0.797291398567738	0.0451584737796715	17.6554106424794	9.24587631797657e-70	6.4721134225836e-69
ENSG00000051596.9	1739.30293694074	-0.816477252064543	0.0516446900762997	-15.8095101521237	2.67538919475456e-56	1.59062742429187e-55
ENSG00000051620.11	4463.07520894452	0.562292214221419	0.0424778633806016	13.237299842115	5.34356230222857e-40	2.53612415149114e-39
ENSG00000051825.14	1486.23980155136	0.83505608306923	0.0460472065181092	18.134782676574	1.6936726674914e-73	1.23231845894254e-72
ENSG00000052126.14	901.802583134205	0.368606869780551	0.0567376913168987	6.49668432438959	8.21094993242953e-11	2.09306755184687e-10
ENSG00000052344.16	1091.09631516384	0.834518855055574	0.0591079137880784	14.1185638533548	2.91879068010947e-45	1.50617761429057e-44
ENSG00000052723.11	1517.24390089033	-0.0711089962407484	0.0438602819023441	-1.62126172374072	0.104961520197246	0.144759732595912
ENSG00000052749.13	1547.26662320242	-0.572388361106433	0.0508121983378797	-11.264782470152	1.95834956050186e-29	7.83221922360858e-29
ENSG00000052795.13	5419.20107544158	0.570695940938094	0.0332568731766325	17.1602404684	5.26950105872595e-66	3.52047893393729e-65
ENSG00000052802.13	7019.26911615567	1.69022322445456	0.0333930205418944	50.6160627887504	0	0
ENSG00000052841.15	2522.25296477103	0.232687967805822	0.0364399181710079	6.38552388383111	1.70811680157949e-10	4.30245952207756e-10
ENSG00000052850.7	257.10763976337	-5.91434345044797	0.326425309613892	-18.1185198459141	2.27636939944725e-73	1.65447723419344e-72
ENSG00000053108.17	229.995692980196	1.13237270632395	0.13736537953937	8.2435087364892	1.67232707224599e-16	5.04431757572127e-16
ENSG00000053254.15	3063.61788469487	-0.854142561419948	0.037464581061543	-22.7986684281041	4.72674325433844e-115	5.21301971863369e-114
ENSG00000053328.8	3.28882824354817	-2.89252086775187	1.25348306249463	-2.3075867191977	0.0210221338832668	0.0327740050191367
ENSG00000053371.12	1178.25488924571	-0.790905951770565	0.0698005244124182	-11.3309456974489	9.22037847981279e-30	3.70544308780377e-29
ENSG00000053372.5	2150.56920340495	-1.11048159572238	0.0440398079390191	-25.2154050549004	2.71495088212658e-140	3.64597413274263e-139
ENSG00000053438.10	35.3253906103229	0.553636016737685	0.279176766747603	1.98310204386819	0.0473560323612812	0.0698201057133959
ENSG00000053501.13	1125.07554357554	-0.237343805590736	0.0547411282636922	-4.33574924593136	1.45264467365371e-05	2.94924161585622e-05
ENSG00000053524.12	204.465244797519	-0.0901975080466356	0.126074226076876	-0.715431780573738	0.474342280636362	0.545242217709242
ENSG00000053702.15	123.712327297026	-0.633606454705594	0.148428388995511	-4.26876865668032	1.96554992733079e-05	3.9613914102252e-05
ENSG00000053747.16	1875.89975353877	-2.12783714906635	0.0654353108673033	-32.5181789596967	5.90161502858267e-232	1.36284224686702e-230
ENSG00000053770.12	2030.44851861762	0.869661456172853	0.0447703741705534	19.4249316045442	4.75017890905601e-84	3.91668661475289e-83
ENSG00000053900.10	355.675344435982	-1.09759940154356	0.0899921312813202	-12.1966152586431	3.24014633752719e-34	1.40467427366933e-33
ENSG00000053918.16	262.731096131166	-1.22421176258294	0.113237994896415	-10.8109629078367	3.05446872896508e-27	1.17288068014538e-26
ENSG00000054116.12	2657.81493482671	0.883977405504362	0.0344916552204513	25.6287325109356	7.29983159933294e-145	1.01237539278432e-143
ENSG00000054118.15	9499.57251735754	-0.219997950915217	0.0226871798313184	-9.69701622462221	3.10444483632428e-22	1.07935242747918e-21
ENSG00000054148.17	2670.15096456529	0.644002858096788	0.0381506401323924	16.8805256179696	6.25851107946182e-64	4.09339899253674e-63
ENSG00000054179.12	348.790331494306	2.50520494304946	0.0980298300252708	25.5555369462912	4.76524214340234e-144	6.57207686338168e-143
ENSG00000054219.11	2.8958496076729	-0.191929038894414	1.04758163552795	-0.183211534438257	0.854632044376909	0.884823212238944
ENSG00000054267.22	3573.99000197379	0.640234042683954	0.0383099567635292	16.7119489754541	1.07271427653924e-62	6.90284882697788e-62
ENSG00000054277.14	60.9563030928974	-2.32431887173862	0.270558540722529	-8.59081685439129	8.63531851592296e-18	2.69865552303322e-17
ENSG00000054282.16	714.141412899897	-0.473459765150441	0.0950454095013065	-4.9814059157053	6.31239728862733e-07	1.37471058425368e-06
ENSG00000054356.14	106.115650182193	-1.0292982032323	0.166541112272166	-6.18044511165625	6.39211181127867e-10	1.57776066741358e-09
ENSG00000054392.13	160.02501381534	-2.13486593326686	0.155139581293729	-13.7609365415579	4.37818221271387e-43	2.18186529925418e-42
ENSG00000054523.17	4314.97399496274	0.385022100841282	0.0337902388447547	11.394477044398	4.45496826354351e-30	1.80050826453374e-29
ENSG00000054598.8	9.26609706169281	0.291163866766395	0.966318111318128	0.3013126457593	0.763176098830253	0.809174200196219
ENSG00000054611.14	301.007663324635	-0.240359015224302	0.103088164572334	-2.33158691127583	0.0197224330471669	0.0308806071807816
ENSG00000054654.16	2223.12657014332	0.998006710503153	0.0547869358748011	18.2161439505176	3.84300974960401e-74	2.81054463485719e-73
ENSG00000054690.13	3325.1664753403	-1.80182612083317	0.0539284448072276	-33.4114237351729	9.35720612665507e-245	2.30221927034702e-243
ENSG00000054793.13	5032.67584855818	-0.483561012908503	0.0389666132154871	-12.4096238550266	2.31738902090437e-35	1.02629435105785e-34
ENSG00000054938.15	1.4280817231991	0.549168413497329	1.46138494235268	0.375786281616687	0.707075787268273	0.760295314798177
ENSG00000054965.10	2898.83778407721	0.225611130274718	0.0353640015236246	6.37968330942417	1.7745456131126e-10	4.46865295978279e-10
ENSG00000054967.13	68.4857691730656	-0.838096147306644	0.222800430758328	-3.76164509401567	0.000168799454258537	0.000320137449935134
ENSG00000054983.17	1076.88407874112	0.526060760731705	0.0526520517079127	9.99126802598363	1.66438834112445e-23	5.92737584886869e-23
ENSG00000055044.11	2975.39892201173	-1.02822414477476	0.0420423850823652	-24.4568461746489	4.25546231123887e-132	5.39828824956585e-131
ENSG00000055070.17	6780.83108248116	0.43497690745832	0.0288525366986448	15.0758635887551	2.33443394535503e-51	1.30829398472948e-50
ENSG00000055118.14	1985.62573006922	1.33160516544845	0.0518685388315991	25.6726947672799	2.3595698148349e-145	3.28838229649264e-144
ENSG00000055130.16	3058.38596068955	0.113643558829004	0.0362915927588483	3.13140179832135	0.00173973958390836	0.00305473745971011
ENSG00000055147.19	1002.54841679589	0.713822519646398	0.0539172561246222	13.2392219291816	5.20856225051553e-40	2.47322938028411e-39
ENSG00000055163.20	2185.30833277904	-0.339597068638214	0.0398227898406702	-8.52770662218623	1.49277540172857e-17	4.63893980680629e-17
ENSG00000055208.19	4122.27051204341	0.103170027274743	0.0421399506001106	2.44827119646582	0.0143543566766859	0.022883607248194
ENSG00000055211.14	1289.79944715736	0.759989634386588	0.0538773538797577	14.1059198282587	3.49206098367776e-45	1.80013666176188e-44
ENSG00000055332.18	3506.45769347263	0.496405529423892	0.0342406980990422	14.4975294600602	1.25589314271941e-47	6.67076077858612e-47
ENSG00000055483.19	1811.35881921718	-0.893709018987286	0.0459692382050464	-19.4414581116373	3.44241571729545e-84	2.84427457835742e-83
ENSG00000055609.18	6305.8492361522	1.0909781338854	0.0366546169741839	29.7637303004363	1.15197722014707e-194	2.19481395987677e-193
ENSG00000055732.13	19.3558978893733	-0.399711905457718	0.379126045477943	-1.05429819508661	0.29174641484082	0.36012476316895
ENSG00000055813.6	19.2408772785457	3.49399340166717	0.551301830511487	6.33771413097888	2.33198987427928e-10	5.84655003201809e-10
ENSG00000055917.15	8129.86105181113	0.259471022546958	0.0275191536926745	9.42874281108536	4.15033451070542e-21	1.40404034058476e-20
ENSG00000055950.16	1295.64851757249	0.280018027747006	0.0451604550751923	6.20051386286465	5.62791023176014e-10	1.39275578056312e-09
ENSG00000055955.16	71.9880475997154	-1.05579208951596	0.231671319589013	-4.55728439493047	5.18192387172092e-06	1.07843108646122e-05
ENSG00000055957.11	2.50862005366049	-2.01106912469087	1.17147826159453	-1.71669350650481	0.0860351872292846	0.120831236525188
ENSG00000056050.7	1067.05060920502	-0.0288731642721861	0.0516891261527285	-0.558592617466062	0.576439779542895	0.642641287170491
ENSG00000056097.16	4644.13146740101	0.108096404032128	0.038747791810965	2.78974359518309	0.0052749798217576	0.00885636671169395
ENSG00000056277.16	163.755681957972	-1.09736866537044	0.141581955049242	-7.75076643763515	9.13395533534987e-15	2.6312604203265e-14
ENSG00000056487.16	1037.02044983925	-0.0464489359413864	0.0588859796656651	-0.788794483935021	0.43023213400202	0.502938538158509
ENSG00000056558.11	397.468741060737	-1.16436072562237	0.115017343595158	-10.1233491335074	4.3526158482404e-24	1.56973002605108e-23
ENSG00000056586.16	4754.56234808572	0.614512551606361	0.030881435613411	19.8990927526534	4.14360769093462e-88	3.59503516206513e-87
ENSG00000056736.10	749.756993633696	-0.0418202735393034	0.0602432560537535	-0.694190126476368	0.487562983715422	0.557899391039999
ENSG00000056972.19	1257.89514746726	1.76615216667458	0.063660002244816	27.7435140495679	2.08653826251554e-169	3.37795459249977e-168
ENSG00000056998.20	443.44273934556	0.0415369087767143	0.0781002422681148	0.531840972197242	0.594836142741404	0.659351993364116
ENSG00000057019.16	343.250838963764	-1.29666642278674	0.0941508996124955	-13.7722149031346	3.74551217060276e-43	1.87031601222607e-42
ENSG00000057252.13	5143.46165595778	0.890730703773365	0.0340286383305338	26.1759138029956	4.99797147206633e-151	7.23870446706467e-150
ENSG00000057294.14	1344.70624300201	-0.00337117578248364	0.0604938562467914	-0.0557275728750131	0.955558833650681	0.971322173420497
ENSG00000057468.7	26.8086998309557	-1.49294095110016	0.388070200840115	-3.84708990246651	0.00011952911779663	0.000228871616887878
ENSG00000057608.17	12927.4427851039	0.165420956816462	0.0294634681888564	5.61444279933846	1.97196646604864e-08	4.58247664434275e-08
ENSG00000057657.17	57.0644974637198	0.0393891011798945	0.224215946760932	0.17567484270819	0.860549400515971	0.889898311209992
ENSG00000057663.16	1936.92084940412	0.723822026868979	0.0458336758071302	15.7923625832423	3.51176657532768e-56	2.08664269766563e-55
ENSG00000057704.13	2965.39341590005	1.41961880708514	0.0422516100912277	33.5991647186928	1.72530983871e-247	4.29796247195645e-246
ENSG00000057757.10	1904.74329727857	0.111585513818932	0.0392607063884082	2.84216775712109	0.00448079070614196	0.00757594621046095
ENSG00000057935.13	1596.52120205664	-0.194206837696328	0.0445244058365721	-4.36180638567462	1.28992997627391e-05	2.62718594758944e-05
ENSG00000058056.9	553.117475727071	-1.12638140284664	0.0762084244793783	-14.7802741040978	1.96365418241224e-49	1.0739205324175e-48
ENSG00000058063.16	6666.21909388998	1.16621161535627	0.0293358757733032	39.7537685381654	0	0
ENSG00000058085.14	303.963103085595	1.75977824048792	0.095079901844268	18.5084145687305	1.76622966098588e-76	1.32377551386941e-75
ENSG00000058091.17	1906.52163265677	-1.06586127975991	0.041463022430314	-25.7063093157591	9.93653972376565e-146	1.388676719179e-144
ENSG00000058262.10	12277.2067554841	1.76564424855644	0.027394498087537	64.4525131621124	0	0
ENSG00000058272.19	3064.96271451977	0.517029418032231	0.0335798127285639	15.3970310141853	1.71358427770314e-53	9.87280169712223e-53
ENSG00000058335.15	186.54629009618	-0.273778666753872	0.127415195983276	-2.14871283319931	0.0316571707669124	0.0480389671981875
ENSG00000058404.20	1500.78976877074	-0.668572352056792	0.0474147804846026	-14.1005050582044	3.7706142748967e-45	1.94272419556402e-44
ENSG00000058453.17	1305.13147718794	-1.33385275670877	0.0582643421129133	-22.8931231064762	5.44011963580694e-116	6.05676783363109e-115
ENSG00000058600.16	928.0866019514	1.16822695065449	0.0551696964696353	21.1751563885705	1.61843927183868e-99	1.56041975077277e-98
ENSG00000058668.14	1601.33499878584	3.12440315716705	0.0521028382969011	59.9660836011093	0	0
ENSG00000058673.16	5823.1786540313	0.66928240773281	0.037018813929709	18.0795205649656	4.62082099267433e-73	3.34380325210628e-72
ENSG00000058729.11	1465.01197919394	-0.546764012409648	0.0494626851153276	-11.0540705813849	2.09495388011251e-28	8.21695254413743e-28
ENSG00000058799.15	1793.84696415576	2.54521100448157	0.0439992749017834	57.8466579315927	0	0
ENSG00000058804.12	2005.67053815395	-1.43060633710793	0.0500492409921964	-28.583976674711	1.06291221776642e-179	1.84840991168124e-178
ENSG00000058866.15	41.6650235392102	-0.850072193370533	0.312680395661194	-2.71866162754774	0.00655466233689699	0.0108938258453857
ENSG00000059122.16	447.788738777728	0.844249556086127	0.0815085164113731	10.3578079108348	3.85700039936215e-25	1.42055370465511e-24
ENSG00000059145.18	802.302168141297	0.608111391518307	0.06637728780303	9.16143776954002	5.12104024119102e-20	1.68773294140393e-19
ENSG00000059377.17	227.23834369306	2.5504929348314	0.132151435428214	19.2997747362105	5.39438497867325e-83	4.39871924058835e-82
ENSG00000059378.12	2222.78704733467	0.934904648405903	0.0532980658499822	17.5410614530999	6.96148677289625e-69	4.83735948037132e-68
ENSG00000059573.9	4164.8947495661	-0.347925685991822	0.0320325710943255	-10.8616222209355	1.75601668080434e-27	6.77291589544217e-27
ENSG00000059588.10	1513.26760725953	-1.52435253756779	0.0579081669145097	-26.3236192542272	1.02919082208797e-152	1.50814293333759e-151
ENSG00000059691.12	398.453042883605	-0.0217444435808669	0.0866282098107536	-0.251008806812117	0.801807300274848	0.841309134492953
ENSG00000059728.11	725.501567660914	0.326729160440117	0.0649362934519592	5.03153387838245	4.86571104193753e-07	1.06488859383673e-06
ENSG00000059758.8	1010.23140509236	0.948474702603216	0.0545277448823371	17.3943504293069	9.10531089898945e-68	6.23358780164757e-67
ENSG00000059769.20	916.960558467636	0.795933088557157	0.0611395373709971	13.0183040759272	9.62856759659322e-39	4.49491036852908e-38
ENSG00000059804.16	294.48242320213	4.53618757307635	0.183217559559119	24.7584761198211	2.51263912598782e-135	3.24315965944373e-134
ENSG00000059915.17	753.17483283373	-1.53980278992376	0.0783243334478693	-19.6593155937754	4.81174432533085e-86	4.06671979048001e-85
ENSG00000060069.16	661.876167822563	0.75403726958614	0.0698603364520811	10.7934961078144	3.69461525958263e-27	1.4170513377256e-26
ENSG00000060138.13	8448.03782313078	-0.264962028935989	0.0378571708906717	-6.99899180795039	2.57810933776771e-12	6.9076554170977e-12
ENSG00000060140.9	2299.72994684601	2.93548203777332	0.0630097455490856	46.5877462635764	0	0
ENSG00000060237.17	10194.5169530144	0.604970349638404	0.0257858591887815	23.4613221614739	1.01310953288112e-121	1.18140783386705e-120
ENSG00000060339.14	6588.67566226891	0.793939757597227	0.0320210176104608	24.7943324992226	1.03200031303274e-135	1.33723889716707e-134
ENSG00000060491.16	3071.67835893126	-0.112100366861349	0.0419138122468069	-2.67454475868845	0.0074830786630156	0.0123595453899584
ENSG00000060642.10	633.432308190571	0.434909281787584	0.0617497194336529	7.04309729301479	1.8801284744273e-12	5.05723854323954e-12
ENSG00000060656.20	518.841214066464	-1.60986740494218	0.0865880391087976	-18.5922607961983	3.71196860950561e-77	2.80530232911783e-76
ENSG00000060688.13	1648.6404360193	-0.0179055800034587	0.0479446921572684	-0.373463238531697	0.708803700747741	0.761865538654966
ENSG00000060709.15	1536.83269769217	-0.370966776038963	0.0488679078252753	-7.59121461400263	3.169205325054e-14	8.99830359353201e-14
ENSG00000060749.15	831.592329721478	-0.993177374357734	0.0731985975444355	-13.5682568747963	6.17736738052848e-42	3.02255719436661e-41
ENSG00000060762.19	419.437361666494	0.32697738165404	0.0837910500270538	3.90229483397651	9.52849941051698e-05	0.000183738233916007
ENSG00000060971.18	1706.36998787707	0.728931041743646	0.0475347667774286	15.3346927135818	4.4838956920563e-53	2.57075826372238e-52
ENSG00000060982.15	32.0596160943054	-0.533964135046485	0.294330021225394	-1.8141680988688	0.069651849905244	0.099504782563556
ENSG00000061273.18	2264.66757417512	0.815840990550991	0.0394291106185274	20.6913363693178	4.14563005599377e-95	3.84807924480204e-94
ENSG00000061337.15	2.94617362450398	0.0232234391640094	1.14111185621352	0.0203515887049587	0.983762902458467	0.992478023848071
ENSG00000061656.9	334.862388167367	2.47624837231505	0.152076046476535	16.2829612531855	1.30403012037342e-59	8.11111618880207e-59
ENSG00000061676.15	7487.05596678886	0.623114241724031	0.0263555110289978	23.6426545111741	1.40464610164954e-123	1.66131704212307e-122
ENSG00000061794.13	5575.13290736191	0.158148951216329	0.0360411463373581	4.3880111286139	1.14391923881785e-05	2.3360146029717e-05
ENSG00000061918.13	808.801735919311	0.47786992857376	0.0568394650421318	8.40736147357372	4.19337178114667e-17	1.28529231354156e-16
ENSG00000061936.9	1988.1746434134	-0.393374975721732	0.0389586214084908	-10.0972509164813	5.6812482094328e-24	2.04408007881903e-23
ENSG00000061938.18	2231.15101603495	1.11364393150239	0.0418323390652903	26.6216031994829	3.81704128878276e-156	5.69384849132871e-155
ENSG00000061987.16	3378.81554458398	1.48325273580631	0.0389615066536189	38.069696559554	0	0
ENSG00000062038.14	182.751952235431	-2.76835973969166	0.163577320196344	-16.9238604494117	3.00099051774865e-64	1.96797433459075e-63
ENSG00000062096.14	2.77937162877418	-0.406154689944631	1.06247450979315	-0.382272408609316	0.702259318151461	0.755932048797692
ENSG00000062194.16	4033.41889450256	0.120409267340959	0.0307351029716781	3.91764645955195	8.94177187431422e-05	0.000172741926796441
ENSG00000062282.15	422.993478946448	-1.63267553268673	0.0988307509400316	-16.5199142691671	2.63772747659386e-61	1.67092405851999e-60
ENSG00000062370.16	480.404008340368	-0.343367252167272	0.072864340738368	-4.71241829251145	2.44794245381772e-06	5.17229062363585e-06
ENSG00000062485.19	9070.45904098972	-0.394747272321718	0.0269156302135758	-14.6660980697607	1.06283721876789e-48	5.74485569102935e-48
ENSG00000062524.16	22.9226910795104	-1.72531779535268	0.395246859804547	-4.36516509253448	1.27026784076439e-05	2.58899241139226e-05
ENSG00000062582.14	2781.15311955546	-0.466072153021518	0.0496052519666635	-9.39562111960916	5.68812147883369e-21	1.91808076060367e-20
ENSG00000062598.18	2975.44254803258	1.26946511633758	0.0353072674535331	35.9547823407259	4.26127844886406e-283	1.29851709797266e-281
ENSG00000062650.19	3320.51487483844	0.366281689814142	0.0396882008070317	9.22898197363602	2.73216171148169e-20	9.05676160148348e-20
ENSG00000062716.13	4731.363293702	1.46598261330244	0.0394250782223239	37.1840128010791	1.23726325160599e-302	4.15808083326403e-301
ENSG00000062725.10	3975.63681327172	1.13118136237186	0.032653537565775	34.6419238679205	5.91059963583908e-263	1.60698963359668e-261
ENSG00000062822.13	1090.74448084469	-1.29563386779499	0.0568546401095434	-22.7885334477301	5.95774515536933e-115	6.55977365753345e-114
ENSG00000063015.19	57.7162627185924	-2.1271391439172	0.23912658889214	-8.89545221119957	5.8181890446592e-19	1.87470799468089e-18
ENSG00000063046.17	55228.4651878752	-0.846835328120909	0.0265658980883941	-31.8767814776368	5.6025737472273e-223	1.2419765540433e-221
ENSG00000063127.15	8.7997193433604	-2.69634000414413	0.828027295620494	-3.25634193269388	0.00112857749709732	0.00201193496195121
ENSG00000063169.10	1035.34149357429	0.47989517469906	0.058694179528592	8.17619700204322	2.92942894944976e-16	8.78167712599042e-16
ENSG00000063176.15	1343.57334876092	0.624834212494624	0.0520994306341171	11.9931101912168	3.86129576203945e-33	1.64251362308824e-32
ENSG00000063177.13	46780.1546923662	-0.882621615930805	0.0441379550024683	-19.9968851271303	5.86212800552922e-89	5.15107359004373e-88
ENSG00000063180.9	244.319013995357	-2.39024149659492	0.137241558889059	-17.4163097238433	6.20524958931408e-68	4.25841663448486e-67
ENSG00000063241.8	1910.96212454471	1.16202496549511	0.0598009564898251	19.4315448063582	4.17602906765404e-84	3.44613181322059e-83
ENSG00000063244.12	12467.9657033028	0.17909223158561	0.0301230108547993	5.94536291371673	2.75845020353561e-09	6.63686515830753e-09
ENSG00000063245.14	7306.9484402827	0.72363658815142	0.0318970171921951	22.6866538582951	6.06823142497649e-114	6.61925473827895e-113
ENSG00000063322.14	3572.51782328302	0.0552546023746922	0.0420076609797089	1.31534584611559	0.188393696686805	0.244784064498066
ENSG00000063438.17	9.72236897032509	0.146054055954458	0.721749173398771	0.202361237584351	0.839634329403614	0.87301468934547
ENSG00000063587.14	1547.8832608005	0.713808815510562	0.0490682633981563	14.5472606136165	6.07890088440581e-48	3.24702266752408e-47
ENSG00000063601.17	1797.08937095937	0.185249750311978	0.0431207761151583	4.29606716301326	1.73854928904328e-05	3.51323755641284e-05
ENSG00000063660.9	709.879723411747	0.291862635751788	0.0679814182981071	4.29327076513663	1.76060080073376e-05	3.55707759102019e-05
ENSG00000063761.16	178.379967811588	0.688789516211146	0.137948423633532	4.99309450640012	5.94194633026863e-07	1.29544960525023e-06
ENSG00000063854.13	1178.9584313166	1.31905948443908	0.0532625211926066	24.7652468359342	2.12422188243486e-135	2.74359156805213e-134
ENSG00000063978.16	1989.34534815328	0.563123453689468	0.0428158332194512	13.152224570831	1.65240377149777e-39	7.78873102227507e-39
ENSG00000064012.21	561.925623453329	-0.880366167675368	0.0752154767209137	-11.7045880190583	1.20744252963862e-31	5.0183779297535e-31
ENSG00000064042.18	9858.41921996773	0.165104006892867	0.0309950609461055	5.32678439251825	9.99667082665096e-08	2.25800354646183e-07
ENSG00000064102.15	1148.53824934275	-0.567830708832661	0.0537364233074646	-10.5669613621974	4.24010927847404e-26	1.58986148279791e-25
ENSG00000064115.11	1968.68339214369	-0.432282075548564	0.0466890461777967	-9.25874719955489	2.06844830290392e-20	6.87378793206141e-20
ENSG00000064195.7	147.014087353288	-2.31373242247274	0.169546358504817	-13.6466064082822	2.11500881995972e-42	1.04125520684232e-41
ENSG00000064199.6	243.610492117593	1.43158238962103	0.100572156225095	14.2343809992196	5.60570893914413e-46	2.92374178090038e-45
ENSG00000064201.15	7.71673162334467	-1.59629029365214	0.640030823129607	-2.49408346592846	0.0126282845551419	0.0202960914902968
ENSG00000064205.10	11.2437899052166	-0.469130267675029	0.518574408759017	-0.904653719410661	0.365648866559219	0.437790102833203
ENSG00000064218.5	2.05403071926336	-2.31407589636046	1.48859161129072	-1.55454046550348	0.120055552124433	0.163404308694295
ENSG00000064225.12	42.445660148527	-0.541956989508966	0.267931745997903	-2.02274272311579	0.0430996796693572	0.0639801501773274
ENSG00000064270.12	764.201684967492	0.926455879678999	0.0741151286435649	12.5002262916458	7.44390895381416e-36	3.32026995390695e-35
ENSG00000064300.9	154.100604122877	2.49482795068461	0.471053004491905	5.29627860749051	1.18186473315145e-07	2.660797815971e-07
ENSG00000064309.14	1039.87215102295	-1.04583207753204	0.0579176596927684	-18.0572226688681	6.92186819709511e-73	4.99623003621545e-72
ENSG00000064313.12	3381.31874887155	0.34023113106014	0.0366862478685263	9.27407818535812	1.7916150405322e-20	5.96476714713769e-20
ENSG00000064393.16	22300.063467006	2.68039335555353	0.0368280015289067	72.7813957933519	0	0
ENSG00000064419.13	4014.90401442424	0.435881102198013	0.0307346786818607	14.1820614658082	1.18319059170554e-45	6.14057429742178e-45
ENSG00000064489.22	31.2111901664025	-0.0879937801285399	0.363245396468571	-0.242243345639078	0.808591610064789	0.846504634206999
ENSG00000064490.14	737.046032956479	-0.163482046418119	0.0666793150868392	-2.45176553186262	0.0142157258220462	0.0226716709273015
ENSG00000064545.14	468.2973963014	-0.467923735841987	0.0846103285544987	-5.53033824399572	3.19613900247723e-08	7.36368256420447e-08
ENSG00000064547.14	259.024311885397	0.847473803115888	0.108248784023467	7.82894524646267	4.91979827740452e-15	1.42777915797307e-14
ENSG00000064601.18	1365.52258268794	0.013302341383594	0.0479160830606178	0.277617462319812	0.781306025894605	0.82454182323944
ENSG00000064607.17	4287.5562199812	0.407254242216292	0.033213486418763	12.2617131210359	1.45393225931738e-34	6.34868886852238e-34
ENSG00000064651.14	2191.06215222698	1.76190225756475	0.0554221568560938	31.7905754216605	8.73728552569117e-222	1.9219135015618e-220
ENSG00000064652.11	83.4064323218696	-0.327396002597899	0.168352807487758	-1.94470176935841	0.0518108824754613	0.0758439163253613
ENSG00000064655.19	485.639879980075	-0.126072324515922	0.0989592117102724	-1.27398270799721	0.202669544523142	0.261119818515755
ENSG00000064666.15	917.38912176625	0.854915827651585	0.0673156310456159	12.7001086430024	5.90476789899743e-37	2.6787188586187e-36
ENSG00000064687.12	584.82819170921	0.769375229169107	0.0705825369683161	10.9003623589568	1.14799190727587e-27	4.44671151022367e-27
ENSG00000064703.12	1184.99294983258	-0.440940443209573	0.0558227410411233	-7.89893930297587	2.81286807077113e-15	8.21839140630375e-15
ENSG00000064726.9	5218.56932662628	0.34178267064892	0.032760210378476	10.4328594566498	1.75525120955561e-25	6.50798164748535e-25
ENSG00000064763.11	140.603248752255	0.877541993255183	0.136212074622619	6.44246844992594	1.17545805155266e-10	2.98074863333669e-10
ENSG00000064787.13	194.841218698771	-0.114401818483615	0.107522268814136	-1.06398255677968	0.287336601583899	0.355518168061435
ENSG00000064835.10	1.80304561866697	0.395895427855887	1.32406171152519	0.299000737208733	0.764939483060409	0.810642162556675
ENSG00000064886.14	2.62366223355544	-1.68989053811008	1.23254097006411	-1.371062365596	0.170355515523647	0.223753711782163
ENSG00000064932.16	992.769630888958	0.815115604164901	0.0805703290715415	10.1168210873401	4.65282437419353e-24	1.67708694073617e-23
ENSG00000064933.17	1117.55322155633	-0.179577723760562	0.0591377259048961	-3.03660178021309	0.00239261317052769	0.00414809811878611
ENSG00000064961.19	2958.30720009524	1.47121345981601	0.0326470708169203	45.0641795114284	0	0
ENSG00000064989.13	3.9334099834969	-1.26211209606441	0.868885674796413	-1.45256405149058	0.146344833218206	0.195332273873526
ENSG00000064995.17	1035.35091863293	-0.173271144083693	0.058506104933661	-2.96159083364312	0.00306054202935635	0.00526033135860653
ENSG00000064999.15	1440.61002922871	0.0555460483090829	0.0503839702716227	1.10245476903926	0.27026401213609	0.336904453484715
ENSG00000065000.17	12376.5352752395	1.18139690101941	0.0236444590088487	49.9650637207341	0	0
ENSG00000065029.15	1072.82686180286	-0.214095976466461	0.0559857717638271	-3.8241140511488	0.000131243155857506	0.000250795364184891
ENSG00000065054.14	3207.65221227307	1.89638841388162	0.0430386832012791	44.0624171750975	0	0
ENSG00000065057.8	503.925504532352	-0.217216792324804	0.0730128624076873	-2.97504830192679	0.00292942417733393	0.00504323552436834
ENSG00000065060.17	1598.89394933549	0.466587300430116	0.0421617990105165	11.0665889829258	1.82204564553005e-28	7.15639488958776e-28
ENSG00000065135.11	4429.98565467076	0.139299744149429	0.0363920982003708	3.82774698459156	0.000129321591362935	0.00024721822487021
ENSG00000065150.19	8037.23078055625	-0.841259340333831	0.0297179125183228	-28.3081572373277	2.74260418321036e-176	4.65962137827787e-175
ENSG00000065154.11	424.027932046733	1.59888623231532	0.104375115562697	15.3186535286266	5.73941535239023e-53	3.28397383169064e-52
ENSG00000065183.16	2643.05492328052	-1.51676080810752	0.0427920828609965	-35.4448932302381	3.47678354361771e-275	1.01151560935412e-273
ENSG00000065243.20	2781.57793864874	0.0717994666326517	0.0377463264181547	1.90215773151685	0.0571505368750427	0.0830322263893509
ENSG00000065268.10	1092.10575435752	-0.558256846393583	0.0525828035587358	-10.6167189387306	2.49165526056122e-26	9.3974636047927e-26
ENSG00000065308.5	746.539038154268	0.374930134579182	0.0665919451601983	5.63026254417443	1.79935510193604e-08	4.18770849310796e-08
ENSG00000065320.9	16.9364573120765	-1.26249388280591	0.454446778520971	-2.77808963002177	0.00546795329808978	0.00916337380403895
ENSG00000065325.13	46.1773107739919	1.5266942329311	0.224600417155095	6.79737932933965	1.06539317961156e-11	2.80663855604478e-11
ENSG00000065328.16	280.710431351665	-1.93985829914812	0.128872527638678	-15.0525355146827	3.32251964279224e-51	1.85787020093172e-50
ENSG00000065357.20	340.265524973432	1.7073777936675	0.0951659858110482	17.9410508819558	5.63787695595514e-72	4.03292354110661e-71
ENSG00000065361.15	539.958524693469	-0.125664857499257	0.0834939506510564	-1.50507739206693	0.132304180668319	0.178347538997493
ENSG00000065371.17	2.17463076773145	0.176108411965108	0.969007765244063	0.181740970796815	0.855786011324089	0.885695856859045
ENSG00000065413.20	189.514940585696	1.05721290706404	0.116682520476801	9.06059367541891	1.29742456464997e-19	4.23874986047691e-19
ENSG00000065427.14	3626.29431530908	-0.325925508826781	0.0364148533879796	-8.95034521639369	3.54372354598038e-19	1.14759289158016e-18
ENSG00000065457.10	337.814696178489	0.714213773174709	0.0837182903013843	8.53115574390677	1.44892814021284e-17	4.50549054552998e-17
ENSG00000065485.20	2127.331802926	1.21135885634858	0.0530518399760807	22.8334937467719	2.13216650135282e-115	2.36066367808114e-114
ENSG00000065491.8	557.355784232573	0.430383123038515	0.068963127422409	6.24077154161465	4.35417804783991e-10	1.082380121185e-09
ENSG00000065518.8	7892.19523631303	-0.3338285405146	0.044474986885922	-7.50598401233637	6.09688591359134e-14	1.71884056262501e-13
ENSG00000065526.11	3735.38237190638	0.556632078806403	0.0450595049490743	12.3532666289943	4.6772917623848e-35	2.06088320876778e-34
ENSG00000065534.18	279.500689866165	0.441437824149126	0.104066785614598	4.24187046368427	2.21664624622139e-05	4.45228210450979e-05
ENSG00000065548.18	3624.31543486394	0.382192137567004	0.0376845681684553	10.1418738794764	3.60124175509061e-24	1.30087270141745e-23
ENSG00000065559.15	2667.33171185415	1.21107713954887	0.0392252351006603	30.8749491606868	2.59155687537409e-209	5.37431185945163e-208
ENSG00000065600.12	280.479856909938	1.00079532412582	0.105256965020265	9.50811496353836	1.94148636883859e-21	6.6321360720919e-21
ENSG00000065609.14	389.481739091106	1.63982889084106	0.086897118401832	18.8709236968954	1.97810523960551e-79	1.54352620673838e-78
ENSG00000065613.14	3276.85911328238	0.601211774315566	0.0345370650928208	17.4077262413516	7.20907866025422e-68	4.9438998148729e-67
ENSG00000065615.14	940.51581446252	0.892813673800742	0.0602052822209097	14.8294907168571	9.44467750520677e-50	5.18806444325429e-49
ENSG00000065618.20	1.27127017602931	-0.0329805890246223	1.32330710617553	-0.0249228534107544	0.980116498508638	0.989901768638691
ENSG00000065621.15	155.668074200344	-0.880657917444142	0.14598303352632	-6.03260458541823	1.61337857821202e-09	3.92110020551066e-09
ENSG00000065665.21	276.780080285032	1.02641181617754	0.106476205463865	9.63982339252194	5.428128286096e-22	1.87709818867963e-21
ENSG00000065717.15	71.1265115804168	-0.918668299735707	0.20174699505067	-4.5535662105152	5.27440607485966e-06	1.097219610291e-05
ENSG00000065802.12	803.217296088164	-0.0988850593672993	0.0648555176533714	-1.5246977118555	0.127334512742894	0.172406379812021
ENSG00000065809.13	2084.69659539727	0.147046901879679	0.0521639002200759	2.8189399423605	0.00481825323386872	0.00812445796579827
ENSG00000065833.9	651.903470907401	1.48760254694633	0.0720380503363883	20.6502333141976	9.71495500283659e-95	8.98419203023343e-94
ENSG00000065882.16	443.801905080819	-0.494497078560298	0.0865661859557101	-5.71235838914397	1.11421125299988e-08	2.61298141457222e-08
ENSG00000065883.16	3002.9042236069	0.291052500844355	0.0348092046446263	8.36136601843577	6.1996176727492e-17	1.89178044097717e-16
ENSG00000065911.12	2287.06400625802	-0.139389192390258	0.0372974262662776	-3.73723353979217	0.000186056095921507	0.000351961265839556
ENSG00000065923.10	3287.34576904021	-0.53496401311067	0.0358878082302774	-14.9065668674449	2.98721876119131e-50	1.65183914239128e-49
ENSG00000065970.9	594.56507548248	-0.105765250345967	0.0707188419733105	-1.4955738441798	0.134764743372989	0.181432403272579
ENSG00000065978.19	27591.0016054058	-0.519832394543421	0.037540414720294	-13.8472736227499	1.32132760765808e-43	6.65304140803889e-43
ENSG00000065989.16	28.9957783064177	-1.9604052969184	0.352310970623528	-5.56441740502383	2.63029672227326e-08	6.07758647863e-08
ENSG00000066027.12	884.801715216101	0.018278244217317	0.0556458010992048	0.328474814923245	0.742552683643927	0.791058557349646
ENSG00000066032.18	58.4536821860196	1.63940657319717	0.309462790202171	5.29758867657773	1.17341923865619e-07	2.64297830099223e-07
ENSG00000066044.15	2520.89892401378	0.165894046664674	0.0411699246020562	4.02949600389573	5.58965659930516e-05	0.000109437338017047
ENSG00000066056.14	2.9489135038423	-1.19121345949071	1.14705301617327	-1.03849904293419	0.299037780613266	0.367826436849882
ENSG00000066084.13	4462.27725014097	0.805982535871759	0.0373443820089554	21.5824306766806	2.62689159402409e-103	2.61625799986537e-102
ENSG00000066117.14	2027.12460666249	-0.139992949320127	0.038233581871709	-3.66151802857148	0.000250725213682711	0.000469526666367482
ENSG00000066135.13	3026.9025050104	0.23595424885683	0.0349843216066553	6.74457122564134	1.53479586045424e-11	4.02142344241289e-11
ENSG00000066136.20	1494.78518345307	0.215202991896906	0.0567441993396785	3.79251085399358	0.000149131730051021	0.000283781748132034
ENSG00000066185.13	110.55721212347	-0.92165961575938	0.156913629548822	-5.87367469868266	4.26239395255039e-09	1.01779593913703e-08
ENSG00000066230.11	1173.50076528079	-1.35949116954844	0.0565671524851984	-24.0332261713928	1.25028831230652e-127	1.52865004760471e-126
ENSG00000066248.15	32.4108982521121	-0.649823518324358	0.329511732031559	-1.97208006621786	0.0486004671461302	0.0714803475834118
ENSG00000066279.18	1080.23684047748	-1.56196185722162	0.0723369577355281	-21.5928607743268	2.09626856679135e-103	2.08987174925387e-102
ENSG00000066294.14	6.93012691424816	-0.513735470581121	0.781124494093977	-0.657687058164781	0.510739240131292	0.580336525262359
ENSG00000066322.15	3458.87309051273	0.878237267292162	0.0453433774711157	19.368589555368	1.42097023800305e-83	1.16441265925834e-82
ENSG00000066336.11	6.56163680540557	-0.644232965908971	0.665430074698506	-0.968145249823373	0.332971833806743	0.404035460050364
ENSG00000066379.15	296.319529792198	-0.898617252261386	0.36218998301885	-2.48106599959341	0.0130990116693277	0.0209981881196072
ENSG00000066382.16	11.7881706267935	-1.0583127760128	0.511364315631407	-2.06958667952034	0.0384910665245003	0.0576151768639603
ENSG00000066405.13	4.49546962878904	1.38428991633307	0.927152612165813	1.49305507870964	0.135422769926976	0.182194044546999
ENSG00000066422.4	1747.44076063293	0.43560545268211	0.0448861475470927	9.70467452625759	2.8799398425749e-22	1.00234581073481e-21
ENSG00000066427.22	874.483458564871	0.0118062956536375	0.0608868997252004	0.193905350854168	0.846249993845168	0.877718644286939
ENSG00000066455.13	3883.7747586379	1.86612208858435	0.0454505106748144	41.0583304978889	0	0
ENSG00000066468.22	85.359921936286	-0.202657148052388	0.167501191057209	-1.20988481797226	0.226323093651246	0.288167194823389
ENSG00000066557.6	1530.53504781977	0.0552044428019936	0.0481469782979283	1.14658167040919	0.251554555551108	0.316631765147353
ENSG00000066583.12	893.398502656534	0.161310773574526	0.0608150471163954	2.65248127269867	0.00799025602265176	0.0131536273150031
ENSG00000066629.17	631.945743505969	1.36603605699835	0.0763774059789037	17.8853423926923	1.53407934442156e-71	1.09266144585337e-70
ENSG00000066651.20	336.734523576962	-0.129617166621412	0.0876281736602962	-1.47917229364944	0.139094272489646	0.186591932986413
ENSG00000066654.14	1962.32978211595	0.930389840805413	0.0442776354150288	21.0126361104102	5.02654799776487e-98	4.77701836182432e-97
ENSG00000066697.14	312.996026333655	-0.296510141592463	0.0986431879564767	-3.00588563422432	0.00264808575116888	0.00457231857000906
ENSG00000066735.14	372.897302155042	-1.38242744758827	0.0973886862285479	-14.1949491375625	9.84578519474737e-46	5.11647074696533e-45
ENSG00000066739.12	2083.68419328181	0.234034367820369	0.0476550834515318	4.91100530877039	9.06106346198278e-07	1.96024678391071e-06
ENSG00000066777.9	6567.65100115545	0.0563128659880993	0.0331861768203231	1.69687717548752	0.0897198840382719	0.12554610089866
ENSG00000066813.14	20.7106261779471	-0.926555949305738	0.412564095642606	-2.24584727340983	0.0247137921320907	0.0381414979788147
ENSG00000066827.16	800.881872477305	0.903066914570767	0.0551959350248124	16.3611127189857	3.62444337362085e-60	2.26715417429033e-59
ENSG00000066855.16	1609.86428545227	0.884806898786699	0.0468506608015374	18.8856866402547	1.49580183759501e-79	1.17084975732251e-78
ENSG00000066923.17	411.377281401343	-0.261235110470684	0.102062804272645	-2.55955254543894	0.0104807010364715	0.0170200367467275
ENSG00000066926.11	2521.40341231577	0.758904598647488	0.035222750607931	21.5458641233036	5.7893283650137e-103	5.74293305059025e-102
ENSG00000066933.16	2393.25733768829	0.218155249057663	0.052253411252075	4.17494750735532	2.98054772288104e-05	5.92807740212538e-05
ENSG00000067048.17	2250.084004865	0.0716773428479272	0.0412088311532543	1.73936850044015	0.0819699652539311	0.11556982225296
ENSG00000067057.17	2208.87135375045	0.229451216559006	0.0661173275559865	3.47036435138296	0.000519752798683202	0.000950153855271481
ENSG00000067064.11	12239.9028848828	3.02394044941746	0.0400833079201379	75.4413896039311	0	0
ENSG00000067066.17	201.403756489331	-0.445390177059168	0.12512080301819	-3.55968125455858	0.000371305188483429	0.000686623466761275
ENSG00000067082.15	1768.09480606186	0.788078738967617	0.0451030391110413	17.4728522622923	2.30669194856333e-68	1.59452181210262e-67
ENSG00000067113.17	3378.73952777906	1.39993817841974	0.037978883826937	36.8609616016893	1.95198830032063e-297	6.4087602697018e-296
ENSG00000067141.17	2208.73467331764	-0.66306572685124	0.0470819672756205	-14.0832205028651	4.81638678633341e-45	2.47449786710076e-44
ENSG00000067167.8	11746.9610245321	1.7474684859313	0.0290738791871477	60.1044145049548	0	0
ENSG00000067177.15	1417.16624478402	0.0742415354144414	0.0461667703056053	1.60811629063486	0.107809711978925	0.148308121075998
ENSG00000067182.7	14.9552325106148	0.325709471346809	0.412378818336921	0.78983074994094	0.429626618249007	0.502336452038864
ENSG00000067191.16	174.002861944721	-2.51743365463826	0.157997752265592	-15.9333510669601	3.71881634488536e-57	2.23297050127208e-56
ENSG00000067208.14	857.745073641424	1.43855812661877	0.0610143492105775	23.5773739330383	6.57856006638311e-123	7.74389389031004e-122
ENSG00000067221.14	932.243357531221	1.12611601106511	0.0611379366049489	18.4192675382825	9.20405387993044e-76	6.84176015565587e-75
ENSG00000067225.18	25346.4778726136	0.325391980693359	0.0389375628550958	8.35676290024339	6.44626775415754e-17	1.966141262207e-16
ENSG00000067248.10	2684.67308779216	-0.170505696942603	0.0402260333247846	-4.23869029207881	2.24827566259231e-05	4.51262822840187e-05
ENSG00000067334.14	2265.6512124093	-0.106232779348716	0.0510352649145899	-2.08155634200198	0.0373830126959428	0.056066079170488
ENSG00000067365.14	349.286094076004	0.0609991279907747	0.0864088001011137	0.705936524050732	0.480227612711159	0.550912738528706
ENSG00000067369.13	3191.79828552175	-0.183332739861227	0.0408296398100164	-4.49018753812889	7.11604924774124e-06	1.46837591072929e-05
ENSG00000067445.20	13.5081740502407	-0.552198878539414	0.482258200940629	-1.14502745098449	0.252197786191454	0.317321149126175
ENSG00000067533.6	1125.52815143276	-0.841754172687257	0.0640815001233976	-13.1356814535606	2.05631893571096e-39	9.67888050774295e-39
ENSG00000067560.11	16689.5569870508	0.731409112964839	0.0298327361992352	24.5169973039077	9.73204619028787e-133	1.23692569213168e-131
ENSG00000067596.11	2207.35462067627	0.649435317965609	0.0430516929967598	15.0850122900971	2.03236792453333e-51	1.13996792479664e-50
ENSG00000067601.8	122.036805993386	-0.285090867323069	0.149051273526645	-1.91270333072401	0.055786042562496	0.0811982000240504
ENSG00000067606.17	2014.48134372181	0.541750976989883	0.0469764972277681	11.5323834036236	9.06002020307069e-31	3.71211230729843e-30
ENSG00000067646.12	1302.90695860648	0.51298472795134	0.0470043996535639	10.9135470664914	9.9304422775588e-28	3.85026817411419e-27
ENSG00000067704.10	5786.53761826337	-0.192682625893657	0.0359387109867777	-5.36142283913708	8.25689907515977e-08	1.87288574628795e-07
ENSG00000067715.14	6.38992720929955	-0.215219087655212	0.732979269664406	-0.293622339078908	0.769046503733223	0.814450407742555
ENSG00000067798.16	84.8914009395421	-0.664889674581291	0.181366002495975	-3.66601052805389	0.000246363786870285	0.000461575999674524
ENSG00000067829.19	2046.21370158965	1.34949907622291	0.0405177770512579	33.306345373185	3.12494854938996e-243	7.63199750499907e-242
ENSG00000067836.12	844.516609762169	1.56420348900034	0.0630452375125881	24.8108112637059	6.853134014687e-136	8.89167368350893e-135
ENSG00000067840.12	579.95979458872	-0.855373521748219	0.0740929336626391	-11.544603236294	7.86033468027516e-31	3.22388577573994e-30
ENSG00000067900.8	4188.36528909872	0.215688879498635	0.0325099007118519	6.63455977335555	3.25472439608804e-11	8.42163106850669e-11
ENSG00000067955.14	1240.77563316927	0.953916936465301	0.0527142103150513	18.0960111280076	3.42598404623754e-73	2.48368265032622e-72
ENSG00000067992.14	1068.08179213077	0.0122681299266465	0.0622750482909611	0.196999123458362	0.84382822372115	0.876049836973265
ENSG00000068001.14	541.556187264426	0.101786228281257	0.0734834906430428	1.38515777340654	0.166004229381194	0.218716004716238
ENSG00000068024.16	1259.93604239641	0.463014922159451	0.0555697959780984	8.33213284320746	7.93987835799763e-17	2.41210115543498e-16
ENSG00000068028.17	1156.92827802659	0.49855983092878	0.0580325220541704	8.5910419413342	8.61841641419246e-18	2.69379580800567e-17
ENSG00000068078.18	595.422486474166	1.68599628821616	0.0784916812410854	21.4799359824853	2.39836722487104e-102	2.36502030798887e-101
ENSG00000068079.7	13.6928205935561	1.47234363875431	0.410589475686036	3.58592639593168	0.000335883693351111	0.000623725878195518
ENSG00000068097.14	924.209214436885	-0.257679997318117	0.0536694548408999	-4.80124119169824	1.5768520777977e-06	3.36493040565695e-06
ENSG00000068120.15	2298.06024785576	0.999490075293028	0.0428040180564324	23.3503797231211	1.36596922797202e-120	1.5771958716254e-119
ENSG00000068137.15	506.25645013028	0.201152662107096	0.0814397116269703	2.46995793684123	0.0135128940203986	0.0216182439538031
ENSG00000068305.17	2268.58605001036	0.506731402390025	0.0420646844242077	12.0464805412496	2.02409231608002e-33	8.65068320119207e-33
ENSG00000068308.13	1279.8996032516	0.273563507400316	0.051151482013493	5.34810520891954	8.88797977641263e-08	2.01259571598827e-07
ENSG00000068323.17	1215.6351692614	0.771966565433034	0.0559636318178736	13.7940755515171	2.76676871167213e-43	1.38505233998779e-42
ENSG00000068354.16	317.783925336559	0.34169046137104	0.0899156198755318	3.80012351406835	0.000144623985667355	0.000275546023935442
ENSG00000068366.19	413.987206799098	-0.201802052825962	0.0860237043332059	-2.34588889644066	0.0189817647531093	0.0297934622166429
ENSG00000068383.19	855.91809545404	0.561636558924671	0.0544464424952896	10.3153949676925	6.0033954479893e-25	2.20334563320403e-24
ENSG00000068394.11	576.959938847902	0.943164653961003	0.0753751305387487	12.512942229349	6.34304556124492e-36	2.83304695181645e-35
ENSG00000068400.13	1274.387214864	0.913626405361788	0.0481946329418872	18.9570155345603	3.86460493229099e-80	3.04899887947851e-79
ENSG00000068438.15	768.387472254515	0.681730744816436	0.0637058513245028	10.7012265065552	1.0043984902484e-26	3.81051922942326e-26
ENSG00000068489.12	496.268745937841	-1.76122945205592	0.0925718280192857	-19.0255447012346	1.04792722255231e-80	8.31375064420582e-80
ENSG00000068615.18	306.824633204144	-2.94078872970545	0.129910886621386	-22.6369691269687	1.87500646863469e-113	2.0352398645654e-112
ENSG00000068650.18	599.522165253497	0.233164757578645	0.0676286993837103	3.44771908529128	0.000565341696617865	0.00103080463603819
ENSG00000068654.16	2721.62609829736	-0.736065454020783	0.0404081051561812	-18.2157874311557	3.86812405265716e-74	2.82787396351447e-73
ENSG00000068697.7	6868.21945320904	0.142152137503448	0.035581616013757	3.99510065671237	6.46667727411912e-05	0.000126100206845323
ENSG00000068724.16	271.036312280529	0.887856423685328	0.101978918245066	8.70627418847215	3.14026660706753e-18	9.92898194704882e-18
ENSG00000068745.15	4539.82686075682	0.279879384111239	0.0326056486568776	8.58376985707365	9.18135667207838e-18	2.86705197614933e-17
ENSG00000068781.21	12.1137185346671	0.431331861495931	0.649602058216891	0.663993988380986	0.506694158713622	0.576430408094746
ENSG00000068784.13	903.233134420116	0.885475691254645	0.0711144540162594	12.4514165721105	1.37384857457545e-35	6.10466627485267e-35
ENSG00000068796.16	1477.75905739199	0.172759840227358	0.046133471540978	3.7447830058465	0.000180549755801991	0.000341901946349095
ENSG00000068831.19	35.2892740681107	-2.16855579816646	0.348603311207318	-6.22069764815514	4.94949137065691e-10	1.22760937804383e-09
ENSG00000068878.15	3172.73802961728	1.20729573987988	0.0334133113517427	36.1321787945722	7.08815205770244e-286	2.19688619530252e-284
ENSG00000068885.15	1162.12330873699	-0.549119108312493	0.0508957674291417	-10.7890918253073	3.87600792384866e-27	1.48605159512081e-26
ENSG00000068903.20	925.613960271691	0.913709209056246	0.054371903701285	16.8048044459891	2.25053553361889e-63	1.45999097166312e-62
ENSG00000068912.14	3339.64538692928	1.3777844697885	0.0409172347062128	33.6724727289378	1.46234479697577e-248	3.67041177064612e-247
ENSG00000068971.14	1646.92929703466	1.43146763877738	0.0556921704412612	25.7032115544349	1.07614059161156e-145	1.50290160127728e-144
ENSG00000068976.14	134.386470905371	-1.01686377477666	0.153528067063545	-6.62330865115227	3.51246525044358e-11	9.07793022644146e-11
ENSG00000069011.16	1905.4718129602	-0.863395616792715	0.0497976453309725	-17.3380811693864	2.42704846559916e-67	1.65193472919828e-66
ENSG00000069018.18	11.0569580561783	0.173919060067765	0.594728467974989	0.292434395582152	0.769954513122092	0.815227295815494
ENSG00000069020.18	1122.52170033068	0.0676960934948267	0.0529026494690297	1.27963522005561	0.200673457093154	0.258799024552479
ENSG00000069122.19	91.6621160522029	-6.00582351986387	0.605822870967582	-9.91349750509046	3.63687071756872e-23	1.28600419677834e-22
ENSG00000069188.17	73.2313781539614	-0.0323346857805425	0.19414890318312	-0.166545807112001	0.86772743763355	0.895357776980378
ENSG00000069206.15	192.855109568444	-7.54071010012223	0.654352564484725	-11.5239253414713	9.99515260634738e-31	4.09357575610146e-30
ENSG00000069248.12	1949.49766426839	-0.495628384415473	0.0410261774058972	-12.0807839227115	1.33441399959005e-33	5.71658138388438e-33
ENSG00000069275.13	18572.0233230112	-0.103392221046398	0.0286484865074786	-3.60899417913081	0.00030738650604702	0.000572247144232701
ENSG00000069329.17	5093.40525588953	0.267957772754341	0.0316978093612514	8.45351076790508	2.8267185542058e-17	8.70421416359199e-17
ENSG00000069345.12	2962.64392247596	0.811559464507357	0.0414220155594808	19.592466796841	1.79289293817775e-85	1.5025468193837e-84
ENSG00000069399.15	738.960078932859	2.04483515834354	0.073097078198296	27.9742393094886	3.34428963362136e-172	5.51268387993715e-171
ENSG00000069424.14	233.469015952972	-2.28002563876546	0.147212807926757	-15.4879569982787	4.18375302987464e-54	2.4223711252868e-53
ENSG00000069431.11	266.585733491818	-0.42157478491928	0.118117750878145	-3.56910609781415	0.000358201349879783	0.000663130023386363
ENSG00000069482.7	2884.95766001777	0.816097902966453	0.0897899472699396	9.08896739312008	9.99840984629197e-20	3.27781394681284e-19
ENSG00000069493.15	106.364116011414	-2.05815732754186	0.184447463414339	-11.1585016646093	6.50791300054256e-29	2.57947888201696e-28
ENSG00000069509.6	819.862217163259	0.498620164769251	0.0656243068480751	7.59810181193368	3.00505877998106e-14	8.54563590557113e-14
ENSG00000069535.14	1.74961740840231	-0.0174711813122187	1.25288361633042	-0.0139447759428686	0.988874039158911	0.995719014066185
ENSG00000069667.16	422.898205895639	0.143604982478255	0.0850926387447517	1.68763108767869	0.0914820677506071	0.127707069781581
ENSG00000069696.6	7.52737229371151	-0.140258642952583	1.01958815196174	-0.137564018062311	0.890584994525383	0.914728050090004
ENSG00000069702.11	140.736838672747	-1.11032254890556	0.152854120958094	-7.26393597991361	3.75986011717418e-13	1.03423398585458e-12
ENSG00000069764.9	7.30915282796067	1.4181882606037	0.578783586406191	2.45029108273367	0.0142740769650024	0.0227610881609484
ENSG00000069812.11	197.354286668686	2.19595440389821	0.148816619902916	14.7561099380619	2.81029572904707e-49	1.53190327090205e-48
ENSG00000069849.11	1640.79640222923	0.622721203116521	0.0453813663775277	13.7219579934218	7.50119674333034e-43	3.72332129259851e-42
ENSG00000069869.16	728.819815069012	0.246560971664001	0.0702261026610405	3.5109590639548	0.000446493149064438	0.000819880398756581
ENSG00000069943.10	342.645397617987	-0.188612828598323	0.0879984747258152	-2.1433647479232	0.0320838214399176	0.0486456540989135
ENSG00000069956.12	5094.58903877969	1.70582809909958	0.0407838246634515	41.826094368934	0	0
ENSG00000069966.18	1065.70825069742	0.321969012523632	0.0576297817334445	5.58685115298264	2.31223742027782e-08	5.35384914008559e-08
ENSG00000069974.16	276.007799294884	1.40535808754006	0.104883256202048	13.3992606487423	6.10684752062445e-41	2.94538635620824e-40
ENSG00000069998.12	2324.81017361964	-0.44728775758596	0.047359803763357	-9.44445969035101	3.57242613329334e-21	1.21100323882298e-20
ENSG00000070010.19	2414.56048017586	1.20700039251349	0.0399676051729312	30.1994674759986	2.40702500206359e-200	4.77784873168579e-199
ENSG00000070018.9	692.589078596529	0.622702406169661	0.0657201332969934	9.47506304279131	2.66599673797579e-21	9.06975913129386e-21
ENSG00000070019.5	7.04301223763563	-2.96697248580129	0.802381853626827	-3.69770636311171	0.000217556340354549	0.000408910714602076
ENSG00000070031.4	2.851123569162	-1.8145902581474	1.24820090329642	-1.45376457696447	0.146011587507832	0.194961140624525
ENSG00000070047.12	327.294595428152	0.611064008044868	0.276759829737532	2.20792160706406	0.0272497383443259	0.0417674231244479
ENSG00000070061.15	6223.71228808605	-0.11735308589153	0.0282221809747056	-4.15818628605311	3.20784385680814e-05	6.37061487018729e-05
ENSG00000070081.16	6457.83117241215	3.47340198419152	0.0353754868649633	98.1866906157457	0	0
ENSG00000070087.14	3606.92199494776	0.0618009729940028	0.0346160180907829	1.78532876981765	0.0742080049274979	0.105472943037008
ENSG00000070159.14	5679.19801333669	0.471349891283508	0.0261128008413271	18.050529858809	7.81375264788694e-73	5.63591301193409e-72
ENSG00000070182.20	257.965197079639	-0.18876947395311	0.112807597668139	-1.67337553369799	0.0942533912060839	0.131290685213255
ENSG00000070190.13	1.49269253096322	-1.00558461405893	1.37303828296476	-0.732379152522684	0.463937179667165	0.535153374406005
ENSG00000070214.16	2160.17822744439	-0.419452822803891	0.0435713995809707	-9.62679250237081	6.16229916572751e-22	2.12876512521726e-21
ENSG00000070269.14	827.221452478144	0.0411381142754762	0.0610256997371405	0.674111308066482	0.500240550779695	0.570195260609044
ENSG00000070366.14	1794.07324783385	-0.0857356159512247	0.0415420937995229	-2.06382510147356	0.0390343021919112	0.0583921298117138
ENSG00000070367.16	3358.99568107122	0.843333744240286	0.0384027198159968	21.9602608430091	6.91012686752662e-107	7.10587813947048e-106
ENSG00000070371.16	240.462794179295	-0.646560444418058	0.110365201975172	-5.8583723206841	4.67425777575803e-09	1.11334275861406e-08
ENSG00000070388.11	26.3175705323126	0.707537163270278	0.334496938607523	2.11522761976741	0.0344105519911891	0.0519481774587083
ENSG00000070404.10	352.009319040481	0.0114274739859064	0.0912632246406035	0.125214444601404	0.900353782106458	0.922906620903179
ENSG00000070413.20	5550.35405056127	0.115431436759868	0.030608806144143	3.77118389447397	0.000162474880868919	0.000308436073617516
ENSG00000070423.18	1116.6619629588	0.442361294375014	0.059544756851322	7.42905534872788	1.09375975299443e-13	3.06059226585594e-13
ENSG00000070444.15	1604.26132782794	-0.25469960568667	0.0501518221420958	-5.07857132219496	3.80283672454288e-07	8.36960056139316e-07
ENSG00000070476.15	886.104531688248	-0.191046401740865	0.062657161847743	-3.04907525503801	0.00229546972368889	0.00398731074029425
ENSG00000070495.14	1489.96152999689	1.47586845809033	0.0490303757846939	30.10110435562	4.68674329418567e-199	9.22945722429114e-198
ENSG00000070501.12	1068.8568347985	0.843818076562187	0.0555144192877788	15.1999802463564	3.53727695121725e-52	2.00040840978458e-51
ENSG00000070526.15	1524.04748890459	3.35267863862569	0.0863010127666727	38.8486592583813	0	0
ENSG00000070540.13	1533.2412467854	4.3626284323253	0.101504112692337	42.9798194044472	0	0
ENSG00000070601.10	25.4732725889847	0.0143723204335017	0.341645765422733	0.0420679015755346	0.966444568340518	0.98026637838244
ENSG00000070610.14	4067.4564241476	1.34155307704414	0.0312972612556081	42.8648713408989	0	0
ENSG00000070614.15	4304.4968758285	0.281414316055095	0.0354275719285693	7.94337011360801	1.96760716366857e-15	5.77332791000457e-15
ENSG00000070669.17	2378.88973427888	-0.0551865459851339	0.0391347290627799	-1.41016808616724	0.15849005680741	0.20970311659241
ENSG00000070718.12	737.598290594471	-0.526709852372146	0.0647036353596816	-8.14034403854148	3.94156266566085e-16	1.17785878488462e-15
ENSG00000070729.13	7.50057907884093	-1.42022012583445	0.644099635952277	-2.20496961426582	0.0274562268362434	0.0420612763947647
ENSG00000070731.10	2.68024416290457	-1.18721267016115	1.3877555186529	-0.855491226086844	0.392279259645128	0.465368972288097
ENSG00000070748.18	3.09531064980361	-0.150188911593626	0.926114316895712	-0.16217102883913	0.87117117341362	0.898120651542084
ENSG00000070756.16	120262.561224104	-0.82865065996373	0.0261263076196515	-31.7170980311218	9.02964391227611e-221	1.97532133400385e-219
ENSG00000070759.17	957.450950779196	-0.601259770500461	0.0546887617259333	-10.9942107212741	4.07462642718956e-28	1.59097237592987e-27
ENSG00000070761.8	833.114146154142	0.128812859660132	0.0598691462981449	2.15157334996312	0.0314309729755325	0.0477357003832791
ENSG00000070770.9	1298.43590624483	-0.140740613708294	0.0506674056200003	-2.77773475839345	0.00547392819424	0.0091726154025905
ENSG00000070778.13	2123.49521056017	-0.314068145557842	0.038784398971276	-8.09779586349767	5.5963873785977e-16	1.66488138629756e-15
ENSG00000070785.16	676.276707706328	0.219136962848968	0.0814065737724328	2.69188288726598	0.00710498898627778	0.0117682285162508
ENSG00000070808.15	2.2444259406971	-0.210694115140939	1.29106829268733	-0.163193625259268	0.870365985231213	0.897615593027988
ENSG00000070814.19	2191.08249821669	-0.574301567257026	0.0411337363040572	-13.9618138019808	2.66562512539317e-44	1.35276911443749e-43
ENSG00000070831.16	9798.62062913462	0.678084707040973	0.0265118110133085	25.5767026515308	2.77152588650203e-144	3.82770196757442e-143
ENSG00000070882.13	264.266897819279	-0.718844997217921	0.10178520124259	-7.0623724121217	1.63683587879352e-12	4.4123498212466e-12
ENSG00000070886.12	219.671772598197	-4.52243696410461	0.235111323105646	-19.2353005562071	1.87453506669292e-82	1.52107529902782e-81
ENSG00000070915.9	2.96202899975265	0.748712155980666	1.2584639833642	0.594941266399349	0.551882731746588	0.619213543574921
ENSG00000070950.10	1202.14961070308	0.00204699966727674	0.0541023075808171	0.0378357182680048	0.9698186656913	0.9828383518211
ENSG00000070961.15	3494.06922822507	-0.340507777455632	0.0356500674398999	-9.55139223872919	1.27964885028372e-21	4.38934973103344e-21
ENSG00000070985.13	10.0152706709597	-0.937088494567223	0.54209671450633	-1.72863710384336	0.083874064621828	0.118028967225562
ENSG00000071051.14	1423.11052651719	0.0178176457449464	0.0473001384900778	0.376693310288807	0.706401534891177	0.759693280926354
ENSG00000071054.16	3950.64833766367	-0.287785388669929	0.0334050513304924	-8.61502608760358	6.99256720285741e-18	2.19111433625386e-17
ENSG00000071073.13	683.228910894129	0.662084643573169	0.0674651201424362	9.81373252097289	9.82650726884037e-23	3.44654106583456e-22
ENSG00000071082.11	37716.3444247888	-0.796188557960865	0.0643357192233524	-12.3755289840898	3.54550620240199e-35	1.56462340805291e-34
ENSG00000071127.17	5505.49906794369	1.3256678874491	0.0316143008637906	41.9325384787318	0	0
ENSG00000071189.21	1509.45334085304	1.07269295000594	0.049230032234624	21.7894017394427	2.92446151765018e-105	2.95246168111705e-104
ENSG00000071205.11	479.389888684508	0.227953320434827	0.0877176524560339	2.59871661008122	0.00935729876231668	0.0152991719611296
ENSG00000071242.12	471.07519206469	0.826219577073966	0.0824724798347121	10.0181245759778	1.26887770174821e-23	4.53586793150496e-23
ENSG00000071243.16	1015.61248534436	-0.326120086806011	0.0577060735973837	-5.65139969635357	1.59146544828725e-08	3.71298465452079e-08
ENSG00000071246.11	541.482274547034	-1.56349934629001	0.0812141981885451	-19.2515518365425	1.36997205310023e-82	1.11301153877841e-81
ENSG00000071282.12	586.678476036471	-0.986578967293502	0.0808246908180986	-12.2064057073087	2.87303301213537e-34	1.24742211108596e-33
ENSG00000071462.11	2420.24588259505	-0.175558864199077	0.0432593148399037	-4.05829044793691	4.94332629967866e-05	9.71362155652691e-05
ENSG00000071537.14	5204.11469219099	1.19775470435476	0.0418773776401843	28.6014734410071	6.44114898697593e-180	1.12404254081824e-178
ENSG00000071539.14	536.109364921197	-1.92392180288488	0.0878722203703891	-21.8945395345125	2.92848499417825e-106	2.98984515619766e-105
ENSG00000071553.17	8734.96481273554	0.765369576793609	0.0286728283053944	26.6932012650324	5.64496442648455e-157	8.4585335380008e-156
ENSG00000071564.15	2207.3323903981	-0.979779123421738	0.0465287678787418	-21.0574912702423	1.95243918097805e-98	1.86083981050748e-97
ENSG00000071575.11	568.936016669263	1.10497183941596	0.0669793202460915	16.4972089199493	3.84247178535566e-61	2.42869077736609e-60
ENSG00000071626.16	5715.4694446438	0.0405577151706752	0.0316808891644132	1.28019497685795	0.200476572106546	0.258612052916781
ENSG00000071655.18	4951.00053796174	-0.268685573099692	0.0340655058653553	-7.88732080367977	3.08743014903253e-15	9.0113350087975e-15
ENSG00000071794.16	4187.6750048598	-0.393728101192357	0.0402675672664324	-9.77779706897203	1.40229392783494e-22	4.90458330779618e-22
ENSG00000071859.15	3392.50977670188	0.61433270323804	0.0478939851315347	12.8269280902571	1.15867838861123e-37	5.30468679224287e-37
ENSG00000071889.16	1646.28693050034	0.539886821760432	0.047457713686416	11.3761658500411	5.49634419089336e-30	2.21778990444045e-29
ENSG00000071894.17	1297.88813498213	-0.203503906120008	0.0490677039012376	-4.14741041336713	3.36256977319415e-05	6.67190890183057e-05
ENSG00000071909.18	16.7659513118384	0.139657188699933	0.544010468641802	0.256717833111937	0.797396603975842	0.837310549588206
ENSG00000071967.12	113.316347255048	-2.11009463551565	0.202746695132846	-10.40754146021	2.29060841632075e-25	8.48031490411597e-25
ENSG00000071991.8	1.7105838297117	-1.02897951966867	1.3836652752834	-0.743662168914309	0.457080881946335	0.528680493111348
ENSG00000071994.10	2002.50920162443	0.0549995339718931	0.0453443392725243	1.21293054114958	0.225156377709605	0.286754949602168
ENSG00000072041.17	1.16548880641403	-3.64202191161796	1.74609582790849	-2.0858087244733	0.0369959528189969	0.055535729416224
ENSG00000072042.13	17128.1160950081	-0.459114319849657	0.0220242088924403	-20.8458938112981	1.66078113735032e-96	1.5604765340054e-95
ENSG00000072062.13	2297.13904934252	0.627860114891828	0.0398594377568963	15.7518557768216	6.66950066011018e-56	3.94410915891204e-55
ENSG00000072071.16	3511.25298467118	-0.214521292019016	0.0355926460843508	-6.0271240163101	1.66902934970322e-09	4.05388006218593e-09
ENSG00000072080.11	13.7055715455284	0.58855670241956	0.463045915985669	1.27105473150912	0.203709178274069	0.262306662390897
ENSG00000072110.13	3446.68873512645	0.961124638695594	0.037463515571116	25.6549505310338	3.72308855071629e-145	5.18138489715258e-144
ENSG00000072121.16	783.666574685189	-0.196208214404352	0.061061080715817	-3.21331054256181	0.00131214333672976	0.00232565853412375
ENSG00000072133.11	1306.40490676126	-0.212652776807196	0.0501780826296761	-4.2379613899681	2.255585460926e-05	4.52593260680569e-05
ENSG00000072134.15	2231.29581767292	0.340118595310449	0.0425598113976613	7.99154376255387	1.33259396344486e-15	3.92975216003147e-15
ENSG00000072135.13	2135.76793658478	0.57009948965476	0.0377985372129988	15.0825807475614	2.10862966114442e-51	1.18241081927257e-50
ENSG00000072163.19	10.3938631529061	-1.84347500016287	0.602945670427375	-3.05744794362018	0.00223230410862716	0.00388232730437479
ENSG00000072182.12	15.608665610421	-0.216199923697991	0.494397791192787	-0.437299533997484	0.661894133263646	0.720301871993185
ENSG00000072195.15	169.275882781999	-1.80056196688619	0.150924549587234	-11.9302126248551	8.23628528288067e-33	3.48346624368695e-32
ENSG00000072201.13	2521.28557793307	1.4890831495725	0.0485816650236666	30.6511345143707	2.55226967245677e-206	5.20083663623628e-205
ENSG00000072210.18	6807.8380739423	0.0467730851634666	0.025574291983401	1.82891026636533	0.0674130520158531	0.0965833726544886
ENSG00000072274.13	10457.5063886408	0.245172879914277	0.0307345739536227	7.97710357996936	1.49807104349149e-15	4.40795184198167e-15
ENSG00000072310.16	3787.36117244232	1.97417184472244	0.0385563613205829	51.2022342644804	0	0
ENSG00000072364.13	7756.47683634893	1.25728640751192	0.0304096711634922	41.3449524249157	0	0
ENSG00000072401.15	567.693733886581	-0.29222226242009	0.0788191151711807	-3.70750498512241	0.000209311297569271	0.000394008203386984
ENSG00000072415.8	3681.70244531249	1.08844187155452	0.0343949682622736	31.6453808956813	8.77823009623463e-220	1.90984003916878e-218
ENSG00000072422.17	125.802322484249	-3.40903035491471	0.246528067391851	-13.8281632228761	1.72365718205839e-43	8.65912880797624e-43
ENSG00000072501.17	2905.4219658924	0.469148972823708	0.0361205915378078	12.9884077987108	1.42357883761139e-38	6.61471267306071e-38
ENSG00000072506.12	1052.7518278027	0.410401426742858	0.0531165154174413	7.72643731460024	1.10598222307522e-14	3.17916049670648e-14
ENSG00000072518.20	17785.2148494961	1.19088936342593	0.0222910336576297	53.424591327478	0	0
ENSG00000072571.20	564.532480188071	-1.47574588308106	0.0792796087221645	-18.6144445825005	2.45391299088808e-77	1.85805592687722e-76
ENSG00000072609.17	949.196275377728	1.25385250272758	0.055182516663581	22.7219158990457	2.72078556128543e-114	2.9808980456766e-113
ENSG00000072657.8	11.2970470601119	-2.07932794362403	0.644822148713744	-3.22465341454502	0.00126125258808714	0.00223984163500167
ENSG00000072682.18	605.109363865553	2.04288876342418	0.087216886673378	23.4230874472128	2.48669740581546e-121	2.89301766494433e-120
ENSG00000072694.20	1.3696474961162	-1.86991531799005	1.78625037053991	-1.04683830936021	0.29517415828754	0.363792566512825
ENSG00000072736.19	1512.77324188079	0.235207630191669	0.0501032361517629	4.69445984445444	2.67312111430008e-06	5.63493026093571e-06
ENSG00000072756.17	998.061708603345	-0.178227919105026	0.0579143213099333	-3.07744121097828	0.0020878601726293	0.00363969256300991
ENSG00000072778.20	3582.65493971614	1.09370446835108	0.0536812228153604	20.3740602577728	2.84116525213948e-92	2.57370828681308e-91
ENSG00000072786.13	218.608450850016	0.806553659374696	0.105509909979949	7.64434032336843	2.10019253588675e-14	5.98951589119735e-14
ENSG00000072803.17	7129.64130572702	0.766692590231375	0.0258537439744881	29.6549927541609	2.92434220806247e-193	5.51364388500255e-192
ENSG00000072818.12	71.3740362065013	-0.197557237763093	0.214895514837017	-0.919317641007663	0.357929453264774	0.430175857804467
ENSG00000072832.14	1057.22940015928	-1.03175867194278	0.0586278019098158	-17.5984539473249	2.53140662565525e-69	1.76454713685497e-68
ENSG00000072840.13	599.609762270562	-1.88705068192721	0.095369981179397	-19.7866315856511	3.88130853296195e-87	3.31692100143219e-86
ENSG00000072849.11	1261.0108619688	1.41642286803481	0.0581095988195761	24.3750240374683	3.14785836352029e-131	3.97299995735249e-130
ENSG00000072858.10	45.1696753838948	-2.24954396199336	0.301082316225314	-7.47152469861405	7.92708856061846e-14	2.22725148631842e-13
ENSG00000072864.15	104.31643186559	0.461327427077762	0.690446786574447	0.668157830622359	0.504032850129986	0.573795879712127
ENSG00000072952.18	1.77942805955035	0.435077897499436	1.43530482190427	0.30312578266281	0.761794006216724	0.807928942041035
ENSG00000072954.7	1772.31407783396	1.28684902140797	0.0514683564749682	25.002722246121	5.71054010836405e-138	7.55178193892416e-137
ENSG00000072958.8	1310.54892925961	0.23738174990457	0.0494971941788992	4.79586275227227	1.61976158876479e-06	3.45390848518012e-06
ENSG00000073008.15	3931.20930631234	0.853522176919285	0.0311762107371871	27.3773546154921	5.10351825334478e-165	8.03380847321549e-164
ENSG00000073050.11	1247.83407349534	-0.324831460504072	0.0626142325139635	-5.18782148182734	2.12768416172733e-07	4.73984100816721e-07
ENSG00000073060.16	3376.44673492979	-0.449317144159218	0.0399384919083893	-11.2502281055043	2.3099389868502e-29	9.22355721677775e-29
ENSG00000073067.14	25.0046461534008	-0.52206893106423	0.333089148097774	-1.5673549680189	0.117031743630141	0.159737389138078
ENSG00000073111.14	2188.41309359032	-2.163133807369	0.0588474255697978	-36.7583422116461	8.55427509155041e-296	2.77651707328189e-294
ENSG00000073146.16	6.69112963842015	-2.58138078952361	0.827638161511683	-3.11897264960416	0.00181482806605836	0.00318181653281226
ENSG00000073150.13	299.453389370486	0.373674659233667	0.101863979339833	3.66836895294494	0.000244102756801568	0.000457468858406851
ENSG00000073169.14	732.947048301589	-0.44419739468228	0.0651354969422398	-6.81959017025971	9.13005931964272e-12	2.40869674584538e-11
ENSG00000073282.13	1.87415657389027	0.410409316103965	1.11596256745176	0.367762618634343	0.713050244556939	0.76557998947077
ENSG00000073331.18	147.067043253133	0.0550383693589615	0.132045223875071	0.416814540835143	0.676814065785243	0.733693837958775
ENSG00000073350.13	1522.3779182859	0.997987634782567	0.0507945617551032	19.6475291901165	6.06964112329313e-86	5.12333239924222e-85
ENSG00000073417.15	880.864422712364	-0.368299767306595	0.058979441881543	-6.24454480336224	4.25036087634287e-10	1.05683645545399e-09
ENSG00000073464.12	599.852446739943	1.0924632398786	0.0692801847313681	15.7687691526025	5.10346752701608e-56	3.02429391453772e-55
ENSG00000073536.18	2055.50653721387	-2.0999688004969	0.050065930493544	-41.9440681476537	0	0
ENSG00000073578.17	4009.14593704662	0.531391298272362	0.0364327217514292	14.5855503713915	3.47111317780416e-48	1.86156659097037e-47
ENSG00000073584.20	9632.64449413628	0.0779366774062062	0.0402317022023713	1.9371956228492	0.0527214351244665	0.0770636262722233
ENSG00000073598.6	4.42578793260057	-0.555956610686847	0.793794899240186	-0.700378159671981	0.483691172016637	0.554375509956266
ENSG00000073605.18	290.652679135342	-0.843337219153051	0.13494673886017	-6.24940792401739	4.12011545270786e-10	1.02509089709132e-09
ENSG00000073614.12	2156.69915345321	0.509313699432819	0.0440540733629319	11.5611034475048	6.48697986306945e-31	2.66609654962077e-30
ENSG00000073670.14	87.0741680182229	-2.85531876414465	0.239204595507875	-11.9367220269422	7.61661176345674e-33	3.22274853150593e-32
ENSG00000073711.11	422.156869778909	-0.507730677479293	0.0861446584297011	-5.89393105428156	3.77114568441105e-09	9.02222837270441e-09
ENSG00000073712.15	886.733378840782	-0.449951801433007	0.0622929113375975	-7.2231621828443	5.07923763140056e-13	1.3919709399915e-12
ENSG00000073734.9	13.8605950058599	1.39123695322905	0.446637173625975	3.11491527213117	0.00183997753797889	0.00322392406843514
ENSG00000073737.16	1.30384231478861	1.42027493773801	1.43516721720977	0.989623314068784	0.322358270165733	0.393210794842263
ENSG00000073792.15	53.9339427552932	-0.661967366459709	0.23988520383786	-2.75951728522255	0.00578868247248881	0.00967320585227482
ENSG00000073803.14	1212.94640028319	0.141291972588154	0.0576311006176366	2.45166188176033	0.0142198208740853	0.0226763871488875
ENSG00000073849.15	3292.83258453077	1.93389538346599	0.0376466065564086	51.3697132454233	0	0
ENSG00000073861.3	5.27048665031172	-0.266406598844776	0.820650969401129	-0.324628384999273	0.745462341644026	0.793691580650914
ENSG00000073910.21	1110.21417025357	-0.959278650273835	0.060838539673474	-15.7676146637045	5.19760039889211e-56	3.07916106865401e-55
ENSG00000073921.18	10449.2415654887	1.48803567872714	0.028009946757746	53.1252590944548	0	0
ENSG00000073969.18	2062.82155177801	1.11751583897074	0.0425444755795084	26.2670023251854	4.57076033023186e-152	6.68310217323483e-151
ENSG00000074047.21	7.5474217748586	-2.08954058365812	0.753724906906092	-2.77228543797938	0.00556642023553375	0.00932211671209681
ENSG00000074054.18	2033.18016529649	0.466788832200366	0.0398871765512893	11.7027293621583	1.23418911619088e-31	5.12740356401252e-31
ENSG00000074071.14	1929.13676729941	-0.000497326933303845	0.0466038665181049	-0.0106713663577815	0.991485643140502	0.997391216099493
ENSG00000074181.9	897.698706588418	-0.145973895789399	0.0610997657573211	-2.38910729002112	0.0168893693213129	0.0267027561447397
ENSG00000074201.8	4665.71976954438	-0.949650557382468	0.0333938254713442	-28.4379086246761	6.87626709337631e-178	1.18033701036948e-176
ENSG00000074211.14	973.00100327875	0.363112256008827	0.053691749418345	6.76290603197893	1.35250966103865e-11	3.55033786022645e-11
ENSG00000074219.13	75.6822054194672	-0.0753532611748929	0.211879255971526	-0.3556424664103	0.72210833656782	0.773080689737313
ENSG00000074266.20	964.287603332842	0.486610404817439	0.0510037635536288	9.54067643078504	1.41903679894898e-21	4.86328192025008e-21
ENSG00000074276.10	90.5648303066295	0.274547825677482	0.17902040284429	1.53361193090533	0.125125151391538	0.169668581484789
ENSG00000074317.11	83.0799921835812	-0.32220142901666	0.188102461852354	-1.71290383891713	0.0867302319230656	0.121695894669772
ENSG00000074319.13	3111.08954683847	0.670123040018728	0.0401670985959322	16.6833817587858	1.73134188040559e-62	1.11123711222554e-61
ENSG00000074356.17	2395.9146219739	0.148849983563121	0.0371421034727898	4.00758087576187	6.13438581332934e-05	0.000119808089841082
ENSG00000074370.18	4426.87225993954	2.7291624229763	0.0439294252422152	62.1260671617812	0	0
ENSG00000074410.14	13241.7315967327	0.738286153412297	0.0253453216212308	29.1290899537792	1.53753848972178e-186	2.79321828274068e-185
ENSG00000074416.14	1816.92506821777	0.647188135281474	0.0457255090288734	14.1537655682041	1.77018891458657e-45	9.16076210823054e-45
ENSG00000074527.12	141.452740224238	-3.18933828881851	0.215752722318704	-14.7823779674368	1.90325992851497e-49	1.04146257867586e-48
ENSG00000074582.14	948.800451762492	-0.542104040984903	0.069479782014929	-7.80232788969346	6.07754865932431e-15	1.75943444555018e-14
ENSG00000074590.13	14.0950318103106	-1.72441124417441	0.489249707425734	-3.52460352658703	0.000424117051627865	0.000780229735243396
ENSG00000074603.19	2562.81686997408	0.866308065388925	0.0371353402669498	23.3283998251104	2.28370692160983e-120	2.62619707101917e-119
ENSG00000074621.14	561.256420754435	-0.75955566716168	0.0839730170099246	-9.04523493626423	1.49343676299423e-19	4.87114586738329e-19
ENSG00000074657.13	1476.66938748501	-0.652877859809009	0.049278266137242	-13.248799338652	4.58479509703172e-40	2.18067736249988e-39
ENSG00000074660.16	20.8380287616371	0.603330586921229	1.21685716073902	0.495810524346847	0.620028098870697	0.681965891185723
ENSG00000074695.6	9431.86330711672	1.05779243992737	0.0319053796464303	33.1540464852523	4.95176664283653e-241	1.20199460931899e-239
ENSG00000074696.13	8251.98882418029	0.663837039167216	0.0280391423372065	23.6753689247598	6.46887319641552e-124	7.66913586742207e-123
ENSG00000074706.13	2.23083640385685	-3.45484958158817	1.43974967895617	-2.39961823370084	0.016412178638439	0.0259750879991622
ENSG00000074755.15	3822.07693811337	1.14952244366729	0.0395214766711111	29.0860195643336	5.39424529575841e-186	9.78179385797719e-185
ENSG00000074800.15	55024.8757230814	0.664442185042448	0.0414445587320417	16.0320728551696	7.62947666974619e-58	4.61170277680837e-57
ENSG00000074803.18	6.47140126168876	-3.41830497590124	0.870507105049655	-3.92679733005311	8.60844586644124e-05	0.000166447771099551
ENSG00000074842.7	3780.15696914219	2.03843761948271	0.0470675558042144	43.3087630035845	0	0
ENSG00000074855.11	871.868894834395	-0.476818465481684	0.0613221628546946	-7.77563026619797	7.50726797342316e-15	2.16766652336062e-14
ENSG00000074935.14	284.612360809466	-0.417886552424118	0.118925473025788	-3.51385234627995	0.000441658238785068	0.000811301229675327
ENSG00000074964.17	496.735880217773	-0.32603235113087	0.0810944216722235	-4.02040417093871	5.80983792063478e-05	0.000113647683471074
ENSG00000074966.11	12.7799531885363	-0.83023693626391	0.499617566873661	-1.661744885111	0.0965639372785672	0.134180916610275
ENSG00000075043.18	2840.53260696546	-1.55872774323736	0.0518888227046873	-30.0397592774167	2.97088950848031e-198	5.82744655654568e-197
ENSG00000075073.14	79.1760228080408	-0.632252520558784	0.188127083506949	-3.36077351954181	0.000777245301973826	0.00140178476226574
ENSG00000075089.9	1450.94981691279	0.0280149218981453	0.0517392884659059	0.541463223186882	0.588188339958363	0.653400525475485
ENSG00000075131.10	330.682548787597	-0.92431279932444	0.110623218914228	-8.35550446277564	6.51536712077376e-17	1.98660880278305e-16
ENSG00000075142.13	4482.36357406996	-1.67335518248664	0.0449681678384657	-37.2119937929795	4.36622510353278e-303	1.47732597773013e-301
ENSG00000075151.20	5870.15861483398	1.09981680716832	0.0270864415693004	40.6039606330143	0	0
ENSG00000075188.9	832.147822723935	-0.724512837314645	0.069999123288993	-10.3503130221143	4.17119789468947e-25	1.53570668470842e-24
ENSG00000075218.19	561.754831760531	-0.756755127404885	0.0687770106516975	-11.0030244151969	3.69526402272691e-28	1.44454524733081e-27
ENSG00000075223.14	1157.21548999843	3.22772773110488	0.078441136887002	41.1484057880825	0	0
ENSG00000075234.17	2051.48384837372	1.09873519794814	0.0445147798683389	24.6824807670141	1.64947035928013e-134	2.11669638055981e-133
ENSG00000075239.13	6172.1138414782	-0.572489915778656	0.0341075407359687	-16.7848488464877	3.15030400278254e-63	2.04170434053506e-62
ENSG00000075240.17	335.948468283677	-0.331851527193883	0.0895623624375042	-3.70525651805407	0.000211176903978477	0.000397444944696105
ENSG00000075275.16	556.025765403036	-0.0343905875463396	0.0673175380261946	-0.510871142271388	0.609441289301231	0.672176151999843
ENSG00000075290.7	247.354356322093	-2.53636639745047	0.136878803245067	-18.5300158776912	1.18252044149899e-76	8.87959678923638e-76
ENSG00000075292.19	6883.04342848829	0.225058410065739	0.0249301894574478	9.02754511552673	1.75565938838948e-19	5.72082013590809e-19
ENSG00000075303.13	1921.75913514393	1.44826064196806	0.0419779652493314	34.5004964715655	7.88511995991257e-261	2.11782420055388e-259
ENSG00000075336.12	900.179506674741	0.00332113986661324	0.06265978712428	0.0530027314013382	0.957729731431009	0.973061219357052
ENSG00000075340.23	1700.68225626915	-2.59698650296273	0.0584968380303708	-44.395331276101	0	0
ENSG00000075391.16	1405.37582035139	-2.27782033869244	0.0613852879854319	-37.1069422893808	2.17104710290542e-301	7.27173070820205e-300
ENSG00000075399.14	323.496558296163	-0.356103282192918	0.105995447022651	-3.35960923035514	0.000780527890283675	0.00140734223140745
ENSG00000075407.18	1953.93592582701	-0.236097105119868	0.040987230659555	-5.76025999611733	8.39844695737646e-09	1.97957006994152e-08
ENSG00000075413.18	2728.66143683186	0.544035393762906	0.0363141093401366	14.9813778624499	9.71811994233955e-51	5.3977818375386e-50
ENSG00000075415.12	19067.8131034156	-0.596678528126624	0.0315278061087264	-18.9254693481978	7.03599940963057e-80	5.52483972555271e-79
ENSG00000075420.13	1494.55850167393	1.4698886944205	0.0460182200587914	31.9414504199123	7.10117104177041e-224	1.57945577780628e-222
ENSG00000075426.12	1175.92700935626	-0.412377543448089	0.0533736814355307	-7.72623383579403	1.10775062436857e-14	3.18286652148808e-14
ENSG00000075429.8	1.82821225192257	-0.574872421286943	1.26937618429068	-0.452877900500534	0.650636665104647	0.709989492354515
ENSG00000075461.6	407.544719166621	2.00974279616368	0.0966263329687226	20.7991210513414	4.40812846377759e-96	4.12827030801803e-95
ENSG00000075539.14	2185.60495102715	0.670769418069088	0.0438264497638234	15.3051278778866	7.06629713547591e-53	4.03507838432377e-52
ENSG00000075568.17	2808.30052202865	0.48620543189918	0.0373966869769875	13.0012969383724	1.20285884096363e-38	5.60219066173504e-38
ENSG00000075618.18	86.3362114930974	-2.38925136900853	0.229787925682255	-10.3976366987721	2.54158509067735e-25	9.3955201766108e-25
ENSG00000075624.15	25975.5277375392	0.199480692246851	0.0258283807430087	7.72331390928746	1.13343578835491e-14	3.25478988849064e-14
ENSG00000075643.6	427.334452335065	-0.266203078828375	0.077815257608456	-3.42096250799339	0.000623999338707197	0.00113381499098247
ENSG00000075651.16	45.6048486514986	-0.261286138509428	0.232115827578164	-1.12567135656202	0.260304652149057	0.326223834277358
ENSG00000075673.11	56.3963209800928	-0.197181263765442	0.225744760376143	-0.873469946486874	0.382406980326545	0.454929829396505
ENSG00000075702.18	344.78487032325	-1.72738423027424	0.0997328402671055	-17.3201146748448	3.31696108620304e-67	2.25148901522277e-66
ENSG00000075711.20	2413.43078882581	0.691423528487969	0.0390518659243407	17.705262274216	3.81897542816513e-70	2.68459828246571e-69
ENSG00000075785.12	8684.30625433723	0.328362529913496	0.037325576975101	8.79725262204355	1.4020643796768e-18	4.47139398665048e-18
ENSG00000075790.10	922.660850384	0.631410754805326	0.0535430643107762	11.7925778610741	4.26289710106598e-32	1.78140650717433e-31
ENSG00000075826.17	532.094470960849	-1.15376182372266	0.107154782797902	-10.767245227856	4.91487094381102e-27	1.88036980301804e-26
ENSG00000075856.12	3063.09392288922	-0.0912870632062001	0.0355376332623604	-2.56874346505474	0.0102067985785563	0.016595520018932
ENSG00000075884.14	15.8896697807641	-1.45048776206312	0.453665093234433	-3.19726552404942	0.00138737153531556	0.00245528170920023
ENSG00000075886.11	2393.936862036	3.01109644868877	0.080928834120558	37.2067197236921	5.31368239082312e-303	1.79485383672397e-301
ENSG00000075891.21	21.4954077210463	-1.78748207485233	0.418843909941466	-4.2676568345046	1.97536888769403e-05	3.97888887839644e-05
ENSG00000075914.13	869.247151969483	-0.623981713832114	0.062936646780209	-9.91444167674231	3.60265019359484e-23	1.27435597636052e-22
ENSG00000075945.13	918.743917160452	0.271296387192857	0.0567264591931431	4.78253695103978	1.7309655491177e-06	3.68630181965876e-06
ENSG00000075975.16	1011.73793071464	0.137203450492222	0.0555528250154195	2.46978349803344	0.0135194846704243	0.0216270516934409
ENSG00000076003.5	1429.0948120592	-1.18140084730283	0.0575742178047873	-20.5196161119986	1.43843719369178e-93	1.31558581152287e-92
ENSG00000076043.10	7612.89641247841	-0.605894521123627	0.0532680175965799	-11.3744522222004	5.60536753016579e-30	2.26132326940636e-29
ENSG00000076053.10	1975.21003995294	-0.318571987737937	0.0408384145077345	-7.80079225841643	6.15197148426911e-15	1.78046238324135e-14
ENSG00000076067.13	464.794003750235	-1.03053447867682	0.0775159026668402	-13.2944911072766	2.49162643687851e-40	1.19078233238733e-39
ENSG00000076108.11	7092.8321833689	0.891224105709175	0.0337855285246563	26.3788712098664	2.39482315833303e-153	3.51964828336423e-152
ENSG00000076201.15	2729.76520543448	0.83347592794907	0.0408383520727946	20.4091469328486	1.38684063123832e-92	1.25800395721204e-91
ENSG00000076242.14	2461.88847994231	0.586014553043953	0.0468317949900377	12.5131772798504	6.32429947018511e-36	2.82530742302889e-35
ENSG00000076248.10	2664.97127270468	-1.49349996468401	0.0437593820022022	-34.1298230539191	2.66437174742456e-255	6.93188832303186e-254
ENSG00000076258.10	5.89810104865011	2.38839950737188	0.865344801133406	2.76005530309261	0.00577915775455053	0.00965890933331412
ENSG00000076321.11	525.001931920671	0.803226085465774	0.0709177131530169	11.3261701450056	9.73698412578144e-30	3.90990039578276e-29
ENSG00000076344.16	1024.59628863509	-1.39031826562627	0.0737572075935661	-18.8499308879414	2.94226494168189e-79	2.29137936783034e-78
ENSG00000076351.13	3304.83398293855	-0.689366492898524	0.040084077113793	-17.1980133393494	2.74792649872251e-66	1.84140642881778e-65
ENSG00000076356.7	343.228713556817	0.199403722660372	0.100160526674448	1.99084139511861	0.046498326824688	0.0686418633547562
ENSG00000076382.17	1984.79932939594	-1.45342456950992	0.0488173002250047	-29.7727355427463	8.80828624691693e-195	1.68142084880084e-193
ENSG00000076513.16	2716.41652294467	-0.568760027975693	0.0400204697983443	-14.2117279192765	7.74896164158094e-46	4.03314328950291e-45
ENSG00000076554.15	35687.9074302759	2.01666898306532	0.0325831575620695	61.8929880943445	0	0
ENSG00000076555.15	226.562560534488	-1.35603005617442	0.126364283321084	-10.7311181651609	7.27109548372025e-27	2.76643111674419e-26
ENSG00000076604.15	3786.06796288772	0.378856113345659	0.0348928312905706	10.8577062775654	1.83295340575815e-27	7.06555675500081e-27
ENSG00000076641.4	1173.07751036156	0.331127040836813	0.0565620419475984	5.85422713599314	4.79233305884892e-09	1.14064738480593e-08
ENSG00000076650.6	493.02080038044	0.0798026278228065	0.0812892411907477	0.981712052589434	0.32624172597719	0.397169905742176
ENSG00000076662.10	349.043988236376	0.986242937400287	0.104115031327313	9.47262777359949	2.72890650460433e-21	9.282194526414e-21
ENSG00000076685.18	4557.76748511834	0.646592761803792	0.0295195689476353	21.9038686828653	2.38633818984902e-106	2.43758758511026e-105
ENSG00000076706.17	852.683943805871	-3.93418361296494	0.0988283571620571	-39.8082465998472	0	0
ENSG00000076716.9	57.5702265677403	-1.24367247799211	0.253805662609551	-4.90009744150328	9.57891354632332e-07	2.06868409259512e-06
ENSG00000076770.14	275.723784966626	-1.28764221842691	0.106038112151591	-12.1432020270798	6.23378846363969e-34	2.68961182705944e-33
ENSG00000076826.9	1684.12489044052	1.41028056372823	0.043474190125071	32.4394901818985	7.62001967028672e-231	1.74751866523756e-229
ENSG00000076864.19	10794.1951116854	2.41341401427359	0.0254541025545965	94.8143431534095	0	0
ENSG00000076924.12	1252.51779626211	0.147684890412741	0.0473237779164883	3.12073331662908	0.00180401325634072	0.00316369061823427
ENSG00000076928.17	1376.92110955355	-0.322485984565472	0.0524611755188558	-6.14713607493531	7.8894443587191e-10	1.93822407081993e-09
ENSG00000076944.16	404.320574357486	0.64857656484105	0.0769654295586439	8.42685564883213	3.5507743802465e-17	1.09017690069223e-16
ENSG00000076984.17	1652.61426345513	0.207191475375224	0.0473557395226264	4.37521359530725	1.213136293852e-05	2.47508120394928e-05
ENSG00000077044.10	1730.60552037816	0.258238512265995	0.0451066418447689	5.72506623646921	1.03393393224134e-08	2.42872104380453e-08
ENSG00000077063.11	36.9230781534561	-2.72640779128003	0.372025610687292	-7.32854866159125	2.32658485298425e-13	6.45054389748514e-13
ENSG00000077080.9	293.342474120817	0.797431038578506	0.101321004099904	7.87034283426786	3.53670715919505e-15	1.03030312784093e-14
ENSG00000077092.19	31.6435761064449	-0.0965530404911392	0.289243829676937	-0.333811928154116	0.738521481872922	0.787353266583505
ENSG00000077097.15	16410.8724839317	0.00112637167635417	0.024230021954733	0.0464866139394542	0.962922403081498	0.977566691772467
ENSG00000077147.16	28686.0816977301	1.39056814292916	0.0219725992536958	63.2864654233051	0	0
ENSG00000077150.19	918.723843628597	0.580283216881332	0.0689217814315237	8.41944599847385	3.78268768019062e-17	1.1603075693169e-16
ENSG00000077152.10	471.935463243267	-1.08115688219397	0.0863280303731748	-12.523821955863	5.53064312132948e-36	2.47518946249663e-35
ENSG00000077157.22	962.223482791244	-0.651032754081985	0.070474066910533	-9.23790526958623	2.51369910720539e-20	8.34091067390881e-20
ENSG00000077232.18	7160.00014660976	2.56223063446164	0.0331041009175863	77.3991911407109	0	0
ENSG00000077235.18	6076.04916704446	0.487740992626556	0.029275803415701	16.6602086269296	2.55132952000158e-62	1.63280173423608e-61
ENSG00000077238.14	217.381623779012	-0.332292761492398	0.109736591963886	-3.02809441723644	0.00246101182580944	0.00426186172024299
ENSG00000077254.14	5429.05707631514	1.52548503907836	0.0341880114378222	44.6204670854507	0	0
ENSG00000077264.15	6.00744343764399	-0.97876007771942	0.673697045586534	-1.45281931118949	0.146273928743545	0.195263790336265
ENSG00000077279.18	4.33767597289054	0.679014839211447	0.720090782465025	0.942957271147166	0.345702758993303	0.417343729341988
ENSG00000077312.9	3152.06406350048	-0.630739680456071	0.042394842447955	-14.8777455944171	4.59731269435225e-50	2.53443553764166e-49
ENSG00000077327.16	3.80238860525321	-2.38141858555857	1.07442650897781	-2.21645553759112	0.0266603197332189	0.0409332443731371
ENSG00000077348.9	1666.06275734069	-2.36092116826767	0.0649369291303246	-36.3571422284143	2.02639681859715e-289	6.36972589871018e-288
ENSG00000077380.15	3819.45363103802	0.572475820237484	0.0318304624917295	17.98515558441	2.54672937446912e-72	1.8276474506228e-71
ENSG00000077454.16	1329.06222889773	1.36306358789414	0.0573046990078605	23.7862446098386	4.63558212318948e-125	5.54184259946269e-124
ENSG00000077458.13	1203.73417559743	0.471435865008647	0.0551971603756964	8.54094416813918	1.33129530956437e-17	4.14488114736891e-17
ENSG00000077463.15	365.185894112146	0.516703371144729	0.0911453631117134	5.66900337553568	1.43630537314594e-08	3.35727536727956e-08
ENSG00000077498.9	1.32809878811055	-0.770383335636944	1.31521442839258	-0.585747326828284	0.558045325071296	0.625177653794247
ENSG00000077514.8	446.309065272947	-0.364375622985785	0.0860001455413096	-4.23691867836154	2.26608163159967e-05	4.54607819973323e-05
ENSG00000077522.13	7.52225465499976	-1.5514791872129	0.650173285939786	-2.38625489660089	0.0170209491140873	0.026891588306219
ENSG00000077549.18	12578.6328803787	1.43609775503308	0.0353367828582641	40.6403084512042	0	0
ENSG00000077585.14	763.731526114965	0.372078843245934	0.0649250651678374	5.73089672353929	9.99010812306684e-09	2.34751638703689e-08
ENSG00000077616.11	494.988166891047	-3.61046479795681	0.111319690060456	-32.4332990506535	9.31650386053093e-231	2.13412190156921e-229
ENSG00000077684.16	1649.05134933004	1.58704723693868	0.0452297505964306	35.0885692715699	1.00709093870459e-269	2.83879990345738e-268
ENSG00000077713.19	285.862504318169	-0.244555809919617	0.0969143880855917	-2.52342108071336	0.0116219143815437	0.0187586564922479
ENSG00000077721.16	1038.73379751546	0.572334901367441	0.0560992355683683	10.2021871700896	1.93856920335411e-24	7.04352701069171e-24
ENSG00000077782.20	3031.11339538279	1.92228049341299	0.0456340571223988	42.1238131042586	0	0
ENSG00000077800.13	13.6837318407502	-0.545370335207257	0.470278906091543	-1.15967424467279	0.246181460090559	0.310673145779176
ENSG00000077935.17	31.0180363590461	-2.13727767440821	0.355929127744824	-6.00478440174327	1.9158631301437e-09	4.64153128138023e-09
ENSG00000077942.19	195.178748687705	-1.52142903566128	0.127206792921547	-11.960281371134	5.73672056381417e-33	2.43352712039703e-32
ENSG00000077943.8	18.9126795280185	-1.3376244881221	0.398729548895544	-3.35471622764663	0.000794464365830594	0.00143141491245257
ENSG00000077984.6	2.63998076396091	2.23725394993579	1.13128107808509	1.97762871957761	0.0479706068954797	0.070658257562455
ENSG00000078018.19	2294.43210402124	0.128311285070957	0.0420044785515865	3.05470486708639	0.00225282093106475	0.00391664209501783
ENSG00000078043.16	1104.07209720237	-0.336782506518002	0.0556432249439147	-6.05253392227823	1.4258496021949e-09	3.47423361317301e-09
ENSG00000078053.17	12.9982561082886	-0.059533227311222	0.487906240618251	-0.122017761518657	0.902884951718594	0.924803121189711
ENSG00000078061.13	2602.04219914827	0.456725584366968	0.0373015410994142	12.2441478530264	1.80563596149951e-34	7.87062971931842e-34
ENSG00000078070.13	4034.75104217377	-0.0345585855136096	0.0323330350563636	-1.06883209242085	0.285145335609922	0.353048048792876
ENSG00000078081.8	10.4729950081042	-0.695415046247096	0.569974824979225	-1.2200802838484	0.222434441877787	0.283741662432466
ENSG00000078098.14	1.46195508141049	1.46530213691953	1.85341340761619	0.790596491262122	0.42917949500647	0.501914098702185
ENSG00000078114.18	1738.2726828253	1.20918240876035	0.0522835416682124	23.1274005199138	2.45479486837156e-118	2.77490680270997e-117
ENSG00000078124.12	1794.41059570074	-0.501106406003474	0.051670730513122	-9.69807086192086	3.07252886562341e-22	1.06881528648995e-21
ENSG00000078140.14	9964.7586931859	0.673800424922076	0.0306426622597613	21.9889649016196	3.67269799060959e-107	3.79042973872908e-106
ENSG00000078142.13	1534.2172929936	0.206657382427546	0.0458315177331582	4.50906696197044	6.51133563940189e-06	1.34624346880009e-05
ENSG00000078177.14	2529.47793292428	-0.406858446250882	0.0416759936044293	-9.76241742698706	1.63217412306584e-22	5.70359426592655e-22
ENSG00000078237.7	365.3229838714	0.810379179528068	0.10766973223003	7.52652730478367	5.21075872400405e-14	1.47193778328387e-13
ENSG00000078246.17	886.529011595151	0.910078975364651	0.0551337183561309	16.5067585227262	3.28036253086656e-61	2.07669456409275e-60
ENSG00000078269.15	2159.82857033569	0.367217965617081	0.0416561808642594	8.81544966432941	1.19205648566768e-18	3.81018343269788e-18
ENSG00000078295.16	113.360477264964	-2.05046131887221	0.185628196191674	-11.0460660661431	2.29032781667682e-28	8.97972517382496e-28
ENSG00000078304.19	3434.58745640885	-0.167999342160102	0.0352841501204912	-4.7613260227724	1.92325057149585e-06	4.08706127525493e-06
ENSG00000078319.9	434.525071363425	-0.0384980161007068	0.0948966225993002	-0.405683732952902	0.684974996172415	0.740566738931268
ENSG00000078328.20	3.85188206903056	0.719075844204056	0.906171457389727	0.793531774081023	0.427468064579443	0.500235529007852
ENSG00000078369.18	35228.3707083529	0.88532581436898	0.0254606525788708	34.7723143240912	6.37694862144165e-265	1.75533437951258e-263
ENSG00000078399.18	812.878614159875	0.207594469973842	0.0575876534282185	3.60484335817924	0.000312341258366471	0.000581199714097609
ENSG00000078401.7	6.61929295963587	-2.24749526016228	0.828507072163769	-2.71270497944286	0.00667364923331826	0.0110832629642333
ENSG00000078403.17	1453.80521655108	-0.0827911742650487	0.0456479601171945	-1.81368836750852	0.0697257169757164	0.0995960302185387
ENSG00000078487.17	210.60767303747	-1.07593854518044	0.116959731974679	-9.19922204860535	3.60550551225818e-20	1.19200596140997e-19
ENSG00000078549.14	2.0764610265206	-1.99619712206877	1.39616465585265	-1.42977199265202	0.152782469926455	0.20302653069283
ENSG00000078589.13	13.5773438835845	-1.23532791962461	0.499785249260692	-2.47171744554681	0.0134465747995579	0.0215155992918819
ENSG00000078596.11	18576.4054298737	-3.35434097701288	0.0335570256034131	-99.9594247909657	0	0
ENSG00000078618.21	7664.66965958742	0.695529616666775	0.0260346472792639	26.7155383057849	3.10630268851688e-157	4.65805163878502e-156
ENSG00000078668.14	3175.25166828665	-0.399862567736918	0.0526967049152064	-7.58799944665101	3.24882301480255e-14	9.22173392137874e-14
ENSG00000078674.17	3059.63469187815	0.133173521712906	0.0396525313140319	3.35851249087292	0.000783631795854625	0.00141266377743888
ENSG00000078687.17	1260.81994640191	-0.169990813186678	0.0559000884862381	-3.04097574422495	0.00235812826821902	0.00409187098453086
ENSG00000078699.21	3111.66653435975	-0.204970158744381	0.0371919132943293	-5.51114854248795	3.56499694712088e-08	8.19644948767559e-08
ENSG00000078725.13	192.843022449185	-2.48997626763418	0.150112980907612	-16.5873480932782	8.60362583085736e-62	5.47975900233801e-61
ENSG00000078747.14	4410.03280452148	0.915899082959313	0.0337165198487696	27.1646981084477	1.69776585865429e-162	2.63305648226625e-161
ENSG00000078795.16	103.204347737118	-0.0751278692391851	0.155157231221865	-0.484204755702022	0.628240562133605	0.689286840055087
ENSG00000078804.13	844.555041498472	1.91365411794707	0.0696178936538121	27.4879634747795	2.44537564756859e-166	3.87700010186114e-165
ENSG00000078808.16	8069.23120488049	0.811662229237815	0.0343743984895732	23.6124053046053	2.87420215874885e-123	3.39135434113119e-122
ENSG00000078814.15	117.012071367712	-0.797680161015686	0.182146764372563	-4.37932654891475	1.19046631163024e-05	2.429326553807e-05
ENSG00000078898.7	6.52943819575756	-0.0469846761388274	0.643495689414304	-0.0730147488347464	0.941794380964712	0.958777085116763
ENSG00000078900.15	270.685857672924	-1.00558997787254	0.109359448810952	-9.19527291702877	3.74043871953905e-20	1.23600071699044e-19
ENSG00000078902.16	4530.90614112781	0.787619090354911	0.033798860806945	23.303125358387	4.12131994571291e-120	4.73393574628891e-119
ENSG00000078967.13	1066.00141607359	0.176707155087915	0.0530316840631444	3.33210529157458	0.000861916395017942	0.00154930385463268
ENSG00000079101.16	215.575005080903	-0.221614451735461	0.114494441034923	-1.93559136786269	0.052917768439686	0.0773165841081013
ENSG00000079112.10	8.90189981486611	-1.48285679890412	0.647956783114249	-2.28851188466169	0.0221077288063981	0.0343696799580862
ENSG00000079134.12	1554.02910236551	-0.231365436790733	0.0437980075490083	-5.28255621061857	1.27393729656948e-07	2.8637375797278e-07
ENSG00000079150.18	185.059120666894	-1.23329683402313	0.128736302621807	-9.58002372995151	9.70226420930311e-22	3.33603215022777e-21
ENSG00000079156.17	81.0802227651384	-1.43464139581849	0.273736608316671	-5.24095554716169	1.59747198774956e-07	3.57868921356352e-07
ENSG00000079215.14	12.2986734465188	1.50051708386644	1.49159502189377	1.00598155789052	0.314424441497278	0.384852272116401
ENSG00000079246.16	11809.1509347622	0.299462243594718	0.0324582442579666	9.2260764696543	2.80726761770628e-20	9.29954061723214e-20
ENSG00000079257.8	433.577636363997	-0.199418813928708	0.083010206604467	-2.40234089380012	0.0162905194807588	0.0257927832471631
ENSG00000079263.19	4.68225661168571	-1.98136778561906	0.988359435666385	-2.00470366763196	0.0449947362040335	0.0665652214245552
ENSG00000079277.20	630.563854212071	-0.467521395403146	0.0709592889445207	-6.58858624934469	4.44034281143377e-11	1.14374553301103e-10
ENSG00000079308.19	37.6560809082733	-1.4898308980767	0.293576458374382	-5.07476282780412	3.87979619400285e-07	8.53426692607978e-07
ENSG00000079313.15	956.857726281616	0.218325966379851	0.0576362468859226	3.7879976260768	0.00015186630029104	0.000288819877707809
ENSG00000079332.15	5092.13239156658	0.868765206280143	0.0283125231266894	30.6848387334714	9.06871795981716e-207	1.85554907824637e-205
ENSG00000079335.20	135.539808449014	-1.66118887702554	0.157972662533592	-10.5156730942121	7.31565470430355e-26	2.73175346827929e-25
ENSG00000079337.16	831.702993939725	3.63588718116518	0.101144763194485	35.9473596687746	5.56573123313525e-283	1.69342683580385e-281
ENSG00000079385.22	14.2927273011271	0.976955907803167	0.447781385627091	2.18176980812858	0.0291265258899568	0.0444424266488745
ENSG00000079387.14	869.707671416263	0.46458313006151	0.061331321347064	7.57497343702265	3.59201121257008e-14	1.01857130699074e-13
ENSG00000079393.20	1.74296347912575	-0.297597818838952	1.2613001197891	-0.235945287065154	0.813475126132412	0.850416404863537
ENSG00000079432.7	2091.41774926942	0.209859954053293	0.0431532436583906	4.86313278590562	1.15542278319579e-06	2.48263295377994e-06
ENSG00000079435.10	102.872900509645	-0.28610309024637	0.160155955956997	-1.78640306279457	0.074034020074199	0.105259612332076
ENSG00000079459.13	3277.1429455231	1.29362156209205	0.0344970362366882	37.4994986008757	9.3856525469487e-308	3.23610155031385e-306
ENSG00000079462.7	1865.71646749341	-0.602206194525056	0.0593632563134726	-10.144426568264	3.50832745726673e-24	1.26776895550079e-23
ENSG00000079482.13	971.524081177874	-0.169787170065352	0.0579518085744859	-2.92979933226972	0.00339180960398438	0.00580367249916757
ENSG00000079616.12	9078.03081961526	1.22037516990612	0.0488193382782195	24.9977818820741	6.46253037996155e-138	8.53490841234285e-137
ENSG00000079689.14	4169.78688713719	0.0224621553934985	0.0432951375837283	0.518814736413737	0.603889940505049	0.667383276455672
ENSG00000079691.18	2456.36032927467	1.88591734503092	0.0514880272537071	36.6282696312691	1.01512168244975e-293	3.26296129186146e-292
ENSG00000079739.17	1934.66721563401	0.639123505284257	0.0463605490523663	13.7859347731697	3.09728453803344e-43	1.54895316332417e-42
ENSG00000079785.15	6243.28002310542	0.176565136577871	0.0344953103819934	5.11852581184595	3.07933099156042e-07	6.80580984039122e-07
ENSG00000079805.16	4405.775555325	1.16255076521762	0.0342125940789095	33.9801992955067	4.36938784998177e-253	1.11924846352554e-251
ENSG00000079819.19	472.172491431338	-1.46168167729932	0.0834501448948883	-17.5156277935816	1.08878199019983e-68	7.55776255057205e-68
ENSG00000079841.18	112.160708477519	-0.678867996346068	0.145759684171768	-4.65744694908962	3.20154887421969e-06	6.73176487806756e-06
ENSG00000079950.14	1539.96324989649	-0.0131791749193922	0.0455515724057907	-0.289324258710262	0.772333249998053	0.817106192026925
ENSG00000079974.17	335.482538472907	0.0486272312222264	0.0963987223009989	0.504438545050326	0.613953237469207	0.676366725789045
ENSG00000079999.14	2537.90684497746	0.375789223615802	0.0449729538986779	8.35589373254063	6.4939150910867e-17	1.98037083167968e-16
ENSG00000080031.10	1.91096069504058	-1.23430872687239	1.299353828747	-0.949940423897214	0.342142525170534	0.413546723927921
ENSG00000080166.16	3.08444481878561	-2.91153989097586	1.26046514730097	-2.30989321458854	0.0208940668281924	0.0325896421553609
ENSG00000080189.15	2743.27442319728	0.426393894453284	0.0359057018272256	11.8753811443388	1.58908133821711e-32	6.69106317120829e-32
ENSG00000080200.10	642.772369351974	0.179653192447668	0.0730368785588341	2.45976000059957	0.013902995310013	0.0222049041139005
ENSG00000080224.17	66.0418303896899	-0.172579274785706	0.209701881280535	-0.822974375488951	0.410522565457352	0.483728741618847
ENSG00000080293.9	2.00782385138974	-3.34581576775686	1.55234954192242	-2.15532370603429	0.0311365119761412	0.0473209446482512
ENSG00000080298.15	1357.47149960013	-0.462135972183138	0.0468983898699752	-9.8539837607304	6.58797503815984e-23	2.31800414081016e-22
ENSG00000080345.17	3000.20786935652	-0.369263456393245	0.0437860269168382	-8.43336293321563	3.35871017034143e-17	1.03184422668004e-16
ENSG00000080371.6	3891.30851037952	0.63096580743635	0.0296315203225483	21.2937372287379	1.2975643699837e-100	1.26142245509293e-99
ENSG00000080493.17	355.814315208939	-2.27636006760602	0.11237637841905	-20.2565708170227	3.10874731854232e-91	2.78696470135987e-90
ENSG00000080503.24	7223.24415898608	-0.968167261546344	0.0354719555869239	-27.2938789397685	5.0140790247698e-164	7.84961358088275e-163
ENSG00000080511.4	2.10555190070846	0.277450365520358	1.19954415659965	0.231296500419665	0.817084465244472	0.853386002882318
ENSG00000080546.13	2440.23155208901	-0.842345054146384	0.0368575468899663	-22.8540726451791	1.33128051534992e-115	1.47641009406837e-114
ENSG00000080561.13	210.156559061296	0.884507698407607	0.105464160410875	8.38680832390526	4.9951846012214e-17	1.52870138080069e-16
ENSG00000080603.17	2237.30844454656	0.720317217203486	0.0702126061654697	10.2590867444219	1.07720650327606e-24	3.93468629101698e-24
ENSG00000080608.10	823.000842262961	-0.770528875671773	0.0693470799792093	-11.1111942406628	1.10669420162917e-28	4.36220505226816e-28
ENSG00000080618.15	3.9156571825936	-0.640577329095282	0.889600044504077	-0.720073400459847	0.471479803904539	0.542626531070314
ENSG00000080644.16	26.5387358926337	-0.620716037538902	0.314930969689643	-1.97095902683246	0.0487285625967494	0.0716475965759643
ENSG00000080709.15	1199.41276276944	-0.154607240309513	0.0527155887687309	-2.93285618012902	0.00335859432604127	0.00574980038859862
ENSG00000080802.18	1043.44533008698	0.155191786972679	0.0509138023042992	3.04812801144052	0.00230271811306497	0.00399955283905106
ENSG00000080815.19	3201.33296111141	1.0997080331513	0.0334812815864348	32.8454581498712	1.3224575480983e-236	3.14877616201326e-235
ENSG00000080819.8	648.426782636389	-0.281258266123932	0.0662542915989012	-4.24513279572362	2.18464000561644e-05	4.38888010805746e-05
ENSG00000080822.17	1269.82621290388	0.507235946089549	0.0544134822972406	9.32187988481802	1.14296957198008e-20	3.82185244966291e-20
ENSG00000080823.23	157.572338027017	0.568083795228878	0.12830791025183	4.42750407292814	9.53297730070249e-06	1.95274647574982e-05
ENSG00000080824.18	53992.0547821708	0.293359448748182	0.0257246272605621	11.4038367116761	4.00089751469638e-30	1.61830498417666e-29
ENSG00000080839.11	284.829560026165	-1.31380693933598	0.100911969280618	-13.0193370390237	9.49920466516763e-39	4.43659830729144e-38
ENSG00000080845.17	3272.36573705781	0.82699856502223	0.0384364083037991	21.5160209165665	1.10226120065037e-102	1.09071318112022e-101
ENSG00000080854.14	272.070994121223	-0.689537966598375	0.108461055095607	-6.3574705777162	2.05102939878651e-10	5.15252299110253e-10
ENSG00000080947.14	290.352911566681	-0.147464901567082	0.11990638765701	-1.22983357641382	0.218759432009597	0.279626497371513
ENSG00000080986.13	722.447016166395	-2.21880135968139	0.0755866792800967	-29.3543965790496	2.0999057335659e-189	3.86774689133408e-188
ENSG00000081014.11	529.135892406681	1.57489915810144	0.0774110961247858	20.3446177220217	5.18144556197527e-92	4.68091698116977e-91
ENSG00000081019.13	1047.96857582269	-0.195315890483444	0.0573219125365325	-3.40735125261156	0.000655966515029267	0.00118918918202659
ENSG00000081026.19	452.00139025888	-0.305202462609259	0.0820855807558167	-3.71810078943288	0.000200726188527749	0.000378455270687749
ENSG00000081051.7	166.141279455732	-0.60214570949086	0.130365583073738	-4.61890090385489	3.85778029969005e-06	8.07835490096912e-06
ENSG00000081052.12	230.208356626402	-1.30125841066834	0.138550720527727	-9.39192813802748	5.89117679511802e-21	1.98588062161548e-20
ENSG00000081059.20	39.2201507067362	1.06398340639116	0.245573969689273	4.33263919517785	1.47332453934173e-05	2.98909546416993e-05
ENSG00000081087.15	1278.06090226298	2.4510967268981	0.0552154240926718	44.3915222453831	0	0
ENSG00000081138.14	1021.09574424569	-1.75711134433382	0.0623428421560437	-28.184652536947	9.01823013414893e-175	1.51922492259894e-173
ENSG00000081148.12	3.74834427919338	0.655322648460068	0.841830668919477	0.778449482365854	0.436304077186345	0.508842693951701
ENSG00000081154.11	7638.90455108569	0.265814965768359	0.0395663331158523	6.71821078263782	1.8396944849141e-11	4.80262921009342e-11
ENSG00000081177.18	2504.54196599789	0.213029398767344	0.0359416191311897	5.92709521487526	3.08340210094935e-09	7.4088642958548e-09
ENSG00000081181.8	3289.65625219126	-3.51549255900007	0.0485990265790102	-72.3366866882556	0	0
ENSG00000081189.15	23.2528981650847	-2.56841180636088	0.463443333308767	-5.54201910301229	2.99003677166193e-08	6.89441661719897e-08
ENSG00000081237.20	8.69291510771373	-0.301171238110517	0.528869356363876	-0.569462447552554	0.569042348146618	0.635960349720388
ENSG00000081248.11	1.29691892861458	-1.43486045077284	1.9801165867847	-0.724634327265929	0.468676393912849	0.539961374395258
ENSG00000081277.12	9634.20186090071	0.379183816670213	0.0244231334091828	15.5256006801996	2.32813767525073e-54	1.35033340308707e-53
ENSG00000081307.12	1934.64408231301	0.277008468380719	0.0446547545272474	6.20333649380369	5.52784688406465e-10	1.36901280666739e-09
ENSG00000081320.11	756.861496587127	2.00144183988237	0.0633643891903782	31.5862247779117	5.70775191151756e-219	1.239104442752e-217
ENSG00000081377.16	226.669732166995	1.28971808721591	0.137043083863641	9.41104104530508	4.91246915422626e-21	1.65933216567076e-20
ENSG00000081386.12	770.310584673893	-0.189519915776101	0.0599635194612577	-3.16058692816636	0.00157451614683035	0.00277318005215927
ENSG00000081479.14	28.3222729985772	-1.2536853075299	0.372912912689206	-3.36187153855611	0.000774161301739489	0.00139672828013455
ENSG00000081665.14	876.997678671285	0.428222976914192	0.0575027646253314	7.44699806529909	9.54880193570837e-14	2.67761465845972e-13
ENSG00000081692.12	364.903381132357	-0.0188782901158326	0.0859449614970241	-0.219655577092628	0.82613940401069	0.861049745438473
ENSG00000081721.11	450.399691380547	-0.0491058198408941	0.0771670266436674	-0.636357547734074	0.524543404007117	0.593551300162267
ENSG00000081760.17	6792.19503195572	0.132889402717373	0.0281316404554102	4.72384121814751	2.3143113622973e-06	4.89980995848537e-06
ENSG00000081791.9	2647.53961024281	-0.382865787754245	0.0415588027514862	-9.21262794897413	3.18236472597475e-20	1.05316085393475e-19
ENSG00000081800.9	7.49017711452524	-0.620644581387729	0.667501172115866	-0.929802983596853	0.352473101263919	0.424431288296171
ENSG00000081803.16	732.041539756052	0.406817510020808	0.0601677582487416	6.761387192439	1.36676714771561e-11	3.58587447167252e-11
ENSG00000081818.3	184.187630380528	-0.159959019868803	0.117036716566756	-1.3667422033116	0.171706124470021	0.225245613122897
ENSG00000081842.18	3.01309295103081	-0.181646757673776	1.05037099917839	-0.172935808220013	0.862701884792914	0.891482255628762
ENSG00000081853.15	87.4342579354985	0.463662759041819	0.168484169286387	2.75196631829363	0.00592386133082043	0.00988749015593973
ENSG00000081870.11	565.151532118971	-0.0582394165474985	0.0756836325867814	-0.769511379897354	0.441589791525008	0.513474704201055
ENSG00000081913.14	770.07000008189	0.39733151433487	0.0678505918802304	5.85597713040201	4.74213477553744e-09	1.12896910693687e-08
ENSG00000081923.13	3773.39378015027	1.19091273433413	0.0341398775647334	34.8833334881185	1.3304756142378e-266	3.69290369305642e-265
ENSG00000081985.11	17.5424794365225	-1.54858135727748	0.425660725409816	-3.63806493020126	0.000274694181208804	0.00051335149449646
ENSG00000082014.16	462.583616827086	-1.48145636583319	0.0934492732144157	-15.8530539069474	1.33911966713086e-56	7.99979491794091e-56
ENSG00000082068.8	1346.21255042884	-0.563352153363378	0.0484123799590787	-11.6365308592463	2.68725044967118e-31	1.11131384543467e-30
ENSG00000082126.18	15.5336370430637	-2.53732505013152	0.55889972752572	-4.53985737542654	5.62922929826456e-06	1.16834941350879e-05
ENSG00000082146.13	468.896819255302	-0.389089973537845	0.079285705818139	-4.90744163179069	9.2272102815698e-07	1.99510766736904e-06
ENSG00000082153.18	8227.09603558024	0.567150029993776	0.0370004076040223	15.3282103284754	4.9544982852756e-53	2.83975255470973e-52
ENSG00000082175.14	10.3511977662928	-5.46619800534027	1.24972605294156	-4.37391698162501	1.22036804098451e-05	2.48932596609828e-05
ENSG00000082196.20	90.3537780538418	-2.20956254841823	0.221465258456394	-9.97701654796249	1.92157774199701e-23	6.82987744252869e-23
ENSG00000082212.13	1519.85821436966	-0.250559456101568	0.0429284066883474	-5.83668194164727	5.32506085284757e-09	1.2651780846018e-08
ENSG00000082213.18	785.929743470746	0.494129080808632	0.0675151563173563	7.31878748063573	2.50221497392932e-13	6.92399919681164e-13
ENSG00000082258.13	1793.2866382433	0.149277771167356	0.0464466963803099	3.2139588560843	0.00130918431347995	0.00232082673753264
ENSG00000082269.16	1205.70942620331	-0.365585707221104	0.0597245717497855	-6.1211942842004	9.28765752459002e-10	2.27639560702933e-09
ENSG00000082293.13	16.5693917993216	-0.0778283304511894	0.450783097046642	-0.172651394786297	0.862925451260022	0.891556914208149
ENSG00000082397.17	6.31118044693546	1.45321676465836	0.792024066409931	1.83481389807442	0.0665332686441679	0.0954189342839394
ENSG00000082438.16	5083.06357115568	0.771080025250069	0.0319655330964431	24.1222326223575	1.4611182057848e-128	1.79855619043145e-127
ENSG00000082458.12	4402.55308656428	0.562661165465747	0.0323604858687515	17.387290405583	1.0298938016251e-67	7.04591609082956e-67
ENSG00000082497.12	30.9424459213771	1.23029168666525	0.285308925238751	4.31213880055006	1.61682877442865e-05	3.27191111348381e-05
ENSG00000082512.15	452.213258478459	-0.912390176098919	0.115774355141993	-7.88076232409076	3.25389726112835e-15	9.49303447767923e-15
ENSG00000082515.18	971.798177259836	0.167710836504727	0.0616097493607223	2.72214768352307	0.00648591503940635	0.0107831651639551
ENSG00000082516.9	1348.16030630579	-1.37945807378993	0.0525542910894979	-26.2482481485816	7.48448257005271e-152	1.09353558019487e-150
ENSG00000082556.11	259.822523805331	-3.74671211148081	0.167935194923473	-22.3104639452628	2.92447016806037e-110	3.09351199465367e-109
ENSG00000082641.16	13013.9170215622	0.997682535688802	0.0297289431407532	33.5593004758098	6.5876877099683e-247	1.63902657143518e-245
ENSG00000082684.15	8.73686394072445	-2.50721903485266	0.697936260863071	-3.59233238827886	0.000327731449549227	0.000608984620798745
ENSG00000082701.15	2705.16810740695	0.763079994603621	0.0384956291658771	19.8225100131633	1.90372594168283e-87	1.63250233613585e-86
ENSG00000082781.12	2857.783820213	0.7975389752543	0.0407515350176839	19.5707713809606	2.74495338944064e-85	2.29463825915111e-84
ENSG00000082805.20	1048.34563392889	0.216237151612847	0.0545254324244662	3.96580351586205	7.31491033042018e-05	0.000142112349361419
ENSG00000082898.16	9515.72229801524	-0.39375551356985	0.0267499529223155	-14.7198581886613	4.80667237449578e-49	2.61227634991346e-48
ENSG00000082996.19	3192.82805678803	1.02349313145216	0.0339876675629185	30.1136619498073	3.20991825067778e-199	6.32744419562388e-198
ENSG00000083067.22	30.1774375226911	-2.96629578476814	0.408113564632649	-7.26830971040662	3.64013459050454e-13	1.00171557931738e-12
ENSG00000083093.9	305.858437771477	-1.08675389365077	0.107735056654757	-10.0872819618346	6.28866989275251e-24	2.26099408790663e-23
ENSG00000083097.14	920.576223589986	0.157333635481741	0.0551214565073105	2.85430838462831	0.00431306414757968	0.00730848188054719
ENSG00000083099.11	2459.43152725319	0.739213527434179	0.0386359728835705	19.1327789172489	1.34698698501948e-81	1.08111573195543e-80
ENSG00000083123.15	1382.93812887812	-0.676276511735225	0.0528635742893719	-12.7928639110426	1.79726555303762e-37	8.20565984111953e-37
ENSG00000083168.11	3891.06644027577	0.623440854395797	0.0361861697787675	17.2287052818065	1.61730955427149e-66	1.08963360740624e-65
ENSG00000083223.18	3115.41739495263	2.00022483097862	0.0367094294406195	54.4880392165764	0	0
ENSG00000083290.20	1004.52175375157	-0.373168375806939	0.0622733608742396	-5.99242389631979	2.06736192163045e-09	5.00248369793265e-09
ENSG00000083307.11	7591.02102029974	0.378576219117912	0.0311553213723941	12.1512538610293	5.64924905941959e-34	2.43952079101133e-33
ENSG00000083312.17	5304.57899723229	0.30859898581597	0.0345712193164398	8.92647097550362	4.39814860444981e-19	1.42082515056055e-18
ENSG00000083444.17	2650.28812212473	0.637683860963072	0.0398862257662223	15.9875708647043	1.55996204804098e-57	9.4036550681817e-57
ENSG00000083454.22	1083.0614682186	-1.16252294049247	0.0583165886365441	-19.9346869848278	2.03574570078403e-88	1.77395610279515e-87
ENSG00000083457.12	916.02645409888	-0.0286789054384385	0.0683234691403741	-0.419751891981893	0.674666712334122	0.731803892130121
ENSG00000083520.15	919.40365300496	0.0685995980715072	0.0603115765732813	1.13742007702544	0.255362718194767	0.320736346562268
ENSG00000083535.16	261.136687179058	0.661228982049455	0.102964271860762	6.42192646147811	1.34560428517392e-10	3.4031152029481e-10
ENSG00000083544.14	417.244321916754	0.251681410889142	0.0758663864120847	3.3174297971974	0.00090849743485926	0.00163068048088897
ENSG00000083635.8	461.398675318283	-1.08392292972693	0.0878422666782119	-12.339423499824	5.55522147076507e-35	2.44339017194608e-34
ENSG00000083642.19	2352.14652892321	0.358266809610098	0.0409530584862464	8.7482308489955	2.16723562317526e-18	6.87752209144265e-18
ENSG00000083720.13	1970.56916572631	-1.20355107182034	0.0511869832534089	-23.5128346177774	3.01484070510847e-122	3.5384428982395e-121
ENSG00000083750.12	146.334405829438	-0.503849226281412	0.138524643948461	-3.63725335738002	0.000275560849542087	0.000514922847681599
ENSG00000083799.17	829.949233264518	0.630539215779033	0.0615181769069913	10.2496407969362	1.18784141529766e-24	4.33562116583646e-24
ENSG00000083807.10	206.33525216764	0.469790675146511	0.125993891418145	3.72867819113056	0.00019248677593696	0.000363436749425016
ENSG00000083812.12	510.208608506044	-0.184799313175245	0.0782257330983777	-2.36238518778518	0.0181577648544994	0.0285823040616779
ENSG00000083814.13	156.797480653831	0.0903985273304136	0.125874179315049	0.718165773332719	0.472655078962292	0.543790732515848
ENSG00000083817.9	434.279016047901	-0.176678325163025	0.0890225025770088	-1.98464792663169	0.0471836561513533	0.0695814032440669
ENSG00000083828.16	693.676174555029	-0.158080081352874	0.0678018147759333	-2.33150221532102	0.0197268933937169	0.0308827382909178
ENSG00000083838.15	539.348207565447	0.32801164359964	0.0786256385467486	4.17181532210531	3.02182513922675e-05	6.00717737652369e-05
ENSG00000083844.10	1349.64673186289	0.223470360129528	0.0489797558555841	4.56250457410254	5.05469920551812e-06	1.05272338245136e-05
ENSG00000083845.9	42692.4236967513	-0.702963162660557	0.0435565216524977	-16.1391023890505	1.35497498983421e-58	8.2908494235204e-58
ENSG00000083857.14	3820.75601766234	-0.472798050356693	0.0511519701385512	-9.24300763149616	2.39663895916953e-20	7.95380812944039e-20
ENSG00000083896.12	4559.04597404406	-0.366534403155363	0.0328136764563339	-11.1701717923354	5.70703953214939e-29	2.2638453590009e-28
ENSG00000083937.9	2217.18688985345	1.09956940908746	0.0405645111971929	27.1066845534565	8.21271239729472e-162	1.26386984838368e-160
ENSG00000084070.12	1867.62709265293	0.424475076323638	0.0488933227784418	8.68165737573471	3.90042888366121e-18	1.2295420313585e-17
ENSG00000084072.16	1460.28669722639	-0.185918573907142	0.052981136936248	-3.50914655023083	0.000449547126447829	0.000825412261192076
ENSG00000084073.9	5573.6916820317	0.787164924616492	0.0281816095099294	27.931865436541	1.09489704965227e-171	1.79442461369408e-170
ENSG00000084090.13	7289.37042539363	-0.054879173865741	0.0298963086542082	-1.83565049787564	0.066409363546949	0.0952686586616144
ENSG00000084092.7	1308.99022137097	-0.686216045684616	0.0521285164628297	-13.1639281577085	1.41531893121962e-39	6.67911223781097e-39
ENSG00000084093.17	1087.64601394251	-0.153956951185175	0.0507299883902147	-3.03483119296104	0.00240670350379521	0.00417107523498867
ENSG00000084110.11	9.70025575468551	-1.59496856508876	0.598712828772438	-2.66399597342682	0.00772184869834942	0.0127349158150782
ENSG00000084112.15	1186.10092808128	-0.18950894216553	0.0497875668571158	-3.8063507443414	0.000141032338183561	0.000268960140445952
ENSG00000084207.16	5.64056762798104	-3.41875495688135	1.01652733228179	-3.36317071692238	0.000770526979924862	0.00139080084982543
ENSG00000084234.17	18779.202342412	0.119592955208073	0.0275199005731668	4.34568994499501	1.38838568494132e-05	2.82165391751943e-05
ENSG00000084444.14	2125.92564934334	-0.0377758975623167	0.0439074569393769	-0.86035266434296	0.389594670528724	0.462487025790263
ENSG00000084453.16	10.544562160207	-1.01354495592336	0.514445002223023	-1.97017164428388	0.0488187021504341	0.0717695422806139
ENSG00000084463.8	4144.54562137491	-0.158889922332132	0.0391809893046273	-4.05528102153784	5.00740642074702e-05	9.83565962537625e-05
ENSG00000084623.11	9739.66024071126	0.183984093857364	0.0311752038551798	5.90161638435589	3.5995735942198e-09	8.62106743891435e-09
ENSG00000084628.10	147.50491820967	-0.504165606516948	0.168178949595983	-2.99779257587294	0.00271942691424741	0.00469230741157477
ENSG00000084636.18	95.6425645981195	-1.59368968473812	0.193773471323067	-8.22449881222937	1.96008736719122e-16	5.90336725717906e-16
ENSG00000084652.16	4108.65500583953	0.4771511533001	0.0328993945156244	14.503341484704	1.15392942150406e-47	6.1324425176412e-47
ENSG00000084676.15	2081.43404961896	0.835933278674869	0.0420314815938846	19.8882658182693	5.14227668005298e-88	4.45760904553179e-87
ENSG00000084693.16	1194.10159348158	-0.226147426507289	0.0592293247845134	-3.81816654723066	0.000134447152564371	0.000256696426849526
ENSG00000084710.14	69.6210287240121	-0.533040400084174	0.203534321561976	-2.61892144771202	0.00882082568446961	0.0144695230114244
ENSG00000084731.15	1179.46884235308	-0.427498921921817	0.054886913860634	-7.78872215346814	6.76902733804142e-15	1.95648942450801e-14
ENSG00000084733.11	8104.69769441762	0.35940741446222	0.0256523287630327	14.0107129369151	1.34052463370243e-44	6.83256148978405e-44
ENSG00000084734.9	5.32998992444028	-0.627978313505837	0.753400588823505	-0.833525116414463	0.404548638712117	0.478074586153569
ENSG00000084754.12	9024.1201386673	-0.172738212205287	0.030906529191009	-5.58905243412251	2.28312012324168e-08	5.28888770615872e-08
ENSG00000084764.11	1444.26893160929	1.77878943999522	0.0461590859242145	38.5360629306156	0	0
ENSG00000084774.14	3060.73929413139	-1.65382411159728	0.0390848955417332	-42.3136377537813	0	0
ENSG00000085063.16	3052.95735719038	0.343038018239172	0.0355551837283269	9.64804515876745	5.01016620260344e-22	1.73346531686951e-21
ENSG00000085117.12	379.332048245067	1.22087820724406	0.0831772794676894	14.6780252378694	8.91491188054755e-49	4.82261886176526e-48
ENSG00000085185.15	561.581178140267	-0.91188416717795	0.07204046041819	-12.6579447422258	1.011118979987e-36	4.5744813058254e-36
ENSG00000085224.22	7652.54574937856	0.00905912469424169	0.0319679021585093	0.283381895043441	0.776884105475421	0.820524774196829
ENSG00000085231.14	173.486262138255	0.760681708305109	0.150520729399513	5.05366743397917	4.33406018807924e-07	9.51145088517025e-07
ENSG00000085265.11	19.9147266303502	-0.35512751607303	0.339957313329375	-1.04462384584431	0.296196854098018	0.364895042672894
ENSG00000085274.15	940.377164664599	0.360591180277021	0.0608422175325571	5.92666071193191	3.0915681156738e-09	7.42759023234034e-09
ENSG00000085276.18	20.9429985799473	-2.32398713504912	0.473377243294551	-4.90937654475093	9.13663961832195e-07	1.97595323877958e-06
ENSG00000085365.18	2392.81855804596	0.275351051166361	0.0400898018156403	6.8683565070391	6.49457539058024e-12	1.72114884253821e-11
ENSG00000085377.14	1568.50802001835	0.175598887851306	0.0482073981153302	3.64257136282707	0.0002699281113421	0.000504681239416148
ENSG00000085382.12	295.919651511951	-0.284654713986771	0.0970878896101259	-2.93192812337207	0.00336864701287746	0.00576601961003478
ENSG00000085415.16	2151.82735785109	-0.808801380559694	0.0432616746186646	-18.6955633985271	5.37991949337514e-78	4.11895565053681e-77
ENSG00000085433.15	428.803894131045	1.12112885735565	0.077043704913774	14.551855451531	5.68401672498658e-48	3.03853994936313e-47
ENSG00000085449.15	1384.09903827096	1.00339918259233	0.0491453596049706	20.4169669457632	1.18177387351377e-92	1.07247593466557e-91
ENSG00000085465.12	1419.94014846365	0.69340760754737	0.0506575025253454	13.6881522574161	1.19509780473526e-42	5.9099514021263e-42
ENSG00000085491.17	546.02423767892	-0.13637914579922	0.068416376388609	-1.993369906418	0.0462209566553293	0.0682475694735169
ENSG00000085511.20	699.413642292765	0.024131097806264	0.0637218105698447	0.378694478240135	0.704914754231717	0.758441129867634
ENSG00000085514.16	7.36625632202932	-1.38636677953057	0.713565945969387	-1.94287127540424	0.0520317133517017	0.0761336281487564
ENSG00000085552.17	662.284879458404	-1.13981737511997	0.0670662502464171	-16.9953944186833	8.88308547609431e-65	5.85807446899681e-64
ENSG00000085644.13	373.177485216042	0.0731811333864407	0.0830107836744771	0.881585863270694	0.378000802653085	0.450575871527803
ENSG00000085662.14	2.88061301777248	1.25621012375644	0.918627103576995	1.3674864576333	0.171472879172746	0.225013696518974
ENSG00000085719.13	6760.47937308909	-0.494655896850447	0.029071519219659	-17.0151374997956	6.34241436750841e-65	4.19230434262272e-64
ENSG00000085721.12	1058.91477515892	-0.405008249670996	0.0500603748507042	-8.09039586457069	5.94711266525274e-16	1.76842745905434e-15
ENSG00000085733.16	9501.23112243897	1.08060206480852	0.0265765222085846	40.6600252782311	0	0
ENSG00000085741.13	10.7772051863093	-3.24685975772547	0.767907693805676	-4.22819016389112	2.35578645441373e-05	4.71986209409985e-05
ENSG00000085760.14	1621.59555741	-0.263535778166748	0.0510518901640283	-5.16211598277782	2.44173918742429e-07	5.42490749901659e-07
ENSG00000085788.13	1156.68890932909	-0.218852214556917	0.0519292637569333	-4.21442937418302	2.50410494898604e-05	5.00695370004443e-05
ENSG00000085831.15	764.451788071117	0.737444114755385	0.0613324865620361	12.0237113492779	2.66716845585874e-33	1.13771404445224e-32
ENSG00000085832.17	3610.54479700545	1.4153382049698	0.033752129944938	41.9333004251503	0	0
ENSG00000085840.13	150.859965890795	-1.9433264452043	0.149338043739177	-13.0129362655799	1.03295377446897e-38	4.81875837345321e-38
ENSG00000085871.9	2516.93602635377	1.19578902462283	0.0433651521276556	27.5748836554923	2.22687371145168e-167	3.56174688567581e-166
ENSG00000085872.15	4811.30760316999	-0.122917561973655	0.0358392429281123	-3.42969192234914	0.000604266917648591	0.00109966536405979
ENSG00000085978.22	804.658194755116	0.985092164853159	0.059538695621619	16.5454105866482	1.72782715027954e-61	1.09627084616113e-60
ENSG00000085982.13	2346.35203254735	0.00161137012793432	0.0417697737351599	0.038577420556577	0.969227304674873	0.982438886875822
ENSG00000085998.14	3943.56036719489	0.743227745378521	0.0313432723375268	23.7125127642996	2.67876503987745e-124	3.17768502855463e-123
ENSG00000085999.12	190.116410853202	-2.55684985194368	0.149583512501358	-17.0931261687044	1.66977414402403e-65	1.10960083081877e-64
ENSG00000086015.21	2194.81752559471	0.356996623482002	0.0434773784731992	8.21108898509291	2.19191360331643e-16	6.59559809761333e-16
ENSG00000086061.16	14215.8406825522	0.494750794274774	0.0334911387479366	14.7725879970342	2.20096488470536e-49	1.20271536022191e-48
ENSG00000086062.12	4630.82316499674	1.93304964163265	0.0318483651331403	60.6954119482003	0	0
ENSG00000086065.14	4694.66729736391	0.948573975876009	0.0413702010000803	22.9289187131135	2.39200202338052e-116	2.66761098623114e-115
ENSG00000086102.19	3669.91328859068	0.314166758468871	0.0335879392993822	9.35355859937049	8.47473220049938e-21	2.84283686288086e-20
ENSG00000086159.13	3.01207755107626	-0.572674883049879	0.918828430013628	-0.623266394838681	0.533109477254009	0.60174113629471
ENSG00000086189.10	2402.77407099678	-0.75469700026156	0.0389481684958407	-19.3769573617346	1.20780253615237e-83	9.90954991477174e-83
ENSG00000086200.16	1626.62175562762	0.023105269147151	0.0473566312780818	0.48789934004121	0.625621141996277	0.686917767914076
ENSG00000086205.18	3398.87682736652	-3.23367782016577	0.0462077294264661	-69.9813182838115	0	0
ENSG00000086232.13	6418.29804537669	0.0467808601503109	0.0334514629950758	1.39846978164146	0.161972040908414	0.213898403237942
ENSG00000086289.12	2108.44660901757	1.36603614625491	0.0402015811654763	33.979662158861	4.44993978852446e-253	1.13841912767014e-251
ENSG00000086300.15	570.677146803236	-2.54960071297044	0.0964988729059002	-26.4210413675677	7.85390890150521e-154	1.1576963794238e-152
ENSG00000086475.15	2960.34011732336	-0.125609504922006	0.0336410835694277	-3.73381269550299	0.000188602777449744	0.000356609558993923
ENSG00000086504.16	1061.63822950935	0.376358405609368	0.0548600538582426	6.86033605766907	6.86987433123965e-12	1.81939834614319e-11
ENSG00000086506.3	76.864003373084	-2.74682900215007	0.242744349348764	-11.3157278821084	1.09688153575653e-29	4.40011113649191e-29
ENSG00000086544.3	1075.72834811567	1.15859722715486	0.0619103768503186	18.7141039369864	3.79957832086767e-78	2.91686426643188e-77
ENSG00000086548.9	2.34379668837925	1.44471319594532	1.21399960234229	1.1900442085466	0.234029016732004	0.297086710902103
ENSG00000086570.12	45.8697231184891	-1.29391160174606	0.269040965780352	-4.80934789240395	1.5142346997233e-06	3.23477150078097e-06
ENSG00000086589.12	1710.23051709446	0.047092366413224	0.0404439650748829	1.16438549796073	0.244267821934651	0.308492612378685
ENSG00000086598.11	25831.8683501391	1.3263019499654	0.0213829577833115	62.0261220830978	0	0
ENSG00000086619.13	944.226442430778	1.56963573756724	0.0643200364753223	24.4035268569765	1.56893093704543e-131	1.98270289438036e-130
ENSG00000086666.19	4016.01015664418	1.11863391154475	0.0342170629291873	32.6922831997527	2.01044778577857e-234	4.71922425474455e-233
ENSG00000086696.11	43.8535998888496	1.57120967279183	0.275444213146085	5.70427548593487	1.16838981834866e-08	2.73746069713972e-08
ENSG00000086712.13	1442.72512710043	-0.716115165669254	0.0528585810831673	-13.547756125775	8.16892674447835e-42	3.98820531824373e-41
ENSG00000086717.18	8.91604261494608	-2.44005482318422	0.67769855342946	-3.60050174349118	0.000317603698944782	0.000590716203105046
ENSG00000086730.17	584.020926442467	3.17332331488634	0.0948335706219832	33.4620250410643	1.72063633759449e-245	4.24914021956884e-244
ENSG00000086758.16	6396.38066917262	0.0857697428810051	0.0448689448534764	1.91156139644233	0.0559324747658532	0.081393084308776
ENSG00000086827.9	1082.47269422745	0.470206415163974	0.0540748216585459	8.69547787199523	3.4537311568752e-18	1.09097175820837e-17
ENSG00000086848.15	955.033395233553	-0.141465646704719	0.0608250081721182	-2.32578097325379	0.0200302381739614	0.031318265853513
ENSG00000086967.10	2.29222865501557	1.76472220143831	1.21527502317632	1.4521175600449	0.146468920101261	0.195458625197403
ENSG00000086991.13	8.59489704996274	-0.53229444929615	0.560645516077718	-0.949431385842677	0.342401253803803	0.41379022347223
ENSG00000087008.16	493.195731818951	0.790241981435384	0.0796554179825735	9.92075619524422	3.38184193666285e-23	1.19688737268254e-22
ENSG00000087053.18	3696.22357365992	1.35614114606316	0.035659720305447	38.0300556046709	0	0
ENSG00000087074.8	1012.65488243929	0.95088972344863	0.056128719487401	16.9412331535921	2.23392319632259e-64	1.46591555414926e-63
ENSG00000087076.9	255.74426687423	1.45794546045956	0.107794215579319	13.5252661993422	1.1094133378326e-41	5.40574533243664e-41
ENSG00000087077.14	131.345799142194	-1.29490900800822	0.154112271834778	-8.40237440271124	4.37540216239463e-17	1.34067327328356e-16
ENSG00000087085.15	14.1560802976472	-0.890310226811947	0.504473884102176	-1.76482917127901	0.0775924803883833	0.109825322561086
ENSG00000087086.15	20110.7276412376	-0.89457431802693	0.0334246190694621	-26.7639345767218	8.50037144911073e-158	1.284335880283e-156
ENSG00000087087.20	8779.51431328932	-0.103696466628006	0.0321322492763747	-3.22717733626724	0.00125017952567383	0.00222116677963393
ENSG00000087088.20	1026.89022665502	0.349262709020534	0.0535622923882331	6.52068261920138	6.99881374678199e-11	1.78888494497394e-10
ENSG00000087095.13	1616.79654638504	0.952472999669841	0.0421769797260575	22.5827692228372	6.40099049420695e-113	6.91411054520598e-112
ENSG00000087111.21	4096.38472403428	0.346411810710127	0.032938388011156	10.516963082492	7.21621129523464e-26	2.69512509188027e-25
ENSG00000087116.16	4.96875558481223	-1.83205810396612	0.867190181612462	-2.11263704641994	0.0346318453336278	0.0522743350491456
ENSG00000087128.10	10.6346714028745	5.53378401372346	1.11966156209433	4.9423720533663	7.71777539325469e-07	1.67436910311531e-06
ENSG00000087152.15	3483.58081440921	0.938959750878275	0.0334859467397278	28.0404122414819	5.2286641129861e-173	8.67627369756037e-172
ENSG00000087157.19	756.781107219508	0.412650487695125	0.0601942101973294	6.85531858200928	7.11537685382026e-12	1.88291522134888e-11
ENSG00000087191.13	4510.77215918887	0.820274140622346	0.0397081868072754	20.6575572086322	8.34820499234205e-95	7.7274211468827e-94
ENSG00000087206.17	1740.50508319108	0.326803543731383	0.0484744248041721	6.74177249243513	1.56465953107597e-11	4.09859355872936e-11
ENSG00000087237.12	3.52768548627557	-0.869983501437398	0.946892495609495	-0.9187774805179	0.358211973657511	0.430411577415925
ENSG00000087245.13	3.15719517039196	-4.51408359142065	1.43320681306381	-3.14963866364182	0.00163472510958094	0.00287515988958066
ENSG00000087250.8	51.1556419121333	-1.72799537073699	0.275556089296995	-6.27093879560235	3.58877675781463e-10	8.94792093162616e-10
ENSG00000087253.13	203.830983856225	-0.430626090437445	0.115055307944977	-3.74277465445908	0.000181999432159078	0.000344548939251284
ENSG00000087258.15	78.7834234760995	0.136008433922027	0.209570093089322	0.648987801251098	0.516346261069068	0.585705767934741
ENSG00000087263.16	923.524566662039	0.275510850314755	0.0549357120817539	5.01515025243955	5.29920375422601e-07	1.15823460866385e-06
ENSG00000087266.16	1398.26261919677	0.0321134870488755	0.0549264236327254	0.584663717842028	0.558773854678869	0.62585309671754
ENSG00000087269.16	2819.69827555996	-0.55789236902368	0.0383217254747968	-14.5581223734456	5.186279481596e-48	2.77543941430523e-47
ENSG00000087274.17	6598.05154246622	0.480222401327535	0.0242034902921674	19.8410392687431	1.3170775925059e-87	1.13284589301036e-86
ENSG00000087299.12	721.618116762011	-0.297382357230868	0.0657659719529533	-4.52182714555797	6.1308115974472e-06	1.2691486893687e-05
ENSG00000087301.9	5435.98128483662	0.404991207497465	0.0312431195808877	12.9625726537631	1.99444491662431e-38	9.24355645195487e-38
ENSG00000087302.9	3483.61269257452	0.229682414972433	0.0407634672552962	5.63451615962798	1.75550500348678e-08	4.08708635683272e-08
ENSG00000087303.18	20.2591938041827	-1.62585776408174	0.405385857512502	-4.01064253710823	6.05537305364868e-05	0.000118288109768834
ENSG00000087338.5	2609.25191694809	-0.51827082955657	0.0424115571808941	-12.2200377445713	2.42971871068197e-34	1.05701515357304e-33
ENSG00000087365.15	21867.5913862962	0.348524694888966	0.0331506779260458	10.5133504559536	7.49814016022593e-26	2.79884688617986e-25
ENSG00000087448.11	1507.56849572557	-0.117207018308722	0.0450719620644194	-2.60044189203928	0.00931037852928951	0.0152287043425977
ENSG00000087460.24	29768.7676199618	0.498124093209266	0.0303049744459839	16.4370405293405	1.03868816903564e-60	6.54028958000359e-60
ENSG00000087470.17	4404.36097908989	0.804461086200172	0.0348889944928529	23.0577320411159	1.23033659537809e-117	1.38293164180992e-116
ENSG00000087495.17	525.8711983411	-0.818073402741975	0.157280697322639	-5.20135920470783	1.97836315949237e-07	4.41311835745729e-07
ENSG00000087502.18	3819.54512963618	1.24851542948904	0.0337287794167926	37.0163240733057	6.25590050881715e-300	2.07789735400362e-298
ENSG00000087510.7	515.830937864728	1.24283830365869	0.0838090871036777	14.8293979401209	9.45773933827162e-50	5.19380786090976e-49
ENSG00000087586.17	1136.21693583429	-0.874971299019268	0.0622724598717272	-14.0506943329618	7.62824422345914e-45	3.89903255012355e-44
ENSG00000087589.16	19.9590268893647	0.138116520996811	0.385042265902323	0.358704831203771	0.719815913825079	0.771135496463504
ENSG00000087842.11	1534.39441031514	1.55806592793105	0.0613829215283071	25.3827268096474	3.91285260197669e-142	5.32281498326236e-141
ENSG00000087884.14	290.675128650106	-0.372716357457726	0.104784043573644	-3.55699536633909	0.00037512077024809	0.000693100484913237
ENSG00000087903.13	200.579187916467	-1.0048101915552	0.114607134953402	-8.76743138168274	1.82788361521118e-18	5.81265239628906e-18
ENSG00000087995.15	899.88269694124	0.180123714301319	0.0569583565061826	3.16237555558273	0.00156487604354121	0.00275766333643406
ENSG00000088002.11	8.59269348041322	0.0699424900816195	0.552041015871346	0.126697995385763	0.899179432502977	0.921892525483683
ENSG00000088035.17	502.582344194041	0.183113326581933	0.0748017877935374	2.44798061628352	0.0143659383966644	0.0229002388663514
ENSG00000088038.19	2867.17790503852	0.703987471752112	0.0417891617399727	16.8461735636761	1.11926354605649e-63	7.29424565381291e-63
ENSG00000088053.11	1.29525989489741	0.423800362813194	1.42135075205742	0.298167332869622	0.765575453022938	0.811205508469488
ENSG00000088179.9	748.414074407124	-0.555509766037789	0.063224509228613	-8.78630412185764	1.54560820035985e-18	4.92366141703509e-18
ENSG00000088205.13	3401.53929842981	-0.310123269992187	0.0370314855927779	-8.37458354770055	5.5419494717577e-17	1.69394955556226e-16
ENSG00000088247.17	5682.41306757308	-0.268681647128001	0.031841305971011	-8.43814783767396	3.22405681256054e-17	9.91546731751838e-17
ENSG00000088256.9	1782.50041719851	0.681616818698223	0.044502825983758	15.3162592179425	5.95473741671891e-53	3.40326819552025e-52
ENSG00000088280.19	874.38586474113	1.29650048870611	0.0594725846885919	21.7999687670343	2.32175299765254e-105	2.34993476334269e-104
ENSG00000088298.13	592.071244085403	1.3168640234016	0.0739721946262286	17.8021489027808	6.80084863665376e-71	4.81813410877614e-70
ENSG00000088305.18	163.923950249204	-1.6184127922687	0.141672832086741	-11.4235931365994	3.18776225459556e-30	1.29176319584861e-29
ENSG00000088325.16	2516.3813096047	-1.70622956989461	0.0677083162706251	-25.1997046134619	4.03563838827797e-140	5.40862390316016e-139
ENSG00000088340.16	195.333476261095	1.13092657846527	0.148233836971792	7.62934159682095	2.35955655588333e-14	6.72149837081174e-14
ENSG00000088356.6	1951.68820619295	0.34393271362273	0.0527641528618264	6.51830257795263	7.11074450094415e-11	1.81656232738515e-10
ENSG00000088367.22	1399.05873132211	-0.377683767014468	0.0456310423555054	-8.27690421954386	1.26418827830057e-16	3.82480768153212e-16
ENSG00000088386.17	21.4032296486511	-0.72289440962166	0.355640430349819	-2.03265531118214	0.0420873591842169	0.0625939538195715
ENSG00000088387.19	2033.88439127901	0.12472409230336	0.0511701967384842	2.437436247134	0.0147918222575363	0.023541465083089
ENSG00000088448.14	14295.4123504642	0.328582535836252	0.038447091567207	8.54635610763631	1.27035640620291e-17	3.95700731778959e-17
ENSG00000088451.11	391.29382633664	-0.16658311338959	0.0937914962589346	-1.77610039325629	0.0757163714411167	0.107413978249574
ENSG00000088538.13	22.4204627977712	-0.322035788248326	0.343415509145228	-0.937743869081171	0.348376053339267	0.420189213036267
ENSG00000088543.15	641.869017068029	-0.414178191987728	0.0667308907132145	-6.20669359514048	5.4110952093343e-10	1.34076484429719e-09
ENSG00000088682.14	1121.09817055178	0.152831497363557	0.054280231267239	2.81560144081035	0.00486860240423462	0.00820588441424151
ENSG00000088726.16	7.27822257556174	-0.402639822758986	0.657007012484598	-0.612839460017825	0.539982496428634	0.608052388480407
ENSG00000088727.12	297.911146739031	0.747010344265228	0.103584559651924	7.21159936167525	5.52984740869456e-13	1.514211720361e-12
ENSG00000088756.12	753.953182266889	-1.00106091802418	0.0674391304148328	-14.843917942987	7.61740002248873e-50	4.19125248614517e-49
ENSG00000088766.11	2553.11390327001	-0.169229865378661	0.0399426167196681	-4.23682470696344	2.26702984891251e-05	4.54752268333944e-05
ENSG00000088808.17	1741.203304251	0.494631247359545	0.0412930731805685	11.978552557631	4.60289926344812e-33	1.95505497487761e-32
ENSG00000088812.18	3421.13918488637	-0.256675278165305	0.035244134161382	-7.28278007880672	3.27010086347761e-13	9.01505603932013e-13
ENSG00000088826.18	868.223830486339	1.01100273470669	0.069197734408832	14.6103444476016	2.41294945103334e-48	1.29791280997688e-47
ENSG00000088832.17	8414.38016849022	-0.104164424170468	0.0314134171148578	-3.31592146723829	0.00091341493008821	0.00163921171920108
ENSG00000088833.17	3879.52014323542	0.705712397044373	0.0483374009822292	14.5997174590297	2.82011677132581e-48	1.51365761205904e-47
ENSG00000088836.13	58.9218798515308	-0.801579123249204	0.213003369155668	-3.7632227435022	0.000167737674129272	0.000318154002828805
ENSG00000088854.12	590.368961100676	-0.577962727511645	0.0802915086130228	-7.19830449689549	6.09658787926138e-13	1.66733772259915e-12
ENSG00000088876.11	675.656282583926	-0.883050379889539	0.0675666527528494	-13.0693225712931	4.93026185372224e-39	2.30971294035803e-38
ENSG00000088881.20	1121.01410512811	0.078870356868295	0.0537702889006533	1.46680180599395	0.142429978282582	0.190643229041143
ENSG00000088888.18	6867.5592766654	0.501181721693657	0.027238644002379	18.3996575471923	1.3219756826276e-75	9.81581720532241e-75
ENSG00000088899.15	276.72218999673	-0.710337834486559	0.0970364197259643	-7.32032196254343	2.47376713612148e-13	6.84623042018679e-13
ENSG00000088930.8	6714.3310343893	0.00480317828578233	0.0309563967351545	0.15515947566106	0.876695595056708	0.90282039790666
ENSG00000088970.16	1223.98168090767	-0.736060231151791	0.0620076991848509	-11.8704651330075	1.6852802579756e-32	7.09462405179464e-32
ENSG00000088986.11	4652.21313681768	0.389722177403864	0.0439144314579963	8.87458096267576	7.01972064482928e-19	2.25784397564239e-18
ENSG00000088992.18	1208.44422775612	4.2940034772589	0.0841914623716073	51.0028375360185	0	0
ENSG00000089006.16	4452.38040672797	-1.1876773566821	0.0345548282759635	-34.370807668237	6.88596688588885e-259	1.82973912091839e-257
ENSG00000089009.15	81392.467797608	-1.058920129756	0.0615241838593584	-17.211445375312	2.17924078807036e-66	1.46426465493777e-65
ENSG00000089022.14	2208.79944229143	-0.156353448521096	0.0408516646583292	-3.82734583348779	0.000129532462334002	0.000247597586980082
ENSG00000089041.17	133.290733373208	-2.48308788224923	0.186445482218624	-13.3180372766426	1.81824913677188e-40	8.71054977084781e-40
ENSG00000089048.14	2384.58589711907	-0.460698705802372	0.0444011723908363	-10.3758230018596	3.19447841177968e-25	1.17872172316899e-24
ENSG00000089050.16	785.007664045334	-1.41407750264114	0.0701399340609234	-20.1608045626743	2.16335667516663e-90	1.92385252920106e-89
ENSG00000089053.13	4515.18174707319	-0.233744907775461	0.0301555748104639	-7.75130002477526	9.09564978579924e-15	2.62060437445703e-14
ENSG00000089057.15	1860.88231002887	-0.322927297493677	0.0404070297074776	-7.99185933317727	1.32918650833026e-15	3.92086410960832e-15
ENSG00000089060.11	237.084493881659	0.67149384804865	0.11435881766071	5.87181523720277	4.31048997587719e-09	1.02915723887932e-08
ENSG00000089063.15	5242.94538698912	0.197248374964535	0.0305540929658199	6.4557103752087	1.07712433652703e-10	2.7341753792698e-10
ENSG00000089091.16	239.528922778141	0.418090394505197	0.10371894547531	4.03099349486467	5.55415810836499e-05	0.000108785078075288
ENSG00000089094.19	1654.47853551373	-0.359968811328859	0.0425625592295031	-8.4574052370267	2.73392546807122e-17	8.42498850366343e-17
ENSG00000089101.18	13.5296281890335	0.81275153783081	0.425323360609412	1.91090265219922	0.0560170921837416	0.081504317013199
ENSG00000089116.4	8.89835828026362	-1.25554357422374	0.58862103461035	-2.13302532597204	0.0329226486953256	0.0498378629585374
ENSG00000089123.16	375.91533555309	0.0684368209881538	0.0856894682358717	0.798660820251239	0.424487110831668	0.497360434579594
ENSG00000089127.13	122.448155774488	-0.0834410811574069	0.150852340837874	-0.553130834390458	0.580173824056994	0.645901577544932
ENSG00000089154.11	9678.66059716134	-0.139207058039888	0.0299844676966351	-4.64263896388963	3.43987128993815e-06	7.22068621626052e-06
ENSG00000089157.16	176920.000449972	-0.734134533239228	0.039755409272661	-18.4662803545599	3.85766831024637e-76	2.87722573933009e-75
ENSG00000089159.16	5183.82537752206	1.87876168576524	0.0306309289577134	61.3354458938843	0	0
ENSG00000089163.4	58.6646123369739	1.62038866019154	0.227388353437562	7.12608467274238	1.03264206781797e-12	2.80260435374429e-12
ENSG00000089169.15	16.2492822403849	-0.282170559667561	0.392583877484594	-0.71875228671008	0.472293560747097	0.543468928467515
ENSG00000089177.18	2014.76746166933	0.444181072104624	0.0419900716245769	10.5782404011105	3.75952166908817e-26	1.41152048498979e-25
ENSG00000089195.15	1063.00896956899	0.377565058731734	0.0510079961055446	7.40207590101138	1.34071826168766e-13	3.74008597944755e-13
ENSG00000089199.10	1609.6873421924	-0.560551916803337	0.0520749921764208	-10.7643207108757	5.07343124426593e-27	1.93954366520191e-26
ENSG00000089220.5	11429.5611262432	-0.611302689012137	0.0350144068485023	-17.4586047296781	2.96082651471833e-68	2.0417408862222e-67
ENSG00000089225.19	1.52838452988454	-0.404439406729045	1.47750698729245	-0.273730960467528	0.784291383130448	0.826947937908402
ENSG00000089234.16	1533.71946164739	0.343610416236723	0.0444552857807789	7.72934894471626	1.08097992656421e-14	3.10818770112511e-14
ENSG00000089248.7	8499.04164932076	0.00418344484129833	0.0310611401918535	0.134684200755629	0.892861565331973	0.916688379552876
ENSG00000089250.19	77.8529829727853	-2.479323245379	0.262444579505382	-9.44703544669004	3.48562760738806e-21	1.18218299162077e-20
ENSG00000089280.18	9985.86937432391	-0.438836145988488	0.0382192533777679	-11.4820700878411	1.62346319826701e-30	6.62313164345204e-30
ENSG00000089289.16	2524.38713068602	-0.968122186747632	0.0439172382507933	-22.0442410613137	1.08484039135514e-107	1.12720459641901e-106
ENSG00000089327.14	263.987233287807	-1.9425393288664	0.123469499048569	-15.732948977968	8.99235648821484e-56	5.3130350564374e-55
ENSG00000089335.21	1991.38644082134	-0.517291556672118	0.0412827208364826	-12.5304618055837	5.08656260079672e-36	2.27695656045098e-35
ENSG00000089351.14	2542.35555420183	-0.257920646938214	0.0408128832901884	-6.31958896665895	2.62259928133344e-10	6.56522812180558e-10
ENSG00000089356.18	3497.80584634974	1.5639429059067	0.0427570894862166	36.5773939409712	6.5442754809698e-293	2.09007798173473e-291
ENSG00000089486.17	38.8040705665727	-0.95225611025332	0.299573374745836	-3.17870742371959	0.00147933330141423	0.00261153630648279
ENSG00000089505.17	41.828623874777	1.65259747787462	0.279873723074274	5.90479684809868	3.53081569755732e-09	8.46045762133218e-09
ENSG00000089558.9	41.2275639564635	-2.02939886784058	0.314069460102231	-6.46162433997882	1.03584989927744e-10	2.63107986779251e-10
ENSG00000089597.18	16302.0719858003	0.346381232115674	0.0244195124121619	14.184608859887	1.14100137376309e-45	5.92316133829765e-45
ENSG00000089639.11	275.318264791136	0.672545844004	0.0966299824989928	6.96001206469235	3.40243599194328e-12	9.08821161820635e-12
ENSG00000089682.16	350.908556902872	0.385149962434122	0.0851085929996854	4.52539454430349	6.02829356851327e-06	1.24831527978908e-05
ENSG00000089685.15	1147.8978860738	-1.46072982219742	0.0708249023580274	-20.62452292293	1.65353671635535e-94	1.52561727871508e-93
ENSG00000089692.9	48.3642968333607	-2.49490646016149	0.313574887194739	-7.95633375644677	1.77211967376274e-15	5.20356165882093e-15
ENSG00000089693.10	5264.7856655416	-0.0511213068656984	0.037593037735247	-1.35986102601566	0.173873906309416	0.227781855473686
ENSG00000089723.10	232.046536006588	-0.237721662864087	0.239894135343287	-0.990944036726485	0.32171290771325	0.392543717493257
ENSG00000089737.17	306.705574292829	0.320898232301458	0.124951886299692	2.56817437338878	0.0102235713971331	0.0166200794822959
ENSG00000089775.11	529.964519793214	-0.307809898842922	0.0749719014321733	-4.10567016392663	4.03144383492435e-05	7.97366456790467e-05
ENSG00000089818.18	1613.34286748313	0.763991080867445	0.0456434624141238	16.7382367695015	6.9002022557828e-63	4.45606386116317e-62
ENSG00000089820.15	292.778045270626	-0.445722374514639	0.105285216551129	-4.23347540248623	2.30107360840965e-05	4.61395471797926e-05
ENSG00000089847.12	102.336921682312	-1.50512651259551	0.177651938108481	-8.47233375904077	2.4052479698578e-17	7.42245072643172e-17
ENSG00000089876.11	1053.62805609897	0.329334714498881	0.0533948968622293	6.16790618303164	6.92001788304097e-10	1.70405333487117e-09
ENSG00000089902.10	2136.29080710459	-0.00137206497002799	0.0369898308676569	-0.0370930317290987	0.970410828081289	0.983238466258173
ENSG00000089916.17	1698.77675265289	0.647230419025159	0.0421386117357376	15.359557241328	3.05654917518747e-53	1.75544577845277e-52
ENSG00000090006.17	303.510079674737	-1.03337353112095	0.101496746512212	-10.1813463646012	2.40214496055783e-24	8.70722934138906e-24
ENSG00000090013.10	410.784828491835	0.654897086403696	0.0830208960472829	7.88834037674939	3.06231588521368e-15	8.93934279719105e-15
ENSG00000090020.11	884.912584627122	1.20000216582434	0.064244745512973	18.678604082602	7.39272186326555e-78	5.6426485642673e-77
ENSG00000090054.15	1626.93942231335	0.163893349669729	0.0458046092894611	3.57809731841634	0.000346104590429198	0.000641808726403973
ENSG00000090060.17	12082.4733318085	0.657565120238397	0.0246939321611457	26.6286112696557	3.16648612607298e-156	4.72695895179838e-155
ENSG00000090061.17	1880.77981527963	0.329832551614926	0.0450267145238997	7.32526357080425	2.3842963389018e-13	6.60228452660468e-13
ENSG00000090097.21	880.463878987088	0.105556767200746	0.0587182998236129	1.79768091919953	0.0722275868421944	0.10286740357165
ENSG00000090238.11	1103.49225280735	0.219521531469217	0.0685197456442746	3.20377037896316	0.00135640610436606	0.00240304180406359
ENSG00000090263.16	3436.0912988225	-0.181732301728767	0.0426534735407011	-4.26066827957993	2.0381655373899e-05	4.10288898935792e-05
ENSG00000090266.13	2373.32474255256	0.409076217399203	0.050903527096048	8.03630398002346	9.25888792666233e-16	2.7397234965175e-15
ENSG00000090273.14	3336.65083499869	0.301699672078192	0.0462682801580818	6.52065888438892	6.99992141678878e-11	1.78893862420087e-10
ENSG00000090316.16	3269.96732506027	0.485000962439597	0.031348994361246	15.4710213938844	5.44364200726448e-54	3.15000991761829e-53
ENSG00000090339.9	154.107079175141	0.829361931646181	0.132540512646756	6.25742208992791	3.9139306970838e-10	9.74400060739326e-10
ENSG00000090372.15	5274.28534293972	0.531677003225198	0.03630522680677	14.6446407305202	1.45769728463816e-48	7.86422555104328e-48
ENSG00000090376.10	25.2217735493225	1.184769412776	0.371982200102574	3.18501641328349	0.00144745798418897	0.00255730409281046
ENSG00000090382.6	7.23637226883405	2.17801327428909	0.671011693808299	3.24586485509346	0.00117094411933498	0.00208447926344143
ENSG00000090402.8	1586.01264922952	-5.47342496409898	0.11541152829285	-47.4252879678578	0	0
ENSG00000090432.7	1517.8710217442	0.688320223167186	0.0552983631834687	12.4473887388579	1.44495703547204e-35	6.41920391438303e-35
ENSG00000090447.12	673.226261347218	-2.24117024459883	0.0786633435153457	-28.4906558054149	1.52931012898018e-178	2.63647245332578e-177
ENSG00000090470.15	1619.40918121479	-0.459791759275804	0.0442183094767751	-10.3982211151085	2.52604795397966e-25	9.3398162662079e-25
ENSG00000090487.11	4690.30832106366	0.770894623740181	0.0277540485229344	27.7759341345518	8.47358745321092e-170	1.37292784028488e-168
ENSG00000090512.11	4.54427908869877	0.977774793216206	1.79512896101657	0.544682200805507	0.585972108622039	0.651374283396286
ENSG00000090520.11	3332.21364027122	1.97328092668538	0.0391673777546563	50.3807259971799	0	0
ENSG00000090530.10	1238.88911932095	0.355278058565524	0.0538278522447547	6.60026443095069	4.10425059246088e-11	1.05840592724059e-10
ENSG00000090534.19	4.26046665676415	0.509289918144396	0.82830025683631	0.614861475583295	0.538646206369864	0.60678764607682
ENSG00000090539.15	12.8409231944036	0.749472885899216	0.559199003055065	1.34026148438146	0.180160348605496	0.235051756946575
ENSG00000090554.13	18.5245298317541	-2.64672087927557	0.4614973779353	-5.73507240954819	9.74706952407846e-09	2.29148694756824e-08
ENSG00000090565.16	566.690215243613	0.0658046659636744	0.0712961069337162	0.922976987016315	0.356019198111834	0.428215740187744
ENSG00000090581.10	762.001585570698	0.127194965151745	0.0616457504065811	2.06332089905368	0.0390821497331762	0.058451644430204
ENSG00000090612.21	1796.037065102	-0.263153575313416	0.0463857776104174	-5.67315217874705	1.40193585496056e-08	3.2784768427023e-08
ENSG00000090615.15	6258.11493565009	1.59635112200568	0.0359757256691244	44.3730068626727	0	0
ENSG00000090621.14	6581.51923755737	-0.999426052991982	0.033486551210974	-29.8455952270312	1.00136871984053e-195	1.93187581971946e-194
ENSG00000090659.18	5.9795673945809	0.383262073219499	0.685977880660832	0.558709083812275	0.576360278859478	0.64258931453933
ENSG00000090661.12	1184.81736660445	0.761331623805398	0.0514691208979575	14.7920075284521	1.64959302831266e-49	9.03897153182378e-49
ENSG00000090674.16	333.405075614707	1.13510611303437	0.0914833441769872	12.4077898905657	2.3710767898256e-35	1.04960438348366e-34
ENSG00000090686.15	3945.49906028252	0.19006997447194	0.0335579088384929	5.66393977010627	1.47936351541151e-08	3.45548939271401e-08
ENSG00000090776.6	173.126255575779	-1.2338333916816	0.135791523429268	-9.08623278185909	1.02530082824046e-19	3.35962186879383e-19
ENSG00000090857.13	1027.1649238916	-0.917829862931429	0.0594716690876932	-15.4330604304724	9.81055865944991e-54	5.66873364813503e-53
ENSG00000090861.15	4987.02804574518	0.922778997419015	0.0329633773121039	27.9940671334116	1.91876682718741e-172	3.16811135865932e-171
ENSG00000090863.11	4842.17696393106	-0.321758757283416	0.0269606177662501	-11.934398539124	7.83229661622783e-33	3.31330586424972e-32
ENSG00000090889.12	926.539339093765	-1.61206827915024	0.0702783353073074	-22.9383389931068	1.92645256329753e-116	2.14962335576464e-115
ENSG00000090905.19	1461.94927691573	-0.0210618189576096	0.0532527461094715	-0.395506720241485	0.692468963030245	0.747330984741132
ENSG00000090924.15	182.581483942775	1.04442020301614	0.114360519685058	9.13269899343241	6.68124286807421e-20	2.19684027582661e-19
ENSG00000090932.10	310.569356655309	-1.29180659443931	0.100362450913686	-12.8714133889605	6.51980544282688e-38	2.99385259608518e-37
ENSG00000090971.5	1006.95115343387	-1.24968904551306	0.0622411067983403	-20.0781944569531	1.14480676378521e-89	1.00861423499007e-88
ENSG00000090975.12	173.926803508947	-1.84217134596699	0.170213192047671	-10.8227295652329	2.68654931940468e-27	1.0322005279818e-26
ENSG00000090989.18	1098.11041857167	0.31780797348476	0.0512915611584501	6.19610646092416	5.78769869226504e-10	1.43141036532824e-09
ENSG00000091009.8	1256.33081066122	0.158808728311781	0.056248796029667	2.82332671134902	0.00475281112978115	0.00801885988870712
ENSG00000091010.6	3.68454839587934	-3.78884819194817	1.39856590475861	-2.70909520892554	0.00674669760991764	0.0111971133134617
ENSG00000091039.17	6743.69482716144	-1.40463988523634	0.0348216740124568	-40.3380918658263	0	0
ENSG00000091073.19	315.686266457698	1.07169787834424	0.0995522831675236	10.7651762897373	5.02652609243079e-27	1.92234961612077e-26
ENSG00000091106.19	21.1833108926918	-0.0223406825983421	0.392040440253178	-0.05698565837727	0.954556619532794	0.970381497177569
ENSG00000091127.14	1732.57119447439	-1.14337701989727	0.0446761513223471	-25.5925585811451	1.84616785827947e-144	2.55324630448657e-143
ENSG00000091128.13	172.864972244678	-3.85061592375617	0.217345940722795	-17.7165302050306	3.12609555495137e-70	2.20141195458042e-69
ENSG00000091129.20	896.617164963586	0.360393447605873	0.054940747741968	6.55967496653811	5.39251879202671e-11	1.38435536527503e-10
ENSG00000091136.14	15226.7210825787	-1.50618177545843	0.0238310576033624	-63.2024730302325	0	0
ENSG00000091137.12	9.80174560195401	0.378517981006643	0.539052415351468	0.702191420030731	0.482559795635924	0.553301545781505
ENSG00000091138.12	120.489391253826	7.84794028559734	0.843063140720588	9.30884047295615	1.2923545805281e-20	4.31629536372455e-20
ENSG00000091140.14	7229.03278931009	0.610299059173195	0.0343674123027182	17.7580742418866	1.49268742232097e-70	1.05190126023461e-69
ENSG00000091157.13	772.172905359771	0.971937506711665	0.0582752684679012	16.6783874577433	1.88231689485402e-62	1.20658389828066e-61
ENSG00000091164.13	3732.12578580922	0.374821807464706	0.0392250610009287	9.55567175423466	1.22784743436092e-21	4.21311493102253e-21
ENSG00000091181.19	3.43475023288591	-0.992328846263958	1.05979443189632	-0.93634087554919	0.349097708857557	0.420932250715287
ENSG00000091262.15	26.8157329905792	1.1845160846512	0.391513948620475	3.02547607518179	0.00248242043432568	0.00429818912560178
ENSG00000091317.8	6311.30888397073	0.68110157397195	0.0260522702304395	26.1436553493196	1.1636373947581e-150	1.68044417682132e-149
ENSG00000091409.15	3064.85406541074	0.660945842591401	0.0360418990758405	18.3382635082746	4.09675326985232e-75	3.02050299352153e-74
ENSG00000091428.18	128.20000808435	-2.61547590377125	0.189052934672428	-13.834622077161	1.57562361637898e-43	7.91944591445568e-43
ENSG00000091436.17	2266.78128152298	-0.952108714539713	0.0412460322558457	-23.0836437462363	6.75952793264428e-118	7.61507247991339e-117
ENSG00000091482.7	2.04599298834945	3.71302992818874	1.61553495805932	2.29832843273727	0.0215431033746647	0.0335311236452431
ENSG00000091483.6	1824.67196305467	0.291118691360332	0.052781197255318	5.51557574475066	3.47639975399682e-08	7.99459620325439e-08
ENSG00000091490.11	1072.79226023933	0.711793942440361	0.0520966445608329	13.6629517781938	1.68992142228549e-42	8.33006283075132e-42
ENSG00000091513.16	995.408015688041	0.39099729506255	0.0663400855958302	5.89383163363188	3.77341654848024e-09	9.02657764910126e-09
ENSG00000091527.15	5049.21099829628	-0.133680741772275	0.0354160301570925	-3.77458289874151	0.000160275604767684	0.000304348025480245
ENSG00000091536.18	32.6003691287537	-0.649055867218563	0.286964831000297	-2.26179586173015	0.0237100186567856	0.0367117521413316
ENSG00000091542.9	3391.20734844725	0.64004350893656	0.0360286964921916	17.7648255766143	1.32350947500076e-70	9.33010977265306e-70
ENSG00000091583.11	125.6041471329	-1.851322641133	0.161622782732873	-11.4545895685562	2.23017127641569e-30	9.06487525345466e-30
ENSG00000091592.16	38.4422384251712	-0.994035378860164	0.285460318819377	-3.48221911532697	0.000497276608559291	0.000910364278153418
ENSG00000091622.16	1284.87890975093	0.534035169274951	0.0609847605481094	8.75686260756347	2.00760122775395e-18	6.37398197672591e-18
ENSG00000091640.8	989.243385866133	0.320190127168122	0.0560201195063644	5.71562734941586	1.09300028931342e-08	2.56444581654429e-08
ENSG00000091651.9	411.415431673419	-0.975462309838184	0.0855708752755552	-11.399466310202	4.20690044320608e-30	1.70074917238238e-29
ENSG00000091656.17	2194.65991639348	-1.21295814809242	0.0517870364618941	-23.4220420970592	2.54844848706163e-121	2.96312893224337e-120
ENSG00000091732.16	628.587705804455	-0.0785067777351751	0.0734019832767368	-1.06954572929171	0.284823834680173	0.352737646118641
ENSG00000091831.23	3.69201673518126	-0.0111022592512511	0.931968891384895	-0.0119126929599047	0.99049527101649	0.996899669688591
ENSG00000091844.8	465.271374165839	-0.14150931697923	0.071654447870655	-1.97488531674505	0.0482811640621717	0.0710579217631652
ENSG00000091879.13	100.396628441445	0.952369726869437	0.251783968749612	3.78248754914387	0.000155268862193942	0.000295150052905673
ENSG00000091947.10	1385.85439545114	-0.389934765385559	0.0514532211065759	-7.57843254512445	3.49754665184491e-14	9.92066712562157e-14
ENSG00000091972.18	105.52898049432	-6.7281294752685	0.661610427620281	-10.1693219973401	2.71793920389998e-24	9.84474925382091e-24
ENSG00000091986.15	224.13936705896	0.541608941462759	0.113574178817605	4.76876828079523	1.85355711599073e-06	3.9423201456328e-06
ENSG00000092010.15	1330.22478232711	-0.221345196242773	0.0475673596488966	-4.65330003339606	3.26664387139585e-06	6.86646405580086e-06
ENSG00000092020.10	1013.38852546379	1.3492479112611	0.0584942133982578	23.0663484962991	1.00823625442065e-117	1.13520566747735e-116
ENSG00000092036.18	708.417573435291	-1.89228896144907	0.0760374057292137	-24.8862904159031	1.04721128068123e-136	1.36761950279791e-135
ENSG00000092051.17	10.9964718187589	1.82253967815338	0.662057006043485	2.7528440323365	0.00590800351353328	0.00986267398401782
ENSG00000092068.20	605.648192299257	-0.371821837327074	0.078677630094495	-4.72589015302699	2.29109481780601e-06	4.85168724089427e-06
ENSG00000092094.11	441.297463573111	-0.949139736055483	0.090627423896046	-10.4729859379451	1.14958550293486e-25	4.27666408213345e-25
ENSG00000092096.16	451.463543755643	0.123953768080599	0.0863633335012736	1.43525918992892	0.151213252377663	0.201156725628092
ENSG00000092098.17	430.809592202088	0.1481915217922	0.0782778402664166	1.89314780898188	0.0583382157783833	0.0845974170302992
ENSG00000092108.20	3201.8179483292	0.84059828644501	0.0425440180121625	19.7583191649811	6.80327195122753e-87	5.79659712338664e-86
ENSG00000092140.16	1120.80924311093	-0.255342976410486	0.0511019284738978	-4.9967385583288	5.83080327070541e-07	1.27163578881471e-06
ENSG00000092148.13	4932.14834687749	0.622190965018306	0.0283490370277789	21.9475167501678	9.14629156874181e-107	9.39085237884881e-106
ENSG00000092199.17	18247.0083989441	-1.20644405363181	0.0358852601062362	-33.6194875015592	8.70896623052029e-248	2.17494972441151e-246
ENSG00000092200.12	26.2360089623248	-0.389873119281412	0.331021509511706	-1.17778787202233	0.238881184835136	0.302533244317452
ENSG00000092201.10	4983.1350698169	-0.723368528447502	0.0436059644198869	-16.5887519762687	8.40487599826175e-62	5.35488407191044e-61
ENSG00000092203.14	2275.91417803958	0.461657939966526	0.0453049956289701	10.190000761667	2.19762489999135e-24	7.97314156780039e-24
ENSG00000092208.17	269.041461374643	-0.85486809674785	0.103048065661267	-8.29581895848411	1.07839663653255e-16	3.26815185058656e-16
ENSG00000092295.12	16.0137680864669	-1.07654685467233	0.419236261505536	-2.56787628724267	0.0102323666677326	0.0166330208255499
ENSG00000092330.17	821.297337973476	1.00058767220018	0.0636317125815381	15.7246698478848	1.02483630675258e-55	6.05154452067324e-55
ENSG00000092377.14	169.226386061943	0.544342281654994	0.120305605347133	4.52466267123908	6.04919106779181e-06	1.25251250690933e-05
ENSG00000092421.16	3199.39605950567	-0.985623840021038	0.0434254404837856	-22.6969221046602	4.80478146820223e-114	5.24394796713046e-113
ENSG00000092439.15	2323.24832086722	0.108433876846182	0.0436877584600093	2.48201969312387	0.0130640055191082	0.0209455000796707
ENSG00000092445.12	962.422614834306	0.551030456568822	0.0618619740264347	8.9074179290392	5.22348453302656e-19	1.68417445815704e-18
ENSG00000092470.12	342.064519541788	-0.912602665108952	0.0909333386506478	-10.0359524751976	1.059320349529e-23	3.7922032056338e-23
ENSG00000092529.24	10.0824557451412	-0.9802062353232	0.608078662501538	-1.61197275249026	0.10696786911226	0.147261858492555
ENSG00000092531.10	3719.94273750736	1.04875668187876	0.0431297117704709	24.3163387564486	1.31688991845505e-130	1.65162361138393e-129
ENSG00000092607.15	84.8722217885469	7.59388325430964	0.66002864061781	11.5053844439258	1.23935856489694e-30	5.06961757796203e-30
ENSG00000092621.12	3351.8226668424	-0.430568077785884	0.0377934760226938	-11.3926561697406	4.54907373446709e-30	1.83779627922551e-29
ENSG00000092758.17	518.818641926946	0.788992939963887	0.078761250029213	10.0175268888095	1.27657264406499e-23	4.56255671154431e-23
ENSG00000092820.18	14908.2601056801	1.2790895904562	0.0355906240256211	35.9389481211514	7.53229358307058e-283	2.28827864050326e-281
ENSG00000092841.18	14915.70315024	0.337203010960937	0.0430511912937583	7.83260580781712	4.77860742285342e-15	1.38742522333983e-14
ENSG00000092847.12	3569.77324185443	0.247859885131591	0.0350376821844985	7.07409479389734	1.50427434765767e-12	4.05775358344202e-12
ENSG00000092850.12	12.6263573281037	-1.07816727526687	0.535122169686399	-2.01480584498809	0.0439249963835392	0.0650889473512939
ENSG00000092853.14	289.364290214295	-1.49008041510767	0.111156444489555	-13.4052543867367	5.63298047501504e-41	2.71815176480811e-40
ENSG00000092871.16	2139.38850692257	1.28456333943187	0.0420981707545603	30.5135191483996	1.72443802235329e-204	3.47837301087841e-203
ENSG00000092929.11	195.557875843353	-1.54922648682115	0.145073052910518	-10.6789404078835	1.27721108496224e-26	4.83448047715336e-26
ENSG00000092931.11	947.516431554983	0.434804329292698	0.0532212494425338	8.16975050091942	3.0902788468083e-16	9.25829331600161e-16
ENSG00000092964.18	734.292125301735	-0.3886153518651	0.0681456786154478	-5.70271453393387	1.1791436359834e-08	2.76233143546647e-08
ENSG00000092969.12	50.4308246367093	-0.44401507925596	0.274767515477574	-1.61596642341151	0.106101572883347	0.146170209179609
ENSG00000092978.11	612.113177594511	0.435432341207418	0.066845588372358	6.51400267107946	7.31741949087233e-11	1.86888187919511e-10
ENSG00000093000.19	4483.72292845641	0.0247282212581392	0.0306008864227868	0.80808839706439	0.41903969655645	0.491932263941652
ENSG00000093009.9	383.753325199348	-1.36569571458162	0.0945916018159563	-14.4378114797	2.99192265186332e-47	1.57824315852261e-46
ENSG00000093010.13	5127.12650800155	0.986037787512095	0.0350375861442006	28.1422864992457	2.97825672832502e-174	5.00452599821157e-173
ENSG00000093072.17	29.0450422290736	-1.55027601446205	0.348514626136083	-4.44823803135516	8.65775565459567e-06	1.77766755038571e-05
ENSG00000093134.14	12.3424825833689	0.193989964122729	0.48444431723546	0.40043810448589	0.6888338634607	0.744012252176483
ENSG00000093144.19	1746.96966436006	-0.0985568420895584	0.0463343731919178	-2.12707835026351	0.0334135737746234	0.0505349557376086
ENSG00000093167.18	3205.74689601077	1.54797849366962	0.0410508273282413	37.7088257269952	0	0
ENSG00000093183.14	5559.85589430935	0.583334891872617	0.0255470737885993	22.8337263476703	2.12085080925267e-115	2.34944056573632e-114
ENSG00000093217.10	206.025328008226	-1.36560111522008	0.125455333125966	-10.8851579378369	1.35663259385359e-27	5.24366387953999e-27
ENSG00000094631.19	594.545553935034	0.358631124979274	0.0695104628013893	5.15938335792674	2.47764525609226e-07	5.50222780350598e-07
ENSG00000094661.3	45.7175651607087	-0.152222433927687	0.247289979449588	-0.615562483633584	0.538183318373798	0.606369027129772
ENSG00000094755.17	28.7512816718195	-0.203856282807595	0.305419675189541	-0.667462836770694	0.50447654021603	0.574235376397377
ENSG00000094804.11	850.825437511269	0.0918628476357851	0.0615976507855509	1.49133686860236	0.135873073867887	0.182725857960262
ENSG00000094841.14	496.940740786259	0.18285031696025	0.0744019586946008	2.45760085041309	0.0139868533107561	0.0223334668400014
ENSG00000094880.11	2911.7628255311	0.102314520128514	0.0348714931654862	2.93404471219429	0.00334576007318766	0.00572832066138805
ENSG00000094914.13	1535.51770852732	-0.277008697195106	0.0482806015335111	-5.73747402469369	9.60990125284351e-09	2.2595059234063e-08
ENSG00000094916.16	5455.09332878353	0.188067572188892	0.0419395984729022	4.4842482769692	7.31714271203125e-06	1.50846526438472e-05
ENSG00000094975.14	3332.69497916665	1.69315345688204	0.0409710125882252	41.3256434225559	0	0
ENSG00000095002.14	2476.96767804997	-0.378822475595186	0.0488536088680312	-7.75423728917353	8.88760070099092e-15	2.56177313234087e-14
ENSG00000095015.6	743.987614281484	-0.267821590642532	0.0589980054621139	-4.53950245512141	5.63871239036832e-06	1.16983030634656e-05
ENSG00000095059.16	2715.20569083551	0.172324315714579	0.0440975506519945	3.90779789731438	9.31411655925781e-05	0.000179743419104724
ENSG00000095066.11	2652.88082287116	0.593428771821475	0.0485449059320521	12.2243263310077	2.30484463807556e-34	1.00312838594033e-33
ENSG00000095110.8	1.7150982014807	-3.04659039337389	1.6343515277982	-1.86409737535367	0.0623080310647032	0.0898637104565401
ENSG00000095139.14	10689.950578822	1.56107039215862	0.0299083493808798	52.1951369592	0	0
ENSG00000095203.14	10581.6347118831	0.456744298232887	0.0257063851862827	17.7677372731741	1.25658033898646e-70	8.86770169109814e-70
ENSG00000095209.12	1055.62062598253	-0.255716797211283	0.0547975100313541	-4.66657694966371	3.06258982663143e-06	6.44366054211758e-06
ENSG00000095261.14	994.198859803357	0.236847598901296	0.0574783890177063	4.12063738996469	3.77825677829266e-05	7.48403531801953e-05
ENSG00000095303.16	325.093915798467	2.53614690425656	0.0972160763775691	26.0877315641359	5.02373845213117e-150	7.21831893385162e-149
ENSG00000095319.14	2343.22107519943	-0.492365883423451	0.0392312966214136	-12.550334193	3.95835882845596e-36	1.77591474768795e-35
ENSG00000095321.17	1291.29618743484	0.773930746787033	0.0520837003278795	14.859365634833	6.04953017479573e-50	3.33225779031244e-49
ENSG00000095370.20	8.46398691155745	-1.09561953804231	0.679633545344785	-1.61207395595297	0.106945847332042	0.147241712710208
ENSG00000095380.11	2408.5845683642	1.79444993922362	0.0455277956067658	39.4143822539246	0	0
ENSG00000095383.20	130.913786875977	0.772627995444926	0.17322437502827	4.46027295707568	8.18553337853227e-06	1.68303685777141e-05
ENSG00000095397.14	151.888560107827	1.0241515685173	0.147641815945183	6.93673104710084	4.01276730630038e-12	1.07009614874206e-11
ENSG00000095464.9	15.2238983464261	0.0593863507076705	0.435561589709755	0.13634432445534	0.891549085178198	0.915576714341766
ENSG00000095485.18	593.145647674513	-0.236496264184598	0.0677546622081453	-3.4904795696283	0.000482154476691354	0.000883410551253286
ENSG00000095539.15	119.689007257973	-0.10986427288012	0.154618122461736	-0.710552366895465	0.477361669282317	0.548256149557821
ENSG00000095564.14	1888.81969126748	0.226520486444463	0.0485630837574488	4.6644584511114	3.09430841808643e-06	6.5090217927005e-06
ENSG00000095574.11	728.405321390104	-0.196422046064625	0.0627879249003643	-3.12834110024053	0.00175796036454798	0.00308537138750126
ENSG00000095585.16	401.302874301327	0.530869192721746	0.0861734957760397	6.16046950330814	7.25295825887468e-10	1.7847166951613e-09
ENSG00000095587.9	298.937411406888	0.0286145222850484	0.0995116809734677	0.287549381189508	0.773691696875949	0.818042956156939
ENSG00000095596.12	11.3238435853285	-0.570808010648222	0.773743606660563	-0.737722426052474	0.460683141445486	0.532105849418517
ENSG00000095627.9	4526.14479304595	-0.203036473110603	0.0419090026386825	-4.84469828263578	1.26804226368929e-06	2.71933867137241e-06
ENSG00000095637.22	304.518975595251	0.648581428421473	0.102176773954113	6.34764049912897	2.18642271818711e-10	5.48642890339346e-10
ENSG00000095713.14	25.3229932492709	2.97274547289806	0.421978121781906	7.04478578260151	1.85747045748493e-12	4.99764125114312e-12
ENSG00000095739.11	253.417113246431	-0.578825195442602	0.139253562123246	-4.15662756928485	3.22979858399679e-05	6.41229886237019e-05
ENSG00000095752.7	99.0505739497078	-0.91888063725599	0.194870222972715	-4.71534656880159	2.41299670045892e-06	5.10061638135827e-06
ENSG00000095787.22	9144.38328264558	0.575098402024708	0.0237639788065397	24.2004256402738	2.20188671675054e-129	2.73234124396772e-128
ENSG00000095794.19	598.887271767076	0.949822741664961	0.0805639152636647	11.7896795178888	4.41216778194601e-32	1.84301177376655e-31
ENSG00000095906.17	1287.45430928399	-0.0696655509949957	0.0607963604005931	-1.14588357816097	0.251843326928698	0.316935189590934
ENSG00000095932.6	72.8179056514886	1.90999527540748	0.229297414218715	8.32977241333232	8.09979121356357e-17	2.45993201912692e-16
ENSG00000095951.17	256.477031673266	0.476435283741676	0.099390066176589	4.79359056764466	1.6382244981866e-06	3.49215702474712e-06
ENSG00000096006.11	35695.9711906674	1.32170575728633	0.0449199131680487	29.4236044567079	2.74060233267344e-190	5.0665550916372e-189
ENSG00000096060.14	64169.68107173	6.03739184756382	0.0412483349717359	146.36692248792	0	0
ENSG00000096063.16	2688.13556573785	-0.278920622943655	0.0346265964131205	-8.05509786800667	7.94152406803257e-16	2.35305728741929e-15
ENSG00000096070.19	2010.7126517036	0.90922050057571	0.0391027401211614	23.2520917398232	1.35488064178257e-119	1.54735910086447e-118
ENSG00000096080.11	1586.17088952203	0.894907591978114	0.0493609701674154	18.1298622969301	1.85222383646385e-73	1.34718864368205e-72
ENSG00000096088.16	176.211384703819	8.0596599171377	0.72883784095908	11.0582347186199	1.99994862165705e-28	7.84740619826804e-28
ENSG00000096092.6	698.378923959993	-0.0112392884756989	0.0623532865725309	-0.180251741223377	0.856954939966376	0.886629373823586
ENSG00000096093.16	453.714122058156	0.306833732188592	0.0846613572865665	3.62424773264624	0.000289803727054341	0.000540625149907888
ENSG00000096384.20	104425.052981163	-0.30136813938049	0.0319137309004313	-9.44321240035328	3.61522257180886e-21	1.2253022216595e-20
ENSG00000096401.8	4188.23174775683	0.202574768503758	0.0371684104313915	5.4501864931159	5.03170283353413e-08	1.1499633689163e-07
ENSG00000096433.11	12774.7337691659	2.79643988136326	0.037746718070404	74.0843184339213	0	0
ENSG00000096654.15	469.081960767487	0.296155065187608	0.0814328656544508	3.63680023793221	0.000276045844182383	0.000515780763989379
ENSG00000096696.14	7137.91195228459	-0.0139378981377575	0.0372804288207709	-0.373866357727944	0.708503747014153	0.761584205730585
ENSG00000096717.12	1511.88695716395	0.0226853698321555	0.0448468149664131	0.50584126986822	0.612968084088257	0.67558018735731
ENSG00000096746.17	8362.62773085901	-0.361116328880427	0.0401353640621531	-8.99745990396916	2.31000148781759e-19	7.50750483540718e-19
ENSG00000096872.16	784.544953883514	-0.215534912989433	0.0694258848020735	-3.10453246082354	0.00190580014087234	0.00333515024652659
ENSG00000096968.13	148.198763938677	1.09491602543716	0.14626948966145	7.48560775026572	7.12168013865766e-14	2.00236968796993e-13
ENSG00000096996.15	8.86963861423084	-0.416288775803491	0.615069341527843	-0.676816007069094	0.498522700731592	0.568464776728266
ENSG00000097007.18	5055.51671251098	0.72278864505617	0.0365094300046999	19.7973138710499	3.13996558353964e-87	2.68568129246187e-86
ENSG00000097021.19	693.519300255702	0.24793023412047	0.066859812278109	3.70821014407255	0.000208729406322312	0.00039294996586032
ENSG00000097033.14	2660.49074809301	0.366801640972138	0.0369486676624318	9.92733065027647	3.16617956032704e-23	1.12135760543376e-22
ENSG00000097046.13	1372.5521984553	0.420352097089827	0.051384008374913	8.18060152144638	2.82430424564899e-16	8.47163746410877e-16
ENSG00000097096.9	136.086781030603	0.179018167995332	0.144119219472152	1.24215332730083	0.214179996151141	0.274371224741022
ENSG00000099139.13	85.6250797433537	-1.47599351407966	0.229586841229888	-6.4289116317504	1.28520810352632e-10	3.25408617649294e-10
ENSG00000099194.6	32176.0071120459	2.29602098869765	0.0274642381396423	83.6003888774741	0	0
ENSG00000099203.7	698.601782519945	0.647691330323872	0.0749566327207656	8.64088082420542	5.57812805405748e-18	1.75230948911273e-17
ENSG00000099204.20	2729.78279463404	-0.629492399480876	0.0430766039729439	-14.6133246686822	2.30966212675269e-48	1.24336187261087e-47
ENSG00000099219.14	714.747509047062	-0.929264456956959	0.0704369423218156	-13.1928562814566	9.64599972362388e-40	4.55641451747097e-39
ENSG00000099246.16	4647.18532527461	0.733348463715677	0.0357060653078391	20.5384843553365	9.75598000525649e-94	8.94328084290509e-93
ENSG00000099250.18	3970.19006615392	-1.40286447569407	0.0436858911257832	-32.1125296873274	2.94746219384708e-226	6.62231951084313e-225
ENSG00000099251.14	20.6894407107268	-0.524293878864472	0.345447831708749	-1.51772230345481	0.129084419046681	0.174514848869229
ENSG00000099256.19	9.83544186229079	-1.79358276906151	0.591471199950089	-3.03240930279084	0.00242609992013591	0.00420396011724098
ENSG00000099260.11	236.487102815477	1.84696215696547	0.111654842535183	16.5417111791052	1.83728331560273e-61	1.16534752376342e-60
ENSG00000099282.10	680.218343467234	-0.0720622319580218	0.0650056528926299	-1.10855331423326	0.267622927582612	0.334134652536892
ENSG00000099284.14	2033.71551613035	-0.629568036828222	0.0540112615068072	-11.6562364822543	2.13262020667235e-31	8.83045670034765e-31
ENSG00000099290.17	2934.86093919876	0.831828839529945	0.037133303082951	22.4011539633775	3.83515212967855e-111	4.08065919873806e-110
ENSG00000099308.10	288.415654472355	-0.571570523361778	0.109645975408958	-5.21287280476945	1.85938392945788e-07	4.15422223432355e-07
ENSG00000099326.8	1693.69701248772	-0.0300994303418921	0.050526923339773	-0.595710729099528	0.55136848942922	0.618810757776366
ENSG00000099330.9	730.450253138852	2.5316689951325	0.0707511926861958	35.7827041356217	2.05203691993979e-280	6.1403969635856e-279
ENSG00000099331.13	1878.23538258383	1.03422093834622	0.0584963416094346	17.6800960520139	5.96944245639372e-70	4.18890910962924e-69
ENSG00000099337.5	134.27199222119	-0.0725614261314995	0.139098216042739	-0.52165605135586	0.601909829468303	0.66552713001963
ENSG00000099338.23	168.979908529096	-0.952865938994249	0.130906733700572	-7.2789681023879	3.36383199540491e-13	9.2657647320559e-13
ENSG00000099341.11	9284.41161859226	1.24282417219097	0.0304524937024678	40.8119014598221	0	0
ENSG00000099364.16	1062.72644425753	0.109722285310007	0.0525533098311078	2.08782825787043	0.0368133295699896	0.0552824086353947
ENSG00000099365.11	5.1229371659683	-1.64819646039866	0.904881246272663	-1.82145056844511	0.0685383942469332	0.0980757994505013
ENSG00000099377.14	63.636565332581	-1.24574277981516	0.225628001681645	-5.52122418551963	3.36645928878798e-08	7.74534370425486e-08
ENSG00000099381.18	967.305666912257	-0.13953369397412	0.060396447216015	-2.31029639003534	0.0208717506588585	0.0325573825047269
ENSG00000099385.11	507.742675316392	-0.927453460549376	0.0773132626797977	-11.9960460650915	3.72678812998797e-33	1.58563536811551e-32
ENSG00000099617.4	43.034635181974	-1.67812543844228	0.265346994832334	-6.32426773667682	2.54436238657434e-10	6.37498089037465e-10
ENSG00000099622.14	5466.70444040735	-0.687272641481838	0.0405366111552971	-16.9543684559341	1.7867084877112e-64	1.17360954026356e-63
ENSG00000099624.8	4178.53185161276	-0.297578702671458	0.0364182582107821	-8.17114044689147	3.05487747097214e-16	9.15360894888044e-16
ENSG00000099625.13	126.40155086274	-0.229123314038906	0.156223199316741	-1.46664077448805	0.142473801905659	0.190689079797037
ENSG00000099715.14	3.5416722604149	-1.33042482231738	0.936154990439559	-1.42115871399959	0.155270624106311	0.205949302350395
ENSG00000099721.14	11.30299131012	0.224098500762975	0.49687576762122	0.451015153819719	0.651978627221368	0.711181284175952
ENSG00000099725.14	209.402955391651	-2.74137970658436	0.162086395451215	-16.9130771213274	3.60388632878266e-64	2.36100758206146e-63
ENSG00000099769.5	7.44970541451525	-1.9887040349332	0.68047499042563	-2.9225233299012	0.00347207608614899	0.00593591870299933
ENSG00000099783.12	13514.7990301793	0.0308552597030151	0.0308079539852001	1.00153550339103	0.316567984638108	0.387190583395904
ENSG00000099785.10	336.643935146544	2.28065160754627	0.099534472942832	22.9131831426502	3.4331919181255e-116	3.82662649532008e-115
ENSG00000099795.7	2623.21563703332	0.286715494145757	0.0501154729514994	5.72109724322532	1.0583829588711e-08	2.48527323993663e-08
ENSG00000099797.15	2925.08085814925	0.206283622039053	0.0355486140210981	5.80285976597073	6.51933143639197e-09	1.54340408880798e-08
ENSG00000099800.8	3246.37255847137	-0.363130953179585	0.0460154845367006	-7.89149471826082	2.98588470402536e-15	8.71878333575406e-15
ENSG00000099804.9	1714.78230762038	0.461829652557211	0.0453177808637565	10.1909149952787	2.17705416515103e-24	7.90138635172005e-24
ENSG00000099810.20	1438.81465230431	-1.12189332144521	0.0509947621375819	-22.0001677509228	2.86915472459347e-107	2.96727475383619e-106
ENSG00000099812.9	14.231869654257	-0.0778023984904682	0.413404098044854	-0.188199388584742	0.850720351763487	0.881551886974549
ENSG00000099814.16	2971.76659429645	0.54168199584983	0.041615693433654	13.0162914794009	9.88566645657022e-39	4.61385121341892e-38
ENSG00000099817.12	4583.71432777199	-0.0856892519091515	0.0443562746092747	-1.93184059445863	0.0533791838960112	0.077939318328347
ENSG00000099821.14	1605.424522809	-0.456767470652104	0.0484803669912383	-9.42169993751602	4.43843069944955e-21	1.50048321305055e-20
ENSG00000099822.3	592.564928347149	0.0861767927681598	0.0766935352906865	1.12365132786655	0.261160972134472	0.327132433291507
[truncated: 17,933 more rows]
