# Supplementary material for: Parp7 generates an ADP-ribosyl degron that controls negative feedback of androgen signaling
Source: EMBO J. 2025 Jul 18;44(17):4720–44. doi: 10.1038/s44318-025-00510-4 (PMC12402299; doi:10.1038/s44318-025-00510-4)
Supplement: Supplementary file 3 — Source data Fig. 1 [file 44318_2025_510_MOESM3_ESM.zip › Figure 1/1D/vst_counts_RNA-seq]

Ctrl_1a	Ctrl_1b	Ctrl_1c	R1881_3a	R1881_3b	R1881_3d	RBN_2b	RBN_2c	RBN_2d	R1881_RBN_4a	R1881_RBN_4b	R1881_RBN_4d
11.247269812209112	11.261505035389973	11.2666832134775	11.333932485713255	11.311975486443917	11.364191160458843	11.269654711886112	11.216961192145083	11.236781475033485	11.28314185390181	11.248581832644133	11.28601741254507
11.708294944573296	11.760577203562935	11.785211143232587	11.915159267271825	11.91267303345786	11.956044451552673	11.793491882252267	11.731300397940096	11.714923506029864	12.175945865196963	12.220163901341023	12.275229961439782
11.25400966676476	11.231744050499294	11.273720976099513	11.460575305740106	11.463326971046984	11.470366552110258	11.2408989728628	11.214649652963296	11.251751400874225	11.33033313941021	11.306799045126215	11.34641437315769
10.942728653773266	10.87587919093837	10.907152823010266	10.794881038155415	10.80023211818955	10.789635649827748	10.905796564667591	10.903598924385484	10.911977962514884	10.701728201943673	10.725112746769154	10.794607704487152
10.123510873212469	10.063739000460703	10.122558651314842	10.063739000460703	10.105227856227513	10.156887320876006	10.137694775555218	10.130312821343525	10.156299228790996	10.063739000460703	10.132546876317734	10.137417938837377
11.97190805865541	11.988430972490296	11.9760926795888	11.8710955484877	11.844419508358468	11.861297001841976	12.027113212616737	11.954451354949015	11.983925149848206	11.70454165514429	11.6974603383257	11.736218885477529
12.287163278577014	12.272230888723904	12.270456042160575	12.141532030012488	12.18669447306691	12.199195691684256	12.345182710622899	12.210106361591322	12.270210797810494	12.434970844067161	12.454953609666864	12.444609366948134
11.870190431777322	11.84998947611983	11.881031561308642	11.976864718502583	11.977353546824947	12.022074163328279	11.870235466314385	11.815568525849876	11.8341813663402	11.699748644599113	11.710956189549583	11.816606679427018
10.726220773095333	10.764868024197398	10.677450174736741	11.03627714108042	11.083758351870507	11.012073686011309	10.747218429084656	10.716149493823945	10.722991423490434	10.948745018658665	10.988831332370511	10.96634117092371
12.403611314821715	12.384189367457644	12.390735533143502	12.366015624063182	12.358528279087023	12.345253833991817	12.393694836430402	12.401046601531625	12.355952521602326	12.76386481681297	12.742011992623539	12.757079960344383
11.962282042626908	11.995749407953127	11.973347466388423	11.727451401029393	11.733626068701625	11.740775666401914	12.067740513484004	11.972196498055485	11.968987317679387	11.714069377131938	11.74545189345675	11.828184020508896
11.113878480863606	11.095714613586248	11.128817192798715	11.182760201478539	11.183717324043192	11.221163388250055	11.11074616965423	11.149998238245658	11.145283324258667	11.254545018856634	11.27420164716033	11.305585675998518
10.645474143258486	10.635408583007774	10.588616443066346	10.75013586831289	10.785520468292573	10.749447824149547	10.643779938552644	10.580968777243255	10.584595175390053	10.765300377668307	10.82723772259462	10.80695566564821
10.346827788209765	10.346899964613467	10.298773895230426	10.173268080940009	10.156498120771369	10.135896391081543	10.28541249246905	10.326904144609225	10.315254591104921	10.181138403082002	10.161038813216747	10.137417938837377
12.15602033592749	12.084844131725617	12.111505757986713	12.563028274688246	12.613928533020799	12.59488396887424	12.098940578285724	12.143326948053591	12.129758575605202	12.547926610838909	12.586897578225855	12.548177158074582
12.667437411971115	12.625154378404048	12.629114156864883	13.230235263423053	13.216386034074128	13.223992512401319	12.670464526897584	12.650254840220319	12.627864406475206	14.428572685156606	14.460508422664558	14.488831255855414
11.836970556447572	11.853268462569131	11.852198663975834	11.80960940886245	11.858752854040867	11.869945498385905	11.887429109950716	11.885869498440844	11.887116072199461	11.756017316386256	11.777319470580679	11.783083094923489
11.006995344889637	11.01909437694576	11.069705239578857	10.89261332490641	10.886488820246896	10.847865748277954	11.069876197377226	11.028689228315784	11.078547752241414	11.127245359333836	11.0576651181925	11.058295087694065
10.252632823137649	10.247113932282684	10.20164035909939	10.063739000460703	10.122411081478162	10.147056284376072	10.268364127304727	10.202282514836291	10.224003099623431	10.063739000460703	10.063739000460703	10.137417938837377
12.999281797355343	13.051342375974214	12.992590016962549	13.562296291366632	13.581494071501046	13.590277878162313	13.001212985966786	12.95566064238599	12.94071826523165	13.208398851328559	13.166326075243555	13.257647088299528
11.896886829596584	11.96584230596297	11.976435408488035	11.566634829548148	11.539313302293795	11.552897607526798	11.998339087058582	11.908949104908762	11.938564958518189	11.530031033911046	11.578864705998441	11.614900140791347
12.988536082496132	13.048349038030597	13.016894363499702	13.51028899213139	13.518935029532468	13.538640850561118	13.018230174813418	12.905144483229972	12.95383901831058	13.827227002873654	13.849898403892443	13.912035574642548
10.452256731024493	10.52157963548124	10.500298377061492	10.35310999431435	10.38711112794672	10.388462718347384	10.597459400474813	10.549192197321283	10.551282428856222	11.267925370115693	11.26632191168134	11.28601741254507
10.216068102521241	10.231155401193675	10.240100342352427	10.182039196624107	10.213267414616915	10.213894460891781	10.29345926793076	10.251921473621048	10.29027043081556	10.202632530966625	10.1924362733795	10.211048889962752
10.063739000460703	10.106988368089015	10.063739000460703	10.108463008930391	10.105227856227513	10.063739000460703	10.063739000460703	10.140609554424318	10.156299228790996	10.168750009851504	10.112395821582462	10.063739000460703
10.123510873212469	10.15022802258037	10.146916789146786	10.141197053661235	10.122411081478162	10.063739000460703	10.149132658139203	10.140609554424318	10.16513017415035	10.13800119134848	10.148007101298967	10.063739000460703
11.00787765760235	11.079735666483534	11.090109224537427	11.01501245594805	10.972664502203584	11.056085743913373	11.083162027238657	10.986371464067606	11.04115380617534	11.748140862273855	11.81104582018331	11.804917421206316
11.27263832963062	11.191327481171726	11.20574344633658	10.738806610014015	10.758665627693778	10.723307522437782	11.188053530089931	11.19889847473084	11.191110363853522	10.630567825999634	10.617266772368628	10.677800342873919
11.016649628111221	11.084813057391933	11.033213092393853	11.469765651804394	11.45803248906492	11.485082272520888	11.074882096765958	11.037183225571283	11.017236424418837	11.685945227263847	11.67842084635445	11.695584680478529
10.136941677911897	10.19344827041297	10.15673137668461	10.108463008930391	10.063739000460703	10.122657309859086	10.17669183139935	10.191188026070064	10.18790455250342	10.154686219332122	10.063739000460703	10.11584070799601
12.050716312826516	12.095343806657198	12.085363648548446	11.780213671318236	11.81290154864028	11.792200803675753	12.135786826420604	12.058994251425155	12.070959460484858	11.885523373065455	11.887950998308675	11.912528056455477
10.317022310303642	10.30036907774239	10.279669560203724	10.19020217211619	10.21890663274122	10.165774330092106	10.319621840225606	10.335149186139018	10.318622093443315	10.202632530966625	10.217539830165448	10.201542260358885
11.603558617644747	11.616889660352676	11.628270472247406	12.277204730914775	12.30282534543947	12.301645536423933	11.608747880891983	11.557958282140326	11.5329483315925	12.178745807928124	12.19432527259012	12.23849593502703
10.940814273633146	10.949744439225853	10.945907502757587	11.00019703129477	11.013326199090796	10.989605768132172	10.953427418409795	10.909399908580362	10.92428592705913	10.908161531745456	10.89093754043965	10.943453234364563
11.399437947157624	11.40501015910612	11.430540171190817	11.859828048033727	11.866602307985604	11.821016204137063	11.423357684780175	11.39888051410126	11.402026027505052	11.751429060225325	11.81104582018331	11.809237168277596
10.365045847603167	10.375022134122451	10.34540013881706	10.462508081983852	10.394933545617372	10.416394771506994	10.382649755539674	10.370678371123665	10.404351172551012	10.386800712818978	10.433304595004653	10.37141023566024
12.0433551025199	11.973664802055337	11.992438899239191	12.56707267912992	12.56913264105229	12.541934154734713	11.991577061018804	12.04798097652413	11.97477989197934	12.438038045647886	12.431042925433806	12.420383618169282
11.830216433132795	11.840926495561218	11.807038005581466	11.492705326259042	11.45324511941916	11.477749325918824	11.805172749701681	11.835416016825663	11.818073342469704	11.619511532989918	11.611114880484887	11.610531185968467
10.8405533306133	10.862644043697285	10.817576533316856	10.916237715492889	10.92041536497148	10.918177115205207	10.832691416859364	10.830187999605307	10.817417993463419	10.805631576079662	10.84766550282766	10.80695566564821
12.930762181926953	12.918825439139525	12.8824191974023	12.864602178743358	12.885265189848674	12.803071570899242	12.929926511574273	12.919209723951566	12.905675031466009	12.678719784541048	12.669705659871179	12.648901156036686
10.362087821230118	10.356578485558382	10.405934582318798	10.472291197271836	10.458300293395334	10.501025171083398	10.340063901819093	10.373057966596656	10.41174813120097	10.593743851879333	10.635727890894628	10.589625975820223
13.361387678992777	13.280834931388146	13.342685325310137	13.237565511265142	13.241438164442137	13.244827615273737	13.315225914630838	13.371461519016796	13.35917134446943	11.92200966925293	11.942624251195907	11.982950697068537
12.534927104845316	12.59196077773767	12.555189114115059	12.448432776268112	12.4568056040523	12.46998638671327	12.557117532508276	12.503149373117989	12.48515653525063	12.50270705673494	12.51370884619787	12.54469909023284
12.668902425641509	12.66262827230178	12.650838491078796	12.35689619151308	12.37165621491867	12.396454828870066	12.676210420560034	12.714990837715686	12.716732968156123	12.25655167211641	12.276311610551334	12.296787091992872
13.019392133352499	12.995763956653072	13.016421855523335	13.206104971349266	13.218830020656492	13.236746673746115	13.043047358818217	13.006440659258576	13.012494540678574	13.36452038947344	13.396826416067013	13.431325780961693
10.595379892103653	10.622502873621412	10.5981989292736	10.428860235009079	10.38711112794672	10.42362968410667	10.600788516601561	10.614770495048097	10.563204905024755	10.341205522152746	10.320878399015758	10.357976560258802
13.021986933950236	13.048349038030597	13.06533437856251	12.841865856901103	12.884576059934444	12.922208159894119	13.112327194205886	13.06586415564584	13.093074174726128	13.158247021819735	13.221030136389237	13.259311134695698
10.210097291988015	10.261784385033826	10.240100342352427	10.21201242935744	10.18105892033471	10.188693234417157	10.1987286912708	10.247964726360824	10.212946975012438	10.181138403082002	10.201315661469518	10.201542260358885
14.028680594607058	14.051106778567101	14.064678142600684	14.229140391244288	14.25907105755404	14.205113830438785	14.122651471269052	14.035024109136053	14.052970584701944	14.813634073320287	14.867211947206702	14.890456760560788
13.046718353958429	13.052836644089266	13.068373251255347	12.992968612954673	13.045646888822173	13.018575699278175	13.055696172959582	13.03805897862274	13.04620297230783	12.701610723247411	12.720557508525536	12.77455419871942
12.188192121712774	12.22488385756277	12.212211983904051	12.11196557529217	12.065189921240105	12.05351251835796	12.230381367702158	12.221997531762083	12.19717516770831	12.159491125214762	12.122794094168924	12.122117644770487
11.578157714965341	11.584952417886083	11.575332611157114	11.084528485328638	11.058519539757185	11.039744735558042	11.652561543536306	11.58264391582997	11.588305835820126	11.137859536482596	11.10380106480547	11.127455016888975
11.347533337526821	11.358530596428263	11.406742311909325	11.372758378649314	11.385567659204735	11.435411898165349	11.400462778926098	11.386283406173366	11.362869055487929	11.584415014266709	11.596393582103977	11.650674351193938
11.436606876793077	11.46166451624421	11.447911229473219	11.525658144101468	11.55885260899985	11.585793003243579	11.457083321424092	11.473720284083434	11.464224021271392	11.535590184885567	11.515608983703226	11.475820212827514
10.27489108438572	10.252131799696944	10.235137337729467	10.126985767659603	10.165348026948738	10.156887320876006	10.217634104681492	10.243920629003428	10.234341482467787	10.116253197551774	10.112395821582462	10.063739000460703
10.776274997197875	10.782587266293623	10.744657740933784	10.526556011760515	10.424502234506328	10.439959541851014	10.727636908591187	10.759490576890808	10.787420518344415	10.331141765270415	10.301848721109824	10.357976560258802
11.629349549847625	11.699815761089623	11.678871235720026	11.883542081709551	11.867347254226543	11.870694661314557	11.67687025079171	11.625373152226556	11.669432991843925	11.908237004395916	11.956996356677118	11.987222980859235
10.247856489542237	10.207127271858527	10.287508696339032	10.108463008930391	10.201294599396233	10.135896391081543	10.305022694277463	10.226738650848906	10.257781978975311	10.364879753256467	10.423670551561367	10.366999427309244
10.43837278318877	10.383839902441105	10.459286653154315	10.462508081983852	10.414928017721756	10.446740376017953	10.412429297204799	10.429451588642538	10.442102832583679	10.419028779337344	10.420400151815121	10.462689195763238
10.232714875793205	10.213497567820268	10.21929658134024	10.21201242935744	10.207406195381427	10.195447757501428	10.20531222300566	10.179027793177466	10.224003099623431	10.181138403082002	10.161038813216747	10.201542260358885
10.56314787789747	10.507286237278121	10.593430320851793	10.153176276750324	10.173485514318381	10.208008704342	10.62032622956151	10.632783551366385	10.590995035989488	10.482405150993264	10.502671274428721	10.513158173292
10.136941677911897	10.12490055285362	10.165603519547858	10.173268080940009	10.165348026948738	10.135896391081543	10.137694775555218	10.149680351806174	10.16513017415035	10.245543238498591	10.232203433774643	10.265374858977125
11.935146714450351	11.878787545398861	11.918930602679891	12.517985225807198	12.53775943114259	12.541934154734713	11.929766608762932	11.909258052447331	11.933304364960913	12.64233201838491	12.672473358104535	12.719001364758492
12.918075943788075	12.872949628217855	12.838001655052238	11.531440360010253	11.469121087176639	11.483515080544288	12.90190733958507	12.845435061169384	12.894305832014718	11.248307274837957	11.19805225272463	11.280071268696837
12.372710505055833	12.292383580677665	12.320990127983745	12.59801459766955	12.632063070411485	12.661058511242233	12.3320872448921	12.320843549962119	12.291642913525404	12.61472584981826	12.600956293008908	12.640488992950914
10.283159050937066	10.213497567820268	10.207767292274733	10.253357982022402	10.262562041711472	10.245230346481087	10.223437680270884	10.23120027995131	10.200999777158676	10.237812890368376	10.217539830165448	10.271976343667228
11.17422479947148	11.131652715990526	11.191273659894406	11.547472206425129	11.559820664943665	11.517991836755504	11.200455437840557	11.1412784833883	11.19796556102323	11.776770226114552	11.811582127294475	11.808004532266542
11.33646090489069	11.32895402659303	11.288276546157121	11.317133415899551	11.367801244371334	11.342915392085763	11.327965304723048	11.289236881396361	11.313102791197005	11.244126500481535	11.179954683846349	11.22276673330631
10.373748195859596	10.353388723970678	10.363144727873935	10.65133586020286	10.627516015751535	10.651821858374046	10.35907851349199	10.312549066480113	10.29400714037075	10.74220868076731	10.682134867975916	10.729145378405903
13.29521576103573	13.295569744710384	13.259618998438459	14.050741433552902	14.04203306430258	14.042602950943653	13.285250771074871	13.25451642947162	13.284730663769631	14.38322163250821	14.334152583478321	14.37163285236075
10.955059847498747	10.956658915177492	10.966835709703885	11.233238397087794	11.228601014924077	11.242528670902184	10.964895916273859	10.961279919349378	10.968116234817959	10.988734735099573	10.985235261238179	11.026136101039327
12.792818240026124	12.825697557669052	12.772903044439754	13.2160911528946	13.2286984490103	13.247779044731924	12.793186132455247	12.686938206747191	12.762285778492313	13.442685942047403	13.46834344350295	13.544136080234418
10.491148794919965	10.483811972249113	10.528623932942308	10.29589052086886	10.28694833242781	10.291707243764868	10.511840276046414	10.508604806003481	10.4963369317125	10.488850268666539	10.528449314726743	10.527773300175234
10.997227222915823	11.016356964693376	11.024886985427944	11.146415223648106	11.131433192126224	11.17268994425712	10.98086683770117	10.959733712950367	10.984819939032958	11.414234388151186	11.395655799706066	11.422656708019941
11.643897301704529	11.709085702056923	11.686731538960055	11.788092298571595	11.753841586717563	11.729881788368079	11.70881254658254	11.66201830358029	11.614309579713733	11.74418297290801	11.696279412423271	11.698292686087067
11.691407426448867	11.683886507684695	11.680184971837738	11.313598275550982	11.30462293646206	11.297111915408319	11.715545535357059	11.719431385414005	11.720801885848196	11.305046500373836	11.317711687582456	11.373964627827176
10.337257898975553	10.340256987549946	10.408429727795712	10.989160695045813	10.982364156324984	11.062536045911784	10.349731341488225	10.380087747457386	10.406834880448418	10.665034102495923	10.591598100929604	10.694714955614215
12.686980666091044	12.654905622644918	12.638466993385228	12.895739142700489	12.908663501393821	12.935337667537539	12.640931100615651	12.715158101446361	12.70720400161459	12.797498844917497	12.817685198768531	12.785984390527668
11.812558387714928	11.809087024675563	11.837714524752199	11.98986771704897	11.982453873695134	11.995941859105887	11.847596684264996	11.787222558435317	11.813043779871053	11.85215614322959	11.888454516827402	11.909694464389485
11.407554609658636	11.381719451981041	11.34684893532058	11.751984436122743	11.741505679350455	11.789801470532225	11.364234764043115	11.382376663622289	11.374942928070269	10.973261006571132	10.968239398067789	10.998139764864401
10.731407697360517	10.709964789647	10.717123908562954	10.841755904500506	10.806915680390485	10.861441773940006	10.734232180830944	10.735546407802989	10.698651361210734	10.793060731069302	10.828716643957746	10.78564736117053
11.307604966648086	11.325032285001303	11.32527941793817	11.316427376762295	11.377008881109704	11.445747548159694	11.318371723363347	11.328139415345136	11.303340657496664	11.608427705913448	11.647417468195323	11.63863566448169
11.679710715611773	11.727863703311693	11.691509128561588	11.663013517193125	11.691263913914907	11.643880133025005	11.656805473936659	11.712179465019853	11.720801885848196	11.735561973717278	11.7380627414815	11.713075978119424
10.528592144183774	10.574642172180695	10.555267399244345	11.033408821002142	11.058519539757185	11.043859376058299	10.571764478806099	10.5431793713232	10.531910330379457	11.037434499143659	11.034208324925217	11.065836904283499
10.123510873212469	10.17814038080779	10.146916789146786	10.141197053661235	10.122411081478162	10.135896391081543	10.106440503679993	10.130312821343525	10.122285252236434	10.116253197551774	10.063739000460703	10.137417938837377
11.424740261819	11.430759374535603	11.435999010455415	11.211482392559592	11.219255126129479	11.24714015962356	11.425098499834489	11.4098995911097	11.423528725348254	11.415119964551707	11.49463660363194	11.444917216354662
11.39360173302986	11.326341215129338	11.399440863615988	11.39393388588246	11.370110822143722	11.388472370008706	11.377665013042403	11.37747256652036	11.384048815356529	11.304061166382409	11.313528477076792	11.35290891126694
12.107484805251753	12.037377983165236	12.079059787496123	12.286577535420193	12.298584612814155	12.260684983769334	12.06201555554616	12.129391397125861	12.099002420258058	12.043715095989706	12.074679511279834	12.023481244901921
11.656881174124049	11.670125802220753	11.60515002506616	10.654638107983473	10.637836418918864	10.629852496535223	11.622893058828026	11.637459686803528	11.646896065086384	10.434073344281975	10.374707100484102	10.37141023566024
10.106005608314586	10.12490055285362	10.15673137668461	10.063739000460703	10.063739000460703	10.063739000460703	10.063739000460703	10.130312821343525	10.105138872340925	10.116253197551774	10.063739000460703	10.063739000460703
11.727550466534993	11.765869670844308	11.746960963729641	12.009316315865698	12.04565312854561	12.08387595071301	11.733314360572518	11.719069847913154	11.73908849617383	12.155700475386379	12.17319772840697	12.282454984665863
11.016649628111221	11.045106880699851	10.935698668967607	10.836837637383896	10.866387310595359	10.902680241669847	10.9855047231534	11.007800394805688	11.021408912705839	10.944338896467787	10.952128473232873	11.012921928528021
11.503072690393562	11.538236396386322	11.539764742857804	11.601843670977429	11.648204225197622	11.61914803218358	11.519943083605838	11.530586537765915	11.513532745611355	10.905068343629331	10.948363663962487	10.959259325055916
10.197354770883294	10.19344827041297	10.240100342352427	10.163728914139533	10.165348026948738	10.165774330092106	10.211602020866637	10.235545578728493	10.212946975012438	10.116253197551774	10.063739000460703	10.137417938837377
12.698492151517748	12.633721177761801	12.628905585340066	12.627785104825323	12.646275991397237	12.660445133782979	12.583059045565403	12.687279632861697	12.667205958834607	12.45969098424092	12.417090040752353	12.452836787120154
11.214249744473365	11.193576873407569	11.194738968225495	12.058895195073227	12.115055911527843	12.1017532640176	11.155170920197515	11.161089177847009	11.210181334587245	12.319153273866373	12.262873866049997	12.274803720899987
10.190502577144905	10.169658059995855	10.195227333669731	10.230993937425072	10.21890663274122	10.213894460891781	10.15920852946428	10.15788025119449	10.18790455250342	10.252956434976108	10.18289516260838	10.219976258831526
11.625091258027526	11.622375333628394	11.618155065446746	12.173833932882383	12.170105912836943	12.175000113978507	11.589942829515383	11.62615678305501	11.632075343278277	12.22454461995815	12.2386391799562	12.229700783144706
11.53279217676871	11.491150044444701	11.533807978653774	11.282671247580351	11.302776367615145	11.293983058627653	11.51301550808989	11.533566819380994	11.570314194771818	11.306030869058105	11.283747946030347	11.306554127724194
12.241062885033632	12.168763793243436	12.231167532917613	12.270288620410298	12.300176486470566	12.220962655089291	12.235407451549674	12.307331034723301	12.269129964006138	12.210063590017445	12.181210855642139	12.094494938829726
12.382832121258318	12.412021680011463	12.420029369621023	12.887171028670496	12.913903705836635	12.885361494302217	12.426018829210564	12.370968724141083	12.340421913248603	12.546514081789105	12.571798969580229	12.602311938371558
10.167252120350955	10.17814038080779	10.122558651314842	10.19020217211619	10.105227856227513	10.165774330092106	10.124125841489061	10.140609554424318	10.173250230643447	10.116253197551774	10.1924362733795	10.201542260358885
11.754161672010714	11.730133387772023	11.72820510021756	11.762884709874063	11.79406353907499	11.77449324522896	11.686086038249917	11.67184824495389	11.736198107612399	11.51479967956993	11.511446400781526	11.517025639112124
11.460502175302057	11.469111367459252	11.409537147126747	12.590593058136276	12.606142322044837	12.591661351901614	11.418118048924164	11.413705493649305	11.35706969705457	12.160909758327618	12.119027453135763	12.134997595456841
11.944620737259838	11.904964554833397	11.945558480091362	12.12012897049073	12.0888069332819	12.085769585768466	11.918844635835757	11.954153455324684	11.958354801396233	11.979442868789906	11.962699137004597	11.958643732152753
12.281593122535957	12.245471262407218	12.255929463666002	12.840005887054222	12.902042756976353	12.893154988770913	12.246280247468404	12.221030878243697	12.230728192822111	12.989134987337245	12.994909558760467	12.970935288208764
10.463449930515283	10.49890102833762	10.508034179368122	10.21201242935744	10.244472754995584	10.249938741009121	10.460792357481424	10.495322720966234	10.507888496317062	10.168750009851504	10.1924362733795	10.236447059325949
10.261838388913132	10.26643735001782	10.244926796812825	10.308418939276493	10.335407437292067	10.320237842794594	10.229036818311204	10.284343989055495	10.301302828365737	10.245543238498591	10.27000646462952	10.313312278461662
11.781021011333056	11.755261133028217	11.778383627230824	12.067403417148777	12.077840037472441	12.074683581024006	11.790974017022581	11.728792677191922	11.7595319504059	12.057621730768746	12.09362995720328	12.10035991104416
11.405241937973072	11.47082261690329	11.425053222641347	11.237837155426742	11.25352223994912	11.245824819974548	11.464932862348862	11.43904437152335	11.439240198243558	11.292160986540004	11.257492024726513	11.255922446062653
10.413983626018323	10.427216205708193	10.425405021183611	10.428860235009079	10.397499583168596	10.411486189309057	10.42011170695108	10.404606216152578	10.430731446398607	10.6560498239699	10.65358256349762	10.67994161900543
10.91052124283207	10.8802383847313	10.862201734185476	10.981039589436715	11.030040707283566	10.970099829197451	10.814350406854732	10.854603256333679	10.912931786420804	10.658309338953863	10.631679884939752	10.653702846773507
12.631582155469344	12.661087231606741	12.64115702197255	12.522427248435607	12.548591768219897	12.513750707675596	12.603819433791745	12.59823961815066	12.589056398757661	12.205048338410284	12.20378057897004	12.17518587460546
10.167252120350955	10.138643494139233	10.122558651314842	10.141197053661235	10.063739000460703	10.135896391081543	10.106440503679993	10.102177687264545	10.13544076259597	10.063739000460703	10.063739000460703	10.063739000460703
10.862148027671203	10.884572022320492	10.86323101340254	10.569138161821884	10.637836418918864	10.6743394070808	10.857155742026169	10.854603256333679	10.8585812169221	10.545678700699652	10.48917790484256	10.472640514559478
10.936971404585346	10.896361026688153	10.924407029583728	11.084528485328638	11.102221882537695	11.055276051412601	10.875506936575128	10.923306945003098	10.903339282950814	12.195419763014659	12.138989953042058	12.128335197859165
11.412739667171104	11.392203001662924	11.447372628211959	10.65955527741512	10.643647107542112	10.687977139250796	11.427993539629488	11.383843405827358	11.413658700661122	10.616146938460966	10.600297116567484	10.633185163864132
13.806518696906277	13.776795549324083	13.763176498942423	13.919341829695167	13.92519455610849	13.982033975706875	13.784282596793904	13.815557363289413	13.763667303786939	14.343415002877896	14.35850274715856	14.366097504292238
10.106005608314586	10.15022802258037	10.135775572104327	10.153176276750324	10.135594855425222	10.195447757501428	10.137694775555218	10.118097904996317	10.122285252236434	10.221212104297077	10.17251834691085	10.180216653922402
11.539459957618899	11.599765261718636	11.576291381505161	11.439448931218912	11.450041665269254	11.45330002839673	11.644978063574271	11.558374187184167	11.577450478899971	11.707953287910774	11.663934242399165	11.69964434483852
10.270632317083777	10.30036907774239	10.305990727251073	10.19020217211619	10.201294599396233	10.201871517556837	10.272757569385233	10.274096194366598	10.218574131056421	10.202632530966625	10.281143469313307	10.211048889962752
13.620997693457614	13.63028327044766	13.572266184580494	13.012100443296891	13.062884871264206	13.05824940198666	13.60081656821475	13.522662250106556	13.553238698525437	12.833200303324482	12.795618639192428	12.806552897175047
10.568379810300156	10.58352673281325	10.524950962746331	10.549344224515293	10.516383449980687	10.547358024937887	10.525637674229126	10.558069253655665	10.533705626751464	10.430371298749588	10.430121992934671	10.420043500333492
10.27489108438572	10.27543472576913	10.267341356878594	10.359896112880989	10.329032511777399	10.380409756640878	10.281276604853282	10.251921473621048	10.270568293497343	10.513682394650763	10.528449314726743	10.507172789060505
10.714388454942945	10.750599640942944	10.761574247218014	10.484191806471184	10.532907908751906	10.55086790388882	10.757419767017014	10.754361152219419	10.72799450095343	10.341205522152746	10.342829017791654	10.353358230791176
10.990950207379509	10.939760230495962	10.923458578849909	11.305063025587458	11.315023284552042	11.293983058627653	10.919994780826489	10.981866957992583	10.928033707469824	11.417772258185478	11.429177365608062	11.35198362922578
12.418797297331126	12.426771372605867	12.434800153815582	12.57988429793075	12.612668927155887	12.587784093063958	12.462810168875013	12.450734204267965	12.42042786721136	12.529805418409785	12.584835137958652	12.578405068595567
12.08169747958628	12.088918756301737	12.050300139984845	12.583130747364415	12.631441743656024	12.609185770153132	12.05626472633444	12.036592323771563	12.004676597910445	12.098949129755939	12.030082502264719	12.060741749737543
11.329634852422632	11.276053042696303	11.323461166250102	12.207336059729794	12.19073661692256	12.219257367338036	11.351872286966866	11.337380199165262	11.378366971489458	13.013001618519636	13.004944339814804	13.005242898487829
10.210097291988015	10.207127271858527	10.275640428626254	10.108463008930391	10.063739000460703	10.063739000460703	10.15920852946428	10.1852604680976	10.229253384090283	10.063739000460703	10.063739000460703	10.063739000460703
11.803224357133208	11.812901495868049	11.816439948636118	11.656834230146691	11.643269555251424	11.637519063807828	11.819206228641875	11.801478913362873	11.797828122479128	11.806613761138907	11.798644490655903	11.833025797927448
10.582063186388687	10.63060511902266	10.636325973008448	10.434240408804763	10.42919339523854	10.421234645032694	10.625099384882672	10.647759348148853	10.656655384349397	10.419028779337344	10.347012761565713	10.427506375627466
10.2572906701937	10.186034646219106	10.258686872112442	10.236857392780255	10.165348026948738	10.173945926602798	10.217634104681492	10.1852604680976	10.200999777158676	10.181138403082002	10.161038813216747	10.219976258831526
11.442770471893072	11.411657007861907	11.448449560615588	11.120783679474856	11.217240544755892	11.20893344810002	11.48266374273433	11.465155271635826	11.439240198243558	10.953126655933543	10.955875445395236	10.998139764864401
11.890835718917158	11.869128631100017	11.834258662966077	11.862437468842879	11.845557236825583	11.867319812563563	11.81220986915262	11.85977803108376	11.856828584415236	11.516412906614049	11.501672012113012	11.517025639112124
10.197354770883294	10.17814038080779	10.188484100287086	10.21201242935744	10.18105892033471	10.147056284376072	10.149132658139203	10.16542016770471	10.16513017415035	10.13800119134848	10.148007101298967	10.153972001099097
11.98919068607424	12.053862382280267	12.015902460658845	12.171116023489818	12.178281201131107	12.187008506091924	12.05762020389803	12.00494902720688	11.981222393163213	12.73770479466093	12.700388582353325	12.822562353561652
11.475781843081249	11.505599030669535	11.495833008095419	11.495688082439964	11.489933534095483	11.49495587642443	11.470504971354432	11.452408081016872	11.422436580438243	11.384584796035618	11.352187067061875	11.360281393350794
10.32733650876166	10.32289634094222	10.316426293084678	10.327970929079676	10.308903738527782	10.316849102761823	10.234451636064389	10.290917277407642	10.297683674893893	10.221212104297077	10.25206125725755	10.211048889962752
11.68467363819084	11.688124245526339	11.661211445535551	12.038315478688473	12.029738872450688	11.96890898254125	11.720012893246569	11.662397922419858	11.635235128779335	12.65053875911356	12.610248636878334	12.561312918628174
10.148263150077382	10.106988368089015	10.15673137668461	10.063739000460703	10.156498120771369	10.122657309859086	10.15920852946428	10.149680351806174	10.146530224379909	10.168750009851504	10.161038813216747	10.137417938837377
11.029637345046782	10.975129789797869	11.005417002850454	10.95301077798972	10.982364156324984	10.966502077487753	11.027868062616395	11.016507476382133	10.986558352088528	11.029512313418126	11.039852076603015	11.104995920201043
11.256022589886124	11.311849109535437	11.253106011031015	11.403714352595223	11.384999253399638	11.421658051418103	11.214841304829504	11.232420160941732	11.254975524970702	11.461032337623429	11.474692830253566	11.42524908498897
12.384124214920964	12.431738994898433	12.440087573807219	12.845784262760128	12.865314685076772	12.856758978370655	12.468020015864193	12.35446995673056	12.390431307271093	13.087746215182674	13.104149577768425	13.17602842057181
11.890456534965683	11.8843869885334	11.89684290452403	11.927170842841447	11.964683195641765	11.97201827361612	11.893622156058973	11.916342614257594	11.907020321766527	11.970692804901633	11.96601377339967	11.994134582008469
10.5613911878061	10.602535627255916	10.595024826396353	10.457523024263496	10.449583646112396	10.439959541851014	10.568235357040896	10.583757440945998	10.564884066369723	10.504539307484688	10.500006981454645	10.50110290302033
12.172206098368408	12.16109437071006	12.192687337740246	12.139442514369433	12.201645186943452	12.182335520861166	12.208877227209886	12.18026847386161	12.1862759589056	12.286937889302997	12.299867032399941	12.330725198806903
11.432665998689952	11.433713359005349	11.438174754355378	11.180326726993858	11.21992571341672	11.212346378847473	11.417534266104658	11.363616700166054	11.402026027505052	10.77840024042425	10.825755667303918	10.778391473758369
12.4360505091893	12.419416871958	12.410499508755933	12.725800319772068	12.706015579308716	12.721439009340186	12.393956559983438	12.370968724141083	12.400015620348446	12.218228947607086	12.225965552526143	12.268393462097668
11.387732849978475	11.366737267087656	11.403378702784241	11.401115112162334	11.414155426012954	11.383890813651437	11.429149353864746	11.43904437152335	11.401468875822651	11.58517316318636	11.672406688965987	11.690149797784201
10.266283397763177	10.247113932282684	10.302409838619965	10.60648077911499	10.559184239619281	10.55781006569762	10.319621840225606	10.300432439534038	10.34104024612151	10.298344014898712	10.27000646462952	10.313312278461662
11.880556477265799	11.865486811830735	11.885833213856303	12.310944797784558	12.316514335492316	12.322315441561164	11.892076814361952	11.86009959241635	11.839124151530923	13.072872433933814	13.078402932645712	13.133028633047886
10.568379810300156	10.563763570099843	10.580489268076839	10.569138161821884	10.520109009962763	10.552613039954752	10.577010814650594	10.552169826653223	10.554719537323379	10.562236595928574	10.635727890894628	10.579422925186
10.237909132722292	10.247113932282684	10.21929658134024	10.173268080940009	10.188171284165643	10.181551070752821	10.263873602093748	10.226738650848906	10.229253384090283	10.154686219332122	10.112395821582462	10.153972001099097
10.136941677911897	10.12490055285362	10.063739000460703	10.141197053661235	10.135594855425222	10.181551070752821	10.106440503679993	10.140609554424318	10.105138872340925	10.192336511594325	10.161038813216747	10.211048889962752
11.561736331827314	11.536090251110679	11.549622382263248	11.663013517193125	11.707541841957145	11.683520100423916	11.471060608183782	11.497700818711278	11.529983399971849	11.832671554667485	11.806208303736069	11.852202308831702
10.106005608314586	10.138643494139233	10.063739000460703	10.19020217211619	10.105227856227513	10.156887320876006	10.063739000460703	10.102177687264545	10.105138872340925	10.13800119134848	10.148007101298967	10.137417938837377
12.048712939906139	12.126006940528873	12.127425929199973	12.25857419316798	12.24300452344477	12.261786657410163	12.178408540228085	12.04548977326584	12.056703344755027	12.429200830223627	12.489881204904675	12.547829753275856
13.072426854825013	13.073099837042532	13.095132323263647	13.615804360770925	13.609970389409163	13.652846604797434	13.08017976455199	13.085208876286066	13.062303977530359	13.69192679371211	13.682063494612091	13.707872075422163
10.283159050937066	10.315613420451337	10.393170166040811	10.415041724148036	10.400045696974745	10.396317547361496	10.336764402973726	10.312549066480113	10.29400714037075	10.286329324829598	10.334265041571355	10.329047058711733
13.8879641891728	13.885429781776944	13.876832908677914	14.702720022853082	14.71829802063199	14.705236168936795	13.878325248654592	13.8951009751019	13.899539639614853	14.55585261509371	14.550182413365153	14.552116143902754
10.063739000460703	10.169658059995855	10.105332214671973	10.063739000460703	10.063739000460703	10.105401984056533	10.106440503679993	10.140609554424318	10.063739000460703	10.13800119134848	10.063739000460703	10.063739000460703
10.44305854574915	10.442178936661978	10.4133655973478	10.774919049289743	10.775142340699851	10.789635649827748	10.456230256331684	10.461952049205276	10.418988194144022	10.767187903581142	10.725112746769154	10.723208721768053
11.936608964424993	11.984755698660587	11.953611396396491	11.641239932346997	11.648651786459569	11.672079219936007	11.992290568857497	11.980683899611202	11.94901984692896	11.625379244492343	11.6199834439206	11.659097289644032
11.69810265353157	11.714612757266142	11.674041482459248	10.80270251261908	10.758665627693778	10.835101119198562	11.751688836320195	11.676732201586248	11.691970256667092	10.887825171422325	10.882758901328367	10.969156443558502
11.181497952357354	11.183790474132307	11.18570252911414	11.248483568261062	11.198915392230555	11.254995161807653	11.220535496572625	11.20417789959207	11.158914648556324	11.313871350380106	11.298323415391515	11.276087281443205
10.106005608314586	10.106988368089015	10.063739000460703	10.063739000460703	10.063739000460703	10.063739000460703	10.137694775555218	10.118097904996317	10.105138872340925	10.168750009851504	10.209654181212095	10.180216653922402
10.158236495173732	10.169658059995855	10.188484100287086	10.108463008930391	10.165348026948738	10.122657309859086	10.168316815279473	10.172437528361193	10.180807417412973	10.154686219332122	10.148007101298967	10.180216653922402
11.329012027310906	11.38481378163937	11.322854357381393	11.08723214703561	11.118816555093549	11.159089267112357	11.383712789216583	11.361622076196028	11.355323512783214	11.279106938320288	11.262799476063318	11.252861684757763
11.319623519950806	11.265683575096787	11.251803075313852	11.919314364052003	11.947703291882009	11.943045871741713	11.296939356388098	11.245956747834812	11.291623420751788	11.6810752427133	11.640620097095727	11.61997621623173
11.296085000433855	11.233182108177951	11.260887401728311	11.337397642663154	11.295355895469614	11.252383842097048	11.273694777568714	11.273569012366945	11.256904910664842	11.398165659660988	11.417868465225023	11.399919539353336
11.018392995878088	10.974168167117542	10.9559855155669	10.649677373342499	10.593706533978565	10.625350056841246	10.93983397348415	10.958184497885357	10.951964203499902	10.369391699394129	10.410400094002954	10.400648921268527
10.87375590679613	10.844612709272774	10.850781915460141	10.876439962322126	10.850939423598255	10.85207033542824	10.861515489596824	10.848353276772782	10.857554921363556	10.488850268666539	10.502671274428721	10.510175830193583
11.29156897695284	11.277427452317907	11.267966548144564	11.150618009011595	11.200969042632986	11.122306119598647	11.3177289096478	11.251541825125203	11.270939037630834	11.21865565600693	11.214883913472093	11.199291030925556
11.24048300361233	11.253094186347418	11.233376477911467	11.403714352595223	11.412495098935088	11.398708148184577	11.21341244773591	11.213491784943974	11.193858415115036	11.215423881419087	11.29149089034692	11.3152285300116
11.681517859959799	11.645522934698928	11.683681046027429	11.973692058040164	11.9962899066089	11.969946271765625	11.628213033286157	11.666565547239202	11.660647190847955	12.197718754661718	12.121121394195717	12.123555135200439
10.844924683719448	10.904819965722714	10.868355681802964	11.15563612181484	11.149674588311948	11.142352741904277	10.824726557315955	10.81153979720924	10.850329643114145	11.315821981607339	11.306799045126215	11.356601744236679
12.42357042824773	12.44187829786997	12.413928311207728	12.348902091552501	12.386147613486164	12.37716940238673	12.488659763109771	12.440328858741648	12.469904002329102	12.54580726397319	12.535900700799713	12.561656882057282
10.167252120350955	10.19344827041297	10.207767292274733	10.20511781894109	10.21890663274122	10.201871517556837	10.149132658139203	10.20750815462426	10.218574131056421	10.245543238498591	10.22503904258611	10.201542260358885
10.810313551139721	10.775051650410111	10.798670878726575	10.844202317493593	10.86229999182301	10.824284716999305	10.766215346262525	10.772640259354446	10.804248705932372	10.81447092492754	10.819795735422256	10.878364766691968
10.27489108438572	10.304271620994273	10.249627337901963	10.22491632953195	10.271012115653933	10.295467553551747	10.289472030865566	10.309576430511262	10.311840917344806	10.245543238498591	10.25206125725755	10.318666281801905
10.53608493821445	10.503114251216507	10.53226712857791	10.308418939276493	10.298185441988341	10.302809305265981	10.5574905022464	10.549192197321283	10.56151985410968	10.320679466964078	10.359204277794976	10.323909009426083
12.568441939574221	12.598203352436492	12.60066398537583	12.872300751745954	12.88095249553293	12.907757601020554	12.66854384980507	12.538834437662329	12.565011575245283	13.041162241130769	13.02843811807033	13.168065654317482
10.639462484243062	10.627378899168312	10.66360571574965	10.730174034817392	10.718059900763588	10.744551628563237	10.615509738404961	10.623853041219247	10.59888255426622	10.883052655797815	10.903040236698653	10.842726166432383
11.118545883744654	11.189824900264155	11.131043035381186	11.178700891689274	11.14605530778749	11.171979059439424	11.188787583698042	11.179284133970256	11.2061268270806	11.089696119813592	11.116257730582452	11.074553585902333
11.509921689006553	11.47082261690329	11.450062936637535	10.992185373454632	11.019214288968241	11.024764441102013	11.412265686985858	11.486220472591517	11.498870549379932	12.125939198369274	12.11103919757947	12.091061251831992
11.880174107841444	11.867915894978823	11.875839461106192	12.085342412796798	12.072479069183736	12.06958343020987	11.849999582808094	11.798099836715807	11.855706163696935	12.135614898750388	12.155799750568512	12.163167159000295
12.699515272613926	12.71210807350969	12.668580330413088	12.954850530999323	12.953817634941103	12.947514182190723	12.716801315262135	12.653757917747496	12.695051209143868	12.788649211353645	12.789284791007557	12.767472783829016
10.148263150077382	10.138643494139233	10.135775572104327	10.063739000460703	10.063739000460703	10.063739000460703	10.149132658139203	10.140609554424318	10.156299228790996	10.063739000460703	10.063739000460703	10.063739000460703
10.216068102521241	10.279791986903613	10.271532615026057	10.141197053661235	10.213267414616915	10.181551070752821	10.223437680270884	10.266975335042057	10.257781978975311	10.13800119134848	10.17251834691085	10.191326951606571
12.19774960189603	12.171946023621146	12.179018871377203	11.34635245385966	11.327123458622436	11.340523980402173	12.175630962198175	12.196874829335	12.131863159324688	10.774683999742651	10.74384541344933	10.733071870970267
10.955059847498747	10.911102683302776	10.9559855155669	10.462508081983852	10.453966899471776	10.476881718228514	10.918989321353092	10.990851195375503	10.944678522724631	10.836939129809647	10.844783035510378	10.849338175642705
12.924520434763709	12.91534988720287	12.942837226454449	12.978445419771706	13.034241963127117	13.055485562772228	12.90676636785641	12.845282894066354	12.85490269764605	12.979369571178772	12.971952301570678	12.96325231525581
12.108441801259174	12.099721380252953	12.113352803194111	13.53684555606925	13.554041632740706	13.555882995623396	12.093024767448997	12.085312324806004	12.076617534675924	13.843411468581973	13.804579459691613	13.808741610987804
12.02476284447352	11.96397257183079	12.030758920370165	12.736319759970263	12.766641890763008	12.781522279365348	12.033342683920255	12.014923003977811	12.004676597910445	13.552741379811666	13.533141318532122	13.555310037541703
11.230900981082819	11.224521427659562	11.219322475861851	11.193233029992454	11.207103469535179	11.140147027252485	11.198278654167218	11.231852009566083	11.220242911509466	11.121294423859737	11.066435126766255	11.030060112959656
10.353029717687885	10.368999897815364	10.385263995462727	10.597400831832081	10.56088479302189	10.540257810073944	10.35907851349199	10.326904144609225	10.378417683780869	10.572964769574035	10.573735102695416	10.616672796798843
10.670324210923257	10.59742152000013	10.583756036822814	10.71994897546381	10.733131169230889	10.73339466073093	10.599126663867832	10.573927586247837	10.569886798830105	10.649216041245683	10.682134867975916	10.66478290894068
11.232275666875948	11.31582213998414	11.297033329035969	11.357945897188351	11.402477939965678	11.383316703494529	11.327965304723048	11.283862050117124	11.340064344105334	11.360617231910119	11.442591455150053	11.49540439742975
10.849269393440737	10.881324173981689	10.821950451264156	10.74732244390199	10.750267421669191	10.761526968108791	10.88923723182744	10.769629150026097	10.806461227904023	10.662801377153759	10.665175567082064	10.67565112501213
11.654111174482445	11.659095080277043	11.688036456787172	11.372758378649314	11.362585785705377	11.367694844830815	11.67269923672914	11.574885232300076	11.618433921712816	11.09953861705388	11.096453512569656	11.12042307719849
11.251992591485282	11.213584681186248	11.223358895987731	12.02275389871615	12.033654766056227	11.990173639391774	11.247132561125392	11.187059857480387	11.210855412012707	12.196799645781688	12.193138509846003	12.147750027701404
10.136941677911897	10.138643494139233	10.15673137668461	10.108463008930391	10.105227856227513	10.063739000460703	10.149132658139203	10.16542016770471	10.180807417412973	10.116253197551774	10.132546876317734	10.11584070799601
13.581022578009618	13.544994984951003	13.568544569436975	13.750779990062929	13.798757018330802	13.860288530891394	13.467616649540066	13.501466772052638	13.525024012916505	13.354488128178588	13.356791682204593	13.436286339202718
10.534223317479475	10.55823088616762	10.556990603842412	10.642993351955708	10.667686352918436	10.668793055323643	10.52173937264654	10.605528252424328	10.559828853537452	12.905763556673321	12.896962651814949	12.94853676612694
10.476471370151224	10.42975340674118	10.434749708059591	10.391698548647502	10.376371720761597	10.38580113911328	10.434990475298548	10.44890950053105	10.409300404469423	10.434073344281975	10.454842714985768	10.466034365065758
10.175541953923657	10.160433048434623	10.181353876717587	10.197868086463163	10.207406195381427	10.165774330092106	10.15920852946428	10.16542016770471	10.16513017415035	10.298344014898712	10.281143469313307	10.313312278461662
11.617958727970446	11.617389447039804	11.580118329963325	11.595869585396807	11.549614068482418	11.489770375419967	11.578911349347944	11.633963780598835	11.605090642958977	11.641362353708088	11.584086830137206	11.479929394304808
11.922278003978649	11.948155248447955	11.907030594784514	12.003125404500897	12.003985413195881	12.015091650592897	11.905915605999576	11.925217893819008	11.914536202918889	11.861782843664827	11.84124234723709	11.870496349850798
12.249956144166267	12.239751458191815	12.188630906946285	12.185994498577445	12.204215448992413	12.187300009838868	12.203747664424732	12.217399534370358	12.240434748729916	12.07794867317078	12.042158715682305	12.094004975977262
10.938895200989133	11.003461984524854	10.963235350395728	11.117310674149126	11.135110772769918	11.120803387709001	10.982725171010637	10.972020422779062	10.960977955770979	11.671976623270513	11.705693669941743	11.580218668715444
12.022035613568082	11.967709247420514	12.011244577419287	12.496085147586145	12.48595003747381	12.51693666019085	11.987645506157934	12.055425395447717	12.00666675364797	12.272700490494957	12.242074405386576	12.225723565431817
13.29721476923332	13.322532616647978	13.385607913206893	14.263377280936234	14.248514633892787	14.256047728454446	13.346810338256649	13.3080927428208	13.297434639820045	14.324740483428972	14.342145714604738	14.334483694199463
15.457163841271068	15.559895341965065	15.543039905616807	14.690741847775481	14.719199299341355	14.827642264418513	15.58623876292232	15.420501400184335	15.491551086413256	14.48036125076828	14.563254395288574	14.693682187113948
14.714848676363058	14.692956398026968	14.739259095444131	14.628661454040941	14.662223583461476	14.68285112803491	14.751657146432663	14.708536992643367	14.669531267935453	14.727355847371395	14.741730863678058	14.822621401343957
12.888432117622283	12.878979344908625	12.880857149352362	13.662770610676414	13.641414424465472	13.682142454372409	12.92408387742423	12.906455520873761	12.88832943030047	13.78965434140165	13.785440584870175	13.788987420216698
11.623193592281098	11.582893970438013	11.554030064161665	11.54120150235345	11.502232976993946	11.468777967035649	11.636865575414996	11.640558262634066	11.656229186956004	11.862382000726903	11.814260096971973	11.817830574370053
10.524798491514888	10.507286237278121	10.504183786497356	10.349655714880392	10.38711112794672	10.36075772183693	10.493428824725742	10.503672455419123	10.56151985410968	10.419028779337344	10.374707100484102	10.343890155908944
10.279065049077563	10.304271620994273	10.309518967653952	10.263599002588691	10.207406195381427	10.240395826538062	10.254573741623263	10.290917277407642	10.262136255045009	10.229721083054056	10.18289516260838	10.211048889962752
10.719675409016677	10.776313566527948	10.771045598975881	10.666045582317672	10.701302928050195	10.707860006421365	10.71693623077963	10.765592656747032	10.692079009382647	10.693298420453601	10.693172342395465	10.709129456163993
10.210097291988015	10.261784385033826	10.235137337729467	10.182039196624107	10.146708137111181	10.181551070752821	10.229036818311204	10.217425616476287	10.224003099623431	10.212214247208538	10.1924362733795	10.16792543703991
10.863210961095769	10.898484679576155	10.882516937628969	10.867036384634654	10.899268709276516	10.894811266300332	10.903746443856198	10.915975883211892	10.876811150737032	10.988734735099573	10.982829024151092	10.947795464668323
11.80566629267511	11.800566995781493	11.78881003714254	11.99962959460192	11.949098106703387	11.982327163194613	11.84599211502064	11.750821319080584	11.7518047985948	12.194959476402673	12.221326296979655	12.226166077222498
10.564898167263468	10.507286237278121	10.513746078046653	10.291559938152457	10.329032511777399	10.323581933934408	10.465301345920349	10.483345612704188	10.558131842185556	10.292416249369012	10.291733210851316	10.265374858977125
13.06569062707361	13.055985973613387	13.042484427834848	13.200366579700832	13.195576786562208	13.21249653047087	13.083032215929451	13.051768385816734	13.075232172714433	13.118896243493161	13.166132371146896	13.1526762964672
10.98824525011582	11.031752144281148	11.01732231169671	11.421093772025218	11.416365150688117	11.47142431602583	11.041813357340487	11.037183225571283	10.976950694983891	11.39184982874758	11.454375631520131	11.423521536651203
10.283159050937066	10.279791986903613	10.279669560203724	10.356522984417081	10.271012115653933	10.267682340551612	10.272757569385233	10.294133041375868	10.248764378439708	10.252956434976108	10.24568418313161	10.2845841471427
10.730115015733684	10.715539437549754	10.750750755285818	10.943444070068226	10.929837725217382	10.936182197477684	10.726309422223666	10.746067787253862	10.717947437999156	10.971839511911663	11.0135721950794	11.03396596011505
11.494051298690362	11.543050135601188	11.551583498928142	11.661471783025814	11.684775564813384	11.66631629996422	11.62192313009345	11.509931146272354	11.533934883961074	11.606197954875539	11.657233627302965	11.649264540487554
10.862148027671203	10.912144774937264	10.85495552990726	10.613631841036648	10.657912175904052	10.678464412439707	10.87657221327192	10.820926486172294	10.905267508294271	10.912777835348964	10.920187269621414	10.969156443558502
13.47257608630005	13.423730747842876	13.44142743499603	13.436173934196242	13.435336797570537	13.464396818098006	13.416957167934727	13.425789588342658	13.429071333694575	13.627459986930925	13.640151723891373	13.684042101898722
12.813494718655006	12.881796766747023	12.851193404056989	13.257950793803985	13.26670806161878	13.249787842112232	12.869440416729214	12.795392318869675	12.788468966645764	13.408519887033881	13.430790194138181	13.456318325808757
12.030538751357659	12.02353474839614	12.04738808238548	12.825871294245815	12.82740609350516	12.901420053043452	12.037478699724247	11.991429901272872	12.017228175467418	12.25655167211641	12.259492824771552	12.324992255664652
13.453865940672731	13.43237407719554	13.439679550184863	15.013072524749635	15.047550943412352	15.04836155140543	13.451865104493825	13.376260367905969	13.377878234807048	14.733010710902558	14.720709798039612	14.746006927940956
12.220171148613494	12.225494022488183	12.158984581796393	11.760996159765643	11.71305916893482	11.742026229924864	12.157899938100464	12.144866082919178	12.130961616177913	11.580616619413588	11.50097050069765	11.521773229803053
10.227355025715815	10.252131799696944	10.15673137668461	10.108463008930391	10.201294599396233	10.165774330092106	10.20531222300566	10.226738650848906	10.224003099623431	10.202632530966625	10.209654181212095	10.16792543703991
10.32733650876166	10.279791986903613	10.342331365065215	10.268526389134443	10.266831321136817	10.254530348218964	10.346546046649676	10.345763591938969	10.32522569538416	10.280069806137476	10.281143469313307	10.278373521128401
10.691388715917322	10.761007803249342	10.727277713924833	10.641309610334202	10.640749463634895	10.62232725218724	10.69214813742383	10.710651100780249	10.698651361210734	10.540026613945559	10.54322984499173	10.536318280161606
10.123510873212469	10.138643494139233	10.105332214671973	10.406477825286588	10.42919339523854	10.38580113911328	10.137694775555218	10.063739000460703	10.105138872340925	10.504539307484688	10.576003500448476	10.54192715427772
12.567090098603346	12.524252599042285	12.518808595740035	12.79758710792119	12.7536302681598	12.703325292234162	12.554565530321046	12.587997595359319	12.596060561150134	12.90685076447246	12.947704531960904	12.887522671307215
10.2572906701937	10.284062462847688	10.20164035909939	10.173268080940009	10.213267414616915	10.181551070752821	10.239699150868347	10.212549819494106	10.257781978975311	10.252956434976108	10.239074052651686	10.258548297364387
11.69899246467104	11.69328291194987	11.733235782972692	11.473420048654544	11.439293895116451	11.411643821361478	11.742537175724749	11.683833642117362	11.69753724035392	11.155280123448184	11.233244840649592	11.140206913813357
11.763041679457144	11.721485282210134	11.768678014439715	11.445081789243245	11.530407521227875	11.6140438913476	11.810971001866559	11.766210430342394	11.72373011912189	11.205662443507775	11.244096036853161	11.313307324544876
10.668892268566012	10.69579876603086	10.66360571574965	10.373015869172306	10.335407437292067	10.351919302279622	10.712874883510079	10.655097562482997	10.658059181501843	10.444959172754468	10.439587214424199	10.438416325957148
10.971823660358774	10.96351369740134	10.97398829441003	11.063518096716104	11.025893188141525	11.088648753603962	11.006506542891234	11.00267874843779	10.937324643035868	11.08721826856623	11.05435324791434	11.102598710358551
10.190502577144905	10.200459463983245	10.20164035909939	10.126985767659603	10.165348026948738	10.156887320876006	10.217634104681492	10.172437528361193	10.207098295287393	10.154686219332122	10.132546876317734	10.16792543703991
10.71703764088077	10.742680899251246	10.791870870949204	10.93375929369958	11.013326199090796	10.999186300986283	10.75488460457455	10.729147947385563	10.741549427096983	10.831817820782215	10.781323697474082	10.815640894734871
10.20387139899228	10.19344827041297	10.195227333669731	10.063739000460703	10.063739000460703	10.105401984056533	10.184486253247247	10.149680351806174	10.18790455250342	10.063739000460703	10.112395821582462	10.16792543703991
10.287177485611904	10.288251106136535	10.287508696339032	10.29589052086886	10.319168545539355	10.291707243764868	10.272757569385233	10.290917277407642	10.270568293497343	10.331141765270415	10.329878485734637	10.2845841471427
12.235293052003477	12.226103902354442	12.191240066135633	12.565304736927928	12.581653253893617	12.553487604684124	12.22830617064977	12.17827135077668	12.21532776907696	12.051974432252033	12.048375456489985	12.09253396065413
10.84274236574531	10.808313346176512	10.819766939780271	10.369789432828894	10.397499583168596	10.437671311904378	10.875506936575128	10.859034528208262	10.82606005558531	11.19690071547809	11.166392409875405	11.200370759418792
11.232275666875948	11.19805965317145	11.219996392629696	11.702398008155651	11.708817371824695	11.673405075279247	11.199730398727374	11.257095140731213	11.214218677406713	11.542697033872196	11.521134765061252	11.497827900278446
12.638230114000397	12.663068250542636	12.687494325490194	12.891760558396179	12.847906595660984	12.867532276146882	12.631747538215903	12.623512170765789	12.630343876788723	12.938280716802359	12.974620607149923	13.001999755886192
11.811749592236026	11.831795479858421	11.878067337863468	12.309415841405091	12.374416739637862	12.345512227981525	11.904002814404018	11.827185690760471	11.829600870598966	12.411739908650812	12.367419755211014	12.429899062180803
11.394186817110972	11.343205939561695	11.373188777014779	11.595869585396807	11.62788178453019	11.584839079867075	11.377665013042403	11.450574674987436	11.42024891447411	11.546625767137254	11.530738911360455	11.53589498260755
10.337257898975553	10.333448396356799	10.329697979248435	10.108463008930391	10.105227856227513	10.063739000460703	10.355996456015173	10.303519545202153	10.32522569538416	10.063739000460703	10.112395821582462	10.063739000460703
10.416500020300317	10.377989320434308	10.439333011946017	10.493468586777105	10.445148813545178	10.48508770635089	10.333424052378883	10.37776224640745	10.315254591104921	10.591193153683381	10.460776979508731	10.472640514559478
12.476911249709936	12.526200124710746	12.502879179648364	12.638124771433109	12.643609494192942	12.651828796222828	12.487928057076656	12.405468768235325	12.436964954484827	12.954652157399616	12.956734528429521	12.961196340003875
11.073184576761234	11.114679907690178	11.426152878175262	11.302201769920648	11.313805269637081	11.379865391242403	11.079859445739903	11.136258175976264	11.09627787093659	11.166713399259	11.174166412306455	11.141357371570034
10.778678881247737	10.807110183777253	10.812069951471381	10.963506604965003	10.94007175566968	10.904634723692032	10.783459386120699	10.774640021332496	10.806461227904023	11.143703278588486	11.105889268783246	11.090514627188332
11.008759032297712	11.005316445017568	11.043916003433287	10.674055902152183	10.646529580845966	10.672957829797705	11.011898431724907	11.032946891453633	11.004592135608045	10.611251381180045	10.598136234946837	10.626170763940324
11.18004783780277	11.161583476018729	11.206427008620945	11.608325251201398	11.631975115967668	11.638429943175185	11.168013624687786	11.208263931764996	11.175151290137386	11.655702381475031	11.616823999065918	11.620699533300309
10.353029717687885	10.38672481622961	10.354409698146544	10.349655714880392	10.338538809067229	10.333362818200401	10.391045048623154	10.363424519317178	10.383775425947011	10.229721083054056	10.258228201838703	10.244116908041946
12.489862130088458	12.540717778526458	12.580064375432867	12.601710224749864	12.609935774639984	12.609610386283858	12.544075137855046	12.521013359703048	12.510199502061596	12.74352733322189	12.745948526874	12.743300273128128
12.05637543864226	12.001210409991085	12.05256046601413	11.496878911469702	11.55156537892424	11.573810637412322	12.026071978548112	12.069641151226495	12.049354709832132	11.461032337623429	11.457301600858957	11.438969506253345
12.2863292568764	12.307942892284387	12.305156466629118	12.159843943483365	12.124193492278568	12.141617363119764	12.386871918576874	12.300750061683347	12.27371737779764	12.245969410702209	12.21121760951775	12.283725878406349
11.420755133460228	11.42184792924311	11.3949223374201	11.420455152720978	11.426252313438253	11.454374635045038	11.411091319524555	11.415129183137113	11.427342418508362	11.434418004665412	11.369793512071082	11.466724854985566
12.317385191854507	12.353827466210156	12.342069131070604	12.030368821997508	12.024498755668796	12.075319667857283	12.345182710622899	12.316579525311404	12.336574871673147	12.054030899918407	12.04349344128188	12.094004975977262
13.70813118089544	13.697559000262055	13.65838124107997	13.792826906610546	13.814976232483994	13.808979178722852	13.687525510217085	13.667371927856015	13.674580491679409	13.857198698769412	13.860146265783856	13.84689844765662
10.370875219813497	10.365943096579283	10.351438272654935	10.320330827261362	10.329032511777399	10.357841499669421	10.355996456015173	10.326904144609225	10.370202672724682	10.325963372981604	10.342829017791654	10.323909009426083
12.677451834347902	12.617898208773765	12.591046802313127	12.998329897548437	13.029591681354368	13.040341346713273	12.561976225907399	12.578972024088038	12.596695516447992	12.020720399343462	11.987115053731518	12.009417236528408
11.816594264546106	11.842166336793087	11.83156395534767	11.94801664828936	11.925881190602334	11.962667109658591	11.869054346141303	11.788246496537342	11.829600870598966	11.669866796606962	11.656622553387804	11.67092590009668
12.24823957642638	12.194318039574279	12.207930184673227	13.022475892033938	13.090358259961645	13.11859396602113	12.240708208354352	12.258915158887655	12.217860310994796	14.09783779675401	14.134964231564764	14.140624922645035
10.313488594617306	10.26643735001782	10.309518967653952	10.30014111566726	10.253734045627434	10.249938741009121	10.297377905532754	10.318389240149777	10.361757811166365	10.49833369128123	10.518319248191629	10.462689195763238
11.235019184975732	11.213584681186248	11.146473352969888	10.861097059542612	10.822261982230682	10.839381555499628	11.199004804533887	11.189439497758267	11.145283324258667	10.730340364159122	10.737098116829284	10.769208136609917
12.404374730330048	12.392277720836505	12.386747335292073	12.366308759458583	12.364350870962927	12.406364172411346	12.349248644312748	12.391308408334053	12.420669001139672	12.630426878905677	12.666932346193011	12.599304670270847
12.535850145507293	12.536137368918782	12.531866305933427	12.874521322376488	12.880261217275443	12.86012359538833	12.541498402895396	12.527363908443002	12.491804100598364	12.839489761315622	12.835480936708775	12.889690547716286
10.221812738673906	10.186034646219106	10.20164035909939	10.21201242935744	10.201294599396233	10.147056284376072	10.1987286912708	10.212549819494106	10.200999777158676	10.292416249369012	10.320878399015758	10.296505036880719
11.055863173610602	11.04067858186982	11.066523405575031	10.992185373454632	11.04805224688298	11.039744735558042	11.02169378626227	11.030820743846602	11.049247134977776	11.13197809115052	11.136643241977875	11.162946442485508
12.380762159362385	12.385000416664713	12.338708611254917	12.73654270458388	12.710128677214641	12.805833687388533	12.397876259827076	12.369889552384228	12.37355345881372	12.31075151769902	12.328731623074251	12.347776562215557
11.444445311099795	11.395878151272182	11.447372628211959	10.657920994400477	10.647965198890354	10.654686147097063	11.432609291400246	11.435793509398529	11.440315270165636	10.540026613945559	10.600297116567484	10.599626446320054
11.64994368913816	11.584438157439845	11.622764060705958	11.792702741750547	11.832600241919437	11.850685107666637	11.646403767605317	11.678979441078008	11.637936618667196	11.534797723104068	11.544316472698714	11.583959033899534
10.337257898975553	10.311890982978452	10.326443598143255	10.335393917528005	10.249161548911076	10.302809305265981	10.343323995407252	10.309576430511262	10.34104024612151	10.309767783794046	10.351134838355875	10.348664034071822
10.616305626336079	10.637000334175667	10.628916361160762	10.541187963601578	10.514508743816599	10.510689133733212	10.604096189928699	10.62513796582587	10.594164748543166	10.465827822431981	10.442688601467818	10.48234919355889
11.444445311099795	11.398321119581007	11.402255108779098	10.93375929369958	10.881514563970203	10.936182197477684	11.48266374273433	11.455152343413562	11.491721463445728	10.830102402303206	10.859080878834188	10.898638253484675
11.918576557493664	11.934818971633558	11.936038092847863	11.880121147594704	11.931902918316617	11.896631324994644	11.914296871561806	11.908949104908762	11.941361530144185	11.959668448376892	11.99453298037172	12.101334800156057
10.063739000460703	10.15022802258037	10.122558651314842	10.153176276750324	10.135594855425222	10.147056284376072	10.15920852946428	10.140609554424318	10.16513017415035	10.13800119134848	10.161038813216747	10.11584070799601
11.442770471893072	11.436070672038266	11.385826436777643	10.819347774781924	10.854055555172264	10.851021498189288	11.316442054984808	11.385308089947799	11.357651101702134	10.828382779214177	10.846225724115047	10.789245882098408
11.713577751863449	11.72740924279446	11.769489831398422	12.086795751101999	12.10923496701753	12.164363637180244	11.729339622719086	11.762730312983972	11.73785062164445	11.896058648790925	11.895982671296547	11.843250932984867
10.413983626018323	10.356578485558382	10.430107796963359	10.629375654740112	10.653670852326572	10.620809392924563	10.382649755539674	10.398100788471586	10.423732423059437	10.738277434443011	10.750521637033014	10.673493881217818
10.063739000460703	10.169658059995855	10.122558651314842	10.126985767659603	10.105227856227513	10.105401984056533	10.149132658139203	10.140609554424318	10.146530224379909	10.154686219332122	10.063739000460703	10.11584070799601
11.208634390833673	11.231024217920053	11.213914005204236	11.334626459352098	11.300926394988112	11.297111915408319	11.184374643752534	11.226723536825814	11.210181334587245	11.158724970548391	11.097506892366006	11.074553585902333
10.279065049077563	10.270985205414492	10.224750829607316	10.21859935704011	10.21890663274122	10.195447757501428	10.15920852946428	10.217425616476287	10.200999777158676	10.063739000460703	10.161038813216747	10.063739000460703
12.343473542254076	12.324452906165204	12.322038987713123	14.179134198519401	14.180870677972552	14.268274377883259	12.39839801693091	12.318825463917094	12.320814012544744	15.06999292428075	15.089968497587096	15.10450833965875
10.106005608314586	10.247113932282684	10.271532615026057	10.530784991910968	10.616993243844064	10.65325583808983	10.17669183139935	10.179027793177466	10.16513017415035	10.583462620146694	10.617266772368628	10.628519068510107
11.950776515870372	11.93902580455898	11.94063108184487	12.169754927239106	12.129645028337457	12.129482588457183	11.929016450608778	11.926741708963505	11.942757461222772	11.988673360953364	11.979653027371217	11.980273111125
12.413249132973188	12.440582669172118	12.427556213566444	12.060008194382704	12.11536154702361	12.083244114732802	12.383447309451787	12.368809503846625	12.397073932681314	12.075930506237354	12.121121394195717	12.093024487048787
11.619865088248908	11.5956982543012	11.49943332523704	11.794082432464664	11.814069213858728	11.819064333457142	11.594921804734385	11.525030378903608	11.591120610487293	11.66351421788377	11.671803559455148	11.679890734595991
11.853498147748276	11.78940006061806	11.848403718365073	11.90931857925847	11.892774616318023	11.92203315028536	11.841165680066815	11.810555380787374	11.792713225148432	11.685945227263847	11.66636125764461	11.77740378405805
10.908525209066926	10.893164241525655	10.897395292476102	10.975922317654222	11.02339482745821	10.984332320113232	10.861515489596824	10.881652124874066	10.868765094219535	10.78942565483615	10.825755667303918	10.808701524656302
11.364523336011672	11.382339052463267	11.398313053136818	12.02466193336166	12.053696361788466	12.055128777417469	11.42857160359069	11.360623318479881	11.390263334653355	12.563716842026945	12.634627724347082	12.65340939414497
11.308876844361771	11.282222930008732	11.27499519736025	12.231908604486273	12.276363967198332	12.241533883902584	11.267628458197844	11.25098475427366	11.296573726090346	12.16891942649987	12.141463645856598	12.161773175496267
10.362087821230118	10.398011479932281	10.490425352628732	10.29589052086886	10.312372903677769	10.271880593994517	10.432553246148887	10.380087747457386	10.389043520553686	10.280069806137476	10.25206125725755	10.251472106126284
10.27489108438572	10.231155401193675	10.21364321732838	10.21859935704011	10.18105892033471	10.188693234417157	10.254573741623263	10.212549819494106	10.244085601327503	10.266968762354818	10.24568418313161	10.180216653922402
13.184269834963228	13.206690819095144	13.149744183920445	13.152604616055982	13.174734828770452	13.169096520787411	13.175529111701552	13.147704429016153	13.194505490703893	13.5244865028666	13.520386231946702	13.550241864324121
10.365045847603167	10.362854597889093	10.379881532648513	10.258546208645443	10.28694833242781	10.2250206524779	10.36514679354619	10.393691291106915	10.409300404469423	10.341205522152746	10.291733210851316	10.278373521128401
12.523801158992505	12.505856580113033	12.547680890846525	12.434023670986033	12.473204290599305	12.499780546974918	12.559201963748736	12.495504574045595	12.531459478131088	12.806876270643674	12.85038062328505	12.870605650225038
12.372970997990269	12.312518030730166	12.357214561795766	13.313862691706792	13.33965962916862	13.323694194211413	12.346539407748221	12.319947003266618	12.354432959335616	14.083949476309048	14.074220902327205	14.140513015912378
12.089811996144501	12.091627975303266	12.08410536309449	12.027328352946405	12.065189921240105	12.053189019720957	12.063027714780201	12.034637652217981	12.052874577582374	11.763842003639382	11.794844693126684	11.77740378405805
12.324968813788859	12.258324560676366	12.280232289604607	12.137698660166546	12.147949925129058	12.120305836407047	12.258803788434632	12.250433123892453	12.258817409554716	12.14569677193375	12.210436761159253	12.220846008160143
11.402924180349125	11.380479145403363	11.410095227288801	11.377427408741259	11.39518360141836	11.372928261483366	11.410503646022768	11.438580567549641	11.427886117264043	11.680377867350085	11.638759285492943	11.650674351193938
11.62461713629738	11.559999349910116	11.580118329963325	11.25526675660123	11.259332412328398	11.266660752004451	11.574367215414592	11.645190547161704	11.632979026468613	11.176884336757036	11.201818458913385	11.203602590010304
11.934780882857124	11.958722378889458	11.993453504451518	12.842691707696353	12.834928524910858	12.867532276146882	11.967800686925267	11.96246787689993	11.97477989197934	13.257246549028803	13.316286089867802	13.323318885693627
11.39360173302986	11.444280569185358	11.460757377257382	11.586574563188119	11.571851414175622	11.62607171244628	11.433760113238536	11.430664928780761	11.414759921517064	11.468637410330516	11.471813630404835	11.503461978581592
11.66240136434488	11.63376116651259	11.600938105282847	11.063518096716104	11.101460203157442	11.071327428284494	11.688378653987424	11.633963780598835	11.66372979733529	11.045283408197122	10.965781872842335	10.983087033086298
11.797916457915122	11.847524435265603	11.803098809331802	11.305063025587458	11.293492148138657	11.326056646251187	11.793072604156855	11.73985817058973	11.758720923285885	11.640640649821972	11.71851627370586	11.755701799906705
10.456773212142274	10.465854444164869	10.448332155824183	10.403574316080672	10.322498769910526	10.34587113745049	10.409829848721891	10.439309410322537	10.453134944384189	10.407304221073261	10.374707100484102	10.357976560258802
10.408894718822298	10.343598433778341	10.351438272654935	10.197868086463163	10.188171284165643	10.21955728204889	10.376925810338275	10.380087747457386	10.32522569538416	10.298344014898712	10.320878399015758	10.313312278461662
10.384979360325778	10.375022134122451	10.374404316117952	10.253357982022402	10.224347236167167	10.240395826538062	10.42514080133835	10.360966653222102	10.3757037541865	10.245543238498591	10.24568418313161	10.244116908041946
11.893108372202427	11.891945649086846	11.83694740447807	11.237837155426742	11.16968409409589	11.192378598058774	11.894779890671252	11.777967567942536	11.844424775116796	11.245173378628515	11.12752654808885	11.236373306154878
11.687371814157508	11.706775070604706	11.731142265655363	11.851527905386451	11.891314850146353	11.949737756597223	11.723129999760033	11.690151122129713	11.722894222487444	12.046301916510311	12.025580433571163	12.128335197859165
11.478487831570893	11.447779923255144	11.401692861699468	11.055156207441001	11.075164732188718	10.969201902614797	11.457083321424092	11.448738135548439	11.449410079001588	11.010731730775143	10.963316778517996	10.969156443558502
11.238437679806102	11.230303848153738	11.309411644714082	11.362006746318512	11.384999253399638	11.40435187569853	11.24505913426121	11.251541825125203	11.24721966631345	11.433548370755123	11.42391485523167	11.441522571702754
12.981548369516446	12.98691975697613	12.969321587703035	13.268033852977112	13.239166879697455	13.274724789058192	12.914469868513955	12.881776118717672	12.890552244872449	12.796616433483138	12.830067630470621	12.824834339760825
17.647044880538115	17.629060657874504	17.683313198492154	17.74737233508985	17.759087118577245	17.796995859151146	17.66282907918485	17.714681049388293	17.676642247389143	16.75815602795806	16.766591798081826	16.85645984439019
12.423821174248763	12.415196061520449	12.42586030277133	12.665867914991093	12.694788819265533	12.69457684834554	12.488903576752865	12.404627579890983	12.437917388675164	13.074318762175126	13.098062231093222	13.16428970609128
12.610350076637886	12.565518473155487	12.60279192763298	12.55031112920518	12.584443819601603	12.645434051326948	12.635472149535937	12.60731951676646	12.581374071642252	12.555669282561857	12.589250823582123	12.593941932341131
10.232714875793205	10.25701871921273	10.249627337901963	10.141197053661235	10.188171284165643	10.201871517556837	10.268364127304727	10.212549819494106	10.224003099623431	10.298344014898712	10.239074052651686	10.296505036880719
11.92042866374531	11.929828819043399	11.931072732936437	11.760996159765643	11.801555500840912	11.789401115370673	11.911636266371257	11.97893259694769	11.939964030570438	11.834511555158322	11.78446999321691	11.843250932984867
11.558221922193846	11.536627176089183	11.557446288713528	11.289949421605646	11.352075181151921	11.347086973972514	11.548781779152797	11.576523081326773	11.59952323585083	11.07472306913838	11.093285836542714	11.085634362272902
11.036483086303075	11.066911645743566	11.079966644166076	11.310761220991882	11.30585209913435	11.321188107728663	11.023462501057276	11.05736700812584	11.0362606350778	11.300110129507017	11.317711687582456	11.308488237998596
12.444470993322396	12.389587055931143	12.420029369621023	12.476254940346383	12.529298692833969	12.566697158731355	12.383447309451787	12.379141935515978	12.384994206314493	12.586891115992469	12.619765356288344	12.63169801684208
10.401114687675147	10.419493745370504	10.368827241590044	10.268526389134443	10.234707768462071	10.254530348218964	10.401909327543304	10.393691291106915	10.386420402963749	10.325963372981604	10.296846318329438	10.348664034071822
10.063739000460703	10.138643494139233	10.105332214671973	10.108463008930391	10.122411081478162	10.122657309859086	10.106440503679993	10.063739000460703	10.122285252236434	10.063739000460703	10.132546876317734	10.11584070799601
11.42984214517338	11.436070672038266	11.39265575764771	10.865852391538162	10.879515472465195	10.919135302592966	11.415780985082879	11.428325574493748	11.394759920203411	10.991516778994699	10.99478982015129	10.946350716711654
14.133888805602433	14.104753281587936	14.14871395955497	14.152889094389128	14.156237906490222	14.189639934111078	14.197172291728405	14.106574444706252	14.143556072716336	14.151856659884393	14.157323992325354	14.236595757730798
10.136941677911897	10.106988368089015	10.063739000460703	10.108463008930391	10.105227856227513	10.105401984056533	10.106440503679993	10.130312821343525	10.146530224379909	10.13800119134848	10.063739000460703	10.11584070799601
11.464889859645105	11.426609989164117	11.412881214814789	11.362006746318512	11.374140253385287	11.345301231615178	11.40342592018252	11.44274758295323	11.424619748665403	11.443937559559076	11.435905470376971	11.441522571702754
11.73792256668981	11.376749341494078	11.620922690494632	11.732302016218593	12.242173415709242	12.169988218357908	11.395107987253738	11.660878700335958	11.185590101549439	11.810370859372238	12.094484701161603	11.96950517244718
10.063739000460703	10.12490055285362	10.135775572104327	10.126985767659603	10.063739000460703	10.122657309859086	10.15920852946428	10.118097904996317	10.173250230643447	10.063739000460703	10.112395821582462	10.063739000460703
12.304008171693027	12.299898027075256	12.287517067931343	12.104824516558526	12.160404019724599	12.097697911699473	12.326316992581273	12.26827574351034	12.296946847364566	12.01860909298461	12.021967200973842	11.949336614496351
12.396209020407639	12.359349569524461	12.369662919848246	12.469217572323233	12.472039572278602	12.456265393588344	12.329617360451012	12.352721258328167	12.348082649539084	12.020192903546794	11.969319643481287	11.953725089241365
10.875846796878959	10.864866632728171	10.834910011861467	12.385803074634278	12.364603449045319	12.432031686198863	10.849462186716352	10.854603256333679	10.838826204261077	14.26095466342129	14.27736162941065	14.329489710261958
11.82422552830133	11.82217539106414	11.82693048846622	11.618512960496941	11.65845451962554	11.707358840355532	11.820846565828061	11.80619375554896	11.801747918949802	11.53796418440996	11.542290374818581	11.578719045531289
15.21428627388609	15.19079161440257	15.206770872936444	14.161772228371534	14.14071325994942	14.170077155068029	15.382563365032938	15.38835879057482	15.366209983445021	13.488312982525422	13.525351829928844	13.494320461754723
10.279065049077563	10.261784385033826	10.25421128805639	10.248022884053656	10.253734045627434	10.263395228997213	10.234451636064389	10.222150862330297	10.270568293497343	10.909703412818589	10.927973655365493	10.950677039878565
10.148263150077382	10.106988368089015	10.135775572104327	10.063739000460703	10.105227856227513	10.135896391081543	10.168316815279473	10.140609554424318	10.122285252236434	10.116253197551774	10.112395821582462	10.16792543703991
12.95409234314371	13.01157767351935	12.972901741551786	13.598914428071621	13.612643121100232	13.582999981828019	13.002555196757763	12.96908713533403	12.968937956804815	14.956238616459311	14.991448907997496	14.981901615271823
11.34016504526302	11.334808436210581	11.339112402290768	10.99720180954992	10.994543991272558	11.0281164408655	11.345009095480865	11.359623593848964	11.340655454435138	10.712101545222453	10.707576615168069	10.690531719541529
10.106005608314586	10.106988368089015	10.122558651314842	10.108463008930391	10.105227856227513	10.063739000460703	10.063739000460703	10.102177687264545	10.13544076259597	10.154686219332122	10.063739000460703	10.063739000460703
10.370875219813497	10.427216205708193	10.390556387129628	10.43156037132454	10.491350861763115	10.472715272339146	10.439816517931801	10.393691291106915	10.372965633346805	10.482405150993264	10.420400151815121	10.438416325957148
11.412164804689867	11.417663533046863	11.439803660987755	11.386043315992756	11.411386764067384	11.455984536078136	11.415780985082879	11.431132183842779	11.460012201667432	10.782095717645833	10.771752766394558	10.729145378405903
11.509396355429665	11.481033806406854	11.545197230462112	11.589863876547376	11.630157660209179	11.629288496715663	11.517283777818413	11.527598223744999	11.53590536271241	11.701805190996444	11.748846815407273	11.756345761587676
10.998120032925879	10.987528021297694	11.008835963567481	10.945580071158718	10.942839725851739	10.968302970495232	11.035740519683435	11.00487762392099	11.020576077510569	10.976096495541041	10.963316778517996	10.924352936894401
10.063739000460703	10.106988368089015	10.146916789146786	10.126985767659603	10.122411081478162	10.135896391081543	10.124125841489061	10.102177687264545	10.063739000460703	10.116253197551774	10.201315661469518	10.153972001099097
11.436044784026798	11.434892666185178	11.448449560615588	11.066287511228555	11.111311637943643	11.148938166975103	11.411678666363269	11.439971376497398	11.436008481293472	11.025523168092029	11.09116773253397	11.165189866624278
10.651421048357284	10.615931186661449	10.577200828672279	10.642993351955708	10.660722055687776	10.629852496535223	10.625099384882672	10.619979570301638	10.636620975586407	10.646919340648854	10.705794885850365	10.658161048128855
10.167252120350955	10.236639457185458	10.181353876717587	10.126985767659603	10.146708137111181	10.105401984056533	10.168316815279473	10.196851234578949	10.194616499720034	10.13800119134848	10.112395821582462	10.063739000460703
11.537412590906102	11.57773137476334	11.498919718263895	11.135396806917042	11.092268702494456	11.10945213464741	11.50281153388631	11.499894829301848	11.492233665213547	10.868547317379992	10.877255940297456	10.834373703714501
10.713059536501147	10.751909920679495	10.794145167225597	10.513622412436217	10.57427737276593	10.508773652038924	10.75361326549231	10.789448679725812	10.761943845578367	10.391006018352954	10.378461758416567	10.434816092405098
10.493203473463225	10.531513253984237	10.484387022352841	10.394708152955031	10.36239613417434	10.37214313846418	10.480689250231103	10.488521205574138	10.465964900464327	10.280069806137476	10.24568418313161	10.219976258831526
10.136941677911897	10.138643494139233	10.105332214671973	10.291559938152457	10.298185441988341	10.309930276271377	10.106440503679993	10.118097904996317	10.063739000460703	10.369391699394129	10.367056205343522	10.318666281801905
10.148263150077382	10.160433048434623	10.181353876717587	10.182039196624107	10.201294599396233	10.188693234417157	10.191806133482896	10.217425616476287	10.180807417412973	10.154686219332122	10.1924362733795	10.063739000460703
12.62338855543039	12.596587658723257	12.603854651215194	10.436900780656089	10.410039654612461	10.391102297566492	12.6222807685979	12.562984594629567	12.64512673237531	10.252956434976108	10.264204411047926	10.278373521128401
11.460502175302057	11.404403817923756	11.43163417645911	11.687407050325962	11.691263913914907	11.720584833648442	11.457083321424092	11.429729803525047	11.381779791900152	11.652848588546656	11.624392056315614	11.622866744786892
12.083974743925728	12.065310032524746	12.053527947391624	12.59850792883515	12.654855392274632	12.634639608931547	12.051168772077379	12.010942877067746	12.049675101220602	12.858188294776921	12.874464457623846	12.8888779912731
10.365045847603167	10.372025944640361	10.342331365065215	10.173268080940009	10.146708137111181	10.135896391081543	10.323142010797923	10.35848800050087	10.30837913920684	10.221212104297077	10.239074052651686	10.201542260358885
11.365124978164692	11.379858438220442	11.391520627178277	11.406307194124901	11.364327194448526	11.378712409578487	11.374019414776086	11.34653811014898	11.356487964326597	11.029512313418126	11.022806493400688	10.991331951967254
11.064154680852152	11.062594591725109	11.072083995086542	11.203590949321327	11.23125468887005	11.230568926116115	11.130498775973276	11.06079947840626	11.087071927567163	11.162157022481441	11.10484577822347	11.204677427123269
11.491917767897842	11.45647875371918	11.50250992363225	10.910679246724488	10.94191815525644	10.895799402745068	11.4881458425029	11.568721990394584	11.549601848520748	10.914310410869566	10.914952189854793	10.913869341450141
10.063739000460703	10.106988368089015	10.135775572104327	10.126985767659603	10.105227856227513	10.063739000460703	10.124125841489061	10.140609554424318	10.13544076259597	10.063739000460703	10.132546876317734	10.063739000460703
11.867488562607729	11.877584334249896	11.860129831394953	11.44944252832272	11.473838770237663	11.449530426247692	11.917709260779473	11.917570579779149	11.919521530149886	11.144867557651212	11.192374692934074	11.136746812455375
12.40691629929453	12.47841327669031	12.41172509183701	12.048085660134317	12.052091785147285	12.086400174296614	12.422437194614648	12.338869078320469	12.338371548330496	11.756017316386256	11.806746764277133	11.808621007645051
10.148263150077382	10.200459463983245	10.165603519547858	10.197868086463163	10.156498120771369	10.165774330092106	10.106440503679993	10.196851234578949	10.218574131056421	10.181138403082002	10.161038813216747	10.16792543703991
10.210097291988015	10.27543472576913	10.207767292274733	10.126985767659603	10.156498120771369	10.147056284376072	10.20531222300566	10.1852604680976	10.207098295287393	10.154686219332122	10.161038813216747	10.16792543703991
10.302570778774141	10.308111283038238	10.309518967653952	10.20511781894109	10.239658364868221	10.245230346481087	10.289472030865566	10.318389240149777	10.315254591104921	10.245543238498591	10.1924362733795	10.201542260358885
11.542523960392797	11.529626814983878	11.559880082124568	11.616910406584804	11.621943270512556	11.656946061594757	11.54411361896422	11.54119387817199	11.542774660477782	11.399963226302772	11.444810867887155	11.500246051732933
10.939855325819416	10.924540418057246	10.966835709703885	10.916237715492889	10.897316699167801	10.878820499169043	10.933935280657954	10.965900642818447	10.955581997699978	10.751931464942299	10.705794885850365	10.707091287952911
11.380053710684118	11.368621905176198	11.39887710966268	12.082066344072198	12.03071898227945	12.0813467291102	11.378271372741805	11.408945969456163	11.384615301269418	12.070871073211284	11.998225588050628	12.039438158051768
12.454800250547148	12.41572439252018	12.431665926056038	12.431793060454458	12.407593350801594	12.437106600994898	12.42678507601555	12.417606815825973	12.421151138546588	12.25874559491562	12.266620388444915	12.300554926280457
10.197354770883294	10.138643494139233	10.173761449303816	10.163728914139533	10.146708137111181	10.063739000460703	10.106440503679993	10.196851234578949	10.224003099623431	10.116253197551774	10.1924362733795	10.11584070799601
10.346827788209765	10.350162960511799	10.336088802389783	10.153176276750324	10.165348026948738	10.156887320876006	10.355996456015173	10.32409711827333	10.318622093443315	10.154686219332122	10.148007101298967	10.219976258831526
12.482682594263181	12.577984801225538	12.563531690448627	12.917028532180904	12.91069431509362	12.927104145418008	12.613414998598422	12.505883116236584	12.514927988597767	13.109059807265057	13.12823787277241	13.191165366174554
10.106005608314586	10.106988368089015	10.105332214671973	10.063739000460703	10.122411081478162	10.063739000460703	10.106440503679993	10.140609554424318	10.146530224379909	10.063739000460703	10.132546876317734	10.063739000460703
11.39184451889663	11.421251167884968	11.41621474084844	11.256767761309732	11.434964389860847	11.350056323059693	11.42161401232822	11.331743020788316	11.40480737162211	11.702489905696822	11.628783763410265	11.656296453868332
11.026193544485576	11.099042077136643	11.075245598198688	11.367396510887342	11.355005561487388	11.331505999171837	11.037480052184957	11.053920807536684	11.01807258896103	11.31289461948449	11.293203406456621	11.197127874928746
13.05813258896358	13.08498859674609	13.084520023370017	13.928646992999758	13.960792667200902	13.937792038100024	13.078116038548636	13.034079209191797	13.033002178582638	14.051171013048355	14.090180822799834	14.079937046051404
11.19943821182076	11.208437760361871	11.177283375143613	10.934841333799934	10.951996506670145	10.96740302980323	11.187318903470052	11.207098283179901	11.212874792168364	10.819720581671195	10.82723772259462	10.815640894734871
11.214249744473365	11.26707248636436	11.245918239754387	11.66198592232876	11.65845451962554	11.695716841836427	11.256750704636739	11.254877596530973	11.254975524970702	12.948337668352194	12.958758225271371	12.958106670583756
10.637949213316908	10.560082235912832	10.567201220339268	10.472291197271836	10.422133143963498	10.444493824140666	10.564680360760931	10.590661779425986	10.573193563122953	10.625804017009646	10.668987788185992	10.671328525776866
11.3609061134299	11.358530596428263	11.362149345949717	11.58051918862194	11.580434564300544	11.55926138334109	11.39630030270648	11.360623318479881	11.350067118301961	11.807867427385037	11.769570843869921	11.793113726319898
11.959415591037216	11.961725191281213	11.991423474066787	12.50006942325218	12.499489853794504	12.5219280116357	11.969254599239738	11.99258614084404	11.965567348854965	12.61237182964597	12.59218665829236	12.590916065358918
12.940072545580897	12.92229231384756	12.924784375419073	13.049950424463164	13.070444988926115	13.134517733234368	12.92337400657074	12.96908713533403	12.913091012479127	13.083204898404507	13.123453221161427	13.114945999228036
11.862842862801164	11.816282055315348	11.884726804821273	12.729838570717812	12.734743663476445	12.693579161974052	11.833889923444314	11.77106561544923	11.809160588807936	13.03646681346562	13.085397222640834	13.075460894521003
11.615571297047193	11.634745920397988	11.64282638617015	12.137698660166546	12.145564037979915	12.150644070341805	11.645453494149663	11.60241093387868	11.586425422750688	12.224994571895097	12.27147493717579	12.356621452396938
10.731407697360517	10.725174509979075	10.713272505825262	10.85990334296144	10.843615295885133	10.799877705219428	10.71962888875277	10.731288062988623	10.742767322475318	10.770946666713868	10.75548340671183	10.736973853772572
11.79668822789508	11.709085702056923	11.772731595757984	11.677812321590299	11.723597271072576	11.740775666401914	11.76764389316775	11.809550250037598	11.834943104909117	11.566835450123772	11.525261037081297	11.605412819851335
11.374107940651104	11.361062674574478	11.310026576489529	11.77275086851808	11.797618177106056	11.79499398537332	11.309334885639915	11.295115909275252	11.332944208608305	11.850947448691768	11.878344733392085	11.826970550384255
10.85466348646045	10.871494023926061	10.855995162248606	10.946645898937138	10.905094603979284	10.922002712307435	10.890282969188867	10.882508283118545	10.880801418100203	11.195799781254943	11.172228987791234	11.17410978342087
10.819411171380633	10.830783787280751	10.78038205731628	10.718474316297513	10.739304781205679	10.751881896246289	10.814350406854732	10.80584571454658	10.794202243937345	10.911242174982908	10.980415636125523	10.99406186297729
13.064433787734725	13.094040775004071	13.095281219268447	13.200526296131633	13.203142052767442	13.188939283875802	13.081289742211155	13.0373964707611	13.03869688754707	13.529729195576918	13.572041810820139	13.595381241986665
10.291124359677676	10.270985205414492	10.263061390157118	10.253357982022402	10.249161548911076	10.2250206524779	10.289472030865566	10.287654948606656	10.29400714037075	10.237812890368376	10.258228201838703	10.251472106126284
10.639462484243062	10.643321355732896	10.673331776037445	10.631096670606526	10.655088194516473	10.668793055323643	10.610648764375988	10.600172094227974	10.587805301071391	10.495196392946651	10.48917790484256	10.44901075188715
10.867447229431292	10.925564421420171	10.88949710118031	10.681956406803033	10.703911357786556	10.73961735035351	10.880817994683495	10.837510124581039	10.88378004974113	10.62099742744481	10.645718399073235	10.66478290894068
11.332122347891607	11.298491272979382	11.322247185119927	12.109113920939	12.118108998131355	12.063821253239654	11.370971616551822	11.313072328049623	11.34242673886862	12.522272554717809	12.53375908714578	12.502608052524378
11.82822275212579	11.760577203562935	11.815268699370623	11.870664095864333	11.908358841865816	11.888169518359959	11.82697811601966	11.841960357467814	11.811880133047364	11.859983608123018	11.766234565124103	11.771061679190757
10.136941677911897	10.15022802258037	10.122558651314842	10.126985767659603	10.122411081478162	10.105401984056533	10.15920852946428	10.172437528361193	10.16513017415035	10.168750009851504	10.148007101298967	10.11584070799601
11.561234947506707	11.496729930598827	11.489633332768147	11.056089321562803	11.064898295503907	11.046318660602285	11.493056287881348	11.489323224549354	11.462120165218398	11.026854984386203	10.982829024151092	11.115704458892111
10.927280447195384	10.94676246791335	10.910055730862354	10.752936957932304	10.784375320739546	10.85207033542824	10.94374185276336	10.940939928203427	10.87078490121912	10.787600700476391	10.782905478194227	10.817364873786238
11.454439820248975	11.48891008758936	11.45756018013007	11.84272944210408	11.847451092007796	11.870694661314557	11.442351981402556	11.434862871778453	11.456313322667496	11.847920458879301	11.828090765457151	11.806770635790567
11.069091708777872	11.1284442795244	11.11760505252272	11.129408155402812	11.147504733675767	11.148208784790844	11.086452231889108	11.103581940255554	11.057264682263874	11.05047618222045	11.03534008428768	11.08195631482217
12.638016168938035	12.629219050358925	12.632446967085926	12.850718012052115	12.84649026980525	12.881012766613548	12.667689348432285	12.657600949663182	12.607654546639807	12.671003573613357	12.709299487689796	12.696446672723225
11.454992355337888	11.453586954077121	11.508637367570545	10.57683364398193	10.584086541852999	10.589487336353502	11.588944403022433	11.606403066748356	11.560246681973602	10.47585639250348	10.54805290956684	10.462689195763238
10.45901162991666	10.465854444164869	10.434749708059591	10.549344224515293	10.491350861763115	10.495119653886514	10.507816837169326	10.460115746127487	10.426080769226703	10.430371298749588	10.483655558278999	10.475902844843613
10.6409715801858	10.635408583007774	10.535881239534238	10.488856229906835	10.50308709593556	10.502975503142665	10.564680360760931	10.58236506348834	10.609725122245067	10.369391699394129	10.400096998041535	10.420043500333492
11.086958632864464	11.10401001590783	11.105489292545283	10.926142491301094	10.86229999182301	10.873751763363929	11.126582693715406	11.081113833316296	11.109910092909029	10.951668808066168	10.955875445395236	10.930280106369663
11.999308190383191	12.01422098625658	11.963345270972255	11.63757071017512	11.655344474774472	11.664537322919175	12.025377345853574	11.96866756907359	11.923778747324395	12.056596813651161	12.061595450758121	12.07921809281723
12.575853071310776	12.614939308220402	12.639502247801582	13.574730073336607	13.585268204709694	13.56726253723596	12.619627094328894	12.591664330564361	12.577945698689211	13.723630340080538	13.791558127133193	13.822506432631082
12.204575901943988	12.167169740575968	12.138936538576399	12.496085147586145	12.477388939482115	12.489613035566068	12.138969146308218	12.167231823008706	12.207983771050708	12.438420952337808	12.454304173369387	12.438217040180517
10.197354770883294	10.200459463983245	10.146916789146786	10.063739000460703	10.063739000460703	10.063739000460703	10.124125841489061	10.130312821343525	10.146530224379909	10.13800119134848	10.148007101298967	10.063739000460703
10.741654189994724	10.755824766505983	10.67195241238546	10.595565384501056	10.547106317458573	10.525718124802731	10.704669811109397	10.725923895393654	10.765476746354071	10.580858976917606	10.593786841138845	10.488695080586096
11.821018226798548	11.854086833638496	11.863137733036288	11.636520207924535	11.596002919504485	11.620536123470968	11.897092099981181	11.898710212619596	11.863541534636322	10.971839511911663	10.953379434582331	10.980320052267409
11.229524334661425	11.31251236855054	11.297655886837237	10.629375654740112	10.680012488382854	10.634317618617551	11.239508283044566	11.239212072545335	11.29719079417647	10.974679997173853	10.971911629742642	10.962099608281223
10.93117135492976	10.925564421420171	10.917743191745222	10.816813015761722	10.831951260172945	10.789635649827748	10.908861388432726	10.965132375096287	10.956483872072669	10.71004106708142	10.668987788185992	10.673493881217818
10.657305150099903	10.676862174432491	10.645086472180365	10.670865194751663	10.650825335458526	10.638746294151316	10.645308169890741	10.616077593405741	10.62780527466346	15.195090637907583	15.134588677802823	15.206817084367328
10.183257115553603	10.213497567820268	10.181353876717587	10.163728914139533	10.122411081478162	10.122657309859086	10.15920852946428	10.172437528361193	10.16513017415035	10.063739000460703	10.063739000460703	10.11584070799601
10.123510873212469	10.138643494139233	10.135775572104327	10.108463008930391	10.105227856227513	10.122657309859086	10.124125841489061	10.130312821343525	10.13544076259597	10.13800119134848	10.063739000460703	10.137417938837377
11.303779653611544	11.314499533274864	11.316766191560253	11.069048110172057	11.107535479920964	11.055276051412601	11.367914840068568	11.35259825071067	11.32216978335742	10.858714833908303	10.803135778457634	10.736973853772572
10.8034103830855	10.862644043697285	10.870395513364555	10.935921872428617	10.943760214912993	10.915295343726985	10.850566322846408	10.846557509520666	10.839879691950989	10.823198394548452	10.836064874513424	10.8893497191604
11.694536632989005	11.689063880074043	11.701006163850678	12.724901314863581	12.73589572677514	12.734675346077825	11.658216664294754	11.645575731667352	11.657114137810423	13.203353571901022	13.230314285773364	13.278922898613004
10.136941677911897	10.106988368089015	10.105332214671973	10.126985767659603	10.105227856227513	10.147056284376072	10.124125841489061	10.118097904996317	10.122285252236434	10.237812890368376	10.201315661469518	10.201542260358885
11.483879687192857	11.424826716240167	11.414549290423752	12.080607611636912	12.02941200039459	12.086400174296614	11.449176175183952	11.4450556038324	11.439240198243558	12.173139861050274	12.199849218262644	12.241560313477716
11.342627037278476	11.387898969696325	11.346255887137904	11.3926229128918	11.341456048629125	11.384464608229749	11.393914315279678	11.34349456680545	11.348308997375856	11.54819339242669	11.605377035176202	11.614900140791347
10.413983626018323	10.406228270911985	10.4133655973478	10.108463008930391	10.156498120771369	10.147056284376072	10.404570335402148	10.391463902941075	10.41174813120097	10.116253197551774	10.18289516260838	10.137417938837377
11.002569617156073	10.977049604498273	11.019009265855628	11.081816480076402	11.149674588311948	11.125304097588831	10.997441225705565	11.015062605232648	11.009672967385706	11.078490377785995	11.141668884522204	11.157313983267345
10.221812738673906	10.207127271858527	10.195227333669731	10.173268080940009	10.188171284165643	10.181551070752821	10.191806133482896	10.196851234578949	10.207098295287393	10.212214247208538	10.217539830165448	10.251472106126284
12.444224085964024	12.470323525181009	12.485368511808984	12.588855516428183	12.62000024960471	12.637970085446126	12.47493519669376	12.462067442666578	12.436011842375104	12.676473717131158	12.664709636002046	12.692078361298826
10.487008642127297	10.479397286826863	10.465712611362969	10.40064531983095	10.350718751915913	10.377678781524898	10.45161316745402	10.458270681282473	10.463855858001988	10.548479129306058	10.497325818193094	10.507172789060505
11.313315811942429	11.31251236855054	11.234704332623245	11.190826541501478	11.189964359355198	11.232572510641722	11.322860025793752	11.283862050117124	11.31431643358298	11.321651394373136	11.309327853562053	11.348274149902737
13.244019840027967	13.261803991828979	13.226111295496946	13.193160493751742	13.18338702027814	13.152845893396679	13.273273574075404	13.214910357322191	13.239542365232113	14.257605868406078	14.259238729284183	14.241610402245573
11.20156832413737	11.20029310545088	11.206427008620945	11.095293737653577	11.127740651343217	11.09641069242277	11.219115117987545	11.178082122608316	11.20544939386483	11.249349671023454	11.311850327419856	11.304616290203878
10.474330562779771	10.472683424225513	10.48031145522684	10.335393917528005	10.305384288399614	10.377678781524898	10.453928706870926	10.478103544044705	10.428413678845034	10.315283397457804	10.2756486686038	10.258548297364387
13.4418951061705	13.40357088354396	13.48013861616828	12.895540484341433	12.941797989089894	12.926092597739345	13.489022756007452	13.499654285411225	13.478477726769368	12.911732687089158	12.999935977021325	12.95887973131813
12.465779762440436	12.442137273315792	12.447979778584848	12.78171525972594	12.770016087209836	12.777397054167102	12.403864179372675	12.4464594290537	12.410260747865767	12.95936928577115	12.961227642311554	13.007981217628586
10.413983626018323	10.456559668800972	10.441603353950109	10.474699644138243	10.48535658689202	10.457776594664885	10.368134926942917	10.425431591467703	10.41174813120097	10.382539003498923	10.363156349774417	10.41241762897198
10.8383575209996	10.882408372429111	10.846583873021856	10.652989424610347	10.705211338552044	10.656112812046002	10.88503954262418	10.847455957113343	10.851366281766774	10.637635658191206	10.598136234946837	10.666973129307866
12.390051751857177	12.317077370916836	12.355682222728083	13.221765871116656	13.271551298863733	13.284028845733419	12.38634562851399	12.392582648971267	12.350118058270578	12.632086600708123	12.716815093948064	12.71961410967533
11.550653682515433	11.561575250116107	11.506598681457943	10.899438849087423	10.95108559943251	10.96016682622996	11.527355272554269	11.436258524249645	11.464224021271392	11.25143112776843	11.23687542205089	11.305585675998518
11.210041330570744	11.183790474132307	11.208474754926103	10.949834754565384	10.962846560078232	10.968302970495232	11.200455437840557	11.226152018279103	11.215560676034892	10.917366374409076	10.94584376765752	10.916879305724407
11.464889859645105	11.478206981717896	11.453818088020766	11.680850774547684	11.718129221896145	11.693982221601328	11.501731896821719	11.452408081016872	11.412004716746674	11.736227358844179	11.755045765004192	11.722387673335767
10.684451432157113	10.70574992294387	10.737267994153877	10.646345463606833	10.659318865969016	10.681198197361706	10.663326992430061	10.740829013305797	10.70644388172318	11.134335234201226	11.132602671686076	11.122773147148044
12.483402274167455	12.458352679116265	12.471850114918075	12.601218054545958	12.612668927155887	12.568886286752662	12.434423504931928	12.426948888602064	12.456121023063297	12.412911094594726	12.44452469759942	12.426481295892836
12.592547530642674	12.562916696150378	12.602579283211721	12.753161282645602	12.722200616620345	12.774953600371177	12.600456153087402	12.574714743590372	12.571278472328332	12.473561661266324	12.535594963637427	12.481606938927436
10.362087821230118	10.343598433778341	10.379881532648513	10.565244315898417	10.510734978545218	10.538465555723672	10.374023611813955	10.312549066480113	10.372965633346805	10.714155063755316	10.716407543247465	10.71921900874694
11.006995344889637	11.01361054541753	11.020692824632565	10.996200972930387	11.026724327755135	11.034780727673622	11.057233653651544	11.06148433750816	11.047634592268277	10.72230084488363	10.818297730278642	10.855889696493568
12.677659690195181	12.704020194176797	12.686894709643287	12.823361874449239	12.847729634224834	12.792710515465313	12.72358787107294	12.62975767446601	12.649204806000204	13.100573256900143	13.187281256536549	13.217750832465061
11.481726150130937	11.475372784546167	11.458626966149465	11.587123446549272	11.640118273106712	11.662309757329899	11.44690626462547	11.424571879893213	11.498361446143036	11.620981283845678	11.593167903689142	11.578719045531289
11.545070871548823	11.566289709487398	11.607949335261232	11.653214351361441	11.630157660209179	11.612647884197811	11.563181471015522	11.587111536247772	11.583127156620332	11.517218636038534	11.521134765061252	11.474172176977202
11.210744022669507	11.220161687031384	11.249845406401292	11.433786251657617	11.444143732510913	11.453837465867984	11.266952113358837	11.216383830604972	11.206803778274951	11.631217056126854	11.631285779070689	11.632926544093008
11.333983990506747	11.314499533274864	11.28701927741203	11.438821224330708	11.446292188458926	11.393033947031732	11.349381885338994	11.30782425261499	11.322771371169804	11.525243759397744	11.504473580481584	11.441522571702754
10.884151577367584	10.937748040628026	10.964136961096273	11.213837143925135	11.23522157651786	11.251729920531481	10.877635951379672	10.9273497864784	10.863690989342096	11.021515005344671	11.03307505036193	11.032666015590024
11.106045060502057	11.1988047224611	11.142823053158741	11.181949745019395	11.201652605544146	11.186795279180139	11.19609685504476	11.15247445278886	11.14166223692899	11.341794825839134	11.304263861976645	11.364862592293498
11.442211609768034	11.454165935832737	11.438174754355378	11.267210972606657	11.289754184397612	11.237895190633411	11.44349236780712	11.446898449570625	11.394198900754951	11.026854984386203	11.095398879283726	11.046857073690699
11.652723682200026	11.628329871247487	11.711279583307029	11.687407050325962	11.656678374868708	11.697881509037229	11.654921205341653	11.678979441078008	11.689822034657068	12.017552114571322	11.971204796222837	11.997840527338253
11.632650659257257	11.583408933970528	11.536293845448437	12.28283642429232	12.281214867361474	12.216125203643182	11.554975781629524	11.54161607382713	11.5698368298969	12.607313745322555	12.58748627196208	12.537015718710553
10.416500020300317	10.375022134122451	10.387921172662299	10.242527766857487	10.294501055749263	10.254530348218964	10.399226825662241	10.37776224640745	10.381108042851444	10.202632530966625	10.27000646462952	10.244116908041946
11.00168161981152	10.954689503036109	11.024049828441182	11.112950463688444	11.108291988512434	11.16340579675479	10.999262280863164	10.982619445103893	10.934548999809374	11.10441921743202	11.112124740225768	11.060816345967693
12.153867368575773	12.136176415019627	12.153330865776276	12.726698736173816	12.71520404638906	12.708073730690932	12.134511694265388	12.150238642847121	12.132764071597697	12.569287090783176	12.584540247727531	12.606644061615247
10.769010236075184	10.711363249789121	10.718402336834256	10.702012961473674	10.69736885037462	10.677092676205675	10.75615343380592	10.768622362985761	10.747615640366394	11.134335234201226	11.112124740225768	11.108579696075907
11.991290656457045	11.94435944987667	11.959877594518934	12.457497322858499	12.42869999287357	12.432031686198863	11.995496350187667	11.961579690203552	11.928727086656934	12.581392828354002	12.60299442562697	12.581797804835919
12.160009213389943	12.14723850233544	12.09476151488994	13.104699442690903	13.154147248634457	13.141473090142517	12.090716767877465	12.140500421208237	12.100850264699451	13.865903573227925	13.891617777362015	13.900832352358597
11.615093211475767	11.520405253001197	11.57437302420632	12.420020947842671	12.379171466012343	12.433967256251806	11.624830454572791	11.647115184373064	11.623910000973638	13.97665835079021	13.934860174107214	14.021070446880076
10.714388454942945	10.667909768159381	10.776896353737222	10.520136547254467	10.505011881670944	10.510689133733212	10.683650897885045	10.745023490142405	10.745196109184057	10.504539307484688	10.385837748494302	10.524888561368085
11.306331479044845	11.351535141810443	11.29078633386899	11.242414192644384	11.24637368888118	11.286433547893074	11.341246085638252	11.301490209216585	11.31794863473771	11.001180228779553	10.98643571588314	11.054499316699106
10.20387139899228	10.160433048434623	10.224750829607316	10.287144715745107	10.253734045627434	10.27599526219862	10.191806133482896	10.212549819494106	10.180807417412973	10.202632530966625	10.281143469313307	10.228418600954198
12.447183976301627	12.525956837519033	12.53901690712597	12.660929706152745	12.682671376580531	12.760581342176044	12.600007086384252	12.4558055182878	12.474080975033544	13.35112814942942	13.333419527527647	13.41335973842035
10.676016547311654	10.692924815369032	10.709396588204832	10.689751264962648	10.655088194516473	10.643139360576141	10.690740420558686	10.698375780754615	10.716679938426793	10.586052731100267	10.571456149590436	10.604554240027184
12.785536418099031	12.760478955001904	12.796177144752445	12.550566646023274	12.58787050678914	12.566478051380901	12.821178512658907	12.77712780374786	12.752313615872355	12.369683571668123	12.412406525267006	12.412337967453505
11.187995875690277	11.165450265408012	11.169498648323415	11.265725861993406	11.263827751503412	11.313226461395459	11.243674391260388	11.164756768391298	11.146727758848664	11.296143455161607	11.244994851226007	11.289961849650442
11.908900651661138	11.954958675332051	11.963345270972255	12.500334623166589	12.497204529546178	12.51032881783795	11.943563420635225	11.908330977920189	11.92660878758156	12.393255871973567	12.406697230099388	12.444609366948134
12.31819980734479	12.258919331474104	12.297968863725673	12.443739136055763	12.428459271162883	12.439997939681769	12.337013230414744	12.314780021170158	12.301702203904316	12.495020910708156	12.488615367204892	12.572276683135177
12.163069228901831	12.169719283667314	12.191529649462264	11.97567591255138	12.018577540664154	11.993230700689143	12.24832713953089	12.169246020584575	12.172958545827806	12.081975457919778	12.142698714746029	12.165950628248668
11.696766668211204	11.668214933472418	11.688471105597904	12.026186290149472	12.022856755296086	12.041161257362013	11.683328942363609	11.659357483390847	11.661088065558655	15.25402339252585	15.27439056926536	15.313220369802984
11.500956682258781	11.478206981717896	11.487039711675353	10.766762542990396	10.769305414918055	10.762722535845654	11.45933188060659	11.415129183137113	11.420796253874387	10.686896497369652	10.731989703342647	10.742781799168169
10.914497688346499	10.874785350715824	10.911020909645265	10.493468586777105	10.493329833488207	10.44897352252422	10.843915789864266	10.88762458824942	10.862671910251894	10.245543238498591	10.281143469313307	10.323909009426083
11.930382476080108	11.90260768420227	11.927157395566686	12.178914699940533	12.206780645290571	12.195725284851806	11.921112266912141	11.940673710730406	11.92058720710586	12.139464915191478	12.141875466938393	12.136894823701523
11.830216433132795	11.823014958628502	11.837331025141875	11.743863025692036	11.695139704787211	11.729460783425798	11.856782193140788	11.798438171445108	11.797042629346633	11.74087461923058	11.794844693126684	11.770425614945898
10.063739000460703	10.063739000460703	10.122558651314842	10.126985767659603	10.105227856227513	10.135896391081543	10.063739000460703	10.130312821343525	10.105138872340925	10.13800119134848	10.132546876317734	10.11584070799601
11.33522319947254	11.319121104003436	11.348626026037461	10.871753254600554	10.87247566434696	10.901701102204752	11.272349924794842	11.28601546765047	11.297807482002051	11.07472306913838	11.082644059754061	11.059556637633115
12.34905448739462	12.323887016039228	12.351074560433796	12.268396071686599	12.28604794136654	12.313609939560848	12.34273715099301	12.328216953170516	12.319773921821698	12.135614898750388	12.163920941506785	12.210588153141545
11.57122032799842	11.58700712367024	11.576291381505161	11.833422070384666	11.859127782882599	11.81240431239753	11.585943827376543	11.572423984589904	11.565051996642786	12.03174726179686	12.095338874572827	12.130242261105892
12.519138163106373	12.472856806997108	12.470209352458353	13.220821672919444	13.209028491510644	13.250055465392528	12.498862112474018	12.477296835471979	12.490431433151654	13.256611912810621	13.225679868144901	13.261595993710372
10.167252120350955	10.17814038080779	10.165603519547858	10.163728914139533	10.122411081478162	10.063739000460703	10.15920852946428	10.102177687264545	10.063739000460703	10.154686219332122	10.063739000460703	10.11584070799601
10.637949213316908	10.670909430362052	10.653710046527324	10.604677543097914	10.623031698476957	10.614694076775145	10.617120120317237	10.621273865121125	10.684094478314124	10.693298420453601	10.629644464279494	10.646948097782746
12.213132263981233	12.183022692626432	12.20478122688305	12.131401167748471	12.177116455379561	12.169692796191137	12.190681882467027	12.247593532485634	12.205148093832046	12.244640595491116	12.23481164970975	12.262382186352532
10.227355025715815	10.225484652110351	10.244926796812825	10.19020217211619	10.194897630632008	10.195447757501428	10.20531222300566	10.226738650848906	10.218574131056421	10.395157067672429	10.426910899394576	10.37141023566024
10.330685085461175	10.319281098059815	10.309518967653952	10.21201242935744	10.165348026948738	10.173945926602798	10.343323995407252	10.27756710815183	10.321945231003971	10.154686219332122	10.148007101298967	10.153972001099097
10.382209294212515	10.383839902441105	10.365999533782805	10.268526389134443	10.322498769910526	10.309930276271377	10.35907851349199	10.345763591938969	10.361757811166365	10.325963372981604	10.363156349774417	10.404617818983466
10.930200457962322	10.918367639485307	10.892468695929566	10.85870765524182	10.860247675528434	10.853117643274842	10.905796564667591	10.882508283118545	10.90815067715594	10.769069985375939	10.804667162361959	10.761767564557843
11.025330388440173	10.976090267706612	11.015631943849854	10.96973845440148	10.973551119025567	11.015476782014682	11.009206866097708	11.00487762392099	10.978706032464592	11.059488585269479	10.998344232298482	11.104995920201043
10.809167848355747	10.7699796361427	10.767509942053064	10.394708152955031	10.44066058034644	10.418823120268172	10.72896156188521	10.724845474226765	10.735424419242827	10.386800712818978	10.413765818334856	10.396631840674516
12.735250459301234	12.760274071430848	12.750756141107836	13.061637394573715	13.048866533666292	13.076688085760635	12.80251560631678	12.750491627195444	12.762285778492313	13.82821740725992	13.85228820010232	13.934828097997894
11.817399825591364	11.808237725214141	11.814878030642724	12.088247438552614	12.070898014958802	12.083244114732802	11.771492800103406	11.775901159264873	11.787180422921931	12.293358852456569	12.262123276262876	12.275656063777353
11.256022589886124	11.193576873407569	11.25115095512718	11.438821224330708	11.491993069697244	11.526067670464913	11.225490339303459	11.305189919145072	11.270305444921615	11.632671879329264	11.657844378706844	11.629343880709214
11.223997998947802	11.219433134653022	11.212557095725385	11.110324125645779	11.092268702494456	11.059316922864825	11.225490339303459	11.224435423422008	11.244620610623894	10.98314201107427	11.027385759391635	11.019555098010553
11.089367073805516	11.126030474357789	11.078395792005384	10.689751264962648	10.71295301501525	10.698663751627238	11.098682313699095	11.071015931029997	11.09475018985073	11.04788373559373	11.075117343066148	11.106192111712408
10.242952195817931	10.219606834266429	10.244926796812825	10.108463008930391	10.122411081478162	10.122657309859086	10.1987286912708	10.226738650848906	10.253327108806811	10.266968762354818	10.325417561826743	10.2845841471427
10.418998239519532	10.403511823388643	10.439333011946017	10.29589052086886	10.283073660792457	10.313413895678636	10.391045048623154	10.413088304868335	10.409300404469423	10.331141765270415	10.264204411047926	10.318666281801905
11.082929858426864	11.117937551951425	11.136215548535375	11.342229197556332	11.366065676605858	11.36360605804527	11.082337546972026	11.05736700812584	11.075427374964521	11.772906419731802	11.786661602077237	11.830607324294906
12.238469610000617	12.242162844983554	12.231729160809545	12.366015624063182	12.309687586665298	12.37059382222319	12.235112334019549	12.336435525380962	12.315866274015889	12.131753341345375	12.12321192929979	12.07872223660325
11.930015237687424	11.934818971633558	11.970940456508133	12.118004386509284	12.094410618504474	12.143729250797092	11.984419595865837	11.905545571231142	11.923070226379261	11.794638433810947	11.7380627414815	11.799340620078615
11.601140799255633	11.545182913406139	11.55695889466271	11.795460541919688	11.778537383720606	11.725242462698308	11.567261907122676	11.531864781841367	11.593460924576394	11.736227358844179	11.713287545982226	11.662588834414471
12.51609855537343	12.477404716172323	12.458904089916986	12.424237178606633	12.440681210774228	12.374644178959988	12.473702949928606	12.531581081272478	12.488369804033217	12.509260472757205	12.509662810241641	12.45767482481079
10.136941677911897	10.12490055285362	10.135775572104327	10.108463008930391	10.146708137111181	10.063739000460703	10.106440503679993	10.149680351806174	10.122285252236434	10.063739000460703	10.132546876317734	10.137417938837377
10.990049549907024	10.978964869250314	11.028227303880739	11.395243221964135	11.386703543918701	11.427180933973396	10.997441225705565	11.00414531534344	11.018907917844535	11.676884715164084	11.646801178905207	11.691510888094141
10.221812738673906	10.186034646219106	10.21364321732838	10.197868086463163	10.146708137111181	10.188693234417157	10.234451636064389	10.212549819494106	10.207098295287393	10.154686219332122	10.201315661469518	10.191326951606571
13.221435713506517	13.216765910539626	13.202861638455499	13.664727847009885	13.637988405543615	13.66687223651205	13.12067394266096	13.178836843298148	13.14541812565891	12.703501140893039	12.748043410202248	12.679520106113708
12.680773743458055	12.680986490256567	12.663912320345682	12.616636499536481	12.632684114050722	12.649356964368414	12.690365349800002	12.698499190345132	12.65651477292954	12.624435085487526	12.626930964811526	12.657902793938804
12.172206098368408	12.172581532572014	12.240682541381013	11.511068892498841	11.537833954570907	11.533086006734571	12.138333310732504	12.267342683709488	12.213918672576975	11.017487581956813	11.068613820584728	11.003545717235092
11.767247121171758	11.741866071024665	11.74737440931255	11.886953515246866	11.960200793156973	11.915189830981285	11.775754880054084	11.75993888973458	11.719544699484851	11.52284233541214	11.551714159312304	11.572700525084207
11.557718962487241	11.510006853937979	11.546182115797459	11.39065337310777	11.394620394464589	11.447910825072759	11.4881458425029	11.52245656091865	11.548629090620553	11.23253569235008	11.234153764228436	11.186237161448359
11.22814572045767	11.21870402829258	11.26988842200956	10.885724967114133	10.907026640337275	10.872733810420032	11.222662130222165	11.280623147506384	11.242666752073179	10.785770751748554	10.828716643957746	10.776565023103885
10.428816789731686	10.368999897815364	10.457120750159055	10.063739000460703	10.122411081478162	10.063739000460703	10.388271151400925	10.391463902941075	10.41417843367788	10.063739000460703	10.063739000460703	10.063739000460703
11.498305916087427	11.490590485884022	11.445755200392982	11.852842213252066	11.804696120227351	11.78458641071622	11.50065119593636	11.469671615914384	11.477281261704306	11.73822127415839	11.681416315579169	11.693549557484664
10.216068102521241	10.160433048434623	10.173761449303816	10.197868086463163	10.207406195381427	10.208008704342	10.184486253247247	10.266975335042057	10.173250230643447	10.229721083054056	10.25206125725755	10.228418600954198
10.922389111353954	10.906919987122595	10.908121691803883	11.183569958317356	11.176727049623276	11.175528077173873	10.907841154752866	10.92815582232653	10.92428592705913	11.329372156331308	11.317711687582456	11.307521647640684
11.228835273981192	11.236051822003732	11.23271186596554	10.958276009308703	10.972664502203584	11.015476782014682	11.24505913426121	11.182880938827994	11.218239040487841	10.761508815843705	10.78919531035732	10.772896876331117
11.903283736614059	11.848346669731166	11.932493434537001	12.067034674394389	12.124800360736106	12.138594367481252	11.88159466014568	11.876070832540725	11.855706163696935	12.767776298641579	12.831053446596433	12.847351076420887
10.867447229431292	10.860414630931466	10.86631013759489	11.138801273764393	11.18092747100676	11.114767252478265	10.868006400551307	10.875631081635738	10.868765094219535	11.174633698877656	11.221350220585483	11.245682376865197
11.074000847352945	11.050390698424332	11.034868506745283	11.503996830764292	11.540790685144572	11.519004550134229	11.097061370701615	11.062852429875843	11.038710744031277	12.194959476402673	12.183206424678223	12.101821966645263
10.825037082379573	10.82258957439254	10.83061672950245	10.789615916141996	10.792350463593731	10.804380446446885	10.851668761520596	10.857265282165722	10.828203927680818	10.54286129610349	10.518319248191629	10.58455051269453
11.69006377031532	11.678686055137026	11.701865725066083	11.912659493616932	11.93013485396068	11.93382982566662	11.737715132909118	11.667321691290065	11.657998412412137	12.233961205399842	12.222100652445057	12.292587935328728
10.313488594617306	10.231155401193675	10.263061390157118	10.108463008930391	10.122411081478162	10.135896391081543	10.308754851676737	10.318389240149777	10.344094886673378	10.063739000460703	10.112395821582462	10.063739000460703
11.374107940651104	11.336104861613103	11.324673695986009	11.312889759728932	11.367801244371334	11.297736514008248	11.326691389425074	11.318293245422375	11.362290582984553	11.260743235746526	11.271582053574969	11.288977203724217
12.54664894145245	12.5090632483662	12.547902316394687	12.50006942325218	12.530414978635148	12.535896105763534	12.497893783048061	12.475901322573486	12.41825570208326	11.664221779969806	11.656011156559721	11.61997621623173
13.372920707093455	13.448126213398266	13.484663995974405	13.744919365028577	13.763724094608923	13.761923752260536	13.50507326372941	13.378237757235375	13.40335080215084	13.999422462228445	14.064476509350282	14.164814281359996
10.106005608314586	10.106988368089015	10.122558651314842	10.385593461601644	10.405079933682789	10.406505945726513	10.106440503679993	10.102177687264545	10.122285252236434	10.64229710839151	10.663259842172344	10.68631861713487
11.780605941140506	11.80951145039767	11.777980794583728	11.879692859818475	11.861749068170365	11.907218392561452	11.81674154554015	11.802153592547866	11.826920906813857	11.967395695291195	12.033224445842864	12.045561462922466
10.86639046980943	10.854810863382612	10.815379171238174	10.574921081826197	10.631963176370503	10.616229560557587	10.839447368138334	10.801064120132374	10.834596494528371	10.673878650018318	10.663259842172344	10.642398739646898
12.313849375034032	12.353827466210156	12.41441742238904	10.29589052086886	10.262562041711472	10.287883326032727	12.376571547539346	12.568396795483089	12.541193970051085	10.373837038888952	10.291733210851316	10.357976560258802
11.10997034435124	11.116310206158175	11.079966644166076	11.06720868672603	11.121801069606045	11.068938594741986	11.109147048086708	11.119106782059287	11.085528218335265	10.93842533260268	11.029666081305141	10.937625948807069
10.489083901009009	10.46355151858584	10.443859829399855	10.369789432828894	10.410039654612461	10.374923459691324	10.48284017345726	10.495322720966234	10.502151925478952	10.212214247208538	10.264204411047926	10.201542260358885
11.713138423161997	11.742315016003193	11.723152906521472	11.11556912993987	11.158303185683225	11.154027698881466	11.711959404987242	11.73736853577621	11.75465748325577	11.11169039332109	11.082644059754061	11.094157192254965
10.628780024246772	10.644890303289573	10.66640153446806	10.846640356897133	10.836215024819142	10.855207695235496	10.62825795721658	10.669492796123173	10.662249715722357	10.878249214281528	10.929263787851367	10.878364766691968
10.158236495173732	10.15022802258037	10.173761449303816	10.173268080940009	10.146708137111181	10.147056284376072	10.1987286912708	10.196851234578949	10.180807417412973	10.192336511594325	10.17251834691085	10.153972001099097
10.79292244397117	10.82494060308369	10.851827593892407	10.712539886704464	10.699994444253699	10.707860006421365	10.800267724542044	10.784549012762032	10.78056928912997	10.554030221567618	10.602448936164434	10.561042431081699
11.699881600619868	11.630307862986571	11.618616801764842	11.779748606383897	11.806654860621926	11.817500566740765	11.604814696151205	11.632017004578485	11.607402378724112	11.950220595350627	12.043048688801417	12.032771023409085
12.01347486255016	12.051420785286346	12.045767381368263	12.330962917584625	12.373915252079506	12.340853410979191	12.037134547078283	12.001224205037618	12.009976710276174	12.135132836782184	12.130709842187313	12.181611607413734
10.287177485611904	10.279791986903613	10.25421128805639	10.197868086463163	10.156498120771369	10.213894460891781	10.277059927049933	10.263319001645634	10.297683674893893	10.154686219332122	10.132546876317734	10.180216653922402
11.818607162066279	11.865081495380759	11.872862648042783	12.844548070538712	12.88008834381461	12.874551499484355	11.857975221024965	11.79742288180987	11.836845364128388	12.955701791121466	12.98171119547147	13.08537824238136
10.197354770883294	10.169658059995855	10.173761449303816	10.182039196624107	10.224347236167167	10.156887320876006	10.17669183139935	10.1852604680976	10.146530224379909	10.260088406202609	10.22503904258611	10.228418600954198
10.627236574298307	10.643321355732896	10.642181825539225	10.940229124286605	10.934506238074043	10.94549370782394	10.676474305565737	10.688141202816311	10.656655384349397	11.248307274837957	11.206505297505359	11.21429674988389
10.221812738673906	10.236639457185458	10.287508696339032	10.163728914139533	10.173485514318381	10.173945926602798	10.223437680270884	10.251921473621048	10.239281498430167	10.192336511594325	10.148007101298967	10.137417938837377
10.237909132722292	10.241954056028817	10.21929658134024	10.22491632953195	10.21890663274122	10.208008704342	10.259279305175014	10.243920629003428	10.248764378439708	10.260088406202609	10.1924362733795	10.191326951606571
11.927073410428546	11.924045899652825	11.944855759524092	12.268396071686599	12.255133875912428	12.294145865341388	11.926387318590237	11.895902969966643	11.893665662478954	12.397604937027788	12.381899212500143	12.433686369796087
11.524530280814053	11.541447868096428	11.528319390125471	11.818199993679029	11.867719557374835	11.803334836878612	11.518348269085987	11.490208107037772	11.506478869698242	11.239927675114851	11.256604649734541	11.233250310140534
10.283159050937066	10.284062462847688	10.312996795700263	10.126985767659603	10.146708137111181	10.063739000460703	10.28541249246905	10.309576430511262	10.297683674893893	10.116253197551774	10.063739000460703	10.153972001099097
11.389496972060144	11.362957667456337	11.375497972727803	11.233238397087794	11.291001728982609	11.280733601441153	11.324138755013754	11.354610385011627	11.32156783825836	11.858782644166975	11.778973382788793	11.846242039374847
11.243882329189528	11.213584681186248	11.240657244511452	11.567751904875719	11.547170124479704	11.567044430329759	11.237418502090911	11.20417789959207	11.2061268270806	10.890989934034309	10.911002228843477	10.883092539272646
11.97934409606049	11.967336082092771	11.951865184237851	12.41437853839352	12.419037168757141	12.419137315224065	11.975053411848535	11.964537859964658	11.980884138599029	12.508170446369585	12.50622973525388	12.59057944150799
13.670767206837391	13.663188149380513	13.676851929930805	14.659605977755888	14.690558303249388	14.690432905674948	13.65864397991561	13.602462696736556	13.611524131038953	14.70143785652148	14.681945914884242	14.72828064989058
11.766407217379248	11.753928398711217	11.762571729442497	11.569982729937625	11.59365779271134	11.612647884197811	11.744285795883922	11.745529210724545	11.781621999400658	11.712712992374483	11.700995990272304	11.730311029690109
11.303140683019045	11.26707248636436	11.310026576489529	11.165591249215428	11.135110772769918	11.194463848385437	11.260162965573905	11.294049566696293	11.275362841634081	10.802063606803923	10.873101598539717	10.867213781213954
15.216761481334	15.241433421453376	15.189927645348455	17.327484402157015	17.32535178863045	17.25818964646055	15.304599555556035	15.162120248246428	15.157487253896901	17.37370480669586	17.366402308831173	17.382620856064538
13.318756628951967	13.252335209844388	13.282348330493337	13.25871719348365	13.286628512419195	13.342991236211947	13.297534827212589	13.324176518229931	13.296028725199637	12.839774966940274	12.837444166477995	12.858473425809967
11.00522789471838	11.062594591725109	11.093206667255954	11.032450550112674	11.05531239280875	11.001779900908042	11.071548029439931	11.044197146047726	11.071511151509155	11.208927371492772	11.180915923347987	11.22171206761754
11.694090115627912	11.681052773798594	11.720618675847595	11.484911823318969	11.4847676260259	11.497539434889166	11.664312029683494	11.680848834507916	11.71155120780464	11.835124269636115	11.876821059944634	11.812927543043035
10.501322903112008	10.468143919842175	10.45494255841234	10.394708152955031	10.376371720761597	10.38580113911328	10.469758992031114	10.488521205574138	10.494380624891894	10.608786322191644	10.589399842517041	10.533487827029077
10.775069764153757	10.731965865584288	10.825212920869323	10.282639731888246	10.28694833242781	10.299167303459267	10.789510784278619	10.842048214746978	10.817417993463419	10.245543238498591	10.264204411047926	10.180216653922402
11.22469052855292	11.226693905544876	11.218648085081384	11.843170878323983	11.867719557374835	11.890013997566653	11.226901331828223	11.240902637020016	11.245271025464293	11.732229425895461	11.676018911942723	11.70234299528227
11.900653734327273	11.930213390004017	11.895014781357137	12.21294656029049	12.205641182051028	12.227196379335876	11.919600974408274	11.969256415643347	11.939964030570438	11.994610066247825	11.974027211073043	12.097430783382736
11.651797761014786	11.656683140411717	11.680622554923708	11.425553385125511	11.471744556986438	11.492884627619349	11.671305567856335	11.62615678305501	11.634333219430147	11.18805708982201	11.202757678242484	11.18184534779003
12.346399824348241	12.348282285892779	12.346965381128916	12.800994963570934	12.828483237242777	12.816462150519595	12.375510577484253	12.305292175238918	12.313254738831798	12.673258636653095	12.73278264044675	12.741492694505482
12.727856952889287	12.707218481486015	12.751137732015666	13.080379329834676	13.092586440946357	13.05410159117416	12.746172235213578	12.732938515215464	12.729656148639556	13.188996497466485	13.167294195096554	13.251807395931989
11.720148085938394	11.681052773798594	11.726523436328645	12.655027513573474	12.702676864023923	12.681147059808707	11.68746214774148	11.668454984661167	11.657114137810423	12.501976928889349	12.485762872004825	12.489248677670941
10.923369863447753	10.8888805095535	10.943136441974264	11.066287511228555	11.04805224688298	11.04713685089769	10.898596674877792	10.920057332167213	10.887733050690082	11.19027578203918	11.199937226350206	11.212167490941042
13.19705395786026	13.11879502873919	13.17430409732763	12.922105356777301	12.930840736561105	12.920515879445864	13.20689158259091	13.240597263883686	13.238477127730246	12.77944449528604	12.761323774202962	12.806840414878348
10.106005608314586	10.160433048434623	10.135775572104327	10.141197053661235	10.122411081478162	10.147056284376072	10.106440503679993	10.172437528361193	10.13544076259597	10.181138403082002	10.17251834691085	10.191326951606571
11.255352075523392	11.248154244335232	11.241316428797013	11.581071020627899	11.580434564300544	11.573810637412322	11.211981450704924	11.26041207417499	11.292863298886537	11.49935489125324	11.450706947010433	11.445764200044495
10.58876560879569	10.561926437495107	10.551802034602227	10.674055902152183	10.636374047702622	10.663192386329051	10.568235357040896	10.51023643785311	10.47838817404086	10.669473456863305	10.627601321807056	10.671328525776866
11.143039661624975	11.127640392720666	11.035695001842702	10.89603384343823	10.903157626476256	10.934306505663002	11.099491676340097	11.089772207362396	11.097040724829181	11.726207070970744	11.744885128299503	11.642898986902138
10.197354770883294	10.200459463983245	10.173761449303816	10.173268080940009	10.135594855425222	10.173945926602798	10.191806133482896	10.202282514836291	10.173250230643447	10.154686219332122	10.161038813216747	10.180216653922402
11.149811538300327	11.179239065962708	11.178691832601833	11.353187939980147	11.365486506975145	11.35183382140541	11.168013624687786	11.128040639399517	11.166008964063128	11.431806973335519	11.397202840311122	11.426111807499732
11.723637343961691	11.698884724973327	11.660766489653994	11.435047221906485	11.394056884948588	11.33572430981988	11.752990481917934	11.704882555440326	11.741148751610206	11.67478378228393	11.684404107283168	11.645024745020022
11.210744022669507	11.162358125878646	11.133263431878946	11.59259768991046	11.5559434102343	11.5425404712514	11.14906491699131	11.190033469285726	11.196598493303082	12.475797527386408	12.463367803118324	12.473921537003806
13.176456097826986	13.143275207786631	13.135927824750292	12.22409563038486	12.232717098801825	12.24376870830797	13.273411822785567	13.214326388941942	13.253317609444686	12.729696898635137	12.776529082542039	12.774848468669598
10.550712730621234	10.546968047813454	10.517512798148138	10.356522984417081	10.325786228664548	10.383117009722444	10.515826775531403	10.558069253655665	10.547819987852137	10.346101331941176	10.320878399015758	10.318666281801905
13.43972956987078	13.422072320983835	13.407962157374886	13.43752475801398	13.446233501618936	13.448674590712452	13.374876401949185	13.391075351565336	13.394672339854823	12.706331886438415	12.689782233826909	12.699247533084367
11.670632678473329	11.656200148613651	11.655413639100543	11.593689371110976	11.611822704612297	11.641612354787402	11.683328942363609	11.68718244756558	11.664169501279682	11.541909621993902	11.563714856845538	11.583959033899534
10.57697644975653	10.505205325456146	10.556990603842412	10.19020217211619	10.188171284165643	10.259013406764403	10.487108325919632	10.535551604142203	10.537275086374649	10.273622250856045	10.22503904258611	10.278373521128401
11.933682741091907	11.840926495561218	11.885095718530305	12.029229502253308	12.055939370743145	12.020415158788813	11.875732353765796	11.900889211429527	11.885290534005724	12.097956888165584	12.106814796058837	12.146339301766531
10.511258889998874	10.461234909215197	10.484387022352841	10.434240408804763	10.426855549981244	10.413949248667283	10.515826775531403	10.558069253655665	10.554719537323379	10.41125721764193	10.442688601467818	10.44901075188715
12.194173779204107	12.232793849671909	12.18688855064019	12.789888496480167	12.773008444976147	12.753911709507431	12.204956439997785	12.13818319013028	12.131863159324688	12.801022854996129	12.845513147770326	12.83895022513525
11.683772858187314	11.725589650087885	11.714684194509342	11.127689827129988	11.156153597876893	11.216425860960117	11.75775103779255	11.696434637115134	11.720382972671809	11.981076723368266	12.064223037848834	12.116351549928421
11.351197727287522	11.309191700379037	11.34980904657442	10.978996562242301	10.960147894306592	11.001779900908042	11.340617570215853	11.32762357069334	11.355905903056934	10.6560498239699	10.668987788185992	10.64467811014089
12.122080905152716	12.098712498557177	12.116425318364733	12.691216880742195	12.666009418280947	12.717521547577523	12.140557364348167	12.15074915090565	12.104231072644481	12.37290439274982	12.397917851201074	12.417707113653343
11.203693664961733	11.241765867939959	11.196121539542506	11.389996035884716	11.426798911072593	11.409965530345763	11.198278654167218	11.226723536825814	11.226229550651546	11.53796418440996	11.583435383711944	11.557511758433769
10.797603826707588	10.805904900936515	10.825212920869323	10.844202317493593	10.836215024819142	10.843636291497058	10.76246041183085	10.773640900434286	10.835656298834143	11.394561270776784	11.382412888387432	11.395490224860582
10.167252120350955	10.160433048434623	10.146916789146786	10.063739000460703	10.063739000460703	10.156887320876006	10.149132658139203	10.149680351806174	10.156299228790996	10.063739000460703	10.063739000460703	10.063739000460703
11.43885229579899	11.501173447643469	11.468180891032812	11.692425406791886	11.701998477871127	11.70090533901087	11.498486592522342	11.46786733957711	11.489156845437435	11.67478378228393	11.640620097095727	11.670233426690759
12.725249752144727	12.666582985239545	12.723193979163916	12.64338466583552	12.606564339577105	12.643157725273428	12.6958191208448	12.744610903490644	12.752880012754554	12.262248254996512	12.268489647139614	12.34898616201458
11.819813294884574	11.80142171384923	11.800729097296152	12.731182018749099	12.691819050322035	12.681751220469607	11.78169641028075	11.858490938680756	11.85720249545344	12.637714586111187	12.67633874706156	12.66333926407557
13.0579746945501	13.002317461779953	13.058931168209755	13.664037365025342	13.67306459077714	13.660177214681399	13.050034579274707	13.07866163757984	13.048950213133276	13.775635690363913	13.794420603141628	13.793416793457173
11.4577507862572	11.454165935832737	11.386397253047187	11.435047221906485	11.472268489620529	11.43595837729667	11.40638074718457	11.416077246699896	11.427886117264043	11.389131350907723	11.4102616303712	11.337064505598761
12.067947883925443	12.01422098625658	12.0065694245177	11.328363610362052	11.321091438710384	11.262787601232544	12.135149418129034	12.03575497672386	12.051915580571537	11.082241535736483	11.140665967467143	11.122773147148044
10.406321372045424	10.40077307581824	10.398335422928634	10.349655714880392	10.319168545539355	10.403987969046302	10.460792357481424	10.460115746127487	10.433034357091612	10.221212104297077	10.264204411047926	10.271976343667228
11.083737092205608	10.99318718733242	11.01732231169671	10.925048232394918	10.932642197987738	10.931484462583796	11.023462501057276	11.00487762392099	10.978706032464592	10.912777835348964	10.905703531795378	10.927322200074167
11.836177900522056	11.839271405526343	11.8215022971339	11.682367035333542	11.719393332260768	11.725664973392616	11.764641699886443	11.83672770675705	11.841019883770793	11.422178053004389	11.421651493896743	11.401686051742258
12.220756010962107	12.19868429047745	12.238729221489612	12.347119063274679	12.35548023857015	12.363475865364864	12.22355044221739	12.217641938776772	12.178475804389544	12.525147172994137	12.538954275923148	12.542259112116984
11.026193544485576	11.014527024169682	11.041458035943936	10.725812539153592	10.819002067433797	10.825373907555072	10.967737463581212	11.02940033215332	11.037894826687918	10.759604689574527	10.796975500442548	10.761767564557843
10.333991708290316	10.308111283038238	10.33922798068571	10.291559938152457	10.283073660792457	10.267682340551612	10.259279305175014	10.343148258128817	10.321945231003971	10.292416249369012	10.281143469313307	10.29062354259921
12.403356745896133	12.397375067461258	12.304094105388366	12.954279309003187	12.983339978301716	12.950003053440645	12.415245009175896	12.299384371093891	12.324707080285469	12.784202994940719	12.793594972316386	12.773671011332242
11.318365122880957	11.24532014286501	11.307564592701361	10.524426463478502	10.541833112581308	10.55086790388882	11.345009095480865	11.328139415345136	11.301499656397624	10.513682394650763	10.523413125388139	10.459315015666935
12.481962529128602	12.531541388160187	12.53566977160132	12.535149585029378	12.529522023784859	12.548833654311977	12.533502767603943	12.491764408655005	12.475701853874755	14.818038536897946	14.813189553875842	14.808141787242837
10.57526915526633	10.581762525127743	10.539466929307778	10.356522984417081	10.298185441988341	10.377678781524898	10.511840276046414	10.555128733238409	10.530107881166902	10.386800712818978	10.420400151815121	10.41625159521232
11.463246566198302	11.473668707936191	11.467123504804846	11.23860149630151	11.24376115972186	11.259548273483135	11.499028144379432	11.418443699570274	11.452070419078384	11.109273235192989	11.086916212589296	11.137901639039958
12.404120307018822	12.390394826050986	12.403368854183901	12.357781459449635	12.379670976544556	12.378682238954818	12.361372206137608	12.433346789603704	12.384498822006996	12.268355500462064	12.285931898441044	12.25417971610982
12.277679930635632	12.327843171176257	12.299569498406006	12.705200756969473	12.71032423151978	12.69955440716256	12.318860909792884	12.271303617081841	12.27371737779764	13.365108310395033	13.357806494566692	13.348715990203875
13.769961107149587	13.752421835205778	13.759829527119122	13.202441479373208	13.203004865207586	13.196881959779104	13.907283551520715	13.907268935573638	13.929493024910014	13.869892812219998	13.874911483443608	13.864515649989153
10.183257115553603	10.169658059995855	10.188484100287086	10.141197053661235	10.165348026948738	10.195447757501428	10.184486253247247	10.226738650848906	10.173250230643447	10.181138403082002	10.17251834691085	10.228418600954198
10.528592144183774	10.565593711451935	10.535881239534238	10.82313263037171	10.795739585289178	10.76866762165497	10.564680360760931	10.56965386283463	10.546079097135756	10.767187903581142	10.834601352528667	10.740851752123188
11.845262394818503	11.81035985442815	11.828090515745382	12.014708531097984	12.030065660084457	12.007734956971715	11.907443708081678	11.788587615266401	11.798613103308554	11.822810807242114	11.825443260241217	11.835439463418489
11.059189341597271	11.060861722278668	11.05610094334188	10.74732244390199	10.785520468292573	10.786186647990219	11.048701128084698	11.08578662436561	11.072295805205073	10.699631898567983	10.672774772868227	10.72717280456965
10.261838388913132	10.30036907774239	10.271532615026057	10.2733372132632	10.249161548911076	10.291707243764868	10.249748467098867	10.243920629003428	10.234341482467787	10.168750009851504	10.201315661469518	10.236447059325949
11.453887001363475	11.457056182943623	11.477651219853419	12.135952442860123	12.108620697066799	12.224366558607825	11.42972679086927	11.419388803184207	11.445139778260584	12.12836495130239	12.17078409705252	12.202052927512982
10.123510873212469	10.12490055285362	10.135775572104327	10.108463008930391	10.122411081478162	10.135896391081543	10.106440503679993	10.102177687264545	10.13544076259597	10.116253197551774	10.112395821582462	10.063739000460703
11.160247423487922	11.13724035368055	11.173752915791892	11.44632952419088	11.464382758808663	11.497539434889166	11.145227954325051	11.129309728784339	11.163886367416861	11.643524755773452	11.604098022620239	11.609801397023684
11.16320757062391	11.183790474132307	11.157337979504794	10.925048232394918	10.857158253120419	10.918177115205207	11.130498775973276	11.179884561235527	11.184204958203738	10.866917768339606	10.853395838754691	10.787449042798535
10.925327631698798	10.936739998221292	10.957804176623597	11.105048197240398	11.185109146138396	11.129037644997004	10.94763037358625	10.958184497885357	10.977828840003399	11.024189238793333	11.007748376663784	10.97475756252514
12.421311595712531	12.352166344642711	12.402875677737095	12.709072606412988	12.692215391871269	12.696370854169048	12.38634562851399	12.374200994000685	12.355192957957474	11.763191904369243	11.79157814158028	11.722387673335767
11.967995290042415	11.944739550984925	11.961265820749302	11.376095538069013	11.326521867339522	11.364191160458843	11.940221508958297	11.958020612098704	11.941710659805016	11.266902555266412	11.26632191168134	11.289961849650442
10.395824873427678	10.424660790690142	10.459286653154315	10.420634652642583	10.405079933682789	10.406505945726513	10.422635244096432	10.42744726129589	10.448760925245125	11.105635199165866	11.144671051648364	11.16854486693139
10.53608493821445	10.501012868658542	10.500298377061492	10.22491632953195	10.213267414616915	10.2250206524779	10.50579095037321	10.4868032428128	10.51542042861895	10.900404732571893	10.824270459651867	10.846039828264912
10.063739000460703	10.15022802258037	10.063739000460703	10.108463008930391	10.122411081478162	10.122657309859086	10.106440503679993	10.102177687264545	10.122285252236434	10.154686219332122	10.132546876317734	10.137417938837377
10.20387139899228	10.219606834266429	10.240100342352427	10.153176276750324	10.188171284165643	10.156887320876006	10.1987286912708	10.172437528361193	10.16513017415035	10.154686219332122	10.161038813216747	10.11584070799601
12.35302654530953	12.344108130879635	12.335339543820554	13.285732962427632	13.291919193883682	13.314521148090675	12.353841683499308	12.328439749160879	12.340165791118986	13.000611486867246	13.047753821806644	13.003747000605701
10.242952195817931	10.26643735001782	10.224750829607316	10.304315962597176	10.338538809067229	10.287883326032727	10.249748467098867	10.247964726360824	10.229253384090283	10.701728201943673	10.770143993989459	10.744705979056132
10.927280447195384	10.959603907370354	10.978426616833628	11.52913109337247	11.484249686349246	11.535083115365325	10.942766707967166	10.870430690973736	11.076208514460143	11.720153845193261	11.604737708595188	11.75956035728283
11.088564991358211	11.031752144281148	11.072083995086542	11.202004773280192	11.196857280038026	11.190288729199196	11.063999314995144	11.113961664989422	11.073862995754965	11.226154387208101	11.195217735813038	11.2405216962875
12.078437183032566	12.08007391932855	12.092262162149783	14.004979108819269	14.00717839276632	13.999986111416993	12.105155538960178	12.07858109444359	12.046467543020883	14.591995279170602	14.590830949512426	14.597917053599717
10.832837974889731	10.85705759047202	10.827379454418937	10.646345463606833	10.650825335458526	10.672957829797705	10.853868575106658	10.830187999605307	10.804248705932372	10.635289926177784	10.643734790783869	10.579422925186
10.818280499922414	10.845753042590847	10.800922435156325	10.51797588799047	10.520109009962763	10.533046249870877	10.814350406854732	10.810594061419279	10.841981984760814	10.516687785003695	10.555195491769044	10.55565958986352
11.0279172046906	11.035334008080078	10.988106185044693	10.55736077286398	10.518250172680496	10.576398017172796	11.045264189143008	11.00414531534344	11.00882832185374	10.522637607606462	10.523413125388139	10.58455051269453
11.617004354195267	11.583923662886155	11.581073042068974	11.997683273278177	12.021870530019928	12.04800180549115	11.57335491423223	11.589945406354023	11.584070500939221	11.683164869217123	11.690356841737552	11.69219083949553
11.925599875782874	11.94131445373136	11.983270374765583	11.53891246334907	11.515403588909692	11.52304614281897	11.997273813632926	11.967783779040792	11.9493668355039	11.430935206978754	11.353800127266402	11.432131363794877
12.505759540611972	12.506350410339941	12.493460928603222	12.89136207141066	12.899146874771613	12.933325801013703	12.5952829069752	12.464282412566838	12.463146998019527	12.781528361747108	12.8634379085704	12.783062601701346
11.554696449183806	11.55684088415228	11.544704461300045	11.9617224104753	12.00431893548156	12.013089531830556	11.561135675325636	11.62066007281351	11.59859267743342	11.865373389916996	11.854770817989522	11.843849742486801
11.307604966648086	11.293097914265052	11.306331338327848	11.474027919052057	11.461741351927149	11.444122222196683	11.313217728875685	11.27628809248975	11.278510631145997	11.430935206978754	11.414071884092012	11.361199259344625
11.345083122953847	11.307860361778266	11.28764811021715	11.668137878249784	11.69943114057908	11.721856920944232	11.294968079297357	11.267560557359557	11.244620610623894	11.809119792428666	11.825973224087145	11.796853728489882
11.71489475473661	11.673462279473947	11.710853313173391	11.656317797735696	11.656233912383032	11.678693438032061	11.730666020372384	11.752580131633744	11.740325079056936	11.638472819189502	11.656622553387804	11.694906699299516
11.741788798329598	11.753039079183253	11.707437575543677	11.468544775142092	11.430617255025895	11.470895563143095	11.785500468720896	11.733088376588015	11.72498285496606	11.83634877220755	11.789941530375355	11.842651828708538
12.632871389889473	12.582192721846264	12.612959959397294	13.032594752466554	13.020713243102795	13.04453014085051	12.684678727363575	12.763632008260029	12.714405459387525	13.145939303996322	13.15113631580746	13.168730945345246
11.935146714450351	11.90300080875846	11.880661424640795	13.067795615175077	13.051773167322013	13.013674852898598	11.94133647747794	11.909875715832051	11.899458411087041	14.862182823826517	14.870210002456783	14.872753888805196
12.023740822418949	11.966962805358015	12.015570324394313	12.1390939322392	12.15567374719634	12.132831064487915	12.00400536340867	11.971021294008619	11.990320959360467	12.380522727982333	12.365338329046365	12.390642772747196
10.904517332406416	10.893164241525655	10.97398829441003	10.163728914139533	10.173485514318381	10.188693234417157	10.945688516781422	10.944103512173278	10.96455506184858	10.116253197551774	10.132546876317734	10.063739000460703
10.50928997160153	10.442178936661978	10.517512798148138	10.691297907341932	10.671824463031784	10.719482049989221	10.491332673365571	10.471006268413847	10.474289964807504	11.26177247344649	11.224108206691248	11.329522490059828
12.4360505091893	12.36320142136862	12.375214273521609	11.878835835621564	11.879573907714756	11.849923571697381	12.38212780317731	12.386625738779964	12.353165326891625	12.24375396862468	12.214336331860164	12.186638161607851
10.136941677911897	10.17814038080779	10.15673137668461	10.108463008930391	10.063739000460703	10.105401984056533	10.168316815279473	10.172437528361193	10.13544076259597	10.063739000460703	10.148007101298967	10.063739000460703
11.654111174482445	11.600272615040467	11.637843550159227	11.320656237777484	11.260618896673035	11.254995161807653	11.707461309376619	11.60440875116193	11.613850398681166	11.143703278588486	11.202757678242484	11.167427879337772
12.094011276515696	12.124359149827422	12.111505757986713	11.490313246870334	11.518420717979806	11.531585813373397	12.139604668365466	12.095742755860169	12.08599226196999	11.8122450326067	11.818532545292683	11.864624904535154
10.287177485611904	10.32997803651943	10.295080301074963	10.369789432828894	10.3680645440781	10.32688307855962	10.30123133957463	10.343148258128817	10.33795115726349	10.369391699394129	10.374707100484102	10.296505036880719
11.50781884748442	11.519860405803415	11.516754554432293	11.41018454305621	11.37986962240062	11.433770780416818	11.5477460973454	11.516427567234077	11.497852106170653	11.372670158569647	11.393330953771802	11.438117128474495
10.685845459188876	10.709964789647	10.676080635054776	10.657920994400477	10.653670852326572	10.701305663841483	10.680790879086574	10.73660648504981	10.735424419242827	10.660559822673713	10.659408853664027	10.576839096377313
10.566642122815589	10.576431921024026	10.60292347126442	10.493468586777105	10.447372788589641	10.501025171083398	10.56646112747169	10.58514594097441	10.571542982895197	10.407304221073261	10.417098865473807	10.434816092405098
12.01793369685391	11.95345000846828	11.95326234957985	11.055156207441001	11.028384149022271	11.002642624470061	12.009294440065393	12.095742755860169	12.069383306380107	11.609169987424506	11.609205474180483	11.568922546782849
11.721894005260252	11.691878258942006	11.66210084501159	12.182627983616012	12.18292975123771	12.194566420898559	11.714650026726382	11.723040675919469	11.699244846772373	12.29079422335402	12.393166446323804	12.361421206885105
10.981898547636867	10.983733313652154	10.975766551980874	10.718474316297513	10.689421747721841	10.681198197361706	10.905796564667591	10.951957232140689	10.947418553177402	10.61857774222627	10.631679884939752	10.653702846773507
10.901497441644466	10.879150998272697	10.891479476827518	10.56719515494682	10.595292198976606	10.65753585926333	10.834950593155202	10.867816586453378	10.86165139902504	10.528508751691232	10.523413125388139	10.550214874939618
11.912258579676347	11.92559065064183	11.901219366124563	12.479759856370373	12.456569879774799	12.457928836500077	11.934258060580616	11.901200182843784	11.900902353558534	12.558824023191988	12.568818651601976	12.599973527195608
13.638898311335273	13.620772064982832	13.60356436136466	13.446005446815143	13.439751949157893	13.427475748341092	13.621075976485901	13.612460490960967	13.624969403266558	12.917676258598059	12.895787594663128	12.915444168007784
12.018960425714225	12.037377983165236	12.043494916624173	12.451186083889619	12.445919179627152	12.431305125172464	12.032306565789442	11.971021294008619	12.011628434999635	12.38092248726122	12.354532022895988	12.419619449345982
10.600284728688118	10.602535627255916	10.631892396887736	11.309339693610708	11.331324659347779	11.366528266977385	10.645308169890741	10.592031348254844	10.574838593875652	11.022853187546703	11.05435324791434	10.995423415512894
10.158236495173732	10.106988368089015	10.105332214671973	10.141197053661235	10.122411081478162	10.105401984056533	10.124125841489061	10.140609554424318	10.105138872340925	10.063739000460703	10.148007101298967	10.137417938837377
12.261909566196357	12.239751458191815	12.269365288430796	12.68150494010213	12.660342387097154	12.738351039208453	12.309411518272002	12.279421068710121	12.267236361456758	12.637714586111187	12.632351731113992	12.61228840697279
10.45901162991666	10.465854444164869	10.461440468269231	10.21201242935744	10.234707768462071	10.271880593994517	10.495514502335636	10.437359109892737	10.494380624891894	10.245543238498591	10.112395821582462	10.16792543703991
11.314580507940706	11.293773677567836	11.241316428797013	11.09707526475347	11.176727049623276	11.042215904923554	11.24505913426121	11.26591551271612	11.331156380429668	11.054350213135102	11.093285836542714	11.180744174381637
10.550712730621234	10.513469406501358	10.562123093395174	10.406477825286588	10.417346366865111	10.374923459691324	10.48284017345726	10.471006268413847	10.511670799286888	10.399255875039186	10.393045897358881	10.396631840674516
10.7050243335822	10.702923558268301	10.765142158709113	10.385593461601644	10.389739813266631	10.369337135385514	10.71693623077963	10.762548790275135	10.758391588361881	10.229721083054056	10.264204411047926	10.228418600954198
12.528680037605882	12.471337411081988	12.493921886476036	12.77998838254357	12.790458442343887	12.746057341375124	12.499104086124126	12.570630022023574	12.553701292789782	12.660971897472576	12.6766144286211	12.634308665374373
10.106005608314586	10.12490055285362	10.122558651314842	10.153176276750324	10.105227856227513	10.105401984056533	10.063739000460703	10.102177687264545	10.13544076259597	10.346101331941176	10.378461758416567	10.380044636635938
10.808020227467424	10.797407663657104	10.819766939780271	10.740233902425853	10.71423374751041	10.79306699474581	10.802635100272466	10.775637628479505	10.770157674625164	10.93693993022884	10.963316778517996	11.032666015590024
11.904409166270856	11.842166336793087	11.92430209332241	12.568838318709915	12.540863246101422	12.435900031674123	11.88548736994036	11.984179183072618	11.922715813914918	11.502624522247219	11.570985894854495	11.502658880338132
12.591440929487776	12.563153427835113	12.566373978772441	11.490911757988231	11.562719826094906	11.507301787984458	12.505380198686918	12.644807238180523	12.62517321195626	12.308642698956438	12.353831811940067	12.282454984665863
12.94880877808583	12.865565242949563	12.867245113662188	12.521905415480283	12.555619432074522	12.552823733326465	12.882299189281921	12.955801171478141	12.905167950388108	12.053517094951909	11.997303452190202	11.999953317622174
10.106005608314586	10.12490055285362	10.105332214671973	10.063739000460703	10.122411081478162	10.147056284376072	10.106440503679993	10.102177687264545	10.146530224379909	10.063739000460703	10.063739000460703	10.063739000460703
12.207237345757557	12.20675436144544	12.219033733808988	12.34801087710828	12.353444315698574	12.368817903786297	12.243937016676972	12.2135149217572	12.225708031160881	12.170327766635157	12.15457715941575	12.202954012327165
10.428816789731686	10.408922945004463	10.40342076418702	10.339029503302346	10.329032511777399	10.309930276271377	10.453928706870926	10.435398346317609	10.401848879938248	10.556781446128035	10.55755252676397	10.527773300175234
11.420184606272413	11.444864588418367	11.42560319256148	11.684889763843389	11.698145359985858	11.655601245403114	11.407560362852706	11.440434577924256	11.440315270165636	11.317768853958501	11.290633528963932	11.231162693732594
12.366705037335706	12.361551995494219	12.422218950546212	11.758157712663314	11.76036878718848	11.785791898923241	12.436959991597394	12.378927493084387	12.412445939827144	12.101426375642179	12.125299070645998	12.199345922453423
12.953581906601451	12.97556575260838	12.97566193304916	13.316659767864452	13.314407634878846	13.301423070697666	13.006072365796914	12.92396250586507	12.953349217423938	13.345973851233497	13.389901664433571	13.410000601376
11.261370249424678	11.2106469843596	11.219322475861851	11.824042800392379	11.840619380735008	11.882990205156498	11.19171809093821	11.168409914323007	11.208156238111657	13.209712039546606	13.184607196821025	13.1526762964672
12.277679930635632	12.241259095727662	12.267727457150778	12.314302281933488	12.362075504546365	12.330963989811536	12.28662320372887	12.234738575048267	12.26615307531857	12.34814608869601	12.314378184448955	12.350194659537047
11.228835273981192	11.235335191216219	11.243291301429075	11.564397340082051	11.534869339279574	11.525061411191405	11.260843995330083	11.256541225395821	11.238747204630398	11.809119792428666	11.814794979425642	11.818442057742915
12.116706003312451	12.126336245486728	12.09507359099643	11.908481937265766	11.918401971239863	11.911572822408338	12.092036134674483	12.107409276823027	12.103924094774488	11.583656356420319	11.531421745633073	11.5943667152376
12.711327982619743	12.59196077773767	12.644254322842723	12.667510026542372	12.723363250419887	12.779273688317948	12.570724110871062	12.613459405225992	12.589056398757661	12.187572628738447	12.220551481645344	12.247667624649093
11.443329042575588	11.4679690302395	11.463414490508832	11.829857561960754	11.811732753766155	11.866568580944428	11.474388461517977	11.462890006229236	11.463698441268672	11.643524755773452	11.69509729421719	11.769152469919062
12.397999546259411	12.359074009248145	12.383998505642577	12.746316619072601	12.722782056659945	12.710836075247522	12.359493576280602	12.42259737648068	12.3822673089147	12.180143515219395	12.171186681386697	12.146339301766531
11.910394190777831	11.881990353234777	11.882880572787688	11.443207459674257	11.437672385488519	11.44899083056858	11.898631165524966	11.946382967257025	11.988304748368694	11.781902646952515	11.769570843869921	11.757632641102395
12.574508601356419	12.55174338458694	12.569210319992713	13.440492042498533	13.398316883549523	13.351732794319897	12.610743967661163	12.713149588925805	12.672820543805551	13.682088416690222	13.693719759290515	13.647848167363936
10.29500333721877	10.27543472576913	10.267341356878594	10.22491632953195	10.283073660792457	10.240395826538062	10.184486253247247	10.270566622075233	10.266396421371331	10.221212104297077	10.239074052651686	10.211048889962752
10.148263150077382	10.063739000460703	10.165603519547858	10.331708422328123	10.325786228664548	10.309930276271377	10.191806133482896	10.130312821343525	10.13544076259597	10.407304221073261	10.400096998041535	10.404617818983466
13.283565299097164	13.210699866681544	13.244973756801256	13.444393987888047	13.453260176585225	13.476075057868425	13.209353250000715	13.258144697903274	13.224824206689949	13.461479542219651	13.487910499796843	13.507288228197366
11.533306506591584	11.536090251110679	11.554030064161665	11.681861834156205	11.673880791387944	11.679572501152656	11.505505988927396	11.484443499231565	11.502934884670415	11.734896214432132	11.690950450253043	11.734908575148784
10.50532496301396	10.44703388975926	10.494402529789538	10.366528098783267	10.35952060429377	10.339688721443885	10.471969088332651	10.4816057656503	10.558131842185556	10.331141765270415	10.342829017791654	10.219976258831526
10.123510873212469	10.169658059995855	10.146916789146786	10.063739000460703	10.122411081478162	10.105401984056533	10.124125841489061	10.15788025119449	10.122285252236434	10.063739000460703	10.112395821582462	10.063739000460703
11.478487831570893	11.539843291032343	11.507618497138656	11.49628365891493	11.494562042381776	11.495473076297815	11.498486592522342	11.475963030364328	11.485040877959067	11.301099348671045	11.260149339109432	11.327628224709095
12.651429598138792	12.588480246443169	12.638259848155819	12.663048267341185	12.704052614423743	12.742594853205764	12.66255108891186	12.659344213473261	12.593941898224578	12.856780553364727	12.897432396069702	12.929986372479528
10.71703764088077	10.651121951855659	10.692306504045705	10.498030537063501	10.47516652747575	10.502975503142665	10.649867679467697	10.71505377625554	10.740329180167574	10.422850254585317	10.436459435720813	10.420043500333492
11.52349319579618	11.512204159349666	11.473978134045252	11.534320198781003	11.467543949174319	11.444664271362647	11.424518544928148	11.483998802711561	11.448877219583435	11.27809563932467	11.30341737732498	11.29975527045477
11.010518978253558	10.965461435361485	10.916786476345944	10.697444385929426	10.689421747721841	10.625350056841246	11.023462501057276	11.023694612834635	11.032161313039396	10.828382779214177	10.809240813244733	10.752345012348124
12.596523848740086	12.529116158487271	12.574213974286586	12.996483506968032	13.033158281765797	13.028796130431509	12.542904503102793	12.599150341629024	12.59563709274265	12.877192808228179	12.880182781244597	12.853201456930789
11.269998585691006	11.248861483446625	11.255057163992312	11.243174938701234	11.262545467121225	11.219135885785239	11.2883689135651	11.244274961734408	11.246570552572422	11.181369426145324	11.174166412306455	11.136746812455375
10.898465419461253	10.86375618759506	10.882516937628969	11.502813714835003	11.54765934167425	11.535083115365325	10.941790349223234	10.934574117046111	10.898497075460009	12.681282210638706	12.73039931882852	12.747808844471242
11.049171986353905	11.057385514593301	11.029892508003975	11.06720868672603	11.060917094343006	11.049586735936726	11.023462501057276	10.995306513765822	11.069152936568615	10.562236595928574	10.54079935243531	10.5663653887672
10.995438687281517	11.022730384158548	10.999399589635239	10.675644650972195	10.671824463031784	10.665999605085268	10.948599509281001	10.971257995748019	10.970776772652016	10.596281791263213	10.635727890894628	10.630857159801609
12.71315189959298	12.67467635654379	12.687094610782005	13.390439072467565	13.38499500542847	13.36128644547546	12.72235644619545	12.664387133425366	12.678412166149801	12.36402828685872	12.419425656604222	12.345758107152738
11.314580507940706	11.297145657226867	11.3515810272518	11.290674321852276	11.307079760625344	11.360088471088714	11.320938902629365	11.328654998366272	11.255619076182116	12.485443547978212	12.453654422505085	12.498650167507693
10.343674628041517	10.292362414835805	10.291326249094546	10.197868086463163	10.21890663274122	10.213894460891781	10.316052041438986	10.30656705126638	10.29400714037075	10.298344014898712	10.25206125725755	10.201542260358885
13.56369765892136	13.567406790070235	13.587581282564773	13.702421775536052	13.689505570779145	13.745792775963764	13.62604215905631	13.568134431175732	13.546826646565739	14.74954558365395	14.741859277593813	14.823038934832109
10.362087821230118	10.377989320434308	10.377155077127185	10.373015869172306	10.37085894979433	10.38580113911328	10.404570335402148	10.382396008776032	10.41659167203917	10.479144031567577	10.469511661697505	10.550214874939618
11.628404628680642	11.659576865807164	11.654071548108812	12.016628750091293	12.06391797427826	12.04865136720896	11.646403767605317	11.57201325298305	11.630265840016577	12.39127432360426	12.433684196128395	12.453209563966736
11.649479705661527	11.63129558157258	11.588207780001435	12.451461103968056	12.449952726273487	12.467394880187122	11.59591498115447	11.611572003509675	11.594862797241257	13.400899016755247	13.404208367323283	13.405134393232712
11.86245492340726	11.890358208131543	11.876953905313735	11.938250396766556	11.937192054954686	11.943045871741713	11.917709260779473	11.882401496618002	11.881264776781228	11.638472819189502	11.675417653131777	11.706379365879238
11.81215405767056	11.81754733191876	11.842307109633449	11.712286532220835	11.718129221896145	11.731984567236102	11.815095628434728	11.817900896644375	11.811880133047364	11.367124694303529	11.343269676211525	11.356601744236679
11.223304970132556	11.199549206160645	11.193354371013887	10.809152391412773	10.874493921192997	10.853117643274842	11.18658370268533	11.231283523751621	11.208156238111657	10.699631898567983	10.696806106865154	10.698868917208308
12.80006179882771	12.75246579347387	12.788400819071342	13.704101479359872	13.690186508611616	13.737468580978398	12.797858759312792	12.806079441635546	12.816869515321262	13.359611513543419	13.341310317775358	13.361535385280304
10.649940284384108	10.61427540797579	10.647975908778436	11.081816480076402	11.111311637943643	11.119298146062961	10.670668261510668	10.671856995168474	10.638076429957856	10.98033115403988	10.980415636125523	11.014252788776522
12.100124004571482	12.08212047831287	12.077795271507322	11.52333677613301	11.512378180394679	11.515963617366092	12.103522943340149	12.078851026143669	12.047751539029049	11.216502352160646	11.198995208364515	11.213232713591928
12.902450696419617	12.903763026788093	12.835671131810182	14.37123381322407	14.36767428957901	14.32889587158675	12.884491617711685	12.853022150592013	12.831745204669534	15.0791331417785	15.081119599585794	15.086080234236281
12.115438045506545	12.149504262335412	12.150644129694209	12.464051468411013	12.490095281282333	12.469515575395272	12.15946504975886	12.165214486491283	12.139948774458004	12.540849172916145	12.54473714237068	12.565777647877361
10.722301897014654	10.759715938117226	10.767509942053064	10.70503944170108	10.675932977033213	10.686627612821988	10.757419767017014	10.747110371460558	10.707732876771818	10.47585639250348	10.378461758416567	10.491831750714274
11.866328790522678	11.87718300148665	11.83194928000118	11.534895271007658	11.501213283135124	11.52001633538282	11.797258821560707	11.849767385962345	11.86539971898607	10.944338896467787	10.948363663962487	10.969156443558502
11.719711201841124	11.800566995781493	11.746547374167937	11.173806355155918	11.148228588611468	11.17268994425712	11.768928240307881	11.749412393300764	11.740325079056936	10.787600700476391	10.782905478194227	10.73111171548377
11.16763014186888	11.136444217370455	11.15517528735735	11.631781028940654	11.666413640689512	11.663646810181257	11.165007790454823	11.144402218923842	11.178643840925876	11.713391380204406	11.735779857930634	11.7716974051459
11.078070788965672	11.021822860455295	11.068910873148113	12.684286820381004	12.676872775424819	12.68255635322412	11.011898431724907	11.066943781345918	11.0427786258297	12.24286674067786	12.218224270458737	12.264532232599178
12.722034075129502	12.753701630771657	12.715384195167402	13.225693224103656	13.235149768861788	13.266814038963616	12.747785681955554	12.75391046727289	12.769391398037852	13.22125892750541	13.192424045970402	13.187451085297486
11.711819451824319	11.69795294848112	11.721464024592509	11.453785634481816	11.431705701146097	11.458127334434948	11.748646110184568	11.732015913758362	11.72998055097334	11.662097796909912	11.698640074736067	11.735563911581965
11.237071729470951	11.231744050499294	11.2320467965578	12.610294494334871	12.610566989606564	12.639632278071613	11.201179922962698	11.217538205745388	11.201374622568132	12.433050268651606	12.390103003451763	12.424578756774276
12.18458985768659	12.113430424202955	12.15183892471928	11.380749650040066	11.392364537002344	11.425527080167397	12.15852621015594	12.149472502082864	12.147983989135588	11.408014496754939	11.466032176129804	11.485656292142734
10.283159050937066	10.30036907774239	10.354409698146544	10.258546208645443	10.21890663274122	10.271880593994517	10.323142010797923	10.348354591988814	10.32522569538416	10.419028779337344	10.426910899394576	10.339032450507789
10.874802095148626	10.90165896866586	10.860138785002578	11.121649842475716	11.16826909055338	11.143086798822925	10.869082620841592	10.842048214746978	10.865724873101565	11.133157426916249	11.206505297505359	11.203602590010304
11.164684104610583	11.140417964877953	11.128074029003116	11.417896823497486	11.381582303981931	11.350056323059693	11.159724020037043	11.201248513491215	11.136568480575285	11.356880194874755	11.268078413028253	11.258973666895963
10.418998239519532	10.432272770107506	10.478258225832512	10.983077482024088	10.989346303789537	10.94549370782394	10.489225893355455	10.502015619191628	10.444335439344592	11.100761280152035	11.084782731732066	11.143653951545465
11.372914696405864	11.320437683310056	11.3586385949256	11.781143260018839	11.77653223202408	11.83266184641287	11.405790444164321	11.372051233543923	11.336510484591665	13.285513315449634	13.258712062757027	13.244893670309187
12.643780937674453	12.638208484421805	12.619906666189447	12.395014012053643	12.409303976326077	12.376917095638456	12.682143734846202	12.647973009062722	12.642060157966718	12.618751865267853	12.595701305931055	12.629736743533986
11.936974258176516	11.924045899652825	11.962652505472807	11.21226795498682	11.236540264821864	11.20893344810002	11.874164328650792	11.97043327781815	11.968987317679387	10.911242174982908	10.900367524548528	10.881519969883092
10.896437265673407	10.918367639485307	10.910055730862354	10.927235202381643	10.916613887612069	10.862475587856643	10.964895916273859	10.947254401646354	10.960977955770979	10.98033115403988	11.005407355246373	10.991331951967254
11.152805300385241	11.122802011989075	11.16878770994442	11.273866423669357	11.287254400588427	11.254342985381548	11.11074616965423	11.137515846334384	11.163886367416861	11.358750405379574	11.388665731987295	11.39903516909616
11.27263832963062	11.240340509323646	11.253756828033735	11.664553203698437	11.676067914816796	11.701767859612586	11.279055977514128	11.231852009566083	11.233496364294313	11.639195883235233	11.666967219019883	11.719734689420767
11.078070788965672	11.078036645651036	11.125840870567437	11.389996035884716	11.419671118421828	11.397009106039834	11.104332438789143	11.09175826293551	11.151047468170423	11.9474281327489	11.978717143933883	11.968423266002686
10.29500333721877	10.25701871921273	10.283624335237072	11.119048851680375	11.059319464975463	11.069735601938245	10.249748467098867	10.27756710815183	10.244085601327503	11.45933502468644	11.471092634226371	11.50826827223391
11.400019789024187	11.411657007861907	11.443054053876837	10.876439962322126	10.8612745597514	10.892831077382613	11.372191809565415	11.460619979669044	11.487615177399269	10.887825171422325	10.85624395924296	10.844384923904876
11.021001251678426	11.043338321326782	11.06731995790664	11.343605460990506	11.299073002747553	11.322407435414545	11.043540519152168	11.00267874843779	11.06441721124491	11.383673105989137	11.419383296321447	11.439821205169523
13.465027035247308	13.435412109609707	13.463841198443445	13.216407016281954	13.243039220983519	13.257794501612107	13.466893496475741	13.439898422432933	13.455018719112514	13.02852286492538	13.06076267306427	13.16939592132468
11.132404872046116	11.111410396467395	11.131043035381186	12.672190931770986	12.699132863892869	12.694377369214413	11.122649588182671	11.143154004616578	11.077768701462482	13.001627062628017	13.058254261543153	13.157377899759553
13.303460045392608	13.273196633901856	13.303562028851426	13.80037841251044	13.784264405927138	13.811143044880948	13.315762626058062	13.37532274361012	13.360515793388346	14.143825842062292	14.162619586924912	14.154544874280933
12.681810187874605	12.667021692105717	12.673636237008859	13.255802653727573	13.274031913304487	13.310553205767528	12.651567685469685	12.632958535342022	12.649815467288507	13.907980827795186	13.939697406249476	14.012896732789788
12.282709041988756	12.364848801668833	12.282124812734446	12.2588921784191	12.225720010265272	12.22973798496083	12.30717826866794	12.25185061439342	12.265340023618323	12.24818110983811	12.195905939137958	12.20924419991558
11.132404872046116	11.115495426883227	11.147929410953907	11.300050461290866	11.30585209913435	11.284537195909982	11.118699265043036	11.122307604783627	11.095514359772919	11.059488585269479	11.10484577822347	11.048135524695281
11.204401056304626	11.145952328306283	11.142091242730576	10.657920994400477	10.723124582210174	10.72457742268883	11.145227954325051	11.190627066614281	11.181428524039612	10.770946666713868	10.774958533772965	10.787449042798535
11.789704464415792	11.815860002067666	11.814878030642724	11.78067855580933	11.802341423341376	11.807680918365081	11.826570309933	11.801478913362873	11.757909343703718	11.604709024567978	11.603457976770553	11.677139671674425
11.645761106912452	11.633268472836948	11.631013791287891	11.459343997083067	11.473838770237663	11.45006975099201	11.602842995231892	11.624588985022722	11.614768576115829	12.126424715023902	12.102151822808832	12.068264478472738
11.448898801484892	11.399540476583207	11.452746525071465	11.075455636667753	10.999708941736124	11.081604090371426	11.378877379516368	11.457433897073503	11.483493374396923	10.847071943468496	10.836064874513424	10.846039828264912
10.885183154873296	10.85255710635136	10.899356918108603	10.981039589436715	10.946515227056018	10.995715404219593	10.862601339511404	10.84114291654218	10.874807888030922	11.203479583120176	11.238685620146969	11.251839297752525
11.651334521997578	11.67631451770823	11.636026246318655	12.075122468716856	12.04565312854561	12.045074657054872	11.691123866870896	11.621840163260226	11.641976995963995	11.92315050280341	12.004661686320098	11.982950697068537
10.302570778774141	10.372025944640361	10.336088802389783	10.316423225874725	10.28694833242781	10.271880593994517	10.336764402973726	10.32968122003747	10.334826442328811	10.286329324829598	10.22503904258611	10.201542260358885
11.818607162066279	11.851220129544718	11.83694740447807	12.323415919301066	12.337816763431006	12.316782217494692	11.792653179774772	11.784487778228199	11.833037861826902	12.239311800296768	12.29877223321514	12.304312023362769
10.123510873212469	10.106988368089015	10.122558651314842	10.126985767659603	10.135594855425222	10.063739000460703	10.149132658139203	10.149680351806174	10.156299228790996	10.168750009851504	10.132546876317734	10.063739000460703
10.337257898975553	10.356578485558382	10.374404316117952	10.75988669679246	10.718059900763588	10.769850165798381	10.316052041438986	10.335149186139018	10.3757037541865	11.678981863316187	11.7156142920701	11.756989375174241
13.047673109011505	13.011748580468113	13.056024815474055	13.519876133770518	13.568205089973683	13.533503756680657	13.069510902657123	13.05124358066883	13.025889730835594	13.44082993954291	13.44294137262602	13.456860704061889
12.87228690832129	12.861763047389815	12.886403117763688	12.971879060555121	12.987506825435192	13.020625781455482	12.913576306095951	12.828595456807847	12.841692088494929	12.869678089022102	12.877088285994182	12.960424565535618
11.254681101416788	11.228861492958817	11.28764811021715	11.462419638395444	11.449506826695792	11.463465776388261	11.249890283858216	11.269202859580444	11.249164417080086	11.240979084602916	11.247686324824523	11.274089259583318
11.93185034388323	11.94891302165752	11.944152641979674	11.713762661122624	11.726112463028773	11.739523782457036	11.948374837236386	11.939769849089933	11.93295286527663	11.858782644166975	11.902967677433189	11.858133591515218
11.85467015588647	11.861427589624155	11.85862309955655	12.577381734016743	12.568915751645607	12.52011510937679	11.833889923444314	11.843916812487544	11.83836503030417	11.803473882292483	11.7156142920701	11.701668914744916
11.825026028442615	11.818811286286019	11.76786564540183	12.719720575307845	12.798917945543113	12.724564944967486	11.819206228641875	11.8275159780651	11.825770535003164	13.327784218277607	13.315589439361629	13.355916940687706
10.773862322138223	10.794960189703724	10.782695715170254	10.308418939276493	10.36239613417434	10.348911462880162	10.720970800890756	10.766604123085106	10.722991423490434	10.181138403082002	10.217539830165448	10.265374858977125
10.123510873212469	10.15022802258037	10.122558651314842	10.126985767659603	10.105227856227513	10.135896391081543	10.168316815279473	10.118097904996317	10.156299228790996	10.116253197551774	10.112395821582462	10.137417938837377
12.567991475673253	12.507337528502443	12.547680890846525	12.632363469399897	12.640114653161016	12.60578406121112	12.512106573034334	12.533111341417573	12.516500475335572	12.555318301807908	12.598331339031262	12.567490942947204
11.043274002937777	11.05126817272952	11.043097468476393	10.58063665478254	10.624530654395139	10.672957829797705	11.095437458914908	11.038590645976502	11.066788305232711	10.812712132257856	10.784483505256555	10.7747335037808
11.053360085314685	11.057385514593301	11.029060317058706	10.93700091521517	10.927962425389026	10.95378077817833	11.055533913507064	11.045593026073341	11.055667145478766	10.873414292073447	10.90170506342873	10.895554844873805
13.536520488833164	13.52993366239303	13.528264885653783	13.182524281032832	13.22384047662433	13.220717520871501	13.522220131569028	13.52884743104532	13.523391568086053	13.403189591055103	13.38924039262829	13.43921774997506
10.261838388913132	10.326461313910883	10.295080301074963	10.197868086463163	10.194897630632008	10.181551070752821	10.308754851676737	10.309576430511262	10.29027043081556	10.229721083054056	10.1924362733795	10.228418600954198
12.289384756328177	12.374418032925748	12.301966812374017	12.031507116881784	12.042097894311514	12.021079022067308	12.346539407748221	12.242847151394127	12.25908983366898	11.931107074397632	11.947433400541179	11.990417677262952
12.00000295754793	11.991729545025798	11.96057190056352	12.830668310866468	12.823809536276292	12.829000700772166	11.958308803578143	11.991429901272872	11.996350249794842	12.533020975221627	12.55683141654566	12.525054853505413
12.261909566196357	12.216618583099654	12.247080138026144	12.46459620558714	12.468539347617737	12.519207744494807	12.251537234215695	12.317702971848957	12.248972241975876	12.60121911091252	12.619190475512498	12.649868461373604
12.193875349479098	12.198995605213968	12.248189578718096	13.257183976927264	13.25697135496393	13.305931225939592	12.238649355289013	12.160917174932752	12.211095900667216	13.393812974316297	13.448502439082219	13.495200407178968
12.20664638381055	12.200551062149955	12.242911341439449	13.004221969451756	13.023990820353253	13.011773119854524	12.21248596877618	12.2430848796844	12.210813286841475	12.969794897851202	12.986344856065186	13.007732501564103
11.691407426448867	11.692814881693918	11.65183126137032	11.12424335290367	11.132906010759408	11.11779038369035	11.678257273512695	11.692372689602413	11.669432991843925	10.951668808066168	10.938235194614391	10.976151778441091
10.476471370151224	10.483811972249113	10.496377006943069	10.268526389134443	10.275109676058301	10.254530348218964	10.437411461288406	10.417251589259052	10.39164530343133	10.237812890368376	10.27000646462952	10.278373521128401
16.04684566198714	16.079109953933497	16.08322558516364	15.25006201669635	15.244423386771125	15.278217947785556	16.102495187449748	16.048824596778164	16.05667016036535	15.027453930672685	15.05382839973558	15.105880987206097
10.197354770883294	10.17814038080779	10.230025556687975	10.126985767659603	10.105227856227513	10.122657309859086	10.17669183139935	10.235545578728493	10.229253384090283	10.116253197551774	10.063739000460703	10.11584070799601
11.332122347891607	11.370503122808321	11.28764811021715	11.55765796876616	11.548148344446401	11.521532277495963	11.283723355655825	11.364612571037627	11.365756574077988	11.572981248269974	11.593813773807463	11.5943667152376
11.506239072603488	11.51822424927606	11.467123504804846	11.792702741750547	11.818341028568787	11.816326413499915	11.477153896650469	11.44089757892805	11.453663468982246	11.91284495601378	11.834947357828897	11.865801449365705
15.773202420321137	15.885916029328914	15.851581550101674	14.965388573595252	14.983329676358348	15.043369340451546	15.881935563491513	15.75982031693899	15.75678414646373	14.790973591406454	14.84730236184382	14.956697101639051
10.839456276231605	10.84802825815783	10.878498575889372	10.43156037132454	10.412492567276596	10.396317547361496	10.887141346529024	10.819993527049878	10.8409316166578	10.286329324829598	10.385837748494302	10.357976560258802
11.474155007118854	11.550497079589647	11.506088418485612	12.142575519332865	12.098442516095432	12.16851043308178	11.521535598406158	11.468769853620277	11.505467469099443	12.618416818369496	12.62263612523798	12.712243041688303
13.783638461411492	13.83190682899074	13.804003078954869	13.93646623127931	13.951186402337836	13.997299704588	13.817643230193672	13.766166281014595	13.76302337294713	13.939203066725574	13.940483315579765	13.991945424512137
12.858322815188544	12.879355332297063	12.85154819737117	13.41849492755618	13.441027454476998	13.438758841878274	12.775521316085522	12.820872720222678	12.801649612468317	13.91850847682444	13.893706888969726	13.876813823066279
12.411731989656312	12.42546103196406	12.459140589811764	12.425078831748628	12.471340256429022	12.51055721408758	12.45807901429143	12.430667522129884	12.434580900851817	12.303991400983115	12.315460116748689	12.364611432608214
10.210097291988015	10.160433048434623	10.135775572104327	10.173268080940009	10.135594855425222	10.213894460891781	10.191806133482896	10.063739000460703	10.146530224379909	10.212214247208538	10.1924362733795	10.228418600954198
11.566238735315613	11.569421721737521	11.537286636701515	11.910990165427696	11.940354763263958	11.939155110969407	11.582935268256659	11.60799600778188	11.559765015925949	11.981620868699041	11.991293026337463	11.991480772592016
11.81900933994254	11.836369565158114	11.856737067138882	11.94882705414576	11.938247185421455	11.937027734839425	11.833078809879998	11.824209047970724	11.824235005332742	11.74087461923058	11.730053311506943	11.694906699299516
11.204401056304626	11.178478343276353	11.217973219434343	11.309339693610708	11.318668543531107	11.316296058457572	11.176973311625455	11.147515332487043	11.20950678037261	11.036119272403342	11.03307505036193	10.98584462015396
10.580373407464357	10.637000334175667	10.582125335577258	10.724351862262441	10.790081525651129	10.709162369437745	10.590735209122878	10.600172094227974	10.617333791329907	10.72230084488363	10.75548340671183	10.735025899216112
11.274613518119764	11.29039027717639	11.302002990310585	11.922214655641532	11.945608136018034	11.90976034147344	11.312571625899041	11.254322424449493	11.314922708031624	11.736892370301657	11.755045765004192	11.7868544101599
11.756281971962405	11.733303643589297	11.72188647183035	12.039446656694157	12.053696361788466	12.063821253239654	11.731549459498527	11.701584093771146	11.69539922529806	12.317057839613042	12.369151790260025	12.354616421401943
11.22052784431006	11.181517532610496	11.20025717391194	10.92175610888821	10.901215673241133	10.912402671743317	11.201179922962698	11.151856023898313	11.223573425104862	10.77840024042425	10.748859129777466	10.792825177544083
13.471516927617202	13.431233132395004	13.452332004913542	13.591423648967885	13.598606745671214	13.578021144257686	13.569651244833315	13.531463325112256	13.473185257407035	13.32052312889534	13.372607288955175	13.281994697547542
11.573702874497062	11.555258303545717	11.580595786959599	11.298613686056312	11.300308978317114	11.353017115533794	11.597403117669968	11.522885946807675	11.561209393510003	11.411573202009398	11.441850627901621	11.465062913889543
11.871346553237089	11.883588629565557	11.870998461334304	11.639668840839862	11.665090909130049	11.635695137762923	11.836320018869737	11.830484522782987	11.847066455228772	12.249947783461698	12.236726815447648	12.257639643847318
10.6616781303303	10.672403395963078	10.652282035633563	10.335393917528005	10.312372903677769	10.351919302279622	10.654390093379378	10.617381456884006	10.638076429957856	10.360298159837983	10.385837748494302	10.348664034071822
10.668892268566012	10.622502873621412	10.630406432181367	10.998201428852143	11.002279311784275	11.004365372115421	10.62032622956151	10.623853041219247	10.65383721231153	10.842023596692833	10.875873764793225	10.839396992553691
10.216068102521241	10.219606834266429	10.21929658134024	10.173268080940009	10.165348026948738	10.105401984056533	10.168316815279473	10.191188026070064	10.18790455250342	10.154686219332122	10.112395821582462	10.137417938837377
10.210097291988015	10.169658059995855	10.235137337729467	10.173268080940009	10.188171284165643	10.195447757501428	10.1987286912708	10.251921473621048	10.248764378439708	10.13800119134848	10.161038813216747	10.16792543703991
10.123510873212469	10.169658059995855	10.122558651314842	10.108463008930391	10.105227856227513	10.063739000460703	10.106440503679993	10.140609554424318	10.105138872340925	10.063739000460703	10.063739000460703	10.063739000460703
10.382209294212515	10.398011479932281	10.385263995462727	10.356522984417081	10.332239112890543	10.309930276271377	10.385472933814201	10.360966653222102	10.328465073139943	10.192336511594325	10.2756486686038	10.296505036880719
11.063329101927376	11.066049953807813	11.046366907041504	11.408247649295712	11.452711872746088	11.375824356708586	11.122649588182671	11.079774166247477	11.035442356787385	11.466952011045995	11.486133927762264	11.364862592293498
10.123510873212469	10.138643494139233	10.173761449303816	10.258546208645443	10.21890663274122	10.30639615934438	10.184486253247247	10.149680351806174	10.16513017415035	11.292160986540004	11.29234751564735	11.411349274780086
11.597747188336653	11.555786079141688	11.595297816250055	11.120783679474856	11.175322705719605	11.137197758970313	11.576389092586021	11.627331225492878	11.577924627779115	10.669473456863305	10.674658948705584	10.651460359883767
12.317656786161844	12.315369462218442	12.339226169485219	12.514840855654088	12.580793462856525	12.565162663015974	12.319137812322829	12.354032998137113	12.303283518878239	12.398788587785305	12.478764539588955	12.453209563966736
13.217354347484916	13.174047867321768	13.172191552897091	15.607049226549998	15.566389914385667	15.568282836583286	13.151312868617596	13.322771074012927	13.246181900922053	15.861301928408134	15.826763465715445	15.800522830798444
12.397999546259411	12.418889999115143	12.424647620050537	12.699715925760447	12.73147422549658	12.723979374206438	12.431627807442576	12.407359505811813	12.397319321319664	12.816770443032864	12.828834370370123	12.836701350276112
10.309903644480704	10.270985205414492	10.351438272654935	10.278039325525176	10.332239112890543	10.302809305265981	10.35907851349199	10.284343989055495	10.274657110936685	10.355643639169433	10.296846318329438	10.278373521128401
11.202277299889055	11.269844448045609	11.243291301429075	11.15563612181484	11.191346976845667	11.182585933033959	11.25948146278932	11.192997726035461	11.242666752073179	11.186945779545114	11.183793741508609	11.234292429536362
11.064154680852152	11.069491600890576	11.029060317058706	10.911794184599936	10.896338790626539	10.922956144781628	11.09218067164387	11.019389740701802	11.050052268762297	10.921927598350475	10.837525369458827	10.950677039878565
10.666017576791285	10.646454801097688	10.627422151197276	10.816813015761722	10.851979636637086	10.85416342785052	10.675028268790088	10.652662206594618	10.624834351329248	10.956034324824799	11.012410690864826	10.98170472226296
11.611740994045807	11.612883473527678	11.653623838025425	11.614234477459714	11.634695916904207	11.648853596482542	11.597898729914295	11.600409600239669	11.58689581913362	11.643524755773452	11.61555777113365	11.616352750682989
12.47377473042641	12.508323924547172	12.475592923791492	12.823361874449239	12.766641890763008	12.736030693582334	12.472469572368233	12.468701422164225	12.515602135875152	12.946226451870643	12.921642528308181	12.926035392170393
11.427577660713462	11.348979501861995	11.446294614004705	12.373033091726434	12.3457816548291	12.408830052641843	11.390924175446361	11.457433897073503	11.428972682354834	12.89676143612584	12.864400232254281	12.929723323064707
10.532354039930707	10.496778577143337	10.519384102035419	10.467430045822338	10.456139725130118	10.481005444561967	10.489225893355455	10.44124940983463	10.444335439344592	10.298344014898712	10.306747256376788	10.366999427309244
10.914497688346499	10.893164241525655	10.88949710118031	10.883414609166056	10.863323977370639	10.846810731417674	10.978071324511482	10.869560360949908	10.87880898070635	11.423935262756157	11.407968864652961	11.50185519381253
11.223304970132556	11.189824900264155	11.191273659894406	11.536618703324015	11.559820664943665	11.597649717170235	11.182899045656386	11.208846221549303	11.212874792168364	11.642804406016214	11.571644572067703	11.60247767430181
11.048331904799204	11.08986128728797	11.049623882701654	11.365378637687655	11.368956676424922	11.318133350181096	11.008307735180823	11.048377961658142	11.014722894477059	11.117704926618021	11.116257730582452	11.051959462678019
11.337079195192773	11.300506312795182	11.342094914419746	11.149778989458056	11.158303185683225	11.161250048458422	11.302177198010554	11.289772772286813	11.294101639293237	12.275733455252164	12.278167139998793	12.325812770387506
12.743991238320698	12.733375797211286	12.729409958477733	12.940691454789734	13.001676682502303	13.028952784828714	12.750202306514572	12.729467021943364	12.710517477562643	12.905491621576648	12.949515227129739	12.989455345618087
10.513218910135997	10.492501210594753	10.506113302619523	10.618931834992907	10.6813659801784	10.671572927347762	10.499655037305045	10.515094826880206	10.542577623322504	10.726333643455007	10.742165335171345	10.73111171548377
10.762894036121589	10.753217524704601	10.754378858785593	10.72288772485654	10.74420046672629	10.723307522437782	10.693552511812417	10.74397747220562	10.721734298992368	10.252956434976108	10.22503904258611	10.251472106126284
10.106005608314586	10.169658059995855	10.063739000460703	10.173268080940009	10.135594855425222	10.063739000460703	10.106440503679993	10.063739000460703	10.122285252236434	10.116253197551774	10.161038813216747	10.153972001099097
10.106005608314586	10.169658059995855	10.135775572104327	10.141197053661235	10.063739000460703	10.063739000460703	10.137694775555218	10.172437528361193	10.146530224379909	10.116253197551774	10.132546876317734	10.180216653922402
11.327141259643005	11.220161687031384	11.33372184032525	11.684889763843389	11.664649663252607	11.64297355735471	11.179940865994643	11.30677134722004	11.265221989780505	11.659969914097783	11.520445553015787	11.582464374087367
11.560733338855103	11.46166451624421	11.52631678147245	11.440076269948486	11.455375467385922	11.411643821361478	11.55136678775477	11.518584560648277	11.548629090620553	11.407122942752954	11.43888218072189	11.462565201028568
11.959056821426127	12.008816227318405	11.996492415131854	12.987586626478734	12.985264687109474	12.983740710978104	11.913917135453293	11.907403207000426	11.919876857722567	12.384116246963702	12.374679186973566	12.414257997743777
10.183257115553603	10.17814038080779	10.173761449303816	10.153176276750324	10.122411081478162	10.135896391081543	10.124125841489061	10.1852604680976	10.146530224379909	10.116253197551774	10.063739000460703	10.16792543703991
11.432665998689952	11.46453476399025	11.449525413867601	11.370750924642994	11.381582303981931	11.367694844830815	11.483762371509401	11.376488969768632	11.438164044573604	11.358750405379574	11.41254943010122	11.428695785127024
11.639692683367329	11.649902824491212	11.630557026718362	11.654767115704612	11.628337321101135	11.718036533647233	11.636386584576139	11.644034220830903	11.675108320032791	11.705224775220344	11.737492432955957	11.684005190009424
13.269374959391504	13.272345373335643	13.250450256512195	14.273107631188765	14.278472048438559	14.268536175066345	13.244642244957895	13.201653122105489	13.23434170174852	14.787572501895696	14.770905287681856	14.761630694881045
11.497243811153785	11.524754386956051	11.517259898867945	11.426188947751314	11.399117611936207	11.42497522351272	11.509803418132682	11.53865733488953	11.563612562334077	11.248307274837957	11.240492444685165	11.159571085424583
11.7583985027816	11.749475136183777	11.700576146822051	12.948171634116207	12.924994823881928	13.010979965326756	11.716887522513527	11.694220777491076	11.734543284251405	13.08535788537407	13.06201519315691	13.034340909743822
11.051687299005863	11.058255880920676	11.072083995086542	10.99419563181859	10.99799089501145	10.980797600569234	11.099491676340097	11.04209903291223	11.078547752241414	10.950208266800688	11.0135721950794	11.006235475667056
11.627931875975245	11.638676521013995	11.629642951770087	11.86720699124605	11.869579376533936	11.895163878295888	11.651143430320817	11.668077343105928	11.641080359101416	11.891387437101374	11.904459330820277	11.880413678847036
12.614274750602616	12.611745589709416	12.599172441551143	12.698799648630672	12.671451887482405	12.752573892520886	12.55526200796996	12.552660315264458	12.588843586626265	12.761452212770422	12.760546116155773	12.77337648959724
13.465854674018466	13.477274256845632	13.509964574479	12.783224503483138	12.824529597284776	12.855694766002511	13.529621172699697	13.516261315951743	13.503654311472234	12.951498496066828	12.93701881431169	12.995490752446386
10.691388715917322	10.61758177657613	10.688291964508444	11.064442218983377	11.08608752524562	11.144553148091655	10.661847302564281	10.667118793301714	10.719212321195917	11.479529085592464	11.53346773011654	11.555981505693552
12.364609801941034	12.348004417373053	12.346708134135778	11.490911757988231	11.485802767370718	11.531585813373397	12.408790533874834	12.367512286091124	12.365284917777979	11.792102057443127	11.81693214566305	11.886210180238344
12.258221330587613	12.196502997991772	12.218182964476231	12.262384937316067	12.267967434568511	12.280917794280084	12.26256654079736	12.274324526895068	12.22905694883741	11.904769724248293	11.908923505625944	11.920990085242078
11.565739359214641	11.594679221087642	11.558420440784301	11.305777067773613	11.336104902006552	11.329692790521344	11.57386117857641	11.52331516599893	11.556870662268588	11.297136598291095	11.262799476063318	11.273088732600586
11.260036066033514	11.212116962642027	11.198880634854916	11.39393388588246	11.37929810247876	11.353017115533794	11.235324203647806	11.242590262423558	11.238747204630398	10.920410198145504	10.917574199805598	10.957835374679886
10.29500333721877	10.236639457185458	10.235137337729467	10.19020217211619	10.188171284165643	10.188693234417157	10.268364127304727	10.290917277407642	10.270568293497343	10.202632530966625	10.063739000460703	10.180216653922402
10.29500333721877	10.32289634094222	10.336088802389783	10.495755762460607	10.491350861763115	10.499065834140842	10.349731341488225	10.34050790064447	10.347116193052617	10.320679466964078	10.338580790532305	10.318666281801905
10.96905397159396	10.922488322831423	10.943136441974264	10.555369357626093	10.505011881670944	10.497097370086468	11.012793687198755	10.968201033527926	10.99175146419027	10.559516817156222	10.587191945805944	10.69679555950105
10.633384016755654	10.660340798449399	10.645086472180365	11.099740863039179	11.084535428977704	11.118544580656271	10.643779938552644	10.636566141007622	10.636620975586407	11.266902555266412	11.224108206691248	11.234292429536362
11.177868446349267	11.097379905949902	11.138423371266187	11.09707526475347	11.067278260682722	11.119298146062961	11.048701128084698	11.06898224155514	11.122596940296782	10.800272581572992	10.809240813244733	10.825921070123004
10.106005608314586	10.15022802258037	10.146916789146786	10.153176276750324	10.105227856227513	10.156887320876006	10.124125841489061	10.118097904996317	10.13544076259597	10.116253197551774	10.132546876317734	10.11584070799601
10.622579356549146	10.595705393450979	10.624421181729515	10.878772169312104	10.86842240165896	10.81218947499315	10.594108437116322	10.612146500950685	10.582982347752255	10.6560498239699	10.621424711561437	10.619063269559906
12.473533156293051	12.476900152070531	12.50127583900495	12.239997743838362	12.265791844730622	12.294951446050613	12.546413373106041	12.489396834693347	12.484237047357679	12.396025099853684	12.446812964239786	12.47465537578746
10.846013341463273	10.813104996494893	10.814277862647758	11.03818397629188	11.010789941595071	11.045499686028666	10.803815705089642	10.851038506955353	10.849291503351392	10.909703412818589	10.900367524548528	10.909332023691814
11.680162764481993	11.71323342631087	11.682371246362008	12.371282194543289	12.399253266136055	12.45221699607772	11.712408269480745	11.640558262634066	11.650905211938104	12.33910228422752	12.392146080973575	12.460643431531116
11.046649262841296	11.032649033217618	11.01732231169671	11.190023011994812	11.163299534915417	11.190288729199196	10.966791400962029	11.023694612834635	11.000334133696171	11.235710598919624	11.251263432882856	11.28304878981853
13.40141013743333	13.403182852904946	13.351151364950377	13.08437539269918	13.122688222415613	13.144937878143503	13.407434100802725	13.216660809229628	13.267350989331593	13.161193941417302	13.205105089093689	13.249297239444621
12.335995531855549	12.27634489064869	12.316259930443701	12.729838570717812	12.699329993493524	12.64750014813284	12.297925939460626	12.418023408317993	12.359743833888771	12.768076721879249	12.775246990692864	12.699558386561366
10.735269763543693	10.767428833901102	10.736027900683416	10.826897022218176	10.88549663190026	10.85416342785052	10.73685092465104	10.70621624610697	10.764301245288822	10.912777835348964	10.934402965462791	10.942000473349193
12.232977970136261	12.263667813239673	12.26307580720473	12.517199819830548	12.479476389625283	12.525772366226956	12.277224819530064	12.230665349053808	12.24015841621386	12.944376504466643	12.996441257632979	13.053488308212824
11.626038913230252	11.659576865807164	11.645084204523858	12.36043372690811	12.327987542477263	12.345253833991817	11.612178314935012	11.587111536247772	11.589714097872243	13.142730713420672	13.193374352629812	13.192037889816755
10.677430896715626	10.698658890085255	10.643636064402903	10.903955054086632	10.948346556463687	10.905610075141118	10.696351322410216	10.693848888946217	10.620346741819285	11.054350213135102	11.039852076603015	11.051959462678019
10.735269763543693	10.745331454506253	10.722221723515476	11.194033831119764	11.221265483272436	11.260845287582498	10.660363734509751	10.680056115893237	10.675999403585932	11.244126500481535	11.222270429385727	11.21748177430689
12.206350802220255	12.17923562806525	12.217899251318995	12.589352183769282	12.616234787056587	12.603866854525844	12.231565716092565	12.263135687456812	12.247873753644157	12.46044442488757	12.44811879337587	12.48379472513155
11.227455673189707	11.158478374569942	11.218648085081384	11.564397340082051	11.595065450572228	11.592921908843248	11.178458265437339	11.227865557399758	11.214218677406713	11.621715451740087	11.664541472452731	11.69964434483852
10.106005608314586	10.138643494139233	10.135775572104327	10.063739000460703	10.156498120771369	10.122657309859086	10.063739000460703	10.102177687264545	10.122285252236434	10.063739000460703	10.063739000460703	10.063739000460703
10.667456732442837	10.690036847187985	10.607605097045822	10.495755762460607	10.518250172680496	10.489129698057537	10.687914868619728	10.700626397869136	10.642419684704212	10.469198968365651	10.442688601467818	10.488695080586096
10.70367467834895	10.643321355732896	10.674707842832435	10.93375929369958	10.902187274002848	10.95102807588864	10.715585448328547	10.693848888946217	10.678710313445297	10.995672190726262	10.929263787851367	10.980320052267409
10.497282765067435	10.483811972249113	10.443859829399855	10.339029503302346	10.373627782157484	10.374923459691324	10.471969088332651	10.450800288126244	10.474289964807504	10.252956434976108	10.296846318329438	10.271976343667228
11.305056376419405	11.293097914265052	11.33791695689332	11.276810069461915	11.260618896673035	11.280733601441153	11.2883689135651	11.361122818056902	11.311887687151879	11.072202466514872	11.098559022572124	11.153917946621137
11.469259805280007	11.463961324219127	11.492737566313215	11.505769117359208	11.553999734486078	11.56801352772946	11.492511771676282	11.439971376497398	11.427886117264043	13.061977034826187	13.109807331197084	13.147058534212048
10.9025054132962	10.907967821351969	10.853914395066601	11.417896823497486	11.413602273185148	11.408845186305056	10.958226066957172	10.883363453135665	10.897524888772747	11.386405791928476	11.399519136942127	11.451674442701579
10.989147898467383	10.98182929824133	11.018166214339145	10.836837637383896	10.877510956098797	10.844696009426263	10.962044236812273	11.009257923447283	10.969890905791065	11.037434499143659	11.056562576672079	11.092944671166453
12.223676396542192	12.221216865450423	12.209644593720746	12.410698151757101	12.399007178502062	12.414239012412624	12.161340686420163	12.243560206743215	12.217579160239543	12.31075151769902	12.324441931145037	12.284149236969034
11.934414943480828	11.954958675332051	11.925730566495185	11.86069847418971	11.831066765664538	11.887430951358718	11.971432303983349	11.956237260001013	11.949713727459727	12.427271950174644	12.420092226432287	12.421910646551888
12.458225733550101	12.451427216046124	12.443680702870104	12.12436763066079	12.120241849329597	12.074683581024006	12.475181510545793	12.503344824451915	12.487681892015859	11.767735179750725	11.761212596794977	11.670233426690759
11.16320757062391	11.105659854035475	11.157337979504794	11.13454369774196	11.106778330005127	11.076085528773897	11.139055169312579	11.139399104193213	11.126294602787219	11.025523168092029	11.094342988588295	11.080726865897615
14.976583343969054	15.010899514482825	14.974196730863127	14.471156064698157	14.501892336075057	14.5456053292629	15.068313021178756	14.933038131331235	14.936101899543834	14.741114851913453	14.79869765928265	14.875909572420799
10.32733650876166	10.315613420451337	10.342331365065215	10.197868086463163	10.188171284165643	10.208008704342	10.340063901819093	10.32409711827333	10.34104024612151	10.286329324829598	10.258228201838703	10.2845841471427
11.365124978164692	11.331560142317318	11.336720110776666	11.357945897188351	11.345598785796101	11.353608252632217	11.344382886459165	11.350077535206319	11.319156474328018	11.263827718977765	11.22868734805709	11.249791306832073
10.221812738673906	10.241954056028817	10.21929658134024	10.308418939276493	10.37085894979433	10.37214313846418	10.20531222300566	10.217425616476287	10.156299228790996	10.712101545222453	10.795426635058366	10.824218227802598
12.121134025241812	12.157563964255006	12.084734660734602	12.215249762763825	12.220377029513322	12.23789413205169	12.077781053495606	12.085580837534504	12.07536235247714	12.059157559244362	12.029183369482816	12.086139935966479
10.123510873212469	10.160433048434623	10.122558651314842	10.063739000460703	10.135594855425222	10.105401984056533	10.106440503679993	10.130312821343525	10.173250230643447	10.181138403082002	10.18289516260838	10.063739000460703
12.537233525933463	12.483193636859726	12.520843086354136	13.111182184728065	13.076163471972043	13.140316256507639	12.510668028611745	12.607500497791655	12.56023797433263	12.563367940258537	12.575663617601586	12.522933076115716
12.004163525556582	11.984755698660587	11.968528807228111	11.919314364052003	11.881047676679344	11.9169943761503	11.934258060580616	11.92917592502155	11.94205969149706	11.710675478197954	11.719095813196304	11.765963658003106
12.23442537677701	12.231883599071423	12.268000570946544	12.39415318617438	12.395063587513281	12.40858366948615	12.239532117748976	12.220063507960003	12.19546030614297	12.220036547417218	12.201029874321293	12.203854473615156
11.650871097129778	11.647958259094558	11.667865372115235	11.749601543176157	11.734873708391605	11.813582279862421	11.631104465439503	11.544987889304466	11.650015492945052	11.778055394587005	11.787208879449263	11.819053232195426
10.5613911878061	10.556372307574803	10.585381422210018	10.417849451473796	10.445148813545178	10.428371602781464	10.573519505040574	10.598824290998971	10.553004116159984	10.399255875039186	10.396590449571852	10.427506375627466
11.650871097129778	11.650873880299104	11.622764060705958	11.077277744852683	11.071230428650937	11.083958590668054	11.679642646305766	11.636295565639816	11.649125087834951	10.900404732571893	10.854821306714305	10.876782093524
10.323944358321652	10.346899964613467	10.326443598143255	10.304315962597176	10.229608770236807	10.295467553551747	10.376925810338275	10.348354591988814	10.274657110936685	10.202632530966625	10.161038813216747	10.219976258831526
11.76934429998351	11.707699868628296	11.736994806174437	11.058882612352914	11.085311819572059	11.07450237782117	11.677332775308926	11.72627962357349	11.667242770848876	10.956034324824799	10.926681368328255	10.956408868753726
10.148263150077382	10.169658059995855	10.135775572104327	10.153176276750324	10.135594855425222	10.122657309859086	10.184486253247247	10.179027793177466	10.229253384090283	10.13800119134848	10.232203433774643	10.137417938837377
11.843687347754958	11.856130363322784	11.83156395534767	12.353645147959924	12.381168384255131	12.395459833125358	11.911636266371257	11.779343195217017	11.784007335776872	13.547583144602559	13.555962578312501	13.538686583793119
10.167252120350955	10.200459463983245	10.188484100287086	10.141197053661235	10.165348026948738	10.173945926602798	10.223437680270884	10.149680351806174	10.16513017415035	10.202632530966625	10.148007101298967	10.16792543703991
10.872708226009415	10.915262537020183	10.876481164914667	10.731621096470962	10.613947945435243	10.663192386329051	10.946660044080405	10.901099116829235	10.939169601303108	10.598807153664778	10.291733210851316	10.48234919355889
10.210097291988015	10.252131799696944	10.235137337729467	10.163728914139533	10.194897630632008	10.181551070752821	10.229036818311204	10.255796269725318	10.218574131056421	10.192336511594325	10.18289516260838	10.191326951606571
10.136941677911897	10.106988368089015	10.105332214671973	10.141197053661235	10.173485514318381	10.135896391081543	10.168316815279473	10.140609554424318	10.156299228790996	10.237812890368376	10.17251834691085	10.201542260358885
11.709617873532709	11.697020430233513	11.69799272621787	11.918069299212668	11.944559234329205	11.949737756597223	11.715993034363617	11.738436162710471	11.673801085513384	12.065791476065131	12.075113341643588	12.009940931042308
11.321508187450616	11.309191700379037	11.271167593823174	11.322061941398937	11.270850606406853	11.32362529813203	11.334943468877679	11.344002452144666	11.331156380429668	11.316795886506371	11.344083559267766	11.278081277664754
11.704759832653147	11.681525541299376	11.70529768513054	12.834203258280564	12.886642422684107	12.923222539281316	11.690666778956775	11.650571461408681	11.643768178460913	13.698293224710461	13.745216787854398	13.805208814376908
10.484922864965316	10.503114251216507	10.484387022352841	10.47947356283595	10.468926100954574	10.437671311904378	10.463053377786231	10.498682431715002	10.482445185526396	10.4266306708809	10.393045897358881	10.438416325957148
11.766407217379248	11.719198891484554	11.760938094873268	11.753887318636334	11.783735125327379	11.79618908004932	11.774477849818954	11.75608997503768	11.732886144039115	11.515606588138315	11.506570074921292	11.510663560935575
11.394186817110972	11.375503097488062	11.408978771851574	11.474635449051178	11.441990960922032	11.47617152561003	11.43203341451171	11.370567764684933	11.350652490600472	11.006651715812017	11.006578693144	11.078262780291201
10.928255008253581	10.886729384790792	10.88151439197016	11.401115112162334	11.386135755905828	11.346492071925072	10.962995928438344	10.931371603431595	10.881795626995295	11.594983154195374	11.6104787669882	11.536674277139882
10.896437265673407	10.859297347597321	10.911984866901411	10.857509987412184	10.834086367587465	10.871714443106576	10.88503954262418	10.899427966368622	10.892644985720349	10.79487092706316	10.81227303961512	10.837726525667781
11.741788798329598	11.767189128028138	11.771516964136277	12.271548806094355	12.31756147956689	12.33695851050403	11.760339705836898	11.77624580851843	11.751396713147034	11.888458900496795	11.941177874597495	11.94878696687386
10.862148027671203	10.849163156303742	10.880510486505992	10.80010537052275	10.762231624176968	10.801006189936063	10.916974440366262	10.859034528208262	10.823909583046387	10.608786322191644	10.629644464279494	10.599626446320054
11.021868868059887	11.031752144281148	10.985477712944679	10.67722904230195	10.643647107542112	10.654686147097063	11.028746414041157	10.987867442534627	11.007136446142157	10.510656138834232	10.515750067506366	10.459315015666935
11.971197555792243	11.913957779295664	11.974034334166292	12.085705902368199	12.11291442335095	12.076273203742808	11.921112266912141	11.994895433186278	12.009315414000273	11.578331432722807	11.616823999065918	11.535115141032238
13.045444331541269	12.973635115487145	13.02912375367807	13.052082609321612	13.047640876899655	13.080316635656837	13.02517737013505	13.090577816670981	13.051692063569474	13.201814451830993	13.249613914368773	13.224372688713272
10.237909132722292	10.25701871921273	10.319809401814553	10.20511781894109	10.173485514318381	10.259013406764403	10.268364127304727	10.284343989055495	10.318622093443315	10.252956434976108	10.22503904258611	10.219976258831526
11.176412692459815	11.162358125878646	11.194046923333559	11.560470965901473	11.560787885290807	11.552406583413244	11.19317993618284	11.168409914323007	11.180733129066505	11.393658235745738	11.359426026362113	11.372150598601262
11.547611976400654	11.534477917312081	11.589629341972763	12.005063334758015	12.048876538330452	12.03494022846379	11.568279703908864	11.5254587669419	11.493768831770062	12.089991140575037	12.114408733272152	12.133097568630216
10.999011874824527	10.956658915177492	10.950504362880771	10.912907493981036	10.916613887612069	10.847865748277954	10.98827481528731	11.000474000494565	10.970776772652016	10.75577951569749	10.776555581958847	10.692627033411737
11.925599875782874	11.912788455174168	11.911371136062963	12.365722423986142	12.386644513883608	12.400427403941933	11.881984486775957	11.874165245045148	11.8933027094748	12.340339170721188	12.360817354216996	12.343736574098704
11.967995290042415	11.89115218460734	11.932138411547555	12.058152654089113	12.065825418542559	12.051246296204607	11.898246579304697	11.991719060941461	12.004676597910445	12.39721015318606	12.379840342307796	12.335619458431793
11.891972570160815	11.876379941803032	11.909925982800743	11.912659493616932	11.936136027836461	11.950440078319287	11.920734616667126	11.930998457628863	11.935762080962062	12.382919484777172	12.439936408088295	12.380842234674049
11.83538472712914	11.834708254052428	11.826543565917842	11.908900329094948	11.943509447897362	12.02670782290277	11.798511851681882	11.79776140685794	11.829983239611893	12.531949972857113	12.475251669120704	12.725116534025775
12.04369063099778	12.014580481369851	12.013908330488638	14.326743625799272	14.340775337694156	14.362998244529265	12.063027714780201	11.979516636438323	11.969670190489571	15.4965567820198	15.541538387128698	15.634712620371179
10.739108182346122	10.716925170979211	10.718402336834256	10.615404437299228	10.623031698476957	10.654686147097063	10.703291391603027	10.73660648504981	10.786283526861752	10.540026613945559	10.445764239872565	10.423794673641945
11.585543578134939	11.59824184069987	11.586309581756817	12.011630088986694	12.01560648983526	12.01041508706619	11.63830135203865	11.583864110207934	11.608325760619113	12.17827957052004	12.205349803705696	12.117795501600089
12.116389131208047	12.105088704927843	12.105639176550465	13.093712856907432	13.079912924498592	13.087996205289443	12.162901641749295	12.091741112617227	12.152426472519906	12.39087766010835	12.346809299420032	12.323760528186572
12.122711771145882	12.07116737088878	12.102540686885249	11.736168236474157	11.721497174888428	11.71888657935141	12.051849414681877	12.134570305703855	12.072533667880403	11.688718978525555	11.732347257529018	11.631494820364455
12.934562825128161	12.941117112620388	12.936845627489024	14.39518329113959	14.421406450581335	14.405499282454326	12.98449528455564	12.894464482808178	12.901952126276065	14.794078198716537	14.838624597092982	14.821577037199113
11.631708453521197	11.60179331732347	11.63147037414947	11.647502959646998	11.650886993562025	11.67737359810348	11.646878610866496	11.603610045270868	11.646896065086384	11.69700095687088	11.66636125764461	11.729652776051704
10.210097291988015	10.207127271858527	10.244926796812825	10.242527766857487	10.253734045627434	10.2250206524779	10.184486253247247	10.20750815462426	10.212946975012438	10.280069806137476	10.311548084176234	10.29062354259921
10.757959261744091	10.71830777347814	10.729790323927249	10.349655714880392	10.332239112890543	10.357841499669421	10.739458796724739	10.735546407802989	10.716679938426793	10.355643639169433	10.325417561826743	10.375757768909297
11.080503691740473	11.10401001590783	11.068910873148113	11.71621876894274	11.681300307822692	11.677813710975757	11.101915349964388	11.106188199426175	11.09627787093659	11.556776219554978	11.557730585470223	11.536674277139882
11.122416975454865	11.14909987266045	11.112324560094619	11.61904664620504	11.594127206181485	11.582450742831307	11.161236747893831	11.114606418582904	11.113660161468685	11.833898531409694	11.774557862434898	11.838449817101402
14.472257453635997	14.494809763722547	14.45349403547032	14.728025138228233	14.758629607831647	14.828661891309604	14.48864577746408	14.39288005448811	14.396649769740572	15.593517510604974	15.578531964746986	15.735833805136059
12.211072075574318	12.258621979796263	12.250405644367257	12.11196557529217	12.153005340535332	12.13374277580549	12.267758755327977	12.248067225504855	12.2240303454594	11.849132157103085	11.859419000914	11.948237076609642
11.924124587524227	11.972178568732811	11.98156512386145	11.88140511505847	11.886558611740915	11.928124236325313	11.989791516338654	11.933727248375988	11.996350249794842	12.226343497905212	12.266246217100676	12.341711952916599
10.874802095148626	10.874785350715824	10.901313448258122	10.905079900944305	10.899268709276516	10.898756036082299	10.828151165765226	10.89691426655712	10.855497943880723	10.852084868635895	10.882758901328367	10.897098130438836
12.374532884997558	12.394962964314308	12.372189135813676	12.257301480473885	12.309687586665298	12.212985496916689	12.341648785333925	12.38149852455394	12.413415989795086	12.155225861484993	12.077280283028061	12.068764417170055
10.210097291988015	10.284062462847688	10.207767292274733	10.21201242935744	10.21890663274122	10.188693234417157	10.281276604853282	10.196851234578949	10.229253384090283	10.221212104297077	10.22503904258611	10.180216653922402
11.582102852866807	11.547311618283326	11.611671081403204	11.184379017090112	11.189272289122524	11.278189748167375	11.64259796457568	11.618690545748482	11.61751868713232	11.23676659005134	11.225942477907726	11.308488237998596
13.878443130625639	13.900829675130948	13.89675943218334	14.530738749636454	14.550591466466454	14.553354261181823	13.930191614543062	13.823714167182823	13.852188354577102	14.773667716731376	14.806637159212691	14.844996595208697
11.812962582473274	11.818390114882824	11.772731595757984	12.159843943483365	12.165998837657401	12.210411007653384	11.810144383689954	11.843265010227414	11.86056255335913	12.401939863861363	12.415084830004826	12.368985522681363
10.559628028883557	10.595705393450979	10.56888213295735	10.524426463478502	10.536498931839871	10.52014215785918	10.626680997636198	10.556601271078467	10.558131842185556	10.444959172754468	10.478057517677392	10.459315015666935
11.7938174720642	11.80866244965467	11.751500971826545	12.054433430696939	12.116583362070415	12.107967312681428	11.762062366151705	11.733088376588015	11.735370985067219	12.293358852456569	12.23634400668435	12.213718662995626
11.548119503409252	11.480469029030214	11.531316532608562	11.8050633809688	11.754659446322739	11.771245376133441	11.525771122068228	11.501209130311349	11.505973285793969	11.644964105820085	11.640620097095727	11.654191368391567
13.011088856682125	13.009011553445815	13.050655137183782	12.837522028262825	12.854966554044521	12.93567269565491	13.005905082545242	13.001009884272749	13.014996424635344	12.716037728884695	12.719222103650457	12.806552897175047
10.136941677911897	10.200459463983245	10.135775572104327	10.108463008930391	10.165348026948738	10.173945926602798	10.1987286912708	10.172437528361193	10.173250230643447	10.154686219332122	10.161038813216747	10.11584070799601
10.547098803084955	10.49890102833762	10.504183786497356	10.452472444142511	10.392347117463883	10.428371602781464	10.478526862872373	10.523074303369121	10.537275086374649	10.350912644702982	10.38946210041994	10.37141023566024
11.583086986879579	11.550497079589647	11.561337824623138	12.336070399030199	12.326168906070814	12.327563733405238	11.518348269085987	11.496382299505663	11.495812373579035	12.572756910818896	12.613139524855425	12.627445017901179
11.103681577154996	11.154582261633369	11.128817192798715	11.832977078870103	11.803126833560839	11.841898570670859	11.130498775973276	11.049767036792762	11.080880753187088	11.281126446906343	11.282019076295523	11.28304878981853
11.182222169074823	11.207700212774338	11.18290453618502	10.893755233324942	10.943760214912993	10.892831077382613	11.165760161819879	11.212912324427302	11.160337867368222	10.848746820422022	10.838982854582712	10.898638253484675
12.601148230204743	12.568351091282596	12.632238905053796	12.771973288175019	12.725105356205077	12.77156318223214	12.63130867876047	12.619751076529015	12.626829960698494	12.12302224297435	12.128215390095239	12.12690304329661
11.280515538528686	11.31582213998414	11.33372184032525	11.75436256409301	11.756293481470625	11.753635066451162	11.346260367058395	11.321412905881031	11.291623420751788	12.011722856885452	12.030980996598043	12.021407547657054
11.418471181098338	11.428983046144921	11.439260967736063	11.43819314875398	11.393493072468319	11.470366552110258	11.386122116651597	11.463343439422788	11.432225743209683	11.51479967956993	11.507965518719024	11.622144796894462
11.094961339293153	11.074628667302376	11.053677766597742	11.097964687485348	11.101460203157442	11.127546073388702	11.0614683979003	11.05530094470738	11.093985359676896	11.041368000890525	11.040976339839377	11.063330266119129
11.394771574961677	11.401366864552402	11.377226510152214	11.623838645320564	11.620109821014825	11.566559567971376	11.363620143753971	11.419861039302033	11.394759920203411	12.100436052139269	12.026932737661602	12.00258932656029
11.271979055056537	11.319779607691622	11.285130391465973	11.475242639115567	11.514899930599707	11.530083588199501	11.324777515669535	11.298308131565339	11.269671445058968	12.063244060017885	12.112725071173253	12.170114640644409
10.963485732051137	10.961561198564347	10.902289813772242	11.611552260662682	11.59647136365035	11.568981790143702	10.919994780826489	10.831107442362782	10.87880898070635	11.231475068324656	11.22868734805709	11.166309547299386
10.210097291988015	10.225484652110351	10.195227333669731	10.316423225874725	10.312372903677769	10.295467553551747	10.184486253247247	10.196851234578949	10.156299228790996	10.252956434976108	10.296846318329438	10.251472106126284
11.437168673973073	11.432532746967185	11.459159963566126	11.342229197556332	11.315631741516366	11.340523980402173	11.413438751365305	11.403685586229123	11.444069541439085	11.103201574329377	11.112124740225768	11.12511711332007
11.755010245283561	11.752594169992307	11.735325602606718	12.339663854771837	12.341419741001381	12.335657660789728	11.777455470180016	11.67560695309384	11.736611452327043	12.584831866688885	12.556530372626618	12.572958983682895
11.00168161981152	11.067772482748214	10.969525397195142	11.06996636356246	11.07201871169292	11.095637556659579	11.040082684890908	10.983371235478627	11.001187493768391	11.043980269311405	11.069701121384153	11.010253805290644
11.949330832113025	11.927904174067757	11.896477496874867	12.199041152384337	12.260883541091111	12.227196379335876	11.957208929070386	11.884924650167235	11.922006684674606	12.089991140575037	12.094484701161603	12.072756881612493
11.506239072603488	11.492827002504688	11.49066905788712	11.615840787216454	11.610435650240769	11.653805721274475	11.472725811506669	11.482218198508907	11.42024891447411	11.740211839583063	11.740341234695727	11.78622668028352
11.223997998947802	11.201779155506552	11.217297878064175	11.534895271007658	11.556913983386577	11.5340850101211	11.155931331674632	11.220418073366568	11.217570151374682	12.31075151769902	12.315460116748689	12.307226829007892
10.80571919556239	10.827283735380837	10.772219922638076	10.917344575017628	10.888469236508655	10.871714443106576	10.75361326549231	10.796248623504601	10.782860877649025	10.914310410869566	10.929263787851367	10.934695927110198
10.938895200989133	10.926587068483508	10.93849613354542	10.853905012507063	10.87247566434696	10.90365811401254	10.957268655178218	10.920057332167213	10.934548999809374	11.058206862534215	11.151638097827798	11.121598877737279
11.289627266622686	11.291067875598726	11.30386028131428	11.530286327958725	11.537833954570907	11.551423887466026	11.257434107906267	11.257095140731213	11.236125344409878	11.220804132852571	11.225942477907726	11.239486261553225
10.959751901826069	10.976090267706612	10.924407029583728	11.24696976822183	11.289754184397612	11.302719332464845	10.94763037358625	10.937763510454454	10.921463094042304	11.375431820663954	11.367410215887936	11.430414959138039
11.326516904351072	11.326341215129338	11.347441640869384	11.783464082483855	11.772914471655929	11.734502977344393	11.356835076845536	11.356116909429483	11.384615301269418	12.027033232849664	12.007409974799467	12.040460764470287
11.091768954854652	11.097379905949902	11.04718231443333	11.317838962303064	11.336700859988023	11.347681531280731	11.06062310966635	11.08311950379777	11.073079752729564	11.733563571426492	11.70803547810911	11.735563911581965
11.244560769833756	11.233182108177951	11.16093124923824	10.672462761632966	10.707802917607593	10.715632594595023	11.20911300385999	11.232987978380164	11.1779463738262	10.572964769574035	10.613075821250979	10.616672796798843
11.00079266548503	10.983733313652154	11.021533336428215	10.397690165739949	10.419747963317532	10.403987969046302	10.928985320076587	10.956632258319495	10.951964203499902	10.336220660200615	10.403566719497324	10.388445954568743
11.075631100658919	11.095714613586248	11.074456271291059	11.16145628798865	11.153279665660726	11.176236264111363	11.072382742842855	11.129943607694202	11.084755346564945	11.208927371492772	11.179954683846349	11.198210070634396
12.314393963323354	12.246372108588757	12.26854662816227	11.84096209395401	11.832600241919437	11.839980032579277	12.285203515021513	12.352502508888271	12.337088456630255	12.013315327350305	12.007867440584823	12.008893324352
13.04225418354482	13.057475288304017	13.076696266826438	13.170665432216191	13.163067982989975	13.177574532428961	13.157481265082039	13.040573646526743	13.054884105248243	13.068766363975614	13.146822132921322	13.142773941172694
10.681653366777796	10.660340798449399	10.66918370408828	10.867036384634654	10.90606123765556	10.877809538258468	10.65137922997842	10.669492796123173	10.711583467721663	11.016140784554317	11.0135721950794	11.002197548016275
12.550761931470388	12.543362521467055	12.531866305933427	12.724901314863581	12.745840007720556	12.752956258786664	12.558739033912286	12.52909070676509	12.496825276670766	13.026529795588713	13.011017300449213	13.037753309515942
10.167252120350955	10.19344827041297	10.244926796812825	10.182039196624107	10.305384288399614	10.156887320876006	10.20531222300566	10.247964726360824	10.262136255045009	10.181138403082002	10.18289516260838	10.063739000460703
11.19301896849685	11.18907271030677	11.204374846066754	11.587672063713566	11.560787885290807	11.568497763202153	11.201179922962698	11.19889847473084	11.208831748503423	11.708634426869741	11.659064915583226	11.643608008724078
11.646691880912607	11.607855875825287	11.642374291114717	11.712286532220835	11.732377112169324	11.715482709918685	11.632547454141127	11.662777416965085	11.667242770848876	11.785737590881581	11.809435468124606	11.830001952038769
10.37941452458118	10.333448396356799	10.329697979248435	10.19020217211619	10.194897630632008	10.208008704342	10.333424052378883	10.332429273331973	10.358888384270118	10.266968762354818	10.27000646462952	10.265374858977125
12.004163525556582	11.950805440544626	11.983270374765583	12.763911256140045	12.773382032789353	12.791409891803541	11.960139776631875	11.996048490325734	11.977496562844467	12.748411459027825	12.758729869246151	12.774848468669598
11.60404156509314	11.632775567720152	11.619539715294398	11.32975868828208	11.389537868146911	11.379865391242403	11.593927757872049	11.615136821966992	11.592057316209518	11.235710598919624	11.293203406456621	11.241556027508128
11.183668926960031	11.17083685191833	11.165224837408529	11.549176295561276	11.582333092199034	11.53807206162529	11.170261637342687	11.159863412120778	11.153916037412007	11.709315171214955	11.702172174966835	11.748595121582257
11.914492141042713	11.917459133088109	11.9023110584321	12.779124131400684	12.836891937577205	12.824833819115119	11.918844635835757	11.853005608734856	11.894391247648075	13.082486499416875	13.152114964877349	13.177351170263787
11.293506916088331	11.347699293421506	11.277538726900339	12.057409679293185	12.010970905838162	11.978900282744794	11.320297717856633	11.269202859580444	11.268402221218537	12.52622357934113	12.572096641450258	12.557868472973
10.613140580301769	10.63060511902266	10.583756036822814	10.474699644138243	10.449583646112396	10.421234645032694	10.604096189928699	10.605528252424328	10.615820848614613	10.47585639250348	10.469511661697505	10.475902844843613
11.594343402768406	11.614387441454452	11.62322394073676	11.215403760672084	11.24637368888118	11.238558472949277	11.632066659400587	11.621053571557415	11.647788190965331	12.881350105893988	12.875419152114375	12.877998141574693
10.216068102521241	10.213497567820268	10.244926796812825	10.173268080940009	10.244472754995584	10.271880593994517	10.1987286912708	10.140609554424318	10.266396421371331	10.192336511594325	10.161038813216747	10.137417938837377
11.454992355337888	11.423040446615829	11.476078561575441	11.512243161085925	11.474361692338006	11.461867014573663	11.409327317237077	11.465607755519281	11.46264651354639	11.62757190834345	11.593167903689142	11.628626003758574
10.564898167263468	10.543152738146688	10.523103089020255	10.126985767659603	10.063739000460703	10.147056284376072	10.605742108518676	10.621273865121125	10.639528013487741	10.13800119134848	10.161038813216747	10.137417938837377
10.418998239519532	10.449437920467927	10.472034886712775	10.444768007987648	10.419747963317532	10.464248872341035	10.442205949027175	10.450800288126244	10.50022246190612	10.419028779337344	10.363156349774417	10.441981533477975
10.761663864041822	10.811910213502419	10.83917731607453	10.108463008930391	10.135594855425222	10.105401984056533	10.831559103590008	10.888473893736965	10.876811150737032	10.063739000460703	10.063739000460703	10.137417938837377
12.006584189912893	11.99209551893775	11.997840688022778	11.703390616590477	11.737779764713709	11.732404674708075	12.06201555554616	12.049362868649927	12.032581851237214	11.442213019378533	11.499566129817582	11.502658880338132
14.442198519211841	14.458081224029735	14.453838021838411	14.349945121937033	14.33669665385588	14.385974719014683	14.469947988278117	14.446128787241141	14.439386779162183	14.033026037667156	14.096837337641592	14.141072462180873
12.732457596525954	12.711895844787268	12.746743028205898	12.902476653225994	12.926667596301426	12.958761570394609	12.735841734777482	12.737059834445258	12.682789602801357	12.86884059786979	12.873270163503733	12.848746270093105
12.013131221788214	11.981069626748281	11.974034334166292	12.493422401480098	12.509952718838235	12.515117037085453	12.00577085736742	11.960987214625614	11.929784881147752	12.771976268730558	12.805943576435201	12.855978680929393
10.863210961095769	10.840033017526839	10.782695715170254	11.575540515451559	11.587537653476272	11.53956352634897	10.779801979344066	10.795281396764016	10.781716071917261	11.861183392762985	11.854253258989083	11.808004532266542
10.823915532418699	10.81667696696415	10.84973471033032	10.366528098783267	10.42919339523854	10.439959541851014	10.794312846768698	10.857265282165722	10.853435079541715	10.65150328218555	10.645718399073235	10.69679555950105
10.668892268566012	10.751909920679495	10.754378858785593	10.629375654740112	10.64509022635755	10.637274066224466	10.724979085658187	10.738721288554189	10.722991423490434	10.963257284677907	10.998344232298482	10.984466995492447
11.397107353028506	11.371755375240118	11.367974231856733	11.693426498212121	11.759147658529704	11.848399070878855	11.44690626462547	11.373039036373648	11.449942674192524	13.667598010326397	13.71701247475163	13.899376082318156
10.59208355961005	10.640169965618021	10.636325973008448	10.349655714880392	10.338538809067229	10.330142873338655	10.587339285529216	10.596117981700663	10.554719537323379	10.286329324829598	10.2756486686038	10.302240312540548
11.20156832413737	11.248861483446625	11.273720976099513	11.408247649295712	11.453778101900353	11.483515080544288	11.294968079297357	11.218114871942035	11.257547195344154	11.260743235746526	11.28805701231841	11.310418638995536
10.158236495173732	10.063739000460703	10.122558651314842	10.063739000460703	10.165348026948738	10.105401984056533	10.106440503679993	10.102177687264545	10.16513017415035	10.116253197551774	10.112395821582462	10.11584070799601
10.907525223134103	10.87587919093837	10.89641255750688	10.978996562242301	10.930773676040788	10.894811266300332	10.893411427356837	10.895233784190768	10.911977962514884	11.170116068095329	11.176099822251228	11.157313983267345
10.183257115553603	10.12490055285362	10.122558651314842	10.108463008930391	10.165348026948738	10.147056284376072	10.063739000460703	10.226738650848906	10.229253384090283	10.252956434976108	10.24568418313161	10.191326951606571
10.628780024246772	10.578215184794878	10.583756036822814	10.436900780656089	10.44066058034644	10.406505945726513	10.634520034932493	10.600172094227974	10.576478128636522	10.623406138589903	10.600297116567484	10.640109874740904
10.183257115553603	10.17814038080779	10.135775572104327	10.22491632953195	10.244472754995584	10.230304199641237	10.15920852946428	10.179027793177466	10.146530224379909	10.154686219332122	10.18289516260838	10.180216653922402
10.50731203635897	10.483811972249113	10.534077777570863	11.005165008426873	10.969998775459725	11.036438626593148	10.493428824725742	10.50035230275655	10.574838593875652	10.730340364159122	10.718158479773823	10.763635699199984
11.587014974587186	11.5956982543012	11.588207780001435	11.930463995827665	11.931902918316617	11.890013997566653	11.637822958950144	11.583050793744542	11.617976396037173	12.086490464609339	12.120702878851777	12.048104142623624
11.19943821182076	11.207700212774338	11.128074029003116	11.281209196919763	11.310753783903131	11.225205594744036	11.152885914080501	11.192405619458638	11.198648355254477	11.326483745921594	11.322708808281176	11.345483218867045
10.891342766806742	10.906919987122595	10.941283617169798	10.872927738555683	10.82766147692589	10.882850567510795	10.888190026156908	10.898590999134962	10.902373323695395	10.749998740056819	10.757128848709579	10.7466243415788
12.221048343838392	12.130609557451859	12.19384399548064	13.406263006366897	13.40867135397298	13.468414911431635	12.224740999537635	12.159143535409981	12.191736992789771	13.556169822602612	13.596110346292926	13.640402286471515
11.402924180349125	11.430167594108973	11.374344016218332	11.569982729937625	11.539313302293795	11.536578593460186	11.436058040640633	11.399843286170293	11.375514385236675	11.500173213618757	11.491101863842847	11.489728584198312
10.663128302288099	10.6526690041208	10.693638645208972	11.019892850139085	11.036634647995937	11.060927983949318	10.649867679467697	10.674211504630502	10.670539085617444	10.920410198145504	10.973131989291138	11.010253805290644
12.113851335481394	12.108097977106599	12.1240746075194	11.838749291390744	11.832983308470995	11.89259163131084	12.12458636206529	12.112414453898303	12.121305644037358	11.854569944862517	11.903962313361458	11.88909820971762
11.661483157666177	11.679633319565893	11.62918564104798	12.374199077085834	12.366370152453618	12.336698442773804	11.679642646305766	11.686067246298991	11.671619090666686	12.759942183928773	12.789792571278374	12.761246515531326
11.153552221314985	11.083123855719172	11.138423371266187	11.385383073881217	11.381011722727362	11.33452085823763	11.118699265043036	11.169624445058194	11.145283324258667	11.263827718977765	11.242295911638527	11.287991583855888
10.221812738673906	10.213497567820268	10.21929658134024	10.153176276750324	10.063739000460703	10.105401984056533	10.1987286912708	10.1852604680976	10.200999777158676	10.063739000460703	10.132546876317734	10.063739000460703
10.106005608314586	10.160433048434623	10.15673137668461	10.141197053661235	10.063739000460703	10.063739000460703	10.168316815279473	10.118097904996317	10.156299228790996	10.116253197551774	10.063739000460703	10.063739000460703
10.695512270811466	10.709964789647	10.736027900683416	10.818081555242768	10.864346521984997	10.906584172766408	10.956310088211271	10.945680535116415	10.869775694884323	10.935451694365296	10.942048713633463	10.943453234364563
13.04942180076775	13.034294700093946	13.021924518576547	12.904254648202068	12.940308894787082	12.988102661426636	13.036188728143479	13.05987776848502	13.045133140433537	12.958845949435366	12.990743585919192	12.992224818325852
11.452226838359211	11.45878661650954	11.42670227984348	13.758664575395574	13.749615567214466	13.756972590092083	11.518880129945321	11.491092272976172	11.528993324958643	14.571766465901018	14.611083702658997	14.594821674368719
12.439028492978192	12.461163948210835	12.45416531751376	12.481643341911449	12.505868219651228	12.49285648719614	12.484018891612276	12.411342290604447	12.437917388675164	12.283500525540953	12.246640721740821	12.2310238354562
12.86359856624515	12.825697557669052	12.855798635610245	13.223180981374725	13.204924274035847	13.210433753190708	12.84636469130917	12.866724793883618	12.847344054968366	12.845466759503385	12.832530853310073	12.822278092312834
10.765347411704289	10.712758497362568	10.756786253212478	10.731621096470962	10.670448411344362	10.707860006421365	10.703291391603027	10.73660648504981	10.670539085617444	10.909703412818589	10.955875445395236	10.930280106369663
10.123510873212469	10.15022802258037	10.063739000460703	10.108463008930391	10.105227856227513	10.105401984056533	10.106440503679993	10.102177687264545	10.122285252236434	10.116253197551774	10.112395821582462	10.11584070799601
12.082023051786232	12.080415240392925	12.07811151798998	11.852404267984014	11.866602307985604	11.796587181255248	12.123621769986576	12.059816413203182	12.087858978852354	11.535590184885567	11.589933019844791	11.514644162132672
11.325892165041493	11.293097914265052	11.27817358962272	11.285588909309055	11.34323355967349	11.316296058457572	11.255382465570854	11.27899972329372	11.254975524970702	11.285153180287116	11.307642687582236	11.257957648678442
11.876343846311215	11.86345888512272	11.876582536420994	11.859828048033727	11.812122477729925	11.804521686190476	11.837533246224742	11.846845611887485	11.880164548653656	11.596484874111933	11.626903663412627	11.61997621623173
12.184289217284693	12.140417250911621	12.174626105918355	12.713613766592731	12.735127791969958	12.762291176119263	12.213386594540381	12.221030878243697	12.177026169539934	12.596119295707334	12.60909055967833	12.636588888687443
10.742923356216478	10.734661816626515	10.760380569134016	10.617171082982663	10.57096371686508	10.643139360576141	10.734232180830944	10.733420859806783	10.750026014306108	10.823198394548452	10.854821306714305	10.857518302423745
10.237909132722292	10.304271620994273	10.287508696339032	10.366528098783267	10.36239613417434	10.27599526219862	10.305022694277463	10.270566622075233	10.27866761403455	10.181138403082002	10.264204411047926	10.236447059325949
10.825037082379573	10.906919987122595	10.88949710118031	10.863478614835007	10.884503116976557	10.88385466635584	10.880817994683495	10.851931353573347	10.865724873101565	10.821461663611233	10.849102387759848	10.815640894734871
12.889858186741431	12.89263722929191	12.876508865039913	12.963201622204739	12.977872151161739	12.980176403984954	12.846552333607908	12.866724793883618	12.86416271204228	12.878025266236367	12.907027265054346	12.897790030341854
11.351197727287522	11.424826716240167	11.384683867712187	11.52913109337247	11.633336322080226	11.59953533951814	11.358689977258503	11.386770723119536	11.389136165551925	11.756017316386256	11.732920049513506	11.797475933282914
11.725378110917745	11.715072175253814	11.674481380140355	11.584926312837531	11.565130082495449	11.584839079867075	11.691123866870896	11.74517556368939	11.761961725690824	11.854569944862517	11.873768022163041	11.806770635790567
11.332743273418126	11.31648279454448	11.3586385949256	11.281940491397691	11.238514936671688	11.258249542013157	11.361774087625953	11.355112804683364	11.394198900754951	11.344640273741978	11.281153511289757	11.230117190500126
11.26203666177836	11.22813950547142	11.20231824274625	11.924282142766698	11.946306913116604	11.921673917038884	11.253326512909489	11.238647895669684	11.232838000991498	12.487659764513882	12.475251669120704	12.480511709994454
11.312049528815818	11.306527259368947	11.356291440682881	11.67374867740128	11.7513846290165	11.721433044296825	11.345009095480865	11.305717338319557	11.301499656397624	11.550540709325944	11.555728703276229	11.590660659352947
10.519046728448195	10.531513253984237	10.551802034602227	11.49806844652483	11.515403588909692	11.525564655194765	10.52173937264654	10.51348138238853	10.540816895543747	13.226888974503884	13.205670230298443	13.210021611688981
10.449978203869863	10.468143919842175	10.459286653154315	11.731817849243619	11.770899866354352	11.78337970980628	10.439816517931801	10.460115746127487	10.494380624891894	13.115391151694126	13.172510539963582	13.215393629087743
10.270632317083777	10.261784385033826	10.244926796812825	10.268526389134443	10.266831321136817	10.245230346481087	10.239699150868347	10.266975335042057	10.270568293497343	10.40330433271613	10.329878485734637	10.334086398630403
11.97297305719612	11.965094747957156	11.937453128854672	12.833787851138153	12.853557441603018	12.85746799888355	11.946526492269639	11.935845503036932	11.955596166492562	13.640589125501817	13.617245927632062	13.631159702886933
12.633730202529312	12.61926168909828	12.59254728634401	12.805667059029707	12.790458442343887	12.860654103802977	12.58578498346052	12.60659535176899	12.595848843441189	12.48839769307831	12.457224164182088	12.487433148310512
12.02101138256135	12.02923235728832	12.024177599809136	11.996514033200862	11.98584260247271	11.994925859828369	12.05218959927042	12.023127840679884	12.001352666397661	12.143782482838471	12.179212211927656	12.164559642070573
11.305694129931766	11.291067875598726	11.344474681835486	11.102398486463754	11.101460203157442	11.140147027252485	11.296939356388098	11.346031480007003	11.325174160153397	10.976096495541041	10.970689416426262	10.953548140522528
10.183257115553603	10.186034646219106	10.21929658134024	10.163728914139533	10.146708137111181	10.122657309859086	10.191806133482896	10.202282514836291	10.194616499720034	10.181138403082002	10.1924362733795	10.153972001099097
10.136941677911897	10.138643494139233	10.105332214671973	10.126985767659603	10.063739000460703	10.105401984056533	10.106440503679993	10.140609554424318	10.105138872340925	10.063739000460703	10.063739000460703	10.16792543703991
10.158236495173732	10.12490055285362	10.122558651314842	10.141197053661235	10.135594855425222	10.122657309859086	10.137694775555218	10.140609554424318	10.156299228790996	10.063739000460703	10.063739000460703	10.137417938837377
17.176086262580625	17.171493450024844	17.17199503976204	16.32801352145391	16.353787506898403	16.398728761987957	17.14466610430399	17.118392848715867	17.134122936158533	16.19765207893677	16.20974071151525	16.242102533011014
11.568234022599343	11.537700248426118	11.549622382263248	11.25526675660123	11.319274811222463	11.289586127696689	11.52312582147483	11.52717066298871	11.4881293088254	10.695417082394206	10.705794885850365	10.690531719541529
11.249971342214065	11.31052128102453	11.301383128584682	11.340851081191953	11.35442015243849	11.32484170028401	11.282392056907605	11.269749686225905	11.286024809828536	11.359684240689326	11.44036743369429	11.413969419954448
11.57122032799842	11.59824184069987	11.632382995432568	11.536618703324015	11.502742468675411	11.561212214191771	11.563692337456384	11.58792193779829	11.605090642958977	11.585930803993158	11.523199825836338	11.512257528360461
12.119238169943232	12.100729467857661	12.103160984389815	11.925108172756403	11.940003748302113	11.90321329767913	12.041601258354296	12.064738258959258	12.019526748999816	11.461032337623429	11.522511900826492	11.477465750794018
11.117769664507763	11.177717001530834	11.179395266975357	11.203590949321327	11.263186818441392	11.253037326265789	11.211981450704924	11.169624445058194	11.149609821583994	11.2012916949265	11.263681268544923	11.313307324544876
10.158236495173732	10.063739000460703	10.105332214671973	10.141197053661235	10.122411081478162	10.063739000460703	10.063739000460703	10.130312821343525	10.13544076259597	10.13800119134848	10.112395821582462	10.11584070799601
12.098196820540121	12.041255278115509	12.114275330041123	11.749601543176157	11.774523715832673	11.754872172555485	12.141826531513757	12.095209925920214	12.112491816870005	11.756017316386256	11.774004775190699	11.787481811897786
13.244434666366715	13.278434743387496	13.266884913009404	13.827935469606414	13.813193088580885	13.84629320582263	13.315896772027658	13.252471413754845	13.270219113806096	13.933564853055389	13.9810937970183	14.006397714338059
10.850351459984571	10.808313346176512	10.794145167225597	10.649677373342499	10.662121769743775	10.65038418097028	10.841685092350437	10.851038506955353	10.823909583046387	10.714155063755316	10.72338152325933	10.669154971424943
10.858949848263538	10.867082455073854	10.806518922010836	10.242527766857487	10.249161548911076	10.188693234417157	10.870157258880973	10.864316483895182	10.897524888772747	10.395157067672429	10.445764239872565	10.427506375627466
10.123510873212469	10.063739000460703	10.105332214671973	10.108463008930391	10.105227856227513	10.135896391081543	10.137694775555218	10.118097904996317	10.122285252236434	10.237812890368376	10.217539830165448	10.153972001099097
11.557215776755923	11.512204159349666	11.521797618012398	11.54062968392033	11.50731728411262	11.546991023012646	11.528410115266787	11.509931146272354	11.529983399971849	11.678981863316187	11.669992290704355	11.66954054030581
12.549849013179866	12.496190548167544	12.55650978354044	12.330059547819154	12.290596270596911	12.296829221108181	12.509468068485841	12.548508462960708	12.525897120353472	12.030701216526161	11.956519946768262	12.00311586656583
10.232714875793205	10.19344827041297	10.207767292274733	10.19020217211619	10.173485514318381	10.147056284376072	10.217634104681492	10.226738650848906	10.229253384090283	10.063739000460703	10.063739000460703	10.137417938837377
11.69810265353157	11.690002759546154	11.688036456787172	11.680344915670194	11.695999250997493	11.725664973392616	11.70881254658254	11.668077343105928	11.670745144630711	11.246219131691314	11.30087363138068	11.254903256086255
12.602905769821446	12.610603157016891	12.651248948778555	12.408712195881117	12.414666005831608	12.444083349086815	12.594381198406586	12.63366881806277	12.602818174040728	12.128849553547123	12.121539773301647	12.107653565591965
11.128576399641023	11.096547650875777	11.066523405575031	11.353868995406524	11.37986962240062	11.312611420234585	11.112342439483506	11.110730923593618	11.140936295609222	11.25971291760165	11.22685830406369	11.234292429536362
15.451611081939136	15.53846747370491	15.542125157345238	14.696351546455757	14.747699502707972	14.837189538800187	15.615379276893373	15.449322031703108	15.51499820666784	14.301151912502785	14.406403217760896	14.550603264214278
12.320640644944051	12.367589904578862	12.337931894525433	13.310026107296418	13.328659574419103	13.322423719462629	12.344368025355793	12.292305669440795	12.291908618044733	13.733338040751638	13.70329468499589	13.77084122147934
11.517771767301424	11.447197489724761	11.50455620584315	12.028469385373187	12.057219315377033	12.081663155889727	11.5477460973454	11.552119323138129	11.51303039378159	11.904190896178424	11.947433400541179	11.972205852038028
10.995438687281517	11.015442496280853	11.047996944870198	11.089029986057898	11.063308012770088	11.132755874487128	11.080686258148042	11.009985728839505	10.958284553855979	10.915839918341808	10.884128271596555	10.918379861346342
10.813739239188463	10.862644043697285	10.829539298358114	11.112950463688444	11.07673349901709	11.05770284783522	10.80499426771258	10.822788654508262	10.843030802595575	11.382760618915686	11.365021424049747	11.421791174536413
11.47306909313154	11.487788382967667	11.47240014055636	11.355909462751065	11.299073002747553	11.353608252632217	11.481564004128996	11.439507974434786	11.480391753071194	11.237821431004889	11.279420112685944	11.300729360815872
11.190869491424536	11.177717001530834	11.222687336563732	10.74732244390199	10.749058644138149	10.706554831376062	11.188787583698042	11.215806120587503	11.200012469019443	10.572964769574035	10.65747346302829	10.602096240761606
11.1468079889469	11.1284442795244	11.150109175671178	10.84052953303037	10.822261982230682	10.85207033542824	11.231823599420418	11.15924991947008	11.173750604990923	11.024189238793333	10.963316778517996	10.983087033086298
12.04234798419214	12.0943314678455	12.054494692706331	11.932107300499833	11.938247185421455	12.008405523973678	12.086419399283479	12.067736712746013	12.064326468869087	12.165627329610947	12.155799750568512	12.235424359259607
12.51187853245826	12.471084011320793	12.516317824512074	13.415206829039574	13.441838541963685	13.364621190080316	12.460820135933155	12.516375944971445	12.499328862774535	13.181204582682463	13.223449914485657	13.135073959415895
11.217045093446632	11.248154244335232	11.201631717198469	10.67722904230195	10.660722055687776	10.672957829797705	11.247132561125392	11.202421352792912	11.265221989780505	10.761508815843705	10.801600942136007	10.80695566564821
13.128187320517386	13.141407213954945	13.109649404671694	13.730161490546537	13.768794947515563	13.76880805764647	13.144814311742566	13.073763307906006	13.086706908222169	13.8763345576399	13.91580270463677	13.939214497167434
12.167645724469002	12.1814460924621	12.165204796173477	11.615840787216454	11.596939614502972	11.6591839547819	12.1093905837453	12.159903964549407	12.172667512113085	11.452518914718382	11.420139901108875	11.467554868885147
11.00611209148934	11.020914353249744	11.030723878870448	11.428727408203324	11.454843275565054	11.43102996179973	11.038348482814623	11.026552308685568	11.011359685476734	10.998430819445023	11.011247563004094	10.942000473349193
12.896434744738862	12.912599871418363	12.843007938940818	12.903464709488896	12.900510395925956	12.939519725874437	12.886133666133402	12.855139100275366	12.874744360425323	12.959107642206321	13.010367889359145	12.991218373986614
12.873369128474772	12.914067224389598	12.859859757583763	12.689833672740253	12.693403728604217	12.670835285232576	12.834112994463498	12.825511541650819	12.85016140005414	12.463078141831513	12.459814387800856	12.44535940432089
12.76599287321713	12.717191733805862	12.789514412318452	12.452835359019256	12.488024255238779	12.495168464272547	12.78457829358622	12.753259914722838	12.752880012754554	12.062733964520138	12.071203544602932	12.05418587952171
12.098196820540121	12.155956041215417	12.107185617387264	12.535407981457622	12.533758314004613	12.495168464272547	12.225633205437886	12.09733991614528	12.117665875699227	12.881350105893988	12.90188705034524	12.939423141139255
11.548119503409252	11.565243761913704	11.594355036890198	11.812328829310305	11.859127782882599	11.867695255520085	11.583437251336976	11.552537404182388	11.53590536271241	12.20550506948578	12.241693158836132	12.234105757243587
11.64156329808079	11.61988510749214	11.620000892862471	11.53891246334907	11.540298442126	11.5088353083043	11.624830454572791	11.613157742245276	11.641976995963995	11.436155149969926	11.44036743369429	11.376679748443623
10.167252120350955	10.200459463983245	10.188484100287086	10.22491632953195	10.188171284165643	10.156887320876006	10.168316815279473	10.202282514836291	10.234341482467787	10.320679466964078	10.393045897358881	10.438416325957148
10.60190929088404	10.543152738146688	10.639261738061531	10.342617131801653	10.315793860307688	10.30639615934438	10.587339285529216	10.612146500950685	10.526481189238897	10.237812890368376	10.232203433774643	10.2845841471427
10.106005608314586	10.15022802258037	10.105332214671973	10.063739000460703	10.122411081478162	10.105401984056533	10.124125841489061	10.118097904996317	10.105138872340925	10.063739000460703	10.063739000460703	10.063739000460703
11.929280434663136	11.856946818199734	11.878438257595075	11.915159267271825	11.906196082746058	11.937382550500567	11.913537282697844	11.844568265905169	11.845935008236829	11.97233810678303	12.006036580036145	12.041993129167217
10.148263150077382	10.106988368089015	10.122558651314842	10.063739000460703	10.063739000460703	10.063739000460703	10.137694775555218	10.140609554424318	10.105138872340925	10.063739000460703	10.063739000460703	10.063739000460703
14.469859364202444	14.470816701725091	14.495977603675394	14.054424042240985	14.083240953701619	14.063218135501586	14.429779798489886	14.41130389335539	14.40660309383432	13.831748965693743	13.858483013560512	13.872906110822356
11.946796841332198	11.901821059024687	11.880291176337119	12.306659248421996	12.276903840847936	12.289032380337932	11.858769925937384	11.845870127919568	11.868737355469241	12.296344622487327	12.326230993885638	12.305562014438932
12.486755699659279	12.477404716172323	12.451313998292159	12.33726930127592	12.299911307650731	12.34757756882137	12.411117740184848	12.446051595762231	12.449530084605946	12.47057470857363	12.417423950178152	12.413490316783696
10.232714875793205	10.19344827041297	10.224750829607316	10.21859935704011	10.266831321136817	10.267682340551612	10.249748467098867	10.255796269725318	10.200999777158676	10.154686219332122	10.18289516260838	10.219976258831526
12.227463154787696	12.184282594892911	12.207072133040432	12.832748786658929	12.892651780900415	12.887097172142324	12.177174795747101	12.148705906379353	12.131863159324688	12.571023110559741	12.588662894406841	12.614605760841377
11.297371554271582	11.283588820624717	11.334322199930682	11.232469807074532	11.222603385733061	11.229900139387562	11.321579681781643	11.346031480007003	11.28789451161594	11.154128976282275	11.083714046708696	11.102598710358551
11.640160622091303	11.582378772033197	11.630557026718362	11.501036645318905	11.542266109388603	11.504741155841575	11.646878610866496	11.62301903800348	11.578398577375541	11.545055935293973	11.528003360403762	11.505867754020041
11.788880170517926	11.776820885560456	11.743648206024396	11.978448040213515	11.955355524954104	11.940925147672397	11.780425703793677	11.736656249545788	11.77843414808946	12.696240330321796	12.662483304197766	12.649546102431469
11.845655838414823	11.811631343745148	11.803493308650346	12.157440216722055	12.132362159957042	12.165549792359714	11.805587836008787	11.812897437374803	11.823850818649396	12.261373466453977	12.259868926685797	12.294689186678058
10.227355025715815	10.207127271858527	10.240100342352427	10.173268080940009	10.063739000460703	10.165774330092106	10.1987286912708	10.20750815462426	10.229253384090283	10.116253197551774	10.1924362733795	10.180216653922402
10.190502577144905	10.200459463983245	10.224750829607316	10.19020217211619	10.21890663274122	10.173945926602798	10.17669183139935	10.191188026070064	10.122285252236434	10.369391699394129	10.363156349774417	10.41625159521232
10.720990054538033	10.726538736786376	10.711983278890886	10.434240408804763	10.436117014817803	10.380409756640878	10.65887625919336	10.72268297091887	10.75957784316209	10.320679466964078	10.311548084176234	10.329047058711733
11.605006845418663	11.608359634703843	11.607949335261232	12.448157134276627	12.49537347461722	12.499780546974918	11.600373551790844	11.596798291289064	11.566968376003391	12.937749382917154	12.972619857475518	13.025527683096687
12.951367848018977	12.930468979621823	12.93450856858221	12.977883800532355	12.987026670856263	12.958596824683942	12.957218559741094	12.895932366344468	12.921804581509077	13.60679287138596	13.608489396657447	13.603718087212014
13.37657638329852	13.318005733239362	13.320661438536977	13.521785812940207	13.55446966804311	13.545389130331566	13.463876380251177	13.413467439592731	13.42976946989018	14.367683524070287	14.37798749961954	14.432158169066215
12.101407184821383	12.052118863369058	12.03108708932923	13.474571072469075	13.475943958025658	13.509986924355827	11.959041515113194	11.970139166053507	11.94901984692896	12.737090457777267	12.693871326140213	12.739078884321039
12.701354967203184	12.624701998667382	12.70101565402608	13.668748995867968	13.674048553247554	13.656667250837407	12.693514406659402	12.723495388767104	12.710128072302265	14.179559953909445	14.213042568617789	14.176211847719447
11.060018882436811	11.05126817272952	11.07918157042079	10.931590686386173	10.97885045441935	10.997452684537011	11.107545061417495	11.075069114780854	11.118884063313008	11.168983228150223	11.136643241977875	11.21429674988389
12.071891491007499	12.054210799165052	12.093824829667565	12.779556324758703	12.821647098041598	12.814635486298384	12.145310314482474	12.129910226555957	12.114015764543055	13.114689080085242	13.116446197857071	13.149308338700349
10.64696686229987	10.635408583007774	10.627422151197276	10.20511781894109	10.213267414616915	10.287883326032727	10.617120120317237	10.663539151564011	10.698651361210734	10.373837038888952	10.382171456501558	10.348664034071822
12.143358732303076	12.156277785901334	12.138333274676269	12.446778073521996	12.460806594451405	12.442883050708813	12.176866176093831	12.183009506773034	12.177896144933207	12.42108077412929	12.405350310647567	12.434442547033651
11.374107940651104	11.350258116345497	11.342094914419746	11.506359244600931	11.562719826094906	11.543035855729439	11.358072047738512	11.315686159441494	11.327571274795478	11.726877739281678	11.763447193071206	11.756345761587676
13.93761366175409	13.918859008793255	13.889893202397284	14.996171329546542	15.006429638914184	14.983625000485885	13.86708521832677	13.863665447401122	13.868175692715244	14.641275571859603	14.653486306140326	14.632089731586962
11.333363820764651	11.281539279520903	11.274358291993307	10.820611686091086	10.806915680390485	10.824284716999305	11.27436651830045	11.218691191269789	11.263947014349291	10.738277434443011	10.75877010056622	10.758015053010457
11.1468079889469	11.145952328306283	11.12360218394332	11.655801134687042	11.682170093460748	11.691810323573554	11.118699265043036	11.126769769184232	11.151765449271284	11.757325004493822	11.748281668469893	11.79123935351458
10.175541953923657	10.288251106136535	10.207767292274733	10.108463008930391	10.156498120771369	10.156887320876006	10.254573741623263	10.243920629003428	10.253327108806811	10.192336511594325	10.132546876317734	10.11584070799601
10.636431734242455	10.619227224056466	10.619887844114292	11.165591249215428	11.197543814727881	11.183288802583242	10.637624142368667	10.605528252424328	10.62632187254131	11.979442868789906	11.972146308543305	12.049627309315111
10.136941677911897	10.063739000460703	10.105332214671973	10.063739000460703	10.063739000460703	10.105401984056533	10.15920852946428	10.118097904996317	10.063739000460703	10.063739000460703	10.112395821582462	10.137417938837377
11.657342196561764	11.677263712406534	11.651382682331421	11.781143260018839	11.802341423341376	11.767988658403764	11.647827711405531	11.710723703056283	11.717866362310204	11.681772201089277	11.679619958310958	11.604679743048104
11.425876129921578	11.437247380080231	11.486520246615521	11.344292899799683	11.374140253385287	11.397575758827072	11.461575761395183	11.461074367045963	11.47624244944118	11.382760618915686	11.441850627901621	11.448301145891822
12.114168834404953	12.13976572218863	12.09569751500444	12.87431959935185	12.891280507839335	12.820472324740773	12.16695133380652	12.04604379674632	12.045825057556787	12.950182357367728	12.920257208022642	12.874717459342273
10.664574775536943	10.640169965618021	10.676080635054776	10.844202317493593	10.849897700040795	10.853117643274842	10.654390093379378	10.670676113928076	10.617333791329907	10.716201688610091	10.750521637033014	10.69679555950105
12.969655501588763	12.959158099904329	12.984876976456379	13.594690616383279	13.578762060515427	13.590067448341246	12.962406184863376	12.990769811027105	12.953185912130527	13.351721667805158	13.343532356377123	13.366168298834456
10.433626320662094	10.40077307581824	10.42063897387788	10.394708152955031	10.384460535656736	10.406505945726513	10.36514679354619	10.443179266491052	10.39164530343133	10.537174343561198	10.475229147752108	10.485534409533262
11.597261557885265	11.574103444698963	11.611671081403204	11.16145628798865	11.151839329852741	11.16340579675479	11.55136678775477	11.565421062620551	11.595796417260674	10.95893137906864	10.927973655365493	10.919877486849341
11.359092741522307	11.249568209953381	11.253756828033735	10.685086803164044	10.70909454966666	10.745779215431364	11.24020387709379	11.329685380843605	11.275362841634081	10.562236595928574	10.555195491769044	10.571630347998322
11.172763349312172	11.184546899456423	11.215268991010287	11.834311564467473	11.839857928694737	11.842281915467451	11.20911300385999	11.173258558476054	11.226229550651546	12.206418051190731	12.219000468983156	12.303478037416056
10.418998239519532	10.444614327832085	10.405934582318798	10.268526389134443	10.207406195381427	10.208008704342	10.456230256331684	10.40887381380548	10.370202672724682	10.202632530966625	10.201315661469518	10.16792543703991
10.476471370151224	10.451826708709172	10.461440468269231	10.610068564484987	10.338538809067229	10.595906116932072	10.523692792411921	10.458270681282473	10.448760925245125	10.280069806137476	10.451840715296477	10.513158173292
10.106005608314586	10.063739000460703	10.122558651314842	10.108463008930391	10.135594855425222	10.063739000460703	10.137694775555218	10.118097904996317	10.146530224379909	10.116253197551774	10.063739000460703	10.11584070799601
11.50201519657546	11.524754386956051	11.406182455278376	12.158470932646392	12.18669447306691	12.16614246249907	11.495231644846156	11.472821885875472	11.462120165218398	12.36766658864258	12.396901117537642	12.427621521764346
11.492985053845937	11.47764073357777	11.505067180945305	11.599674910101673	11.589895468990669	11.623307263573716	11.517816151809926	11.509496685656224	11.485556224417186	11.805986439092056	11.808898206383253	11.881575169801337
12.291325479241777	12.237033323511929	12.253998774421937	12.84413576077505	12.86111460589118	12.859592883561463	12.2187773205144	12.255152140731864	12.240434748729916	13.080089169064845	13.074892633216912	13.06976211545965
11.619388796096528	11.705386506612713	11.65987606483094	11.464873859067508	11.512882992440321	11.535083115365325	11.677795116158853	11.627331225492878	11.602310346997974	11.208927371492772	11.201818458913385	11.301702505669585
12.486755699659279	12.52279010952887	12.449171523385806	12.189016915127125	12.153895421948	12.22973798496083	12.478625174264323	12.446663299174379	12.467810636439891	12.21913306065552	12.213557350717762	12.296787091992872
10.320506907026877	10.308111283038238	10.302409838619965	10.22491632953195	10.271012115653933	10.302809305265981	10.340063901819093	10.27756710815183	10.321945231003971	10.168750009851504	10.148007101298967	10.16792543703991
12.319827533222398	12.305362389750472	12.267181059055103	11.174623894603274	11.207782636101221	11.210982671372097	12.388712297914845	12.364697296067842	12.359743833888771	11.109273235192989	11.099609907066942	11.0720720029188
10.175541953923657	10.200459463983245	10.21364321732838	10.063739000460703	10.122411081478162	10.135896391081543	10.184486253247247	10.191188026070064	10.194616499720034	10.168750009851504	10.112395821582462	10.153972001099097
10.719675409016677	10.723807268328146	10.75196240735466	10.812993359033573	10.822261982230682	10.831873666106674	10.744642426687301	10.71505377625554	10.693399314221349	11.026854984386203	10.950875530023238	10.936162314418397
11.214949347873942	11.225246132081116	11.22737843390939	11.064442218983377	11.04805224688298	11.079243251618315	11.14906491699131	11.17144327406075	11.207480248326622	11.45422699171812	11.441109287706634	11.439821205169523
10.063739000460703	10.138643494139233	10.146916789146786	10.163728914139533	10.122411081478162	10.122657309859086	10.106440503679993	10.063739000460703	10.122285252236434	10.116253197551774	10.112395821582462	10.11584070799601
10.605143121357058	10.579992030786281	10.59183078583986	10.618931834992907	10.592115897596928	10.597498215836428	10.632961303822835	10.62513796582587	10.592582372473553	10.598807153664778	10.613075821250979	10.57424164043315
11.428144233532361	11.421251167884968	11.395488217840864	11.914742989076986	11.910517820454265	11.91771545794771	11.416950161482676	11.34349456680545	11.385747352047698	12.238866752690667	12.250812566460034	12.20655212573592
11.378867270636826	11.357262223427327	11.33071472488804	11.205174481271083	11.23588114522879	11.18469296442132	11.341246085638252	11.360123577174313	11.334134353574788	11.394561270776784	11.394106475144197	11.431273506951385
11.058359002333287	11.074628667302376	11.074456271291059	11.519262616323664	11.4847676260259	11.501146207790068	10.997441225705565	11.009985728839505	10.978706032464592	11.001180228779553	10.99597633423358	10.954979794870804
12.189989512878483	12.192129401716493	12.178434028571258	11.158134969957954	11.14895187310181	11.166272350828605	12.217282131011862	12.204731965381887	12.190302103429662	11.387315101199725	11.415592150488859	11.471695419420792
12.42832658195126	12.434606580888005	12.426345068158549	12.774577893499504	12.825608985447118	12.816279592826126	12.461317920804241	12.39682134123474	12.406610795291707	12.774370511040216	12.729073461306225	12.799056325442768
13.528174349573256	13.53666040187606	13.584426156855601	13.594448876165583	13.614490534942922	13.636849821130838	13.582599593692615	13.529501856711466	13.480499408398217	13.283646399086821	13.329630026909582	13.44396838866586
10.167252120350955	10.17814038080779	10.122558651314842	10.173268080940009	10.122411081478162	10.122657309859086	10.124125841489061	10.15788025119449	10.173250230643447	10.154686219332122	10.148007101298967	10.153972001099097
10.832837974889731	10.854810863382612	10.805403294222078	10.670865194751663	10.62602541567755	10.62232725218724	10.8201340867037	10.842048214746978	10.851366281766774	10.785770751748554	10.795426635058366	10.68631861713487
11.82422552830133	11.828875698461884	11.869505066603534	12.161215497938233	12.083491915267162	12.167918846388389	11.820026675145018	11.877339581045225	11.87575374513746	12.158544504360906	12.180811373205572	12.162702664722428
10.56314787789747	10.585284717728422	10.558707578128518	10.263599002588691	10.244472754995584	10.249938741009121	10.523692792411921	10.602857131842773	10.556428757870808	10.280069806137476	10.258228201838703	10.302240312540548
11.045806698124284	11.000672462522209	11.008835963567481	10.841755904500506	10.891430031424294	10.870693656022688	11.028746414041157	11.03929348242475	11.0362606350778	10.774683999742651	10.731989703342647	10.78564736117053
11.25400966676476	11.230303848153738	11.300762883504865	11.080003807704625	11.087636888167484	11.121555066690885	11.2883689135651	11.288700702188622	11.292243552336046	11.628301865229652	11.66636125764461	11.677139671674425
10.216068102521241	10.160433048434623	10.188484100287086	10.268526389134443	10.244472754995584	10.291707243764868	10.17669183139935	10.212549819494106	10.18790455250342	10.309767783794046	10.281143469313307	10.296505036880719
10.106005608314586	10.063739000460703	10.122558651314842	10.108463008930391	10.122411081478162	10.156887320876006	10.063739000460703	10.140609554424318	10.13544076259597	10.063739000460703	10.063739000460703	10.063739000460703
10.387725356694117	10.414248978093955	10.368827241590044	10.342617131801653	10.325786228664548	10.302809305265981	10.333424052378883	10.413088304868335	10.396786861417212	10.346101331941176	10.311548084176234	10.302240312540548
11.484417406651902	11.506150976271996	11.49789178136908	11.560470965901473	11.565130082495449	11.561212214191771	11.453701658349086	11.475066487930237	11.45737144114641	11.63194469817084	11.764562923302348	11.690830541037007
11.626512447086858	11.623369908748762	11.60934641458008	12.829418520116661	12.818939279774348	12.80380867621987	11.648301969062466	11.652487154254777	11.606015900631764	13.394196912511031	13.38957106717962	13.408879114712343
10.136941677911897	10.169658059995855	10.135775572104327	10.126985767659603	10.156498120771369	10.135896391081543	10.124125841489061	10.149680351806174	10.194616499720034	10.221212104297077	10.161038813216747	10.180216653922402
11.605489178708766	11.54837444920369	11.633294891932527	11.177072226459204	11.210494471036101	11.171979059439424	11.604814696151205	11.689038753002588	11.642425052751566	10.807408588050237	10.843337420750208	10.825921070123004
12.839050897173129	12.781218469485362	12.807027483960894	14.002075452492898	14.017190663503651	14.049787288861673	12.79844172586581	12.799645653451531	12.787364869479907	14.807788027930739	14.856165326102479	14.893043802996852
11.695875163831897	11.688594157273608	11.719772720565793	12.318866957632505	12.370148055103106	12.383963665330036	11.727568773728594	11.683833642117362	11.691540927946297	12.260498094158155	12.280390323976096	12.323760528186572
10.197354770883294	10.17814038080779	10.21364321732838	10.108463008930391	10.156498120771369	10.105401984056533	10.15920852946428	10.1852604680976	10.218574131056421	10.168750009851504	10.18289516260838	10.211048889962752
11.873655528235176	11.797999195675835	11.834258662966077	12.094759713580654	12.12631628018774	12.095508928889329	11.820026675145018	11.832788379791156	11.851206128117267	11.956342077446598	11.962699137004597	11.949336614496351
11.888558859995673	11.93443582498665	11.896477496874867	11.896286456148918	11.947354343964816	11.873313129410976	11.90782543829493	11.874165245045148	11.887480854728167	11.899550468257694	11.845420978667587	11.840252457204306
11.388909261839737	11.419458867555166	11.34090295297665	11.314306294292038	11.330126085731347	11.321188107728663	11.354976832554362	11.410852352449519	11.339472891861822	11.10684952545248	11.082644059754061	11.101397680662563
12.882354903326911	12.911681987540527	12.895196399978905	12.224422106091177	12.21161227159445	12.267281193497384	12.922130858899784	12.902226623636269	12.919129302577815	12.186182905361452	12.240167060667206	12.293428838132453
11.296085000433855	11.345134074786502	11.303241566081994	11.475242639115567	11.476972530344677	11.460799856603396	11.281725737693053	11.297776801203065	11.308843503160993	11.427440990460811	11.449971705399642	11.380288923894826
10.440723109757508	10.406228270911985	10.441603353950109	10.391698548647502	10.405079933682789	10.459946063810076	10.430099449542439	10.43144475905269	10.423732423059437	10.492035428169174	10.407000730980903	10.510175830193583
11.34078109892669	11.332860702662318	11.342094914419746	11.564957130629743	11.554971994519653	11.546003546005258	11.325415874535295	11.308876057404083	11.308233560660996	11.477025305737696	11.434413998851346	11.474172176977202
10.428816789731686	10.486001526072615	10.476194494311441	10.522286689958621	10.48535658689202	10.50491694982934	10.467536479980797	10.474570644572838	10.513549646881275	10.45899704173591	10.525938312572093	10.434816092405098
10.53608493821445	10.50935712915581	10.48031145522684	10.46002358804328	10.462585453778244	10.464248872341035	10.480689250231103	10.495322720966234	10.47634429562248	10.364879753256467	10.316256777763156	10.357976560258802
12.09594476692636	12.12896765495068	12.146453617841372	12.542623105787673	12.569566315812619	12.579562230298913	12.14594271996688	12.106881278158628	12.059567371980801	12.551451497400247	12.585129964154232	12.614605760841377
12.032571027371526	12.032780375053433	12.055138781273664	12.15709646202562	12.144070615006635	12.09017718610018	12.071096154390096	12.062826468969028	12.09807749725102	12.001590216143157	11.964120772239689	11.984020132701033
11.901405735998837	11.860207189985061	11.923229656920636	13.864002968844744	13.886146215893316	13.903751439626118	11.819206228641875	11.856880163436923	11.835323795119216	13.023534845973435	13.0397203809297	12.905039345097016
12.847710586921467	12.833880144440872	12.81724777515684	13.405572672811472	13.42716740894374	13.402235656530678	12.91964122031727	12.901057759409953	12.870417392686713	15.587668246309606	15.581043639329396	15.599148754959321
11.659184452157346	11.639166902913884	11.644632994563327	12.02466193336166	11.971547961703164	12.000672366306555	11.66243994526732	11.639784400524974	11.562171279052066	12.266613470927215	12.262498624832945	12.270533692915283
10.614725485389965	10.664894268877239	10.66640153446806	10.287144715745107	10.253734045627434	10.235424526521863	10.612274104499349	10.618682108325096	10.61430354680724	10.516687785003695	10.562231874470347	10.530639609507165
11.423603178609222	11.427797179034314	11.473452391272545	11.205174481271083	11.256108796317385	11.193074193374413	11.497402684877699	11.388231312437098	11.471555450623697	11.224017857762153	11.217660533869488	11.252861684757763
10.2572906701937	10.247113932282684	10.25421128805639	10.163728914139533	10.18105892033471	10.156887320876006	10.234451636064389	10.259593978825905	10.270568293497343	10.202632530966625	10.161038813216747	10.153972001099097
11.929280434663136	11.915904199180018	11.940278376842976	12.45503124256146	12.467136700282627	12.491235738113604	11.930890996302779	11.972490126709987	11.942408625282326	12.376117431822307	12.331227534624366	12.394153389956049
11.19373437421023	11.18907271030677	11.183604816600212	10.882256726318005	10.932642197987738	10.989605768132172	11.152122983647349	11.206514923259418	11.19522944712587	10.823198394548452	10.837525369458827	10.846039828264912
11.76514625268446	11.734659728247959	11.769489831398422	11.424281118959575	11.428982498270521	11.465062175628661	11.772346432048508	11.811894254894487	11.744848215978392	11.266902555266412	11.235061834295514	11.253883003258046
10.370875219813497	10.106988368089015	10.146916789146786	10.359896112880989	10.105227856227513	10.323581933934408	10.191806133482896	10.239783161676717	10.381108042851444	10.286329324829598	10.1924362733795	10.258548297364387
12.885396841093195	12.80065581917727	12.837105764911264	13.651086489542593	13.705374042689725	13.707944872645365	12.86685427502269	12.865225625747788	12.839034755272065	14.686592768358649	14.697855143325311	14.746887532869279
13.165092290712387	13.14125143546354	13.174444820707832	13.664842894779243	13.704507782127099	13.747677877192661	13.147084670176499	13.122740376379115	13.12909864880788	13.567595171720038	13.622305727606687	13.63243811816915
10.123510873212469	10.138643494139233	10.173761449303816	10.108463008930391	10.063739000460703	10.063739000460703	10.15920852946428	10.130312821343525	10.156299228790996	10.116253197551774	10.132546876317734	10.063739000460703
12.150168198414141	12.136829760397687	12.124989470728973	12.94683199744514	12.942459297163383	12.900217794188142	12.112314368258087	12.24070565087739	12.180791854598883	12.930823493822398	12.932904559683138	12.898059200126289
15.158182917996319	15.217064512127994	15.179269429433534	15.76961266644511	15.795593932125227	15.889731208114885	15.273492478144226	15.171306908498666	15.178916731005824	16.995876306192844	17.02361715019085	17.165563682952765
10.237909132722292	10.231155401193675	10.20164035909939	10.108463008930391	10.105227856227513	10.122657309859086	10.168316815279473	10.16542016770471	10.18790455250342	10.13800119134848	10.148007101298967	10.063739000460703
11.71225927328575	11.768067956827366	11.745305740444312	13.092505952644204	13.094662881894651	13.052870242717797	11.805587836008787	11.681222353609526	11.748945254429087	13.491004453684354	13.469281358720322	13.508334490907032
11.420184606272413	11.409848377718427	11.388677406198598	11.163939477571839	11.22059583218558	11.24845372560651	11.44463154171388	11.418443699570274	11.453132714452455	10.988734735099573	10.992411628692405	11.046857073690699
10.811457344685985	10.736005450942669	10.786151181033864	10.674055902152183	10.718059900763588	10.65753585926333	10.783459386120699	10.745023490142405	10.793076700037583	11.012087292794824	10.991219937907053	10.915375804350443
11.00787765760235	10.965461435361485	11.030723878870448	10.897170559487957	10.878513894909226	10.93711835338975	10.99287084578844	11.019389740701802	11.02390246601088	11.154128976282275	11.159536362914766	11.14480008317491
10.221812738673906	10.236639457185458	10.235137337729467	10.21201242935744	10.188171284165643	10.165774330092106	10.234451636064389	10.239783161676717	10.248764378439708	10.154686219332122	10.217539830165448	10.16792543703991
12.49937567006535	12.511032799403603	12.476293541680395	11.559346614508204	11.551077870814423	11.636151390611426	12.460571174256588	12.4558055182878	12.485616043672056	11.089696119813592	11.155595686347784	11.256940575994962
10.463449930515283	10.490345969516287	10.461440468269231	10.40064531983095	10.400045696974745	10.374923459691324	10.487108325919632	10.490232050241085	10.426080769226703	10.355643639169433	10.374707100484102	10.366999427309244
11.651797761014786	11.692346664083232	11.706154109311939	11.67679773990278	11.66905458994116	11.745770030223504	11.709712508901731	11.678979441078008	11.698818178438138	11.475352907432988	11.488265813473141	11.555981505693552
10.937933895224422	10.95271518554171	10.974877913221471	10.721420103742412	10.667686352918436	10.75551575113424	10.933935280657954	10.986371464067606	10.944678522724631	10.61370486845258	10.615175470288134	10.628519068510107
12.907033592380262	12.91791166332845	12.962624814700318	11.817298591287262	11.812512075990242	11.866568580944428	13.007242787092112	12.893289056281205	12.938904440370639	11.464418978044144	11.483284911954645	11.563611951209026
12.629646014238734	12.576344857349817	12.611059233330892	13.460957984109449	13.453375078096666	13.44203287994546	12.607174416693889	12.630469626851472	12.59775311649818	13.422134874451414	13.469281358720322	13.436836441151703
11.41043833892995	11.371755375240118	11.360980421316299	11.130266099397836	11.064103519240446	11.112493204369404	11.440067558425886	11.378946221083428	11.336510484591665	11.195799781254943	11.21581034899957	11.275088775002969
11.231588568612496	11.222344031011211	11.193354371013887	10.975922317654222	10.959246304286445	10.943640236708635	11.209830924759565	11.182880938827994	11.19796556102323	10.98033115403988	10.975567177193868	11.018232672598717
11.00168161981152	11.03085430222504	10.965937137681214	12.580134300682701	12.617700371404691	12.682757562403536	11.031375992329954	11.033654420644552	11.04521006186312	11.079742549286498	11.141668884522204	11.17410978342087
11.67017691113294	11.656200148613651	11.617693142521555	12.264602770176333	12.310477092275754	12.254885964361312	11.65962613635909	11.597601797542296	11.613391032841722	12.42572684112035	12.399610686568511	12.40578913723015
13.162163619826217	13.205947146984474	13.186075990203147	12.72647418720175	12.758925194213914	12.757536379919042	13.238703781183327	13.156617914785155	13.133411692802037	12.418363093359417	12.493040601596206	12.480146435400925
10.87689001776111	10.85705759047202	10.86323101340254	10.75850273135809	10.791216952931508	10.789635649827748	10.859338898913046	10.899427966368622	10.886746769021828	10.828382779214177	10.831665157734104	10.805205337557448
11.096553223550885	11.096547650875777	11.128817192798715	11.110324125645779	11.088410548568918	11.089428024460242	11.127367265875577	11.089772207362396	11.109910092909029	10.93842533260268	10.894993482251861	10.887790350797461
10.86639046980943	10.871494023926061	10.88949710118031	10.349655714880392	10.433823846283323	10.418823120268172	10.892370061395683	10.899427966368622	10.900437690511733	10.315283397457804	10.334265041571355	10.380044636635938
13.113543672660516	13.08498859674609	13.115091456809894	13.300239972033259	13.2915327432223	13.259390386472537	13.117742788974502	13.10251992803613	13.092335281135489	12.968236025355175	13.00603073822621	12.990211202324387
11.648551178862478	11.613886338985774	11.619539715294398	12.48244974330109	12.47227259671243	12.491235738113604	11.661971451390967	11.606801510944866	11.611551717877168	12.037485113421619	11.999147048391134	12.049627309315111
11.298014211456142	11.340629431862345	11.30694815453856	11.338089264670463	11.287254400588427	11.32484170028401	11.361774087625953	11.326074463623987	11.283526395189416	11.530031033911046	11.485422371875762	11.559039922552598
12.096266731535776	12.060812641715247	12.057390524700102	10.938078467753622	10.927962425389026	10.93711835338975	12.024334680668659	12.067192064144567	12.089722973569714	10.802063606803923	10.81529195841347	10.824218227802598
11.917092874656026	11.883588629565557	11.8750959352344	10.961418483713626	10.889457473999837	10.961074946663764	11.932014366067126	11.961875822620943	11.936112786610115	10.738277434443011	10.735399936009678	10.68631861713487
10.825037082379573	10.849163156303742	10.817576533316856	10.74732244390199	10.739304781205679	10.743321661679154	10.824726557315955	10.824645853728448	10.785144595762068	11.094631049273115	11.048804933271235	10.946350716711654
11.883229734090099	11.856946818199734	11.879179760844059	11.752460442206937	11.76321323236411	11.721433044296825	11.92676325030868	11.907403207000426	11.898374343220697	11.980532341760178	11.995918979370161	11.967340422769267
12.039994926146013	12.074943118597764	12.033054318278829	12.374199077085834	12.400974609432161	12.40414097845586	12.047418702887775	12.002658133407374	11.99266912211212	12.402726521087255	12.42408468092328	12.434820475536998
14.479892918054395	14.53648605437457	14.520866494909551	13.954045582409963	13.967374747950378	14.013421190403697	14.540423597180956	14.461209625778666	14.485395849542087	14.200100609651868	14.170669821646959	14.259642882625444
11.29156897695284	11.283588820624717	11.285130391465973	11.991434721892114	12.016267327954639	12.020747134039272	11.297595586476602	11.277915961587986	11.273469350135283	12.439951485316957	12.430712399782124	12.406947149934535
11.402924180349125	11.38913050020764	11.391520627178277	11.224750042956233	11.234561557907895	11.221163388250055	11.410503646022768	11.346031480007003	11.380643426471705	11.475352907432988	11.458761610947205	11.47828758594571
10.063739000460703	10.160433048434623	10.105332214671973	10.126985767659603	10.063739000460703	10.122657309859086	10.137694775555218	10.130312821343525	10.122285252236434	10.116253197551774	10.112395821582462	10.11584070799601
10.608356862898164	10.590521958629735	10.615315405691364	11.098853219468968	11.143876861253293	11.150395195772392	10.615509738404961	10.587911432084544	10.633698335378622	11.513184087974212	11.496751976275107	11.50185519381253
11.831012989029167	11.761460913989549	11.836563662673225	12.190693000779783	12.219249398087884	12.199195691684256	11.788450864206835	11.853328958606058	11.83227492670718	12.293358852456569	12.333363147062578	12.321293625339004
12.139940472220749	12.080415240392925	12.120102660082042	12.434302236122797	12.408326744436689	12.437106600994898	12.071766223571325	12.115303290314706	12.093133256244604	12.296344622487327	12.322650444531392	12.327042588783447
10.526699336148301	10.517543232867114	10.50994652840203	10.230993937425072	10.294501055749263	10.254530348218964	10.540901805556189	10.498682431715002	10.492415125534386	10.341205522152746	10.342829017791654	10.307839676869998
14.625178804204829	14.604596212909149	14.604860766329482	14.781617961336288	14.801403615712092	14.803718646398512	14.558063261522259	14.506563361893626	14.556975100115224	15.345382226442226	15.359675992235777	15.369290206240702
11.00522789471838	11.007166757960112	11.023211836095385	10.901700328799953	10.946515227056018	10.941782378468323	10.983652744856247	11.009257923447283	10.997768735326572	10.9545818237684	10.926681368328255	10.887790350797461
10.416500020300317	10.375022134122451	10.360262041064543	10.359896112880989	10.350718751915913	10.36075772183693	10.388271151400925	10.410987576203022	10.3757037541865	10.341205522152746	10.329878485734637	10.278373521128401
10.413983626018323	10.403511823388643	10.443859829399855	10.412210925998618	10.365243853826694	10.413949248667283	10.404570335402148	10.443179266491052	10.358888384270118	10.325963372981604	10.355197864967623	10.271976343667228
11.085349337863567	11.034439962452685	11.035695001842702	10.625917013061308	10.63048486376678	10.586247063683196	11.00107931664291	10.972782128096105	11.038710744031277	10.562236595928574	10.528449314726743	10.558358617742444
11.905908144388615	11.852859071072377	11.858246126023644	12.268396071686599	12.312580135094105	12.284169636409619	11.859167084578754	11.85494442374021	11.855706163696935	12.503801507436556	12.526698365932331	12.58010249689291
13.236392948811455	13.26123193448617	13.259751440998377	13.484924293766978	13.522003447171047	13.555020450433862	13.279068376034207	13.195510196676386	13.222535786308805	13.731371509561427	13.751380849000016	13.839458763252798
11.292861354258486	11.281539279520903	11.29889984216127	11.551444375617491	11.564648445152637	11.589125413342847	11.29890675750825	11.271388349839599	11.273469350135283	11.363411159959423	11.405671106295964	11.372150598601262
11.197303300405325	11.131652715990526	11.170918897561897	10.847856261084868	10.812435817151563	10.779234645704168	11.142918040858909	11.173258558476054	11.189044057043272	10.831817820782215	10.787628397023372	10.709129456163993
12.314938327141954	12.319918988232727	12.341552682503309	12.235797638424483	12.285511809034482	12.27575254212294	12.364854055893414	12.355343442515661	12.318472656224975	12.150946471636452	12.144343635520015	12.187549992829219
10.237909132722292	10.261784385033826	10.283624335237072	10.163728914139533	10.194897630632008	10.188693234417157	10.244793910387955	10.280982175138535	10.239281498430167	10.154686219332122	10.201315661469518	10.137417938837377
10.573555904921463	10.569233324218953	10.59022617545062	11.474027919052057	11.47488436254571	11.475118383682709	10.599126663867832	10.619979570301638	10.592582372473553	13.846905679018539	13.896140330646606	13.811843252326193
10.270632317083777	10.288251106136535	10.287508696339032	10.173268080940009	10.194897630632008	10.173945926602798	10.239699150868347	10.263319001645634	10.301302828365737	10.286329324829598	10.296846318329438	10.258548297364387
11.380053710684118	11.39526651990657	11.42450296805331	11.180326726993858	11.133641525634122	11.146748278876542	11.40519981041189	11.367594446710601	11.398678681914884	11.184719210690538	11.258378596726127	11.226973863061282
11.309512181106497	11.348979501861995	11.34684893532058	11.44757580948554	11.424610832862568	11.482992181697488	11.321579681781643	11.304662223000987	11.335323110889833	11.265878677000076	11.299174208839995	11.320970330464881
11.357882054296606	11.39526651990657	11.406742311909325	11.425553385125511	11.447900710988996	11.465593785162397	11.435484022302763	11.406558138852263	11.388572125379426	11.380018358221731	11.442591455150053	11.430414959138039
11.833399524639225	11.898669530775258	11.89464883088143	11.279744989062918	11.302160089049947	11.341720384793732	11.912397023737409	11.89246318392836	11.9493668355039	11.079742549286498	11.155595686347784	11.180744174381637
13.266383554431783	13.373772914073204	13.3756394709634	12.854816070579322	12.860413352073811	12.881709480686991	13.546703665621763	13.365492428849944	13.383538524064589	12.608326867748522	12.715208070899449	12.77160803485282
11.941349429883429	11.92559065064183	11.970940456508133	11.781143260018839	11.76524083385535	11.765540279532619	11.999758049762114	11.948180463291738	11.958354801396233	11.754053086971576	11.730627215352538	11.765324872364891
11.133931751818992	11.101529515122587	11.130301694691598	10.818081555242768	10.821177043346866	10.798747339837382	11.074049774497588	11.077088666806105	11.106898680384045	10.495196392946651	10.500006981454645	10.50110290302033
12.902450696419617	12.858522949547199	12.922089817369903	13.615208845915399	13.630604544617773	13.576747150787495	12.896126366627286	12.935702520471464	12.954328646804598	13.383020169368207	13.352725128302934	13.340497206502013
11.989540925074193	11.954204570051425	11.981906359604316	12.504570739622006	12.523030388663965	12.48636174997489	11.94133647747794	11.933727248375988	12.000020632267123	12.509260472757205	12.475891055947011	12.505479231390213
11.846049154931423	11.855313362008719	11.814878030642724	12.163612224000975	12.188717117716822	12.194566420898559	11.834295277138763	11.840000751288063	11.780029133996356	12.706331886438415	12.74856663252065	12.836982659801109
12.404629105142842	12.406182309986626	12.411234993569149	11.52623772594094	11.561754271767718	11.566559567971376	12.44680664579767	12.395127481293828	12.375550233587887	11.246219131691314	11.183793741508609	11.239486261553225
10.106005608314586	10.106988368089015	10.135775572104327	10.173268080940009	10.165348026948738	10.21955728204889	10.17669183139935	10.118097904996317	10.156299228790996	10.168750009851504	10.17251834691085	10.219976258831526
11.00787765760235	10.988473942731318	10.975766551980874	11.260510243131405	11.283492913610251	11.276277563273348	10.986429134044556	10.980359886611112	10.960081167114332	11.08845806505171	11.141668884522204	11.158443223649963
11.581117860461834	11.590593904029001	11.534305597389391	11.06720868672603	11.006545559458894	10.982566883929117	11.580925101811715	11.58913645294049	11.60416463243538	10.852084868635895	10.760407192022395	10.782029324349601
12.525429410752997	12.52279010952887	12.487454070374657	12.051076798383841	12.090365976935285	12.057388093002846	12.486951829819802	12.457828688108094	12.463146998019527	11.971241479265151	11.990829492970038	11.973823466654498
10.770226628368139	10.742680899251246	10.814277862647758	10.885724967114133	10.791216952931508	10.80325755198127	10.824726557315955	10.838420070649686	10.815240545675199	11.077236411792265	11.031940255197924	11.022193697978247
12.246234065911366	12.187427010201198	12.190081086855603	11.436935889408984	11.419120839317467	11.43595837729667	12.157586688255616	12.133794796117632	12.12704761529186	11.324553566354648	11.331806753002237	11.39903516909616
12.349849851116227	12.2929631390765	12.389490503382957	11.966524028984887	12.023842211485498	11.982327163194613	12.307736935479552	12.306878227037977	12.349609498874893	11.595734262624687	11.617456587114951	11.63221090539276
14.053468083313374	14.019823699720792	14.089428072720956	15.892961273628694	15.931798892879003	15.974719602058114	14.076633104729508	14.04254444888519	14.045288741945102	16.49192158017768	16.54869295496994	16.61146237243923
10.77144076573378	10.771251318459706	10.814277862647758	10.515804561246304	10.525639160088048	10.512596182549636	10.764966108469949	10.80679802315103	10.790819946460525	10.455535863433768	10.460776979508731	10.366999427309244
12.46747964520594	12.49120657475569	12.455114411920723	12.76478510753766	12.739154667974258	12.712805776397175	12.414987428125192	12.406729557494575	12.377544015505164	12.275300602927985	12.291083064896458	12.31303719700804
11.288979188598509	11.27948549750106	11.273720976099513	11.408247649295712	11.431161617025042	11.41721896606684	11.272349924794842	11.34704449017928	11.28789451161594	12.10636654509249	12.155392348703046	12.072756881612493
10.964416466640342	10.961561198564347	11.001983855415684	11.02280747923403	10.988476800571878	10.99310256845072	10.998352257192938	11.032946891453633	10.976950694983891	11.17800762613377	11.153619017839576	11.155051349161482
10.767791577113888	10.79003840858007	10.778060297083675	11.076367165786461	11.04805224688298	11.056894675424907	10.80617079791998	10.748151250621879	10.770157674625164	10.995672190726262	10.992411628692405	11.086856965917873
12.508351734086702	12.524252599042285	12.556729769961311	12.998514402182112	13.024925859104954	12.986811654652016	12.542904503102793	12.529857464822479	12.493175370018692	12.715413614505403	12.746734482355139	12.706070070360838
11.594343402768406	11.586493797118091	11.580595786959599	10.436900780656089	10.497259884074062	10.470615619741451	11.601855861487914	11.584676841688305	11.587836025474733	10.341205522152746	10.342829017791654	10.343890155908944
10.447685831607732	10.383839902441105	10.43243621615953	10.263599002588691	10.279128752902865	10.339688721443885	10.376925810338275	10.406746776647548	10.448760925245125	10.395157067672429	10.417098865473807	10.388445954568743
10.908525209066926	10.898484679576155	10.887509443752238	10.629375654740112	10.57920627548985	10.599085366501656	10.908861388432726	10.891861477952943	10.945592927268235	10.556781446128035	10.552826659581456	10.576839096377313
11.462698245787355	11.465680731625174	11.442513006530312	12.211958226090943	12.220940479900634	12.221814463779127	11.409915645409942	11.397434700124814	11.409242311895511	12.23262012765371	12.244359554983076	12.257207651946782
12.540455920194404	12.523765278501536	12.541688663278103	14.519068937428226	14.50778239091524	14.505278062418942	12.505621005001872	12.561113295903207	12.53123742292479	14.831733783515737	14.815387405690714	14.821298412014858
11.558221922193846	11.551556883661512	11.512703439027149	11.622243540982154	11.605335291600165	11.608449581420592	11.531568632199395	11.483998802711561	11.49988804671268	11.67338104979833	11.652335971822547	11.627907677166691
11.704317194302268	11.660539835998186	11.665651634982195	11.504587910854335	11.54765934167425	11.5067901387661	11.649249900096564	11.67372911744377	11.725400138306252	11.447378338367741	11.405671106295964	11.429555718987285
10.903512041928208	10.883490986435627	10.88949710118031	11.089029986057898	11.10374328852316	11.08708814151622	10.877635951379672	10.86694313516841	10.843030802595575	10.947279050047461	10.936959876064307	10.976151778441091
11.715771938718177	11.758807814671483	11.700576146822051	11.836088600671825	11.793667930028088	11.875553086304182	11.70113489149858	11.728433996649983	11.717446404209412	11.785737590881581	11.767903869462389	11.739488333174906
11.639224554308514	11.630801828539083	11.618616801764842	11.775087996926304	11.774523715832673	11.73576017556704	11.600373551790844	11.631627252998168	11.638386250632028	12.324168802273919	12.303509811268482	12.25850320089803
10.39044789036858	10.340256987549946	10.385263995462727	10.197868086463163	10.173485514318381	10.181551070752821	10.382649755539674	10.368279900854175	10.41417843367788	10.315283397457804	10.306747256376788	10.329047058711733
10.742923356216478	10.712758497362568	10.71069131185181	10.911794184599936	10.9175660251782	10.949187599963237	10.761203926926965	10.723765169168033	10.690755750402214	11.040058855079351	10.964550275741015	11.046857073690699
10.313488594617306	10.296400488880993	10.33922798068571	10.30014111566726	10.305384288399614	10.320237842794594	10.277059927049933	10.32409711827333	10.321945231003971	10.286329324829598	10.320878399015758	10.37141023566024
14.298126390446633	14.276085349400555	14.325040161966202	14.28806413735465	14.302439220419478	14.312107354001922	14.278697936661125	14.285247845452306	14.301169853462483	13.585485466269734	13.640151723891373	13.657297271839372
14.293301869527369	14.302291830125816	14.306421850216747	15.569683130759799	15.602507285326046	15.618189959498892	14.286594489542239	14.307646709940272	14.284268584102312	15.737332906388758	15.780906362688292	15.764601643431483
11.27065918383349	11.265683575096787	11.301383128584682	11.583826142618136	11.542266109388603	11.464530304531214	11.29035325083565	11.269749686225905	11.254331550170614	11.310938315640596	11.355410663552327	11.241556027508128
11.129343388129463	11.147527450393051	11.150834616033801	10.826897022218176	10.784375320739546	10.831873666106674	11.174741447404534	11.145648733731232	11.132912568489552	10.732334092468175	10.774958533772965	10.783840800685901
11.483341702130605	11.426609989164117	11.432727060208737	11.189218796649513	11.217912542641765	11.140147027252485	11.422195554679295	11.494621799293043	11.521040688919136	11.30897820696485	11.275944194150906	11.253883003258046
12.09787534103511	12.082801936366582	12.138031536799469	14.055736966772894	14.044387510011688	14.063142607905107	12.147838078900143	12.138956063460773	12.113711119713868	14.261581692870772	14.264619132429766	14.336925392091075
12.859780204410535	12.833491594269605	12.830638155766179	13.245786002159534	13.205746076410351	13.203120944631744	12.808121734231946	12.801845932436342	12.762285778492313	13.361773520004249	13.312275644864439	13.291170140200748
10.762894036121589	10.768705479124545	10.736027900683416	10.692840511087507	10.659318865969016	10.693344540920783	10.73685092465104	10.746067787253862	10.732957591114447	10.488850268666539	10.50795046267689	10.533487827029077
12.329821130944266	12.248171943531805	12.33326200266528	13.44425961684828	13.426699159903851	13.440630647498647	12.320798010182038	12.325093862594969	12.295887767446478	13.632336772335927	13.662694531324306	13.68957682793389
10.175541953923657	10.213497567820268	10.21364321732838	10.173268080940009	10.135594855425222	10.173945926602798	10.217634104681492	10.16542016770471	10.13544076259597	10.13800119134848	10.17251834691085	10.16792543703991
10.136941677911897	10.15022802258037	10.15673137668461	10.173268080940009	10.165348026948738	10.173945926602798	10.149132658139203	10.140609554424318	10.13544076259597	10.116253197551774	10.112395821582462	10.153972001099097
12.42807667923687	12.462694889696717	12.434800153815582	12.040953325427722	12.024498755668796	12.055774705984053	12.44680664579767	12.376781165850698	12.408315348386742	12.14186534848561	12.147217209585472	12.211483352282391
10.158236495173732	10.15022802258037	10.173761449303816	10.126985767659603	10.063739000460703	10.105401984056533	10.137694775555218	10.15788025119449	10.200999777158676	10.116253197551774	10.063739000460703	10.11584070799601
11.965498957320818	12.044067699869911	12.005900127398393	10.97077240374241	10.946515227056018	10.996584503656749	12.066395778402983	11.972196498055485	12.009315414000273	11.18916708932923	11.155595686347784	11.239486261553225
12.28521640511497	12.313944516068778	12.31573330603762	12.695587843159515	12.703856163198257	12.69577311331297	12.330990087550987	12.258680286394666	12.299062457311903	12.818509135179703	12.81917696583613	12.833603160764957
11.329634852422632	11.34191849650463	11.307564592701361	11.98160869499033	12.025482933017864	12.00471298111392	11.291673951727917	11.304662223000987	11.340655454435138	12.055057887072598	12.015619068844115	11.977589793424809
11.471982090711268	11.4679690302395	11.530817571231841	11.698917246943685	11.719393332260768	11.743275476258534	11.48046315296412	11.486664263648192	11.472598757604464	11.51479967956993	11.48684501950119	11.559039922552598
10.818280499922414	10.831946601326212	10.815379171238174	10.943444070068226	11.007396175539027	10.944567518906414	10.860428011638788	10.831107442362782	10.800916393783687	11.030837843728083	11.10484577822347	11.049412068191076
10.148263150077382	10.106988368089015	10.122558651314842	10.126985767659603	10.122411081478162	10.063739000460703	10.106440503679993	10.118097904996317	10.105138872340925	10.116253197551774	10.148007101298967	10.11584070799601
11.092568132206438	10.992246708867594	11.036520691675767	10.97386630046454	10.891430031424294	10.922956144781628	11.052977988901342	11.037887227452332	11.063625402361227	10.769069985375939	10.800062631690414	10.80695566564821
10.221812738673906	10.219606834266429	10.181353876717587	10.108463008930391	10.135594855425222	10.181551070752821	10.1987286912708	10.202282514836291	10.16513017415035	10.063739000460703	10.112395821582462	10.063739000460703
13.173841830295965	13.197740687403476	13.169793488053145	14.392280551091806	14.408455140558553	14.42511399781406	13.221167035379672	13.089301364127497	13.12173588572732	14.775276181004573	14.826447663214216	14.88380198958118
11.17422479947148	11.078886568331017	11.128074029003116	11.269434448906992	11.276559628805924	11.255646903795121	11.116320724456909	11.114606418582904	11.133644927504049	11.636300895937294	11.591228082041138	11.624309276166874
11.332743273418126	11.321752553124062	11.3509907063936	10.428860235009079	10.445148813545178	10.439959541851014	11.277048928479305	11.27465754164832	11.29595627715248	10.434073344281975	10.483655558278999	10.479138867693393
11.30250130543326	11.337399642221586	11.316155355116992	12.110540540368737	12.123889950612972	12.147040961346828	11.298251386613737	11.318813857006118	11.301499656397624	12.536584866637813	12.5438257001309	12.579423780330533
10.819411171380633	10.82376608038929	10.81867260218977	10.790936069261654	10.741757363315372	10.749447824149547	10.851668761520596	10.832025683054404	10.848251856478386	10.673878650018318	10.693172342395465	10.700935099684143
11.331501043608059	11.288354714265493	11.33372184032525	11.576648788657376	11.589895468990669	11.550932215176305	11.299561699866922	11.27465754164832	11.276623158655173	11.645683107434929	11.717936449040602	11.737527747519776
11.43885229579899	11.423040446615829	11.38696775770382	12.52919279190441	12.520110185080512	12.437830021081906	11.388525901578866	11.419388803184207	11.405917856409063	13.602987662526257	13.530300113448448	13.58385830101203
10.20387139899228	10.247113932282684	10.240100342352427	10.197868086463163	10.229608770236807	10.173945926602798	10.223437680270884	10.202282514836291	10.257781978975311	10.181138403082002	10.1924362733795	10.180216653922402
10.320506907026877	10.35973340935738	10.354409698146544	10.19020217211619	10.194897630632008	10.208008704342	10.3300413126017	10.38922100924144	10.381108042851444	10.229721083054056	10.201315661469518	10.201542260358885
10.785838667854737	10.744007562096911	10.753171771164368	10.444768007987648	10.506928050165351	10.476881718228514	10.745931733080592	10.757443703384764	10.750026014306108	10.522637607606462	10.497325818193094	10.50110290302033
10.266283397763177	10.26643735001782	10.287508696339032	10.19020217211619	10.188171284165643	10.208008704342	10.259279305175014	10.300432439534038	10.274657110936685	10.260088406202609	10.217539830165448	10.201542260358885
10.063739000460703	10.063739000460703	10.135775572104327	10.141197053661235	10.156498120771369	10.165774330092106	10.124125841489061	10.140609554424318	10.13544076259597	10.154686219332122	10.18289516260838	10.137417938837377
12.193576851209011	12.14074289183516	12.15690451025344	12.238060909808814	12.27986918929857	12.21555491008786	12.179024972524966	12.154062543302292	12.157737361737313	11.146030358405376	11.151638097827798	11.054499316699106
11.518293123764987	11.49561622845327	11.514730857925327	11.329061388532336	11.33550859580597	11.413877405510362	11.484311270560429	11.478648225391721	11.480909304271286	11.524443863876698	11.502373075106384	11.565131828686518
10.216068102521241	10.213497567820268	10.258686872112442	10.19020217211619	10.249161548911076	10.235424526521863	10.263873602093748	10.239783161676717	10.180807417412973	10.181138403082002	10.148007101298967	10.063739000460703
12.03527566380865	12.010620388867833	12.019881294421777	12.278145023124225	12.299115450989326	12.33773840740311	11.971069616321024	11.972783686494298	11.987295427431471	12.40665286577266	12.441576887354582	12.452090922456119
12.602027283996831	12.567879399087202	12.566810725389727	12.541080244937334	12.569349495770714	12.553266350395829	12.604714905453793	12.54775221059413	12.55020211809598	12.371294957492818	12.379153343863516	12.438217040180517
10.175541953923657	10.169658059995855	10.224750829607316	10.173268080940009	10.156498120771369	10.165774330092106	10.1987286912708	10.222150862330297	10.180807417412973	10.280069806137476	10.2756486686038	10.236447059325949
10.063739000460703	10.106988368089015	10.063739000460703	10.063739000460703	10.063739000460703	10.135896391081543	10.106440503679993	10.102177687264545	10.063739000460703	10.154686219332122	10.1924362733795	10.180216653922402
11.394771574961677	11.381719451981041	11.413993557410866	11.991043153916046	11.98820927907553	12.056420306503245	11.285052873192699	11.356116909429483	11.345960142276878	12.612708367643622	12.652139051442337	12.69986916951575
11.913748068796819	11.883588629565557	11.908841007507615	11.611552260662682	11.640118273106712	11.656946061594757	11.826570309933	11.889013757722163	11.881997714815911	11.983795091845037	12.000527974723502	11.953177374100697
13.26092831182041	13.257938089154155	13.278433006992746	13.80789015451829	13.811854266720767	13.86402650274447	13.311463208215097	13.26773715327157	13.241537515647682	14.114953029954243	14.179815052324429	14.206133890379144
11.64994368913816	11.63523798103563	11.645535237956159	11.724044081992474	11.75710965879854	11.765540279532619	11.67269923672914	11.647115184373064	11.632075343278277	11.840014894437873	11.881386416161627	11.880413678847036
12.304008171693027	12.271053089601756	12.328053837533059	12.029229502253308	12.08568313011326	12.02670782290277	12.282074797372545	12.289555282054902	12.25472424077872	11.358750405379574	11.332629817274892	11.40696787411662
10.79056949251263	10.755824766505983	10.791870870949204	11.003181403203246	11.012481638767964	10.999186300986283	10.766215346262525	10.804892076107716	10.811961433633309	11.022853187546703	11.168342008468034	11.21429674988389
11.19943821182076	11.195073496354759	11.158776964320607	11.559908931221784	11.55885260899985	11.589125413342847	11.178458265437339	11.179884561235527	11.19522944712587	11.584415014266709	11.571644572067703	11.535115141032238
11.97934409606049	11.930597841814853	11.912453893112904	12.145007049436257	12.190448309208435	12.143729250797092	11.964523189348421	11.92735071103226	11.928021388890972	11.616566350827588	11.666967219019883	11.624309276166874
10.622579356549146	10.658814792349537	10.633374287478734	10.335393917528005	10.373627782157484	10.330142873338655	10.590735209122878	10.640322634536062	10.574838593875652	10.465827822431981	10.44881474686344	10.408540198108089
12.491770222483071	12.44833771650289	12.437686788791352	12.34622664918217	12.333169913914372	12.361179828345373	12.435692348928395	12.435815208655574	12.410989542552981	12.233961205399842	12.212777903686096	12.261521180365767
10.933109513705002	10.995064911897318	11.037345578323961	10.992185373454632	10.956535386304166	10.98521360251077	11.000171299692626	10.970494845161152	10.990024093711593	10.886237735522007	10.922791481645843	10.980320052267409
10.123510873212469	10.160433048434623	10.105332214671973	10.173268080940009	10.146708137111181	10.135896391081543	10.15920852946428	10.130312821343525	10.16513017415035	10.168750009851504	10.148007101298967	10.153972001099097
14.690454248590795	14.672342135510018	14.69059952290839	15.487103902020088	15.521026128036613	15.541383170381165	14.671108288003115	14.657744761971802	14.686827047882717	16.089726916360988	16.08399522898301	16.107953184731524
11.286382651815526	11.2732984824848	11.289532229965685	11.349775882032379	11.367223044854954	11.387328862430849	11.296282695637515	11.294049566696293	11.277881873196819	11.085976723904988	11.145669589715087	11.090514627188332
10.190502577144905	10.186034646219106	10.173761449303816	10.126985767659603	10.105227856227513	10.122657309859086	10.229036818311204	10.191188026070064	10.194616499720034	10.063739000460703	10.148007101298967	10.11584070799601
11.729718834711186	11.659576865807164	11.698854499407526	11.674765919627049	11.660670875438255	11.629288496715663	11.718227982336824	11.729151248900132	11.729149068334257	11.422178053004389	11.429177365608062	11.431273506951385
10.751737207831162	10.755824766505983	10.749536802779032	10.532884695500995	10.557477599865079	10.529397100166092	10.763714467982563	10.775637628479505	10.758391588361881	10.534304164804109	10.538355960849763	10.544706182640004
10.123510873212469	10.12490055285362	10.146916789146786	10.063739000460703	10.122411081478162	10.063739000460703	10.149132658139203	10.118097904996317	10.156299228790996	10.063739000460703	10.112395821582462	10.11584070799601
10.221812738673906	10.261784385033826	10.249627337901963	10.20511781894109	10.173485514318381	10.165774330092106	10.239699150868347	10.217425616476287	10.257781978975311	10.212214247208538	10.161038813216747	10.180216653922402
14.795898475214619	14.826522230630845	14.864880751757502	12.152274269642142	12.116583362070415	12.16584616135514	14.922083285903392	14.871980339037655	14.839964457911346	11.868953428505728	11.904459330820277	11.968964336209648
12.93283654854174	12.912783375383922	12.884499193179652	13.458831545111734	13.478090878692948	13.446696986711622	12.941363374724242	12.89372995799229	12.890210505275139	13.99237904215548	13.982620363052696	14.011917638759872
12.370885624239966	12.435908001173912	12.405585895344764	12.158127451979091	12.087558328036865	12.192535919239583	12.502004385617875	12.373339823268893	12.368046817093289	12.0191372505733	12.044382478693542	12.12451257004346
12.261059354953435	12.239751458191815	12.250405644367257	12.32402126651211	12.334462342238957	12.351441433866933	12.243643817644413	12.265474572218098	12.286050696387512	12.292504530860928	12.299867032399941	12.350597247468112
11.632179653039161	11.636712900288092	11.648687542852093	11.608863720998542	11.536352635677037	11.525061411191405	11.607274528119296	11.610381250960847	11.636136330895715	11.245173378628515	11.222270429385727	11.211101078536803
12.451857144474765	12.44833771650289	12.427071886985686	12.296811107553314	12.308634177374712	12.31281567805047	12.380013868799875	12.45742429811285	12.464781114380711	11.672679048590208	11.654175024568955	11.65839771583331
10.784650709759529	10.78632323181252	10.798670878726575	10.356522984417081	10.350718751915913	10.406505945726513	10.80499426771258	10.836599006226162	10.81633012723116	10.292416249369012	10.291733210851316	10.323909009426083
12.414512104053857	12.372509688934116	12.40681599531302	13.044962638036093	13.06833227226992	13.072746507760499	12.447309657249098	12.418648053666587	12.38771553096556	12.96250517742886	12.976174760861143	12.970935288208764
10.519046728448195	10.550752368523247	10.528623932942308	10.526556011760515	10.529288209766166	10.506849628020237	10.559298130888015	10.5431793713232	10.540816895543747	10.41125721764193	10.38946210041994	10.441981533477975
11.00522789471838	10.953702959518768	10.9559855155669	11.719159352462077	11.766455743242712	11.783782078361577	10.97713733668689	10.888473893736965	10.918629863034443	11.807867427385037	11.764562923302348	11.784341517855731
13.016629861044533	13.053002575304921	12.970624527221508	13.690721022604023	13.684436954743314	13.64132272245442	13.047113946972427	12.948616025688056	12.95872756625391	13.838645574326215	13.851691125981612	13.880576668133262
10.590427312004024	10.53737002776228	10.52124750022977	10.469868085903567	10.424502234506328	10.406505945726513	10.540901805556189	10.586530594511853	10.606650366268802	10.444959172754468	10.48917790484256	10.41625159521232
10.158236495173732	10.17814038080779	10.207767292274733	10.173268080940009	10.165348026948738	10.201871517556837	10.168316815279473	10.149680351806174	10.194616499720034	10.212214247208538	10.132546876317734	10.11584070799601
10.935042852813044	10.89209560812452	10.835979256391047	10.670865194751663	10.62900248759942	10.65038418097028	10.893411427356837	10.89691426655712	10.90815067715594	10.386800712818978	10.417098865473807	10.431179802852757
12.392107336999562	12.41704430674323	12.374962441355201	12.970938476481644	12.966709247593224	12.940354629801917	12.361908469762001	12.379356343397	12.35873387547812	13.208617801205232	13.232902908858476	13.256606060188396
11.450009292824017	11.446614739896994	11.431087314191316	11.513416178798623	11.519424597232899	11.535581831791099	11.467165150344158	11.462890006229236	11.47364106166999	11.346532858518371	11.405671106295964	11.323829065483045
10.723610953222352	10.771251318459706	10.761574247218014	10.733064809776605	10.67456672377446	10.699986166767497	10.78102335532535	10.721598870103188	10.765476746354071	10.45899704173591	10.469511661697505	10.441981533477975
10.232714875793205	10.25701871921273	10.165603519547858	10.163728914139533	10.156498120771369	10.156887320876006	10.168316815279473	10.20750815462426	10.224003099623431	10.229721083054056	10.132546876317734	10.219976258831526
11.759666618541097	11.807387827589933	11.781199668935237	11.650102549283211	11.66905458994116	11.668092553965861	11.825346067793161	11.773140385703504	11.805655003418874	11.450808120565767	11.434413998851346	11.46838424660812
10.722301897014654	10.737346214313034	10.745881019191781	10.5286754754327	10.499211214832709	10.48508770635089	10.731602436890846	10.70398654211097	10.716679938426793	10.47585639250348	10.478057517677392	10.479138867693393
10.373748195859596	10.340256987549946	10.33922798068571	10.22491632953195	10.21890663274122	10.267682340551612	10.336764402973726	10.363424519317178	10.347116193052617	10.75385837389481	10.798520825183259	10.849338175642705
10.063739000460703	10.106988368089015	10.063739000460703	10.126985767659603	10.105227856227513	10.063739000460703	10.106440503679993	10.102177687264545	10.105138872340925	10.441366217053783	10.469511661697505	10.384273273361508
13.617709033885827	13.580023901217732	13.642399461983365	13.83346536034332	13.86298719198756	13.91107842837261	13.67924428100455	13.63076874823255	13.640697105790544	14.183316581388583	14.204854279609897	14.281919941533555
11.049171986353905	11.02000485969887	11.012240893030501	10.96662859059583	10.9547229528506	10.973681540333525	11.0019863346609	10.987867442534627	10.971661664295812	10.671680276925967	10.678408953697078	10.66478290894068
10.190502577144905	10.160433048434623	10.122558651314842	10.126985767659603	10.063739000460703	10.122657309859086	10.15920852946428	10.16542016770471	10.200999777158676	10.063739000460703	10.112395821582462	10.137417938837377
11.197303300405325	11.232463346912626	11.187098406825436	11.04765456454622	11.028384149022271	11.048770886591152	11.179940865994643	11.208263931764996	11.238747204630398	10.858714833908303	10.859080878834188	10.900175231629582
10.401114687675147	10.372025944640361	10.354409698146544	10.236857392780255	10.229608770236807	10.280031115692227	10.355996456015173	10.382396008776032	10.328465073139943	10.245543238498591	10.281143469313307	10.228418600954198
11.348756254065393	11.328301453133719	11.337318709181213	11.43189199762169	11.4398338524031	11.423317932276195	11.334311061887327	11.356618595097675	11.329365407119589	11.429189531816702	11.497456192888999	11.446610515338428
12.474016261147751	12.465751545629931	12.480955020987185	13.115430846127449	13.095996112490461	13.126213190234841	12.492069142143077	12.48643149913712	12.481013881679234	13.39553987609658	13.399127153620105	13.387400195995944
10.654370831598008	10.646454801097688	10.66640153446806	10.417849451473796	10.407568905888565	10.369337135385514	10.664802832818431	10.647759348148853	10.662249715722357	10.292416249369012	10.264204411047926	10.29062354259921
10.552509299250993	10.578215184794878	10.560418386789916	11.823145740233285	11.736535185131393	11.654254863770767	10.553854466990082	10.593397219253598	10.547819987852137	12.245083683796091	12.20378057897004	12.178861620139346
10.221812738673906	10.225484652110351	10.230025556687975	10.236857392780255	10.322498769910526	10.302809305265981	10.259279305175014	10.1852604680976	10.218574131056421	10.116253197551774	10.217539830165448	10.211048889962752
11.318994517028546	11.320437683310056	11.259594786665055	11.4831053849521	11.498148498332469	11.519004550134229	11.266275303703638	11.285477550282303	11.279138990401615	11.397265721839535	11.335915443808341	11.354756983084394
10.106005608314586	10.15022802258037	10.105332214671973	10.063739000460703	10.122411081478162	10.135896391081543	10.063739000460703	10.063739000460703	10.105138872340925	10.063739000460703	10.132546876317734	10.063739000460703
11.929647890572696	11.903786682258534	11.901947268352593	12.029609389501768	12.045975838173185	12.024393116346387	11.822075361579005	11.894965799057697	11.924840769765375	12.117168398851579	12.082465979070214	12.096452916535124
10.517112717096023	10.561926437495107	10.541249316723867	10.47947356283595	10.520109009962763	10.48508770635089	10.529502251746619	10.495322720966234	10.539049408482448	10.455535863433768	10.466621683011297	10.41625159521232
11.918205803496411	11.912398434575955	11.877696305957574	12.723101536291681	12.740876864688909	12.757917369040578	11.88781709017604	11.866832914393878	11.850454505344992	13.129127568578367	13.16710062451813	13.173379178294574
11.941349429883429	11.999756459117732	12.002548296352257	11.635468744966824	11.68086517151808	11.648853596482542	12.069083830497288	11.911726855592878	11.929079785043838	11.379102665697026	11.415592150488859	11.45335712929077
11.394771574961677	11.443111575064167	11.435454381395369	11.353187939980147	11.365486506975145	11.336325503700712	11.377665013042403	11.44089757892805	11.440315270165636	11.244126500481535	11.26632191168134	11.255922446062653
13.119449727740136	13.115625401603063	13.024902617779846	14.09967471362685	14.1329587278146	14.09474034277895	13.296311225448918	13.090705397933714	13.125638635557165	13.564364472808471	13.54696681314483	13.534927882843881
12.212543971028785	12.311661399219496	12.308868008739847	12.263335896166202	12.285243660935171	12.328610897214213	12.22235879782637	12.223928693131421	12.238499194026948	13.653438317510057	13.693853186192515	13.74406779824921
11.094164322719887	11.05126817272952	11.065726121076922	11.88183280598607	11.902944822635334	11.944457682123849	11.055533913507064	11.058741635775476	11.01974241329061	13.63363442932141	13.61032991730732	13.657297271839372
11.655035245044324	11.692814881693918	11.69453927807554	12.009316315865698	12.037883362343914	12.049949494527382	11.6535059863619	11.632796111044756	11.647788190965331	12.392463606146732	12.45170327925301	12.511203311140079
12.885932961298304	12.930287797796238	12.9242795438011	13.022657230675902	13.039956065820201	13.082730451978408	12.953228240703417	12.891965509401919	12.913763231952192	13.2755277362998	13.3304921705872	13.379594870376472
12.012787487383804	12.040199009718725	11.990746067684361	12.762380679502115	12.810056544929443	12.78750064072962	11.997984096155339	11.949377354344927	12.00699814081266	13.844810179283137	13.830028421869159	13.840563388390676
11.151309637580658	11.139624599045732	11.158776964320607	10.702012961473674	10.750267421669191	10.728371563431121	11.142918040858909	11.11653790567588	11.146005826121792	10.598807153664778	10.663259842172344	10.640109874740904
10.60190929088404	10.590521958629735	10.606049254656519	10.474699644138243	10.487364373501805	10.501025171083398	10.564680360760931	10.56965386283463	10.589402694086715	10.469198968365651	10.439587214424199	10.44901075188715
11.75161231483593	11.72967979944309	11.758892898380934	11.718179973254601	11.76036878718848	11.739941224018962	11.761631934364221	11.70231788716626	11.742794382388588	11.306030869058105	11.283747946030347	11.30945390103941
10.841648691387533	10.862644043697285	10.874458212198958	10.92065559864933	10.866387310595359	10.831873666106674	10.872301813622151	10.894392129666397	10.915786129327122	10.772817990669674	10.696806106865154	10.690531719541529
12.09465609795464	12.01206186156835	12.04609168719241	12.29185930581246	12.275823871705947	12.288492961793471	12.0545683444601	11.99200815406998	11.99935408606456	12.100931309590091	12.193138509846003	12.205203998496701
10.148263150077382	10.12490055285362	10.105332214671973	10.063739000460703	10.122411081478162	10.105401984056533	10.149132658139203	10.130312821343525	10.063739000460703	10.13800119134848	10.063739000460703	10.11584070799601
10.148263150077382	10.17814038080779	10.146916789146786	10.063739000460703	10.105227856227513	10.105401984056533	10.124125841489061	10.15788025119449	10.16513017415035	10.063739000460703	10.063739000460703	10.137417938837377
12.09465609795464	12.095681075053974	12.080323051910847	12.343843937035366	12.370148055103106	12.366531087936279	12.08409943260438	12.067192064144567	12.07567626383234	12.392463606146732	12.317261370236972	12.344949863856547
11.123960771204008	11.113863646820857	11.158776964320607	11.173806355155918	11.228601014924077	11.189591075347977	11.132060485188651	11.218691191269789	11.203414193260876	11.170116068095329	11.18761716118019	11.157313983267345
10.513218910135997	10.419493745370504	10.490425352628732	10.436900780656089	10.462585453778244	10.457776594664885	10.453928706870926	10.524653075170255	10.474289964807504	10.154686219332122	10.22503904258611	10.251472106126284
10.158236495173732	10.15022802258037	10.122558651314842	10.108463008930391	10.063739000460703	10.063739000460703	10.063739000460703	10.118097904996317	10.105138872340925	10.063739000460703	10.148007101298967	10.211048889962752
11.72320175073328	11.69094088536338	11.723996441723443	11.477668009262157	11.490448782224718	11.495473076297815	11.702493426947	11.729151248900132	11.705201957609605	11.249349671023454	11.229600570103033	11.236373306154878
12.375573124955807	12.324735760436397	12.390735533143502	12.12048272653244	12.111076014046992	12.153040568995394	12.368059992058964	12.42591409776715	12.408558678396615	11.865970790817807	11.874786546377372	11.963543067823952
12.303459280090632	12.299033159131112	12.307278626033682	12.721073959656051	12.72529878706955	12.769298255812917	12.32521503743899	12.3288852286108	12.325225290963564	12.834632240799793	12.87613474146421	12.852645342568769
10.964416466640342	10.984683650742983	11.016477555634902	10.486530633831753	10.505011881670944	10.476881718228514	11.134398025617353	11.106838575980413	11.115155807369105	10.516687785003695	10.48917790484256	10.516120228034023
13.323993102269215	13.329363987429621	13.35313602232589	12.597521087380802	12.610356617154112	12.587784093063958	13.464480317616708	13.354747567192106	13.400859708246973	12.805122852317814	12.814696820271445	12.877998141574693
10.106005608314586	10.12490055285362	10.122558651314842	10.126985767659603	10.135594855425222	10.105401984056533	10.137694775555218	10.130312821343525	10.146530224379909	10.116253197551774	10.112395821582462	10.063739000460703
12.230368591140607	12.263667813239673	12.237332204700621	11.768532490447276	11.733626068701625	11.757753763386296	12.21008125218468	12.194409707287527	12.178186007054112	12.022301566437834	12.024678093299727	12.05973535142885
10.645474143258486	10.658814792349537	10.68694768095868	10.884570686872255	10.8612745597514	10.878820499169043	10.62032622956151	10.635308202926197	10.62780527466346	10.74416517140498	10.762040152465042	10.698868917208308
11.894999050010238	11.765429527501135	11.883619398602129	12.294956362349588	12.274472661113311	12.272479787976678	11.797676643230899	11.993163861869217	11.996350249794842	12.150470107419167	12.11103919757947	12.068764417170055
11.313315811942429	11.381719451981041	11.336720110776666	11.049536138301548	11.042362577512753	11.077665815504982	11.434335059009701	11.376980884363388	11.351822236024738	11.263827718977765	11.232335061509543	11.317146087958108
10.158236495173732	10.169658059995855	10.135775572104327	10.126985767659603	10.156498120771369	10.122657309859086	10.168316815279473	10.1852604680976	10.105138872340925	10.13800119134848	10.148007101298967	10.211048889962752
10.306265187729633	10.32997803651943	10.312996795700263	10.268526389134443	10.258198449313573	10.27599526219862	10.289472030865566	10.287654948606656	10.318622093443315	10.245543238498591	10.25206125725755	10.313312278461662
11.681517859959799	11.653297954377491	11.63466138068929	11.59695812327983	11.553999734486078	11.591025251666903	11.681487251424782	11.617901783957974	11.629813018047686	11.09339989768026	11.001883352442947	11.051959462678019
11.416182297202493	11.403797127573858	11.39038426526583	11.482502572321572	11.467543949174319	11.467187047512589	11.39152288646701	11.393569433843146	11.409242311895511	11.525243759397744	11.532104159768778	11.504264489584543
12.08786920608652	12.073571412740614	12.07716254331271	12.802270741614516	12.844363057714038	12.816462150519595	12.087412382765413	12.071814172892037	12.04871368441947	12.482112363722658	12.503414339118105	12.453582237238379
11.202277299889055	11.211382256525228	11.18290453618502	11.086331849364674	11.116571657813722	11.089428024460242	11.245750767345177	11.200074222345242	11.23415427951157	11.021515005344671	10.957120511555436	10.983087033086298
11.50834493495917	11.500064256566278	11.531316532608562	11.746735750577225	11.743157890524314	11.804521686190476	11.504967626673542	11.464249735252848	11.485556224417186	11.54033312545492	11.561059124036461	11.580967733638836
10.587098397942263	10.58878226940551	10.56888213295735	10.670865194751663	10.720597455609106	10.683919208200583	10.548347296371405	10.58236506348834	10.602003751348787	10.669473456863305	10.682134867975916	10.692627033411737
15.42352172925048	15.461318650143252	15.454496429702582	15.74192376593376	15.726069682668538	15.714108432228057	15.538267351567363	15.452113925286243	15.44917955385119	16.540495827141715	16.564856271908976	16.540100550874723
10.919439331308785	10.881324173981689	10.906182715653353	10.57683364398193	10.603147485215127	10.617760583296329	10.904772198150294	10.885070840930071	10.888718027892807	10.534304164804109	10.505319002696417	10.530639609507165
12.137136956434167	12.111433352587811	12.102540686885249	12.684518388638743	12.646685759586612	12.671241136944523	12.04297247090868	12.103708711673832	12.135463032881775	12.67229263649725	12.671366951134699	12.655657942405435
10.820540002117415	10.799846312889732	10.83061672950245	10.654638107983473	10.675932977033213	10.647497623500678	10.81318783624783	10.885070840930071	10.874807888030922	10.769069985375939	10.726839139007154	10.752345012348124
10.813739239188463	10.782587266293623	10.765142158709113	10.752936957932304	10.776303534533561	10.725844719646801	10.773661028183996	10.787493121309035	10.815240545675199	10.842023596692833	10.89364394148148	10.881519969883092
11.498305916087427	11.481598290744412	11.468180891032812	10.75013586831289	10.705211338552044	10.769850165798381	11.458770180340073	11.445977422501546	11.422436580438243	10.680423991432644	10.655531388365299	10.64467811014089
10.79056949251263	10.799846312889732	10.769869168071514	11.285588909309055	11.261903696849997	11.314455420255516	10.78830488050238	10.815309794399626	10.831407481652505	11.489486999744576	11.530055656327233	11.513849191850872
11.500427041667397	11.46682548599929	11.481833883906992	11.357945897188351	11.42022111217119	11.408284568111243	11.441781332525053	11.494181231195764	11.475202642427721	11.301099348671045	11.308485623232022	11.322877049269104
11.097348094606401	11.113863646820857	11.083881500730126	11.006155029701409	10.97443676129382	11.01377697191808	11.069039074649195	11.06079947840626	11.039525878401529	10.479144031567577	10.510565942007743	10.55294509532983
10.713059536501147	10.692924815369032	10.674707842832435	10.578738807661704	10.577568780882546	10.573070879353518	10.708786251584094	10.665928079167786	10.701260134243906	10.273622250856045	10.239074052651686	10.219976258831526
10.764121881252201	10.729258220254158	10.754378858785593	10.543240515107804	10.493329833488207	10.472715272339146	10.714231672169795	10.78356474739641	10.771322690215294	10.712101545222453	10.70400787433679	10.684200675549038
10.323944358321652	10.304271620994273	10.298773895230426	10.426139550444661	10.422133143963498	10.406505945726513	10.305022694277463	10.27756710815183	10.311840917344806	10.407304221073261	10.347012761565713	10.366999427309244
11.061675576935174	11.056514268093393	11.100136530862791	12.268080381536086	12.250460841713016	12.249617032412516	11.074882096765958	11.06558214284376	11.097802922932477	12.040084661186235	12.084620485277117	12.094004975977262
11.672453962472193	11.60634326097458	11.658984954894763	10.956174107679105	10.931708499072247	10.974574484230015	11.669444739031988	11.669964324055313	11.666365524141163	10.364879753256467	10.291733210851316	10.265374858977125
10.167252120350955	10.12490055285362	10.105332214671973	10.163728914139533	10.146708137111181	10.156887320876006	10.137694775555218	10.118097904996317	10.146530224379909	10.154686219332122	10.161038813216747	10.11584070799601
13.117029741096774	13.12116755368232	13.150316923309207	13.320771696832082	13.314407634878846	13.390171847277799	13.205006219058362	13.132308862175053	13.114770717778901	13.44509511481211	13.504317537007083	13.570406931548895
12.11448625482642	12.083823442169356	12.073359569565413	12.229309469786596	12.246599903845782	12.191955192657996	12.076780549433968	12.038543984041091	12.04325185740453	12.015435499002042	11.983855878183443	11.986689740185808
12.767940298673581	12.811359058560134	12.827212451619936	10.981039589436715	10.999708941736124	10.973681540333525	12.820222650264975	12.792549455572374	12.78109155249606	11.186945779545114	11.174166412306455	11.1895176057951
10.323944358321652	10.27543472576913	10.34540013881706	10.153176276750324	10.146708137111181	10.195447757501428	10.340063901819093	10.266975335042057	10.334826442328811	10.116253197551774	10.18289516260838	10.180216653922402
10.216068102521241	10.186034646219106	10.188484100287086	10.197868086463163	10.165348026948738	10.188693234417157	10.184486253247247	10.20750815462426	10.207098295287393	10.192336511594325	10.1924362733795	10.201542260358885
10.063739000460703	10.063739000460703	10.135775572104327	10.063739000460703	10.105227856227513	10.063739000460703	10.106440503679993	10.118097904996317	10.105138872340925	10.063739000460703	10.063739000460703	10.063739000460703
13.488834497336272	13.496782203406593	13.49983139077514	13.802155588462595	13.808635959320085	13.837033641029707	13.488429187501527	13.51257711953021	13.498011796598934	13.266101566634042	13.292227744165494	13.274816725952842
11.828621750581043	11.82636742215361	11.815659241883067	11.95165933040283	11.956395381741151	12.027368390097086	11.803095171814462	11.776934809459052	11.787576469532247	12.065282400443339	12.092346769642754	12.159912190669637
10.923369863447753	10.929646920361956	10.931953021768729	11.682367035333542	11.741505679350455	11.751983588116577	10.933935280657954	10.935372689724936	10.907190837795788	11.598733734733607	11.631285779070689	11.601007255916365
10.503328627551879	10.472683424225513	10.526791213852718	10.768129036770835	10.70909454966666	10.7579269599634	10.535237699019024	10.463779711232142	10.426080769226703	11.213263284764565	11.235061834295514	11.219599253631033
11.342012094378266	11.280170564089824	11.274358291993307	11.225524808989263	11.224606752574342	11.224533073041734	11.30673798264449	11.334309238406304	11.298423790156745	11.089696119813592	11.087981016669612	11.1121491594631
10.330685085461175	10.30036907774239	10.354409698146544	10.163728914139533	10.283073660792457	10.235424526521863	10.29345926793076	10.297304163960892	10.355990389897226	10.252956434976108	10.232203433774643	10.251472106126284
11.257362242574436	11.232463346912626	11.292038862871504	11.448820649241446	11.447900710988996	11.424423080223491	11.243674391260388	11.272479282882363	11.261392091594056	11.436155149969926	11.49463660363194	11.43470080211413
10.841648691387533	10.88995374814935	10.901313448258122	10.884570686872255	10.876506650955182	10.858331454438739	10.854965964194614	10.863438822755093	10.857554921363556	11.010731730775143	11.037599078848574	11.007577083881255
10.989147898467383	10.999740520908947	11.025723309267857	10.982059175391838	10.999708941736124	10.986973309789805	10.960137439915664	10.972782128096105	10.983077802868968	10.8504177871332	10.875873764793225	10.928802565469972
12.433314859990395	12.403786094830355	12.438647619280708	12.521644423353692	12.528181484001866	12.499089740336311	12.401003745055514	12.404417199930885	12.394371672643056	14.617988290603897	14.595956485067143	14.59645165226038
12.248812015702747	12.276638255694875	12.238729221489612	12.016628750091293	11.99259273550291	12.047351911229875	12.187624409421892	12.239514411886045	12.25171443878556	11.945189645548453	11.901972238934897	11.933853962775782
10.190502577144905	10.169658059995855	10.173761449303816	10.182039196624107	10.135594855425222	10.147056284376072	10.137694775555218	10.202282514836291	10.212946975012438	10.13800119134848	10.18289516260838	10.180216653922402
11.209338120285675	11.206962093505895	11.213914005204236	11.36605169913875	11.394056884948588	11.358913274649346	11.236720905782034	11.242590262423558	11.264584708659337	11.147191685715311	11.124467162654526	11.078262780291201
10.695512270811466	10.673893489651778	10.655134419675091	10.652989424610347	10.647965198890354	10.626855071684014	10.699137028368513	10.650216179943731	10.667789328587324	10.596281791263213	10.569166498165918	10.558358617742444
10.123510873212469	10.138643494139233	10.135775572104327	10.126985767659603	10.122411081478162	10.135896391081543	10.17669183139935	10.149680351806174	10.105138872340925	10.063739000460703	10.063739000460703	10.137417938837377
10.482826412377113	10.451826708709172	10.484387022352841	10.5286754754327	10.57920627548985	10.522008604805078	10.480689250231103	10.45455376908039	10.437596704717885	10.495196392946651	10.494627469499193	10.498035165700713
11.109186665657443	11.142793936314321	11.118356881312643	11.135396806917042	11.043177714040906	11.129782511082828	11.107545061417495	11.104886022249636	11.132912568489552	10.901962470515555	10.911002228843477	10.909332023691814
11.298656456374664	11.232463346912626	11.27817358962272	11.440076269948486	11.413602273185148	11.456520635342198	11.227606053483079	11.227294716361634	11.308233560660996	11.114101045950248	11.121397382491281	11.079495689853568
12.160009213389943	12.160453195187202	12.170806961105239	12.973382674731965	13.006420767595968	13.001746259881786	12.08409943260438	12.141271906845349	12.085369416560148	13.019782099296794	13.03674900766538	12.984152837509376
10.266283397763177	10.288251106136535	10.267341356878594	10.20511781894109	10.188171284165643	10.165774330092106	10.28541249246905	10.287654948606656	10.248764378439708	10.212214247208538	10.201315661469518	10.16792543703991
11.121644086060849	11.118750121951138	11.139158125564865	10.737376075435034	10.706508519502167	10.683919208200583	11.124224885542617	11.133737610895668	11.092453712573164	10.716201688610091	10.685837125568566	10.671328525776866
11.68512376754752	11.714153159888873	11.714684194509342	11.444457376858505	11.41801942358523	11.444122222196683	11.722240238216363	11.678979441078008	11.7081692114012	11.300110129507017	11.326026586583383	11.303645968071262
10.266283397763177	10.231155401193675	10.279669560203724	10.163728914139533	10.063739000460703	10.165774330092106	10.249748467098867	10.284343989055495	10.253327108806811	10.168750009851504	10.132546876317734	10.191326951606571
11.094961339293153	11.01361054541753	11.052868520491101	10.93375929369958	10.922309070221209	10.944567518906414	11.043540519152168	11.056678871073412	11.069152936568615	10.845393130965618	10.821290512608675	10.844384923904876
13.115818178923048	13.128889935957378	13.130130597734258	13.531927592052565	13.56693296510989	13.657068828009072	13.086510668307573	13.097323653717126	13.053212992646417	13.735754667194861	13.80210835232411	13.8467610274986
10.242952195817931	10.236639457185458	10.21929658134024	10.063739000460703	10.105227856227513	10.063739000460703	10.239699150868347	10.243920629003428	10.257781978975311	10.13800119134848	10.063739000460703	10.063739000460703
10.530477013484093	10.525579596393534	10.539466929307778	10.308418939276493	10.266831321136817	10.271880593994517	10.525637674229126	10.540143447309008	10.558131842185556	10.273622250856045	10.385837748494302	10.37141023566024
11.729285479253242	11.726954607370484	11.756844185211133	11.602926501691273	11.606264330035795	11.623307263573716	11.761201347136037	11.76690523774739	11.79192438316616	11.667753131153278	11.660284167213625	11.656296453868332
11.215648439866126	11.166992478676718	11.212557095725385	11.355229756052106	11.391799813208074	11.44303730063296	11.187318903470052	11.199486530886572	11.189733329615736	11.398165659660988	11.442591455150053	11.481568727655734
11.849583300441772	11.790262747808132	11.779591312869796	11.854592423794625	11.9244600539908	11.885212584240906	11.818385225452571	11.802827894157229	11.850078520115531	11.810370859372238	11.777319470580679	11.775504680026486
11.617481640716708	11.567334683874128	11.589155686319955	11.3926229128918	11.443605945033637	11.429931658235965	11.672234866064446	11.562524768736958	11.637936618667196	11.430935206978754	11.450706947010433	11.477465750794018
10.227355025715815	10.207127271858527	10.181353876717587	10.197868086463163	10.207406195381427	10.201871517556837	10.184486253247247	10.235545578728493	10.194616499720034	10.364879753256467	10.367056205343522	10.357976560258802
10.123510873212469	10.138643494139233	10.122558651314842	10.173268080940009	10.156498120771369	10.181551070752821	10.149132658139203	10.140609554424318	10.13544076259597	10.221212104297077	10.2756486686038	10.307839676869998
12.697673104068375	12.681854573530991	12.702400007598454	13.271227026196465	13.285076257428257	13.29625318945947	12.673872414990115	12.698329881064016	12.715181734626547	12.593050195562826	12.641150119550487	12.570569428494117
12.605976008629085	12.575172254053662	12.610002126008279	13.012100443296891	13.014605815943204	13.01209025544189	12.604714905453793	12.512887396395122	12.55173411997697	12.417585597073527	12.404676340831216	12.391814006322594
10.252632823137649	10.247113932282684	10.271532615026057	10.373015869172306	10.373627782157484	10.333362818200401	10.289472030865566	10.280982175138535	10.274657110936685	10.350912644702982	10.359204277794976	10.36252254106229
10.77144076573378	10.716925170979211	10.719678105079524	10.549344224515293	10.57427737276593	10.543821524779375	10.757419767017014	10.773640900434286	10.756012515583576	11.759936081551224	11.78556629804831	11.663982512138304
11.317105158464608	11.353447711337832	11.380101042128606	11.403065143905126	11.417468286226146	11.445747548159694	11.405790444164321	11.318293245422375	11.352406610094057	11.524443863876698	11.553723233045622	11.567407794074397
11.825426080280574	11.78204207786957	11.799938156224089	11.172988098598905	11.164011103172292	11.202759183812248	11.804342148157584	11.828176282880401	11.781621999400658	11.205662443507775	11.21116916538858	11.268070833027855
10.962553911702829	10.939760230495962	10.984599666751043	10.316423225874725	10.319168545539355	10.302809305265981	10.913942142658764	10.996786256067422	10.986558352088528	10.315283397457804	10.320878399015758	10.318666281801905
13.295882411959811	13.271635596544384	13.241355614324487	14.085263809806325	14.115085162944117	14.146186725142037	13.27713942124295	13.244947513554038	13.244856496199118	14.955013806680942	14.974562402680977	15.050522302155839
10.216068102521241	10.236639457185458	10.20164035909939	10.126985767659603	10.146708137111181	10.105401984056533	10.217634104681492	10.202282514836291	10.18790455250342	10.181138403082002	10.148007101298967	10.191326951606571
12.007274954798751	11.982914016913142	11.987353543971675	12.47057377757305	12.465732586648455	12.49331920026308	11.990506038833987	12.011512236190745	11.996016046898339	12.45818283286782	12.414081094919235	12.396099744885062
11.973327855432087	11.960975164935979	11.923229656920636	12.455579652263385	12.449715794457589	12.4538854632511	11.969254599239738	11.923081400509782	11.923778747324395	12.661621329705069	12.628930598977893	12.649868461373604
11.265361961201345	11.243189137729876	11.275631692868751	11.330455510431438	11.37986962240062	11.33572430981988	11.24505913426121	11.277915961587986	11.260752321103345	12.019665187358664	12.014709581325143	12.047087681932206
13.702438606255278	13.675200430441272	13.711646096943403	13.336375714793276	13.375558035494713	13.391261813301334	13.706493376631807	13.705454407894042	13.715117668433674	12.748106709134392	12.789284791007557	12.817721936198053
12.038648357966142	12.030652758263683	12.000532906044088	12.697194687346135	12.68107421594445	12.711033172749122	12.040915095637446	12.00494902720688	12.005672068819715	12.844046006326453	12.84136228111257	12.850140057900894
10.367974702235555	10.343598433778341	10.351438272654935	10.163728914139533	10.156498120771369	10.181551070752821	10.35907851349199	10.363424519317178	10.35010522046963	10.212214247208538	10.1924362733795	10.16792543703991
10.900488122077153	10.922488322831423	10.897395292476102	10.652989424610347	10.616993243844064	10.668793055323643	10.907841154752866	10.941732021878089	10.913884419505187	10.646919340648854	10.623491532221378	10.61427143884159
11.38655511315302	11.36043023703626	11.366230205612501	11.423007327840612	11.437672385488519	11.456520635342198	11.397491265440578	11.41132841109888	11.409795371098697	11.216502352160646	11.178992456613507	11.177432863543244
11.921168731237177	11.952317309164172	11.942040902415828	12.377690913077837	12.412718666762816	12.400179464367804	11.91581465114738	11.899644540897508	11.891849826320994	12.312856973013693	12.288142009860529	12.342522172615778
11.770182141754303	11.774638651637062	11.809787808748766	11.44944252832272	11.442529559571836	11.467717613919605	11.770638558171646	11.75433634732683	11.746898501924887	11.27098746204045	11.318546256020376	11.38567936475306
12.405900252423548	12.327560980768515	12.380993295837202	12.807150322713927	12.818216297180665	12.805649718241648	12.422693344041729	12.485639638250493	12.431236076801467	12.556020172379474	12.60328533819436	12.560280504123906
11.531762801348819	11.551027107313226	11.566666729966792	12.746316619072601	12.768330022985708	12.764378091556974	11.545152678163321	11.57570445440023	11.549115575532374	13.385726102413956	13.376783945218502	13.354557410734342
11.528668929641718	11.52258195876671	11.466065084131117	11.349092109035508	11.357343876727947	11.319967310649135	11.51568511255513	11.494181231195764	11.498870549379932	10.944338896467787	10.86472159427678	10.886227710616735
12.869939193064845	12.885918652062516	12.828475541613887	13.150951141765335	13.165606386768017	13.141617627290152	12.917681939665247	12.88325749117538	12.836549960566156	14.176902275618724	14.17152967053789	14.164704248160294
12.732657275215594	12.70124229426277	12.74386932788506	12.920935428117653	12.963945169448188	12.98179767415275	12.773148797842959	12.790650951085615	12.724848288832357	13.002641899247504	13.032706291378839	13.005242898487829
11.809725230556621	11.813747522659279	11.81253136249131	12.172475690942143	12.191313040458468	12.188174128608045	11.85638425799007	11.75993888973458	11.779630586571422	12.95675063354598	12.974398443535623	12.992979174927164
11.535361446171388	11.501173447643469	11.46235242975384	11.04198485398523	11.035813209088497	11.056085743913373	11.501731896821719	11.498139972515045	11.53590536271241	11.614352470960938	11.636895459497113	11.63221090539276
11.36812795524072	11.371755375240118	11.393789659968458	11.33254311944342	11.34264139885808	11.41888580149906	11.40519981041189	11.317772365763954	11.294101639293237	11.32358709824262	11.347332643838717	11.39193326446782
11.356063354152212	11.30985671008164	11.362733312757234	11.334626459352098	11.372415268762465	11.406600924155393	11.366076437204475	11.375011828628082	11.345372087117653	11.384584796035618	11.344896796282516	11.408722617076371
10.685845459188876	10.697230544622883	10.722221723515476	10.838070409685972	10.841508797711901	10.905610075141118	10.727636908591187	10.721598870103188	10.741549427096983	10.823198394548452	10.857663811582002	10.89090583436083
10.963485732051137	10.959603907370354	10.934763946004525	11.035322113241994	11.031694019536417	11.025603694105756	10.97713733668689	10.965132375096287	10.981331922129389	10.852084868635895	10.830192449646118	10.836052104701556
11.052524099632716	11.092374603529358	11.091659303643942	10.755725863166111	10.73560790741399	10.81107933098307	11.0614683979003	11.056678871073412	11.050856646680492	10.933960610327585	10.999525629429721	10.983087033086298
11.988139382528441	11.951561604098124	12.007572704000244	12.213934145484519	12.201073327455317	12.184966145022052	11.972882004403166	11.988824464276263	11.984262585280732	12.143303466356542	12.179212211927656	12.15384542173648
12.143358732303076	12.091966224486763	12.134405159852268	11.456877153609474	11.470171237626017	11.515455979211774	12.213386594540381	12.111099193982673	12.112796751185934	11.379102665697026	11.357018685732363	11.39193326446782
10.595379892103653	10.59742152000013	10.642181825539225	10.555369357626093	10.510734978545218	10.510689133733212	10.655889468635001	10.639073337903325	10.615820848614613	10.531415747635693	10.525938312572093	10.558358617742444
11.186555771488973	11.1284442795244	11.217973219434343	11.43441692299896	11.425705434762092	11.441951279156086	11.210548305507212	11.196542591475596	11.184204958203738	11.471160600091594	11.505871687956757	11.448301145891822
10.583747240916624	10.622502873621412	10.577200828672279	10.737376075435034	10.659318865969016	10.66459772884093	10.626680997636198	10.592031348254844	10.586202810545208	10.944338896467787	10.897685304011976	10.92286400933542
11.065803481471926	11.072919675644986	11.054486251181329	10.97797311228327	10.998850366704081	11.033950559757498	11.056384203072243	11.046290111184287	11.060450899052283	10.999806671385493	11.025099245067848	11.0720720029188
10.608356862898164	10.61427540797579	10.616843956164516	10.632812216985633	10.663518032529293	10.592706895268382	10.634520034932493	10.616077593405741	10.61125572059303	10.601320116605574	10.587191945805944	10.602096240761606
11.034776836610995	10.939760230495962	11.018166214339145	10.930504107733562	10.948346556463687	10.955610610851187	11.00379738561465	10.99159543414069	10.914835865803232	10.970415501279305	10.976782020474271	10.934695927110198
11.203693664961733	11.170069247242967	11.20231824274625	11.142193081291005	11.112817651367665	11.149666970238698	11.216980595958702	11.235822073981621	11.210855412012707	11.064596540041432	11.080500163311658	11.043010199687453
11.073184576761234	11.078886568331017	11.022373006168433	11.163112487029956	11.16968409409589	11.18469296442132	10.964895916273859	11.04489537143937	11.044400353050229	11.10806220217791	11.115226266030202	11.156183359903432
11.5825950270606	11.525296828005459	11.543718268829826	11.677305141261842	11.661998656201305	11.641612354787402	11.52946395458178	11.584270549008238	11.589714097872243	11.6949359523299	11.728904667247077	11.688105185434223
15.661474238836838	15.721530046388052	15.687463930814134	15.00147995993065	15.017225428914047	15.048894047796134	15.74749744729929	15.613506709007178	15.632653051540697	14.684804127584057	14.753942949695842	14.892646099044274
12.51187853245826	12.461163948210835	12.48999870530137	12.20832790576248	12.18292975123771	12.142522881355156	12.583059045565403	12.752771798238768	12.730999337198726	12.296770609268506	12.363253637113827	12.255910821520597
12.712746794330833	12.718670925474171	12.744444548894712	12.45503124256146	12.453029036432971	12.492393615070945	12.777298025983638	12.7428089849772	12.753446176411703	12.559524080015152	12.590425919002847	12.657261784257877
11.699437116969344	11.700281001936734	11.720195774087236	12.348902091552501	12.337559032489139	12.372620542715117	11.682868792242564	11.713996637510693	11.664609038568793	12.513249716163237	12.506542194418703	12.566805884741127
11.823023785421574	11.824273219771568	11.777174722506542	12.067034674394389	12.040478578252674	12.041487835625563	11.801014006244442	11.781403678846736	11.77323571997437	11.800956076849753	11.9148507552536	11.896575512278725
11.617004354195267	11.666779715414904	11.700145971999063	11.544056197657342	11.561754271767718	11.603766583437844	11.724907512577994	11.67297713351482	11.678152835401262	11.70658982401058	11.689762931590217	11.75441283051305
12.670574806457747	12.661968039143503	12.678070022083848	13.274109866452418	13.265527455549508	13.272487914620106	12.709566568093155	12.65603010733796	12.633848755421313	13.178746743340614	13.185753845603427	13.194652215446578
13.226485820776716	13.187678562698393	13.1920641257225	13.128268245030482	13.175154712423216	13.171220826471727	13.217863412166698	13.171027863307714	13.193818148828514	13.22190969923461	13.285125308451931	13.284855683579986
11.67108826711292	11.687654144653958	11.692808725374896	11.347723195603526	11.347369131134412	11.397009106039834	11.68102637377202	11.645190547161704	11.646449743285268	11.414234388151186	11.457301600858957	11.4692129893416
11.492451541163982	11.466253260274085	11.486000533941773	11.43189199762169	11.396309109242875	11.412202659901206	11.49360053297398	11.461982568310443	11.47624244944118	11.43006272695106	11.461675714665073	11.439821205169523
10.237909132722292	10.219606834266429	10.195227333669731	10.182039196624107	10.122411081478162	10.147056284376072	10.244793910387955	10.217425616476287	10.194616499720034	10.116253197551774	10.148007101298967	10.137417938837377
11.584070264283685	11.581347669582705	11.54864053078818	11.502221678163446	11.467017725344396	11.479849502099384	11.564202971412668	11.58630055370943	11.56648958764849	11.217579609193292	11.212099207792718	11.23220706590693
10.197354770883294	10.200459463983245	10.21364321732838	10.141197053661235	10.063739000460703	10.063739000460703	10.20531222300566	10.202282514836291	10.16513017415035	10.063739000460703	10.063739000460703	10.063739000460703
14.347349819976634	14.374623729739016	14.378823935320133	14.47481855607301	14.469029903304385	14.48251284624218	14.384783214924196	14.35394346836906	14.349917419799404	14.223251442888705	14.216193741645299	14.259539892835909
11.689167140611355	11.715990473713564	11.691075608446031	11.651140748330336	11.711788235674675	11.672521339732157	11.729781920657214	11.697539999040417	11.719544699484851	12.838633791234177	12.806194441204614	12.783939789123952
10.252632823137649	10.219606834266429	10.21929658134024	10.19020217211619	10.188171284165643	10.165774330092106	10.211602020866637	10.226738650848906	10.229253384090283	10.116253197551774	10.112395821582462	10.16792543703991
12.686567745992143	12.625154378404048	12.64713880631084	12.499008101319443	12.554085244482907	12.5682299194182	12.667903023866783	12.629223465968861	12.669013163173396	12.432665822675844	12.447792455325658	12.502967284521606
13.491274672316012	13.488645890869883	13.485454454433114	13.630847421779436	13.629082553866159	13.667270944806532	13.53042832491849	13.460360035079924	13.4449269359307	13.551882974184991	13.599821140486922	13.657611163893616
10.493203473463225	10.507286237278121	10.534077777570863	10.426139550444661	10.458300293395334	10.435368676884254	10.546497084880599	10.544689886044209	10.52282486432409	10.751931464942299	10.784483505256555	10.89090583436083
10.557858331799617	10.554506417910357	10.543024836403406	10.34615863087508	10.344695622965412	10.34587113745049	10.595786675476466	10.53708734484696	10.528298195778625	10.292416249369012	10.239074052651686	10.265374858977125
12.34613406547787	12.383648393397799	12.328314733242115	12.694898618102604	12.70365968380493	12.64750014813284	12.327968205765185	12.362962025397858	12.368046817093289	13.102463605579407	13.096230855303007	13.068095588621468
11.729718834711186	11.704459884018775	11.684989376647263	12.150893187553162	12.176242208821286	12.220110289873636	11.681487251424782	11.734159868163593	11.720801885848196	12.400365156435136	12.41307660507475	12.411184623021077
11.575684978181808	11.626348461804426	11.570526477000735	11.459343997083067	11.483731500290684	11.5088353083043	11.593927757872049	11.512534314285688	11.53590536271241	11.368976479335904	11.368205257025625	11.373058009235859
10.433626320662094	10.46355151858584	10.463582390938218	10.40064531983095	10.37085894979433	10.393720404835024	10.42011170695108	10.435398346317609	10.470149310799988	10.415164905248222	10.325417561826743	10.343890155908944
11.629349549847625	11.590593904029001	11.597651342806435	11.39065337310777	11.430072614800087	11.403788862769337	11.619980802643697	11.570368825604495	11.53983586840644	10.945810347258883	10.912321156125788	10.895554844873805
13.098131762932809	13.111653259163349	13.130130597734258	13.3889027952258	13.41989208584361	13.396216612564652	13.148142914840857	13.08482459134412	13.101323252725345	13.880976497744484	13.874206230285157	13.88713788654255
10.158236495173732	10.17814038080779	10.15673137668461	10.126985767659603	10.122411081478162	10.173945926602798	10.184486253247247	10.172437528361193	10.224003099623431	10.116253197551774	10.132546876317734	10.180216653922402
13.523301923672232	13.535364739192483	13.548385578389395	13.385405037046668	13.380405374818874	13.412528887620171	13.529851834463658	13.494490324608323	13.505199318440555	13.166843766750581	13.176169721371927	13.24110819015059
11.266025674019485	11.303855739547116	11.271167593823174	12.17043565417013	12.186983615287586	12.204096304668225	11.24436700919686	11.243713719621699	11.277252715913864	12.112760442021157	12.104273459277957	12.094984714153071
12.45161159387198	12.427818721704986	12.459849839550271	11.527395980121945	11.490448782224718	11.497023210818174	12.462064252179614	12.526403621423036	12.531459478131088	12.21777665592906	12.21004616139352	12.194368397593115
12.143979261840686	12.130937686759253	12.147951791459974	12.38811178587845	12.326168906070814	12.367547936354287	12.130358773241117	12.136636051495664	12.101465620943546	12.642990377321276	12.633774672164739	12.60397977320862
10.825037082379573	10.838883464027528	10.798670878726575	11.20833365793784	11.200284986720217	11.200692148507713	10.840567112397363	10.801064120132374	10.789688719079297	10.759604689574527	10.773357604069457	10.819084567412574
11.19301896849685	11.209174737402446	11.207110080212846	10.901700328799953	10.910876025954996	10.899739003937196	11.152885914080501	11.217538205745388	11.19522944712587	10.667258096930183	10.676536990189796	10.698868917208308
13.266927918806054	13.266372107925822	13.258028715716838	13.289786007398398	13.243039220983519	13.280366970353239	13.233309214092094	13.314526506605418	13.335620500645792	12.940934344086582	12.929925559906048	12.876358771557541
10.50928997160153	10.554506417910357	10.555267399244345	10.681956406803033	10.682716334135792	10.681198197361706	10.553854466990082	10.583757440945998	10.659459486076818	10.787600700476391	10.82278208102122	10.867213781213954
10.29500333721877	10.26643735001782	10.295080301074963	10.2733372132632	10.266831321136817	10.240395826538062	10.263873602093748	10.259593978825905	10.253327108806811	10.237812890368376	10.25206125725755	10.244116908041946
11.315212262325453	11.28903369730199	11.321031748233713	11.419176759653103	11.483213067565217	11.483515080544288	11.322220055956121	11.34095135427853	11.308843503160993	11.479529085592464	11.569667382206891	11.541338607921654
10.279065049077563	10.288251106136535	10.283624335237072	10.173268080940009	10.165348026948738	10.147056284376072	10.319621840225606	10.300432439534038	10.328465073139943	10.221212104297077	10.232203433774643	10.153972001099097
12.047375599640043	12.020318521254623	12.070817938162108	12.182627983616012	12.205356160339678	12.256821822098525	12.017011833281666	12.027631942586709	12.014596099033012	12.056596813651161	12.037252664915005	12.081694488778494
11.556208726243911	11.506150976271996	11.53031838523243	11.60724754745974	11.610898189187782	11.627910979870594	11.511410634670138	11.509062053380934	11.516542057368774	12.351828118612657	12.386349204564304	12.441980925209513
10.820540002117415	10.830783787280751	10.873444644612016	10.778959674160195	10.771646417528988	10.761526968108791	10.828151165765226	10.869560360949908	10.8647086418018	10.703817199544542	10.716407543247465	10.690531719541529
12.094011276515696	12.107095670885062	12.093512448821988	11.623307190780446	11.633336322080226	11.691375459534916	12.121368236742628	12.136894036972706	12.10821511009432	11.67338104979833	11.725452019128243	11.736218885477529
10.823915532418699	10.811910213502419	10.843419071413356	11.153130484174286	11.179529424155477	11.189591075347977	10.88923723182744	10.857265282165722	10.846168017198035	11.070939425393378	11.053246451044174	11.074553585902333
11.54405280562789	11.484416329747088	11.553052080568603	12.033402003131522	12.076580658666455	12.077860848163235	11.570820171341536	11.522027008175563	11.5265142596006	11.45166385794652	11.509359193540938	11.445764200044495
11.536900159567004	11.57254503348873	11.529818974366545	11.878407098963008	11.939652634219842	11.896631324994644	11.563181471015522	11.54161607382713	11.512527812745738	11.688026158083703	11.653562332056044	11.756345761587676
11.094961339293153	11.112228892985366	11.094751327824277	11.033408821002142	11.04886197282135	11.079243251618315	11.119490716533342	11.11525070931747	11.107652485548815	10.763407363378546	10.810758600045515	10.794607704487152
11.271319340039394	11.205484135371451	11.267325089812108	11.234773746226915	11.245068301135762	11.292728767948285	11.256750704636739	11.257095140731213	11.223573425104862	10.988734735099573	10.952128473232873	10.987219917661793
10.221812738673906	10.200459463983245	10.15673137668461	10.153176276750324	10.146708137111181	10.135896391081543	10.184486253247247	10.196851234578949	10.180807417412973	10.181138403082002	10.201315661469518	10.191326951606571
11.304418217861873	11.29039027717639	11.310026576489529	10.889177099008759	10.916613887612069	10.925809385496834	11.298251386613737	11.317251217684325	11.295338446770133	10.720274515808509	10.694992004094448	10.754240589391113
10.874802095148626	10.85705759047202	10.91390913359893	10.91512925303693	10.904126735023054	10.890845635569192	10.861515489596824	10.852823091492313	10.837771147164558	11.030837843728083	11.011247563004094	11.023509889961884
10.148263150077382	10.12490055285362	10.122558651314842	10.163728914139533	10.165348026948738	10.181551070752821	10.106440503679993	10.102177687264545	10.063739000460703	10.192336511594325	10.132546876317734	10.153972001099097
13.284774993100523	13.223099879817466	13.26938627383605	12.854406810512856	12.863391230429384	12.905534191899223	13.286894841266257	13.26773715327157	13.256214416500603	12.549690201512789	12.53925925451248	12.549912845759449
11.500427041667397	11.528005052978235	11.488596624031931	11.318544016834618	11.320486258268355	11.345896824639375	11.525771122068228	11.510799553182387	11.503441869219749	11.272006051039408	11.272456023478755	11.290945524058774
13.124578367875243	13.122904856516064	13.104925657500615	14.029068612529171	14.01386101941569	14.017013872874877	13.114186328307573	13.069495535853818	13.106893296761534	14.033393651421997	14.085218772055798	14.112486672442937
10.190502577144905	10.225484652110351	10.271532615026057	10.108463008930391	10.135594855425222	10.105401984056533	10.244793910387955	10.217425616476287	10.253327108806811	10.168750009851504	10.112395821582462	10.137417938837377
11.75882135801522	11.775075416888027	11.746547374167937	11.595869585396807	11.601145205197522	11.676052260337402	11.857975221024965	11.787905280864882	11.776837035145913	11.646401660991724	11.689168719451562	11.685373455925083
11.546596229181112	11.565243761913704	11.573892923984955	11.43441692299896	11.452178361560836	11.492884627619349	11.557032847122255	11.581422401842028	11.589244871826232	11.149509939325425	11.189523057827161	11.202526535388865
11.204401056304626	11.170069247242967	11.15373066933676	11.457494393977921	11.476450864761704	11.500631680683801	11.155931331674632	11.144402218923842	11.131446076914203	11.2535081570507	11.265442484564199	11.25081583939675
12.037974536979707	12.038436604137942	12.052237808436564	13.018298586999888	13.004525069773795	13.01936454886729	11.990506038833987	12.027631942586709	12.014925408958431	12.945698146558602	12.99949961586147	13.01962113495328
10.742923356216478	10.719687264911952	10.701569411914509	10.376208489026432	10.402572336290273	10.421234645032694	10.732918691998869	10.69498384789195	10.715409807160116	10.41125721764193	10.393045897358881	10.39256481088418
11.697657494390093	11.742763791125338	11.770706523585082	12.48432946878105	12.460806594451405	12.427180477631868	11.81633027627381	11.748354601772311	11.749354182159943	12.621763583111976	12.667764931343557	12.638540335144201
12.774928305016433	12.756580939077482	12.736562273004509	12.642429828920454	12.674867544090239	12.68255635322412	12.6947720043109	12.730625161958045	12.756461785281548	12.800729531177394	12.813948713746012	12.870056485558127
11.02446634521093	11.012693057067477	11.025723309267857	11.386703141175442	11.382152573195482	11.39644214730392	11.044402789455777	11.012890592315207	11.033803425111298	11.853966942039966	11.864562991396905	11.866976863843288
12.04670640077363	12.067725140192353	12.061561785318466	12.08643257145572	12.059456123051634	12.033626636403644	12.031615348931105	12.11818564196123	12.102388101480665	11.722175039990494	11.782274372684967	11.732283594680347
12.391593737914627	12.349393178095628	12.396943294690299	12.90898486021721	12.910863415519053	12.905876486800773	12.361640365016356	12.338205825397191	12.352404165703486	12.748106709134392	12.684585119873221	12.695823480720378
10.850351459984571	10.814297709810903	10.823039640094816	10.382496333683335	10.373627782157484	10.391102297566492	10.82928898624712	10.778621431035063	10.811961433633309	10.407304221073261	10.363156349774417	10.420043500333492
11.9435312568539	11.911618024015374	11.86838382410669	12.152274269642142	12.116278017272817	12.08608491893016	11.892463331711086	11.927655099949494	11.908096822357283	12.115700760635193	12.14680709060514	12.071261172632138
13.711217617582887	13.723087456401215	13.755167880701002	14.160634353145296	14.180663694634488	14.143332912204386	13.830025120276984	13.684991330636247	13.716639358332166	14.549454499637246	14.575127469962316	14.611441961794975
11.808508982172983	11.809087024675563	11.821113636677577	13.115939820904007	13.102348530162907	13.08784602979623	11.826570309933	11.805521334546007	11.820772929906171	13.943515034446785	13.948876767336518	13.92575466417219
12.293816499307425	12.350225737012616	12.333781693692039	13.004773076892443	12.989585585549516	13.015257652648367	12.357343310942468	12.301659736792658	12.257181675249722	13.367848712314723	13.437518204251743	13.503795101848837
12.313304562073764	12.300186190346174	12.275353256496732	12.485670523745373	12.503366031682946	12.529380614118722	12.33482616596967	12.3025687847689	12.312993301051135	12.824577374735796	12.84746219399512	12.884536294773147
10.136941677911897	10.169658059995855	10.135775572104327	10.141197053661235	10.105227856227513	10.147056284376072	10.106440503679993	10.140609554424318	10.13544076259597	10.116253197551774	10.112395821582462	10.11584070799601
12.186992477306354	12.164615166095567	12.203060397422625	11.757210058920162	11.734457974611331	11.759807782445243	12.194036811828289	12.160663946751672	12.122213977624051	11.967395695291195	11.988044694248838	11.986156272859843
11.763041679457144	11.768507128843392	11.775157164481136	11.744342296235594	11.766860438435664	11.829179883353447	11.803926632693775	11.763078781875066	11.7518047985948	11.734230080498849	11.73463676361982	11.763406461322655
12.982382080237986	12.986049649760382	13.010422862567175	11.14049875229409	11.170390789601596	11.180474157653828	12.85310382862384	12.789542281336614	12.797087265238101	10.588629510389337	10.562231874470347	10.576839096377313
13.089821618795268	13.054826519715457	13.078806969813977	13.08628252722732	13.110578487115303	13.135679357325952	13.034550744695867	13.051506007876878	13.043450319196548	12.82573021301116	12.87684996138229	12.9233951486325
11.719274155757505	11.753483822041488	11.744891573800906	12.560747981946433	12.593207456675861	12.57717289268075	11.730666020372384	11.694959196058253	11.718286170763875	11.828367341198708	11.86712689494196	11.816606679427018
11.267351758723809	11.250980128925123	11.331316858709615	10.541187963601578	10.552320522812717	10.638746294151316	11.281058970907932	11.254877596530973	11.259471527540551	10.350912644702982	10.316256777763156	10.366999427309244
12.376612552073118	12.383648393397799	12.366625109893258	12.284708309477029	12.293797422565397	12.30030943519278	12.372588538609545	12.325540470156371	12.327813302951673	11.834511555158322	11.794844693126684	11.85279673617848
11.357276177343243	11.403190087559988	11.3586385949256	11.561594190513578	11.502742468675411	11.560724824727535	11.405790444164321	11.35259825071067	11.359973448675923	11.690794978356001	11.660893312056947	11.6300613086845
10.543456632037243	10.581762525127743	10.53767759659223	10.258546208645443	10.262562041711472	10.240395826538062	10.529502251746619	10.530913016369382	10.4963369317125	10.221212104297077	10.258228201838703	10.236447059325949
11.132404872046116	11.172370165766019	11.136952083997704	11.644375700039635	11.631066747831328	11.647950923922155	11.109147048086708	11.144402218923842	11.097040724829181	12.06171315978178	12.04748921310601	12.05973535142885
10.106005608314586	10.063739000460703	10.122558651314842	10.141197053661235	10.146708137111181	10.105401984056533	10.124125841489061	10.118097904996317	10.105138872340925	10.13800119134848	10.209654181212095	10.180216653922402
10.370875219813497	10.411596351809166	10.4133655973478	10.308418939276493	10.283073660792457	10.240395826538062	10.368134926942917	10.413088304868335	10.41417843367788	10.252956434976108	10.217539830165448	10.180216653922402
11.741359839159115	11.766749470969524	11.76501799356815	11.784391155130088	11.77653223202408	11.787397334960628	11.77191969226131	11.76342714899293	11.783610109100113	11.831443336537783	11.805669602695993	11.799340620078615
14.06826103731378	14.058638162728977	14.048114730914891	15.259141457874362	15.28378410871877	15.286431896147048	14.075846908687026	14.022842624632863	14.027431850850036	15.871886912537915	15.892073025019041	15.91955365580692
10.896437265673407	10.950735929581647	10.93942639898643	11.548608554921662	11.514899930599707	11.482469031602104	10.957268655178218	10.930568907797054	10.947418553177402	12.178745807928124	12.202602417505418	12.181611607413734
12.234714665853867	12.243366873796157	12.23621351562642	13.021568845249403	13.033622819614353	13.032550993370743	12.292004099561542	12.229945224456234	12.185987898863544	12.933491383648844	12.948383818941142	12.965048805564495
10.287177485611904	10.270985205414492	10.283624335237072	10.449921780746498	10.464710430557819	10.393720404835024	10.323142010797923	10.312549066480113	10.367414194189585	10.41125721764193	10.38946210041994	10.455911075592157
11.778112495644084	11.721485282210134	11.727364567527768	11.412761555848775	11.394620394464589	11.394739431315575	11.742537175724749	11.762381742250744	11.732886144039115	11.564522083179885	11.647417468195323	11.611989364054091
10.227355025715815	10.213497567820268	10.235137337729467	10.141197053661235	10.146708137111181	10.105401984056533	10.17669183139935	10.20750815462426	10.218574131056421	10.116253197551774	10.063739000460703	10.137417938837377
10.603528739787423	10.610948095402552	10.649414993859818	11.635468744966824	11.670372815670971	11.693982221601328	10.605742108518676	10.671856995168474	10.638076429957856	11.562203938349697	11.584737901234753	11.621422393293127
13.002242947161372	12.95827046515902	12.973876551631301	13.109819887644894	13.040264271284961	12.980987274936968	12.95964185832968	13.090450223779959	13.098382728749366	13.031755546545964	13.021796553007318	12.952683184899351
11.38655511315302	11.36736586078841	11.406182455278376	11.602926501691273	11.599745071068353	11.604704725609288	11.417534266104658	11.384820090142375	11.354740793041971	11.631217056126854	11.648033428446794	11.690830541037007
11.436044784026798	11.363588560462796	11.369135287275508	11.333238039345742	11.327123458622436	11.331505999171837	11.364234764043115	11.395986893087114	11.413658700661122	11.420417930251258	11.414071884092012	11.366689405148474
10.063739000460703	10.063739000460703	10.135775572104327	10.141197053661235	10.146708137111181	10.135896391081543	10.106440503679993	10.118097904996317	10.13544076259597	10.13800119134848	10.148007101298967	10.137417938837377
10.210097291988015	10.219606834266429	10.195227333669731	10.19020217211619	10.207406195381427	10.147056284376072	10.223437680270884	10.20750815462426	10.180807417412973	10.13800119134848	10.18289516260838	10.11584070799601
10.9025054132962	10.919399884449222	10.942210576987483	11.146415223648106	11.19410614665508	11.198620597823295	10.907841154752866	10.873035492629231	10.911022943729026	11.212181151786387	11.242295911638527	11.28106476860942
11.971197555792243	11.969945904019813	11.948365402677176	12.830668310866468	12.875932896936687	12.888137536645074	11.940593276215429	11.958614496893937	11.950060522857065	13.286135071958588	13.309129065868614	13.367324158135261
11.301221326668559	11.28903369730199	11.319205853766066	11.741463764609122	11.746043735778295	11.744939094638546	11.296939356388098	11.275201357256936	11.262670383441089	11.202386269356865	11.137650588284071	11.21854109878339
10.657305150099903	10.666404013019324	10.665005343154	11.02280747923403	11.019214288968241	11.090206607325667	10.617120120317237	10.618682108325096	10.623342678116718	10.8504177871332	10.914952189854793	10.876782093524
10.639462484243062	10.61427540797579	10.616843956164516	10.388660585930893	10.451781610419847	10.421234645032694	10.65137922997842	10.621273865121125	10.645296218939936	10.309767783794046	10.2756486686038	10.36252254106229
10.270632317083777	10.219606834266429	10.181353876717587	10.197868086463163	10.173485514318381	10.181551070752821	10.259279305175014	10.255796269725318	10.234341482467787	10.229721083054056	10.209654181212095	10.228418600954198
14.669974364088132	14.7260548094364	14.719620791183004	13.873177494782174	13.901071990507056	13.930849654480728	14.718771439788608	14.667904344731623	14.684748964003253	13.277613906512395	13.287615232420382	13.394029362850345
13.420333388796132	13.430725750549584	13.405933631593529	13.341876093370622	13.336168897961818	13.324836644641675	13.459520415967896	13.34477256330685	13.387379413725698	13.47586597778526	13.50050107556451	13.55041109519669
11.388321221299092	11.446614739896994	11.432727060208737	11.550310911386871	11.610435650240769	11.587698439305333	11.440639121434954	11.42645038297558	11.41145281326483	11.325519114851355	11.326854339506681	11.34361836887202
11.612220485625116	11.599765261718636	11.591521985816456	12.12048272653244	12.123586337273089	12.13131010958196	11.600867869863217	11.55295532889207	11.607864163234579	11.878449356173173	11.880879992174995	11.853390873985049
12.537694338379769	12.53129906097069	12.51018454942785	12.758217652969362	12.754766612663525	12.807120785008976	12.549447051289807	12.502367284230148	12.511101444937845	12.508897228514204	12.530079836124616	12.519034470203698
10.175541953923657	10.169658059995855	10.15673137668461	10.126985767659603	10.105227856227513	10.122657309859086	10.184486253247247	10.179027793177466	10.146530224379909	10.192336511594325	10.201315661469518	10.153972001099097
10.063739000460703	10.12490055285362	10.063739000460703	10.335393917528005	10.290756364328518	10.267682340551612	10.063739000460703	10.102177687264545	10.063739000460703	10.286329324829598	10.363156349774417	10.2845841471427
12.201315618207296	12.175754410155495	12.142249452966377	12.811590571051097	12.835642815902123	12.79827076059797	12.15476401785198	12.14537872005829	12.170919935437828	12.698770196981835	12.73753690963907	12.7004905239909
11.172031764313768	11.186812527591247	11.16093124923824	11.33254311944342	11.318061912333528	11.351241663400055	11.22124489802815	11.18407681423776	11.200012469019443	11.337988544460048	11.361827764809494	11.298780232270316
12.332777698958603	12.386081047764893	12.344132914968664	12.942613289171806	12.931340672135246	12.940187689126086	12.417561006765013	12.318601041776905	12.348591794670586	13.216259651324448	13.241925782376098	13.32192759356067
11.67108826711292	11.739618793046505	11.732398820620306	11.877549175929857	11.87735993046726	11.916272873904914	11.739909402476348	11.7129066708578	11.682488384447451	11.99245450875225	11.988044694248838	12.035852523490393
10.148263150077382	10.12490055285362	10.173761449303816	10.126985767659603	10.135594855425222	10.122657309859086	10.106440503679993	10.179027793177466	10.173250230643447	10.063739000460703	10.132546876317734	10.063739000460703
10.175541953923657	10.169658059995855	10.207767292274733	10.063739000460703	10.063739000460703	10.105401984056533	10.15920852946428	10.149680351806174	10.105138872340925	10.063739000460703	10.063739000460703	10.063739000460703
10.423941663148456	10.449437920467927	10.450548476699893	10.253357982022402	10.279128752902865	10.280031115692227	10.456230256331684	10.370678371123665	10.401848879938248	10.315283397457804	10.2756486686038	10.244116908041946
10.715714483851482	10.759715938117226	10.756786253212478	10.65133586020286	10.623031698476957	10.678464412439707	10.7355429196732	10.762548790275135	10.7304809882643	10.51967272284404	10.50795046267689	10.498035165700713
10.376594389259235	10.392417434173032	10.390556387129628	10.385593461601644	10.436117014817803	10.380409756640878	10.393795238806424	10.373057966596656	10.353062969485832	10.693298420453601	10.742165335171345	10.67565112501213
11.262702622276223	11.260806881111508	11.267966548144564	11.343605460990506	11.399117611936207	11.384464608229749	11.280391755791825	11.284400841914099	11.273469350135283	11.690794978356001	11.721989244448851	11.724373502770224
11.673818055436813	11.616889660352676	11.645084204523858	11.664553203698437	11.662440911915427	11.658289316628995	11.611688884340584	11.696065951146018	11.69796437536158	11.513184087974212	11.527318416060163	11.45755237116655
12.287441168407286	12.272525173574357	12.308603244517284	11.94801664828936	11.932609439468987	11.965791942411233	12.35141205563395	12.301204977688167	12.33785846080799	12.08899192524814	12.127382830361999	12.096941943327625
12.998622909147816	12.97784396936126	12.97582412700682	13.361815384116206	13.363121558166679	13.368071152721205	12.96602605099891	12.940115110727382	12.921303359113212	13.071183158768902	13.094600952431083	13.100123743129817
11.281169154249095	11.265683575096787	11.29015947909209	11.160627076062314	11.18022870844222	11.156200343305283	11.25401231080879	11.33533391932342	11.303340657496664	11.018832211720294	10.98643571588314	11.03655987635834
12.836090498952668	12.819037873444751	12.821604842223211	13.121526377374606	13.130655494618466	13.154278938635267	12.801158982772387	12.854685740780841	12.860326450352996	12.629097644540447	12.654382295991391	12.666845487062423
12.27851945272852	12.290933567910827	12.313624706180791	12.434302236122797	12.417338970746034	12.487756119930117	12.324939405122851	12.302114339113919	12.286851040534648	12.657394490199211	12.723757186994048	12.773671011332242
10.306265187729633	10.288251106136535	10.291326249094546	10.173268080940009	10.173485514318381	10.230304199641237	10.259279305175014	10.303519545202153	10.286470517454468	10.168750009851504	10.18289516260838	10.191326951606571
12.282709041988756	12.230668944317046	12.248189578718096	11.930052829440685	11.934373985399635	11.95464571801395	12.267182855844258	12.256564538587117	12.254177517985799	11.855172649855897	11.944068948168432	11.876339781949769
14.340255701800055	14.377175809574732	14.36724116569524	14.687703486466694	14.678559813655285	14.67295936251304	14.421214030259094	14.299874077626521	14.33851585697494	15.014022361090104	15.034836355378383	15.117495964985533
11.795458742846282	11.755705046381758	11.765832301747364	11.71621876894274	11.709242240928281	11.708216632998646	11.762922763924188	11.796067828480238	11.820387643066413	11.204571639936583	11.168342008468034	11.226973863061282
14.86477318524438	14.8064876551169	14.820220626576708	15.262772381347547	15.295398339732595	15.336314053288241	14.772622073592691	14.701342782039704	14.730536903776974	15.237316458352646	15.266875595296012	15.326524376428337
12.410466385693782	12.395499364499953	12.459849839550271	12.98068963495437	13.006578626164645	13.023616648806795	12.422949444406255	12.401679237706192	12.399035778581824	12.999086734900722	13.0397203809297	13.079719796086154
10.474330562779771	10.451826708709172	10.474120102131714	10.356522984417081	10.389739813266631	10.354895662591431	10.499655037305045	10.4816057656503	10.526481189238897	12.157597189850552	12.196695552231867	12.16037768800341
12.095622721308679	12.08212047831287	12.093199991688694	12.970562064865625	12.927001909205606	12.94302295789997	12.097300038053955	12.075608070917788	12.0579770421192	13.138134244419952	13.182885467171873	13.216894124557673
10.70771460784699	10.707158147543598	10.744657740933784	11.097964687485348	11.044805652643673	11.046318660602285	10.720970800890756	10.699502148865152	10.686768059618982	11.74418297290801	11.746018388163574	11.781823349876017
11.777696416259237	11.719198891484554	11.693241603599136	11.329061388532336	11.315631741516366	11.326663574528416	11.68470830462505	11.625765034633375	11.638835706930834	11.056923231295174	11.070787064102884	11.141357371570034
10.283159050937066	10.261784385033826	10.244926796812825	10.324179198939257	10.21890663274122	10.267682340551612	10.244793910387955	10.287654948606656	10.212946975012438	10.298344014898712	10.24568418313161	10.278373521128401
11.054195258148239	11.078036645651036	11.04718231443333	11.718179973254601	11.718129221896145	11.709502148876714	11.113935870833178	11.02940033215332	11.037078124372588	12.796322170804176	12.777553897282043	12.899135357232096
10.820540002117415	10.840033017526839	10.894443220329054	10.745911058288499	10.728148027818019	10.799877705219428	10.880817994683495	10.842048214746978	10.82713281318767	10.586052731100267	10.562231874470347	10.558358617742444
10.781074063086042	10.787563918005928	10.76632712547112	10.578738807661704	10.5692984092233	10.564652348045449	10.71962888875277	10.73660648504981	10.770157674625164	10.280069806137476	10.351134838355875	10.339032450507789
11.304418217861873	11.307194031416785	11.302002990310585	11.360654903866216	11.391799813208074	11.384464608229749	11.346885430776656	11.338401803229411	11.334728905435888	11.441349706817975	11.454375631520131	11.410474447795004
10.221812738673906	10.160433048434623	10.173761449303816	10.19020217211619	10.18105892033471	10.201871517556837	10.20531222300566	10.196851234578949	10.212946975012438	10.154686219332122	10.18289516260838	10.137417938837377
11.047490997679056	11.060861722278668	11.052058510960816	11.086331849364674	11.139504342683146	11.118544580656271	11.081512291248945	11.071015931029997	11.081657041750702	10.805631576079662	10.779738138096635	10.846039828264912
12.047710066812392	12.083483031000577	12.066676945420808	12.509847234455812	12.536204847934991	12.517163940665258	11.990863147705296	12.002084758060757	12.033555573962541	12.587234020798828	12.547770856695589	12.560968867860902
10.106005608314586	10.106988368089015	10.105332214671973	10.108463008930391	10.105227856227513	10.122657309859086	10.106440503679993	10.118097904996317	10.063739000460703	10.13800119134848	10.148007101298967	10.063739000460703
11.337697111313103	11.337399642221586	11.3586385949256	11.139650407672054	11.140234550584204	11.113251861289427	11.299561699866922	11.374518981549922	11.385747352047698	10.953126655933543	10.971911629742642	10.964929815687174
12.381797542665378	12.397375067461258	12.377981285461152	12.18296502839204	12.158632195281758	12.213271237540136	12.446555069268912	12.378927493084387	12.357217495849708	12.519752233715325	12.519909921819611	12.570227719495776
13.04241386407366	12.9841334990743	12.980034553635152	12.808631993572524	12.761941739543973	12.828457906708476	12.971352517341384	13.006847116107032	13.003387409314206	12.771676695467024	12.755350463129641	12.774259865865202
11.691407426448867	11.690471916573006	11.621383310913636	12.045837672451173	12.051770626489038	12.030666061584933	11.631104465439503	11.636295565639816	11.643768178460913	12.086490464609339	12.082034641350091	12.101821966645263
11.053360085314685	11.032649033217618	11.026558802163242	11.554837886701526	11.552052674405356	11.549948220821495	11.049558209366573	10.982619445103893	10.992613783416044	11.932239572929944	11.910407985114565	11.894279637287417
10.883118563876286	10.879150998272697	10.88949710118031	11.31995265371635	11.342048895341815	11.340523980402173	10.899629445727934	10.867816586453378	10.815240545675199	11.534004695402805	11.525947255032774	11.543663462391626
10.709055264669592	10.738684123911778	10.709396588204832	10.42339785114774	10.424502234506328	10.468504786942962	10.740758695287537	10.70510242606358	10.70256027007505	10.341205522152746	10.2756486686038	10.296505036880719
12.525196923509812	12.472097323778437	12.412949551244472	11.45502330757898	11.501213283135124	11.531085297733014	12.493284688183644	12.380856232152018	12.392895400536887	11.41600480067758	11.305109633823141	11.464230984300222
10.54162475337618	10.48817946583159	10.484387022352841	10.712539886704464	10.721862314894315	10.709162369437745	10.523692792411921	10.553651599012984	10.502151925478952	11.10806220217791	11.045458609728465	10.953548140522528
11.727116314953122	11.777256855316212	11.700576146822051	11.952467371295466	11.899684971270414	11.915911964940667	11.78507839089295	11.719069847913154	11.69111144152081	12.31495907647976	12.310403497967096	12.375717297102726
11.767247121171758	11.744557196032249	11.731980117278964	11.538339466853033	11.53980598125309	11.596233442311455	11.74122401700651	11.725560625045043	11.72498285496606	11.157578115964453	11.172228987791234	11.136746812455375
10.266283397763177	10.30036907774239	10.298773895230426	10.242527766857487	10.234707768462071	10.240395826538062	10.249748467098867	10.309576430511262	10.2826041081241	10.192336511594325	10.217539830165448	10.228418600954198
11.813770566547818	11.79885573768987	11.833104520584511	11.83030369851579	11.935079102344227	11.882619417430105	11.832267154056984	11.878290281964684	11.802139197868424	12.210063590017445	12.265123062669291	12.190281650980577
13.963599057346004	13.95266753531571	13.925226008881342	14.260422503755208	14.252917123979872	14.199493782159792	13.935926752570612	13.981653375824056	13.972483650671032	13.893867224849712	13.907441904434307	13.81592150487896
10.909523880735684	10.947757712650583	10.966835709703885	10.850281886919124	10.896338790626539	10.9305414985506	10.966791400962029	10.881652124874066	10.938247666890126	10.889409231075232	10.87863552853926	10.876782093524
10.29500333721877	10.25701871921273	10.263061390157118	10.236857392780255	10.279128752902865	10.230304199641237	10.272757569385233	10.251921473621048	10.297683674893893	10.286329324829598	10.27000646462952	10.265374858977125
11.230900981082819	11.261505035389973	11.23867700059136	11.101513494227355	11.102221882537695	11.07450237782117	11.2408989728628	11.242590262423558	11.186281908191438	10.824930804442404	10.816796477800454	10.782029324349601
11.433229873016403	11.488349379427087	11.441430091093668	11.520428195845378	11.50883799925697	11.543035855729439	11.46772250325997	11.406079923408003	11.436008481293472	11.576805398727718	11.585388597520204	11.625029861011136
10.210097291988015	10.160433048434623	10.195227333669731	10.19020217211619	10.18105892033471	10.147056284376072	10.124125841489061	10.063739000460703	10.16513017415035	10.192336511594325	10.22503904258611	10.153972001099097
10.739108182346122	10.731965865584288	10.76395503080193	10.88802816564103	10.965536134031305	10.965600110482173	10.77857834759463	10.739776031614804	10.778269754110257	10.830102402303206	10.912321156125788	10.870417121888726
11.40234394302696	11.424231626609647	11.370295043923239	11.039135790055438	11.002279311784275	11.030621715475458	11.348134416967138	11.432999158790885	11.389699901841668	10.720274515808509	10.735399936009678	10.765498477698936
12.134952219287253	12.159169889596637	12.14944822807368	12.026947779935517	12.036908784548752	12.070222066153129	12.183024656898182	12.135345348629901	12.158326115531246	12.03331471063404	12.105121131428206	12.109591552627963
11.72668200373737	11.702604440914444	11.71000030898087	11.960920343364682	12.003985413195881	11.988131456932539	11.681487251424782	11.731300397940096	11.709015623270854	11.864177712156453	11.894981573375526	11.882155503496573
12.468207508333508	12.42519880971808	12.461031090234	12.295884061298356	12.284707200749283	12.264811498643223	12.42141210587803	12.479884665850141	12.448113516303419	12.276598732463247	12.286669014687924	12.263672636807435
10.958815704072578	10.958623454705611	10.93007340591551	11.275339341440988	11.316847557229552	11.311996003821609	10.990116330254121	10.895233784190768	10.92240518859358	12.126424715023902	12.165134733937583	12.15384542173648
13.353475754918367	13.354356535345648	13.380997127514817	13.245476664807322	13.283133532331371	13.305802621224421	13.345366020004336	13.289167474366044	13.343802963136765	13.496014905606055	13.520687672428586	13.565392442153495
12.22163281315508	12.27046379375869	12.239008445851585	12.71384043027054	12.741068086678657	12.723198224290446	12.27464992213244	12.14845027327784	12.213918672576975	13.00086545016276	13.04796460563357	13.14863377604235
10.433626320662094	10.427216205708193	10.439333011946017	10.324179198939257	10.35952060429377	10.34587113745049	10.407210348938218	10.406746776647548	10.439856669190354	10.360298159837983	10.281143469313307	10.348664034071822
11.172763349312172	11.161583476018729	11.193354371013887	11.015990819172053	10.997130524149034	10.9305414985506	11.100300302095357	11.154944022687204	11.098564466722632	11.034802001974516	11.037599078848574	10.953548140522528
11.253337770763409	11.25379785694362	11.246573867782653	10.929416004729504	10.942839725851739	10.972787605849206	11.27503780297593	11.2559869965515	11.270305444921615	11.065868831482366	11.090106772584491	11.070828555600562
11.545070871548823	11.512752801150981	11.531815269605946	11.550310911386871	11.587537653476272	11.563159656277257	11.464932862348862	11.471022853158292	11.514536762662095	11.264853732510188	11.267200553911774	11.31810350453171
12.939041135186896	12.930468979621823	12.917530862180225	13.352669646553819	13.301929922080204	13.313754029520165	12.892500984204206	12.952424549124881	12.926307462209516	13.491542135403515	13.467248423978871	13.518927923430967
10.913505518182694	10.898484679576155	10.870395513364555	10.714028912145048	10.71678717464842	10.718201583878942	10.822434111438577	10.826498120348155	10.871792718487525	10.548479129306058	10.533429673488834	10.5663653887672
13.108526724307165	13.07750882995403	13.10389021098412	13.080553309186698	13.096144170891405	13.124019584007492	13.140110562310829	13.113984708514504	13.096910148074626	12.98785396784642	13.025870936854394	13.09007620143787
11.417327357229448	11.423636203554695	11.449525413867601	11.148939202970245	11.134376445887769	11.130526765771615	11.445769506274127	11.388717722573427	11.378366971489458	12.12009865425912	12.055883660088499	12.165950628248668
12.415521621922437	12.466768886779986	12.470912781715102	12.709754740098209	12.723944198118653	12.742016922638442	12.501279895745105	12.404627579890983	12.423559220945675	13.309357161266893	13.364048451078041	13.473036258971241
10.58876560879569	10.581762525127743	10.513746078046653	12.089335123263197	12.091923122153187	12.136777160919156	10.58047755607616	10.5431793713232	10.56151985410968	12.577599794659314	12.596578549259673	12.607641825768361
12.878408340212268	12.912783375383922	12.903080053959918	12.07548887945237	12.110462625197165	12.078178140131733	12.930279822149139	12.875090274646944	12.87923011549343	11.988673360953364	12.037252664915005	12.0797137564699
16.59479319913156	16.667818948150273	16.684573182797386	15.560833438225306	15.606789368711402	15.69606936949866	16.711485232821783	16.60074469816253	16.63762326026303	15.257059322565791	15.35674685917326	15.523864304386453
12.000697341307081	12.019244623309143	12.039589764815132	11.932107300499833	11.927300699999305	11.928838871337309	11.993003671737249	12.064738258959258	12.052554992338468	11.896641306318338	11.93586005208201	11.972205852038028
10.633384016755654	10.637000334175667	10.673331776037445	10.268526389134443	10.341634477521612	10.316849102761823	10.677916735978744	10.68468984096427	10.633698335378622	10.309767783794046	10.232203433774643	10.236447059325949
12.084624645833241	12.080756470225166	12.135312711540157	11.81639651656955	11.830299300280059	11.856002586460347	12.14277758775991	12.1376676836218	12.158620391906007	11.919724845006325	11.959375681823085	12.018810630116398
11.461051611941972	11.414063710735654	11.473978134045252	10.92065559864933	10.965536134031305	10.910468112257373	11.461015228498676	11.4098995911097	11.43546891019357	10.748060149756498	10.793874206379257	10.782029324349601
12.701763452954493	12.697172127720657	12.701609119699372	12.563281403848308	12.521907980758836	12.519434642899585	12.690365349800002	12.712647000785477	12.705641942876326	12.714476910064608	12.696590619347262	12.753797360458215
12.019986320445975	11.957594459387309	11.990407227447363	11.815945226728228	11.82221144942808	11.786996177237079	11.97902457363097	12.003517707089792	11.98964924865638	11.35218976297108	11.372171343895982	11.366689405148474
10.731407697360517	10.71830777347814	10.674707842832435	10.829395398055922	10.900242819803564	10.886858839839132	10.726309422223666	10.733420859806783	10.655248069694444	10.646919340648854	10.693172342395465	10.637811401616254
12.782458838477993	12.817662766011306	12.792109302901567	12.918983354155666	12.95856388446879	12.957113234863035	12.797664382348387	12.775368007214603	12.757402808542121	12.871072783125284	12.877564812264692	12.910651632228683
10.765347411704289	10.745331454506253	10.733540333405111	10.8078672758085	10.887479686848792	10.857291702550626	10.700525021046428	10.725923895393654	10.721734298992368	10.669473456863305	10.645718399073235	10.692627033411737
11.87749418090197	11.87436998876525	11.880661424640795	11.67425740971151	11.70328004177159	11.678253657569465	11.846794663860459	11.851387572301734	11.898735805127702	11.32358709824262	11.285473813078754	11.307521647640684
10.20387139899228	10.200459463983245	10.230025556687975	10.2733372132632	10.239658364868221	10.267682340551612	10.217634104681492	10.172437528361193	10.200999777158676	10.260088406202609	10.27000646462952	10.323909009426083
10.210097291988015	10.19344827041297	10.21364321732838	10.173268080940009	10.146708137111181	10.147056284376072	10.191806133482896	10.217425616476287	10.194616499720034	10.13800119134848	10.132546876317734	10.137417938837377
10.891342766806742	10.886729384790792	10.92535431541591	10.910679246724488	10.931708499072247	10.920092295217344	10.902719296650291	10.857265282165722	10.88477027332477	10.95893137906864	10.990026508071587	11.030060112959656
10.537938992399729	10.605917010957926	10.59977861501998	10.56131877196658	10.582465105304086	10.55781006569762	10.548347296371405	10.562446271910693	10.539049408482448	10.391006018352954	10.417098865473807	10.357976560258802
13.538206308160289	13.541244609065776	13.492998059373043	13.439278904780686	13.406060131855924	13.382031142556134	13.506832469568133	13.576025902051072	13.555050194833283	13.635416776844053	13.587078420234766	13.570406931548895
17.688224703952528	17.71935663190753	17.694780628203954	16.933002849479298	16.95938972954345	17.034345428044393	17.718203220035292	17.613376556033167	17.62327534732569	16.759521469717075	16.823891673628765	16.95122128685881
12.05038263674394	12.034196802257862	12.051269343700481	13.3710438337578	13.399033423073458	13.386654009326778	11.979384964977688	11.997200491010855	12.016241789956993	13.878930442555312	13.88474863384873	13.930816967701793
10.320506907026877	10.340256987549946	10.336088802389783	10.50700943008601	10.536498931839871	10.554351733593103	10.368134926942917	10.309576430511262	10.29027043081556	10.448517810206292	10.523413125388139	10.479138867693393
10.227355025715815	10.247113932282684	10.25421128805639	10.22491632953195	10.229608770236807	10.2250206524779	10.268364127304727	10.259593978825905	10.253327108806811	10.229721083054056	10.1924362733795	10.271976343667228
11.885516475333656	11.860614125299387	11.917134915103688	12.129997532615882	12.158041047123938	12.160798632703507	11.888980296880622	11.912651386783896	11.861307979600337	11.796537211524678	11.783921464840072	11.818442057742915
11.362113261429402	11.377371904111424	11.38696775770382	11.555966772457806	11.53387937325889	11.546003546005258	11.40519981041189	11.386770723119536	11.380074778871485	11.58895630229385	11.640000160782785	11.645732460757898
11.84013602090038	11.855313362008719	11.903401785394028	11.556530788527162	11.555457807806913	11.61590258242933	11.837937386345455	11.81656866423595	11.843290869521823	11.687332926441481	11.702172174966835	11.696939466043116
13.874013646526596	13.901832234128506	13.87777587890212	13.337970133977493	13.378831811718795	13.389687148172369	13.928797805350817	13.828343526059017	13.894010192429302	13.252373681470406	13.284056850624069	13.364239763548293
10.136941677911897	10.106988368089015	10.063739000460703	10.108463008930391	10.105227856227513	10.105401984056533	10.106440503679993	10.130312821343525	10.122285252236434	10.154686219332122	10.063739000460703	10.137417938837377
11.634062519986355	11.570463789519625	11.62506161604946	11.80141417862158	11.761182178472025	11.797780695221045	11.606291233023379	11.610381250960847	11.592057316209518	11.904190896178424	11.91337160510267	11.900583027948285
13.370520472813034	13.391231270544823	13.398750791944952	13.399760534198574	13.424590120486293	13.345619388476216	13.42393338834384	13.345304926031742	13.327265278973863	13.330397126981502	13.317504401386733	13.299276269311813
10.480719123244409	10.481610621681694	10.535881239534238	10.263599002588691	10.271012115653933	10.208008704342	10.49758985735015	10.566783715752289	10.539049408482448	10.331141765270415	10.25206125725755	10.2845841471427
13.66636061169157	13.737983424349238	13.73551544307682	13.304103223830081	13.329035990654411	13.407630988019928	13.755742122820706	13.719752795798438	13.716544300319068	13.074318762175126	13.102731561582655	13.187013464946938
12.226590261888258	12.273701654217591	12.259507503071044	11.66198592232876	11.673880791387944	11.747015344255187	12.233044643461819	12.195889341407867	12.185123334989	11.814739415644077	11.830732502977236	11.842052429325527
10.882084108917702	10.86375618759506	10.855995162248606	10.457523024263496	10.501153579117542	10.470615619741451	10.880817994683495	10.872168253463025	10.886746769021828	10.391006018352954	10.442688601467818	10.400648921268527
12.023059014969485	11.971806734482223	12.023187440486598	11.70735267621186	11.727786286072957	11.725664973392616	12.001529505828	12.026507420460092	12.023784462161753	11.573747117779506	11.589933019844791	11.577217425954176
12.162763552913818	12.164615166095567	12.142850887560028	11.99378157042806	12.020554364308632	11.988472051416961	12.139604668365466	12.145634962262596	12.176736047959288	11.901292675454288	11.820130830606194	11.850417286320612
11.939892749411559	12.000483644539932	12.023187440486598	13.036370498439418	13.075111822125768	13.059935728787378	11.988003429348147	11.906474738500895	11.953868916645057	12.689259001333797	12.752745257185623	12.748408871376842
10.373748195859596	10.383839902441105	10.34540013881706	10.253357982022402	10.319168545539355	10.267682340551612	10.385472933814201	10.402451875860065	10.406834880448418	10.273622250856045	10.217539830165448	10.228418600954198
10.279065049077563	10.219606834266429	10.279669560203724	10.415041724148036	10.414928017721756	10.413949248667283	10.223437680270884	10.266975335042057	10.274657110936685	10.586052731100267	10.538355960849763	10.504148626160136
10.349945772245754	10.389583767594338	10.368827241590044	10.242527766857487	10.194897630632008	10.208008704342	10.399226825662241	10.40887381380548	10.389043520553686	10.260088406202609	10.239074052651686	10.191326951606571
14.061584210974104	14.055859439453714	14.043314195476366	14.333750754169582	14.374019532742317	14.379750299275925	14.056927188777546	14.050739008956631	14.01699492959508	14.513527219234131	14.507368255874061	14.534280935436641
10.744189983208393	10.738684123911778	10.701569411914509	10.89489540376802	10.903157626476256	10.89678624009472	10.75488460457455	10.748151250621879	10.729238987106108	10.860362855601219	10.800062631690414	10.850981667004822
10.87060836369268	10.850296258525235	10.89641255750688	10.97797311228327	10.959246304286445	11.016325389530582	10.868006400551307	10.837510124581039	10.845123812586182	10.865284570276298	10.867525624253725	10.879944052218267
11.765987043802301	11.74902889111518	11.731561265664748	11.121649842475716	11.094575532050026	11.128292166203941	11.774477849818954	11.680101436991105	11.657998412412137	11.238875124968326	11.173198203215335	11.252861684757763
10.418998239519532	10.456559668800972	10.42063897387788	10.242527766857487	10.213267414616915	10.201871517556837	10.391045048623154	10.423404388392013	10.433034357091612	10.245543238498591	10.161038813216747	10.211048889962752
12.847343192058723	12.875213848593187	12.847640457064667	12.812223727598717	12.800200723436351	12.843039030854039	12.840723550076056	12.75910383814387	12.783862714070153	12.898129154469517	12.880658244642289	12.988951213292149
10.766570639639903	10.607599453778416	10.778060297083675	10.664429953978946	10.65650196051339	10.692007256604967	10.661847302564281	10.637821179662163	10.720474603186359	10.835236156727582	11.006578693144	10.765498477698936
10.658766581782846	10.701505374111143	10.771045598975881	10.748730707478796	10.8393960334337	10.76866762165497	10.77118852581711	10.725923895393654	10.752427327542732	11.109273235192989	11.15460788205331	11.216421276887433
11.08615435330909	11.095714613586248	11.066523405575031	10.991178390186299	10.985862714844306	10.972787605849206	11.103527471267459	11.124860110514167	11.11066136396858	10.992904259441428	11.040976339839377	10.96775004297264
11.578651612223148	11.535015622024773	11.588207780001435	11.958109043924981	11.987195535477365	11.96890898254125	11.555490402641475	11.562938983004708	11.555904212613521	12.08799192835419	12.079875764356652	12.164095647543116
10.818280499922414	10.88995374814935	10.833839143757801	10.776268674319999	10.718059900763588	10.719482049989221	10.818981210505813	10.866068636619316	10.843030802595575	10.662801377153759	10.641744010997453	10.602096240761606
10.548909257688136	10.545064312565506	10.578847783118077	10.359896112880989	10.35952060429377	10.354895662591431	10.589040111758036	10.565342234654809	10.573193563122953	10.304124396676375	10.351134838355875	10.2845841471427
11.359092741522307	11.376749341494078	11.399440863615988	11.523917574986351	11.5333840590119	11.52001633538282	11.326691389425074	11.342478039899605	11.318552734783351	11.612874162356622	11.659674701854893	11.693549557484664
11.94570926479335	11.943598899201564	11.949066145915717	11.941514340000696	11.933668467896506	11.960579536892732	11.99336007147844	11.954153455324684	11.998019933290323	11.959668448376892	11.97073377427517	11.95809817284598
11.635002797403542	11.593148952307528	11.635116516021293	11.952871195405054	11.982453873695134	11.967870832314	11.609729058690485	11.644805233921534	11.644215539345247	12.050429893913833	12.071638559070387	12.031227456317373
[truncated: 18,179 more rows]
