# Supplementary material for: Parp7 generates an ADP-ribosyl degron that controls negative feedback of androgen signaling
Source: EMBO J. 2025 Jul 18;44(17):4720–44. doi: 10.1038/s44318-025-00510-4 (PMC12402299; doi:10.1038/s44318-025-00510-4)
Supplement: Supplementary file 4 — Source data Fig. 2 [file 44318_2025_510_MOESM4_ESM.zip]

Archive with 30 entries (25 files):
- Figure 2/
- __MACOSX/._Figure 2
- Figure 2/2C/
- __MACOSX/Figure 2/._2C
- Figure 2/2D/
- __MACOSX/Figure 2/._2D
- Figure 2/2E/
- __MACOSX/Figure 2/._2E
- Figure 2/2B/
- __MACOSX/Figure 2/._2B
- Figure 2/2C/RBNsens_WGCNA_GSEA.xlsx
- __MACOSX/Figure 2/2C/._RBNsens_WGCNA_GSEA.xlsx
- Figure 2/2D/modules_eigengenes_EMBO.xlsx
- __MACOSX/Figure 2/2D/._modules_eigengenes_EMBO.xlsx
- Figure 2/2E/VCaP_qPCR_F3.txt
- __MACOSX/Figure 2/2E/._VCaP_qPCR_F3.txt
- Figure 2/2E/VCaP_qPCR_p21.txt
- __MACOSX/Figure 2/2E/._VCaP_qPCR_p21.txt
- Figure 2/2E/VCaP_qPCR_RASD1.txt
- __MACOSX/Figure 2/2E/._VCaP_qPCR_RASD1.txt
- Figure 2/2E/VCaP_qPCR_AR.txt
- __MACOSX/Figure 2/2E/._VCaP_qPCR_AR.txt
- Figure 2/2E/VCaP_qPCR_ERRFI1.txt
- __MACOSX/Figure 2/2E/._VCaP_qPCR_ERRFI1.txt
- Figure 2/2E/VCaP_qPCR_PARP7.txt
- __MACOSX/Figure 2/2E/._VCaP_qPCR_PARP7.txt
- Figure 2/2E/VCaP_qPCR_VCL.txt
- __MACOSX/Figure 2/2E/._VCaP_qPCR_VCL.txt
- Figure 2/2B/AR_targets_WGCNA_ORA.xlsx
- __MACOSX/Figure 2/2B/._AR_targets_WGCNA_ORA.xlsx
