# Supplementary material for: Parp7 generates an ADP-ribosyl degron that controls negative feedback of androgen signaling
Source: EMBO J. 2025 Jul 18;44(17):4720–44. doi: 10.1038/s44318-025-00510-4 (PMC12402299; doi:10.1038/s44318-025-00510-4)
Supplement: Supplementary file 4 — Source data Fig. 2 [file 44318_2025_510_MOESM4_ESM.zip › Figure 2/2C/RBNsens_WGCNA_GSEA.xlsx]

## Sheet: Sheet1
pathway	pval	padj	log2err	ES	NES	size	leadingEdge
1	0.0138837	0.0361932	0.0343234	-0.354356	-1.41606	121
2	2.64001e-09	1.254e-08	0.774939	-0.339132	-1.5996	617
3	0.763888	1	0.00400002	-0.225416	-0.879459	103
4	1	1	0.00108213	0.0825186	0.299624	165
5	0.0152392	0.0361932	0.0321749	-0.361813	-1.42527	110
6	3.64464e-05	0.000138496	0.344817	0.324289	1.33678	1400
7	3.90464e-39	7.41881e-38	1.62807	0.541471	2.20829	910
8	0.997264	1	0.000152504	0.196623	0.81521	2116
9	0.884998	1	0.007519	-0.195932	-0.918231	562
10	0.820383	1	0.00099229	0.223226	0.919232	1324
11	1	1	0.0252849	-0.176886	-0.877707	1723
12	0.561654	0.820879	0.00589101	-0.22571	-0.968086	211
13	0.325387	0.515196	0.00823413	-0.238784	-1.03737	236
14	0.113242	0.21516	0.0114827	-0.308599	-1.20399	103
15	0.000474215	0.00150168	0.104782	0.429188	1.58804	198
16	0.0989372	0.208867	0.0136374	-0.2845	-1.18254	162
17	1.53629e-10	1.45948e-09	0.826657	-0.397127	-1.82763	440
18	0.179341	0.309772	0.0107712	-0.258031	-1.10455	207
19	1.78485e-09	1.1304e-08	0.788187	-0.273334	-1.35846	1786
