# Supplementary material for: Parp7 generates an ADP-ribosyl degron that controls negative feedback of androgen signaling
Source: EMBO J. 2025 Jul 18;44(17):4720–44. doi: 10.1038/s44318-025-00510-4 (PMC12402299; doi:10.1038/s44318-025-00510-4)
Supplement: Supplementary file 4 — Source data Fig. 2 [file 44318_2025_510_MOESM4_ESM.zip › Figure 2/2D/modules_eigengenes_EMBO.xlsx]

## Sheet: Sheet1
	19	18	17	16	15	14	13	12	11	10	9	8	7	6	5	4	3	2	1
CTRL_18h_a	0.286487	0.238154	0.168523	0.120107	-0.00673838	0.0837001	-0.0714593	0.135216	-0.155317	-0.145223	0.16581	0.151247	-0.290851	-0.31442	0.0800078	-0.148107	0.0332065	0.111074	0.147831
R1881_18h_a	-0.119499	-0.164616	0.169344	0.179732	0.0530048	0.0789646	-0.0392471	-0.0255147	0.19183	0.0938866	-0.160117	-0.184312	0.0312722	0.200789	0.0473141	0.0559982	-0.0333339	-0.303262	-0.168126
R1881_18h_b	-0.121046	-0.164089	0.167904	0.184061	0.054926	0.0763321	-0.0364484	-0.0293297	0.194162	0.0962438	-0.16099	-0.185338	0.0321682	0.205432	0.0401433	0.0580956	-0.0362454	-0.302832	-0.168246
R1881_18h_c	-0.12063	-0.152712	0.16655	0.183936	0.0432974	0.0715976	-0.0365066	-0.0308225	0.1955	0.0896609	-0.160621	-0.183004	0.032042	0.20584	0.0454289	0.0616639	-0.0221029	-0.295129	-0.155881
CTRL_12h_a	0.319494	0.270686	0.212601	0.216066	-0.0263342	-0.0595293	-0.0571964	-0.0708811	-0.124498	-0.316187	-0.0801765	0.189791	-0.273081	-0.251175	0.193227	-0.052996	0.113192	0.163007	0.24149
R1881_12h_a	-0.0991235	0.0287272	-0.0962788	-0.0210853	-0.0836579	-0.0849044	-0.051605	0.0477947	0.0674845	0.0748601	-0.0373271	-0.085225	0.0598107	0.102883	-0.0264505	0.0322069	-0.0939921	-0.0476497	0.000435197
R1881_12h_b	-0.0908848	0.035438	-0.0699843	0.0315293	-0.0810208	-0.106193	-0.0398112	-0.0219961	0.0734534	0.0139478	-0.102085	-0.0677008	0.0559805	0.122783	0.020321	0.0793265	-0.0890685	-0.024797	0.0472953
R1881_12h_c	-0.106986	0.0203344	-0.104752	-0.0414985	-0.0766366	-0.0509884	-0.0560961	0.106754	0.0644836	0.135301	0.0296697	-0.097074	0.0492731	0.0912247	-0.0537112	0.00893505	-0.144955	-0.0659896	-0.0180223
CTRL_22h_a	0.333834	0.288629	0.223212	0.338285	-0.0486579	-0.136619	-0.0725335	-0.170895	-0.115493	-0.411221	-0.185927	0.195995	-0.266885	-0.22842	0.310792	0.0609922	0.063263	0.267237	0.354388
CTRL_8h_a	0.312752	0.254509	0.219982	0.177136	-0.0134435	-0.0584134	-0.0178566	-0.048657	-0.136835	-0.289196	-0.044049	0.20303	-0.269004	-0.246288	0.162061	-0.0683465	0.156613	0.104169	0.200432
R1881_22h_a	-0.104928	0.0319748	-0.0425436	0.090269	-0.068936	-0.159233	-0.0801637	0.00377546	0.151088	0.0263213	-0.160302	-0.152158	0.0164428	0.116528	-0.018495	0.0340254	-0.192549	0.118007	0.154179
R1881_22h_b	-0.114462	0.056101	-0.0816189	-0.0153488	-0.0424826	-0.0941424	-0.0817741	0.216927	0.132827	0.195091	0.0603905	-0.163919	-0.00360596	0.0481776	-0.12884	-0.0699418	-0.264022	0.0946023	0.0921974
R1881_22h_c	-0.0837156	0.0635627	-0.00936554	0.202381	-0.0870991	-0.194087	-0.0743894	-0.19297	0.156239	-0.153998	-0.365666	-0.122176	0.0254892	0.164524	0.110025	0.152053	-0.142547	0.167677	0.210933
R1881_22h_d	-0.122527	0.0308727	-0.0709603	0.0228839	-0.064382	-0.109909	-0.0796801	0.16718	0.140812	0.161953	-0.00549778	-0.174831	0.00608241	0.0754997	-0.0802793	-0.0282085	-0.247052	0.0823847	0.0937098
R1881_22h_e	-0.094705	0.0614899	-0.0377221	0.0808249	-0.0673346	-0.13901	-0.0766415	-0.00100767	0.154861	0.00546564	-0.183207	-0.139101	0.0201812	0.116509	-0.0018634	0.0368507	-0.194449	0.139098	0.173498
R1881_22h_f	-0.109956	0.052925	-0.0674509	0.0439731	-0.0584136	-0.123418	-0.0763833	0.0800424	0.135874	0.0741563	-0.0901357	-0.154356	0.00472478	0.0838402	-0.0588295	0.00541153	-0.221299	0.110123	0.120905
R1881_22h_g	-0.105751	0.0597491	-0.0637526	0.0459783	-0.0562689	-0.147753	-0.0799079	0.0878572	0.137946	0.0654612	-0.0964024	-0.150914	0.00666203	0.0834668	-0.0466732	0.00428773	-0.234589	0.11884	0.132134
R1881_22h_h	-0.121105	0.0337571	-0.0722384	0.0152112	-0.0682186	-0.108425	-0.081916	0.124054	0.135295	0.130129	-0.0379457	-0.169981	0.00423096	0.0758683	-0.0801035	-0.00918139	-0.242022	0.0825637	0.0986141
R1881_22h_i	-0.121325	0.0496987	-0.0910967	-0.0368653	-0.0445343	-0.0660814	-0.0781044	0.291404	0.138812	0.25084	0.110996	-0.170079	0.00575948	0.046033	-0.135122	-0.0874091	-0.263208	0.0695338	0.071006
R1881_8h_a	-0.0487518	-0.189701	-0.244704	-0.277808	-0.0239458	-0.0558056	-0.0722928	0.0652029	-0.223928	0.160188	0.410888	0.158134	0.194992	-0.0784583	-0.0378341	0.0503948	0.0192356	-0.0131158	-0.280645
R1881_8h_b	-0.000799407	-0.157247	-0.171746	-0.0794129	-0.0422401	-0.153506	-0.0680569	-0.278105	-0.19436	-0.155208	-0.0153782	0.206705	0.209933	0.0128929	0.182188	0.269685	0.14794	0.0641273	-0.122447
R1881_8h_c	0.00611316	-0.128232	-0.162775	-0.0485695	-0.0505521	-0.167142	-0.0612279	-0.304433	-0.184173	-0.188677	-0.0527389	0.195088	0.188423	0.0216334	0.204822	0.257994	0.14029	0.0636489	-0.10257
R1881_8h_d	-0.0322406	-0.155982	-0.217306	-0.164263	-0.0314261	-0.121326	-0.0640929	-0.136437	-0.195971	-0.0200856	0.142223	0.176773	0.206497	-0.0145016	0.0804874	0.166729	0.0872607	0.0372396	-0.16365
R1881_8h_e	0.00128368	-0.152144	-0.168811	-0.0760742	-0.0421288	-0.138093	-0.070591	-0.240649	-0.184383	-0.127385	0.02001	0.197824	0.208092	0.00363193	0.161443	0.24639	0.141387	0.0254337	-0.137902
R1881_8h_f	0.00335914	-0.154239	-0.164973	-0.0374835	-0.0676842	-0.172675	-0.0712473	-0.374846	-0.195862	-0.239752	-0.11605	0.215125	0.215071	0.037661	0.250206	0.323598	0.152617	0.0775445	-0.101342
R1881_8h_g	-0.0178118	-0.166662	-0.210277	-0.146347	-0.0364616	-0.0874934	-0.0750836	-0.124844	-0.22472	-0.0183707	0.208928	0.181607	0.188878	-0.0468338	0.11463	0.180973	0.0882471	0.0195603	-0.222179
R1881_8h_h	-0.0410056	-0.172	-0.229532	-0.228666	-0.0282447	-0.0563536	-0.0664015	0.0118616	-0.225483	0.11307	0.361145	0.151526	0.18667	-0.0786332	0.0192487	0.096824	0.00208878	-0.0107169	-0.249296
R1881_8h_i	-0.00655515	-0.157649	-0.187383	-0.108517	-0.047114	-0.127234	-0.0653578	-0.245879	-0.199605	-0.126463	0.0343908	0.200186	0.212847	0.0023852	0.178974	0.240864	0.116345	0.0553629	-0.155236
R1881_8h_j	-0.0206895	-0.157744	-0.212588	-0.219283	-0.0198595	-0.0873767	-0.0822136	-0.0245314	-0.216128	0.0570791	0.279516	0.161153	0.176149	-0.0716548	0.0295592	0.0941766	0.0523377	-0.00129166	-0.233404
CTRL_24h_a_G	0.295051	0.268335	0.164664	0.0977706	-0.00782464	0.132418	-0.0689861	0.16067	-0.155544	-0.134077	0.182198	0.157625	-0.297808	-0.324587	0.0412997	-0.180414	0.0387073	0.120373	0.165297
R1881_24h_a_G	-0.110453	-0.110225	0.0578232	-0.122118	-0.0351072	0.210373	0.373696	-0.0310306	0.118675	0.111239	-0.0985439	-0.11282	-0.0181573	0.131345	-0.138976	-0.0956746	0.212893	-0.0561464	0.00269096
R1881_24h_b_G	-0.112151	-0.116734	0.0584462	-0.126371	-0.0341028	0.227705	0.36252	-0.0273836	0.121074	0.124443	-0.0975156	-0.122019	-0.0184785	0.13466	-0.142241	-0.0939823	0.222042	-0.0545294	0.00592267
R1881_24h_c_G	-0.137167	-0.11509	0.0592092	-0.316497	-0.0270565	0.30065	0.386892	0.0421252	0.151096	0.214203	-0.0361393	-0.135234	-0.0435628	0.123942	-0.455758	-0.319808	0.223517	-0.0682888	0.0243162
R1881_24h_a_D	-0.110908	-0.111329	0.0572547	-0.119283	-0.0354303	0.209155	0.37351	-0.033532	0.11801	0.108975	-0.100613	-0.113235	-0.0180114	0.131561	-0.134174	-0.092058	0.212435	-0.0569558	0.00105299
R1881_24h_b_D	-0.112478	-0.118091	0.0583311	-0.123203	-0.0347082	0.226708	0.362419	-0.0291494	0.12083	0.123119	-0.0991988	-0.122461	-0.018031	0.135376	-0.137073	-0.0899926	0.222239	-0.0548746	0.00513241
R1881_24h_c_D	-0.138642	-0.116166	0.0591014	-0.323266	-0.0268908	0.303166	0.388612	0.0439434	0.152393	0.21742	-0.0345712	-0.13643	-0.0443581	0.124139	-0.466562	-0.327298	0.224221	-0.0695032	0.0239967
CTRL_24h_a_D	0.295662	0.26998	0.165027	0.0977702	-0.00786791	0.132422	-0.0694507	0.162359	-0.15546	-0.133456	0.183176	0.15802	-0.297949	-0.324874	0.0405649	-0.181247	0.0386319	0.121039	0.166411
CTRL_48h_a	0.292066	0.239596	0.163858	0.108035	-0.00744091	0.128727	-0.0547829	0.139817	-0.161736	-0.145529	0.179981	0.159912	-0.296272	-0.32136	0.0719826	-0.162758	0.0260638	0.109876	0.145523
R1881_48h_a	0.195675	0.20013	0.304186	0.205669	0.682474	0.312059	-0.0867228	0.271909	0.0940132	-0.0231959	0.0763593	-0.0538517	-0.091273	-0.1554	-0.115268	-0.260264	-0.159334	-0.453581	-0.207327
R1881_48h_b	0.184521	0.206003	0.30184	0.190342	0.666543	0.311733	-0.0834201	0.284004	0.102736	-0.0150302	0.0755165	-0.0635223	-0.0903459	-0.14202	-0.126471	-0.249789	-0.154004	-0.443858	-0.193115
