# Supplementary material for: Parp7 generates an ADP-ribosyl degron that controls negative feedback of androgen signaling
Source: EMBO J. 2025 Jul 18;44(17):4720–44. doi: 10.1038/s44318-025-00510-4 (PMC12402299; doi:10.1038/s44318-025-00510-4)
Supplement: Supplementary file 4 — Source data Fig. 2 [file 44318_2025_510_MOESM4_ESM.zip › Figure 2/2E/VCaP_qPCR_F3.txt]

F3	Time	R1881	R1881_RBN
0a	0	1.095962718	1.095962718
0b	0	0.911209986	0.911209986
0c	0	1.001349646	1.001349646
2a	2	9.874201032	12.03873293
2b	2	11.54276697	9.420320317
2c	2	10.68120648	10.748525
4a	4	22.0166745	24.45143918
4b	4	17.76888169	23.21961166
4c	4	19.72111573	31.55520121
6a	6	27.12502142	32.61698462
6b	6	27.62615119	39.29307802
6c	6	25.33340761	42.95224264
8a	8	48.84502553	51.40690218
8b	8	41.34189803	67.75103592
8c	8	44.57778282	61.46700162
10a	10	41.50374108	55.10371685
10b	10	40.20870712	80.34954033
10c	10	38.31003374	86.49059047
12a	12	26.98565048	83.12676125
12b	12	27.60110239	84.25153586
12c	12	37.83861121	109.0220722
18a	18	7.023088256	81.84068058
18b	18	7.076036652	88.19527299
18c	18	7.030182969	82.80832188
