# Supplementary material for: Parp7 generates an ADP-ribosyl degron that controls negative feedback of androgen signaling
Source: EMBO J. 2025 Jul 18;44(17):4720–44. doi: 10.1038/s44318-025-00510-4 (PMC12402299; doi:10.1038/s44318-025-00510-4)
Supplement: Supplementary file 4 — Source data Fig. 2 [file 44318_2025_510_MOESM4_ESM.zip › Figure 2/2E/VCaP_qPCR_p21.txt]

p21	Time	R1881	R1881_RBN
0a	0	1.040161991	1.040161991
0b	0	0.941880831	0.941880831
0c	0	1.020711626	1.020711626
2a	2	1.816262495	1.413602548
2b	2	1.626292148	1.521230761
2c	2	1.729419011	1.786319075
4a	4	4.757607034	3.233123074
4b	4	4.269214173	3.681387839
4c	4	4.446657704	3.581159969
6a	6	7.426067819	7.341826778
6b	6	7.736337205	9.014943342
6c	6	7.543611566	8.797982976
8a	8	15.75738763	17.48404104
8b	8	17.16805462	19.00691995
8c	8	17.25357289	16.28966858
10a	10	24.08679744	21.72544535
10b	10	21.58883278	27.33025058
10c	10	19.89039846	31.50483941
12a	12	22.68371749	39.0961907
12b	12	22.88477515	35.22511951
12c	12	22.14682707	37.96258394
18a	18	28.91213391	50.34220973
18b	18	27.14953423	51.84875875
18c	18	28.8285108	47.15850402
