# Supplementary material for: Parp7 generates an ADP-ribosyl degron that controls negative feedback of androgen signaling
Source: EMBO J. 2025 Jul 18;44(17):4720–44. doi: 10.1038/s44318-025-00510-4 (PMC12402299; doi:10.1038/s44318-025-00510-4)
Supplement: Supplementary file 4 — Source data Fig. 2 [file 44318_2025_510_MOESM4_ESM.zip › Figure 2/2E/VCaP_qPCR_RASD1.txt]

RASD1	Time	R1881	R1881_RBN
0a	0	1.105100697	1.105100697
0b	0	0.849873763	0.849873763
0c	0	1.064740381	1.064740381
2a	2	20.651715	14.83034515
2b	2	19.47897318	12.97994239
2c	2	19.49709262	14.44807178
4a	4	99.11572057	81.85327593
4b	4	79.51276603	75.26920977
4c	4	84.3822702	75.57881314
6a	6	163.4735981	154.1659875
6b	6	148.5323812	192.2281424
6c	6	155.8636273	173.9367886
8a	8	257.5689008	203.2987802
8b	8	211.5693169	273.4052394
8c	8	250.905807	257.7447781
10a	10	192.4107844	247.0194625
10b	10	174.2509893	280.8372208
10c	10	146.8698886	322.4517496
12a	12	86.27539383	330.0969482
12b	12	90.62728461	319.2257079
12c	12	97.51116937	317.9785447
18a	18	15.72740915	197.9445024
18b	18	13.59046559	228.7181521
18c	18	15.55031695	235.3509992
