# Supplementary material for: Parp7 generates an ADP-ribosyl degron that controls negative feedback of androgen signaling
Source: EMBO J. 2025 Jul 18;44(17):4720–44. doi: 10.1038/s44318-025-00510-4 (PMC12402299; doi:10.1038/s44318-025-00510-4)
Supplement: Supplementary file 4 — Source data Fig. 2 [file 44318_2025_510_MOESM4_ESM.zip › Figure 2/2E/VCaP_qPCR_AR.txt]

AR	Time	R1881	R1881_RBN
0a	0	1.078248832	1.078248832
0b	0	0.813347237	0.813347237
0c	0	1.140262936	1.140262936
2a	2	1.003399123	1.403481761
2b	2	1.160687102	1.230431685
2c	2	0.973204411	1.137976788
4a	4	0.463418149	0.433495569
4b	4	0.389319726	0.443663403
4c	4	0.388335969	0.515708452
6a	6	0.180644351	0.164424933
6b	6	0.209115341	0.185652494
6c	6	0.164666451	0.221136112
8a	8	0.204741377	0.171650219
8b	8	0.197320337	0.191840649
8c	8	0.214394071	0.179318181
10a	10	0.164650743	0.096961188
10b	10	0.176858775	0.163581962
10c	10	0.144045919	0.175424192
12a	12	0.148555229	0.129162499
12b	12	0.153932244	0.14941947
12c	12	0.187701557	0.159948035
18a	18	0.231155949	0.116482043
18b	18	0.214187878	0.111937289
18c	18	0.212792248	0.10809389
