# Supplementary material for: Parp7 generates an ADP-ribosyl degron that controls negative feedback of androgen signaling
Source: EMBO J. 2025 Jul 18;44(17):4720–44. doi: 10.1038/s44318-025-00510-4 (PMC12402299; doi:10.1038/s44318-025-00510-4)
Supplement: Supplementary file 4 — Source data Fig. 2 [file 44318_2025_510_MOESM4_ESM.zip › Figure 2/2E/VCaP_qPCR_ERRFI1.txt]

ERRFI1	Time	R1881	R1881_RBN
0a	0	1.066720255	1.066720255
0b	0	0.888131297	0.888131297
0c	0	1.055534137	1.055534137
2a	2	19.12030092	17.11557259
2b	2	18.73067094	14.08221193
2c	2	19.26192499	16.58974383
4a	4	49.62857872	43.16122437
4b	4	42.52057119	47.71283397
4c	4	45.09925359	46.74087016
6a	6	61.16801279	65.42737564
6b	6	55.8201669	74.22213053
6c	6	56.6867666	76.72933687
8a	8	90.90471792	98.39935275
8b	8	94.6530982	125.0943952
8c	8	102.8879304	102.67654
10a	10	99.15755333	95.72347086
10b	10	82.39698268	131.4107701
10c	10	77.67682213	145.066548
12a	12	64.82802172	147.7466179
12b	12	72.04078056	146.9722294
12c	12	77.63611339	164.3201869
18a	18	48.5793479	176.2298466
18b	18	42.61690511	181.5989981
18c	18	41.89735728	193.1081434
