# Supplementary material for: Parp7 generates an ADP-ribosyl degron that controls negative feedback of androgen signaling
Source: EMBO J. 2025 Jul 18;44(17):4720–44. doi: 10.1038/s44318-025-00510-4 (PMC12402299; doi:10.1038/s44318-025-00510-4)
Supplement: Supplementary file 4 — Source data Fig. 2 [file 44318_2025_510_MOESM4_ESM.zip › Figure 2/2E/VCaP_qPCR_PARP7.txt]

PARP7	Time	R1881	R1881_RBN
0a	0	1.082252174	1.082252174
0b	0	0.865786025	0.865786025
0c	0	1.067237216	1.067237216
2a	2	18.01806073	20.12193122
2b	2	21.36483999	15.58071083
2c	2	16.72073242	18.63095
4a	4	46.58800337	40.69247704
4b	4	34.14591318	37.7347637
4c	4	39.83602813	48.60326057
6a	6	47.50597962	50.99891528
6b	6	48.49776531	60.41844043
6c	6	46.15420462	71.12300081
8a	8	94.46760186	74.76455215
8b	8	71.17363769	103.3032436
8c	8	86.43926223	98.28926177
10a	10	74.82488543	73.17621625
10b	10	65.57993139	120.9313394
10c	10	59.45128212	132.343501
12a	12	42.53619769	113.7915134
12b	12	44.39647361	123.8538491
12c	12	62.60178021	146.2436803
18a	18	16.74995606	106.1201961
18b	18	12.25642793	133.3504989
18c	18	16.2500779	124.0653716
