# Supplementary material for: Parp7 generates an ADP-ribosyl degron that controls negative feedback of androgen signaling
Source: EMBO J. 2025 Jul 18;44(17):4720–44. doi: 10.1038/s44318-025-00510-4 (PMC12402299; doi:10.1038/s44318-025-00510-4)
Supplement: Supplementary file 4 — Source data Fig. 2 [file 44318_2025_510_MOESM4_ESM.zip › Figure 2/2E/VCaP_qPCR_VCL.txt]

VCL	Time	R1881	R1881_RBN
0a	0	1.089895566	1.089895566
0b	0	0.870059968	0.870059968
0c	0	1.054546968	1.054546968
2a	2	1.413511227	1.388136274
2b	2	1.595681694	1.099193405
2c	2	1.29375468	1.236388919
4a	4	8.051856931	5.418226931
4b	4	5.347219639	5.155150092
4c	4	6.8007652	5.985671286
6a	6	13.8038927	11.19268264
6b	6	13.35946806	13.34893119
6c	6	13.05182993	13.69024755
8a	8	23.32094643	14.85500125
8b	8	19.39850777	18.34767632
8c	8	23.34196305	19.60104048
10a	10	18.90502455	16.36640008
10b	10	16.09469462	21.79529915
10c	10	16.35050538	23.56462135
12a	12	13.73077144	20.84194066
12b	12	14.18841692	20.97949239
12c	12	18.10111083	23.03475348
18a	18	4.479318966	18.05658587
18b	18	3.545932655	20.44651142
18c	18	4.133419137	19.97144795
