# Supplementary material for: Parp7 generates an ADP-ribosyl degron that controls negative feedback of androgen signaling
Source: EMBO J. 2025 Jul 18;44(17):4720–44. doi: 10.1038/s44318-025-00510-4 (PMC12402299; doi:10.1038/s44318-025-00510-4)
Supplement: Supplementary file 4 — Source data Fig. 2 [file 44318_2025_510_MOESM4_ESM.zip › Figure 2/2B/AR_targets_WGCNA_ORA.xlsx]

## Sheet: Sheet1
pathway	pval	padj	overlap	size	overlapGenes	expected_freq	Fold_enrichment	Enrichment score	condition
1	0.510834	1	5	117		4.71318	1.06085	0.286819	AR_targets_chip
2	1	1	5	604		24.3313	0.205497	-19.3313	AR_targets_chip
3	0.9095	1	2	98		3.94779	0.506612	-1.94779	AR_targets_chip
4	0.311301	0.844959	8	159		6.40509	1.24901	1.59491	AR_targets_chip
5	0.937321	1	2	109		4.39091	0.455486	-2.39091	AR_targets_chip
6	1.68871e-29	1.60427e-28	150	1376		55.4302	2.7061	94.5698	AR_targets_chip
7	6.26321e-246	1.19001e-244	334	888		35.7718	9.33695	298.228	AR_targets_chip
8	0.0421354	0.133429	97	2026		81.6146	1.18851	15.3854	AR_targets_chip
9	0.999992	1	6	551		22.1963	0.270316	-16.1963	AR_targets_chip
10	0.999967	1	27	1282		51.6436	0.522814	-24.6436	AR_targets_chip
11	0.868834	1	59	1667		67.1528	0.878594	-8.15276	AR_targets_chip
12	1	1	0	203		8.17757	0	-8.17757	AR_targets_chip
13	1	1	0	226		9.10409	0	-9.10409	AR_targets_chip
14	0.961361	1	1	79		3.1824	0.314228	-2.1824	AR_targets_chip
15	0.953163	1	4	192		7.73445	0.517167	-3.73445	AR_targets_chip
16	0.887238	1	4	159		6.40509	0.624503	-2.40509	AR_targets_chip
17	4.61146e-09	2.19044e-08	45	427		17.2011	2.61611	27.7989	AR_targets_chip
18	0.00142367	0.00540993	18	202		8.13729	2.21204	9.86271	AR_targets_chip
19	8.35114e-10	5.28906e-09	122	1730		69.6906	1.75059	52.3094	AR_targets_chip
