# Supplementary material for: Parp7 generates an ADP-ribosyl degron that controls negative feedback of androgen signaling
Source: EMBO J. 2025 Jul 18;44(17):4720–44. doi: 10.1038/s44318-025-00510-4 (PMC12402299; doi:10.1038/s44318-025-00510-4)
Supplement: Supplementary file 5 — Source data Fig. 3 [file 44318_2025_510_MOESM5_ESM.zip]

Archive with 52 entries (43 files):
- Figure 3/
- __MACOSX/._Figure 3
- Figure 3/3B/
- __MACOSX/Figure 3/._3B
- Figure 3/3C/
- __MACOSX/Figure 3/._3C
- Figure 3/3D/
- __MACOSX/Figure 3/._3D
- Figure 3/3H/
- __MACOSX/Figure 3/._3H
- Figure 3/3A/
- __MACOSX/Figure 3/._3A
- Figure 3/3F/
- __MACOSX/Figure 3/._3F
- Figure 3/3G/
- __MACOSX/Figure 3/._3G
- Figure 3/3I/
- __MACOSX/Figure 3/._3I
- Figure 3/3B/AR.png
- __MACOSX/Figure 3/3B/._AR.png
- Figure 3/3B/AR-ADPr and TUB.png
- __MACOSX/Figure 3/3B/._AR-ADPr and TUB.png
- Figure 3/3C/AR-ADPr.png
- __MACOSX/Figure 3/3C/._AR-ADPr.png
- Figure 3/3C/AR and TUB.png
- __MACOSX/Figure 3/3C/._AR and TUB.png
- Figure 3/3D/VCaP_timecourse_WB_dens.xlsx
- __MACOSX/Figure 3/3D/._VCaP_timecourse_WB_dens.xlsx
- Figure 3/3H/AR-ADPr.png
- __MACOSX/Figure 3/3H/._AR-ADPr.png
- Figure 3/3H/FKBP51.png
- __MACOSX/Figure 3/3H/._FKBP51.png
- Figure 3/3H/Flag-AR and TUB.png
- __MACOSX/Figure 3/3H/._Flag-AR and TUB.png
- Figure 3/3A/AR-ADPr.png
- __MACOSX/Figure 3/3A/._AR-ADPr.png
- Figure 3/3A/AR and TUB.png
- __MACOSX/Figure 3/3A/._AR and TUB.png
- Figure 3/3F/AR.png
- __MACOSX/Figure 3/3F/._AR.png
- Figure 3/3F/AR-ADPr_TUB.png
- __MACOSX/Figure 3/3F/._AR-ADPr_TUB.png
- Figure 3/3G/AR.png
- __MACOSX/Figure 3/3G/._AR.png
- Figure 3/3G/AR-V7 extract.png
- __MACOSX/Figure 3/3G/._AR-V7 extract.png
- Figure 3/3G/AR-V7 af1521 bound.png
- __MACOSX/Figure 3/3G/._AR-V7 af1521 bound.png
- Figure 3/3I/AR-ADPr.png
- __MACOSX/Figure 3/3I/._AR-ADPr.png
- Figure 3/3I/Flag-AR and TUB.png
- __MACOSX/Figure 3/3I/._Flag-AR and TUB.png
