# Supplementary material for: Parp7 generates an ADP-ribosyl degron that controls negative feedback of androgen signaling
Source: EMBO J. 2025 Jul 18;44(17):4720–44. doi: 10.1038/s44318-025-00510-4 (PMC12402299; doi:10.1038/s44318-025-00510-4)
Supplement: Supplementary file 5 — Source data Fig. 3 [file 44318_2025_510_MOESM5_ESM.zip › Figure 3/3D/VCaP_timecourse_WB_dens.xlsx]

## Sheet: calculations AR WT
R1881
AR	403978	424518	400038	284966	259850	197840	180721	181703	176376	185843
TUB	33678	31080.2	31650.4	28624.6	29773.2	31974.2	30888	32145.4	33993.6	36699.7
AR/TUB	11.9953	13.6588	12.6393	9.95528	8.72764	6.1875	5.85087	5.65254	5.18849	5.06388
fold change	1	1.13868	1.05369	0.829932	0.727589	0.515827	0.487763	0.471229	0.432544	0.422156
R1881_RBN
AR	347687	399592	404651	383761	326469	314010	291430	296189	281264	268106
TUB	45619.2	39006.5	34867	35556.8	30473.3	28742	32919.7	37499.4	40422.2	42392.8
AR/TUB	7.6215	10.2442	11.6055	10.7929	10.7133	10.9252	8.85277	7.89849	6.95815	6.32433
fold change	1	1.34412	1.52274	1.41612	1.40567	1.43347	1.16155	1.03634	0.912964	0.829802
R1881_Bortez
AR	340663	322288	322224	360596	334376	296548	312782	296718	308114	335408
TUB	46431.9	37111.7	36047.1	34949.7	36332	37513.9	39676.5	43089.4	48253.3	46851.4
AR/TUB	7.33682	8.68426	8.93895	10.3176	9.20335	7.90502	7.88331	6.88609	6.38536	7.15897
fold change	1	1.18366	1.21837	1.40628	1.25441	1.07745	1.07449	0.938567	0.870318	0.97576
	1	1.18366	1.21837	1.40628	1.25441	1.07745	1.07449	0.938567	0.870318	0.97576

## Sheet: calculations AR V7
R1881
AR-V7	145625	132699	165744	120548	111841	80199.3	73934.3	62703.1	41559.2	34567.1
TUB	33678	31080.2	31650.4	28624.6	29773.2	31974.2	30888	32145.4	33993.6	36699.7
AR/TUB	4.32403	4.26956	5.23673	4.21135	3.75643	2.50825	2.39363	1.95061	1.22256	0.941891
fold change	1	0.987401	1.21107	0.973941	0.868733	0.580073	0.553563	0.451109	0.282736	0.217827
R1881_RBN
AR-V7	315282	291911	325786	260607	259636	169236	188829	146364	144305	123836
TUB	45619.2	39006.5	34867	35556.8	30473.3	28742	32919.7	37499.4	40422.2	42392.8
AR/TUB	6.91118	7.48366	9.34367	7.32933	8.52011	5.88812	5.73606	3.90309	3.56995	2.92115
fold change	1	1.08283	1.35196	1.0605	1.2328	0.851971	0.829969	0.564751	0.516548	0.42267
R1881_Bortez
AR-V7	303279	299132	250741	286535	245478	307011	311007	317291	313870	274479
TUB	46431.9	37111.7	36047.1	34949.7	36332	37513.9	39676.5	43089.4	48253.3	46851.4
AR/TUB	6.53168	8.06031	6.95592	8.1985	6.75652	8.18392	7.83857	7.36354	6.50464	5.85849
fold change	1	1.23403	1.06495	1.25519	1.03442	1.25296	1.20008	1.12736	0.99586	0.896935
	1	1.23403	1.06495	1.25519	1.03442	1.25296	1.20008	1.12736	0.99586	0.896935

## Sheet: plot data
	WT AR					AR-V7
	Time	R1881	R1881_RBN	R1881_Bortez		Time	R1881	R1881_RBN	R1881_Bortez
	0	1	1	1		0	1	1	1
	2	1.13868	1.34412	1.18366		2	0.987401	1.08283	1.23403
	4	1.05369	1.52274	1.21837		4	1.21107	1.35196	1.06495
	6	0.829932	1.41612	1.40628		6	0.973941	1.0605	1.25519
	8	0.727589	1.40567	1.25441		8	0.868733	1.2328	1.03442
	10	0.515827	1.43347	1.07745		10	0.580073	0.851971	1.25296
	12	0.487763	1.16155	1.07449		12	0.553563	0.829969	1.20008
	14	0.471229	1.03634	0.938567		14	0.451109	0.564751	1.12736
	16	0.432544	0.912964	0.870318		16	0.282736	0.516548	0.99586
	18	0.422156	0.829802	0.97576		18	0.217827	0.42267	0.896935
