# Supplementary material for: Parp7 generates an ADP-ribosyl degron that controls negative feedback of androgen signaling
Source: EMBO J. 2025 Jul 18;44(17):4720–44. doi: 10.1038/s44318-025-00510-4 (PMC12402299; doi:10.1038/s44318-025-00510-4)
Supplement: Supplementary file 6 — Source data Fig. 4 [file 44318_2025_510_MOESM6_ESM.zip]

Archive with 26 entries (19 files):
- Figure 4/
- __MACOSX/._Figure 4
- Figure 4/Figure 4B/
- __MACOSX/Figure 4/._Figure 4B
- Figure 4/Figure 4J/
- __MACOSX/Figure 4/._Figure 4J
- Figure 4/Figure 4D/
- __MACOSX/Figure 4/._Figure 4D
- Figure 4/Figure 4F/
- __MACOSX/Figure 4/._Figure 4F
- Figure 4/Figure 4I/
- __MACOSX/Figure 4/._Figure 4I
- Figure 4/Figure 4G/
- __MACOSX/Figure 4/._Figure 4G
- Figure 4/Figure 4B/Figure 4B.xlsx
- __MACOSX/Figure 4/Figure 4B/._Figure 4B.xlsx
- Figure 4/Figure 4J/Figure 4J.xlsx
- __MACOSX/Figure 4/Figure 4J/._Figure 4J.xlsx
- Figure 4/Figure 4D/Figure 4D.xlsx
- __MACOSX/Figure 4/Figure 4D/._Figure 4D.xlsx
- Figure 4/Figure 4F/Figure 4F.xlsx
- __MACOSX/Figure 4/Figure 4F/._Figure 4F.xlsx
- Figure 4/Figure 4I/Figure 4I.xlsx
- __MACOSX/Figure 4/Figure 4I/._Figure 4I.xlsx
- Figure 4/Figure 4G/Figure 4G.xlsx
- __MACOSX/Figure 4/Figure 4G/._Figure 4G.xlsx
