# Supplementary material for: Parp7 generates an ADP-ribosyl degron that controls negative feedback of androgen signaling
Source: EMBO J. 2025 Jul 18;44(17):4720–44. doi: 10.1038/s44318-025-00510-4 (PMC12402299; doi:10.1038/s44318-025-00510-4)
Supplement: Supplementary file 6 — Source data Fig. 4 [file 44318_2025_510_MOESM6_ESM.zip › Figure 4/Figure 4B/Figure 4B.xlsx]

## Sheet: Simple Model -RBN
Time	RT - Experiment	RT1 - Model	RT2 - Model	RT3 - Model	RT4 - Model	RT5 - Model	RT6 - Model	RT7 - Model	RT8 - Model	RT9 - Model	RT10 - Model	RT11 - Model	RT12 - Model	RT13 - Model	RT14 - Model	RT15 - Model	RT16 - Model	RT17 - Model	RT18 - Model	RT19 - Model	RT20 - Model	RT21 - Model	RT22 - Model	RT23 - Model	RT24 - Model	RT25 - Model	RT26 - Model	RT27 - Model	RT28 - Model	RT29 - Model	RT30 - Model	RT31 - Model	RT32 - Model	RT33 - Model	RT34 - Model	RT35 - Model	RT36 - Model	RT37 - Model	RT38 - Model	RT39 - Model	RT40 - Model	RT41 - Model	RT42 - Model	RT43 - Model	RT44 - Model	RT45 - Model	RT46 - Model	RT47 - Model	RT48 - Model
0.01	1.43873	0.975555	0.968095	1.03213	0.501601	0.479563	0.0634029	0.643135	0.648291	1.23636	1.23521	0.0495544	1.57826	1.56811	1.56685	1.98029	1.11596	1.09612	1.98232	1.04901	0.961386	1.05342	1.00091	0.661452	0.635187	0.642228	4.05658e-59	1.882e-59	1.92583	3.34224e-25	1.92874	3.56849e-25	4.38859e-25	4.09397e-25	2.46195	2.46195	4.15616e-25	2.47198	2.47198	2.47492	2.47492	2.48078	2.48078	8.78278e-21	1.00669e-20	1.08583e-20	9.48603e-21	0.014418	0.0138949
0.02	1.53963	1.9313	1.91654	2.04329	0.997941	0.954088	0.126389	1.28136	1.29162	2.45563	2.45332	0.0987818	3.13036	3.11031	3.10781	3.92014	2.20561	2.16638	3.92417	2.07734	1.90009	2.08604	1.98204	1.3073	1.26453	1.27853	8.06777e-59	3.74284e-59	3.81008	6.64755e-25	3.81585	7.09751e-25	8.72851e-25	8.14257e-25	4.86383	4.86383	8.26628e-25	4.88357	4.88357	4.88937	4.88937	4.90096	4.90096	1.74699e-20	2.00241e-20	2.15978e-20	1.88681e-20	0.0286953	0.0276539
0.03	1.64054	2.86766	2.84576	3.03393	1.48908	1.42363	0.188961	1.91473	1.93002	3.65805	3.65456	0.147684	4.65676	4.62703	4.62333	5.82038	3.26958	3.21139	5.82637	3.08539	2.81667	3.09827	2.94378	1.93792	1.88807	1.90896	1.20349e-58	5.58317e-59	5.65367	9.9165e-25	5.66226	1.05877e-24	1.30205e-24	1.21465e-24	7.2071	7.2071	1.2331e-24	7.23625	7.23625	7.24482	7.24482	7.26202	7.26202	2.60628e-20	2.98731e-20	3.22203e-20	2.81479e-20	0.0428333	0.0412785
0.04	1.74144	3.78504	3.75614	4.00448	1.97506	1.88824	0.251123	2.54326	2.56354	4.84385	4.83919	0.196265	6.15787	6.1187	6.11381	7.68182	4.30847	4.23177	7.68974	4.07358	3.71163	4.0905	3.88652	2.55367	2.50588	2.53358	1.59595e-58	7.40368e-59	7.45748	1.31496e-24	7.46887	1.40395e-24	1.72653e-24	1.61064e-24	9.49318	9.49318	1.63511e-24	9.53143	9.53143	9.5427	9.5427	9.56538	9.56538	3.45629e-20	3.96157e-20	4.27276e-20	3.73268e-20	0.0568336	0.0547701
0.05	1.84235	4.68383	4.6481	4.95537	2.45595	2.34798	0.312876	3.167	3.19221	6.01329	6.00744	0.244525	7.63413	7.58573	7.57969	9.50527	5.32289	5.2281	9.51508	5.04228	4.5855	5.06314	4.81062	3.15492	3.11801	3.15245	1.9843e-58	9.20508e-59	9.22241	1.63475e-24	9.23653	1.74537e-24	2.14637e-24	2.0023e-24	11.7235	11.7235	2.03273e-24	11.7705	11.7705	11.7844	11.7844	11.8124	11.8124	4.29716e-20	4.92534e-20	5.31214e-20	4.64064e-20	0.0706978	0.0681304
0.06	1.94325	5.56444	5.52201	5.887	2.93181	2.80289	0.374225	3.78599	3.81608	7.16659	7.15954	0.292467	9.08596	9.02855	9.02139	11.2915	6.31343	6.20096	11.3032	5.99188	5.43879	6.01656	5.71646	3.742	3.7245	3.7656	2.3687e-58	1.09881e-58	10.9493	1.95108e-24	10.9661	2.08308e-24	2.56163e-24	2.3897e-24	13.8993	13.8993	2.42602e-24	13.9549	13.9549	13.9713	13.9713	14.0046	14.0046	5.12903e-20	5.87878e-20	6.34034e-20	5.53882e-20	0.0844274	0.0813607
0.07	2.04416	6.42724	6.37826	6.79979	3.40268	3.25303	0.435171	4.40026	4.43518	8.30399	8.29573	0.340093	10.5138	10.4476	10.4393	13.0413	7.28065	7.15091	13.0548	6.92276	6.27198	6.95115	6.6044	4.31525	4.32542	4.37311	2.74931e-58	1.27535e-58	12.639	2.26399e-24	12.6585	2.41714e-24	2.9724e-24	2.7729e-24	16.022	16.022	2.81505e-24	16.0858	16.0858	16.1047	16.1047	16.1431	16.1431	5.95204e-20	6.82207e-20	7.35755e-20	6.42738e-20	0.0980238	0.0944624
0.08	2.14506	7.27261	7.21722	7.69414	3.86862	3.69844	0.495718	5.00986	5.04954	9.42572	9.41625	0.387407	11.9179	11.8432	11.8338	14.7554	8.2251	8.07849	14.7707	7.83529	7.08556	7.86728	7.47479	4.87502	4.92082	4.97503	3.12629e-58	1.4502e-58	14.2923	2.57354e-24	14.3144	2.74761e-24	3.37874e-24	3.15198e-24	18.0929	18.0929	3.19989e-24	18.1647	18.1647	18.186	18.186	18.2294	18.2294	6.76633e-20	7.75534e-20	8.36393e-20	7.30647e-20	0.111489	0.107437
0.09	2.24597	8.10093	8.03925	8.57042	4.32968	4.13919	0.555869	5.61481	5.65921	10.532	10.5213	0.434409	13.2989	13.2158	13.2054	16.4346	9.14735	8.98424	16.4516	8.72983	7.87999	8.76531	8.32798	5.42161	5.51076	5.57141	3.49981e-58	1.62343e-58	15.91	2.87979e-24	15.9347	3.07456e-24	3.78074e-24	3.527e-24	20.1132	20.1132	3.58061e-24	20.1927	20.1927	20.2163	20.2163	20.2646	20.2646	7.57204e-20	8.67878e-20	9.35966e-20	8.17624e-20	0.124823	0.120286
0.1	2.34687	8.91254	8.84472	9.42902	4.78592	4.57532	0.615626	6.21516	6.26422	11.623	11.6111	0.481103	14.657	14.5657	14.5543	18.0795	10.0479	9.86868	18.0982	9.60673	8.65574	9.64561	9.1643	5.95535	6.09527	6.16229	3.87002e-58	1.79514e-58	17.493	3.1828e-24	17.5202	3.39803e-24	4.17845e-24	3.89803e-24	22.0842	22.0842	3.95729e-24	22.1712	22.1712	22.197	22.197	22.25	22.25	8.36931e-20	9.59253e-20	1.03449e-19	9.03685e-20	0.138029	0.133011
0.11	2.44778	9.7078	9.63397	10.2703	5.23738	5.00688	0.674992	6.81094	6.86461	12.6991	12.6859	0.52749	15.9927	15.8934	15.881	19.6909	10.9273	10.7323	19.7113	10.4664	9.41325	10.5085	9.9841	6.47654	6.67442	6.74775	4.2371e-58	1.96538e-58	19.0419	3.48262e-24	19.0716	3.71809e-24	4.57196e-24	4.26514e-24	24.007	24.007	4.32999e-24	24.1012	24.1012	24.1292	24.1292	24.1869	24.1869	9.15827e-20	1.04967e-19	1.13199e-19	9.88843e-20	0.151108	0.145613
0.12	2.54868	10.4871	10.4073	11.0947	5.68412	5.43392	0.733971	7.40218	7.46042	13.7603	13.7459	0.573573	17.3064	17.1993	17.1858	21.2694	11.786	11.5757	21.2915	11.309	10.153	11.3544	10.7877	6.98549	7.24826	7.32782	4.60122e-58	2.13426e-58	20.5575	3.77931e-24	20.5898	4.0348e-24	4.96133e-24	4.6284e-24	25.8829	25.8829	4.69877e-24	25.984	25.984	26.0142	26.0142	26.0764	26.0764	9.93907e-20	1.13916e-19	1.22847e-19	1.07311e-19	0.16406	0.158093
0.13	2.64959	11.2506	11.1652	11.9025	6.1262	5.8565	0.792564	7.98893	8.05168	14.807	14.7914	0.619354	18.5983	18.4836	18.4692	22.8158	12.6246	12.3992	22.8395	12.1351	10.8753	12.1836	11.5754	7.48249	7.81683	7.90256	4.96255e-58	2.30183e-58	22.0407	4.07291e-24	22.0753	4.34822e-24	5.34665e-24	4.98787e-24	27.7129	27.7129	5.06371e-24	27.8207	27.8207	27.853	27.853	27.9196	27.9196	1.07118e-19	1.22772e-19	1.32395e-19	1.15651e-19	0.176889	0.170453
0.14	2.75049	11.9989	11.9078	12.694	6.56365	6.27464	0.850775	8.57122	8.63843	15.8393	15.8224	0.664835	19.8689	19.7468	19.7315	24.3307	13.4435	13.2034	24.3559	12.9449	11.5807	12.9964	12.3476	7.96783	8.38019	8.47202	5.32126e-58	2.4682e-58	23.492	4.3635e-24	23.529	4.65841e-24	5.72798e-24	5.34363e-24	29.4982	29.4982	5.42488e-24	29.6125	29.6125	29.6467	29.6467	29.7177	29.7177	1.14767e-19	1.31538e-19	1.41845e-19	1.23906e-19	0.189594	0.182695
0.15	2.8514	12.7322	12.6355	13.4697	6.99654	6.68842	0.908607	9.14909	9.2207	16.8574	16.8393	0.710018	21.1185	20.9892	20.973	25.8147	14.2432	13.9887	25.8415	13.7387	12.2695	13.7931	13.1045	8.44178	8.93839	9.03625	5.67753e-58	2.63343e-58	24.9121	4.65112e-24	24.9515	4.96542e-24	6.1054e-24	5.69573e-24	31.2398	31.2398	5.78235e-24	31.3605	31.3605	31.3966	31.3966	31.4717	31.4717	1.22338e-19	1.40215e-19	1.51199e-19	1.32076e-19	0.202178	0.194819
0.16	2.9523	13.4507	13.3487	14.2298	7.42491	7.09787	0.966062	9.72256	9.79854	17.8616	17.8422	0.754906	22.3475	22.2112	22.194	27.2685	15.0242	14.7556	27.2969	14.5169	12.9422	14.5741	13.8465	8.90461	9.49148	9.5953	6.03154e-58	2.79762e-58	26.3019	4.93582e-24	26.3436	5.26931e-24	6.47897e-24	6.04425e-24	32.9389	32.9389	6.13618e-24	33.0656	33.0656	33.1036	33.1036	33.1829	33.1829	1.29833e-19	1.48804e-19	1.60459e-19	1.40163e-19	0.214641	0.206827
0.17	3.05321	14.1549	14.0476	14.9747	7.84881	7.50304	1.02314	10.2917	10.372	18.8521	18.8314	0.799501	23.5563	23.4131	23.395	28.6927	15.7868	15.5046	28.7226	15.2798	13.5991	15.3397	14.5738	9.35661	10.0395	10.1492	6.38347e-58	2.96084e-58	27.6619	5.21766e-24	27.7059	5.57015e-24	6.84877e-24	6.38926e-24	34.5965	34.5965	6.48643e-24	34.729	34.729	34.7688	34.7688	34.8521	34.8521	1.37254e-19	1.57308e-19	1.69625e-19	1.48169e-19	0.226986	0.218721
0.18	3.15411	14.845	14.7325	15.7047	8.26828	7.90398	1.07985	10.8565	10.941	19.8289	19.807	0.843804	24.7451	24.5952	24.5763	30.088	16.5316	16.236	30.1193	16.0276	14.2406	16.0902	15.2867	9.79802	10.5825	10.6981	6.7335e-58	3.12319e-58	28.9929	5.49671e-24	29.0391	5.86799e-24	7.21487e-24	6.73082e-24	36.2136	36.2136	6.83319e-24	36.3517	36.3517	36.3932	36.3932	36.4804	36.4804	1.446e-19	1.65727e-19	1.787e-19	1.56095e-19	0.239213	0.230501
0.19	3.25502	15.5213	15.4038	16.4201	8.68339	8.30073	1.13619	11.417	11.5057	20.7924	20.7692	0.887819	25.9143	25.7579	25.7381	31.4548	17.2589	16.9502	31.4876	16.7608	14.8671	16.8259	15.9856	10.2291	11.1206	11.2419	7.08182e-58	3.28475e-58	30.2953	5.773e-24	30.3438	6.16288e-24	7.57735e-24	7.06899e-24	37.7911	37.7911	7.17651e-24	37.9347	37.9347	37.9779	37.9779	38.0688	38.0688	1.51874e-19	1.74063e-19	1.87686e-19	1.63943e-19	0.251324	0.242169
0.2	3.35592	16.1842	16.0616	17.1212	9.09417	8.69334	1.19217	11.9732	12.0662	21.7428	21.7183	0.931547	27.0643	26.9014	26.8809	32.7939	17.9693	17.6477	32.8281	17.4795	15.4789	17.5471	16.6706	10.6501	11.6537	11.7807	7.4286e-58	3.4456e-58	31.57	6.04659e-24	31.6206	6.45489e-24	7.93626e-24	7.40384e-24	39.33	39.33	7.51646e-24	39.4788	39.4788	39.5237	39.5237	39.6183	39.6183	1.59078e-19	1.82318e-19	1.96583e-19	1.71713e-19	0.26332	0.253726
0.21	3.45683	16.8338	16.7064	17.8083	9.50067	9.08186	1.24778	12.5253	12.6223	22.6801	22.6544	0.97499	28.1953	28.0263	28.0049	34.1057	18.663	18.329	34.1413	18.184	16.0765	18.2541	17.3422	11.0613	12.1819	12.3146	7.77405e-58	3.60584e-58	32.8175	6.31754e-24	32.8702	6.74407e-24	8.29169e-24	7.73545e-24	40.8313	40.8313	7.85311e-24	40.9852	40.9852	41.0316	41.0316	41.1298	41.1298	1.66211e-19	1.90493e-19	2.05394e-19	1.79408e-19	0.275202	0.265173
0.22	3.55773	17.4705	17.3384	18.4818	9.90294	9.46633	1.30304	13.0731	13.1743	23.6047	23.5776	1.01815	29.3077	29.1326	29.1105	35.3909	19.3406	18.9943	35.4278	18.8747	16.66	18.9471	18.0005	11.4628	12.7054	12.8436	8.11834e-58	3.76555e-58	34.0384	6.5859e-24	34.0932	7.03047e-24	8.64369e-24	8.06386e-24	42.2959	42.2959	8.18653e-24	42.4546	42.4546	42.5026	42.5026	42.6043	42.6043	1.73277e-19	1.98589e-19	2.1412e-19	1.87029e-19	0.286972	0.276512
0.23	3.65864	18.0946	17.9578	19.1419	10.301	9.84679	1.35793	13.6168	13.722	24.5167	24.4883	1.06103	30.4018	30.2208	30.1979	36.65	20.0023	19.644	36.6882	19.5518	17.23	19.6264	18.6458	11.855	13.224	13.3678	8.46167e-58	3.92482e-58	35.2332	6.85173e-24	35.2901	7.31417e-24	8.99235e-24	8.38915e-24	43.7247	43.7247	8.51677e-24	43.8881	43.8881	43.9375	43.9375	44.0426	44.0426	1.80275e-19	2.06609e-19	2.22763e-19	1.94577e-19	0.298632	0.287744
0.24	3.75954	18.7063	18.5649	19.7889	10.695	10.2233	1.41247	14.1564	14.2655	25.4162	25.3866	1.10363	31.4779	31.2912	31.2675	37.8835	20.6486	20.2786	37.9229	20.2156	17.7866	20.2924	19.2784	12.2381	13.7379	13.8872	8.80423e-58	4.08374e-58	36.4027	7.11507e-24	36.4615	7.5952e-24	9.33773e-24	8.71139e-24	45.1185	45.1185	8.84391e-24	45.2864	45.2864	45.3372	45.3372	45.4456	45.4456	1.87208e-19	2.14553e-19	2.31325e-19	2.02054e-19	0.310181	0.29887
0.25	3.86045	19.3059	19.1601	20.423	11.0848	10.5959	1.46666	14.6919	14.805	26.3035	26.2726	1.14596	32.5363	32.344	32.3196	39.0919	21.2798	20.8984	39.1326	20.8663	18.3303	20.9453	19.8985	12.6122	14.2472	14.4018	9.14623e-58	4.24242e-58	37.5472	7.37598e-24	37.6081	7.87364e-24	9.6799e-24	9.03063e-24	46.4782	46.4782	9.16801e-24	46.6504	46.6504	46.7026	46.7026	46.8142	46.8142	1.94076e-19	2.22423e-19	2.39806e-19	2.0946e-19	0.321622	0.309892
0.26	3.96135	19.8936	19.7434	21.0446	11.4706	10.9646	1.5205	15.2233	15.3403	27.1787	27.1465	1.18801	33.5773	33.3795	33.3545	40.2758	21.8963	21.5038	40.3178	21.5043	18.8613	21.5852	20.5064	12.9776	14.7518	14.9117	9.48784e-58	4.40092e-58	38.6675	7.63451e-24	38.7303	8.14952e-24	1.00189e-23	9.34694e-24	47.8046	47.8046	9.48914e-24	47.981	47.981	48.0345	48.0345	48.1493	48.1493	2.00881e-19	2.3022e-19	2.48208e-19	2.16798e-19	0.332956	0.32081
0.27	4.06226	20.4697	20.3152	21.6539	11.8524	11.3295	1.57399	15.7508	15.8716	28.042	28.0086	1.22979	34.6012	34.3981	34.3724	41.4357	22.4985	22.0951	41.4789	22.1297	19.38	22.2126	21.1024	13.3346	15.2518	15.417	9.82929e-58	4.55936e-58	39.764	7.89071e-24	39.8287	8.42291e-24	1.03549e-23	9.66039e-24	49.0986	49.0986	9.80736e-24	49.279	49.279	49.3338	49.3338	49.4516	49.4516	2.07624e-19	2.37947e-19	2.56534e-19	2.24069e-19	0.344184	0.331626
0.28	4.16316	21.0345	20.8758	22.2512	12.2303	11.6905	1.62714	16.2742	16.3988	28.8936	28.8589	1.2713	35.6083	35.4001	35.3736	42.572	23.0867	22.6726	42.6164	22.7428	19.8866	22.8277	21.6865	13.6832	15.7472	15.9177	1.01708e-57	4.71783e-58	40.8373	8.14464e-24	40.9039	8.69387e-24	1.06878e-23	9.97103e-24	50.3609	50.3609	1.01227e-23	50.5452	50.5452	50.6012	50.6012	50.7219	50.7219	2.14306e-19	2.45603e-19	2.64784e-19	2.31274e-19	0.355308	0.342341
0.29	4.26407	21.5881	21.4253	22.8367	12.6042	12.0479	1.67994	16.7937	16.922	29.7337	29.6977	1.31255	36.5989	36.3856	36.3585	43.6853	23.6612	23.2366	43.7309	23.3439	20.3814	23.4306	22.2592	14.0237	16.2381	16.4138	1.05125e-57	4.87642e-58	41.8878	8.39634e-24	41.9563	8.96244e-24	1.10178e-23	1.02789e-23	51.5924	51.5924	1.04353e-23	51.7803	51.7803	51.8375	51.8375	51.9611	51.9611	2.20929e-19	2.53192e-19	2.72961e-19	2.38414e-19	0.366328	0.352956
0.3	4.36497	22.1309	21.9641	23.4107	12.9742	12.4015	1.73241	17.3092	17.4413	30.5624	30.5251	1.35352	37.5732	37.355	37.3273	44.7761	24.2224	23.7876	44.8227	23.9332	20.8647	24.0217	22.8206	14.3563	16.7246	16.9054	1.08546e-57	5.03522e-58	42.9161	8.64586e-24	42.9864	9.22868e-24	1.1345e-23	1.05842e-23	52.7936	52.7936	1.07452e-23	52.9851	52.9851	53.0434	53.0434	53.1698	53.1698	2.27493e-19	2.60713e-19	2.81065e-19	2.45491e-19	0.377245	0.363472
0.31	4.46588	22.663	22.4922	23.9734	13.3405	12.7515	1.78454	17.8208	17.9566	31.3798	31.3412	1.39424	38.5315	38.3086	38.2802	45.8447	24.7705	24.3258	45.8925	24.5109	21.3368	24.6011	23.371	14.6813	17.2067	17.3925	1.11974e-57	5.19434e-58	43.9227	8.89326e-24	43.9948	9.49265e-24	1.16693e-23	1.08868e-23	53.9655	53.9655	1.10524e-23	54.1603	54.1603	54.2198	54.2198	54.3488	54.3488	2.34001e-19	2.68169e-19	2.89098e-19	2.52506e-19	0.388062	0.373891
0.32	4.56678	23.1846	23.0101	24.525	13.7029	13.0978	1.83634	18.3286	18.468	32.1862	32.1464	1.43469	39.4742	39.2466	39.2176	46.8917	25.306	24.8515	46.9405	25.0773	21.798	25.1692	23.9105	14.9987	17.6843	17.8751	1.1541e-57	5.35388e-58	44.908	9.13859e-24	44.9818	9.75439e-24	1.19908e-23	1.11868e-23	55.1087	55.1087	1.1357e-23	55.3068	55.3068	55.3673	55.3673	55.4989	55.4989	2.40452e-19	2.75561e-19	2.97062e-19	2.5946e-19	0.398778	0.384213
0.33	4.66769	23.6961	23.5178	25.0659	14.0616	13.4406	1.8878	18.8326	18.9756	32.9817	32.9406	1.47488	40.4013	40.1692	40.1397	47.9175	25.829	25.365	47.9674	25.6326	22.2485	25.7261	24.4395	15.3087	18.1577	18.3534	1.18857e-57	5.51393e-58	45.8726	9.38189e-24	45.9481	1.0014e-23	1.23097e-23	1.14844e-23	56.2239	56.2239	1.16591e-23	56.4251	56.4251	56.4866	56.4866	56.6207	56.6207	2.46849e-19	2.8289e-19	3.04957e-19	2.66355e-19	0.409396	0.39444
0.34	4.76859	24.1976	24.0155	25.5962	14.4165	13.7798	1.93894	19.3327	19.4792	33.7665	33.7241	1.51481	41.3133	41.0768	41.0467	48.9225	26.34	25.8667	48.9734	26.1771	22.6885	26.2721	24.958	15.6116	18.6267	18.8274	1.22317e-57	5.6746e-58	46.8168	9.62322e-24	46.8941	1.02714e-23	1.2626e-23	1.17795e-23	57.3118	57.3118	1.19587e-23	57.5159	57.5159	57.5784	57.5784	57.715	57.715	2.53192e-19	2.90157e-19	3.12787e-19	2.73192e-19	0.419916	0.404573
0.35	4.8695	24.6893	24.5036	26.1161	14.7679	14.1155	1.98974	19.8291	19.9791	34.5407	34.497	1.55449	42.2104	41.9696	41.9389	49.9072	26.8391	26.3567	49.9591	26.7108	23.1184	26.8073	25.4664	15.9076	19.0915	19.297	1.25792e-57	5.83599e-58	47.7412	9.86262e-24	47.8201	1.05268e-23	1.29398e-23	1.20722e-23	58.373	58.373	1.22559e-23	58.58	58.58	58.6434	58.6434	58.7824	58.7824	2.59483e-19	2.97365e-19	3.20551e-19	2.79972e-19	0.43034	0.414613
0.36	4.9704	25.1714	24.9822	26.6259	15.1155	14.4477	2.04023	20.3217	20.4752	35.3045	35.2595	1.59391	43.0928	42.8479	42.8166	50.872	27.3268	26.8355	50.9248	27.2342	23.5384	27.332	25.9647	16.1966	19.5521	19.7624	1.29285e-57	5.9982e-58	48.6462	1.01001e-23	48.7267	1.07802e-23	1.3251e-23	1.23626e-23	59.4083	59.4083	1.25507e-23	59.618	59.618	59.6823	59.6823	59.8235	59.8235	2.65723e-19	3.04513e-19	3.28252e-19	2.86697e-19	0.440669	0.424561
0.37	5.07131	25.6442	25.4515	27.1258	15.4597	14.7765	2.09039	20.8106	20.9676	36.0579	36.0117	1.63309	43.9608	43.7118	43.68	51.8172	27.8032	27.3032	51.8711	27.7472	23.9487	27.8465	26.4533	16.4791	20.0086	20.2235	1.32797e-57	6.16135e-58	49.5322	1.03358e-23	49.6143	1.10316e-23	1.35599e-23	1.26508e-23	60.4182	60.4182	1.28433e-23	60.6305	60.6305	60.6956	60.6956	60.8391	60.8391	2.71913e-19	3.11605e-19	3.3589e-19	2.93367e-19	0.450903	0.434418
0.38	5.17221	26.1079	25.9118	27.616	15.8002	15.1019	2.14024	21.2958	21.4562	36.8013	36.7537	1.67201	44.8145	44.5616	44.5294	52.7434	28.2686	27.7601	52.7982	28.2503	24.3496	28.3509	26.9323	16.755	20.4609	20.6805	1.3633e-57	6.32554e-58	50.3996	1.05698e-23	50.4833	1.12811e-23	1.38663e-23	1.29368e-23	61.4033	61.4033	1.31336e-23	61.6181	61.6181	61.6841	61.6841	61.8296	61.8296	2.78054e-19	3.1864e-19	3.43468e-19	2.99984e-19	0.461044	0.444185
0.39	5.27312	26.5625	26.3631	28.0967	16.1373	15.4239	2.18977	21.7774	21.9411	37.5346	37.4858	1.71068	45.6544	45.3977	45.3649	53.6509	28.7233	28.2065	53.7065	28.7435	24.7412	28.8453	27.4019	17.0246	20.9091	21.1333	1.39888e-57	6.49087e-58	51.2489	1.08019e-23	51.3341	1.15288e-23	1.41705e-23	1.32206e-23	62.3644	62.3644	1.34217e-23	62.5815	62.5815	62.6482	62.6482	62.7959	62.7959	2.84147e-19	3.2562e-19	3.50986e-19	3.06549e-19	0.471093	0.453863
0.4	5.37402	27.0084	26.8057	28.5681	16.4709	15.7427	2.23898	22.2554	22.4224	38.2582	38.2081	1.74911	46.4805	46.2201	46.1868	54.54	29.1675	28.6426	54.5965	29.2271	25.1238	29.3301	27.8623	17.288	21.3532	21.5821	1.43473e-57	6.65746e-58	52.0804	1.10324e-23	52.1672	1.17746e-23	1.44725e-23	1.35023e-23	63.3019	63.3019	1.37077e-23	63.5212	63.5212	63.5887	63.5887	63.7383	63.7383	2.90193e-19	3.32547e-19	3.58447e-19	3.13064e-19	0.481051	0.463454
0.41	5.47493	27.4457	27.2398	29.0304	16.801	16.0581	2.28788	22.7297	22.9	38.972	38.9207	1.7873	47.2931	47.0291	46.9953	55.4112	29.6016	29.0687	55.4686	29.7012	25.4976	29.8055	28.3137	17.5454	21.7934	22.0268	1.47087e-57	6.82543e-58	52.8946	1.12613e-23	52.9829	1.20187e-23	1.47722e-23	1.37821e-23	64.2164	64.2164	1.39917e-23	64.4378	64.4378	64.506	64.506	64.6576	64.6576	2.96194e-19	3.39422e-19	3.65851e-19	3.19529e-19	0.49092	0.472958
0.42	5.57583	27.8746	27.6655	29.4838	17.1278	16.3704	2.33648	23.2005	23.374	39.6763	39.6237	1.82524	48.0925	47.825	47.7907	56.2648	30.0257	29.485	56.323	30.1661	25.8629	30.2715	28.7563	17.7969	22.2296	22.4674	1.50732e-57	6.99489e-58	53.6919	1.14885e-23	53.7816	1.22611e-23	1.50699e-23	1.40598e-23	65.1085	65.1085	1.42737e-23	65.3319	65.3319	65.4008	65.4008	65.5542	65.5542	3.02151e-19	3.46245e-19	3.732e-19	3.25946e-19	0.500699	0.482376
0.43	5.67674	28.2952	28.0831	29.9284	17.4512	16.6794	2.38476	23.6677	23.8444	40.3712	40.3173	1.86294	48.8788	48.6079	48.5732	57.1012	30.4401	29.8918	57.1603	30.6219	26.2198	30.7284	29.1902	18.0427	22.6618	22.9041	1.54411e-57	7.16595e-58	54.4725	1.17142e-23	54.5636	1.25018e-23	1.53655e-23	1.43356e-23	65.9787	65.9787	1.45537e-23	66.2041	66.2041	66.2736	66.2736	66.4288	66.4288	3.08064e-19	3.53019e-19	3.80494e-19	3.32316e-19	0.510391	0.49171
0.44	5.77764	28.7078	28.4927	30.3646	17.7713	16.9852	2.43274	24.1315	24.3113	41.0568	41.0017	1.90041	49.6523	49.3782	49.343	57.9207	30.8451	30.2893	57.9806	31.0689	26.5686	31.1764	29.6156	18.2828	23.0902	23.3368	1.58126e-57	7.33874e-58	55.237	1.19384e-23	55.3295	1.27409e-23	1.56591e-23	1.46096e-23	66.8276	66.8276	1.48318e-23	67.0548	67.0548	67.1249	67.1249	67.2818	67.2818	3.13935e-19	3.59744e-19	3.87737e-19	3.3864e-19	0.519996	0.50096
0.45	5.87855	29.1125	28.8945	30.7924	18.0882	17.2879	2.48043	24.5917	24.7747	41.7332	41.6769	1.93763	50.4133	50.1359	50.1004	58.7238	31.2407	30.6777	58.7844	31.5071	26.9094	31.6156	30.0327	18.5175	23.5147	23.7657	1.6188e-57	7.51338e-58	55.9855	1.21612e-23	56.0794	1.29784e-23	1.59508e-23	1.48818e-23	67.6557	67.6557	1.51081e-23	67.8846	67.8846	67.9553	67.9553	68.1138	68.1138	3.19765e-19	3.66422e-19	3.94928e-19	3.4492e-19	0.529516	0.510128
0.46	5.97945	29.5096	29.2886	31.212	18.4018	17.5875	2.52781	25.0485	25.2346	42.4006	42.3431	1.97463	51.1618	50.8814	50.8454	59.5107	31.6274	31.0573	59.572	31.9369	27.2424	32.0462	30.4417	18.7468	23.9354	24.1906	1.65677e-57	7.68999e-58	56.7186	1.23825e-23	56.8138	1.32145e-23	1.62406e-23	1.51522e-23	68.4635	68.4635	1.53827e-23	68.694	68.694	68.7653	68.7653	68.9254	68.9254	3.25554e-19	3.73053e-19	4.02069e-19	3.51155e-19	0.538951	0.519214
0.47	6.08036	29.899	29.6752	31.6237	18.7121	17.884	2.57489	25.5019	25.691	43.0592	43.0004	2.01139	51.8982	51.6147	51.5784	60.2817	32.0053	31.4281	60.3438	32.3582	27.5678	32.4685	30.8426	18.9709	24.3523	24.6118	1.69517e-57	7.8687e-58	57.4365	1.26025e-23	57.533	1.3449e-23	1.65285e-23	1.5421e-23	69.2515	69.2515	1.56555e-23	69.4835	69.4835	69.5553	69.5553	69.7169	69.7169	3.31305e-19	3.7964e-19	4.09162e-19	3.57349e-19	0.548302	0.528219
0.48	6.18126	30.2811	30.0545	32.0275	19.0193	18.1775	2.62168	25.9519	26.144	43.709	43.649	2.04792	52.6226	52.3362	52.2995	61.0372	32.3745	31.7906	61.1001	32.7714	27.8859	32.8825	31.2358	19.19	24.7654	25.0292	1.73405e-57	8.04964e-58	58.1396	1.28211e-23	58.2374	1.36821e-23	1.68148e-23	1.56881e-23	70.0202	70.0202	1.59266e-23	70.2536	70.2536	70.3259	70.3259	70.4889	70.4889	3.37018e-19	3.86184e-19	4.16207e-19	3.63501e-19	0.557571	0.537145
0.49	6.28217	30.6559	30.4267	32.4236	19.3234	18.468	2.66817	26.3984	26.5936	44.3502	44.289	2.08422	53.3353	53.0461	53.0089	61.7776	32.7354	32.1448	61.8411	33.1765	28.1967	33.2885	31.6213	19.4041	25.1749	25.4428	1.77343e-57	8.23294e-58	58.8282	1.30385e-23	58.9273	1.39139e-23	1.70993e-23	1.59536e-23	70.77	70.77	1.61962e-23	71.0048	71.0048	71.0775	71.0775	71.2419	71.2419	3.42693e-19	3.92684e-19	4.23206e-19	3.69613e-19	0.566758	0.545991
0.5	6.38307	31.0237	30.7918	32.8123	19.6244	18.7556	2.71438	26.8417	27.0398	44.9829	44.9205	2.12029	54.0363	53.7444	53.7069	62.503	33.0881	32.491	62.5672	33.5738	28.5005	33.6866	31.9993	19.6133	25.5807	25.8527	1.81334e-57	8.41874e-58	59.5027	1.32546e-23	59.603	1.41443e-23	1.73822e-23	1.62175e-23	71.5015	71.5015	1.64641e-23	71.7374	71.7374	71.8106	71.8106	71.9764	71.9764	3.48333e-19	3.99143e-19	4.30161e-19	3.75685e-19	0.575864	0.55476
0.51	6.48398	31.3846	31.15	33.1936	19.9223	19.0402	2.76029	27.2816	27.4826	45.6072	45.5436	2.15614	54.726	54.4314	54.3936	63.2139	33.4328	32.8294	63.2788	33.9634	28.7974	34.0769	32.3699	19.8178	25.9829	26.2589	1.85381e-57	8.60718e-58	60.1633	1.34696e-23	60.2648	1.43735e-23	1.76635e-23	1.648e-23	72.215	72.215	1.67306e-23	72.4521	72.4521	72.5257	72.5257	72.6927	72.6927	3.53937e-19	4.05563e-19	4.37072e-19	3.8172e-19	0.584891	0.563453
0.52	6.58488	31.7386	31.5015	33.5678	20.2172	19.3219	2.80592	27.7183	27.9221	46.2233	46.1584	2.19176	55.4045	55.1074	55.0692	63.9106	33.7698	33.16	63.9761	34.3454	29.0876	34.4597	32.7333	20.0178	26.3814	26.6615	1.89486e-57	8.7984e-58	60.8103	1.36833e-23	60.913	1.46014e-23	1.79432e-23	1.67411e-23	72.911	72.911	1.69957e-23	73.1492	73.1492	73.2232	73.2232	73.3914	73.3914	3.59508e-19	4.11943e-19	4.4394e-19	3.87718e-19	0.593839	0.572069
0.53	6.68579	32.0861	31.8465	33.9349	20.5091	19.6007	2.85127	28.1516	28.3583	46.8312	46.7652	2.22716	56.072	55.7724	55.7339	64.5932	34.0991	33.4833	64.6594	34.7201	29.3712	34.835	33.0897	20.2132	26.7764	27.0604	1.93654e-57	8.99255e-58	61.4442	1.3896e-23	61.548	1.48281e-23	1.82215e-23	1.70008e-23	73.5899	73.5899	1.72593e-23	73.8291	73.8291	73.9035	73.9035	74.0728	74.0728	3.65046e-19	4.18285e-19	4.50768e-19	3.9368e-19	0.602709	0.58061
0.54	6.78669	32.427	32.185	34.2952	20.798	19.8767	2.89634	28.5818	28.7913	47.4311	47.3639	2.26234	56.7288	56.4267	56.3878	65.2622	34.421	33.7992	65.3289	35.0875	29.6485	35.203	33.4391	20.4042	27.1679	27.4558	1.97886e-57	9.18977e-58	62.065	1.41076e-23	62.17	1.50536e-23	1.84983e-23	1.72592e-23	74.2522	74.2522	1.75216e-23	74.4923	74.4923	74.567	74.567	74.7374	74.7374	3.70551e-19	4.2459e-19	4.57556e-19	3.99607e-19	0.611502	0.589077
0.55	6.8876	32.7616	32.5171	34.6487	21.084	20.1499	2.94112	29.0087	29.221	48.0231	47.9547	2.2973	57.3748	57.0705	57.0313	65.9178	34.7357	34.108	65.9851	35.4478	29.9195	35.5639	33.7818	20.591	27.5559	27.8477	2.02188e-57	9.39023e-58	62.6732	1.43182e-23	62.7793	1.52781e-23	1.87738e-23	1.75163e-23	74.8983	74.8983	1.77826e-23	75.1391	75.1391	75.2142	75.2142	75.3856	75.3856	3.76026e-19	4.3086e-19	4.64305e-19	4.05501e-19	0.62022	0.597471
0.56	6.9885	33.09	32.8432	34.9956	21.3671	20.4204	2.98563	29.4324	29.6474	48.6074	48.5378	2.33205	58.0105	57.7039	57.6644	66.5602	35.0433	34.4099	66.6281	35.8011	30.1845	35.9178	34.1178	20.7736	27.9404	28.2361	2.0656e-57	9.59407e-58	63.2691	1.45278e-23	63.3763	1.55015e-23	1.9048e-23	1.77722e-23	75.5284	75.5284	1.80423e-23	75.7701	75.7701	75.8454	75.8454	76.0178	76.0178	3.81471e-19	4.37095e-19	4.71016e-19	4.11362e-19	0.628862	0.605792
0.57	7.08941	33.4123	33.1632	35.3361	21.6474	20.6881	3.02987	29.8529	30.0707	49.1839	49.1132	2.36658	58.6358	58.3271	58.2873	67.1898	35.344	34.7051	67.2583	36.1476	30.4435	36.2649	34.4473	20.9521	28.3215	28.621	2.11009e-57	9.80146e-58	63.8528	1.47365e-23	63.9611	1.57239e-23	1.93209e-23	1.80269e-23	76.1432	76.1432	1.83009e-23	76.3855	76.3855	76.4611	76.4611	76.6344	76.6344	3.86886e-19	4.43296e-19	4.77692e-19	4.17191e-19	0.63743	0.614042
0.58	7.19031	33.7287	33.4772	35.6703	21.9248	20.953	3.07383	30.2704	30.4908	49.7529	49.6811	2.4009	59.2511	58.9402	58.9001	67.8068	35.638	34.9936	67.8758	36.4875	30.6967	36.6052	34.7705	21.1266	28.6993	29.0025	2.15536e-57	1.00126e-57	64.4247	1.49442e-23	64.534	1.59453e-23	1.95926e-23	1.82805e-23	76.7428	76.7428	1.85583e-23	76.9857	76.9857	77.0615	77.0615	77.2358	77.2358	3.92274e-19	4.49466e-19	4.84332e-19	4.2299e-19	0.645925	0.622222
0.59	7.29122	34.0392	33.7855	35.9983	22.1994	21.2153	3.11752	30.6847	30.9078	50.3145	50.2415	2.43501	59.8564	59.5436	59.5032	68.4115	35.9254	35.2757	68.481	36.8208	30.9443	36.939	35.0874	21.2973	29.0736	29.3805	2.20145e-57	1.02276e-57	64.9851	1.51511e-23	65.0954	1.61658e-23	1.98632e-23	1.8533e-23	77.3277	77.3277	1.88146e-23	77.5712	77.5712	77.6472	77.6472	77.8223	77.8223	3.97634e-19	4.55604e-19	4.90938e-19	4.28759e-19	0.654348	0.630331
0.6	7.39212	34.344	34.0882	36.3203	22.4712	21.475	3.16095	31.0959	31.3216	50.8687	50.7946	2.4689	60.452	60.1372	60.0965	69.0041	36.2064	35.5515	69.0741	37.1476	31.1864	37.2663	35.3981	21.4641	29.4447	29.7552	2.24841e-57	1.04466e-57	65.5341	1.53572e-23	65.6454	1.63854e-23	2.01327e-23	1.87845e-23	77.8983	77.8983	1.90699e-23	78.1422	78.1422	78.2185	78.2185	78.3943	78.3943	4.02968e-19	4.61711e-19	4.97512e-19	4.34499e-19	0.662699	0.638372
0.61	7.49303	34.6433	34.3853	36.6364	22.7403	21.732	3.20411	31.5041	31.7324	51.4157	51.3404	2.50259	61.0379	60.7213	60.6804	69.5849	36.4812	35.8211	69.6553	37.4682	31.4231	37.5873	35.7029	21.6273	29.8124	30.1266	2.29626e-57	1.067e-57	66.0721	1.55625e-23	66.1843	1.66041e-23	2.04011e-23	1.9035e-23	78.4548	78.4548	1.93242e-23	78.6992	78.6992	78.7756	78.7756	78.9522	78.9522	4.08276e-19	4.6779e-19	5.04054e-19	4.40212e-19	0.67098	0.646345
0.62	7.59393	34.9371	34.677	36.9467	23.0067	21.9865	3.247	31.9092	32.1401	51.9555	51.8792	2.53607	61.6145	61.296	61.2548	70.1541	36.7499	36.0848	70.225	37.7827	31.6545	37.9022	36.0018	21.7869	30.1769	30.4947	2.34506e-57	1.08977e-57	66.5992	1.57671e-23	66.7124	1.68221e-23	2.06685e-23	1.92845e-23	78.9977	78.9977	1.95775e-23	79.2424	79.2424	79.319	79.319	79.4962	79.4962	4.1356e-19	4.7384e-19	5.10565e-19	4.45898e-19	0.679191	0.65425
0.63	7.69484	35.2255	34.9634	37.2513	23.2704	22.2384	3.28963	32.3113	32.5447	52.4884	52.4109	2.56935	62.1817	61.8615	61.8201	70.712	37.0126	36.3426	70.7833	38.0911	31.8809	38.2109	36.2949	21.943	30.5382	30.8595	2.39483e-57	1.11301e-57	67.1158	1.59709e-23	67.2299	1.70393e-23	2.09349e-23	1.95333e-23	79.5273	79.5273	1.983e-23	79.7723	79.7723	79.849	79.849	80.0268	80.0268	4.18821e-19	4.79863e-19	5.17047e-19	4.51559e-19	0.687333	0.662089
0.64	7.79574	35.5088	35.2446	37.5504	23.5315	22.4877	3.332	32.7104	32.9463	53.0143	52.9357	2.60243	62.7398	62.418	62.3763	71.2587	37.2696	36.5947	71.3305	38.3936	32.1022	38.5138	36.5824	22.0956	30.8962	31.2211	2.44563e-57	1.13673e-57	67.6221	1.61741e-23	67.7371	1.72557e-23	2.12005e-23	1.97811e-23	80.0439	80.0439	2.00816e-23	80.2891	80.2891	80.3659	80.3659	80.5443	80.5443	4.24059e-19	4.8586e-19	5.23501e-19	4.57195e-19	0.695407	0.669863
0.65	7.89665	35.7869	35.5207	37.844	23.79	22.7346	3.37412	33.1065	33.3449	53.5334	53.4537	2.6353	63.289	62.9656	62.9237	71.7946	37.5209	36.8413	71.8668	38.6903	32.3187	38.8108	36.8644	22.2449	31.2512	31.5795	2.4975e-57	1.16096e-57	68.1182	1.63767e-23	68.2341	1.74715e-23	2.14652e-23	2.00282e-23	80.5477	80.5477	2.03324e-23	80.7931	80.7931	80.8701	80.8701	81.049	81.049	4.29275e-19	4.91832e-19	5.29927e-19	4.62807e-19	0.703414	0.677572
0.66	7.99755	36.06	35.7919	38.1324	24.0458	22.979	3.41598	33.4997	33.7406	54.0458	53.965	2.66797	63.8294	63.5044	63.4623	72.3198	37.7666	37.0825	72.3924	38.9813	32.5304	39.1021	37.141	22.3909	31.6029	31.9347	2.55048e-57	1.18571e-57	68.6044	1.65786e-23	68.7212	1.76867e-23	2.17292e-23	2.02746e-23	81.0393	81.0393	2.05825e-23	81.2847	81.2847	81.3617	81.3617	81.5412	81.5412	4.3447e-19	4.9778e-19	5.36327e-19	4.68397e-19	0.711355	0.685216
0.67	8.09846	36.3282	36.0581	38.4155	24.2991	23.2209	3.45758	33.89	34.1333	54.5515	54.4696	2.70045	64.361	64.0346	63.9923	72.8346	38.007	37.3183	72.9076	39.2668	32.7375	39.3878	37.4122	22.5338	31.9516	32.2868	2.60461e-57	1.211e-57	69.081	1.67801e-23	69.1987	1.79013e-23	2.19924e-23	2.05202e-23	81.5187	81.5187	2.08318e-23	81.7642	81.7642	81.8413	81.8413	82.0211	82.0211	4.39645e-19	5.03705e-19	5.42702e-19	4.73964e-19	0.719229	0.692798
0.68	8.19936	36.5916	36.3197	38.6936	24.5499	23.4604	3.49893	34.2774	34.523	55.0507	54.9678	2.73273	64.8842	64.5563	64.5138	73.3391	38.2421	37.549	73.4125	39.5468	32.94	39.6681	37.6783	22.6735	32.2972	32.6358	2.65995e-57	1.23687e-57	69.5482	1.6981e-23	69.6666	1.81153e-23	2.22549e-23	2.07652e-23	81.9863	81.9863	2.10805e-23	82.2319	82.2319	82.309	82.309	82.4892	82.4892	4.44801e-19	5.09607e-19	5.49054e-19	4.79511e-19	0.72704	0.700317
0.69	8.30027	36.8503	36.5766	38.9667	24.7982	23.6976	3.54004	34.6619	34.9099	55.5435	55.4595	2.76481	65.399	65.0697	65.027	73.8337	38.472	37.7746	73.9074	39.8215	33.1381	39.943	37.9392	22.8102	32.6398	32.9817	2.71655e-57	1.26333e-57	70.0061	1.71814e-23	70.1253	1.83288e-23	2.25167e-23	2.10096e-23	82.4425	82.4425	2.13286e-23	82.688	82.688	82.7651	82.7651	82.9457	82.9457	4.49939e-19	5.15489e-19	5.55382e-19	4.85038e-19	0.734786	0.707774
0.7	8.40117	37.1044	36.8289	39.235	25.044	23.9323	3.58089	35.0436	35.2939	56.0299	55.9449	2.7967	65.9055	65.575	65.5321	74.3184	38.697	37.9954	74.3925	40.091	33.3319	40.2126	38.1952	22.944	32.9794	33.3246	2.77446e-57	1.2904e-57	70.4549	1.73814e-23	70.575	1.85418e-23	2.2778e-23	2.12535e-23	82.8875	82.8875	2.15762e-23	83.1328	83.1328	83.21	83.21	83.3909	83.3909	4.55059e-19	5.2135e-19	5.61688e-19	4.90546e-19	0.742469	0.71517
0.71	8.50208	37.3541	37.0768	39.4985	25.2873	24.1647	3.62151	35.4225	35.675	56.5101	56.4241	2.8284	66.404	66.0722	66.0291	74.7936	38.9171	38.2113	74.868	40.3553	33.5216	40.4771	38.4462	23.0748	33.3159	33.6644	2.83372e-57	1.31812e-57	70.895	1.7581e-23	71.0158	1.87544e-23	2.30387e-23	2.14968e-23	83.3215	83.3215	2.18232e-23	83.5667	83.5667	83.6439	83.6439	83.825	83.825	4.60163e-19	5.27193e-19	5.67974e-19	4.96035e-19	0.750089	0.722507
0.72	8.60298	37.5993	37.3203	39.7573	25.5283	24.3948	3.66187	35.7985	36.0533	56.9842	56.8971	2.8599	66.8945	66.5615	66.5182	75.2594	39.1324	38.4225	75.3341	40.6147	33.7071	40.7366	38.6925	23.2029	33.6496	34.0013	2.8944e-57	1.3465e-57	71.3264	1.77803e-23	71.4479	1.89665e-23	2.32989e-23	2.17397e-23	83.7448	83.7448	2.20697e-23	83.9899	83.9899	84.067	84.067	84.2484	84.2484	4.65251e-19	5.33017e-19	5.74239e-19	5.01508e-19	0.757648	0.729784
0.73	8.70389	37.8402	37.5595	40.0115	25.7668	24.6227	3.702	36.1717	36.4288	57.4522	57.364	2.89122	67.3771	67.043	66.9996	75.7159	39.343	38.6292	75.7909	40.8691	33.8886	40.9911	38.9341	23.3282	33.9803	34.3352	2.95655e-57	1.37559e-57	71.7493	1.79792e-23	71.8716	1.91784e-23	2.35586e-23	2.19822e-23	84.1578	84.1578	2.23158e-23	84.4026	84.4026	84.4797	84.4797	84.6612	84.6612	4.70324e-19	5.38823e-19	5.80486e-19	5.06964e-19	0.765146	0.737002
0.74	8.80479	38.077	37.7945	40.2613	26.003	24.8482	3.74188	36.5422	36.8015	57.9142	57.825	2.92235	67.8521	67.5169	67.4733	76.1634	39.5491	38.8314	76.2387	41.1186	34.0662	41.2407	39.1711	23.4508	34.3081	34.6662	3.02023e-57	1.40539e-57	72.164	1.81779e-23	72.287	1.93899e-23	2.3818e-23	2.22243e-23	84.5606	84.5606	2.25615e-23	84.8051	84.8051	84.8821	84.8821	85.0638	85.0638	4.75382e-19	5.44614e-19	5.86715e-19	5.12404e-19	0.772584	0.744162
0.75	8.9057	38.3096	38.0255	40.5068	26.2369	25.0716	3.78153	36.91	37.1715	58.3703	58.2801	2.9533	68.3195	67.9833	67.9396	76.6021	39.7508	39.0293	76.6777	41.3635	34.24	41.4857	39.4036	23.5708	34.6331	34.9943	3.0855e-57	1.43594e-57	72.5706	1.83762e-23	72.6943	1.96011e-23	2.4077e-23	2.2466e-23	84.9535	84.9535	2.28069e-23	85.1976	85.1976	85.2746	85.2746	85.4564	85.4564	4.80428e-19	5.50389e-19	5.92927e-19	5.1783e-19	0.779963	0.751265
0.76	9.0066	38.5382	38.2525	40.7479	26.4684	25.2927	3.82094	37.275	37.5387	58.8206	58.7294	2.98406	68.7795	68.4423	68.3984	77.0322	39.9482	39.2229	77.108	41.6037	34.41	41.726	39.6317	23.6883	34.9552	35.3195	3.15242e-57	1.46728e-57	72.9693	1.85744e-23	73.0937	1.98121e-23	2.43356e-23	2.27075e-23	85.3367	85.3367	2.3052e-23	85.5805	85.5805	85.6574	85.6574	85.8393	85.8393	4.85461e-19	5.56149e-19	5.99124e-19	5.23243e-19	0.787283	0.758311
0.77	9.10751	38.7628	38.4755	40.9849	26.6977	25.5116	3.86012	37.6374	37.9032	59.2652	59.173	3.01464	69.2321	68.894	68.85	77.4538	40.1413	39.4124	77.5299	41.8394	34.5765	41.9617	39.8554	23.8032	35.2746	35.6419	3.22107e-57	1.49943e-57	73.3603	1.87724e-23	73.4853	2.00229e-23	2.4594e-23	2.29488e-23	85.7106	85.7106	2.32969e-23	85.9539	85.9539	86.0307	86.0307	86.2126	86.2126	4.90482e-19	5.61896e-19	6.05305e-19	5.28642e-19	0.794545	0.765302
0.78	9.20841	38.9836	38.6947	41.2178	26.9247	25.7284	3.89907	37.9971	38.265	59.7041	59.611	3.04504	69.6776	69.3386	69.2944	77.8671	40.3304	39.5979	77.9434	42.0707	34.7394	42.1929	40.0749	23.9158	35.5911	35.9615	3.2915e-57	1.53243e-57	73.7438	1.89702e-23	73.8694	2.02335e-23	2.48522e-23	2.31898e-23	86.0752	86.0752	2.35415e-23	86.318	86.318	86.3948	86.3948	86.5766	86.5766	4.95492e-19	5.6763e-19	6.11473e-19	5.3403e-19	0.801749	0.772237
0.79	9.30932	39.2006	38.9102	41.4467	27.1495	25.9431	3.93779	38.3541	38.6241	60.1375	60.0434	3.07525	70.116	69.7762	69.7319	78.2722	40.5154	39.7794	78.3488	42.2975	34.8989	42.4198	40.2903	24.026	35.9049	36.2782	3.36379e-57	1.5663e-57	74.1198	1.9168e-23	74.2461	2.04439e-23	2.51103e-23	2.34307e-23	86.4308	86.4308	2.3786e-23	86.6732	86.6732	86.7498	86.7498	86.9316	86.9316	5.00493e-19	5.73352e-19	6.17628e-19	5.39406e-19	0.808898	0.779118
0.8	9.41022	39.4139	39.122	41.6717	27.372	26.1556	3.97627	38.7085	38.9806	60.5654	60.4704	3.10529	70.5474	70.2068	70.1624	78.6694	40.6965	39.9571	78.7462	42.5202	35.0549	42.6424	40.5015	24.1338	36.216	36.5923	3.43801e-57	1.60109e-57	74.4886	1.93656e-23	74.6155	2.06543e-23	2.53682e-23	2.36714e-23	86.7777	86.7777	2.40304e-23	87.0195	87.0195	87.096	87.096	87.2778	87.2778	5.05483e-19	5.79064e-19	6.23771e-19	5.44772e-19	0.81599	0.785945
0.81	9.51113	39.6235	39.3302	41.8928	27.5924	26.366	4.01454	39.0603	39.3344	60.9879	60.892	3.13516	70.972	70.6307	70.5862	79.0589	40.8738	40.131	79.1358	42.7386	35.2077	42.8608	40.7088	24.2394	36.5244	36.9036	3.51424e-57	1.63682e-57	74.8504	1.95633e-23	74.9779	2.08647e-23	2.5626e-23	2.39121e-23	87.1161	87.1161	2.42747e-23	87.3573	87.3573	87.4337	87.4337	87.6153	87.6153	5.10466e-19	5.84765e-19	6.29903e-19	5.50129e-19	0.823028	0.792719
0.82	9.61203	39.8297	39.5349	42.1102	27.8106	26.5744	4.05257	39.4095	39.6856	61.4051	61.3082	3.16484	71.3899	71.0479	71.0033	79.4406	41.0474	40.3012	79.5178	42.953	35.3573	43.0751	40.9122	24.3429	36.8301	37.2122	3.59255e-57	1.67355e-57	75.2053	1.97609e-23	75.3333	2.1075e-23	2.58838e-23	2.41528e-23	87.4461	87.4461	2.4519e-23	87.6868	87.6868	87.7629	87.7629	87.9444	87.9444	5.1544e-19	5.90458e-19	6.36025e-19	5.55477e-19	0.830011	0.799441
0.83	9.71294	40.0323	39.7362	42.3239	28.0267	26.7808	4.09039	39.7561	40.0342	61.8171	61.7193	3.19436	71.8012	71.4585	71.4138	79.8149	41.2173	40.4679	79.8923	43.1633	35.5038	43.2854	41.1118	24.4441	37.1332	37.5181	3.67303e-57	1.71129e-57	75.5534	1.99585e-23	75.682	2.12853e-23	2.61416e-23	2.43935e-23	87.7681	87.7681	2.47633e-23	88.008	88.008	88.084	88.084	88.2653	88.2653	5.20408e-19	5.96142e-19	6.42137e-19	5.60817e-19	0.83694	0.806111
0.84	9.81384	40.2316	39.9341	42.534	28.2407	26.9851	4.12798	40.1002	40.3803	62.2239	62.1252	3.2237	72.206	71.8627	71.8179	80.1819	41.3837	40.6311	80.2594	43.3697	35.6472	43.4917	41.3076	24.5433	37.4336	37.8214	3.75577e-57	1.75011e-57	75.8949	2.01562e-23	76.024	2.14957e-23	2.63994e-23	2.46342e-23	88.0821	88.0821	2.50076e-23	88.3213	88.3213	88.3971	88.3971	88.5782	88.5782	5.25369e-19	6.01819e-19	6.48242e-19	5.6615e-19	0.843816	0.81273
0.85	9.91475	40.4276	40.1287	42.7406	28.4526	27.1875	4.16535	40.4418	40.7238	62.6256	62.526	3.25287	72.6044	72.2606	72.2157	80.5418	41.5466	40.7909	80.6194	43.5723	35.7877	43.6942	41.4997	24.6405	37.7315	38.1221	3.84084e-57	1.79003e-57	76.2299	2.03541e-23	76.3596	2.17062e-23	2.66574e-23	2.4875e-23	88.3883	88.3883	2.52521e-23	88.6269	88.6269	88.7025	88.7025	88.8833	88.8833	5.30324e-19	6.07489e-19	6.5434e-19	5.71477e-19	0.85064	0.819298
0.86	10.0157	40.6203	40.3201	42.9437	28.6624	27.3878	4.20251	40.7809	41.0648	63.0223	62.9218	3.28187	72.9965	72.6522	72.6072	80.8946	41.7061	40.9474	80.9723	43.7711	35.9252	43.8928	41.6882	24.7356	38.0268	38.4202	3.92835e-57	1.8311e-57	76.5586	2.0552e-23	76.6888	2.19169e-23	2.69155e-23	2.5116e-23	88.6871	88.6871	2.54967e-23	88.9248	88.9248	89.0002	89.0002	89.1808	89.1808	5.35275e-19	6.13153e-19	6.60431e-19	5.76799e-19	0.857412	0.825816
0.87	10.1166	40.8099	40.5083	43.1435	28.8702	27.5863	4.23945	41.1175	41.4033	63.414	63.3127	3.3107	73.3825	73.0377	72.9927	81.2405	41.8623	41.1007	81.3184	43.9662	36.0599	44.0878	41.8732	24.8288	38.3196	38.7157	4.01838e-57	1.87337e-57	76.8812	2.07501e-23	77.0119	2.21277e-23	2.71738e-23	2.53572e-23	88.9784	88.9784	2.57414e-23	89.2154	89.2154	89.2906	89.2906	89.4709	89.4709	5.40222e-19	6.18813e-19	6.66517e-19	5.82116e-19	0.864133	0.832285
0.88	10.2175	40.9963	40.6934	43.34	29.076	27.7827	4.27618	41.4516	41.7392	63.8009	63.6987	3.33937	73.7624	73.4172	73.372	81.5797	42.0154	41.2508	81.6577	44.1576	36.1918	44.2791	42.0548	24.9201	38.6098	39.0087	4.11104e-57	1.91688e-57	77.1977	2.09485e-23	77.3288	2.23387e-23	2.74324e-23	2.55986e-23	89.2626	89.2626	2.59864e-23	89.4988	89.4988	89.5738	89.5738	89.7537	89.7537	5.45166e-19	6.24469e-19	6.72599e-19	5.87429e-19	0.870803	0.838706
0.89	10.3184	41.1797	40.8756	43.5332	29.2798	27.9773	4.3127	41.7832	42.0728	64.183	64.0799	3.36787	74.1363	73.7907	73.7455	81.9123	42.1653	41.3978	81.9904	44.3455	36.3211	44.4668	42.233	25.0096	38.8976	39.2992	4.20643e-57	1.96168e-57	77.5083	2.1147e-23	77.6399	2.25499e-23	2.76912e-23	2.58402e-23	89.5398	89.5398	2.62317e-23	89.7751	89.7751	89.8499	89.8499	90.0294	90.0294	5.50107e-19	6.30122e-19	6.78677e-19	5.92739e-19	0.877424	0.845078
0.9	10.4193	41.3602	41.0547	43.7233	29.4816	28.17	4.349	42.1125	42.4038	64.5604	64.4564	3.3962	74.5044	74.1584	74.1132	82.2384	42.3121	41.5418	82.3167	44.5299	36.4477	44.6511	42.4078	25.0972	39.1829	39.5871	4.30466e-57	2.00783e-57	77.8131	2.13459e-23	77.9452	2.27614e-23	2.79503e-23	2.60822e-23	89.8102	89.8102	2.64773e-23	90.0446	90.0446	90.1191	90.1191	90.2983	90.2983	5.55046e-19	6.35772e-19	6.84752e-19	5.98048e-19	0.883995	0.851403
0.91	10.5202	41.5377	41.231	43.9104	29.6815	28.3609	4.3851	42.4393	42.7325	64.9331	64.8283	3.42438	74.8667	74.5204	74.4751	82.5583	42.4559	41.6829	82.6366	44.7109	36.5717	44.8319	42.5794	25.1831	39.4658	39.8726	4.40584e-57	2.05538e-57	78.1123	2.1545e-23	78.2448	2.29733e-23	2.82099e-23	2.63245e-23	90.0738	90.0738	2.67232e-23	90.3074	90.3074	90.3816	90.3816	90.5604	90.5604	5.59984e-19	6.41421e-19	6.90825e-19	6.03354e-19	0.890518	0.857682
0.92	10.6211	41.7123	41.4045	44.0944	29.8795	28.5499	4.42099	42.7638	43.0587	65.3012	65.1956	3.45239	75.2233	74.8768	74.8314	82.8719	42.5969	41.8211	82.9503	44.8886	36.6932	45.0093	42.7478	25.2673	39.7463	40.1557	4.51008e-57	2.10438e-57	78.4059	2.17445e-23	78.5388	2.31854e-23	2.84698e-23	2.65672e-23	90.331	90.331	2.69696e-23	90.5636	90.5636	90.6376	90.6376	90.8159	90.8159	5.64922e-19	6.4707e-19	6.96898e-19	6.0866e-19	0.896993	0.863914
0.93	10.722	41.8842	41.5752	44.2754	30.0755	28.7371	4.45667	43.0859	43.3825	65.6647	65.5583	3.48024	75.5744	75.2276	75.1822	83.1794	42.7349	41.9565	83.2579	45.063	36.8123	45.1835	42.9131	25.3498	40.0243	40.4364	4.61751e-57	2.15489e-57	78.6941	2.19443e-23	78.8275	2.3398e-23	2.87302e-23	2.68104e-23	90.5819	90.5819	2.72163e-23	90.8135	90.8135	90.8872	90.8872	91.065	91.065	5.6986e-19	6.52718e-19	7.02971e-19	6.13967e-19	0.903421	0.8701
0.94	10.8229	42.0534	41.7431	44.4535	30.2697	28.9225	4.49215	43.4056	43.704	66.0239	65.9166	3.50793	75.92	75.573	75.5275	83.481	42.8703	42.0892	83.5596	45.2342	36.929	45.3545	43.0753	25.4307	40.3001	40.7146	4.72825e-57	2.20696e-57	78.977	2.21446e-23	79.1108	2.3611e-23	2.89911e-23	2.7054e-23	90.8266	90.8266	2.74636e-23	91.0572	91.0572	91.1306	91.1306	91.3079	91.3079	5.74799e-19	6.58368e-19	7.09044e-19	6.19274e-19	0.909801	0.876241
0.95	10.9238	42.2198	41.9085	44.6289	30.462	29.1061	4.52743	43.723	44.0231	66.3786	66.2706	3.53547	76.2602	75.913	75.8675	83.7768	43.0029	42.2193	83.8554	45.4022	37.0434	45.5223	43.2345	25.5099	40.5734	40.9905	4.84243e-57	2.26068e-57	79.2548	2.23453e-23	79.3889	2.38245e-23	2.92525e-23	2.72981e-23	91.0652	91.0652	2.77114e-23	91.2948	91.2948	91.368	91.368	91.5447	91.5447	5.7974e-19	6.64019e-19	7.1512e-19	6.24583e-19	0.916136	0.882338
0.96	11.0247	42.3837	42.0712	44.8014	30.6524	29.288	4.56251	44.0381	44.3399	66.729	66.6202	3.56285	76.5951	76.2478	76.2022	84.0669	43.1328	42.3467	84.1455	45.5672	37.1555	45.687	43.3908	25.5877	40.8445	41.2641	4.9602e-57	2.31608e-57	79.5275	2.25465e-23	79.662	2.40384e-23	2.95146e-23	2.75428e-23	91.2979	91.2979	2.79597e-23	91.5265	91.5265	91.5994	91.5994	91.7756	91.7756	5.84683e-19	6.69673e-19	7.21198e-19	6.29894e-19	0.922425	0.888391
0.97	11.1256	42.545	42.2314	44.9712	30.8411	29.4681	4.59739	44.3509	44.6544	67.0751	66.9655	3.59007	76.9248	76.5774	76.5318	84.3515	43.2602	42.4717	84.4301	45.7291	37.2654	45.8486	43.5442	25.6639	41.1132	41.5353	5.08168e-57	2.37326e-57	79.7953	2.27482e-23	79.9301	2.42529e-23	2.97773e-23	2.77881e-23	91.5249	91.5249	2.82086e-23	91.7525	91.7525	91.825	91.825	92.0006	92.0006	5.8963e-19	6.75331e-19	7.27279e-19	6.35209e-19	0.928669	0.894401
0.98	11.2265	42.7038	42.3891	45.1384	31.0279	29.6465	4.63207	44.6614	44.9666	67.417	67.3067	3.61715	77.2494	76.9019	76.8563	84.6305	43.3851	42.5941	84.7092	45.8881	37.3731	46.0073	43.6947	25.7386	41.3797	41.8042	5.20704e-57	2.43227e-57	80.0582	2.29504e-23	80.1934	2.44679e-23	3.00406e-23	2.8034e-23	91.7463	91.7463	2.84582e-23	91.9728	91.9728	92.045	92.045	92.22	92.22	5.9458e-19	6.80993e-19	7.33365e-19	6.40528e-19	0.934869	0.900368
0.99	11.3274	42.8602	42.5444	45.303	31.213	29.8232	4.66656	44.9697	45.2765	67.7548	67.6437	3.64407	77.5689	77.2214	77.1758	84.9042	43.5075	42.7142	84.9829	46.0442	37.4787	46.1631	43.8425	25.8119	41.644	42.0709	5.33642e-57	2.49319e-57	80.3164	2.31533e-23	80.4519	2.46836e-23	3.03047e-23	2.82806e-23	91.9623	91.9623	2.87085e-23	92.1876	92.1876	92.2595	92.2595	92.4339	92.4339	5.99535e-19	6.86659e-19	7.39457e-19	6.45851e-19	0.941024	0.906292
1	11.4283	43.0141	42.6973	45.465	31.3963	29.9982	4.70086	45.2757	45.5841	68.0885	67.9767	3.67083	77.8835	77.536	77.4903	85.1727	43.6276	42.8319	85.2513	46.1974	37.5823	46.316	43.9876	25.8838	41.906	42.3353	5.46999e-57	2.5561e-57	80.5699	2.33567e-23	80.7057	2.48998e-23	3.05696e-23	2.8528e-23	92.1729	92.1729	2.89595e-23	92.3971	92.3971	92.4686	92.4686	92.6424	92.6424	6.04496e-19	6.92332e-19	7.45554e-19	6.5118e-19	0.947137	0.912175
1.01	11.5292	43.1658	42.8479	45.6246	31.5779	30.1716	4.73496	45.5796	45.8896	68.4181	68.3056	3.69745	78.1933	77.8457	77.8001	85.436	43.7453	42.9473	85.5146	46.3478	37.6839	46.4662	44.1301	25.9543	42.1658	42.5975	5.60792e-57	2.62107e-57	80.8189	2.35608e-23	80.9551	2.51168e-23	3.08352e-23	2.87761e-23	92.3782	92.3782	2.92113e-23	92.6013	92.6013	92.6725	92.6725	92.8456	92.8456	6.09462e-19	6.98012e-19	7.51658e-19	6.56515e-19	0.953207	0.918017
1.02	11.6301	43.3151	42.9962	45.7817	31.7578	30.3433	4.76887	45.8812	46.1927	68.7438	68.6306	3.72392	78.4982	78.1507	78.1051	85.6943	43.8607	43.0605	85.7729	46.4956	37.7835	46.6136	44.2699	26.0234	42.4234	42.8574	5.75037e-57	2.6882e-57	81.0635	2.37655e-23	81.1999	2.53345e-23	3.11018e-23	2.9025e-23	92.5786	92.5786	2.94639e-23	92.8005	92.8005	92.8713	92.8713	93.0437	93.0437	6.14435e-19	7.03698e-19	7.5777e-19	6.61857e-19	0.959234	0.923818
1.03	11.731	43.4622	43.1423	45.9364	31.9359	30.5134	4.80259	46.1806	46.4937	69.0656	68.9516	3.75024	78.7985	78.4511	78.4054	85.9476	43.9739	43.1715	86.0263	46.6406	37.8812	46.7583	44.4072	26.0913	42.6789	43.1152	5.89754e-57	2.75756e-57	81.3038	2.3971e-23	81.4405	2.55529e-23	3.13692e-23	2.92747e-23	92.7739	92.7739	2.97174e-23	92.9946	92.9946	93.0651	93.0651	93.2368	93.2368	6.19416e-19	7.09393e-19	7.63891e-19	6.67207e-19	0.96522	0.929578
1.04	11.8319	43.6071	43.2862	46.0888	32.1124	30.6819	4.83613	46.4779	46.7925	69.3835	69.2689	3.77642	79.0941	78.7468	78.7012	86.1962	44.0849	43.2804	86.2748	46.783	37.977	46.9003	44.542	26.1578	42.9322	43.3709	6.04961e-57	2.82926e-57	81.5398	2.41772e-23	81.6768	2.57721e-23	3.16376e-23	2.95253e-23	92.9645	92.9645	2.99718e-23	93.184	93.184	93.2541	93.2541	93.425	93.425	6.24404e-19	7.15097e-19	7.70021e-19	6.72565e-19	0.971164	0.9353
1.05	11.9329	43.7498	43.4279	46.239	32.2873	30.8488	4.86948	46.773	47.0892	69.6976	69.5823	3.80245	79.3852	79.038	78.9924	86.44	44.1939	43.3872	86.5186	46.9229	38.071	47.0398	44.6744	26.2232	43.1835	43.6244	6.20678e-57	2.90337e-57	81.7716	2.43842e-23	81.9089	2.59921e-23	3.19069e-23	2.97769e-23	93.1503	93.1503	3.02271e-23	93.3686	93.3686	93.4383	93.4383	93.6085	93.6085	6.29402e-19	7.20811e-19	7.76162e-19	6.77933e-19	0.977068	0.940982
1.06	12.0338	43.8904	43.5676	46.3869	32.4604	31.0142	4.90264	47.066	47.3836	70.008	69.892	3.82834	79.6718	79.3248	79.2792	86.6792	44.3007	43.492	86.7577	47.0602	38.1633	47.1768	44.8043	26.2873	43.4326	43.8757	6.36927e-57	2.98002e-57	81.9994	2.45921e-23	82.1369	2.6213e-23	3.21773e-23	3.00295e-23	93.3315	93.3315	3.04834e-23	93.5485	93.5485	93.6179	93.6179	93.7873	93.7873	6.34408e-19	7.26536e-19	7.82314e-19	6.8331e-19	0.982932	0.946625
1.07	12.1347	44.029	43.7053	46.5326	32.632	31.178	4.93562	47.3568	47.676	70.3147	70.198	3.85409	79.9541	79.6073	79.5616	86.9139	44.4056	43.5948	86.9923	47.195	38.2538	47.3113	44.9319	26.3502	43.6797	44.125	6.53727e-57	3.05928e-57	82.2233	2.48007e-23	82.361	2.64347e-23	3.24488e-23	3.0283e-23	93.5083	93.5083	3.07407e-23	93.724	93.724	93.793	93.793	93.9616	93.9616	6.39425e-19	7.32272e-19	7.88478e-19	6.88698e-19	0.988757	0.95223
1.08	12.2356	44.1656	43.8409	46.6762	32.802	31.3402	4.96842	47.6456	47.9662	70.6178	70.5005	3.87969	80.232	79.8854	79.8397	87.1441	44.5085	43.6956	87.2225	47.3275	38.3426	47.4434	45.0572	26.412	43.9247	44.3722	6.71104e-57	3.14129e-57	82.4432	2.50103e-23	82.5812	2.66574e-23	3.27214e-23	3.05376e-23	93.6806	93.6806	3.09991e-23	93.8951	93.8951	93.9637	93.9637	94.1315	94.1315	6.44453e-19	7.3802e-19	7.94654e-19	6.94098e-19	0.994542	0.957798
1.09	12.3365	44.3002	43.9746	46.8176	32.9703	31.501	5.00104	47.9323	48.2544	70.9172	70.7993	3.90515	80.5056	80.1593	80.1137	87.37	44.6094	43.7946	87.4483	47.4575	38.4298	47.573	45.1802	26.4727	44.1676	44.6174	6.89079e-57	3.22614e-57	82.6594	2.52208e-23	82.7975	2.68811e-23	3.29952e-23	3.07933e-23	93.8487	93.8487	3.12586e-23	94.0619	94.0619	94.1301	94.1301	94.2971	94.2971	6.49492e-19	7.4378e-19	8.00845e-19	6.99509e-19	1.00029	0.963329
1.1	12.4374	44.4328	44.1063	46.9571	33.1372	31.6602	5.03349	48.2169	48.5404	71.2132	71.0946	3.93048	80.7751	80.429	80.3835	87.5916	44.7085	43.8918	87.6698	47.5853	38.5154	47.7004	45.301	26.5322	44.4086	44.8605	7.07677e-57	3.31395e-57	82.8718	2.54322e-23	83.0101	2.71058e-23	3.32702e-23	3.10502e-23	94.0127	94.0127	3.15193e-23	94.2245	94.2245	94.2924	94.2924	94.4584	94.4584	6.54544e-19	7.49555e-19	8.0705e-19	7.04934e-19	1.006	0.968823
1.11	12.5383	44.5636	44.2362	47.0945	33.3024	31.818	5.06575	48.4995	48.8244	71.5056	71.3865	3.95567	81.0405	80.6947	80.6492	87.809	44.8058	43.9872	87.8872	47.7108	38.5994	47.8254	45.4196	26.5907	44.6476	45.1016	7.26925e-57	3.40486e-57	83.0806	2.56447e-23	83.2191	2.73315e-23	3.35465e-23	3.13082e-23	94.1725	94.1725	3.17812e-23	94.383	94.383	94.4505	94.4505	94.6157	94.6157	6.59608e-19	7.55344e-19	8.1327e-19	7.10372e-19	1.01167	0.97428
1.12	12.6392	44.6926	44.3643	47.23	33.4662	31.9743	5.09784	48.7801	49.1063	71.7947	71.6749	3.98072	81.3019	80.9564	80.9109	88.0224	44.9013	44.0808	88.1005	47.834	38.6819	47.9483	45.5361	26.6481	44.8846	45.3407	7.46849e-57	3.49898e-57	83.2858	2.58581e-23	83.4245	2.75583e-23	3.3824e-23	3.15674e-23	94.3284	94.3284	3.20443e-23	94.5376	94.5376	94.6046	94.6046	94.7689	94.7689	6.64686e-19	7.61149e-19	8.19507e-19	7.15825e-19	1.0173	0.979702
1.13	12.7401	44.8197	44.4905	47.3635	33.6284	32.1292	5.12976	49.0586	49.3862	72.0803	71.9599	4.00564	81.5593	81.2141	81.1686	88.2318	44.9951	44.1727	88.3098	47.955	38.7628	48.0689	45.6505	26.7046	45.1197	45.5779	7.67477e-57	3.59646e-57	83.4876	2.60727e-23	83.6264	2.77862e-23	3.41029e-23	3.1828e-23	94.4805	94.4805	3.23087e-23	94.6883	94.6883	94.7549	94.7549	94.9183	94.9183	6.69778e-19	7.66969e-19	8.25761e-19	7.21292e-19	1.0229	0.985089
1.14	12.841	44.945	44.6151	47.4952	33.7891	32.2826	5.1615	49.3352	49.6641	72.3627	72.2417	4.03042	81.8128	81.468	81.4225	88.4373	45.0872	44.263	88.5151	48.0739	38.8424	48.1874	45.7629	26.76	45.3528	45.8131	7.88838e-57	3.69743e-57	83.6859	2.62883e-23	83.8249	2.80152e-23	3.43833e-23	3.20898e-23	94.6288	94.6288	3.25744e-23	94.8352	94.8352	94.9014	94.9014	95.0638	95.0638	6.74885e-19	7.72806e-19	8.32032e-19	7.26776e-19	1.02846	0.990441
1.15	12.9419	45.0687	44.7379	47.6251	33.9483	32.4346	5.19307	49.6097	49.94	72.6417	72.5201	4.05507	82.0624	81.718	81.6726	88.6389	45.1776	44.3516	88.7166	48.1907	38.9205	48.3037	45.8733	26.8144	45.584	46.0463	8.10964e-57	3.80203e-57	83.8809	2.6505e-23	84.0201	2.82455e-23	3.4665e-23	3.2353e-23	94.7733	94.7733	3.28415e-23	94.9784	94.9784	95.0441	95.0441	95.2057	95.2057	6.80008e-19	7.78661e-19	8.38323e-19	7.32276e-19	1.03399	0.995758
1.16	13.0428	45.1906	44.859	47.7531	34.1061	32.5853	5.22448	49.8823	50.2139	72.9175	72.7954	4.07958	82.3083	81.9643	81.9189	88.8368	45.2664	44.4387	88.9144	48.3054	38.9972	48.418	45.9817	26.8679	45.8133	46.2777	8.33886e-57	3.91043e-57	84.0726	2.6723e-23	84.212	2.8477e-23	3.49483e-23	3.26176e-23	94.9143	94.9143	3.311e-23	95.118	95.118	95.1833	95.1833	95.3439	95.3439	6.85147e-19	7.84535e-19	8.44632e-19	7.37793e-19	1.03948	1.00104
1.17	13.1437	45.3109	44.9784	47.8794	34.2624	32.7345	5.25571	50.1529	50.4859	73.1901	73.0674	4.10397	82.5505	82.2069	82.1615	89.0309	45.3536	44.5242	89.1084	48.4182	39.0726	48.5303	46.0882	26.9205	46.0408	46.5071	8.57637e-57	4.02279e-57	84.2612	2.69421e-23	84.4007	2.87097e-23	3.52331e-23	3.28836e-23	95.0518	95.0518	3.338e-23	95.254	95.254	95.319	95.319	95.4785	95.4785	6.90303e-19	7.90427e-19	8.50963e-19	7.43329e-19	1.04493	1.00629
1.18	13.2446	45.4296	45.0963	48.004	34.4173	32.8824	5.28678	50.4216	50.7559	73.4596	73.3364	4.12822	82.789	82.4459	82.4006	89.2215	45.4393	44.6082	89.2989	48.5289	39.1467	48.6406	46.1928	26.9722	46.2664	46.7347	8.82254e-57	4.13926e-57	84.4466	2.71625e-23	84.5862	2.89438e-23	3.55195e-23	3.31511e-23	95.1859	95.1859	3.36515e-23	95.3867	95.3867	95.4512	95.4512	95.6097	95.6097	6.95476e-19	7.9634e-19	8.57314e-19	7.48883e-19	1.05035	1.01151
1.19	13.3455	45.5466	45.2126	48.1269	34.5708	33.0289	5.31768	50.6884	51.0239	73.726	73.6022	4.15235	83.024	82.6813	82.636	89.4086	45.5235	44.6907	89.4858	48.6377	39.2194	48.7489	46.2955	27.023	46.4901	46.9604	9.07771e-57	4.26003e-57	84.629	2.73841e-23	84.7687	2.91792e-23	3.58075e-23	3.34202e-23	95.3167	95.3167	3.39245e-23	95.516	95.516	95.58	95.58	95.7376	95.7376	7.00668e-19	8.02273e-19	8.63688e-19	7.54457e-19	1.05574	1.01669
1.2	13.4464	45.6621	45.3273	48.2481	34.7229	33.1741	5.34842	50.9533	51.2901	73.9893	73.865	4.17635	83.2554	82.9132	82.868	89.5922	45.6063	44.7718	89.6693	48.7446	39.291	48.8553	46.3965	27.0729	46.7121	47.1843	9.34228e-57	4.38528e-57	84.8084	2.76071e-23	84.9482	2.9416e-23	3.60972e-23	3.36908e-23	95.4442	95.4442	3.41992e-23	95.642	95.642	95.7056	95.7056	95.8621	95.8621	7.05879e-19	8.08227e-19	8.70085e-19	7.60051e-19	1.06109	1.02185
1.21	13.5473	45.7761	45.4406	48.3677	34.8736	33.318	5.379	51.2163	51.5543	74.2496	74.1248	4.20022	83.4834	83.1417	83.0966	89.7724	45.6876	44.8515	89.8494	48.8496	39.3612	48.9599	46.4956	27.122	46.9323	47.4064	9.61664e-57	4.5152e-57	84.9848	2.78314e-23	85.1247	2.96542e-23	3.63886e-23	3.3963e-23	95.5685	95.5685	3.44755e-23	95.7649	95.7649	95.828	95.828	95.9835	95.9835	7.1111e-19	8.14204e-19	8.76505e-19	7.65666e-19	1.06642	1.02697
1.22	13.6482	45.8887	45.5523	48.4858	35.0229	33.4605	5.40941	51.4774	51.8166	74.507	74.3817	4.22397	83.7079	83.3668	83.3217	89.9493	45.7675	44.9299	90.0261	48.9528	39.4304	49.0626	46.593	27.1703	47.1506	47.6267	9.90122e-57	4.64999e-57	85.1584	2.80571e-23	85.2984	2.98939e-23	3.66818e-23	3.4237e-23	95.6897	95.6897	3.47535e-23	95.8846	95.8846	95.9473	95.9473	96.1017	96.1017	7.16361e-19	8.20205e-19	8.8295e-19	7.71302e-19	1.0717	1.03206
1.23	13.7491	45.9997	45.6626	48.6023	35.1709	33.6018	5.43966	51.7367	52.0771	74.7614	74.6356	4.24759	83.9291	83.5886	83.5435	90.123	45.8461	45.0069	90.1996	49.0542	39.4983	49.1635	46.6887	27.2178	47.3673	47.8452	1.01965e-56	4.78987e-57	85.3292	2.82843e-23	85.4693	3.01351e-23	3.69769e-23	3.45126e-23	95.8079	95.8079	3.50332e-23	96.0013	96.0013	96.0635	96.0635	96.2169	96.2169	7.21633e-19	8.26229e-19	8.8942e-19	7.76961e-19	1.07696	1.03711
1.24	13.85	46.1094	45.7716	48.7173	35.3176	33.7418	5.46976	51.9941	52.3357	75.013	74.8867	4.27109	84.1471	83.8071	83.7621	90.2935	45.9233	45.0826	90.3699	49.1538	39.5651	49.2626	46.7828	27.2645	47.5821	48.0619	1.05028e-56	4.93505e-57	85.4973	2.85129e-23	85.6374	3.03778e-23	3.72738e-23	3.479e-23	95.9232	95.9232	3.53147e-23	96.1151	96.1151	96.1768	96.1768	96.3291	96.3291	7.26927e-19	8.32277e-19	8.95917e-19	7.82644e-19	1.08219	1.04214
1.25	13.951	46.2176	45.8791	48.8308	35.4629	33.8805	5.4997	52.2497	52.5925	75.2617	75.1349	4.29447	84.3618	84.0224	83.9774	90.4609	45.9993	45.1571	90.5371	49.2517	39.6308	49.36	46.8751	27.3105	47.7953	48.2769	1.08207e-56	5.08576e-57	85.6626	2.8743e-23	85.8028	3.06221e-23	3.75726e-23	3.50692e-23	96.0355	96.0355	3.5598e-23	96.226	96.226	96.2872	96.2872	96.4384	96.4384	7.32244e-19	8.38351e-19	9.02441e-19	7.8835e-19	1.08738	1.04714
1.26	14.0519	46.3245	45.9852	48.9429	35.607	34.018	5.52948	52.5035	52.8474	75.5076	75.3804	4.31772	84.5733	84.2345	84.1896	90.6252	46.074	45.2303	90.7013	49.3479	39.6954	49.4558	46.9659	27.3557	48.0067	48.4902	1.11507e-56	5.24224e-57	85.8254	2.89747e-23	85.9656	3.0868e-23	3.78735e-23	3.53502e-23	96.1451	96.1451	3.58832e-23	96.334	96.334	96.3948	96.3948	96.5449	96.5449	7.37583e-19	8.44452e-19	9.08993e-19	7.94081e-19	1.09254	1.05211
1.27	14.1528	46.4301	46.0901	49.0535	35.7497	34.1543	5.5591	52.7555	53.1006	75.7508	75.6231	4.34086	84.7817	84.4435	84.3987	90.7865	46.1475	45.3023	90.8624	49.4425	39.759	49.5498	47.0551	27.4002	48.2165	48.7018	1.14934e-56	5.40475e-57	85.9855	2.92079e-23	86.1258	3.11157e-23	3.81763e-23	3.56331e-23	96.252	96.252	3.61704e-23	96.4393	96.4393	96.4996	96.4996	96.6486	96.6486	7.42947e-19	8.50579e-19	9.15574e-19	7.99837e-19	1.09767	1.05705
1.28	14.2537	46.5343	46.1936	49.1628	35.8912	34.2893	5.58858	53.0056	53.3519	75.9912	75.8631	4.36387	84.987	84.6494	84.6047	90.9449	46.2198	45.3731	91.0206	49.5354	39.8215	49.6423	47.1428	27.444	48.4246	48.9116	1.18491e-56	5.57355e-57	86.1432	2.94428e-23	86.2835	3.1365e-23	3.84812e-23	3.5918e-23	96.3561	96.3561	3.64595e-23	96.542	96.542	96.6018	96.6018	96.7496	96.7496	7.48335e-19	8.56734e-19	9.22184e-19	8.0562e-19	1.10277	1.06196
1.29	14.3546	46.6373	46.2959	49.2707	36.0314	34.4232	5.6179	53.2541	53.6014	76.229	76.1004	4.38677	85.1893	84.8524	84.8077	91.1005	46.2909	45.4428	91.176	49.6268	39.883	49.7331	47.2289	27.4871	48.631	49.1198	1.22187e-56	5.74892e-57	86.2983	2.96793e-23	86.4387	3.16161e-23	3.87883e-23	3.62049e-23	96.4577	96.4577	3.67506e-23	96.642	96.642	96.7013	96.7013	96.848	96.848	7.53749e-19	8.62918e-19	9.28826e-19	8.11429e-19	1.10785	1.06684
1.3	14.4555	46.739	46.397	49.3773	36.1703	34.5558	5.64707	53.5007	53.8492	76.4641	76.3351	4.40955	85.3886	85.0524	85.0078	91.2532	46.3608	45.5114	91.3285	49.7166	39.9436	49.8224	47.3135	27.5296	48.8358	49.3264	1.26026e-56	5.93114e-57	86.4511	2.99176e-23	86.5915	3.18689e-23	3.90975e-23	3.64938e-23	96.5567	96.5567	3.70439e-23	96.7395	96.7395	96.7983	96.7983	96.9438	96.9438	7.59188e-19	8.69132e-19	9.35498e-19	8.17267e-19	1.11289	1.07169
1.31	14.5564	46.8395	46.4968	49.4826	36.308	34.6873	5.67608	53.7457	54.0952	76.6966	76.5672	4.43221	85.585	85.2494	85.205	91.4032	46.4297	45.5788	91.4783	49.8048	40.0032	49.9101	47.3967	27.5713	49.0389	49.5313	1.30014e-56	6.12052e-57	86.6015	3.01575e-23	86.7419	3.21236e-23	3.9409e-23	3.67849e-23	96.6533	96.6533	3.73392e-23	96.8344	96.8344	96.8928	96.8928	97.0371	97.0371	7.64654e-19	8.75375e-19	9.42203e-19	8.23133e-19	1.1179	1.07651
1.32	14.6573	46.9388	46.5954	49.5866	36.4445	34.8176	5.70496	53.9889	54.3395	76.9266	76.7968	4.45476	85.7785	85.4437	85.3993	91.5505	46.4975	45.6452	91.6254	49.8916	40.0618	49.9963	47.4785	27.6125	49.2405	49.7346	1.34159e-56	6.31737e-57	86.7496	3.03993e-23	86.89	3.23802e-23	3.97228e-23	3.7078e-23	96.7474	96.7474	3.76367e-23	96.927	96.927	96.9848	96.9848	97.128	97.128	7.70148e-19	8.8165e-19	9.48941e-19	8.29028e-19	1.12289	1.08131
1.33	14.7582	47.0369	46.6929	49.6894	36.5798	34.9468	5.73368	54.2303	54.582	77.154	77.0238	4.47719	85.9692	85.6351	85.5908	91.6952	46.5642	45.7106	91.7699	49.9769	40.1196	50.0811	47.5588	27.653	49.4405	49.9362	1.38467e-56	6.52204e-57	86.8954	3.06429e-23	87.0358	3.26387e-23	4.00389e-23	3.73734e-23	96.8392	96.8392	3.79365e-23	97.0172	97.0172	97.0745	97.0745	97.2165	97.2165	7.7567e-19	8.87957e-19	9.55714e-19	8.34953e-19	1.12785	1.08608
1.34	14.8591	47.1339	46.7893	49.7909	36.714	35.0748	5.76226	54.4701	54.8229	77.379	77.2483	4.49951	86.1571	85.8237	85.7795	91.8373	46.6298	45.775	91.9117	50.0607	40.1764	50.1644	47.6378	27.6929	49.6389	50.1363	1.42945e-56	6.73486e-57	87.0391	3.08884e-23	87.1794	3.28992e-23	4.03574e-23	3.7671e-23	96.9286	96.9286	3.82385e-23	97.1051	97.1051	97.1619	97.1619	97.3027	97.3027	7.81221e-19	8.94296e-19	9.62521e-19	8.40909e-19	1.13278	1.09083
1.35	14.96	47.2298	46.8845	49.8913	36.8469	35.2017	5.79069	54.7082	55.062	77.6014	77.4704	4.52172	86.3423	86.0097	85.9655	91.9768	46.6945	45.8383	92.0511	50.1431	40.2324	50.2462	47.7155	27.7323	49.8357	50.3348	1.47602e-56	6.95621e-57	87.1805	3.11357e-23	87.3209	3.31617e-23	4.06783e-23	3.79709e-23	97.0159	97.0159	3.85429e-23	97.1907	97.1907	97.247	97.247	97.3866	97.3866	7.86801e-19	9.00669e-19	9.69364e-19	8.46896e-19	1.13768	1.09554
1.36	15.0609	47.3245	46.9786	49.9905	36.9787	35.3275	5.81898	54.9446	55.2994	77.8215	77.6901	4.54382	86.5248	86.193	86.1489	92.1139	46.7582	45.9007	92.1879	50.2241	40.2876	50.3267	47.7918	27.771	50.031	50.5318	1.52444e-56	7.18647e-57	87.3198	3.13851e-23	87.4602	3.34263e-23	4.10018e-23	3.82731e-23	97.1009	97.1009	3.88496e-23	97.2741	97.2741	97.3299	97.3299	97.4683	97.4683	7.92412e-19	9.07077e-19	9.76244e-19	8.52916e-19	1.14255	1.10024
1.37	15.1618	47.4182	47.0717	50.0885	37.1093	35.4522	5.84713	55.1794	55.5352	78.0392	77.9075	4.5658	86.7047	86.3736	86.3296	92.2486	46.8209	45.9622	92.3223	50.3038	40.3419	50.4058	47.8668	27.8092	50.2248	50.7272	1.57481e-56	7.42603e-57	87.4571	3.16364e-23	87.5974	3.36929e-23	4.13278e-23	3.85778e-23	97.1838	97.1838	3.91588e-23	97.3554	97.3554	97.4107	97.4107	97.5478	97.5478	7.98054e-19	9.1352e-19	9.83161e-19	8.58969e-19	1.1474	1.1049
1.38	15.2627	47.5108	47.1637	50.1855	37.2387	35.5758	5.87513	55.4125	55.7693	78.2545	78.1224	4.58768	86.882	86.5517	86.5078	92.3809	46.8827	46.0228	92.4544	50.3821	40.3954	50.4836	47.9405	27.8469	50.4171	50.9211	1.62721e-56	7.67532e-57	87.5923	3.18898e-23	87.7326	3.39618e-23	4.16565e-23	3.88849e-23	97.2646	97.2646	3.94704e-23	97.4346	97.4346	97.4894	97.4894	97.6252	97.6252	8.03727e-19	9.19998e-19	9.90117e-19	8.65056e-19	1.15223	1.10954
1.39	15.3636	47.6025	47.2547	50.2813	37.3671	35.6983	5.903	55.644	56.0018	78.4675	78.3351	4.60944	87.0567	86.7272	86.6834	92.5108	46.9436	46.0824	92.5841	50.4592	40.4482	50.5601	48.013	27.884	50.6078	51.1135	1.68173e-56	7.93479e-57	87.7256	3.21452e-23	87.8657	3.42328e-23	4.19878e-23	3.91945e-23	97.3434	97.3434	3.97846e-23	97.5117	97.5117	97.566	97.566	97.7006	97.7006	8.09434e-19	9.26514e-19	9.97113e-19	8.71178e-19	1.15702	1.11416
1.4	15.4645	47.6931	47.3447	50.3761	37.4943	35.8198	5.93072	55.8739	56.2326	78.6783	78.5455	4.6311	87.2289	86.9003	86.8566	92.6385	47.0036	46.1412	92.7115	50.5349	40.5002	50.6353	48.0843	27.9206	50.7971	51.3044	1.73847e-56	8.20489e-57	87.8568	3.24028e-23	87.997	3.45061e-23	4.23218e-23	3.95067e-23	97.4201	97.4201	4.01014e-23	97.5869	97.5869	97.6406	97.6406	97.774	97.774	8.15173e-19	9.33068e-19	1.00415e-18	8.77335e-19	1.16179	1.11875
1.41	15.5654	47.7827	47.4338	50.4698	37.6205	35.9402	5.95831	56.1021	56.4618	78.8867	78.7537	4.65265	87.3987	87.0709	87.0273	92.764	47.0627	46.1991	92.8367	50.6094	40.5514	50.7092	48.1543	27.9567	50.985	51.4938	1.79753e-56	8.4861e-57	87.9862	3.26626e-23	88.1263	3.47816e-23	4.26587e-23	3.98215e-23	97.495	97.495	4.04209e-23	97.6601	97.6601	97.7133	97.7133	97.8454	97.8454	8.20947e-19	9.3966e-19	1.01123e-18	8.83529e-19	1.16654	1.12332
1.42	15.6663	47.8713	47.5218	50.5625	37.7455	36.0596	5.98576	56.3288	56.6894	79.093	78.9596	4.6741	87.566	87.239	87.1955	92.8872	47.121	46.2562	92.9597	50.6826	40.6019	50.7819	48.2232	27.9922	51.1714	51.6817	1.85902e-56	8.77895e-57	88.1137	3.29246e-23	88.2537	3.50595e-23	4.29984e-23	4.01389e-23	97.5679	97.5679	4.07431e-23	97.7314	97.7314	97.7841	97.7841	97.9149	97.9149	8.26756e-19	9.46292e-19	1.01835e-18	8.8976e-19	1.17126	1.12786
1.43	15.7672	47.9591	47.609	50.6542	37.8695	36.1779	6.01308	56.5539	56.9154	79.2971	79.1634	4.69544	87.731	87.4048	87.3614	93.0084	47.1784	46.3125	93.0806	50.7547	40.6517	50.8533	48.291	28.0273	51.3563	51.8682	1.92304e-56	9.08397e-57	88.2394	3.31888e-23	88.3793	3.53399e-23	4.3341e-23	4.04591e-23	97.6391	97.6391	4.1068e-23	97.8009	97.8009	97.8531	97.8531	97.9825	97.9825	8.326e-19	9.52964e-19	1.02551e-18	8.96029e-19	1.17596	1.13238
1.44	15.8681	48.0458	47.6952	50.745	37.9924	36.2953	6.04026	56.7774	57.1399	79.499	79.365	4.71667	87.8936	87.5683	87.525	93.1274	47.235	46.3679	93.1994	50.8255	40.7008	50.9236	48.3576	28.062	51.5399	52.0533	1.98971e-56	9.4017e-57	88.3633	3.34554e-23	88.5031	3.56226e-23	4.36866e-23	4.07821e-23	97.7084	97.7084	4.13958e-23	97.8685	97.8685	97.9202	97.9202	98.0484	98.0484	8.38481e-19	9.59677e-19	1.03272e-18	9.02337e-19	1.18063	1.13687
1.45	15.9691	48.1317	47.7805	50.8347	38.1143	36.4116	6.06731	56.9993	57.3627	79.6988	79.5645	4.73781	88.0539	87.7295	87.6863	93.2444	47.2909	46.4227	93.3161	50.8952	40.7492	50.9927	48.4231	28.0961	51.722	52.2369	2.05916e-56	9.73276e-57	88.4854	3.37244e-23	88.6251	3.59079e-23	4.40352e-23	4.11079e-23	97.7759	97.7759	4.17265e-23	97.9344	97.9344	97.9856	97.9856	98.1124	98.1124	8.44399e-19	9.66433e-19	1.03997e-18	9.08684e-19	1.18528	1.14135
1.46	16.07	48.2167	47.865	50.9236	38.2351	36.5269	6.09422	57.2197	57.584	79.8965	79.7619	4.75884	88.2119	87.8884	87.8454	93.3594	47.346	46.4766	93.4308	50.9637	40.797	51.0606	48.4875	28.1299	51.9027	52.4192	2.1315e-56	1.00777e-56	88.6058	3.39957e-23	88.7455	3.61957e-23	4.4387e-23	4.14366e-23	97.8418	97.8418	4.20601e-23	97.9986	97.9986	98.0492	98.0492	98.1748	98.1748	8.50354e-19	9.73232e-19	1.04726e-18	9.15072e-19	1.1899	1.1458
1.47	16.1709	48.3009	47.9486	51.0115	38.3549	36.6413	6.12101	57.4386	57.8038	80.0921	79.9572	4.77977	88.3678	88.0452	88.0022	93.4724	47.4003	46.5298	93.5435	51.0311	40.8441	51.1275	48.5508	28.1631	52.0821	52.6	2.20688e-56	1.04373e-56	88.7245	3.42695e-23	88.8641	3.64861e-23	4.47419e-23	4.17683e-23	97.906	97.906	4.23967e-23	98.0611	98.0611	98.1112	98.1112	98.2354	98.2354	8.56349e-19	9.80075e-19	1.05461e-18	9.21502e-19	1.1945	1.15022
1.48	16.2718	48.3842	48.0313	51.0985	38.4737	36.7547	6.14766	57.656	58.022	80.2857	80.1506	4.80059	88.5214	88.1997	88.1568	93.5834	47.4539	46.5823	93.6543	51.0974	40.8906	51.1932	48.6131	28.196	52.2601	52.7795	2.28544e-56	1.08121e-56	88.8416	3.45459e-23	88.9811	3.67791e-23	4.51e-23	4.2103e-23	97.9685	97.9685	4.27364e-23	98.122	98.122	98.1715	98.1715	98.2944	98.2944	8.62383e-19	9.86962e-19	1.062e-18	9.27974e-19	1.19908	1.15463
1.49	16.3727	48.4666	48.1132	51.1846	38.5915	36.8671	6.17419	57.8718	58.2388	80.4773	80.3419	4.82132	88.6729	88.3521	88.3094	93.6926	47.5068	46.6342	93.7632	51.1626	40.9365	51.2578	48.6744	28.2284	52.4368	52.9576	2.36733e-56	1.12029e-56	88.9571	3.48248e-23	89.0964	3.70749e-23	4.54614e-23	4.24409e-23	98.0295	98.0295	4.30792e-23	98.1813	98.1813	98.2303	98.2303	98.3518	98.3518	8.68458e-19	9.93896e-19	1.06944e-18	9.34489e-19	1.20363	1.15901
1.5	16.4736	48.5483	48.1944	51.2699	38.7083	36.9786	6.20059	58.0862	58.454	80.6669	80.5313	4.84195	88.8222	88.5024	88.4598	93.8	47.559	46.6853	93.8702	51.2268	40.9818	51.3214	48.7347	28.2605	52.6121	53.1344	2.45269e-56	1.16104e-56	89.071	3.51063e-23	89.2102	3.73734e-23	4.58262e-23	4.27818e-23	98.0889	98.0889	4.34253e-23	98.239	98.239	98.2874	98.2874	98.4076	98.4076	8.74574e-19	1.00088e-18	1.07694e-18	9.41047e-19	1.20817	1.16338
1.51	16.5745	48.6292	48.2747	51.3543	38.8241	37.0892	6.22686	58.2991	58.6677	80.8545	80.7187	4.86248	88.9695	88.6506	88.6081	93.9055	47.6105	46.7357	93.9755	51.2899	41.0265	51.384	48.7939	28.2921	52.7861	53.3098	2.54169e-56	1.20355e-56	89.1833	3.53905e-23	89.3224	3.76747e-23	4.61944e-23	4.3126e-23	98.1467	98.1467	4.37745e-23	98.2952	98.2952	98.3431	98.3431	98.4619	98.4619	8.80732e-19	1.0079e-18	1.08448e-18	9.47651e-19	1.21268	1.16772
1.52	16.6754	48.7092	48.3543	51.4379	38.9389	37.1988	6.253	58.5105	58.8799	81.0403	80.9042	4.88291	89.1148	88.7968	88.7544	94.0092	47.6613	46.7855	94.0789	51.3521	41.0706	51.4455	48.8522	28.3233	52.9588	53.4839	2.63451e-56	1.24788e-56	89.2941	3.56774e-23	89.4331	3.79789e-23	4.65661e-23	4.34734e-23	98.2032	98.2032	4.41271e-23	98.3499	98.3499	98.3973	98.3973	98.5148	98.5148	8.86932e-19	1.01498e-18	1.09207e-18	9.54301e-19	1.21717	1.17204
1.53	16.7763	48.7886	48.4331	51.5207	39.0528	37.3075	6.27902	58.7204	59.0907	81.2241	81.0878	4.90325	89.258	88.941	88.8987	94.1112	47.7115	46.8347	94.1806	51.4132	41.1142	51.506	48.9096	28.3542	53.1302	53.6567	2.73132e-56	1.29414e-56	89.4035	3.59671e-23	89.5423	3.82861e-23	4.69414e-23	4.38242e-23	98.2581	98.2581	4.44831e-23	98.4032	98.4032	98.45	98.45	98.5661	98.5661	8.93177e-19	1.02211e-18	1.09972e-18	9.60997e-19	1.22164	1.17634
1.54	16.8772	48.8671	48.5111	51.6027	39.1657	37.4153	6.30492	58.9289	59.3	81.4061	81.2696	4.92349	89.3992	89.0832	89.0411	94.2115	47.7611	46.8833	94.2806	51.4733	41.1573	51.5655	48.966	28.3847	53.3004	53.8282	2.83231e-56	1.34241e-56	89.5114	3.62596e-23	89.65	3.85962e-23	4.73203e-23	4.41783e-23	98.3117	98.3117	4.48426e-23	98.4551	98.4551	98.5013	98.5013	98.6161	98.6161	8.99466e-19	1.02928e-18	1.10742e-18	9.67741e-19	1.22608	1.18062
1.55	16.9781	48.945	48.5885	51.6839	39.2777	37.5222	6.33069	59.136	59.5079	81.5862	81.4495	4.94363	89.5386	89.2235	89.1815	94.3102	47.8101	46.9312	94.379	51.5325	41.1998	51.6241	49.0215	28.4148	53.4693	53.9985	2.93768e-56	1.39279e-56	89.6178	3.65551e-23	89.7563	3.89094e-23	4.77029e-23	4.4536e-23	98.3639	98.3639	4.52056e-23	98.5056	98.5056	98.5513	98.5513	98.6646	98.6646	9.058e-19	1.03651e-18	1.11518e-18	9.74533e-19	1.23051	1.18488
1.56	17.079	49.0221	48.6651	51.7644	39.3888	37.6283	6.35635	59.3416	59.7143	81.7646	81.6277	4.96369	89.676	89.3619	89.32	94.4072	47.8584	46.9786	94.4757	51.5907	41.2418	51.6817	49.0761	28.4446	53.6369	54.1675	3.04764e-56	1.44538e-56	89.7229	3.68534e-23	89.8613	3.92257e-23	4.80893e-23	4.48972e-23	98.4147	98.4147	4.55721e-23	98.5547	98.5547	98.5999	98.5999	98.7118	98.7118	9.12181e-19	1.04379e-18	1.123e-18	9.81375e-19	1.23491	1.18912
1.57	17.1799	49.0986	48.7411	51.8441	39.4989	37.7334	6.38188	59.5459	59.9193	81.9411	81.804	4.98364	89.8115	89.4985	89.4567	94.5026	47.9062	47.0254	94.5708	51.648	41.2833	51.7384	49.1298	28.4741	53.8032	54.3352	3.1624e-56	1.50028e-56	89.8266	3.71548e-23	89.9648	3.95451e-23	4.84796e-23	4.5262e-23	98.4643	98.4643	4.59424e-23	98.6026	98.6026	98.6471	98.6471	98.7577	98.7577	9.18609e-19	1.05113e-18	1.13087e-18	9.88267e-19	1.2393	1.19334
1.58	17.2808	49.1744	48.8163	51.9231	39.6082	37.8377	6.40729	59.7487	60.1229	82.1159	81.9786	5.00351	89.9452	89.6331	89.5915	94.5965	47.9534	47.0716	94.6643	51.7043	41.3243	51.7941	49.1826	28.5032	53.9684	54.5017	3.2822e-56	1.55761e-56	89.9289	3.74592e-23	90.067	3.98678e-23	4.88738e-23	4.56305e-23	98.5126	98.5126	4.63163e-23	98.6491	98.6491	98.6931	98.6931	98.8023	98.8023	9.25085e-19	1.05852e-18	1.13879e-18	9.9521e-19	1.24366	1.19754
1.59	17.3817	49.2494	48.891	52.0014	39.7165	37.9411	6.43258	59.9501	60.3251	82.2889	82.1515	5.02328	90.077	89.766	89.7245	94.6888	48	47.1173	94.7563	51.7598	41.3648	51.849	49.2346	28.532	54.1323	54.6669	3.40728e-56	1.61748e-56	90.03	3.77667e-23	90.1679	4.01938e-23	4.92719e-23	4.60027e-23	98.5596	98.5596	4.66941e-23	98.6945	98.6945	98.7379	98.7379	98.8457	98.8457	9.3161e-19	1.06596e-18	1.14678e-18	1.00221e-18	1.24801	1.20172
1.6	17.4826	49.3239	48.9649	52.079	39.824	38.0437	6.45776	60.1502	60.5259	82.4602	82.3226	5.04296	90.2071	89.8971	89.8557	94.7796	48.0461	47.1625	94.8468	51.8144	41.4049	51.903	49.2858	28.5604	54.2951	54.831	3.53789e-56	1.68002e-56	90.1298	3.80775e-23	90.2675	4.05231e-23	4.96742e-23	4.63788e-23	98.6054	98.6054	4.70758e-23	98.7386	98.7386	98.7815	98.7815	98.8878	98.8878	9.38185e-19	1.07346e-18	1.15483e-18	1.00925e-18	1.25234	1.20588
1.61	17.5835	49.3977	49.0382	52.1559	39.9306	38.1455	6.48282	60.3489	60.7253	82.6299	82.4921	5.06255	90.3354	90.0265	89.9852	94.8689	48.0917	47.2071	94.9358	51.8682	41.4445	51.9562	49.3361	28.5886	54.4566	54.9938	3.67429e-56	1.74535e-56	90.2283	3.83914e-23	90.3658	4.08558e-23	5.00806e-23	4.67587e-23	98.65	98.65	4.74614e-23	98.7815	98.7815	98.8238	98.8238	98.9288	98.9288	9.44811e-19	1.08102e-18	1.16294e-18	1.01636e-18	1.25664	1.21003
1.62	17.6844	49.4709	49.1109	52.2321	40.0363	38.2464	6.50776	60.5462	60.9234	82.7979	82.6599	5.08205	90.462	90.1541	90.113	94.9568	48.1368	47.2512	95.0233	51.9211	41.4837	52.0084	49.3857	28.6165	54.617	55.1555	3.81678e-56	1.81362e-56	90.3256	3.87087e-23	90.4629	4.1192e-23	5.04913e-23	4.71427e-23	98.6935	98.6935	4.7851e-23	98.8232	98.8232	98.865	98.865	98.9685	98.9685	9.51488e-19	1.08864e-18	1.17111e-18	1.02352e-18	1.26093	1.21415
1.63	17.7853	49.5434	49.183	52.3077	40.1411	38.3465	6.53259	60.7422	61.1201	82.9642	82.8261	5.10147	90.5869	90.2801	90.239	95.0433	48.1813	47.2949	95.1095	51.9732	41.5224	52.0599	49.4344	28.644	54.7762	55.3159	3.96563e-56	1.88496e-56	90.4216	3.90293e-23	90.5588	4.15318e-23	5.09063e-23	4.75306e-23	98.7359	98.7359	4.82448e-23	98.8639	98.8639	98.9051	98.9051	99.0072	99.0072	9.58218e-19	1.09631e-18	1.17935e-18	1.03073e-18	1.2652	1.21826
1.64	17.8862	49.6154	49.2545	52.3827	40.2451	38.4458	6.55731	60.9369	61.3155	83.1289	82.9907	5.12079	90.7102	90.4044	90.3635	95.1284	48.2254	47.338	95.1943	52.0244	41.5608	52.1106	49.4824	28.6713	54.9343	55.4753	4.12117e-56	1.95953e-56	90.5165	3.93533e-23	90.6535	4.18752e-23	5.13257e-23	4.79227e-23	98.7771	98.7771	4.86427e-23	98.9034	98.9034	98.944	98.944	99.0447	99.0447	9.65002e-19	1.10405e-18	1.18765e-18	1.038e-18	1.26945	1.22235
1.65	17.9872	49.6868	49.3255	52.457	40.3483	38.5443	6.58191	61.1302	61.5095	83.292	83.1537	5.14003	90.8318	90.527	90.4863	95.2122	48.269	47.3807	95.2777	52.0749	41.5987	52.1604	49.5296	28.6983	55.0912	55.6334	4.28372e-56	2.03748e-56	90.6102	3.96809e-23	90.747	4.22223e-23	5.17496e-23	4.8319e-23	98.8173	98.8173	4.90449e-23	98.9419	98.9419	98.9819	98.9819	99.0812	99.0812	9.7184e-19	1.11185e-18	1.19602e-18	1.04533e-18	1.27368	1.22643
1.66	18.0881	49.7576	49.3958	52.5308	40.4507	38.642	6.6064	61.3222	61.7022	83.4536	83.3151	5.15918	90.9517	90.6481	90.6075	95.2946	48.3121	47.4229	95.3598	52.1246	41.6362	52.2095	49.5761	28.725	55.247	55.7904	4.45362e-56	2.11898e-56	90.7028	4.0012e-23	90.8394	4.25731e-23	5.2178e-23	4.87196e-23	98.8564	98.8564	4.94515e-23	98.9793	98.9793	99.0188	99.0188	99.1166	99.1166	9.78734e-19	1.11971e-18	1.20446e-18	1.05272e-18	1.2779	1.23048
1.67	18.189	49.8278	49.4656	52.6039	40.5522	38.7389	6.63078	61.5129	61.8936	83.6136	83.475	5.17825	91.0701	90.7676	90.7271	95.3757	48.3547	47.4647	95.4406	52.1735	41.6733	52.2577	49.6218	28.7515	55.4016	55.9463	4.63123e-56	2.20421e-56	90.7943	4.03467e-23	90.9306	4.29278e-23	5.26111e-23	4.91246e-23	98.8945	98.8945	4.98625e-23	99.0157	99.0157	99.0546	99.0546	99.1509	99.1509	9.85684e-19	1.12764e-18	1.21296e-18	1.06017e-18	1.2821	1.23452
1.68	18.2899	49.8975	49.5349	52.6765	40.6529	38.8351	6.65505	61.7024	62.0837	83.772	83.6333	5.19723	91.187	90.8855	90.8451	95.4556	48.3969	47.506	95.5201	52.2217	41.71	52.3053	49.6668	28.7777	55.5552	56.1011	4.81694e-56	2.29335e-56	90.8847	4.06851e-23	91.0208	4.32863e-23	5.3049e-23	4.9534e-23	98.9317	98.9317	5.0278e-23	99.051	99.051	99.0894	99.0894	99.1843	99.1843	9.92692e-19	1.13563e-18	1.22154e-18	1.06768e-18	1.28628	1.23855
1.69	18.3908	49.9667	49.6036	52.7484	40.7528	38.9305	6.67921	61.8905	62.2725	83.929	83.7902	5.21612	91.3023	91.0019	90.9617	95.5342	48.4387	47.5469	95.5983	52.2691	41.7464	52.3521	49.7112	28.8037	55.7077	56.2548	5.01113e-56	2.38659e-56	90.974	4.10273e-23	91.1099	4.36489e-23	5.34917e-23	4.99479e-23	98.9678	98.9678	5.0698e-23	99.0855	99.0855	99.1232	99.1232	99.2167	99.2167	9.99758e-19	1.14369e-18	1.23018e-18	1.07526e-18	1.29044	1.24255
1.7	18.4917	50.0353	49.6718	52.8198	40.8519	39.0251	6.70326	62.0774	62.46	84.0845	83.9456	5.23493	91.4161	91.1168	91.0767	95.6116	48.4801	47.5874	95.6754	52.3158	41.7824	52.3981	49.7548	28.8294	55.8591	56.4074	5.21424e-56	2.48414e-56	91.0623	4.13734e-23	91.198	4.40155e-23	5.39393e-23	5.03664e-23	99.003	99.003	5.11228e-23	99.1189	99.1189	99.1561	99.1561	99.2481	99.2481	1.00688e-18	1.15182e-18	1.2389e-18	1.08289e-18	1.29459	1.24654
1.71	18.5926	50.1034	49.7394	52.8907	40.9503	39.119	6.7272	62.263	62.6462	84.2385	84.0995	5.25366	91.5284	91.2302	91.1903	95.6878	48.521	47.6275	95.7512	52.3617	41.818	52.4435	49.7977	28.8548	56.0094	56.5589	5.4267e-56	2.58622e-56	91.1495	4.17233e-23	91.285	4.43862e-23	5.4392e-23	5.07897e-23	99.0373	99.0373	5.15524e-23	99.1515	99.1515	99.1881	99.1881	99.2786	99.2786	1.01407e-18	1.16001e-18	1.24769e-18	1.0906e-18	1.29872	1.25052
1.72	18.6935	50.171	49.8066	52.961	41.0479	39.2122	6.75104	62.4473	62.8312	84.3911	84.252	5.27231	91.6393	91.3422	91.3024	95.7628	48.5616	47.6672	95.8259	52.407	41.8533	52.4881	49.84	28.8801	56.1586	56.7093	5.64898e-56	2.69305e-56	91.2358	4.20772e-23	91.371	4.47611e-23	5.48497e-23	5.12177e-23	99.0707	99.0707	5.19868e-23	99.1831	99.1831	99.2192	99.2192	99.3082	99.3082	1.02132e-18	1.16828e-18	1.25655e-18	1.09836e-18	1.30283	1.25447
1.73	18.7944	50.2382	49.8733	53.0308	41.1447	39.3046	6.77477	62.6304	63.0149	84.5422	84.4031	5.29087	91.7487	91.4528	91.4131	95.8367	48.6017	47.7065	95.8994	52.4516	41.8883	52.5321	49.8816	28.9051	56.3069	56.8587	5.88157e-56	2.80487e-56	91.321	4.24352e-23	91.456	4.51403e-23	5.53127e-23	5.16506e-23	99.1031	99.1031	5.24262e-23	99.2139	99.2139	99.2493	99.2493	99.337	99.337	1.02863e-18	1.17662e-18	1.2655e-18	1.1062e-18	1.30693	1.25842
1.74	18.8953	50.3048	49.9395	53.1001	41.2407	39.3963	6.7984	62.8123	63.1974	84.692	84.5528	5.30935	91.8568	91.5619	91.5224	95.9095	48.6415	47.7455	95.9718	52.4955	41.9229	52.5753	49.9226	28.9298	56.454	57.007	6.12499e-56	2.92193e-56	91.4053	4.27973e-23	91.5401	4.55238e-23	5.5781e-23	5.20885e-23	99.1348	99.1348	5.28706e-23	99.2438	99.2438	99.2787	99.2787	99.3648	99.3648	1.036e-18	1.18502e-18	1.27452e-18	1.1141e-18	1.31101	1.26235
1.75	18.9962	50.371	50.0052	53.1689	41.336	39.4873	6.82192	62.993	63.3787	84.8404	84.7011	5.32776	91.9634	91.6697	91.6303	95.9811	48.6808	47.784	96.0431	52.5388	41.9573	52.6179	49.963	28.9544	56.6002	57.1543	6.37978e-56	3.04449e-56	91.4887	4.31636e-23	91.6232	4.59118e-23	5.62546e-23	5.25314e-23	99.1656	99.1656	5.33201e-23	99.2728	99.2728	99.3071	99.3071	99.3918	99.3918	1.04344e-18	1.19351e-18	1.28361e-18	1.12208e-18	1.31507	1.26626
1.76	19.0971	50.4367	50.0705	53.2372	41.4306	39.5776	6.84534	63.1724	63.5587	84.9874	84.848	5.34608	92.0687	91.7762	91.7369	96.0517	48.7199	47.8222	96.1133	52.5813	41.9913	52.6599	50.0027	28.9787	56.7453	57.3005	6.6465e-56	3.17284e-56	91.5711	4.35342e-23	91.7053	4.63043e-23	5.67338e-23	5.29795e-23	99.1956	99.1956	5.37749e-23	99.301	99.301	99.3348	99.3348	99.418	99.418	1.05095e-18	1.20206e-18	1.29279e-18	1.13012e-18	1.31912	1.27016
1.77	19.198	50.5019	50.1354	53.305	41.5244	39.6671	6.86866	63.3507	63.7376	85.133	84.9936	5.36433	92.1727	91.8812	91.8421	96.1212	48.7585	47.8601	96.1825	52.6233	42.025	52.7012	50.0418	29.0029	56.8894	57.4458	6.92577e-56	3.30727e-56	91.6526	4.39092e-23	91.7866	4.67014e-23	5.72186e-23	5.34329e-23	99.2247	99.2247	5.42351e-23	99.3285	99.3285	99.3617	99.3617	99.4434	99.4434	1.05852e-18	1.2107e-18	1.30205e-18	1.13823e-18	1.32316	1.27404
1.78	19.2989	50.5667	50.1998	53.3724	41.6175	39.756	6.89188	63.5277	63.9152	85.2774	85.1379	5.38249	92.2753	91.985	91.9461	96.1897	48.7969	47.8976	96.2506	52.6646	42.0584	52.7419	50.0803	29.0268	57.0326	57.59	7.21822e-56	3.44809e-56	91.7332	4.42886e-23	91.8669	4.71033e-23	5.77091e-23	5.38916e-23	99.2531	99.2531	5.47006e-23	99.3551	99.3551	99.3878	99.3878	99.468	99.468	1.06616e-18	1.21941e-18	1.31139e-18	1.14642e-18	1.32718	1.27791
1.79	19.3998	50.6311	50.2637	53.4393	41.7099	39.8442	6.91499	63.7036	64.0916	85.4204	85.2809	5.40058	92.3766	92.0875	92.0487	96.2572	48.8348	47.9348	96.3177	52.7053	42.0915	52.782	50.1183	29.0506	57.1747	57.7333	7.52452e-56	3.59562e-56	91.8129	4.46726e-23	91.9464	4.75099e-23	5.82054e-23	5.43558e-23	99.2808	99.2808	5.51717e-23	99.381	99.381	99.4131	99.4131	99.4918	99.4918	1.07387e-18	1.2282e-18	1.32082e-18	1.15468e-18	1.33118	1.28176
1.8	19.5007	50.695	50.3273	53.5057	41.8016	39.9318	6.93801	63.8783	64.2669	85.5622	85.4226	5.41859	92.4767	92.1888	92.1501	96.3237	48.8725	47.9717	96.3838	52.7454	42.1243	52.8214	50.1556	29.0741	57.3159	57.8755	7.84537e-56	3.75021e-56	91.8918	4.50612e-23	92.0251	4.79213e-23	5.87077e-23	5.48255e-23	99.3077	99.3077	5.56485e-23	99.4062	99.4062	99.4377	99.4377	99.5149	99.5149	1.08166e-18	1.23707e-18	1.33033e-18	1.16302e-18	1.33517	1.2856
1.81	19.6016	50.7586	50.3904	53.5717	41.8926	40.0187	6.96093	64.0518	64.441	85.7026	85.5631	5.43653	92.5755	92.2888	92.2502	96.3892	48.9098	48.0082	96.449	52.7849	42.1569	52.8603	50.1924	29.0975	57.4561	58.0168	8.18151e-56	3.91223e-56	91.9699	4.54545e-23	92.1028	4.83378e-23	5.9216e-23	5.53009e-23	99.3339	99.3339	5.6131e-23	99.4306	99.4306	99.4615	99.4615	99.5373	99.5373	1.08951e-18	1.24602e-18	1.33993e-18	1.17143e-18	1.33915	1.28943
1.82	19.7025	50.8217	50.4531	53.6372	41.9828	40.1049	6.98375	64.2242	64.6139	85.8419	85.7023	5.45439	92.6731	92.3875	92.3492	96.4538	48.9468	48.0445	96.5131	52.8238	42.1892	52.8986	50.2287	29.1207	57.5954	58.1571	8.53373e-56	4.08204e-56	92.0471	4.58525e-23	92.1798	4.87593e-23	5.97304e-23	5.5782e-23	99.3593	99.3593	5.66193e-23	99.4544	99.4544	99.4847	99.4847	99.5589	99.5589	1.09743e-18	1.25505e-18	1.34962e-18	1.17992e-18	1.34311	1.29324
1.83	19.8034	50.8844	50.5154	53.7024	42.0724	40.1904	7.00647	64.3954	64.7857	85.9798	85.8403	5.47217	92.7695	92.4851	92.4469	96.5174	48.9835	48.0804	96.5764	52.8622	42.2212	52.9363	50.2643	29.1437	57.7337	58.2965	8.90285e-56	4.26006e-56	92.1235	4.62555e-23	92.2559	4.91859e-23	6.02512e-23	5.6269e-23	99.3841	99.3841	5.71136e-23	99.4774	99.4774	99.5071	99.5071	99.5799	99.5799	1.10543e-18	1.26417e-18	1.35939e-18	1.18849e-18	1.34706	1.29704
1.84	19.9043	50.9468	50.5774	53.7671	42.1614	40.2753	7.0291	64.5655	64.9563	86.1166	85.9771	5.48988	92.8647	92.5815	92.5434	96.5802	49.02	48.1161	96.6388	52.9	42.253	52.9734	50.2995	29.1665	57.871	58.4349	9.28974e-56	4.44672e-56	92.1991	4.66634e-23	92.3313	4.96178e-23	6.07783e-23	5.6762e-23	99.4083	99.4083	5.76139e-23	99.4998	99.4998	99.5289	99.5289	99.6002	99.6002	1.11351e-18	1.27337e-18	1.36926e-18	1.19715e-18	1.35099	1.30083
1.85	20.0053	51.0087	50.6389	53.8314	42.2496	40.3596	7.05163	64.7344	65.1258	86.2522	86.1126	5.50752	92.9588	92.6767	92.6388	96.642	49.0561	48.1514	96.7002	52.9372	42.2845	53.01	50.3341	29.1892	58.0075	58.5724	9.69532e-56	4.64245e-56	92.274	4.70764e-23	92.4058	5.0055e-23	6.13119e-23	5.72611e-23	99.4317	99.4317	5.81205e-23	99.5215	99.5215	99.5501	99.5501	99.6198	99.6198	1.12166e-18	1.28266e-18	1.37923e-18	1.20588e-18	1.35491	1.3046
1.86	20.1062	51.0703	50.7001	53.8953	42.3372	40.4433	7.07406	64.9023	65.2942	86.3866	86.247	5.52508	93.0517	92.7708	92.733	96.703	49.0919	48.1865	96.7608	52.9739	42.3158	53.046	50.3682	29.2117	58.143	58.709	1.01205e-55	4.84773e-56	92.3481	4.74946e-23	92.4797	5.04977e-23	6.18521e-23	5.77664e-23	99.4546	99.4546	5.86333e-23	99.5426	99.5426	99.5706	99.5706	99.6388	99.6388	1.12989e-18	1.29204e-18	1.38928e-18	1.21469e-18	1.35882	1.30837
1.87	20.2071	51.1315	50.761	53.9588	42.4242	40.5263	7.09641	65.069	65.4614	86.5198	86.3803	5.54257	93.1434	92.8637	92.8261	96.7631	49.1275	48.2213	96.8205	53.01	42.3468	53.0815	50.4018	29.234	58.2777	58.8447	1.05665e-55	5.06306e-56	92.4214	4.7918e-23	92.5527	5.09459e-23	6.2399e-23	5.8278e-23	99.4768	99.4768	5.91526e-23	99.5631	99.5631	99.5904	99.5904	99.6571	99.6571	1.1382e-18	1.30151e-18	1.39944e-18	1.2236e-18	1.36272	1.31211
1.88	20.308	51.1924	50.8214	54.022	42.5105	40.6087	7.11865	65.2347	65.6275	86.6519	86.5124	5.55999	93.2341	92.9556	92.9181	96.8223	49.1628	48.2559	96.8794	53.0456	42.3776	53.1165	50.4349	29.2562	58.4114	58.9794	1.10341e-55	5.28897e-56	92.494	4.83467e-23	92.625	5.13997e-23	6.29529e-23	5.8796e-23	99.4984	99.4984	5.96784e-23	99.5829	99.5829	99.6097	99.6097	99.6749	99.6749	1.14659e-18	1.31107e-18	1.40969e-18	1.23258e-18	1.3666	1.31585
1.89	20.4089	51.2529	50.8816	54.0847	42.5961	40.6905	7.14081	65.3992	65.7926	86.7829	86.6433	5.57734	93.3237	93.0464	93.009	96.8808	49.1978	48.2902	96.9374	53.0807	42.4082	53.1509	50.4675	29.2782	58.5443	59.1133	1.15246e-55	5.52601e-56	92.566	4.87809e-23	92.6966	5.18593e-23	6.35137e-23	5.93206e-23	99.5194	99.5194	6.02108e-23	99.6022	99.6022	99.6284	99.6284	99.6921	99.6921	1.15506e-18	1.32072e-18	1.42004e-18	1.24166e-18	1.37047	1.31957
1.9	20.5098	51.3131	50.9414	54.1471	42.6812	40.7717	7.16287	65.5626	65.9565	86.9127	86.7732	5.59462	93.4122	93.1361	93.0989	96.9384	49.2326	48.3242	96.9947	53.1153	42.4386	53.1849	50.4996	29.3001	58.6762	59.2462	1.20392e-55	5.77476e-56	92.6372	4.92207e-23	92.7675	5.23248e-23	6.40817e-23	5.98519e-23	99.5398	99.5398	6.07501e-23	99.6209	99.6209	99.6465	99.6465	99.7087	99.7087	1.16362e-18	1.33047e-18	1.43049e-18	1.25082e-18	1.37432	1.32329
1.91	20.6107	51.3729	51.0008	54.2092	42.7656	40.8523	7.18485	65.725	66.1194	87.0414	86.902	5.61182	93.4996	93.2247	93.1877	96.9953	49.2671	48.358	97.0511	53.1494	42.4687	53.2183	50.5313	29.3219	58.8074	59.3783	1.25792e-55	6.03585e-56	92.7077	4.96661e-23	92.8378	5.27962e-23	6.46569e-23	6.039e-23	99.5597	99.5597	6.12962e-23	99.639	99.639	99.664	99.664	99.7247	99.7247	1.17226e-18	1.34032e-18	1.44104e-18	1.26008e-18	1.37817	1.32699
1.92	20.7116	51.4324	51.0599	54.2709	42.8494	40.9323	7.20673	65.8863	66.2812	87.1691	87.0296	5.62896	93.586	93.3123	93.2755	97.0514	49.3014	48.3916	97.1068	53.183	42.4987	53.2513	50.5625	29.3435	58.9376	59.5096	1.31458e-55	6.30993e-56	92.7775	5.01173e-23	92.9073	5.32738e-23	6.52395e-23	6.0935e-23	99.579	99.579	6.18494e-23	99.6566	99.6566	99.681	99.681	99.7401	99.7401	1.18098e-18	1.35026e-18	1.4517e-18	1.26942e-18	1.382	1.33068
1.93	20.8125	51.4916	51.1188	54.3323	42.9325	41.0117	7.22852	66.0466	66.4419	87.2956	87.1563	5.64603	93.6714	93.3989	93.3622	97.1067	49.3354	48.4249	97.1617	53.2162	42.5284	53.2837	50.5932	29.3649	59.067	59.6399	1.37405e-55	6.59767e-56	92.8467	5.05744e-23	92.9762	5.37575e-23	6.58297e-23	6.14871e-23	99.5978	99.5978	6.24097e-23	99.6736	99.6736	99.6974	99.6974	99.7551	99.7551	1.1898e-18	1.3603e-18	1.46246e-18	1.27886e-18	1.38582	1.33435
1.94	20.9134	51.5505	51.1773	54.3933	43.0151	41.0906	7.25023	66.2058	66.6016	87.4212	87.2818	5.66303	93.7558	93.4845	93.448	97.1613	49.3692	48.458	97.2159	53.2488	42.558	53.3157	50.6235	29.3863	59.1956	59.7695	1.43647e-55	6.89982e-56	92.9152	5.10374e-23	93.0444	5.42475e-23	6.64275e-23	6.20463e-23	99.616	99.616	6.29774e-23	99.6901	99.6901	99.7134	99.7134	99.7695	99.7695	1.1987e-18	1.37044e-18	1.47333e-18	1.28839e-18	1.38963	1.33802
1.95	21.0143	51.6091	51.2355	54.454	43.0971	41.1688	7.27185	66.364	66.7602	87.5456	87.4064	5.67996	93.8392	93.5692	93.5328	97.2151	49.4028	48.4909	97.2694	53.281	42.5873	53.3473	50.6533	29.4075	59.3233	59.8982	1.50201e-55	7.21714e-56	92.9831	5.15065e-23	93.1119	5.47439e-23	6.70331e-23	6.26129e-23	99.6338	99.6338	6.35525e-23	99.7061	99.7061	99.7288	99.7288	99.7834	99.7834	1.20769e-18	1.38068e-18	1.48432e-18	1.29802e-18	1.39343	1.34167
1.96	21.1152	51.6673	51.2934	54.5144	43.1784	41.2466	7.29338	66.5211	66.9178	87.6691	87.5299	5.69682	93.9216	93.6528	93.6166	97.2683	49.4362	48.5236	97.3221	53.3127	42.6165	53.3783	50.6827	29.4285	59.4502	60.026	1.57082e-55	7.55043e-56	93.0504	5.19819e-23	93.1789	5.52469e-23	6.76468e-23	6.3187e-23	99.651	99.651	6.41351e-23	99.7216	99.7216	99.7437	99.7437	99.7968	99.7968	1.21678e-18	1.39103e-18	1.49541e-18	1.30775e-18	1.39721	1.34532
1.97	21.2161	51.7253	51.351	54.5744	43.2592	41.3237	7.31482	66.6772	67.0744	87.7915	87.6524	5.71362	94.0031	93.7355	93.6995	97.3207	49.4693	48.556	97.3741	53.344	42.6455	53.409	50.7117	29.4495	59.5763	60.153	1.64308e-55	7.90056e-56	93.117	5.24635e-23	93.2452	5.57566e-23	6.82685e-23	6.37686e-23	99.6678	99.6678	6.47255e-23	99.7366	99.7366	99.7581	99.7581	99.8097	99.8097	1.22595e-18	1.40148e-18	1.50661e-18	1.31758e-18	1.40099	1.34895
1.98	21.317	51.783	51.4083	54.6342	43.3394	41.4003	7.33618	66.8323	67.2299	87.913	87.7739	5.73035	94.0836	93.8173	93.7814	97.3725	49.5023	48.5883	97.4255	53.3748	42.6743	53.4392	50.7402	29.4703	59.7016	60.2793	1.71898e-55	8.26843e-56	93.1831	5.29517e-23	93.311	5.6273e-23	6.88985e-23	6.4358e-23	99.6841	99.6841	6.53237e-23	99.7512	99.7512	99.7721	99.7721	99.8221	99.8221	1.23523e-18	1.41205e-18	1.51794e-18	1.32751e-18	1.40475	1.35257
1.99	21.4179	51.8404	51.4653	54.6936	43.4191	41.4764	7.35745	66.9864	67.3844	88.0334	87.8944	5.74702	94.1632	93.8982	93.8624	97.4236	49.535	48.6203	97.4762	53.4053	42.7029	53.4689	50.7684	29.491	59.8261	60.4047	1.79871e-55	8.65499e-56	93.2486	5.34463e-23	93.3761	5.67964e-23	6.95369e-23	6.49553e-23	99.6999	99.6999	6.593e-23	99.7653	99.7653	99.7856	99.7856	99.8341	99.8341	1.2446e-18	1.42272e-18	1.52937e-18	1.33754e-18	1.4085	1.35618
2	21.5188	51.8975	51.5221	54.7528	43.4982	41.5519	7.37864	67.1395	67.5379	88.1529	88.014	5.76362	94.242	93.9781	93.9425	97.474	49.5676	48.6522	97.5262	53.4352	42.7313	53.4982	50.7961	29.5116	59.9498	60.5293	1.88247e-55	9.06125e-56	93.3135	5.39477e-23	93.4407	5.73268e-23	7.01839e-23	6.55606e-23	99.7153	99.7153	6.65444e-23	99.7789	99.7789	99.7987	99.7987	99.8456	99.8456	1.25406e-18	1.4335e-18	1.54093e-18	1.34768e-18	1.41224	1.35979
2.01	21.6462	51.9544	51.5786	54.8117	43.5767	41.6269	7.39974	67.2916	67.6904	88.2714	88.1326	5.78015	94.3198	94.0572	94.0218	97.5238	49.5999	48.6838	97.5756	53.4648	42.7596	53.5271	50.8235	29.5321	60.0727	60.6531	1.97049e-55	9.48827e-56	93.3778	5.44559e-23	93.5047	5.78644e-23	7.08396e-23	6.61742e-23	99.7303	99.7303	6.71671e-23	99.7921	99.7921	99.8113	99.8113	99.8567	99.8567	1.26363e-18	1.44439e-18	1.55261e-18	1.35792e-18	1.41597	1.36338
2.02	21.7735	52.011	51.6348	54.8703	43.6546	41.7013	7.42076	67.4427	67.842	88.389	88.2503	5.79663	94.3968	94.1354	94.1001	97.573	49.632	48.7153	97.6244	53.4939	42.7878	53.5556	50.8504	29.5525	60.1949	60.7762	2.06299e-55	9.93719e-56	93.4415	5.4971e-23	93.5681	5.84093e-23	7.15042e-23	6.6796e-23	99.7448	99.7448	6.77983e-23	99.8049	99.8049	99.8234	99.8234	99.8673	99.8673	1.2733e-18	1.4554e-18	1.56441e-18	1.36828e-18	1.41969	1.36696
2.03	21.9009	52.0673	51.6908	54.9286	43.732	41.7753	7.4417	67.5928	67.9925	88.5057	88.367	5.81304	94.4728	94.2127	94.1776	97.6216	49.664	48.7466	97.6725	53.5227	42.8157	53.5837	50.877	29.5728	60.3163	60.8985	2.16021e-55	1.04092e-55	93.5048	5.54931e-23	93.631	5.89617e-23	7.21779e-23	6.74264e-23	99.7588	99.7588	6.84381e-23	99.8172	99.8172	99.8352	99.8352	99.8775	99.8775	1.28307e-18	1.46653e-18	1.57633e-18	1.37874e-18	1.4234	1.37053
2.04	22.0283	52.1234	51.7465	54.9866	43.8089	41.8487	7.46256	67.742	68.1421	88.6214	88.4828	5.82938	94.5481	94.2892	94.2543	97.6695	49.6958	48.7777	97.72	53.551	42.8435	53.6114	50.9031	29.5929	60.4369	61.02	2.26241e-55	1.09056e-55	93.5674	5.60225e-23	93.6933	5.95216e-23	7.28608e-23	6.80654e-23	99.7725	99.7725	6.90867e-23	99.8291	99.8291	99.8465	99.8465	99.8873	99.8873	1.29294e-18	1.47777e-18	1.58838e-18	1.38931e-18	1.4271	1.37409
2.05	22.1556	52.1792	51.802	55.0444	43.8852	41.9216	7.48333	67.8902	68.2907	88.7362	88.5977	5.84567	94.6224	94.3648	94.3301	97.7168	49.7274	48.8086	97.7669	53.5789	42.8712	53.6387	50.9289	29.613	60.5568	61.1407	2.36987e-55	1.14276e-55	93.6296	5.65593e-23	93.7551	6.00893e-23	7.35532e-23	6.87132e-23	99.7857	99.7857	6.97443e-23	99.8406	99.8406	99.8574	99.8574	99.8966	99.8966	1.30292e-18	1.48914e-18	1.60056e-18	1.4e-18	1.43079	1.37764
2.06	22.283	52.2347	51.8572	55.1018	43.961	41.994	7.50403	68.0374	68.4383	88.85	88.7117	5.86189	94.696	94.4397	94.405	97.7634	49.7588	48.8394	97.8131	53.6065	42.8987	53.6656	50.9544	29.6329	60.6759	61.2607	2.48286e-55	1.19768e-55	93.6911	5.71035e-23	93.8163	6.06649e-23	7.42551e-23	6.93701e-23	99.7985	99.7985	7.0411e-23	99.8516	99.8516	99.8678	99.8678	99.9055	99.9055	1.31301e-18	1.50063e-18	1.61288e-18	1.4108e-18	1.43447	1.38119
2.07	22.4103	52.29	51.9121	55.1591	44.0363	42.0659	7.52464	68.1837	68.585	88.963	88.8247	5.87805	94.7687	94.5136	94.4792	97.8095	49.79	48.8699	97.8588	53.6337	42.926	53.6921	50.9794	29.6527	60.7942	61.3799	2.60171e-55	1.25546e-55	93.7522	5.76553e-23	93.877	6.12486e-23	7.49669e-23	7.00361e-23	99.8108	99.8108	7.1087e-23	99.8622	99.8622	99.8778	99.8778	99.914	99.914	1.32321e-18	1.51224e-18	1.62532e-18	1.42172e-18	1.43814	1.38472
2.08	22.5377	52.3451	51.9669	55.216	44.1111	42.1373	7.54518	68.3291	68.7307	89.0751	88.9369	5.89415	94.8406	94.5868	94.5525	97.855	49.821	48.9003	97.9038	53.6605	42.9532	53.7182	51.0041	29.6725	60.9118	61.4984	2.72672e-55	1.31625e-55	93.8128	5.82149e-23	93.9372	6.18404e-23	7.56886e-23	7.07114e-23	99.8228	99.8228	7.17725e-23	99.8724	99.8724	99.8875	99.8875	99.9221	99.9221	1.33352e-18	1.52398e-18	1.6379e-18	1.43275e-18	1.4418	1.38824
2.09	22.6651	52.3999	52.0213	55.2727	44.1853	42.2082	7.56564	68.4735	68.8755	89.1862	89.0482	5.91019	94.9117	94.6592	94.625	97.8999	49.8518	48.9305	97.9483	53.6869	42.9802	53.744	51.0285	29.6921	61.0287	61.6161	2.85824e-55	1.38024e-55	93.8728	5.87825e-23	93.9969	6.24406e-23	7.64204e-23	7.13963e-23	99.8343	99.8343	7.24676e-23	99.8822	99.8822	99.8967	99.8967	99.9298	99.9298	1.34395e-18	1.53585e-18	1.65061e-18	1.44391e-18	1.44546	1.39176
2.1	22.7924	52.4545	52.0756	55.3292	44.259	42.2786	7.58602	68.617	69.0194	89.2965	89.1586	5.92617	94.982	94.7307	94.6968	97.9441	49.8825	48.9605	97.9921	53.7129	43.007	53.7694	51.0525	29.7116	61.1449	61.7331	2.99663e-55	1.44759e-55	93.9323	5.93581e-23	94.0561	6.30493e-23	7.71626e-23	7.20909e-23	99.8454	99.8454	7.31726e-23	99.8916	99.8916	99.9054	99.9054	99.937	99.937	1.35449e-18	1.54784e-18	1.66347e-18	1.45519e-18	1.4491	1.39526
2.11	22.9198	52.5089	52.1296	55.3854	44.3323	42.3486	7.60632	68.7596	69.1623	89.4059	89.2682	5.94209	95.0515	94.8015	94.7677	97.9878	49.913	48.9903	98.0354	53.7386	43.0338	53.7944	51.0762	29.731	61.2603	61.8493	3.14228e-55	1.51849e-55	93.9913	5.9942e-23	94.1147	6.36667e-23	7.79154e-23	7.27953e-23	99.8561	99.8561	7.38877e-23	99.9006	99.9006	99.9138	99.9138	99.9439	99.9439	1.36514e-18	1.55997e-18	1.67647e-18	1.4666e-18	1.45273	1.39876
2.12	23.0472	52.563	52.1833	55.4413	44.405	42.418	7.62655	68.9012	69.3043	89.5145	89.3769	5.95795	95.1203	94.8716	94.8379	98.031	49.9433	49.02	98.0781	53.764	43.0603	53.8191	51.0995	29.7504	61.375	61.9648	3.29558e-55	1.59316e-55	94.0499	6.05342e-23	94.1729	6.42929e-23	7.86789e-23	7.35099e-23	99.8664	99.8664	7.4613e-23	99.9091	99.9091	99.9218	99.9218	99.9503	99.9503	1.37592e-18	1.57224e-18	1.68961e-18	1.47813e-18	1.45635	1.40225
2.13	23.1745	52.6168	52.2369	55.497	44.4772	42.4871	7.6467	69.042	69.4454	89.6222	89.4847	5.97375	95.1883	94.9408	94.9074	98.0735	49.9734	49.0495	98.1202	53.789	43.0867	53.8434	51.1225	29.7696	61.489	62.0796	3.45698e-55	1.67179e-55	94.1079	6.11351e-23	94.2305	6.49282e-23	7.94534e-23	7.42347e-23	99.8763	99.8763	7.53487e-23	99.9173	99.9173	99.9294	99.9294	99.9563	99.9563	1.38682e-18	1.58464e-18	1.7029e-18	1.4898e-18	1.45996	1.40572
2.14	23.3019	52.6705	52.2902	55.5525	44.549	42.5556	7.66677	69.1818	69.5856	89.729	89.5917	5.98949	95.2555	95.0093	94.976	98.1155	50.0034	49.0788	98.1618	53.8136	43.113	53.8674	51.1451	29.7887	61.6022	62.1937	3.62692e-55	1.75461e-55	94.1654	6.17446e-23	94.2877	6.55727e-23	8.02391e-23	7.49701e-23	99.8858	99.8858	7.60951e-23	99.9251	99.9251	99.9365	99.9365	99.9619	99.9619	1.39783e-18	1.59718e-18	1.71634e-18	1.50159e-18	1.46357	1.40919
2.15	23.4292	52.7239	52.3433	55.6077	44.6202	42.6237	7.68677	69.3208	69.7249	89.835	89.6979	6.00518	95.322	95.0771	95.0439	98.1569	50.0332	49.108	98.2027	53.8379	43.1391	53.891	51.1675	29.8077	61.7148	62.3071	3.80589e-55	1.84186e-55	94.2225	6.23631e-23	94.3444	6.62265e-23	8.10362e-23	7.57161e-23	99.8949	99.8949	7.68524e-23	99.9324	99.9324	99.9433	99.9433	99.9672	99.9672	1.40898e-18	1.60987e-18	1.72993e-18	1.51352e-18	1.46716	1.41265
2.16	23.5566	52.7771	52.3962	55.6626	44.691	42.6913	7.7067	69.4589	69.8633	89.9402	89.8032	6.02081	95.3877	95.1441	95.1111	98.1977	50.0628	49.137	98.2432	53.8619	43.1651	53.9143	51.1895	29.8266	61.8266	62.4198	3.9944e-55	1.93379e-55	94.2791	6.29906e-23	94.4006	6.68899e-23	8.1845e-23	7.6473e-23	99.9036	99.9036	7.76207e-23	99.9394	99.9394	99.9497	99.9497	99.972	99.972	1.42025e-18	1.6227e-18	1.74367e-18	1.52558e-18	1.47075	1.41611
2.17	23.684	52.8301	52.4488	55.7174	44.7613	42.7585	7.72655	69.5961	70.0009	90.0445	89.9077	6.03638	95.4527	95.2104	95.1776	98.238	50.0922	49.1658	98.283	53.8855	43.1909	53.9373	51.2112	29.8455	61.9378	62.5317	4.19299e-55	2.03068e-55	94.3352	6.36274e-23	94.4564	6.75631e-23	8.26656e-23	7.72411e-23	99.9119	99.9119	7.84003e-23	99.946	99.946	99.9557	99.9557	99.9764	99.9764	1.43165e-18	1.63567e-18	1.75757e-18	1.53779e-18	1.47432	1.41955
2.18	23.8113	52.8829	52.5013	55.7719	44.8312	42.8252	7.74633	69.7324	70.1375	90.1481	90.0113	6.0519	95.517	95.276	95.2433	98.2778	50.1215	49.1944	98.3223	53.9088	43.2166	53.96	51.2326	29.8642	62.0483	62.643	4.40223e-55	2.1328e-55	94.3909	6.42736e-23	94.5117	6.82462e-23	8.34983e-23	7.80205e-23	99.9198	99.9198	7.91914e-23	99.9521	99.9521	99.9613	99.9613	99.9805	99.9805	1.44319e-18	1.6488e-18	1.77163e-18	1.55013e-18	1.47789	1.42298
2.19	23.9387	52.9354	52.5535	55.8262	44.9006	42.8915	7.76603	69.8679	70.2733	90.2508	90.1142	6.06736	95.5806	95.3408	95.3084	98.317	50.1506	49.2229	98.3611	53.9318	43.2421	53.9823	51.2537	29.8828	62.1581	62.7535	4.62274e-55	2.24045e-55	94.4461	6.49295e-23	94.5665	6.89395e-23	8.43433e-23	7.88114e-23	99.9274	99.9274	7.99943e-23	99.9579	99.9579	99.9665	99.9665	99.9841	99.9841	1.45485e-18	1.66207e-18	1.78585e-18	1.56261e-18	1.48145	1.42641
2.2	24.066	52.9878	52.6055	55.8802	44.9695	42.9573	7.78567	70.0025	70.4082	90.3526	90.2163	6.08277	95.6435	95.405	95.3727	98.3556	50.1796	49.2513	98.3993	53.9545	43.2675	54.0043	51.2745	29.9014	62.2672	62.8634	4.85515e-55	2.35396e-55	94.5008	6.55952e-23	94.6209	6.96431e-23	8.52009e-23	7.96142e-23	99.9345	99.9345	8.08091e-23	99.9633	99.9633	99.9713	99.9713	99.9874	99.9874	1.46666e-18	1.6755e-18	1.80024e-18	1.57524e-18	1.485	1.42983
2.21	24.1934	53.0399	52.6573	55.9341	45.0379	43.0227	7.80523	70.1362	70.5423	90.4537	90.3175	6.09812	95.7057	95.4685	95.4364	98.3937	50.2083	49.2794	98.437	53.9769	43.2927	54.026	51.295	29.9198	62.3756	62.9726	5.10016e-55	2.47366e-55	94.5551	6.62709e-23	94.6748	7.03572e-23	8.60714e-23	8.0429e-23	99.9413	99.9413	8.16362e-23	99.9684	99.9684	99.9757	99.9757	99.9903	99.9903	1.4786e-18	1.68909e-18	1.8148e-18	1.58802e-18	1.48854	1.43324
2.22	24.3208	53.0918	52.7089	55.9877	45.106	43.0877	7.82473	70.2691	70.6755	90.554	90.418	6.11342	95.7671	95.5313	95.4993	98.4313	50.2369	49.3074	98.4741	53.9989	43.3178	54.0474	51.3152	29.9381	62.4833	63.0811	5.35848e-55	2.59992e-55	94.609	6.69569e-23	94.7283	7.10822e-23	8.69549e-23	8.12561e-23	99.9477	99.9477	8.24757e-23	99.973	99.973	99.9798	99.9798	99.9928	99.9928	1.49068e-18	1.70284e-18	1.82952e-18	1.60095e-18	1.49207	1.43664
2.23	24.4481	53.1436	52.7603	56.0411	45.1735	43.1523	7.84415	70.4012	70.8078	90.6535	90.5177	6.12866	95.828	95.5934	95.5616	98.4684	50.2654	49.3353	98.5107	54.0207	43.3428	54.0685	51.3351	29.9564	62.5904	63.1889	5.6309e-55	2.73311e-55	94.6624	6.76532e-23	94.7813	7.18181e-23	8.78518e-23	8.20956e-23	99.9537	99.9537	8.3328e-23	99.9773	99.9773	99.9835	99.9835	99.9949	99.9949	1.50291e-18	1.71675e-18	1.84442e-18	1.61403e-18	1.4956	1.44003
2.24	24.5755	53.1951	52.8115	56.0942	45.2407	43.2164	7.8635	70.5324	70.9393	90.7523	90.6166	6.14385	95.8881	95.6548	95.6232	98.5049	50.2937	49.363	98.5468	54.0421	43.3676	54.0893	51.3548	29.9746	62.6968	63.2961	5.91822e-55	2.87363e-55	94.7154	6.83602e-23	94.8339	7.25652e-23	8.87624e-23	8.2948e-23	99.9593	99.9593	8.41932e-23	99.9812	99.9812	99.9868	99.9868	99.9967	99.9967	1.51528e-18	1.73082e-18	1.8595e-18	1.62727e-18	1.49912	1.44342
2.25	24.7028	53.2464	52.8625	56.1472	45.3074	43.2801	7.88279	70.6628	71.07	90.8502	90.7148	6.15899	95.9476	95.7156	95.6842	98.5409	50.3218	49.3905	98.5824	54.0633	43.3923	54.1098	51.3741	29.9926	62.8026	63.4026	6.22131e-55	3.02193e-55	94.768	6.90781e-23	94.8861	7.33238e-23	8.96868e-23	8.38134e-23	99.9645	99.9645	8.50716e-23	99.9847	99.9847	99.9897	99.9897	99.9981	99.9981	1.5278e-18	1.74506e-18	1.87475e-18	1.64066e-18	1.50262	1.4468
2.26	24.8302	53.2975	52.9133	56.2	45.3736	43.3434	7.902	70.7923	71.1999	90.9474	90.8121	6.17408	96.0064	95.7757	95.7445	98.5764	50.3498	49.4179	98.6174	54.0841	43.4169	54.13	51.3932	30.0106	62.9077	63.5084	6.54109e-55	3.17844e-55	94.8201	6.9807e-23	94.9378	7.4094e-23	9.06254e-23	8.46921e-23	99.9694	99.9694	8.59635e-23	99.9879	99.9879	99.9923	99.9923	99.9991	99.9991	1.54047e-18	1.75948e-18	1.89019e-18	1.65422e-18	1.50612	1.45017
2.27	24.9576	53.3484	52.9639	56.2525	45.4395	43.4063	7.92115	70.9211	71.3289	91.0438	90.9088	6.18911	96.0646	95.8352	95.8041	98.6114	50.3776	49.4451	98.652	54.1047	43.4413	54.1499	51.412	30.0285	63.0122	63.6136	6.87853e-55	3.34367e-55	94.8718	7.05473e-23	94.9891	7.48762e-23	9.15785e-23	8.55844e-23	99.9739	99.9739	8.68692e-23	99.9906	99.9906	99.9944	99.9944	99.9997	99.9997	1.55329e-18	1.77406e-18	1.90581e-18	1.66794e-18	1.50962	1.45353
2.28	25.0849	53.3992	53.0143	56.3049	45.5049	43.4688	7.94023	71.049	71.4571	91.1395	91.0046	6.20409	96.1221	95.8941	95.8631	98.6459	50.4052	49.4721	98.686	54.125	43.4656	54.1695	51.4305	30.0463	63.116	63.7182	7.23468e-55	3.51811e-55	94.9231	7.1299e-23	95.04	7.56704e-23	9.25463e-23	8.64904e-23	99.9781	99.9781	8.7789e-23	99.9931	99.9931	99.9963	99.9963	100	100	1.56627e-18	1.78883e-18	1.92163e-18	1.68183e-18	1.5131	1.45689
2.29	25.2123	53.4497	53.0646	56.357	45.5699	43.531	7.95925	71.1762	71.5846	91.2344	91.0998	6.21902	96.179	95.9523	95.9215	98.6798	50.4327	49.4991	98.7195	54.145	43.4898	54.1889	51.4488	30.064	63.2191	63.822	7.61063e-55	3.70232e-55	94.974	7.20626e-23	95.0905	7.64771e-23	9.35292e-23	8.74107e-23	99.9818	99.9818	8.87231e-23	99.9951	99.9951	99.9977	99.9977	99.9999	99.9999	1.57941e-18	1.80377e-18	1.93763e-18	1.69588e-18	1.51658	1.46023
2.3	25.3396	53.5001	53.1146	56.4089	45.6345	43.5927	7.9782	71.3025	71.7112	91.3286	91.1942	6.2339	96.2353	96.0099	95.9793	98.7133	50.46	49.5258	98.7525	54.1648	43.5138	54.2079	51.4668	30.0816	63.3217	63.9253	8.00754e-55	3.89688e-55	95.0245	7.28381e-23	95.1406	7.72964e-23	9.45275e-23	8.83453e-23	99.9853	99.9853	8.96718e-23	99.9968	99.9968	99.9988	99.9988	99.9995	99.9995	1.59271e-18	1.8189e-18	1.95383e-18	1.71011e-18	1.52005	1.46357
2.31	25.467	53.5502	53.1645	56.4607	45.6987	43.654	7.99708	71.4281	71.837	91.4221	91.2878	6.24873	96.291	96.0668	96.0364	98.7463	50.4872	49.5524	98.7851	54.1842	43.5377	54.2267	51.4846	30.0992	63.4236	64.0279	8.42666e-55	4.1024e-55	95.0746	7.36259e-23	95.1903	7.81287e-23	9.55415e-23	8.92947e-23	99.9883	99.9883	9.06354e-23	99.9981	99.9981	99.9996	99.9996	99.9987	99.9987	1.60618e-18	1.83421e-18	1.97023e-18	1.72451e-18	1.52351	1.46691
2.32	25.5944	53.6002	53.2141	56.5122	45.7624	43.7149	8.0159	71.5528	71.962	91.5148	91.3808	6.26351	96.346	96.1232	96.093	98.7787	50.5142	49.5789	98.8171	54.2034	43.5615	54.2453	51.5021	30.1166	63.5248	64.1298	8.86931e-55	4.31953e-55	95.1243	7.44262e-23	95.2396	7.8974e-23	9.65714e-23	9.0259e-23	99.991	99.991	9.16143e-23	99.9991	99.9991	100	100	99.9975	99.9975	1.61981e-18	1.84971e-18	1.98683e-18	1.7391e-18	1.52696	1.47023
2.33	25.7217	53.65	53.2636	56.5635	45.8258	43.7755	8.03465	71.6768	72.0863	91.6068	91.473	6.27825	96.4005	96.179	96.1489	98.8107	50.5411	49.6052	98.8486	54.2224	43.5851	54.2636	51.5193	30.134	63.6255	64.2312	9.33687e-55	4.54897e-55	95.1735	7.52393e-23	95.2884	7.98329e-23	9.76178e-23	9.12387e-23	99.9933	99.9933	9.26088e-23	99.9997	99.9997	100	100	99.996	99.996	1.63361e-18	1.86541e-18	2.00364e-18	1.75386e-18	1.53041	1.47355
2.34	25.8491	53.6997	53.3129	56.6147	45.8888	43.8357	8.05334	71.8	72.2097	91.698	91.5645	6.29293	96.4543	96.2341	96.2042	98.8422	50.5678	49.6313	98.8797	54.241	43.6086	54.2816	51.5363	30.1512	63.7255	64.3319	9.83083e-55	4.79145e-55	95.2224	7.60654e-23	95.3369	8.07054e-23	9.86807e-23	9.2234e-23	99.9953	99.9953	9.36191e-23	100	100	99.9997	99.9997	99.9941	99.9941	1.64759e-18	1.8813e-18	2.02065e-18	1.76881e-18	1.53385	1.47686
2.35	25.9764	53.7491	53.3621	56.6656	45.9513	43.8955	8.07196	71.9225	72.3324	91.7886	91.6553	6.30756	96.5075	96.2887	96.259	98.8732	50.5944	49.6573	98.9102	54.2595	43.632	54.2993	51.5531	30.1684	63.8249	64.432	1.03528e-54	5.04777e-55	95.271	7.69048e-23	95.385	8.1592e-23	9.97607e-23	9.32453e-23	99.997	99.997	9.46456e-23	99.9999	99.9999	99.999	99.999	99.9919	99.9919	1.66174e-18	1.89739e-18	2.03788e-18	1.78395e-18	1.53728	1.48017
2.36	26.1038	53.7984	53.411	56.7164	46.0135	43.9549	8.09053	72.0441	72.4543	91.8785	91.7453	6.32215	96.5602	96.3427	96.3131	98.9038	50.6208	49.6832	98.9403	54.2776	43.6552	54.3168	51.5696	30.1855	63.9237	64.5314	1.09044e-54	5.31875e-55	95.3191	7.77578e-23	95.4327	8.24929e-23	1.00858e-22	9.42728e-23	99.9982	99.9982	9.56887e-23	99.9995	99.9995	99.998	99.998	99.9893	99.9893	1.67607e-18	1.91369e-18	2.05533e-18	1.79927e-18	1.5407	1.48346
2.37	26.2312	53.8475	53.4598	56.767	46.0753	44.014	8.10903	72.1651	72.5755	91.9676	91.8347	6.33668	96.6123	96.3961	96.3667	98.9338	50.6471	49.7089	98.9699	54.2955	43.6784	54.3341	51.5859	30.2026	64.0219	64.6303	1.14874e-54	5.60528e-55	95.3668	7.86246e-23	95.4801	8.34083e-23	1.01973e-22	9.5317e-23	99.9992	99.9992	9.67486e-23	99.9987	99.9987	99.9966	99.9966	99.9864	99.9864	1.69058e-18	1.93019e-18	2.073e-18	1.8148e-18	1.54412	1.48676
2.38	26.3585	53.8964	53.5084	56.8174	46.1368	44.0727	8.12747	72.2852	72.6959	92.0561	91.9234	6.35117	96.6638	96.4489	96.4197	98.9634	50.6732	49.7345	98.999	54.3132	43.7014	54.3511	51.6019	30.2195	64.1195	64.7285	1.21038e-54	5.90831e-55	95.4142	7.95056e-23	95.527	8.43387e-23	1.03106e-22	9.63782e-23	99.9998	99.9998	9.78258e-23	99.9976	99.9976	99.9949	99.9949	99.9831	99.9831	1.70528e-18	1.9469e-18	2.09089e-18	1.83052e-18	1.54753	1.49004
2.39	26.4859	53.9451	53.5569	56.8676	46.1978	44.131	8.14584	72.4046	72.8156	92.1438	92.0114	6.36562	96.7147	96.5012	96.4721	98.9925	50.6992	49.7599	99.0277	54.3306	43.7242	54.3678	51.6177	30.2363	64.2165	64.8262	1.27555e-54	6.22883e-55	95.4612	8.0401e-23	95.5736	8.52842e-23	1.04258e-22	9.74567e-23	100	100	9.89206e-23	99.9961	99.9961	99.9928	99.9928	99.9795	99.9795	1.72017e-18	1.96382e-18	2.10901e-18	1.84644e-18	1.55093	1.49332
2.4	26.6132	53.9937	53.6051	56.9176	46.2585	44.189	8.16416	72.5233	72.9345	92.2309	92.0988	6.38001	96.7651	96.5529	96.524	99.0212	50.7251	49.7852	99.0559	54.3478	43.747	54.3844	51.6333	30.2531	64.3129	64.9232	1.34447e-54	6.56791e-55	95.5079	8.13112e-23	95.6198	8.62453e-23	1.05429e-22	9.85529e-23	99.9999	99.9999	1.00033e-22	99.9943	99.9943	99.9904	99.9904	99.9755	99.9755	1.73525e-18	1.98097e-18	2.12737e-18	1.86257e-18	1.55433	1.49659
2.41	26.7406	54.0421	53.6532	56.9675	46.3188	44.2466	8.18242	72.6413	73.0526	92.3173	92.1854	6.39436	96.815	96.604	96.5753	99.0493	50.7508	49.8104	99.0836	54.3647	43.7696	54.4006	51.6486	30.2698	64.4087	65.0197	1.41736e-54	6.92668e-55	95.5541	8.22365e-23	95.6657	8.72222e-23	1.06618e-22	9.96671e-23	99.9995	99.9995	1.01164e-22	99.9921	99.9921	99.9877	99.9877	99.9712	99.9712	1.75053e-18	1.99833e-18	2.14596e-18	1.8789e-18	1.55772	1.49985
2.42	26.868	54.0903	53.7012	57.0172	46.3787	44.3039	8.20061	72.7585	73.1701	92.403	92.2714	6.40867	96.8642	96.6546	96.6261	99.0771	50.7763	49.8354	99.1109	54.3815	43.7921	54.4167	51.6638	30.2864	64.5039	65.1155	1.49447e-54	7.30635e-55	95.6	8.31771e-23	95.7112	8.82153e-23	1.07828e-22	1.008e-22	99.9987	99.9987	1.02314e-22	99.9896	99.9896	99.9846	99.9846	99.9666	99.9666	1.76601e-18	2.01593e-18	2.16479e-18	1.89545e-18	1.5611	1.50311
2.43	26.9953	54.1384	53.749	57.0667	46.4383	44.3609	8.21875	72.875	73.2868	92.4881	92.3567	6.42293	96.913	96.7047	96.6764	99.1043	50.8017	49.8602	99.1377	54.3979	43.8145	54.4325	51.6787	30.3029	64.5985	65.2108	1.57605e-54	7.70821e-55	95.6456	8.41335e-23	95.7563	8.9225e-23	1.09057e-22	1.01951e-22	99.9975	99.9975	1.03483e-22	99.9868	99.9868	99.9812	99.9812	99.9616	99.9616	1.78169e-18	2.03375e-18	2.18387e-18	1.91222e-18	1.56447	1.50636
2.44	27.1227	54.1863	53.7966	57.116	46.4975	44.4175	8.23683	72.9907	73.4028	92.5724	92.4413	6.43714	96.9612	96.7542	96.7261	99.1311	50.827	49.885	99.164	54.4142	43.8368	54.4481	51.6934	30.3194	64.6926	65.3055	1.66238e-54	8.13361e-55	95.6908	8.51058e-23	95.8011	9.02515e-23	1.10308e-22	1.03122e-22	99.9961	99.9961	1.04671e-22	99.9836	99.9836	99.9774	99.9774	99.9563	99.9563	1.79757e-18	2.0518e-18	2.2032e-18	1.9292e-18	1.56784	1.5096
2.45	27.25	54.2341	53.844	57.1652	46.5564	44.4737	8.25485	73.1058	73.518	92.6562	92.5253	6.45131	97.0088	96.8032	96.7752	99.1575	50.8521	49.9095	99.1899	54.4302	43.8589	54.4634	51.7079	30.3357	64.7861	65.3996	1.75375e-54	8.58401e-55	95.7356	8.60946e-23	95.8455	9.12952e-23	1.11579e-22	1.04312e-22	99.9943	99.9943	1.0588e-22	99.9801	99.9801	99.9733	99.9733	99.9506	99.9506	1.81367e-18	2.07009e-18	2.22278e-18	1.94641e-18	1.57121	1.51284
2.46	27.3774	54.2817	53.8913	57.2141	46.6149	44.5297	8.27281	73.2201	73.6326	92.7392	92.6087	6.46544	97.056	96.8517	96.8239	99.1834	50.8771	49.934	99.2153	54.446	43.8809	54.4786	51.7221	30.352	64.879	65.4931	1.85047e-54	9.06095e-55	95.7801	8.71e-23	95.8896	9.23566e-23	1.12871e-22	1.05523e-22	99.9922	99.9922	1.07109e-22	99.9763	99.9763	99.9689	99.9689	99.9447	99.9447	1.82998e-18	2.08863e-18	2.24262e-18	1.96385e-18	1.57456	1.51607
2.47	27.5048	54.3291	53.9385	57.2629	46.6731	44.5853	8.29071	73.3338	73.7464	92.8217	92.6914	6.47952	97.1026	96.8996	96.872	99.2088	50.9019	49.9583	99.2403	54.4616	43.9028	54.4935	51.7362	30.3682	64.9713	65.586	1.95286e-54	9.56608e-55	95.8243	8.81226e-23	95.9333	9.34359e-23	1.14185e-22	1.06754e-22	99.9897	99.9897	1.08358e-22	99.9721	99.9721	99.9641	99.9641	99.9383	99.9383	1.84651e-18	2.10741e-18	2.26273e-18	1.98152e-18	1.57791	1.5193
2.48	27.6321	54.3764	53.9855	57.3116	46.7309	44.6405	8.30856	73.4467	73.8596	92.9034	92.7734	6.49356	97.1487	96.9471	96.9196	99.2338	50.9266	49.9825	99.2648	54.477	43.9246	54.5082	51.75	30.3843	65.0631	65.6784	2.06128e-54	1.01012e-54	95.8681	8.91626e-23	95.9767	9.45336e-23	1.15522e-22	1.08006e-22	99.9869	99.9869	1.09629e-22	99.9676	99.9676	99.9591	99.9591	99.9317	99.9317	1.86325e-18	2.12644e-18	2.2831e-18	1.99943e-18	1.58125	1.52252
2.49	27.7595	54.4235	54.0323	57.3601	46.7884	44.6955	8.32635	73.559	73.972	92.9846	92.8549	6.50755	97.1943	96.994	96.9667	99.2584	50.9511	50.0065	99.2889	54.4921	43.9463	54.5227	51.7637	30.4004	65.1543	65.7702	2.17611e-54	1.0668e-54	95.9116	9.02204e-23	96.0198	9.565e-23	1.16881e-22	1.09279e-22	99.9838	99.9838	1.10921e-22	99.9628	99.9628	99.9536	99.9536	99.9247	99.9247	1.88023e-18	2.14573e-18	2.30374e-18	2.01758e-18	1.58459	1.52573
2.5	27.8868	54.4705	54.079	57.4084	46.8455	44.7501	8.34409	73.6705	74.0838	93.0651	92.9356	6.52151	97.2393	97.0404	97.0133	99.2825	50.9756	50.0304	99.3126	54.507	43.9678	54.537	51.7772	30.4164	65.2449	65.8614	2.29773e-54	1.12687e-54	95.9547	9.12964e-23	96.0625	9.67856e-23	1.18263e-22	1.10574e-22	99.9803	99.9803	1.12236e-22	99.9576	99.9576	99.9479	99.9479	99.9175	99.9175	1.89744e-18	2.16528e-18	2.32467e-18	2.03597e-18	1.58792	1.52894
2.51	28.0142	54.5173	54.1255	57.4565	46.9023	44.8044	8.36177	73.7814	74.1949	93.1449	93.0158	6.53542	97.2839	97.0863	97.0594	99.3062	50.9998	50.0542	99.3358	54.5218	43.9893	54.551	51.7904	30.4322	65.335	65.9521	2.42657e-54	1.19053e-54	95.9976	9.2391e-23	96.1048	9.79407e-23	1.1967e-22	1.11891e-22	99.9766	99.9766	1.13573e-22	99.9522	99.9522	99.9418	99.9418	99.9098	99.9098	1.91488e-18	2.1851e-18	2.34588e-18	2.05462e-18	1.59125	1.53214
2.52	28.1416	54.564	54.1719	57.5045	46.9588	44.8584	8.37939	73.8916	74.3053	93.2242	93.0953	6.54928	97.328	97.1318	97.105	99.3294	51.024	50.0778	99.3586	54.5363	44.0106	54.5649	51.8035	30.4481	65.4245	66.0422	2.56308e-54	1.25801e-54	96.04	9.35046e-23	96.1469	9.91158e-23	1.211e-22	1.13231e-22	99.9725	99.9725	1.14933e-22	99.9464	99.9464	99.9355	99.9355	99.9019	99.9019	1.93255e-18	2.20518e-18	2.36737e-18	2.07352e-18	1.59457	1.53534
2.53	28.2689	54.6105	54.2181	57.5523	47.015	44.9121	8.39696	74.0011	74.415	93.3028	93.1743	6.56311	97.3716	97.1767	97.1501	99.3523	51.048	50.1013	99.3809	54.5506	44.0318	54.5785	51.8163	30.4638	65.5135	66.1318	2.70774e-54	1.32954e-54	96.0822	9.46376e-23	96.1886	1.00311e-22	1.22556e-22	1.14595e-22	99.968	99.968	1.16317e-22	99.9402	99.9402	99.9287	99.9287	99.8936	99.8936	1.95048e-18	2.22554e-18	2.38916e-18	2.09267e-18	1.59788	1.53853
2.54	28.3963	54.6568	54.2642	57.6	47.0708	44.9655	8.41448	74.11	74.524	93.3808	93.2526	6.5769	97.4147	97.2211	97.1948	99.3746	51.0719	50.1247	99.4029	54.5647	44.0529	54.592	51.829	30.4795	65.602	66.2208	2.86106e-54	1.40538e-54	96.124	9.57904e-23	96.23	1.01528e-22	1.24036e-22	1.15982e-22	99.9633	99.9633	1.17725e-22	99.9338	99.9338	99.9217	99.9217	99.8851	99.8851	1.96864e-18	2.24618e-18	2.41125e-18	2.11209e-18	1.60119	1.54172
2.55	28.5236	54.703	54.3101	57.6475	47.1263	45.0185	8.43194	74.2182	74.6324	93.4582	93.3302	6.59064	97.4573	97.2651	97.2389	99.3966	51.0956	50.1479	99.4243	54.5787	44.0739	54.6052	51.8415	30.495	65.6899	66.3093	3.02359e-54	1.48581e-54	96.1656	9.69635e-23	96.2711	1.02765e-22	1.25543e-22	1.17393e-22	99.9582	99.9582	1.19158e-22	99.927	99.927	99.9144	99.9144	99.8762	99.8762	1.98706e-18	2.2671e-18	2.43364e-18	2.13178e-18	1.60449	1.5449
2.56	28.651	54.7491	54.3559	57.6949	47.1815	45.0713	8.44935	74.3257	74.7401	93.535	93.4073	6.60435	97.4995	97.3086	97.2826	99.4181	51.1192	50.171	99.4454	54.5924	44.0947	54.6183	51.8538	30.5106	65.7773	66.3972	3.1959e-54	1.57112e-54	96.2068	9.81573e-23	96.3118	1.04025e-22	1.27076e-22	1.18829e-22	99.9529	99.9529	1.20616e-22	99.92	99.92	99.9067	99.9067	99.867	99.867	2.00574e-18	2.28832e-18	2.45634e-18	2.15174e-18	1.60778	1.54807
2.57	28.7784	54.795	54.4015	57.7421	47.2364	45.1238	8.4667	74.4326	74.8471	93.6111	93.4838	6.61801	97.5412	97.3516	97.3258	99.4392	51.1427	50.194	99.466	54.6059	44.1155	54.6312	51.8659	30.526	65.8641	66.4846	3.37862e-54	1.66161e-54	96.2476	9.93722e-23	96.3523	1.05306e-22	1.28636e-22	1.20291e-22	99.9472	99.9472	1.22099e-22	99.9126	99.9126	99.8987	99.8987	99.8574	99.8574	2.02468e-18	2.30982e-18	2.47935e-18	2.17198e-18	1.61107	1.55124
2.58	28.9057	54.8408	54.447	57.7891	47.2909	45.1759	8.48401	74.5388	74.9535	93.6867	93.5597	6.63163	97.5824	97.3942	97.3685	99.4599	51.166	50.2169	99.4863	54.6192	44.1361	54.6438	51.8778	30.5414	65.9504	66.5715	3.57239e-54	1.75761e-54	96.2882	1.00609e-22	96.3924	1.06611e-22	1.30223e-22	1.21778e-22	99.9411	99.9411	1.23609e-22	99.9049	99.9049	99.8904	99.8904	99.8476	99.8476	2.04388e-18	2.33163e-18	2.50269e-18	2.19251e-18	1.61436	1.5544
2.59	29.0331	54.8864	54.4924	57.836	47.3452	45.2278	8.50126	74.6444	75.0593	93.7617	93.635	6.64522	97.6231	97.4363	97.4108	99.4802	51.1892	50.2396	99.5061	54.6324	44.1566	54.6563	51.8896	30.5566	66.0362	66.6578	3.77793e-54	1.85948e-54	96.3285	1.01867e-22	96.4322	1.07938e-22	1.31839e-22	1.23292e-22	99.9348	99.9348	1.25146e-22	99.8968	99.8968	99.8818	99.8818	99.8374	99.8374	2.06335e-18	2.35375e-18	2.52636e-18	2.21332e-18	1.61763	1.55756
2.6	29.1604	54.9319	54.5376	57.8827	47.3991	45.2794	8.51846	74.7494	75.1644	93.8361	93.7097	6.65877	97.6634	97.4779	97.4526	99.5001	51.2123	50.2622	99.5254	54.6453	44.177	54.6686	51.9012	30.5719	66.1215	66.7436	3.99598e-54	1.9676e-54	96.3684	1.03148e-22	96.4717	1.0929e-22	1.33483e-22	1.24833e-22	99.9282	99.9282	1.2671e-22	99.8885	99.8885	99.8729	99.8729	99.8269	99.8269	2.0831e-18	2.37618e-18	2.55035e-18	2.23442e-18	1.62091	1.56071
2.61	29.2878	54.9773	54.5826	57.9293	47.4528	45.3307	8.53561	74.8537	75.2689	93.9099	93.7838	6.67227	97.7032	97.5191	97.4939	99.5195	51.2353	50.2846	99.5444	54.6581	44.1973	54.6807	51.9126	30.587	66.2062	66.8289	4.22733e-54	2.08236e-54	96.4081	1.04453e-22	96.5109	1.10665e-22	1.35157e-22	1.26401e-22	99.9212	99.9212	1.28302e-22	99.8799	99.8799	99.8637	99.8637	99.8162	99.8162	2.10313e-18	2.39892e-18	2.57469e-18	2.25583e-18	1.62417	1.56386
2.62	29.4152	55.0225	54.6276	57.9757	47.5061	45.3817	8.55271	74.9574	75.3727	93.9831	93.8574	6.68574	97.7426	97.5598	97.5348	99.5385	51.2581	50.307	99.563	54.6707	44.2175	54.6927	51.9238	30.6021	66.2904	66.9136	4.47284e-54	2.20419e-54	96.4474	1.0578e-22	96.5498	1.12066e-22	1.36861e-22	1.27998e-22	99.914	99.914	1.29923e-22	99.8709	99.8709	99.8541	99.8541	99.8051	99.8051	2.12345e-18	2.42199e-18	2.59937e-18	2.27754e-18	1.62744	1.567
2.63	29.5425	55.0676	54.6724	58.022	47.5592	45.4324	8.56976	75.0604	75.4759	94.0557	93.9303	6.69917	97.7815	97.6001	97.5753	99.5571	51.2808	50.3292	99.5811	54.6831	44.2376	54.7044	51.9348	30.6171	66.3742	66.9979	4.73341e-54	2.33355e-54	96.4865	1.07132e-22	96.5884	1.13491e-22	1.38596e-22	1.29623e-22	99.9064	99.9064	1.31573e-22	99.8616	99.8616	99.8443	99.8443	99.7937	99.7937	2.14406e-18	2.44539e-18	2.62441e-18	2.29956e-18	1.63069	1.57014
2.64	29.6699	55.1125	54.717	58.0682	47.6119	45.4829	8.58676	75.1628	75.5785	94.1278	94.0027	6.71256	97.82	97.6399	97.6153	99.5753	51.3033	50.3512	99.5988	54.6953	44.2576	54.716	51.9457	30.632	66.4574	67.0816	5.01001e-54	2.47092e-54	96.5252	1.08509e-22	96.6267	1.14943e-22	1.40362e-22	1.31278e-22	99.8985	99.8985	1.33253e-22	99.8521	99.8521	99.8341	99.8341	99.782	99.782	2.16496e-18	2.46913e-18	2.6498e-18	2.3219e-18	1.63395	1.57327
2.65	29.7972	55.1573	54.7616	58.1142	47.6644	45.533	8.60371	75.2647	75.6805	94.1992	94.0746	6.72592	97.8581	97.6793	97.6549	99.5931	51.3258	50.3732	99.6161	54.7074	44.2775	54.7274	51.9564	30.6468	66.54	67.1648	5.30366e-54	2.61681e-54	96.5637	1.0991e-22	96.6647	1.16421e-22	1.42161e-22	1.32963e-22	99.8903	99.8903	1.34964e-22	99.8422	99.8422	99.8237	99.8237	99.77	99.77	2.18617e-18	2.4932e-18	2.67556e-18	2.34456e-18	1.63719	1.5764
2.66	29.9246	55.202	54.806	58.16	47.7166	45.5829	8.62061	75.3659	75.7818	94.2701	94.1458	6.73924	97.8957	97.7183	97.6941	99.6105	51.3481	50.395	99.6331	54.7193	44.2972	54.7386	51.967	30.6616	66.6222	67.2475	5.61548e-54	2.7718e-54	96.6018	1.11338e-22	96.7024	1.17926e-22	1.43992e-22	1.34679e-22	99.8818	99.8818	1.36705e-22	99.832	99.832	99.8129	99.8129	99.7576	99.7576	2.20768e-18	2.51763e-18	2.70169e-18	2.36755e-18	1.64043	1.57952
2.67	30.052	55.2465	54.8502	58.2057	47.7685	45.6326	8.63747	75.4665	75.8826	94.3405	94.2165	6.75252	97.9329	97.7568	97.7328	99.6275	51.3702	50.4167	99.6496	54.731	44.3169	54.7496	51.9774	30.6763	66.7039	67.3297	5.94663e-54	2.93646e-54	96.6397	1.12791e-22	96.7399	1.19459e-22	1.45856e-22	1.36427e-22	99.873	99.873	1.38479e-22	99.8215	99.8215	99.8018	99.8018	99.745	99.745	2.22951e-18	2.54241e-18	2.7282e-18	2.39087e-18	1.64367	1.58264
2.68	30.1793	55.2909	54.8943	58.2513	47.8201	45.6819	8.65427	75.5664	75.9827	94.4103	94.2866	6.76577	97.9696	97.7949	97.7711	99.6441	51.3923	50.4383	99.6657	54.7425	44.3364	54.7605	51.9876	30.691	66.7851	67.4114	6.29836e-54	3.11142e-54	96.6773	1.14272e-22	96.777	1.21019e-22	1.47755e-22	1.38206e-22	99.8639	99.8639	1.40286e-22	99.8107	99.8107	99.7905	99.7905	99.7321	99.7321	2.25166e-18	2.56755e-18	2.75509e-18	2.41453e-18	1.6469	1.58575
2.69	30.3067	55.3352	54.9383	58.2967	47.8714	45.731	8.67103	75.6658	76.0822	94.4795	94.3562	6.77898	98.006	97.8326	97.8089	99.6603	51.4142	50.4598	99.6814	54.7539	44.3559	54.7712	51.9977	30.7055	66.8658	67.4926	6.67202e-54	3.29737e-54	96.7146	1.1578e-22	96.8138	1.22609e-22	1.49689e-22	1.40019e-22	99.8545	99.8545	1.42125e-22	99.7996	99.7996	99.7788	99.7788	99.7189	99.7189	2.27413e-18	2.59306e-18	2.78238e-18	2.43854e-18	1.65013	1.58886
2.7	30.434	55.3793	54.9822	58.342	47.9225	45.7798	8.68774	75.7646	76.1812	94.5482	94.4252	6.79215	98.0419	97.8699	97.8464	99.6761	51.436	50.4811	99.6967	54.7651	44.3752	54.7818	52.0076	30.72	66.946	67.5733	7.06902e-54	3.49501e-54	96.7516	1.17316e-22	96.8504	1.24229e-22	1.51659e-22	1.41865e-22	99.8448	99.8448	1.43999e-22	99.7882	99.7882	99.7668	99.7668	99.7054	99.7054	2.29694e-18	2.61894e-18	2.81007e-18	2.4629e-18	1.65335	1.59197
2.71	30.5614	55.4233	55.0259	58.3871	47.9732	45.8284	8.7044	75.8628	76.2795	94.6163	94.4937	6.80529	98.0774	97.9068	97.8834	99.6915	51.4577	50.5024	99.7116	54.7761	44.3944	54.7921	52.0173	30.7345	67.0257	67.6535	7.49089e-54	3.70512e-54	96.7883	1.18881e-22	96.8867	1.25878e-22	1.53665e-22	1.43745e-22	99.8347	99.8347	1.45908e-22	99.7766	99.7766	99.7546	99.7546	99.6915	99.6915	2.32008e-18	2.64521e-18	2.83816e-18	2.48763e-18	1.65657	1.59507
2.72	30.6888	55.4672	55.0695	58.4321	48.0238	45.8767	8.72102	75.9604	76.3773	94.6839	94.5617	6.81839	98.1125	97.9432	97.92	99.7065	51.4792	50.5234	99.7261	54.787	44.4135	54.8023	52.0269	30.7488	67.1049	67.7332	7.93926e-54	3.92852e-54	96.8248	1.20475e-22	96.9227	1.27558e-22	1.55709e-22	1.45661e-22	99.8244	99.8244	1.47853e-22	99.7646	99.7646	99.742	99.742	99.6774	99.6774	2.34357e-18	2.67187e-18	2.86667e-18	2.51272e-18	1.65978	1.59816
2.73	30.8161	55.511	55.113	58.477	48.074	45.9248	8.73759	76.0575	76.4744	94.7509	94.6291	6.83146	98.1471	97.9792	97.9562	99.7211	51.5007	50.5444	99.7403	54.7977	44.4325	54.8124	52.0364	30.7631	67.1837	67.8124	8.41585e-54	4.16608e-54	96.8609	1.22099e-22	96.9584	1.2927e-22	1.57792e-22	1.47612e-22	99.8138	99.8138	1.49834e-22	99.7523	99.7523	99.7291	99.7291	99.663	99.663	2.3674e-18	2.69892e-18	2.89561e-18	2.53818e-18	1.66299	1.60125
2.74	30.9435	55.5546	55.1564	58.5217	48.124	45.9726	8.75412	76.1539	76.571	94.8174	94.6959	6.84449	98.1814	98.0149	97.9921	99.7353	51.522	50.5653	99.754	54.8083	44.4515	54.8223	52.0457	30.7773	67.2619	67.8911	8.92253e-54	4.41873e-54	96.8968	1.23754e-22	96.9938	1.31014e-22	1.59913e-22	1.49601e-22	99.8029	99.8029	1.51852e-22	99.7397	99.7397	99.716	99.716	99.6483	99.6483	2.3916e-18	2.72638e-18	2.92498e-18	2.56403e-18	1.66619	1.60434
2.75	31.0708	55.5981	55.1996	58.5663	48.1737	46.0201	8.7706	76.2498	76.667	94.8833	94.7622	6.85749	98.2153	98.0501	98.0275	99.7492	51.5432	50.586	99.7673	54.8187	44.4703	54.832	52.0548	30.7915	67.3397	67.9694	9.46126e-54	4.68749e-54	96.9325	1.2544e-22	97.029	1.32792e-22	1.62074e-22	1.51626e-22	99.7917	99.7917	1.53909e-22	99.7268	99.7268	99.7025	99.7025	99.6333	99.6333	2.41616e-18	2.75425e-18	2.95478e-18	2.59026e-18	1.66939	1.60742
2.76	31.1982	55.6414	55.2427	58.6108	48.2231	46.0674	8.78703	76.3451	76.7625	94.9487	94.828	6.87046	98.2487	98.0849	98.0625	99.7626	51.5642	50.6066	99.7803	54.8289	44.489	54.8416	52.0638	30.8056	67.417	68.0471	1.00342e-53	4.97341e-54	96.9678	1.27159e-22	97.0639	1.34602e-22	1.64277e-22	1.53691e-22	99.7802	99.7802	1.56004e-22	99.7136	99.7136	99.6887	99.6887	99.618	99.618	2.44109e-18	2.78254e-18	2.98503e-18	2.61689e-18	1.67258	1.6105
2.77	31.3256	55.6847	55.2857	58.6551	48.2723	46.1145	8.80343	76.4399	76.8573	95.0136	94.8933	6.88339	98.2818	98.1193	98.0971	99.7757	51.5852	50.6271	99.7929	54.839	44.5076	54.851	52.0727	30.8196	67.4939	68.1244	1.06435e-53	5.27764e-54	97.0029	1.2891e-22	97.0985	1.36448e-22	1.66521e-22	1.55794e-22	99.7684	99.7684	1.5814e-22	99.7002	99.7002	99.6747	99.6747	99.6024	99.6024	2.4664e-18	2.81125e-18	3.01574e-18	2.64392e-18	1.67577	1.61357
2.78	31.4529	55.7278	55.3285	58.6993	48.3213	46.1613	8.81977	76.5341	76.9516	95.078	94.958	6.89629	98.3145	98.1534	98.1313	99.7883	51.606	50.6475	99.8051	54.8489	44.5261	54.8603	52.0814	30.8335	67.5702	68.2013	1.12917e-53	5.6014e-54	97.0377	1.30695e-22	97.1328	1.38328e-22	1.68808e-22	1.57938e-22	99.7563	99.7563	1.60316e-22	99.6864	99.6864	99.6604	99.6604	99.5865	99.5865	2.49209e-18	2.8404e-18	3.04692e-18	2.67137e-18	1.67896	1.61664
2.79	31.5803	55.7708	55.3713	58.7434	48.3699	46.2079	8.83608	76.6277	77.0454	95.1418	95.0223	6.90915	98.3468	98.187	98.1651	99.8006	51.6267	50.6678	99.8169	54.8587	44.5445	54.8694	52.09	30.8474	67.6461	68.2776	1.19814e-53	5.946e-54	97.0723	1.32514e-22	97.1669	1.40245e-22	1.71138e-22	1.60123e-22	99.7439	99.7439	1.62534e-22	99.6724	99.6724	99.6457	99.6457	99.5703	99.5703	2.51818e-18	2.87e-18	3.07857e-18	2.69923e-18	1.68214	1.61971
2.8	31.7076	55.8137	55.4139	58.7873	48.4184	46.2542	8.85234	76.7207	77.1385	95.2051	95.086	6.92199	98.3787	98.2203	98.1986	99.8125	51.6472	50.6879	99.8283	54.8684	44.5628	54.8784	52.0984	30.8612	67.7216	68.3535	1.27152e-53	6.31282e-54	97.1065	1.34368e-22	97.2007	1.42199e-22	1.73514e-22	1.6235e-22	99.7312	99.7312	1.64794e-22	99.658	99.658	99.6308	99.6308	99.5539	99.5539	2.54467e-18	2.90005e-18	3.1107e-18	2.72752e-18	1.68531	1.62277
2.81	31.835	55.8564	55.4564	58.8311	48.4666	46.3003	8.86856	76.8133	77.2312	95.2679	95.1491	6.93479	98.4102	98.2532	98.2316	99.824	51.6677	50.7079	99.8393	54.8779	44.581	54.8872	52.1067	30.875	67.7966	68.4289	1.34961e-53	6.70337e-54	97.1406	1.36259e-22	97.2343	1.4419e-22	1.75935e-22	1.6462e-22	99.7183	99.7183	1.67098e-22	99.6434	99.6434	99.6156	99.6156	99.5371	99.5371	2.57156e-18	2.93056e-18	3.14332e-18	2.75624e-18	1.68849	1.62582
2.82	31.9624	55.899	55.4987	58.8748	48.5145	46.3462	8.88473	76.9052	77.3233	95.3302	95.2118	6.94756	98.4414	98.2857	98.2643	99.8352	51.688	50.7278	99.85	54.8872	44.5991	54.8959	52.1148	30.8887	67.8711	68.5039	1.43273e-53	7.11923e-54	97.1743	1.38186e-22	97.2676	1.4622e-22	1.78403e-22	1.66933e-22	99.705	99.705	1.69447e-22	99.6285	99.6285	99.6001	99.6001	99.5201	99.5201	2.59887e-18	2.96154e-18	3.17645e-18	2.7854e-18	1.69165	1.62888
2.83	32.0897	55.9415	55.541	58.9183	48.5622	46.3918	8.90087	76.9967	77.4148	95.3919	95.274	6.96029	98.4721	98.3178	98.2966	99.846	51.7082	50.7476	99.8603	54.8964	44.6171	54.9045	52.1228	30.9023	67.9451	68.5784	1.52122e-53	7.56212e-54	97.2078	1.4015e-22	97.3006	1.4829e-22	1.80919e-22	1.69292e-22	99.6915	99.6915	1.71841e-22	99.6132	99.6132	99.5843	99.5843	99.5027	99.5027	2.62661e-18	2.993e-18	3.21009e-18	2.81502e-18	1.69482	1.63193
2.84	32.2171	55.9839	55.5831	58.9617	48.6096	46.4372	8.91696	77.0875	77.5058	95.4532	95.3356	6.973	98.5025	98.3496	98.3286	99.8564	51.7283	50.7673	99.8702	54.9055	44.635	54.9129	52.1307	30.9158	68.0188	68.6524	1.61543e-53	8.03386e-54	97.2411	1.42153e-22	97.3334	1.504e-22	1.83484e-22	1.71697e-22	99.6776	99.6776	1.74283e-22	99.5977	99.5977	99.5682	99.5682	99.4851	99.4851	2.65478e-18	3.02494e-18	3.24425e-18	2.8451e-18	1.69798	1.63497
2.85	32.3444	56.0262	55.6251	59.005	48.6569	46.4824	8.93301	77.1779	77.5963	95.5139	95.3968	6.98567	98.5325	98.3809	98.3601	99.8664	51.7483	50.7869	99.8797	54.9144	44.6528	54.9211	52.1385	30.9293	68.0919	68.726	1.71575e-53	8.5364e-54	97.2741	1.44196e-22	97.3659	1.52551e-22	1.86099e-22	1.74149e-22	99.6635	99.6635	1.76772e-22	99.582	99.582	99.5519	99.5519	99.4672	99.4672	2.68338e-18	3.05739e-18	3.27893e-18	2.87565e-18	1.70114	1.63801
2.86	32.4718	56.0684	55.667	59.0482	48.7038	46.5273	8.94902	77.2677	77.6862	95.5741	95.4575	6.99832	98.5622	98.412	98.3913	99.876	51.7682	50.8063	99.8889	54.9232	44.6704	54.9292	52.1461	30.9427	68.1646	68.7991	1.82259e-53	9.07183e-54	97.3068	1.46279e-22	97.3982	1.54744e-22	1.88766e-22	1.76649e-22	99.6491	99.6491	1.79309e-22	99.5659	99.5659	99.5352	99.5352	99.449	99.449	2.71244e-18	3.09034e-18	3.31417e-18	2.90667e-18	1.70429	1.64105
2.87	32.5992	56.1104	55.7088	59.0912	48.7506	46.572	8.96499	77.357	77.7756	95.6339	95.5176	7.01093	98.5914	98.4426	98.4222	99.8853	51.7879	50.8256	99.8976	54.9318	44.688	54.9372	52.1536	30.9561	68.2369	68.8718	1.93639e-53	9.64239e-54	97.3393	1.48403e-22	97.4302	1.56981e-22	1.91485e-22	1.79198e-22	99.6344	99.6344	1.81897e-22	99.5495	99.5495	99.5183	99.5183	99.4306	99.4306	2.74195e-18	3.12381e-18	3.34995e-18	2.93819e-18	1.70744	1.64409
2.88	32.7265	56.1523	55.7505	59.1341	48.7971	46.6165	8.98092	77.4458	77.8645	95.6931	95.5773	7.02351	98.6204	98.4729	98.4526	99.8942	51.8076	50.8449	99.9061	54.9403	44.7055	54.9451	52.1609	30.9694	68.3087	68.944	2.05763e-53	1.02505e-53	97.3715	1.50569e-22	97.462	1.59262e-22	1.94258e-22	1.81798e-22	99.6194	99.6194	1.84536e-22	99.5329	99.5329	99.5011	99.5011	99.4118	99.4118	2.77194e-18	3.15781e-18	3.38629e-18	2.9702e-18	1.71058	1.64712
2.89	32.8539	56.1941	55.792	59.1769	48.8434	46.6608	8.9968	77.534	77.9528	95.7519	95.6364	7.03607	98.6489	98.5028	98.4827	99.9028	51.8271	50.864	99.9141	54.9487	44.7229	54.9528	52.1681	30.9826	68.3801	69.0158	2.1868e-53	1.08986e-53	97.4035	1.52778e-22	97.4935	1.61589e-22	1.97085e-22	1.84449e-22	99.6042	99.6042	1.87228e-22	99.516	99.516	99.4836	99.4836	99.3928	99.3928	2.80239e-18	3.19234e-18	3.42321e-18	3.00271e-18	1.71372	1.65014
2.9	32.9812	56.2358	55.8335	59.2195	48.8894	46.7049	9.01265	77.6218	78.0406	95.8101	95.6951	7.04859	98.6771	98.5324	98.5125	99.9109	51.8465	50.8829	99.9218	54.9569	44.7403	54.9603	52.1752	30.9958	68.4511	69.0872	2.32445e-53	1.15896e-53	97.4352	1.55032e-22	97.5248	1.63961e-22	1.99969e-22	1.87153e-22	99.5886	99.5886	1.89972e-22	99.4988	99.4988	99.4658	99.4658	99.3735	99.3735	2.83333e-18	3.22742e-18	3.46071e-18	3.03574e-18	1.71686	1.65317
2.91	33.1086	56.2774	55.8748	59.2621	48.9352	46.7487	9.02846	77.709	78.128	95.8679	95.7533	7.06108	98.705	98.5616	98.5419	99.9187	51.8657	50.9018	99.9291	54.965	44.7575	54.9678	52.1822	31.0089	68.5216	69.1581	2.47115e-53	1.23264e-53	97.4667	1.5733e-22	97.5558	1.66382e-22	2.0291e-22	1.89911e-22	99.5728	99.5728	1.92772e-22	99.4813	99.4813	99.4478	99.4478	99.3539	99.3539	2.86477e-18	3.26307e-18	3.49881e-18	3.0693e-18	1.71999	1.65619
2.92	33.236	56.3188	55.916	59.3045	48.9808	46.7924	9.04423	77.7957	78.2148	95.9252	95.811	7.07355	98.7325	98.5904	98.5709	99.9262	51.8849	50.9206	99.936	54.973	44.7746	54.9751	52.1891	31.0219	68.5917	69.2285	2.62753e-53	1.31121e-53	97.498	1.59675e-22	97.5866	1.6885e-22	2.0591e-22	1.92725e-22	99.5567	99.5567	1.95628e-22	99.4635	99.4635	99.4295	99.4295	99.334	99.334	2.89671e-18	3.29928e-18	3.53752e-18	3.1034e-18	1.72312	1.6592
2.93	33.3633	56.3602	55.9571	59.3468	49.0262	46.8358	9.05997	77.8819	78.3011	95.9819	95.8683	7.08598	98.7596	98.619	98.5996	99.9333	51.904	50.9392	99.9426	54.9808	44.7916	54.9823	52.1958	31.0349	68.6613	69.2986	2.79423e-53	1.395e-53	97.529	1.62067e-22	97.6171	1.71369e-22	2.08971e-22	1.95595e-22	99.5403	99.5403	1.98541e-22	99.4455	99.4455	99.4108	99.4108	99.3139	99.3139	2.92916e-18	3.33607e-18	3.57684e-18	3.13805e-18	1.72625	1.66222
2.94	33.4907	56.4014	55.998	59.3889	49.0714	46.879	9.07566	77.9676	78.3869	96.0382	95.925	7.09839	98.7864	98.6471	98.6279	99.94	51.9229	50.9578	99.9488	54.9885	44.8085	54.9893	52.2024	31.0478	68.7305	69.3682	2.97199e-53	1.48438e-53	97.5597	1.64508e-22	97.6474	1.73938e-22	2.12093e-22	1.98522e-22	99.5236	99.5236	2.01513e-22	99.4272	99.4272	99.392	99.392	99.2935	99.2935	2.96214e-18	3.37345e-18	3.6168e-18	3.17325e-18	1.72937	1.66523
2.95	33.618	56.4425	56.0389	59.431	49.1163	46.922	9.09132	78.0528	78.4721	96.0941	95.9813	7.11077	98.8128	98.6749	98.6559	99.9463	51.9417	50.9762	99.9547	54.9961	44.8253	54.9963	52.2089	31.0607	68.7993	69.4373	3.16154e-53	1.57974e-53	97.5903	1.66998e-22	97.6774	1.76559e-22	2.15278e-22	2.0151e-22	99.5067	99.5067	2.04545e-22	99.4086	99.4086	99.3728	99.3728	99.2727	99.2727	2.99565e-18	3.41143e-18	3.6574e-18	3.20902e-18	1.73249	1.66824
2.96	33.7454	56.4835	56.0797	59.4729	49.161	46.9648	9.10694	78.1376	78.5569	96.1494	96.0371	7.12312	98.8389	98.7024	98.6836	99.9523	51.9604	50.9945	99.9602	55.0036	44.842	55.0031	52.2152	31.0734	68.8677	69.5061	3.3637e-53	1.68149e-53	97.6205	1.69539e-22	97.7072	1.79234e-22	2.18527e-22	2.04557e-22	99.4895	99.4895	2.07639e-22	99.3897	99.3897	99.3533	99.3533	99.2518	99.2518	3.0297e-18	3.45004e-18	3.69866e-18	3.24537e-18	1.73561	1.67124
2.97	33.8728	56.5244	56.1203	59.5147	49.2055	47.0074	9.12252	78.2218	78.6412	96.2043	96.0924	7.13544	98.8647	98.7295	98.7109	99.9579	51.979	51.0127	99.9653	55.0109	44.8587	55.0097	52.2215	31.0862	68.9357	69.5744	3.57935e-53	1.79007e-53	97.6506	1.72132e-22	97.7368	1.81963e-22	2.21843e-22	2.07667e-22	99.4719	99.4719	2.10796e-22	99.3706	99.3706	99.3336	99.3336	99.2305	99.2305	3.06432e-18	3.48927e-18	3.74058e-18	3.28231e-18	1.73872	1.67424
2.98	34.0001	56.5652	56.1609	59.5564	49.2498	47.0498	9.13807	78.3055	78.7251	96.2587	96.1473	7.14773	98.8901	98.7563	98.7379	99.9632	51.9975	51.0308	99.9701	55.0181	44.8752	55.0163	52.2276	31.0988	69.0032	69.6423	3.80941e-53	1.90595e-53	97.6804	1.74779e-22	97.7661	1.84747e-22	2.25226e-22	2.1084e-22	99.4542	99.4542	2.14017e-22	99.3511	99.3511	99.3136	99.3136	99.209	99.209	3.0995e-18	3.52913e-18	3.78319e-18	3.31986e-18	1.74183	1.67724
2.99	34.1275	56.6059	56.2013	59.598	49.2939	47.092	9.15357	78.3887	78.8084	96.3126	96.2017	7.16	98.9152	98.7828	98.7645	99.9681	52.0159	51.0488	99.9745	55.0252	44.8916	55.0227	52.2336	31.1114	69.0703	69.7098	4.05488e-53	2.02966e-53	97.71	1.77479e-22	97.7952	1.87589e-22	2.28679e-22	2.14078e-22	99.4361	99.4361	2.17304e-22	99.3314	99.3314	99.2934	99.2934	99.1872	99.1872	3.13525e-18	3.56966e-18	3.8265e-18	3.35802e-18	1.74494	1.68023
3	34.2548	56.6464	56.2416	59.6394	49.3378	47.134	9.16905	78.4715	78.8912	96.3661	96.2556	7.17224	98.94	98.8089	98.7908	99.9727	52.0341	51.0667	99.9786	55.0322	44.908	55.029	52.2395	31.124	69.137	69.7769	4.31684e-53	2.16172e-53	97.7393	1.80236e-22	97.8241	1.9049e-22	2.32202e-22	2.17383e-22	99.4178	99.4178	2.20659e-22	99.3114	99.3114	99.2728	99.2728	99.1651	99.1651	3.1716e-18	3.61084e-18	3.87052e-18	3.39681e-18	1.74804	1.68322
3.01	34.3822	56.6869	56.2818	59.6807	49.3815	47.1759	9.18448	78.5538	78.9736	96.4191	96.3091	7.18446	98.9644	98.8347	98.8168	99.9769	52.0523	51.0845	99.9823	55.039	44.9242	55.0352	52.2453	31.1364	69.2033	69.8435	4.59642e-53	2.30274e-53	97.7684	1.83049e-22	97.8527	1.9345e-22	2.35798e-22	2.20756e-22	99.3992	99.3992	2.24083e-22	99.2912	99.2912	99.252	99.252	99.1427	99.1427	3.20854e-18	3.65271e-18	3.91525e-18	3.43624e-18	1.75114	1.68621
3.02	34.5096	56.7272	56.3219	59.722	49.425	47.2175	9.19989	78.6356	79.0555	96.4716	96.3621	7.19664	98.9885	98.8602	98.8424	99.9807	52.0703	51.1021	99.9856	55.0457	44.9404	55.0413	52.251	31.1488	69.2692	69.9097	4.89487e-53	2.45333e-53	97.7973	1.85921e-22	97.8811	1.96472e-22	2.39469e-22	2.24199e-22	99.3803	99.3803	2.27577e-22	99.2707	99.2707	99.2309	99.2309	99.1201	99.1201	3.2461e-18	3.69527e-18	3.96073e-18	3.47633e-18	1.75424	1.6892
3.03	34.6369	56.7675	56.3619	59.7631	49.4682	47.2589	9.21525	78.717	79.1369	96.5237	96.4146	7.2088	99.0122	98.8853	98.8678	99.9842	52.0882	51.1197	99.9886	55.0523	44.9565	55.0473	52.2566	31.1612	69.3347	69.9756	5.21348e-53	2.61417e-53	97.8259	1.88853e-22	97.9093	1.99556e-22	2.43215e-22	2.27713e-22	99.3611	99.3611	2.31144e-22	99.2499	99.2499	99.2095	99.2095	99.0972	99.0972	3.28429e-18	3.73853e-18	4.00696e-18	3.51707e-18	1.75734	1.69218
3.04	34.7643	56.8076	56.4018	59.804	49.5113	47.3001	9.23058	78.7978	79.2178	96.5753	96.4667	7.22094	99.0357	98.9101	98.8928	99.9874	52.1061	51.1371	99.9913	55.0588	44.9724	55.0531	52.262	31.1735	69.3997	70.041	5.55369e-53	2.78599e-53	97.8544	1.91846e-22	97.9372	2.02705e-22	2.47039e-22	2.31301e-22	99.3417	99.3417	2.34786e-22	99.2288	99.2288	99.1879	99.1879	99.0741	99.0741	3.32311e-18	3.78252e-18	4.05396e-18	3.5585e-18	1.76043	1.69516
3.05	34.8916	56.8476	56.4416	59.8449	49.5542	47.3412	9.24588	78.8782	79.2983	96.6265	96.5184	7.23305	99.0588	98.9346	98.9174	99.9902	52.1238	51.1544	99.9936	55.0652	44.9883	55.0588	52.2674	31.1857	69.4644	70.106	5.91699e-53	2.96955e-53	97.8826	1.94901e-22	97.965	2.05919e-22	2.50943e-22	2.34963e-22	99.322	99.322	2.38503e-22	99.2075	99.2075	99.166	99.166	99.0506	99.0506	3.36258e-18	3.82724e-18	4.10174e-18	3.60062e-18	1.76352	1.69814
3.06	35.019	56.8875	56.4812	59.8857	49.5968	47.382	9.26114	78.9582	79.3783	96.6772	96.5695	7.24513	99.0816	98.9588	98.9418	99.9926	52.1413	51.1717	99.9955	55.0715	45.0041	55.0644	52.2726	31.1979	69.5287	70.1706	6.30501e-53	3.16568e-53	97.9105	1.98021e-22	97.9924	2.09201e-22	2.54929e-22	2.38702e-22	99.302	99.302	2.42299e-22	99.1858	99.1858	99.1438	99.1438	99.0269	99.0269	3.40272e-18	3.87271e-18	4.15033e-18	3.64345e-18	1.7666	1.70111
3.07	35.1464	56.9273	56.5208	59.9263	49.6393	47.4227	9.27637	79.0377	79.4579	96.7274	96.6203	7.25719	99.1041	98.9826	98.9658	99.9947	52.1588	51.1888	99.9971	55.0776	45.0198	55.0699	52.2778	31.21	69.5925	70.2348	6.71949e-53	3.37529e-53	97.9383	2.01207e-22	98.0197	2.12552e-22	2.58998e-22	2.42519e-22	99.2817	99.2817	2.46174e-22	99.164	99.164	99.1214	99.1214	99.003	99.003	3.44353e-18	3.91894e-18	4.19972e-18	3.687e-18	1.76968	1.70409
3.08	35.2737	56.967	56.5603	59.9668	49.6816	47.4632	9.29157	79.1167	79.537	96.7772	96.6706	7.26922	99.1262	99.0061	98.9895	99.9965	52.1762	51.2058	99.9983	55.0837	45.0354	55.0753	52.2828	31.2221	69.656	70.2986	7.16231e-53	3.59931e-53	97.9658	2.0446e-22	98.0467	2.15973e-22	2.63153e-22	2.46417e-22	99.2612	99.2612	2.50131e-22	99.1418	99.1418	99.0987	99.0987	98.9787	98.9787	3.48504e-18	3.96595e-18	4.24995e-18	3.73128e-18	1.77276	1.70705
3.09	35.4011	57.0066	56.5996	60.0073	49.7237	47.5035	9.30673	79.1953	79.6156	96.8266	96.7204	7.28123	99.148	99.0294	99.0129	99.9979	52.1935	51.2227	99.9992	55.0896	45.0509	55.0806	52.2877	31.2341	69.7191	70.362	7.63545e-53	3.83879e-53	97.9931	2.07783e-22	98.0735	2.19467e-22	2.67396e-22	2.50398e-22	99.2404	99.2404	2.54171e-22	99.1194	99.1194	99.0757	99.0757	98.9542	98.9542	3.52725e-18	4.01376e-18	4.30103e-18	3.77632e-18	1.77584	1.71002
3.1	35.5284	57.0461	56.6389	60.0476	49.7656	47.5436	9.32186	79.2734	79.6938	96.8755	96.7698	7.29322	99.1696	99.0523	99.036	99.9989	52.2106	51.2395	99.9998	55.0954	45.0663	55.0858	52.2925	31.246	69.7818	70.425	8.14106e-53	4.09482e-53	98.0201	2.11176e-22	98.1001	2.23035e-22	2.71728e-22	2.54462e-22	99.2194	99.2194	2.58297e-22	99.0967	99.0967	99.0524	99.0524	98.9294	98.9294	3.57018e-18	4.06238e-18	4.35297e-18	3.82212e-18	1.77892	1.71299
3.11	35.6558	57.0855	56.6781	60.0877	49.8073	47.5836	9.33696	79.3511	79.7715	96.924	96.8188	7.30518	99.1908	99.0749	99.0588	99.9996	52.2277	51.2562	100	55.1012	45.0817	55.0908	52.2973	31.2579	69.8441	70.4876	8.68146e-53	4.36858e-53	98.047	2.14641e-22	98.1265	2.26679e-22	2.76152e-22	2.58613e-22	99.198	99.198	2.62511e-22	99.0737	99.0737	99.0289	99.0289	98.9044	98.9044	3.61384e-18	4.11183e-18	4.40579e-18	3.8687e-18	1.78199	1.71595
3.12	35.7832	57.1248	56.7171	60.1278	49.8489	47.6233	9.35202	79.4283	79.8488	96.972	96.8673	7.31711	99.2117	99.0971	99.0812	100	52.2446	51.2728	99.9999	55.1068	45.0969	55.0958	52.3019	31.2697	69.906	70.5498	9.25912e-53	4.66134e-53	98.0736	2.18181e-22	98.1527	2.304e-22	2.80671e-22	2.62853e-22	99.1765	99.1765	2.66814e-22	99.0505	99.0505	99.0052	99.0052	98.8791	98.8791	3.65825e-18	4.16212e-18	4.45952e-18	3.91608e-18	1.78506	1.71891
3.13	35.9105	57.164	56.756	60.1678	49.8902	47.6629	9.36705	79.5051	79.9257	97.0196	96.9154	7.32902	99.2323	99.1191	99.1034	100	52.2614	51.2893	99.9994	55.1123	45.112	55.1006	52.3064	31.2814	69.9675	70.6116	9.87668e-53	4.97447e-53	98.1	2.21796e-22	98.1786	2.34202e-22	2.85286e-22	2.67183e-22	99.1546	99.1546	2.7121e-22	99.027	99.027	98.9811	98.9811	98.8535	98.8535	3.70342e-18	4.21328e-18	4.51416e-18	3.96427e-18	1.78812	1.72186
3.14	36.0379	57.203	56.7949	60.2076	49.9314	47.7023	9.38205	79.5815	80.0021	97.0667	96.9631	7.34091	99.2526	99.1408	99.1252	99.9997	52.2782	51.3056	99.9986	55.1177	45.1271	55.1054	52.3108	31.2931	70.0286	70.673	1.0537e-52	5.30942e-53	98.1262	2.2549e-22	98.2043	2.38085e-22	2.9e-22	2.71606e-22	99.1325	99.1325	2.75699e-22	99.0033	99.0033	98.9568	98.9568	98.8277	98.8277	3.74937e-18	4.26531e-18	4.56974e-18	4.01329e-18	1.79119	1.72482
3.15	36.1652	57.242	56.8336	60.2474	49.9723	47.7416	9.39702	79.6574	80.0781	97.1134	97.0103	7.35278	99.2726	99.1621	99.1468	99.999	52.2948	51.3219	99.9974	55.123	45.1421	55.11	52.3151	31.3048	70.0894	70.7341	1.12431e-52	5.66778e-53	98.1522	2.29263e-22	98.2298	2.42051e-22	2.94815e-22	2.76125e-22	99.1101	99.1101	2.80286e-22	98.9793	98.9793	98.9322	98.9322	98.8016	98.8016	3.79612e-18	4.31824e-18	4.62628e-18	4.06315e-18	1.79425	1.72777
3.16	36.2926	57.2809	56.8723	60.287	50.0132	47.7807	9.41196	79.7329	80.1537	97.1597	97.0571	7.36462	99.2923	99.1832	99.168	99.998	52.3113	51.3381	99.9959	55.1281	45.1569	55.1146	52.3193	31.3164	70.1498	70.7948	1.19983e-52	6.05122e-53	98.178	2.33118e-22	98.2551	2.46103e-22	2.99734e-22	2.8074e-22	99.0874	99.0874	2.84971e-22	98.955	98.955	98.9074	98.9074	98.7752	98.7752	3.84368e-18	4.37209e-18	4.68379e-18	4.11388e-18	1.79731	1.73072
3.17	36.42	57.3197	56.9108	60.3266	50.0538	47.8196	9.42687	79.808	80.2288	97.2056	97.1035	7.37644	99.3116	99.204	99.189	99.9967	52.3277	51.3541	99.994	55.1332	45.1717	55.119	52.3235	31.3279	70.2097	70.855	1.28062e-52	6.46156e-53	98.2035	2.37057e-22	98.2802	2.50243e-22	3.04759e-22	2.85456e-22	99.0645	99.0645	2.89758e-22	98.9304	98.9304	98.8823	98.8823	98.7486	98.7486	3.89207e-18	4.42687e-18	4.74231e-18	4.16549e-18	1.80037	1.73367
3.18	36.5473	57.3583	56.9493	60.366	50.0942	47.8583	9.44175	79.8826	80.3035	97.251	97.1494	7.38823	99.3307	99.2244	99.2096	99.995	52.344	51.3701	99.9918	55.1382	45.1864	55.1233	52.3275	31.3393	70.2694	70.9149	1.36704e-52	6.90074e-53	98.2289	2.41081e-22	98.305	2.54473e-22	3.09893e-22	2.90274e-22	99.0413	99.0413	2.94648e-22	98.9056	98.9056	98.8569	98.8569	98.7217	98.7217	3.9413e-18	4.4826e-18	4.80183e-18	4.218e-18	1.80342	1.73662
3.19	36.6747	57.3969	56.9876	60.4053	50.1345	47.8969	9.45659	79.9568	80.3777	97.296	97.195	7.40001	99.3495	99.2446	99.23	99.993	52.3602	51.386	99.9893	55.1431	45.201	55.1276	52.3314	31.3508	70.3286	70.9745	1.45951e-52	7.37086e-53	98.254	2.45194e-22	98.3296	2.58795e-22	3.15139e-22	2.95197e-22	99.0178	99.0178	2.99645e-22	98.8805	98.8805	98.8313	98.8313	98.6946	98.6946	3.99139e-18	4.53931e-18	4.8624e-18	4.27143e-18	1.80648	1.73956
3.2	36.802	57.4354	57.0258	60.4445	50.1746	47.9353	9.47141	80.0306	80.4516	97.3405	97.24	7.41176	99.368	99.2644	99.25	99.9906	52.3762	51.4017	99.9864	55.1479	45.2155	55.1317	52.3353	31.3621	70.3875	71.0336	1.55847e-52	7.87417e-53	98.2789	2.49397e-22	98.3541	2.63212e-22	3.20499e-22	3.00227e-22	98.9941	98.9941	3.04751e-22	98.8552	98.8552	98.8054	98.8054	98.6672	98.6672	4.04237e-18	4.59701e-18	4.92402e-18	4.3258e-18	1.80953	1.7425
3.21	36.9294	57.4737	57.064	60.4836	50.2145	47.9736	9.4862	80.104	80.525	97.3847	97.2847	7.42349	99.3862	99.284	99.2698	99.9879	52.3922	51.4174	99.9832	55.1526	45.23	55.1357	52.339	31.3734	70.446	71.0924	1.66437e-52	8.41308e-53	98.3036	2.53691e-22	98.3783	2.67725e-22	3.25976e-22	3.05367e-22	98.9701	98.9701	3.09969e-22	98.8296	98.8296	98.7792	98.7792	98.6395	98.6395	4.09424e-18	4.65572e-18	4.98672e-18	4.38112e-18	1.81258	1.74544
3.22	37.0568	57.512	57.102	60.5225	50.2543	48.0116	9.50095	80.177	80.598	97.4284	97.329	7.4352	99.4041	99.3033	99.2892	99.9849	52.4081	51.4329	99.9797	55.1572	45.2443	55.1397	52.3427	31.3846	70.5041	71.1508	1.77774e-52	8.9902e-53	98.3281	2.58081e-22	98.4023	2.72337e-22	3.31573e-22	3.10621e-22	98.9459	98.9459	3.15301e-22	98.8037	98.8037	98.7528	98.7528	98.6116	98.6116	4.14703e-18	4.71547e-18	5.05053e-18	4.43742e-18	1.81562	1.74838
3.23	37.1841	57.5501	57.1399	60.5614	50.2939	48.0496	9.51568	80.2495	80.6706	97.4717	97.3728	7.44688	99.4217	99.3223	99.3084	99.9815	52.4238	51.4483	99.9758	55.1616	45.2586	55.1435	52.3462	31.3958	70.5619	71.2088	1.8991e-52	9.6083e-53	98.3524	2.62568e-22	98.4261	2.77051e-22	3.37294e-22	3.15989e-22	98.9213	98.9213	3.2075e-22	98.7776	98.7776	98.7261	98.7261	98.5834	98.5834	4.20076e-18	4.77628e-18	5.11546e-18	4.49471e-18	1.81867	1.75131
3.24	37.3115	57.5882	57.1778	60.6002	50.3333	48.0873	9.53038	80.3217	80.7428	97.5145	97.4162	7.45855	99.439	99.341	99.3273	99.9778	52.4395	51.4637	99.9716	55.166	45.2727	55.1472	52.3497	31.4069	70.6193	71.2665	2.02903e-52	1.02704e-52	98.3764	2.67154e-22	98.4497	2.81869e-22	3.4314e-22	3.21477e-22	98.8966	98.8966	3.2632e-22	98.7512	98.7512	98.6992	98.6992	98.5549	98.5549	4.25544e-18	4.83816e-18	5.18154e-18	4.55302e-18	1.82171	1.75425
3.25	37.4388	57.6262	57.2155	60.6388	50.3726	48.125	9.54505	80.3934	80.8146	97.557	97.4592	7.47019	99.4561	99.3594	99.3459	99.9738	52.4551	51.4789	99.9671	55.1703	45.2868	55.1509	52.3531	31.418	70.6763	71.3238	2.16818e-52	1.09797e-52	98.4003	2.71842e-22	98.4731	2.86794e-22	3.49115e-22	3.27085e-22	98.8715	98.8715	3.32013e-22	98.7246	98.7246	98.672	98.672	98.5262	98.5262	4.31109e-18	4.90114e-18	5.24879e-18	4.61237e-18	1.82475	1.75718
3.26	37.5662	57.664	57.2532	60.6774	50.4117	48.1624	9.5597	80.4647	80.886	97.599	97.5018	7.48182	99.4728	99.3775	99.3642	99.9694	52.4705	51.4941	99.9622	55.1745	45.3008	55.1544	52.3564	31.429	70.733	71.3807	2.3172e-52	1.17397e-52	98.424	2.76634e-22	98.4962	2.91828e-22	3.55223e-22	3.32818e-22	98.8462	98.8462	3.37832e-22	98.6977	98.6977	98.6446	98.6446	98.4972	98.4972	4.36775e-18	4.96524e-18	5.31724e-18	4.67278e-18	1.82779	1.76011
3.27	37.6936	57.7018	57.2907	60.7158	50.4506	48.1997	9.57431	80.5357	80.957	97.6407	97.544	7.49342	99.4893	99.3953	99.3822	99.9647	52.4859	51.5091	99.957	55.1786	45.3147	55.1579	52.3596	31.44	70.7893	71.4373	2.47681e-52	1.25542e-52	98.4474	2.81534e-22	98.5192	2.96974e-22	3.61467e-22	3.38679e-22	98.8207	98.8207	3.43781e-22	98.6705	98.6705	98.6169	98.6169	98.468	98.468	4.42541e-18	5.03049e-18	5.38691e-18	4.73427e-18	1.83082	1.76304
3.28	37.8209	57.7395	57.3282	60.7542	50.4894	48.2369	9.5889	80.6062	81.0275	97.6819	97.5858	7.505	99.5054	99.4129	99.3999	99.9596	52.5011	51.524	99.9514	55.1827	45.3285	55.1613	52.3627	31.4509	70.8452	71.4935	2.64781e-52	1.34271e-52	98.4707	2.86543e-22	98.542	3.02236e-22	3.67849e-22	3.4467e-22	98.7949	98.7949	3.49863e-22	98.6431	98.6431	98.5889	98.5889	98.4385	98.4385	4.48412e-18	5.09692e-18	5.45783e-18	4.79686e-18	1.83386	1.76597
3.29	37.9483	57.777	57.3655	60.7924	50.528	48.2739	9.60346	80.6764	81.0977	97.7227	97.6271	7.51657	99.5213	99.4302	99.4174	99.9543	52.5162	51.5389	99.9456	55.1866	45.3423	55.1645	52.3657	31.4617	70.9008	71.5493	2.83101e-52	1.43627e-52	98.4937	2.91665e-22	98.5645	3.07615e-22	3.74375e-22	3.50796e-22	98.7688	98.7688	3.5608e-22	98.6154	98.6154	98.5607	98.5607	98.4088	98.4088	4.54389e-18	5.16453e-18	5.53002e-18	4.86058e-18	1.83689	1.76889
3.3	38.0756	57.8145	57.4028	60.8306	50.5664	48.3107	9.61799	80.7461	81.1675	97.7631	97.6681	7.52811	99.5369	99.4471	99.4346	99.9486	52.5313	51.5536	99.9394	55.1904	45.3559	55.1677	52.3687	31.4725	70.9561	71.6048	3.02732e-52	1.53658e-52	98.5165	2.96902e-22	98.5869	3.13115e-22	3.81046e-22	3.57059e-22	98.7425	98.7425	3.62437e-22	98.5875	98.5875	98.5322	98.5322	98.3788	98.3788	4.60473e-18	5.23337e-18	5.60351e-18	4.92546e-18	1.83992	1.77181
3.31	38.203	57.8519	57.4399	60.8686	50.6047	48.3474	9.6325	80.8155	81.2369	97.803	97.7086	7.53963	99.5523	99.4639	99.4514	99.9426	52.5462	51.5682	99.9328	55.1942	45.3695	55.1708	52.3715	31.4832	71.011	71.6599	3.23771e-52	1.64412e-52	98.5392	3.02257e-22	98.609	3.18738e-22	3.87868e-22	3.63463e-22	98.7159	98.7159	3.68937e-22	98.5593	98.5593	98.5034	98.5034	98.3486	98.3486	4.66668e-18	5.30345e-18	5.67833e-18	4.9915e-18	1.84295	1.77474
3.32	38.3304	57.8892	57.477	60.9065	50.6429	48.3839	9.64698	80.8844	81.3059	97.8426	97.7488	7.55114	99.5673	99.4803	99.4681	99.9362	52.561	51.5827	99.926	55.1978	45.3829	55.1738	52.3743	31.4939	71.0655	71.7147	3.46321e-52	1.75945e-52	98.5616	3.07734e-22	98.631	3.24489e-22	3.94843e-22	3.70011e-22	98.689	98.689	3.75584e-22	98.5308	98.5308	98.4744	98.4744	98.3181	98.3181	4.72976e-18	5.3748e-18	5.7545e-18	5.05875e-18	1.84598	1.77766
3.33	38.4577	57.9264	57.514	60.9443	50.6809	48.4203	9.66143	80.953	81.3745	97.8818	97.7885	7.56262	99.5821	99.4964	99.4844	99.9295	52.5757	51.5972	99.9188	55.2014	45.3963	55.1767	52.377	31.5045	71.1197	71.7691	3.70495e-52	1.88313e-52	98.5838	3.13335e-22	98.6527	3.3037e-22	4.01975e-22	3.76707e-22	98.6619	98.6619	3.82381e-22	98.5021	98.5021	98.4452	98.4452	98.2873	98.2873	4.79399e-18	5.44745e-18	5.83206e-18	5.12722e-18	1.849	1.78057
3.34	38.5851	57.9634	57.5508	60.982	50.7187	48.4566	9.67586	81.0212	81.4428	97.9205	97.8279	7.57408	99.5966	99.5123	99.5005	99.9225	52.5904	51.6115	99.9112	55.2049	45.4096	55.1796	52.3796	31.5151	71.1735	71.8232	3.96412e-52	2.0158e-52	98.6059	3.19064e-22	98.6743	3.36384e-22	4.09269e-22	3.83556e-22	98.6345	98.6345	3.89332e-22	98.4732	98.4732	98.4157	98.4157	98.2563	98.2563	4.8594e-18	5.52143e-18	5.91103e-18	5.19695e-18	1.85203	1.78349
3.35	38.7124	58.0004	57.5876	61.0196	50.7564	48.4927	9.69026	81.0891	81.5106	97.9589	97.8668	7.58553	99.6108	99.5279	99.5162	99.9152	52.6049	51.6257	99.9034	55.2082	45.4228	55.1823	52.3822	31.5256	71.227	71.8769	4.24202e-52	2.15811e-52	98.6277	3.24924e-22	98.6956	3.42535e-22	4.16729e-22	3.90559e-22	98.6069	98.6069	3.96441e-22	98.4439	98.4439	98.3859	98.3859	98.225	98.225	4.92601e-18	5.59676e-18	5.99144e-18	5.26795e-18	1.85505	1.78641
3.36	38.8398	58.0373	57.6243	61.0572	50.7939	48.5287	9.70463	81.1565	81.5781	97.9969	97.9054	7.59696	99.6247	99.5432	99.5317	99.9075	52.6193	51.6398	99.8952	55.2116	45.4359	55.185	52.3846	31.536	71.2802	71.9302	4.54004e-52	2.31081e-52	98.6493	3.30917e-22	98.7168	3.48827e-22	4.24359e-22	3.97723e-22	98.579	98.579	4.03712e-22	98.4145	98.4145	98.3559	98.3559	98.1935	98.1935	4.99384e-18	5.67347e-18	6.07332e-18	5.34026e-18	1.85807	1.78932
3.37	38.9672	58.0741	57.6609	61.0946	50.8313	48.5645	9.71898	81.2236	81.6452	98.0344	97.9435	7.60837	99.6384	99.5583	99.547	99.8995	52.6336	51.6539	99.8867	55.2148	45.449	55.1875	52.387	31.5464	71.333	71.9833	4.85968e-52	2.47466e-52	98.6708	3.37048e-22	98.7377	3.55263e-22	4.32163e-22	4.0505e-22	98.5509	98.5509	4.11149e-22	98.3847	98.3847	98.3256	98.3256	98.1617	98.1617	5.06293e-18	5.7516e-18	6.15671e-18	5.41389e-18	1.86109	1.79223
3.38	39.0945	58.1108	57.6974	61.1319	50.8685	48.6002	9.73331	81.2903	81.712	98.0716	97.9813	7.61976	99.6518	99.5731	99.562	99.8912	52.6478	51.6678	99.8779	55.2179	45.4619	55.19	52.3892	31.5568	71.3854	72.0359	5.20256e-52	2.6505e-52	98.692	3.43321e-22	98.7585	3.61846e-22	4.40145e-22	4.12546e-22	98.5225	98.5225	4.18757e-22	98.3548	98.3548	98.2951	98.2951	98.1297	98.1297	5.13329e-18	5.83116e-18	6.24163e-18	5.48889e-18	1.86411	1.79515
3.39	39.2219	58.1474	57.7337	61.1691	50.9056	48.6358	9.74761	81.3566	81.7783	98.1084	98.0187	7.63113	99.665	99.5876	99.5767	99.8826	52.6619	51.6816	99.8687	55.2209	45.4748	55.1924	52.3915	31.567	71.4375	72.0883	5.57042e-52	2.83923e-52	98.7131	3.49738e-22	98.779	3.6858e-22	4.4831e-22	4.20213e-22	98.4938	98.4938	4.26539e-22	98.3245	98.3245	98.2643	98.2643	98.0974	98.0974	5.20496e-18	5.9122e-18	6.32813e-18	5.56528e-18	1.86713	1.79806
3.4	39.3492	58.1839	57.77	61.2062	50.9426	48.6712	9.76189	81.4226	81.8443	98.1447	98.0556	7.64248	99.6778	99.6018	99.5911	99.8736	52.676	51.6954	99.8593	55.2239	45.4876	55.1947	52.3936	31.5773	71.4893	72.1402	5.96511e-52	3.04184e-52	98.7339	3.56303e-22	98.7994	3.7547e-22	4.56664e-22	4.28057e-22	98.4649	98.4649	4.34501e-22	98.294	98.294	98.2333	98.2333	98.0649	98.0649	5.27797e-18	5.99474e-18	6.41622e-18	5.64309e-18	1.87014	1.80097
3.41	39.4766	58.2204	57.8063	61.2432	50.9794	48.7064	9.77614	81.4882	81.91	98.1807	98.0922	7.65382	99.6904	99.6158	99.6052	99.8643	52.6899	51.709	99.8495	55.2268	45.5003	55.197	52.3956	31.5875	71.5408	72.1919	6.38867e-52	3.25935e-52	98.7546	3.63021e-22	98.8196	3.82519e-22	4.6521e-22	4.36082e-22	98.4358	98.4358	4.42646e-22	98.2633	98.2633	98.202	98.202	98.0321	98.0321	5.35233e-18	6.07882e-18	6.50595e-18	5.72235e-18	1.87316	1.80387
3.42	39.604	58.2567	57.8424	61.28	51.016	48.7416	9.79037	81.5534	81.9752	98.2163	98.1284	7.66514	99.7027	99.6295	99.6191	99.8547	52.7037	51.7225	99.8393	55.2296	45.5129	55.1991	52.3976	31.5976	71.5919	72.2432	6.84325e-52	3.49291e-52	98.775	3.69895e-22	98.8395	3.89732e-22	4.73953e-22	4.44293e-22	98.4064	98.4064	4.5098e-22	98.2323	98.2323	98.1705	98.1705	97.9991	97.9991	5.42809e-18	6.16447e-18	6.59736e-18	5.80309e-18	1.87617	1.80678
3.43	39.7313	58.2929	57.8784	61.3168	51.0525	48.7766	9.80457	81.6183	82.0401	98.2515	98.1642	7.67644	99.7148	99.643	99.6328	99.8448	52.7174	51.736	99.8289	55.2323	45.5255	55.2012	52.3995	31.6077	71.6426	72.2942	7.3312e-52	3.74373e-52	98.7953	3.76929e-22	98.8593	3.97112e-22	4.829e-22	4.52695e-22	98.3767	98.3767	4.59508e-22	98.201	98.201	98.1387	98.1387	97.9658	97.9658	5.50528e-18	6.25172e-18	6.69047e-18	5.88534e-18	1.87918	1.80969
3.44	39.8587	58.329	57.9143	61.3535	51.0889	48.8115	9.81875	81.6828	82.1047	98.2863	98.1997	7.68773	99.7266	99.6562	99.6461	99.8345	52.731	51.7493	99.8181	55.2349	45.5379	55.2032	52.4013	31.6177	71.6931	72.3448	7.85503e-52	4.01313e-52	98.8153	3.84127e-22	98.8789	4.04664e-22	4.92054e-22	4.61292e-22	98.3468	98.3468	4.68234e-22	98.1695	98.1695	98.1067	98.1067	97.9323	97.9323	5.58391e-18	6.3406e-18	6.78532e-18	5.96914e-18	1.88219	1.81259
3.45	39.9861	58.3651	57.9501	61.3901	51.1251	48.8462	9.83291	81.747	82.1688	98.3207	98.2347	7.699	99.7382	99.6691	99.6592	99.824	52.7445	51.7625	99.807	55.2375	45.5503	55.2051	52.4031	31.6276	71.7432	72.3951	8.41745e-52	4.3025e-52	98.8352	3.91495e-22	98.8983	4.12392e-22	5.01422e-22	4.7009e-22	98.3166	98.3166	4.77163e-22	98.1378	98.1378	98.0744	98.0744	97.8985	97.8985	5.66403e-18	6.43116e-18	6.88195e-18	6.05451e-18	1.8852	1.81549
3.46	40.1134	58.401	57.9859	61.4266	51.1612	48.8808	9.84704	81.8108	82.2327	98.3548	98.2693	7.71025	99.7494	99.6817	99.6721	99.8131	52.7579	51.7757	99.7956	55.24	45.5625	55.2069	52.4047	31.6376	71.793	72.445	9.02139e-52	4.61338e-52	98.8549	3.99035e-22	98.9175	4.20302e-22	5.11008e-22	4.79094e-22	98.2862	98.2862	4.86302e-22	98.1058	98.1058	98.0418	98.0418	97.8644	97.8644	5.74566e-18	6.52343e-18	6.98041e-18	6.1415e-18	1.88821	1.8184
3.47	40.2408	58.4369	58.0215	61.463	51.1972	48.9153	9.86115	81.8742	82.2962	98.3884	98.3036	7.72148	99.7604	99.6941	99.6846	99.8019	52.7712	51.7887	99.7839	55.2424	45.5747	55.2087	52.4063	31.6474	71.8424	72.4947	9.66999e-52	4.94741e-52	98.8744	4.06753e-22	98.9365	4.28397e-22	5.20819e-22	4.88308e-22	98.2555	98.2555	4.95654e-22	98.0735	98.0735	98.009	98.009	97.8301	97.8301	5.82885e-18	6.61744e-18	7.08072e-18	6.23013e-18	1.89122	1.8213
3.48	40.3681	58.4726	58.0571	61.4993	51.233	48.9496	9.87524	81.9373	82.3593	98.4217	98.3375	7.7327	99.7712	99.7063	99.697	99.7903	52.7844	51.8017	99.7719	55.2447	45.5869	55.2104	52.4078	31.6572	71.8915	72.544	1.03667e-51	5.30636e-52	98.8937	4.14653e-22	98.9553	4.36682e-22	5.3086e-22	4.9774e-22	98.2246	98.2246	5.05227e-22	98.041	98.041	97.976	97.976	97.7956	97.7956	5.91361e-18	6.71323e-18	7.18293e-18	6.32045e-18	1.89422	1.8242
3.49	40.4955	58.5083	58.0926	61.5355	51.2687	48.9839	9.88931	82.0001	82.4221	98.4545	98.371	7.74391	99.7817	99.7181	99.709	99.7785	52.7975	51.8145	99.7595	55.2469	45.5989	55.212	52.4093	31.667	71.9403	72.5929	1.1115e-51	5.69214e-52	98.9128	4.22739e-22	98.9739	4.45163e-22	5.41138e-22	5.07393e-22	98.1934	98.1934	5.15025e-22	98.0083	98.0083	97.9427	97.9427	97.7608	97.7608	6e-18	6.81085e-18	7.28708e-18	6.41249e-18	1.89723	1.8271
3.5	40.6229	58.5439	58.1279	61.5715	51.3043	49.018	9.90335	82.0625	82.4845	98.487	98.4041	7.75509	99.7919	99.7297	99.7208	99.7663	52.8105	51.8272	99.7468	55.2491	45.6108	55.2135	52.4107	31.6767	71.9888	72.6416	1.19191e-51	6.10681e-52	98.9317	4.31018e-22	98.9923	4.53845e-22	5.51658e-22	5.17275e-22	98.162	98.162	5.25054e-22	97.9753	97.9753	97.9092	97.9092	97.7258	97.7258	6.08803e-18	6.91032e-18	7.39322e-18	6.50628e-18	1.90023	1.83
3.51	40.7502	58.5793	58.1632	61.6075	51.3397	49.0519	9.91737	82.1246	82.5466	98.5192	98.4369	7.76626	99.8019	99.7411	99.7324	99.7538	52.8234	51.8399	99.7338	55.2512	45.6227	55.2149	52.412	31.6863	72.037	72.6899	1.2783e-51	6.55259e-52	98.9504	4.39494e-22	99.0106	4.62732e-22	5.62427e-22	5.27391e-22	98.1303	98.1303	5.35321e-22	97.942	97.942	97.8754	97.8754	97.6905	97.6905	6.17775e-18	7.0117e-18	7.50138e-18	6.60187e-18	1.90324	1.83289
3.52	40.8776	58.6147	58.1984	61.6434	51.375	49.0858	9.93137	82.1863	82.6084	98.5509	98.4692	7.77742	99.8116	99.7522	99.7437	99.741	52.8362	51.8525	99.7205	55.2532	45.6345	55.2163	52.4132	31.6959	72.0848	72.7379	1.37114e-51	7.03186e-52	98.9689	4.48172e-22	99.0286	4.71831e-22	5.73451e-22	5.37747e-22	98.0983	98.0983	5.45831e-22	97.9085	97.9085	97.8413	97.8413	97.655	97.655	6.2692e-18	7.11502e-18	7.6116e-18	6.6993e-18	1.90624	1.83579
3.53	41.0049	58.65	58.2335	61.6792	51.4102	49.1195	9.94535	82.2477	82.6698	98.5822	98.5012	7.78856	99.8211	99.7631	99.7547	99.7279	52.8489	51.8649	99.7069	55.2551	45.6462	55.2176	52.4144	31.7054	72.1323	72.7856	1.47093e-51	7.54723e-52	98.9873	4.57057e-22	99.0465	4.81146e-22	5.84737e-22	5.48349e-22	98.0661	98.0661	5.56592e-22	97.8747	97.8747	97.8071	97.8071	97.6192	97.6192	6.36241e-18	7.22033e-18	7.72395e-18	6.7986e-18	1.90924	1.83869
3.54	41.1323	58.6852	58.2685	61.7149	51.4452	49.1531	9.95931	82.3088	82.7309	98.6132	98.5329	7.79969	99.8303	99.7736	99.7655	99.7145	52.8615	51.8773	99.6929	55.257	45.6578	55.2188	52.4155	31.7149	72.1795	72.8329	1.5782e-51	8.10148e-52	99.0054	4.66155e-22	99.0641	4.90684e-22	5.96292e-22	5.59204e-22	98.0337	98.0337	5.6761e-22	97.8407	97.8407	97.7725	97.7725	97.5832	97.5832	6.45743e-18	7.32766e-18	7.83845e-18	6.89981e-18	1.91224	1.84158
3.55	41.2597	58.7203	58.3034	61.7505	51.4801	49.1866	9.97325	82.3695	82.7916	98.6438	98.5641	7.8108	99.8393	99.784	99.776	99.7007	52.874	51.8895	99.6786	55.2588	45.6693	55.22	52.4165	31.7244	72.2264	72.8799	1.69351e-51	8.69762e-52	99.0234	4.75471e-22	99.0816	5.0045e-22	6.08124e-22	5.70319e-22	98.001	98.001	5.78891e-22	97.8065	97.8065	97.7377	97.7377	97.5469	97.5469	6.55428e-18	7.43707e-18	7.95516e-18	7.00298e-18	1.91524	1.84448
3.56	41.387	58.7554	58.3382	61.786	51.5149	49.22	9.98717	82.4299	82.852	98.674	98.595	7.82189	99.848	99.7941	99.7863	99.6866	52.8865	51.9017	99.6641	55.2605	45.6808	55.221	52.4174	31.7338	72.2729	72.9266	1.8175e-51	9.33889e-52	99.0412	4.85012e-22	99.0989	5.1045e-22	6.20238e-22	5.81701e-22	97.9681	97.9681	5.90442e-22	97.772	97.772	97.7027	97.7027	97.5104	97.5104	6.65302e-18	7.5486e-18	8.07413e-18	7.10816e-18	1.91824	1.84737
3.57	41.5144	58.7903	58.373	61.8214	51.5496	49.2532	10.0011	82.49	82.9121	98.7039	98.6255	7.83297	99.8564	99.8039	99.7963	99.6723	52.8988	51.9138	99.6492	55.2621	45.6922	55.222	52.4183	31.7431	72.3192	72.973	1.95083e-51	1.00288e-51	99.0588	4.94783e-22	99.116	5.20691e-22	6.32643e-22	5.93355e-22	97.9349	97.9349	6.02271e-22	97.7372	97.7372	97.6674	97.6674	97.4737	97.4737	6.75367e-18	7.66229e-18	8.1954e-18	7.21537e-18	1.92124	1.85027
3.58	41.6417	58.8251	58.4076	61.8567	51.5841	49.2863	10.0149	82.5497	82.9719	98.7334	98.6556	7.84404	99.8646	99.8135	99.806	99.6576	52.911	51.9258	99.6339	55.2637	45.7035	55.223	52.4191	31.7524	72.3651	73.0191	2.09422e-51	1.07711e-51	99.0762	5.0479e-22	99.1329	5.31179e-22	6.45347e-22	6.05291e-22	97.9015	97.9015	6.14384e-22	97.7022	97.7022	97.6319	97.6319	97.4367	97.4367	6.8563e-18	7.77819e-18	8.31903e-18	7.32468e-18	1.92424	1.85316
3.59	41.7691	58.8599	58.4421	61.8918	51.6185	49.3193	10.0288	82.6091	83.0313	98.7625	98.6854	7.85509	99.8726	99.8228	99.8156	99.6426	52.9231	51.9376	99.6184	55.2652	45.7147	55.2238	52.4199	31.7616	72.4107	73.0649	2.24845e-51	1.157e-51	99.0934	5.1504e-22	99.1497	5.41921e-22	6.58357e-22	6.17515e-22	97.8678	97.8678	6.26791e-22	97.667	97.667	97.5962	97.5962	97.3994	97.3994	6.96093e-18	7.89636e-18	8.44506e-18	7.43612e-18	1.92723	1.85605
3.6	41.8965	58.8945	58.4766	61.9269	51.6528	49.3522	10.0426	82.6682	83.0904	98.7912	98.7148	7.86613	99.8803	99.8319	99.8248	99.6272	52.9351	51.9494	99.6026	55.2666	45.7258	55.2246	52.4206	31.7708	72.456	73.1103	2.41437e-51	1.24298e-51	99.1104	5.25539e-22	99.1662	5.52923e-22	6.71682e-22	6.30035e-22	97.8338	97.8338	6.39497e-22	97.6315	97.6315	97.5601	97.5601	97.3619	97.3619	7.06762e-18	8.01684e-18	8.57356e-18	7.54975e-18	1.93023	1.85895
3.61	42.0238	58.9291	58.511	61.9619	51.6869	49.385	10.0564	82.727	83.1492	98.8196	98.7438	7.87715	99.8878	99.8408	99.8339	99.6116	52.947	51.9611	99.5864	55.268	45.7368	55.2253	52.4212	31.7799	72.501	73.1554	2.59287e-51	1.33553e-51	99.1273	5.36294e-22	99.1826	5.64192e-22	6.85329e-22	6.42858e-22	97.7997	97.7997	6.52512e-22	97.5958	97.5958	97.5239	97.5239	97.3242	97.3242	7.1764e-18	8.13968e-18	8.70457e-18	7.66561e-18	1.93323	1.86184
3.62	42.1512	58.9636	58.5453	61.9968	51.721	49.4176	10.0702	82.7855	83.2077	98.8475	98.7725	7.88816	99.895	99.8494	99.8426	99.5956	52.9589	51.9727	99.57	55.2693	45.7478	55.226	52.4217	31.789	72.5457	73.2003	2.78495e-51	1.43516e-51	99.1439	5.47312e-22	99.1988	5.75735e-22	6.99308e-22	6.55994e-22	97.7652	97.7652	6.65843e-22	97.5598	97.5598	97.4874	97.4874	97.2862	97.2862	7.28733e-18	8.26494e-18	8.83816e-18	7.78375e-18	1.93622	1.86473
3.63	42.2785	58.9979	58.5794	62.0316	51.7549	49.4502	10.084	82.8436	83.2658	98.8752	98.8008	7.89916	99.9019	99.8577	99.8512	99.5794	52.9706	51.9842	99.5532	55.2705	45.7587	55.2265	52.4222	31.798	72.5901	73.2448	2.99165e-51	1.54243e-51	99.1604	5.58599e-22	99.2147	5.8756e-22	7.13627e-22	6.69449e-22	97.7306	97.7306	6.79499e-22	97.5235	97.5235	97.4506	97.4506	97.2479	97.2479	7.40046e-18	8.39266e-18	8.97437e-18	7.90422e-18	1.93922	1.86762
3.64	42.4059	59.0322	58.6135	62.0664	51.7887	49.4826	10.0978	82.9014	83.3236	98.9024	98.8287	7.91015	99.9087	99.8658	99.8595	99.5628	52.9822	51.9956	99.5361	55.2716	45.7695	55.227	52.4226	31.8069	72.6341	73.289	3.21413e-51	1.65794e-51	99.1767	5.70163e-22	99.2305	5.99674e-22	7.28296e-22	6.83234e-22	97.6956	97.6956	6.93488e-22	97.4871	97.4871	97.4136	97.4136	97.2095	97.2095	7.51582e-18	8.52291e-18	9.11328e-18	8.02707e-18	1.94221	1.87051
3.65	42.5333	59.0664	58.6476	62.101	51.8224	49.5149	10.1115	82.9589	83.3812	98.9293	98.8563	7.92112	99.9151	99.8737	99.8675	99.5459	52.9937	52.0069	99.5187	55.2727	45.7802	55.2275	52.423	31.8159	72.6779	73.3329	3.45361e-51	1.78234e-51	99.1928	5.82012e-22	99.2462	6.12085e-22	7.43323e-22	6.97356e-22	97.6605	97.6605	7.07821e-22	97.4503	97.4503	97.3764	97.3764	97.1708	97.1708	7.63348e-18	8.65574e-18	9.25492e-18	8.15236e-18	1.94521	1.8734
3.66	42.6606	59.1005	58.6815	62.1355	51.856	49.5472	10.1252	83.0161	83.4384	98.9558	98.8835	7.93207	99.9214	99.8813	99.8753	99.5287	53.0052	52.0181	99.501	55.2737	45.7908	55.2279	52.4233	31.8247	72.7214	73.3764	3.71142e-51	1.91633e-51	99.2087	5.94153e-22	99.2616	6.24802e-22	7.58719e-22	7.11824e-22	97.625	97.625	7.22505e-22	97.4134	97.4134	97.3389	97.3389	97.1318	97.1318	7.75349e-18	8.79121e-18	9.39938e-18	8.28015e-18	1.9482	1.87629
3.67	42.788	59.1346	58.7153	62.1699	51.8894	49.5793	10.139	83.073	83.4953	98.982	98.9104	7.94302	99.9274	99.8886	99.8828	99.5112	53.0165	52.0293	99.483	55.2746	45.8014	55.2282	52.4235	31.8335	72.7645	73.4197	3.98901e-51	2.06066e-51	99.2245	6.06593e-22	99.2769	6.37831e-22	7.74493e-22	7.26649e-22	97.5894	97.5894	7.3755e-22	97.3762	97.3762	97.3012	97.3012	97.0926	97.0926	7.87589e-18	8.92938e-18	9.54671e-18	8.41048e-18	1.9512	1.87918
3.68	42.9153	59.1685	58.749	62.2042	51.9228	49.6113	10.1526	83.1296	83.5518	99.0078	98.9368	7.95395	99.9331	99.8958	99.8901	99.4934	53.0277	52.0403	99.4646	55.2755	45.8119	55.2284	52.4237	31.8423	72.8074	73.4627	4.28793e-51	2.21617e-51	99.24	6.19342e-22	99.2919	6.51182e-22	7.90655e-22	7.41839e-22	97.5535	97.5535	7.52966e-22	97.3387	97.3387	97.2632	97.2632	97.0531	97.0531	8.00074e-18	9.0703e-18	9.69697e-18	8.54342e-18	1.95419	1.88207
3.69	43.0427	59.2023	58.7827	62.2384	51.956	49.6431	10.1663	83.1859	83.6081	99.0332	98.963	7.96487	99.9386	99.9026	99.8972	99.4753	53.0389	52.0512	99.446	55.2763	45.8223	55.2286	52.4238	31.851	72.85	73.5054	4.60985e-51	2.38372e-51	99.2554	6.32407e-22	99.3068	6.64863e-22	8.07217e-22	7.57405e-22	97.5173	97.5173	7.68763e-22	97.301	97.301	97.225	97.225	97.0134	97.0134	8.12809e-18	9.21404e-18	9.85023e-18	8.67901e-18	1.95718	1.88496
3.7	43.1701	59.2361	58.8163	62.2725	51.9891	49.6749	10.18	83.2418	83.6641	99.0583	98.9887	7.97578	99.9439	99.9093	99.904	99.4569	53.0499	52.0621	99.427	55.2771	45.8326	55.2287	52.4238	31.8597	72.8922	73.5477	4.9566e-51	2.56428e-51	99.2706	6.45797e-22	99.3215	6.78884e-22	8.24188e-22	7.73356e-22	97.4809	97.4809	7.84951e-22	97.2631	97.2631	97.1865	97.1865	96.9735	96.9735	8.25801e-18	9.36067e-18	1.00066e-17	8.81734e-18	1.96018	1.88785
3.71	43.2974	59.2697	58.8497	62.3066	52.0221	49.7066	10.1936	83.2975	83.7198	99.083	99.0142	7.98668	99.9489	99.9157	99.9106	99.4381	53.0609	52.0728	99.4078	55.2778	45.8428	55.2287	52.4238	31.8683	72.9342	73.5898	5.33013e-51	2.75888e-51	99.2856	6.59521e-22	99.3361	6.93253e-22	8.41581e-22	7.89704e-22	97.4443	97.4443	8.01542e-22	97.2249	97.2249	97.1478	97.1478	96.9333	96.9333	8.39055e-18	9.51024e-18	1.0166e-17	8.95844e-18	1.96317	1.89074
3.72	43.4248	59.3033	58.8831	62.3405	52.055	49.7382	10.2072	83.3529	83.7752	99.1074	99.0392	7.99756	99.9537	99.9218	99.917	99.4191	53.0717	52.0834	99.3882	55.2784	45.853	55.2287	52.4237	31.8768	72.9759	73.6316	5.73256e-51	2.96865e-51	99.3004	6.73588e-22	99.3504	7.0798e-22	8.59405e-22	8.06458e-22	97.4074	97.4074	8.18545e-22	97.1864	97.1864	97.1089	97.1089	96.8929	96.8929	8.52577e-18	9.66283e-18	1.03287e-17	9.1024e-18	1.96616	1.89363
3.73	43.5521	59.3368	58.9164	62.3743	52.0878	49.7696	10.2208	83.4079	83.8302	99.1313	99.0639	8.00843	99.9582	99.9278	99.9231	99.3998	53.0825	52.094	99.3684	55.2789	45.8631	55.2286	52.4236	31.8854	73.0172	73.673	6.16618e-51	3.19478e-51	99.3151	6.88008e-22	99.3646	7.23075e-22	8.77674e-22	8.2363e-22	97.3702	97.3702	8.35972e-22	97.1478	97.1478	97.0697	97.0697	96.8523	96.8523	8.66373e-18	9.8185e-18	1.04947e-17	9.24926e-18	1.96915	1.89652
3.74	43.6795	59.3702	58.9496	62.4081	52.1204	49.801	10.2344	83.4627	83.885	99.155	99.0882	8.01929	99.9625	99.9334	99.9289	99.3801	53.0931	52.1045	99.3482	55.2794	45.8731	55.2285	52.4234	31.8938	73.0583	73.7142	6.63347e-51	3.43859e-51	99.3295	7.02789e-22	99.3786	7.38547e-22	8.96399e-22	8.41232e-22	97.3328	97.3328	8.53835e-22	97.1088	97.1088	97.0302	97.0302	96.8114	96.8114	8.80449e-18	9.97732e-18	1.0664e-17	9.39911e-18	1.97215	1.89941
3.75	43.8069	59.4035	58.9828	62.4417	52.153	49.8322	10.248	83.5172	83.9395	99.1783	99.1122	8.03014	99.9666	99.9389	99.9346	99.3601	53.1037	52.1148	99.3277	55.2798	45.883	55.2282	52.4231	31.9022	73.0991	73.7551	7.1371e-51	3.70149e-51	99.3438	7.17943e-22	99.3924	7.54408e-22	9.15592e-22	8.59274e-22	97.2952	97.2952	8.72145e-22	97.0697	97.0697	96.9905	96.9905	96.7702	96.7702	8.94811e-18	1.01394e-17	1.08367e-17	9.552e-18	1.97514	1.9023
3.76	43.9342	59.4367	59.0158	62.4752	52.1854	49.8634	10.2615	83.5714	83.9937	99.2012	99.1359	8.04098	99.9704	99.9441	99.94	99.3399	53.1142	52.1251	99.3069	55.2802	45.8928	55.228	52.4228	31.9106	73.1396	73.7957	7.67997e-51	3.98501e-51	99.3579	7.33478e-22	99.406	7.70667e-22	9.35266e-22	8.7777e-22	97.2573	97.2573	8.90915e-22	97.0303	97.0303	96.9506	96.9506	96.7288	96.7288	9.09467e-18	1.03047e-17	1.1013e-17	9.708e-18	1.97813	1.90519
3.77	44.0616	59.4698	59.0487	62.5087	52.2178	49.8945	10.275	83.6253	84.0476	99.2237	99.1592	8.0518	99.974	99.9491	99.9451	99.3193	53.1245	52.1353	99.2858	55.2805	45.9026	55.2276	52.4225	31.9189	73.1798	73.836	8.2652e-51	4.29081e-51	99.3718	7.49406e-22	99.4194	7.87336e-22	9.55436e-22	8.96731e-22	97.2192	97.2192	9.10157e-22	96.9906	96.9906	96.9105	96.9105	96.6872	96.6872	9.24423e-18	1.04734e-17	1.11928e-17	9.86719e-18	1.98113	1.90808
3.78	44.1889	59.5028	59.0816	62.542	52.25	49.9254	10.2886	83.6789	84.1012	99.2459	99.1821	8.06262	99.9774	99.9538	99.95	99.2984	53.1348	52.1454	99.2644	55.2807	45.9122	55.2272	52.422	31.9271	73.2197	73.8759	8.89619e-51	4.62069e-51	99.3856	7.65737e-22	99.4327	8.04426e-22	9.76113e-22	9.1617e-22	97.1809	97.1809	9.29885e-22	96.9507	96.9507	96.8701	96.8701	96.6453	96.6453	9.39685e-18	1.06456e-17	1.13763e-17	1.00296e-17	1.98412	1.91097
3.79	44.3163	59.5358	59.1144	62.5753	52.2822	49.9563	10.3021	83.7322	84.1545	99.2678	99.2047	8.07342	99.9805	99.9583	99.9547	99.2772	53.145	52.1554	99.2427	55.2809	45.9218	55.2268	52.4215	31.9353	73.2594	73.9156	9.57659e-51	4.97656e-51	99.3991	7.82483e-22	99.4458	8.21948e-22	9.97312e-22	9.36101e-22	97.1423	97.1423	9.50111e-22	96.9106	96.9106	96.8294	96.8294	96.6032	96.6032	9.55261e-18	1.08213e-17	1.15636e-17	1.01954e-17	1.98711	1.91386
3.8	44.4437	59.5686	59.147	62.6085	52.3142	49.987	10.3156	83.7853	84.2076	99.2893	99.2269	8.08422	99.9834	99.9626	99.9592	99.2557	53.1551	52.1653	99.2207	55.281	45.9314	55.2262	52.421	31.9435	73.2987	73.9551	1.03104e-50	5.36055e-51	99.4125	7.99655e-22	99.4587	8.39914e-22	1.01905e-21	9.56537e-22	97.1034	97.1034	9.70849e-22	96.8702	96.8702	96.7885	96.7885	96.5609	96.5609	9.71158e-18	1.10006e-17	1.17547e-17	1.03646e-17	1.9901	1.91675
3.81	44.571	59.6014	59.1796	62.6415	52.3461	50.0177	10.329	83.838	84.2603	99.3104	99.2488	8.095	99.986	99.9666	99.9634	99.2339	53.1651	52.1751	99.1983	55.281	45.9408	55.2257	52.4204	31.9516	73.3377	73.9942	1.11018e-50	5.77491e-51	99.4257	8.17265e-22	99.4714	8.58338e-22	1.04133e-21	9.77491e-22	97.0643	97.0643	9.92114e-22	96.8296	96.8296	96.7474	96.7474	96.5183	96.5183	9.87383e-18	1.11836e-17	1.19497e-17	1.05373e-17	1.9931	1.91964
3.82	44.6984	59.6341	59.2121	62.6745	52.378	50.0482	10.3425	83.8905	84.3128	99.3312	99.2703	8.10578	99.9885	99.9704	99.9674	99.2118	53.1749	52.1848	99.1757	55.281	45.9502	55.225	52.4197	31.9597	73.3765	74.033	1.19555e-50	6.22211e-51	99.4388	8.35325e-22	99.4839	8.7723e-22	1.06419e-21	9.98979e-22	97.025	97.025	1.01392e-21	96.7887	96.7887	96.706	96.706	96.4755	96.4755	1.00394e-17	1.13703e-17	1.21488e-17	1.07135e-17	1.99609	1.92253
3.83	44.8257	59.6667	59.2446	62.7074	52.4097	50.0787	10.3559	83.9427	84.365	99.3517	99.2915	8.11654	99.9906	99.974	99.9711	99.1894	53.1847	52.1944	99.1528	55.2809	45.9594	55.2243	52.419	31.9677	73.415	74.0716	1.28765e-50	6.70481e-51	99.4516	8.53847e-22	99.4963	8.96605e-22	1.08762e-21	1.02101e-21	96.9854	96.9854	1.03628e-21	96.7476	96.7476	96.6644	96.6644	96.4324	96.4324	1.02085e-17	1.1561e-17	1.2352e-17	1.08934e-17	1.99909	1.92542
3.84	44.9531	59.6992	59.2769	62.7401	52.4413	50.1091	10.3694	83.9946	84.4169	99.3718	99.3123	8.12729	99.9926	99.9773	99.9747	99.1667	53.1944	52.2039	99.1296	55.2808	45.9686	55.2235	52.4182	31.9756	73.4532	74.1098	1.38703e-50	7.22589e-51	99.4643	8.72845e-22	99.5085	9.16475e-22	1.11166e-21	1.04361e-21	96.9456	96.9456	1.05921e-21	96.7063	96.7063	96.6226	96.6226	96.3891	96.3891	1.03811e-17	1.17555e-17	1.25593e-17	1.10771e-17	2.00208	1.92831
3.85	45.0805	59.7316	59.3091	62.7728	52.4728	50.1393	10.3828	84.0462	84.4686	99.3915	99.3328	8.13804	99.9943	99.9804	99.9779	99.1437	53.204	52.2134	99.106	55.2806	45.9778	55.2227	52.4174	31.9835	73.4911	74.1478	1.49426e-50	7.78847e-51	99.4768	8.92331e-22	99.5205	9.36855e-22	1.1363e-21	1.06679e-21	96.9055	96.9055	1.08274e-21	96.6647	96.6647	96.5805	96.5805	96.3456	96.3456	1.05572e-17	1.19542e-17	1.2771e-17	1.12645e-17	2.00507	1.9312
3.86	45.2078	59.7639	59.3413	62.8054	52.5042	50.1695	10.3962	84.0976	84.5199	99.4109	99.3529	8.14877	99.9958	99.9833	99.981	99.1204	53.2136	52.2227	99.0822	55.2804	45.9868	55.2218	52.4165	31.9914	73.5287	74.1855	1.61e-50	8.39592e-51	99.4891	9.1232e-22	99.5323	9.57758e-22	1.16158e-21	1.09056e-21	96.8652	96.8652	1.10686e-21	96.6229	96.6229	96.5382	96.5382	96.3018	96.3018	1.0737e-17	1.21569e-17	1.29871e-17	1.14559e-17	2.00807	1.9341
3.87	45.3352	59.7962	59.3733	62.8379	52.5356	50.1996	10.4096	84.1487	84.571	99.4299	99.3727	8.15949	99.9971	99.986	99.9838	99.0968	53.223	52.2319	99.0581	55.2801	45.9958	55.2209	52.4156	31.9992	73.5661	74.2229	1.73492e-50	9.05192e-51	99.5012	9.32825e-22	99.544	9.792e-22	1.18751e-21	1.11495e-21	96.8246	96.8246	1.1316e-21	96.5808	96.5808	96.4956	96.4956	96.2577	96.2577	1.09207e-17	1.23639e-17	1.32076e-17	1.16513e-17	2.01107	1.93699
3.88	45.4625	59.8283	59.4053	62.8703	52.5668	50.2296	10.4229	84.1995	84.6218	99.4486	99.3922	8.17021	99.9981	99.9884	99.9864	99.0728	53.2323	52.2411	99.0336	55.2797	46.0047	55.2199	52.4146	32.007	73.6032	74.26	1.86977e-50	9.76043e-51	99.5132	9.5386e-22	99.5555	1.00119e-21	1.21411e-21	1.13996e-21	96.7839	96.7839	1.15699e-21	96.5385	96.5385	96.4528	96.4528	96.2135	96.2135	1.11081e-17	1.25753e-17	1.34328e-17	1.18507e-17	2.01406	1.93988
3.89	45.5899	59.8604	59.4372	62.9026	52.5979	50.2595	10.4363	84.25	84.6724	99.467	99.4113	8.18092	99.9989	99.9906	99.9888	99.0486	53.2415	52.2502	99.0089	55.2793	46.0135	55.2189	52.4135	32.0147	73.6399	74.2968	2.01535e-50	1.05257e-50	99.525	9.75441e-22	99.5668	1.02376e-21	1.24139e-21	1.16562e-21	96.7428	96.7428	1.18302e-21	96.4959	96.4959	96.4097	96.4097	96.169	96.169	1.12995e-17	1.2791e-17	1.36627e-17	1.20544e-17	2.01706	1.94278
3.9	45.7173	59.8923	59.469	62.9348	52.629	50.2893	10.4496	84.3003	84.7227	99.485	99.4301	8.19161	99.9995	99.9925	99.9909	99.0241	53.2506	52.2591	98.9838	55.2788	46.0222	55.2177	52.4124	32.0223	73.6765	74.3334	2.17255e-50	1.13525e-50	99.5366	9.97583e-22	99.5779	1.04691e-21	1.26938e-21	1.19194e-21	96.7015	96.7015	1.20973e-21	96.4531	96.4531	96.3664	96.3664	96.1242	96.1242	1.14949e-17	1.30113e-17	1.38974e-17	1.22623e-17	2.02005	1.94567
3.91	45.8446	59.9242	59.5007	62.9669	52.6599	50.319	10.463	84.3503	84.7727	99.5026	99.4485	8.2023	99.9999	99.9942	99.9928	98.9993	53.2597	52.268	98.9585	55.2783	46.0309	55.2166	52.4113	32.03	73.7127	74.3697	2.34231e-50	1.22458e-50	99.548	1.0203e-21	99.5889	1.07066e-21	1.2981e-21	1.21895e-21	96.66	96.66	1.23714e-21	96.4101	96.4101	96.3229	96.3229	96.0793	96.0793	1.16945e-17	1.32362e-17	1.4137e-17	1.24746e-17	2.02305	1.94857
3.92	45.972	59.956	59.5324	62.9989	52.6907	50.3487	10.4763	84.4001	84.8224	99.52	99.4666	8.21298	100	99.9957	99.9945	98.9742	53.2686	52.2768	98.9329	55.2777	46.0394	55.2154	52.4101	32.0375	73.7487	74.4057	2.52565e-50	1.3211e-50	99.5592	1.04361e-21	99.5996	1.09502e-21	1.32755e-21	1.24666e-21	96.6183	96.6183	1.26526e-21	96.3668	96.3668	96.2791	96.2791	96.0341	96.0341	1.18983e-17	1.34659e-17	1.43817e-17	1.26914e-17	2.02605	1.95146
3.93	46.0993	59.9877	59.5639	63.0309	52.7215	50.3782	10.4896	84.4496	84.8719	99.5369	99.4843	8.22365	99.9999	99.997	99.996	98.9488	53.2775	52.2855	98.9069	55.277	46.0479	55.2141	52.4088	32.045	73.7843	74.4414	2.72369e-50	1.42541e-50	99.5703	1.06754e-21	99.6102	1.12003e-21	1.35778e-21	1.27509e-21	96.5763	96.5763	1.2941e-21	96.3233	96.3233	96.2351	96.2351	95.9886	95.9886	1.21064e-17	1.37004e-17	1.46316e-17	1.29128e-17	2.02905	1.95436
3.94	46.2267	60.0194	59.5954	63.0627	52.7521	50.4077	10.5029	84.4988	84.9211	99.5535	99.5017	8.23431	99.9996	99.9981	99.9972	98.923	53.2862	52.2941	98.8807	55.2763	46.0563	55.2127	52.4075	32.0525	73.8198	74.4768	2.93763e-50	1.53816e-50	99.5812	1.09208e-21	99.6206	1.14568e-21	1.38879e-21	1.30426e-21	96.534	96.534	1.32371e-21	96.2796	96.2796	96.1909	96.1909	95.9429	95.9429	1.23189e-17	1.394e-17	1.48868e-17	1.31389e-17	2.03205	1.95726
3.95	46.3541	60.0509	59.6267	63.0944	52.7827	50.437	10.5161	84.5477	84.9701	99.5698	99.5188	8.24497	99.999	99.9989	99.9982	98.897	53.2949	52.3026	98.8541	55.2755	46.0647	55.2114	52.4062	32.0599	73.8549	74.512	3.16877e-50	1.66003e-50	99.5919	1.11728e-21	99.6309	1.17201e-21	1.42062e-21	1.33419e-21	96.4915	96.4915	1.35408e-21	96.2356	96.2356	96.1464	96.1464	95.897	95.897	1.2536e-17	1.41846e-17	1.51473e-17	1.33698e-17	2.03505	1.96016
3.96	46.4814	60.0823	59.658	63.1261	52.8132	50.4663	10.5294	84.5964	85.0188	99.5858	99.5355	8.25561	99.9982	99.9995	99.999	98.8707	53.3034	52.311	98.8273	55.2747	46.0729	55.2099	52.4048	32.0673	73.8898	74.5469	3.41852e-50	1.79179e-50	99.6025	1.14314e-21	99.641	1.19903e-21	1.45327e-21	1.36491e-21	96.4488	96.4488	1.38525e-21	96.1914	96.1914	96.1017	96.1017	95.8508	95.8508	1.27577e-17	1.44344e-17	1.54135e-17	1.36057e-17	2.03805	1.96305
3.97	46.6088	60.1137	59.6892	63.1576	52.8436	50.4955	10.5427	84.6449	85.0672	99.6014	99.5518	8.26625	99.9972	99.9999	99.9996	98.8441	53.3119	52.3193	98.8001	55.2739	46.0811	55.2084	52.4033	32.0746	73.9244	74.5815	3.68843e-50	1.93424e-50	99.6128	1.16967e-21	99.6508	1.22676e-21	1.48679e-21	1.39644e-21	96.4058	96.4058	1.41724e-21	96.1469	96.1469	96.0567	96.0567	95.8044	95.8044	1.29842e-17	1.46895e-17	1.56852e-17	1.38465e-17	2.04105	1.96595
3.98	46.7361	60.145	59.7203	63.189	52.8738	50.5246	10.5559	84.6931	85.1154	99.6166	99.5679	8.27688	99.996	100	99.9999	98.8172	53.3203	52.3276	98.7727	55.2729	46.0892	55.2069	52.4018	32.0819	73.9587	74.6158	3.98014e-50	2.08829e-50	99.623	1.19691e-21	99.6606	1.25522e-21	1.52118e-21	1.4288e-21	96.3626	96.3626	1.45008e-21	96.1022	96.1022	96.0115	96.0115	95.7578	95.7578	1.32155e-17	1.49501e-17	1.59628e-17	1.40926e-17	2.04405	1.96885
3.99	46.8635	60.1762	59.7514	63.2204	52.904	50.5536	10.5691	84.741	85.1633	99.6315	99.5836	8.28751	99.9945	99.9999	100	98.79	53.3286	52.3357	98.745	55.272	46.0972	55.2053	52.4002	32.0891	73.9927	74.6499	4.29546e-50	2.25489e-50	99.633	1.22488e-21	99.6701	1.28443e-21	1.55648e-21	1.46201e-21	96.3192	96.3192	1.48378e-21	96.0573	96.0573	95.9661	95.9661	95.7109	95.7109	1.34518e-17	1.52163e-17	1.62463e-17	1.43439e-17	2.04706	1.97176
4	46.9909	60.2073	59.7823	63.2517	52.9342	50.5826	10.5824	84.7887	85.211	99.6461	99.5989	8.29812	99.9929	99.9996	99.9999	98.7624	53.3367	52.3438	98.7169	55.2709	46.1052	55.2036	52.3986	32.0963	74.0265	74.6837	4.63635e-50	2.43509e-50	99.6429	1.25358e-21	99.6795	1.31441e-21	1.59272e-21	1.49609e-21	96.2755	96.2755	1.51836e-21	96.0121	96.0121	95.9204	95.9204	95.6638	95.6638	1.36932e-17	1.54882e-17	1.6536e-17	1.46006e-17	2.05006	1.97466
4.01	47.0491	60.2383	59.8132	63.2828	52.9642	50.6114	10.5956	84.8361	85.2584	99.6603	99.614	8.30873	99.991	99.9991	99.9995	98.7346	53.3448	52.3517	98.6886	55.2698	46.1131	55.2019	52.397	32.1034	74.06	74.7172	5.0049e-50	2.63001e-50	99.6525	1.28305e-21	99.6887	1.34519e-21	1.62991e-21	1.53108e-21	96.2316	96.2316	1.55387e-21	95.9667	95.9667	95.8745	95.8745	95.6164	95.6164	1.39398e-17	1.5766e-17	1.68318e-17	1.48629e-17	2.05307	1.97756
4.02	47.1072	60.2692	59.8439	63.3139	52.9941	50.6402	10.6088	84.8833	85.3056	99.6742	99.6287	8.31933	99.9889	99.9984	99.999	98.7065	53.3528	52.3596	98.66	55.2687	46.1209	55.2001	52.3952	32.1105	74.0933	74.7505	5.40343e-50	2.84089e-50	99.662	1.3133e-21	99.6977	1.37679e-21	1.66808e-21	1.567e-21	96.1874	96.1874	1.59031e-21	95.921	95.921	95.8283	95.8283	95.5689	95.5689	1.41917e-17	1.60497e-17	1.7134e-17	1.51308e-17	2.05607	1.98047
4.03	47.1654	60.3	59.8746	63.3449	53.024	50.6689	10.622	84.9302	85.3525	99.6878	99.643	8.32993	99.9865	99.9974	99.9982	98.6782	53.3607	52.3674	98.6311	55.2675	46.1286	55.1983	52.3935	32.1175	74.1263	74.7835	5.8344e-50	3.06906e-50	99.6714	1.34436e-21	99.7065	1.40923e-21	1.70727e-21	1.60388e-21	96.143	96.143	1.62773e-21	95.8751	95.8751	95.782	95.782	95.5211	95.5211	1.44491e-17	1.63396e-17	1.74427e-17	1.54045e-17	2.05908	1.98337
4.04	47.2236	60.3308	59.9052	63.3758	53.0537	50.6975	10.6351	84.9769	85.3991	99.701	99.6571	8.34051	99.984	99.9962	99.9972	98.6495	53.3686	52.3751	98.6019	55.2663	46.1362	55.1965	52.3917	32.1245	74.159	74.8162	6.3005e-50	3.31596e-50	99.6805	1.37625e-21	99.7152	1.44253e-21	1.74751e-21	1.64173e-21	96.0984	96.0984	1.66614e-21	95.829	95.829	95.7354	95.7354	95.473	95.473	1.47121e-17	1.66358e-17	1.77581e-17	1.56842e-17	2.06209	1.98628
4.05	47.2818	60.3615	59.9357	63.4066	53.0834	50.726	10.6483	85.0233	85.4456	99.714	99.6708	8.35109	99.9812	99.9948	99.996	98.6206	53.3763	52.3827	98.5724	55.265	46.1438	55.1945	52.3898	32.1314	74.1915	74.8487	6.80463e-50	3.58314e-50	99.6895	1.409e-21	99.7237	1.47672e-21	1.78881e-21	1.6806e-21	96.0536	96.0536	1.70558e-21	95.7827	95.7827	95.6886	95.6886	95.4248	95.4248	1.49808e-17	1.69384e-17	1.80804e-17	1.59699e-17	2.0651	1.98919
4.06	47.34	60.392	59.9662	63.4373	53.113	50.7545	10.6614	85.0695	85.4918	99.7265	99.6842	8.36167	99.9783	99.9932	99.9946	98.5913	53.384	52.3902	98.5427	55.2637	46.1513	55.1926	52.388	32.1383	74.2237	74.8809	7.34996e-50	3.87229e-50	99.6983	1.44262e-21	99.7321	1.51183e-21	1.83122e-21	1.7205e-21	96.0085	96.0085	1.74607e-21	95.7362	95.7362	95.6416	95.6416	95.3763	95.3763	1.52553e-17	1.72475e-17	1.84096e-17	1.62619e-17	2.06811	1.9921
4.07	47.3982	60.4226	59.9965	63.4679	53.1425	50.7829	10.6746	85.1154	85.5377	99.7388	99.6973	8.37224	99.9751	99.9914	99.993	98.5619	53.3915	52.3977	98.5127	55.2623	46.1588	55.1906	52.386	32.1452	74.2557	74.9129	7.93988e-50	4.18526e-50	99.707	1.47715e-21	99.7403	1.54787e-21	1.87476e-21	1.76147e-21	95.9633	95.9633	1.78764e-21	95.6894	95.6894	95.5943	95.5943	95.3277	95.3277	1.55359e-17	1.75635e-17	1.8746e-17	1.65602e-17	2.07112	1.99501
4.08	47.4564	60.453	60.0268	63.4985	53.1719	50.8111	10.6877	85.1612	85.5834	99.7508	99.71	8.3828	99.9717	99.9894	99.9912	98.5321	53.399	52.4051	98.4824	55.2608	46.1661	55.1885	52.384	32.152	74.2874	74.9446	8.57809e-50	4.52402e-50	99.7155	1.5126e-21	99.7483	1.58489e-21	1.91946e-21	1.80355e-21	95.9178	95.9178	1.83033e-21	95.6425	95.6425	95.5469	95.5469	95.2788	95.2788	1.58226e-17	1.78863e-17	1.90897e-17	1.68651e-17	2.07413	1.99792
4.09	47.5146	60.4834	60.057	63.5289	53.2013	50.8394	10.7008	85.2066	85.6289	99.7624	99.7225	8.39335	99.9681	99.9872	99.9891	98.5021	53.4064	52.4124	98.4519	55.2594	46.1735	55.1864	52.382	32.1588	74.3189	74.976	9.26859e-50	4.89072e-50	99.7239	1.54902e-21	99.7562	1.6229e-21	1.96537e-21	1.84675e-21	95.8721	95.8721	1.87416e-21	95.5953	95.5953	95.4992	95.4992	95.2297	95.2297	1.61156e-17	1.82161e-17	1.94409e-17	1.71766e-17	2.07715	2.00083
4.1	47.5728	60.5136	60.0871	63.5593	53.2305	50.8675	10.714	85.2519	85.6741	99.7737	99.7346	8.4039	99.9643	99.9848	99.9869	98.4718	53.4138	52.4196	98.4211	55.2578	46.1807	55.1843	52.3799	32.1655	74.3501	75.0072	1.00157e-49	5.2877e-50	99.7321	1.58641e-21	99.7639	1.66193e-21	2.01251e-21	1.89111e-21	95.8263	95.8263	1.91917e-21	95.548	95.548	95.4514	95.4514	95.1805	95.1805	1.6415e-17	1.85532e-17	1.97998e-17	1.74949e-17	2.08017	2.00375
4.11	47.631	60.5438	60.1172	63.5896	53.2597	50.8956	10.7271	85.2969	85.7191	99.7848	99.7465	8.41444	99.9604	99.9822	99.9845	98.4413	53.421	52.4267	98.39	55.2563	46.1879	55.1821	52.3778	32.1722	74.3811	75.0382	1.08242e-49	5.71749e-50	99.7401	1.62482e-21	99.7715	1.70201e-21	2.06091e-21	1.93667e-21	95.7802	95.7802	1.9654e-21	95.5004	95.5004	95.4034	95.4034	95.131	95.131	1.67211e-17	1.88977e-17	2.01666e-17	1.78203e-17	2.08318	2.00666
4.12	47.6892	60.574	60.1472	63.6198	53.2888	50.9236	10.7402	85.3416	85.7638	99.7955	99.758	8.42498	99.9562	99.9794	99.9819	98.4105	53.4282	52.4338	98.3587	55.2546	46.195	55.1799	52.3757	32.1789	74.4118	75.0689	1.1699e-49	6.18282e-50	99.748	1.66427e-21	99.779	1.74318e-21	2.11062e-21	1.98345e-21	95.7339	95.7339	2.01287e-21	95.4527	95.4527	95.3552	95.3552	95.0814	95.0814	1.70338e-17	1.92497e-17	2.05414e-17	1.81528e-17	2.0862	2.00958
4.13	47.7473	60.604	60.1771	63.65	53.3178	50.9515	10.7532	85.3862	85.8084	99.8059	99.7693	8.43552	99.9518	99.9764	99.9791	98.3795	53.4353	52.4408	98.3272	55.253	46.2021	55.1776	52.3735	32.1855	74.4423	75.0993	1.26458e-49	6.68667e-50	99.7558	1.70478e-21	99.7862	1.78546e-21	2.16167e-21	2.0315e-21	95.6875	95.6875	2.06162e-21	95.4047	95.4047	95.3067	95.3067	95.0316	95.0316	1.73535e-17	1.96094e-17	2.09244e-17	1.84926e-17	2.08923	2.0125
4.14	47.8055	60.634	60.2069	63.68	53.3468	50.9793	10.7663	85.4305	85.8527	99.816	99.7802	8.44604	99.9473	99.9732	99.9761	98.3482	53.4424	52.4478	98.2954	55.2513	46.2091	55.1752	52.3713	32.1921	74.4725	75.1296	1.36705e-49	7.23226e-50	99.7634	1.7464e-21	99.7934	1.82888e-21	2.2141e-21	2.08085e-21	95.6408	95.6408	2.11168e-21	95.3566	95.3566	95.2582	95.2582	94.9815	94.9815	1.76802e-17	1.99771e-17	2.13158e-17	1.88399e-17	2.09225	2.01542
4.15	47.8637	60.6639	60.2367	63.71	53.3756	51.0071	10.7794	85.4745	85.8967	99.8258	99.7909	8.45656	99.9425	99.9698	99.9729	98.3167	53.4494	52.4546	98.2633	55.2495	46.2161	55.1729	52.369	32.1987	74.5026	75.1596	1.47796e-49	7.82309e-50	99.7708	1.78915e-21	99.8004	1.87348e-21	2.26795e-21	2.13153e-21	95.594	95.594	2.16311e-21	95.3083	95.3083	95.2094	95.2094	94.9313	94.9313	1.80141e-17	2.03529e-17	2.17159e-17	1.91949e-17	2.09527	2.01835
4.16	47.9219	60.6938	60.2664	63.7399	53.4044	51.0348	10.7924	85.5184	85.9406	99.8353	99.8012	8.46708	99.9376	99.9663	99.9695	98.285	53.4563	52.4615	98.2311	55.2477	46.223	55.1705	52.3667	32.2052	74.5323	75.1893	1.59801e-49	8.46293e-50	99.7782	1.83306e-21	99.8072	1.91929e-21	2.32325e-21	2.18359e-21	95.547	95.547	2.21592e-21	95.2599	95.2599	95.1604	95.1604	94.881	94.881	1.83554e-17	2.0737e-17	2.21248e-17	1.95577e-17	2.0983	2.02127
4.17	47.9801	60.7235	60.296	63.7698	53.4331	51.0624	10.8055	85.562	85.9842	99.8445	99.8113	8.47759	99.9325	99.9625	99.9659	98.253	53.4631	52.4682	98.1985	55.2459	46.2298	55.168	52.3643	32.2117	74.5619	75.2188	1.72795e-49	9.15589e-50	99.7853	1.87817e-21	99.8139	1.96634e-21	2.38005e-21	2.23706e-21	95.4998	95.4998	2.27017e-21	95.2112	95.2112	95.1113	95.1113	94.8304	94.8304	1.87043e-17	2.11296e-17	2.25427e-17	1.99285e-17	2.10133	2.0242
4.18	48.0383	60.7533	60.3256	63.7995	53.4618	51.0899	10.8185	85.6054	86.0276	99.8535	99.821	8.4881	99.9271	99.9586	99.9622	98.2208	53.4699	52.4749	98.1658	55.244	46.2366	55.1655	52.3619	32.2182	74.5912	75.2481	1.86862e-49	9.90644e-50	99.7924	1.92451e-21	99.8205	2.01467e-21	2.4384e-21	2.29198e-21	95.4525	95.4525	2.3259e-21	95.1624	95.1624	95.062	95.062	94.7797	94.7797	1.9061e-17	2.15309e-17	2.29698e-17	2.03076e-17	2.10436	2.02713
4.19	48.0965	60.7829	60.3551	63.8292	53.4903	51.1174	10.8316	85.6486	86.0707	99.8621	99.8305	8.4986	99.9217	99.9545	99.9582	98.1883	53.4766	52.4815	98.1328	55.2421	46.2433	55.163	52.3595	32.2246	74.6203	75.2772	2.02091e-49	1.07194e-49	99.7993	1.97211e-21	99.8269	2.06432e-21	2.49832e-21	2.34839e-21	95.4049	95.4049	2.38314e-21	95.1134	95.1134	95.0125	95.0125	94.7289	94.7289	1.94255e-17	2.19411e-17	2.34064e-17	2.06951e-17	2.1074	2.03006
4.2	48.1547	60.8125	60.3845	63.8588	53.5188	51.1448	10.8446	85.6915	86.1137	99.8705	99.8397	8.5091	99.916	99.9502	99.9541	98.1557	53.4832	52.488	98.0996	55.2402	46.25	55.1604	52.357	32.231	74.6492	75.306	2.18579e-49	1.16e-49	99.806	2.02102e-21	99.8332	2.11533e-21	2.55988e-21	2.40635e-21	95.3572	95.3572	2.44193e-21	95.0643	95.0643	94.9629	94.9629	94.6778	94.6778	1.97982e-17	2.23604e-17	2.38527e-17	2.10912e-17	2.11043	2.033
4.21	48.2129	60.842	60.4139	63.8884	53.5472	51.1722	10.8576	85.7343	86.1564	99.8786	99.8487	8.51959	99.9102	99.9457	99.9498	98.1228	53.4898	52.4945	98.0662	55.2382	46.2567	55.1578	52.3545	32.2374	74.6778	75.3346	2.3643e-49	1.25539e-49	99.8126	2.07126e-21	99.8393	2.16772e-21	2.62312e-21	2.46588e-21	95.3094	95.3094	2.50233e-21	95.0149	95.0149	94.9131	94.9131	94.6266	94.6266	2.01792e-17	2.27889e-17	2.43088e-17	2.14961e-17	2.11347	2.03594
4.22	48.2711	60.8714	60.4432	63.9178	53.5756	51.1994	10.8706	85.7768	86.1989	99.8864	99.8573	8.53008	99.9041	99.9411	99.9454	98.0897	53.4964	52.501	98.0326	55.2361	46.2633	55.1552	52.352	32.2438	74.7063	75.363	2.55759e-49	1.35874e-49	99.8191	2.12288e-21	99.8454	2.22155e-21	2.68808e-21	2.52704e-21	95.2614	95.2614	2.56438e-21	94.9655	94.9655	94.8632	94.8632	94.5753	94.5753	2.05687e-17	2.32271e-17	2.47751e-17	2.191e-17	2.11651	2.03887
4.23	48.3293	60.9008	60.4724	63.9472	53.6039	51.2267	10.8836	85.8191	86.2412	99.8939	99.8657	8.54057	99.898	99.9363	99.9407	98.0563	53.5028	52.5073	97.9988	55.2341	46.2698	55.1525	52.3494	32.2501	74.7345	75.3911	2.76689e-49	1.4707e-49	99.8255	2.17592e-21	99.8512	2.27684e-21	2.75481e-21	2.58987e-21	95.2132	95.2132	2.62812e-21	94.9158	94.9158	94.8131	94.8131	94.5237	94.5237	2.09669e-17	2.3675e-17	2.52518e-17	2.23332e-17	2.11955	2.04182
4.24	48.3875	60.9301	60.5016	63.9765	53.632	51.2538	10.8966	85.8611	86.2833	99.9011	99.8738	8.55105	99.8916	99.9313	99.9359	98.0228	53.5092	52.5137	97.9647	55.232	46.2763	55.1498	52.3468	32.2564	74.7625	75.4191	2.99354e-49	1.592e-49	99.8317	2.23042e-21	99.857	2.33366e-21	2.82336e-21	2.65441e-21	95.1649	95.1649	2.69361e-21	94.866	94.866	94.7628	94.7628	94.4721	94.4721	2.1374e-17	2.41328e-17	2.57391e-17	2.27658e-17	2.1226	2.04476
4.25	48.4456	60.9593	60.5307	64.0058	53.6602	51.2809	10.9096	85.903	86.3251	99.9081	99.8816	8.56152	99.8851	99.9261	99.9309	97.989	53.5156	52.5199	97.9304	55.2298	46.2827	55.147	52.3442	32.2627	74.7902	75.4468	3.23899e-49	1.72344e-49	99.8378	2.28641e-21	99.8626	2.39203e-21	2.89379e-21	2.72073e-21	95.1164	95.1164	2.76089e-21	94.8161	94.8161	94.7124	94.7124	94.4203	94.4203	2.17902e-17	2.46009e-17	2.62372e-17	2.32081e-17	2.12564	2.0477
4.26	48.5038	60.9885	60.5597	64.035	53.6882	51.3079	10.9226	85.9447	86.3667	99.9148	99.8892	8.572	99.8784	99.9208	99.9258	97.9551	53.5219	52.5261	97.8959	55.2276	46.2891	55.1442	52.3415	32.2689	74.8178	75.4743	3.50481e-49	1.86586e-49	99.8438	2.34394e-21	99.8681	2.452e-21	2.96614e-21	2.78886e-21	95.0677	95.0677	2.83001e-21	94.766	94.766	94.6618	94.6618	94.3683	94.3683	2.22158e-17	2.50795e-17	2.67465e-17	2.36603e-17	2.12869	2.05065
4.27	48.562	61.0176	60.5887	64.0641	53.7162	51.3348	10.9356	85.9861	86.4082	99.9212	99.8965	8.58247	99.8715	99.9153	99.9205	97.9209	53.5281	52.5323	97.8613	55.2254	46.2955	55.1414	52.3388	32.2751	74.8451	75.5016	3.79272e-49	2.02019e-49	99.8496	2.40306e-21	99.8735	2.51361e-21	3.04048e-21	2.85886e-21	95.0189	95.0189	2.90103e-21	94.7158	94.7158	94.6111	94.6111	94.3162	94.3162	2.26509e-17	2.55688e-17	2.72671e-17	2.41226e-17	2.13174	2.0536
4.28	48.6202	61.0467	60.6176	64.0932	53.7441	51.3617	10.9485	86.0273	86.4494	99.9274	99.9035	8.59293	99.8645	99.9096	99.915	97.8866	53.5343	52.5384	97.8264	55.2232	46.3018	55.1385	52.3361	32.2813	74.8723	75.5286	4.10455e-49	2.18744e-49	99.8553	2.46381e-21	99.8787	2.57693e-21	3.11686e-21	2.93078e-21	94.97	94.97	2.974e-21	94.6654	94.6654	94.5602	94.5602	94.2639	94.2639	2.30958e-17	2.6069e-17	2.77994e-17	2.45953e-17	2.1348	2.05656
4.29	48.6784	61.0757	60.6465	64.1222	53.772	51.3885	10.9615	86.0684	86.4904	99.9333	99.9102	8.60339	99.8573	99.9038	99.9093	97.852	53.5404	52.5445	97.7913	55.2209	46.3081	55.1356	52.3333	32.2875	74.8992	75.5555	4.44233e-49	2.36869e-49	99.8609	2.52624e-21	99.8839	2.64198e-21	3.19534e-21	3.00468e-21	94.9209	94.9209	3.04897e-21	94.6148	94.6148	94.5092	94.5092	94.2115	94.2115	2.35507e-17	2.65805e-17	2.83436e-17	2.50786e-17	2.13786	2.05951
4.3	48.7366	61.1046	60.6753	64.1511	53.7998	51.4152	10.9745	86.1092	86.5312	99.9389	99.9168	8.61385	99.8499	99.8978	99.9035	97.8172	53.5465	52.5505	97.756	55.2185	46.3143	55.1327	52.3305	32.2936	74.9259	75.5821	4.80822e-49	2.56513e-49	99.8663	2.59039e-21	99.8889	2.70882e-21	3.27597e-21	3.08062e-21	94.8717	94.8717	3.12601e-21	94.5642	94.5642	94.4581	94.4581	94.159	94.159	2.40158e-17	2.71034e-17	2.88999e-17	2.55728e-17	2.14092	2.06247
4.31	48.7948	61.1335	60.7041	64.18	53.8275	51.4419	10.9874	86.1498	86.5718	99.9443	99.923	8.62431	99.8424	99.8916	99.8976	97.7823	53.5525	52.5564	97.7205	55.2162	46.3205	55.1297	52.3277	32.2997	74.9524	75.6086	5.20459e-49	2.77805e-49	99.8717	2.65631e-21	99.8937	2.77751e-21	3.35882e-21	3.15864e-21	94.8223	94.8223	3.20516e-21	94.5134	94.5134	94.4068	94.4068	94.1063	94.1063	2.44914e-17	2.76381e-17	2.94688e-17	2.60781e-17	2.14398	2.06543
4.32	48.853	61.1623	60.7328	64.2087	53.8551	51.4685	11.0003	86.1902	86.6122	99.9494	99.929	8.63476	99.8348	99.8853	99.8914	97.7471	53.5585	52.5623	97.6848	55.2138	46.3267	55.1267	52.3248	32.3058	74.9787	75.6348	5.634e-49	3.00883e-49	99.8769	2.72407e-21	99.8985	2.8481e-21	3.44395e-21	3.23882e-21	94.7728	94.7728	3.2865e-21	94.4624	94.4624	94.3554	94.3554	94.0535	94.0535	2.49777e-17	2.81848e-17	3.00505e-17	2.65948e-17	2.14704	2.0684
4.33	48.9112	61.1911	60.7614	64.2375	53.8827	51.4951	11.0133	86.2304	86.6524	99.9543	99.9347	8.64521	99.8269	99.8789	99.8851	97.7118	53.5644	52.5682	97.649	55.2114	46.3328	55.1236	52.3219	32.3119	75.0048	75.6608	6.09923e-49	3.259e-49	99.882	2.79369e-21	99.9031	2.92063e-21	3.53143e-21	3.32121e-21	94.7231	94.7231	3.37009e-21	94.4113	94.4113	94.3039	94.3039	94.0006	94.0006	2.54751e-17	2.87438e-17	3.06452e-17	2.71231e-17	2.15011	2.07136
4.34	48.9694	61.2198	60.79	64.2662	53.9102	51.5216	11.0262	86.2704	86.6924	99.9589	99.9402	8.65565	99.8189	99.8722	99.8787	97.6763	53.5703	52.574	97.6129	55.2089	46.3388	55.1206	52.319	32.318	75.0307	75.6867	6.60329e-49	3.53019e-49	99.887	2.86525e-21	99.9076	2.99517e-21	3.62132e-21	3.40588e-21	94.6733	94.6733	3.45598e-21	94.3601	94.3601	94.2522	94.2522	93.9475	93.9475	2.59836e-17	2.93154e-17	3.12533e-17	2.76634e-17	2.15318	2.07433
4.35	49.0276	61.2485	60.8185	64.2948	53.9377	51.548	11.0391	86.3102	86.7322	99.9632	99.9454	8.6661	99.8108	99.8655	99.8721	97.6406	53.5761	52.5797	97.5767	55.2064	46.3449	55.1175	52.316	32.324	75.0564	75.7123	7.14945e-49	3.82419e-49	99.8918	2.9388e-21	99.912	3.07178e-21	3.71369e-21	3.49288e-21	94.6234	94.6234	3.54424e-21	94.3088	94.3088	94.2004	94.2004	93.8943	93.8943	2.65037e-17	2.99e-17	3.18751e-17	2.82158e-17	2.15626	2.07731
4.36	49.0858	61.2771	60.8469	64.3233	53.965	51.5744	11.0521	86.3498	86.7717	99.9673	99.9504	8.67654	99.8025	99.8585	99.8654	97.6047	53.5819	52.5854	97.5403	55.2039	46.3509	55.1143	52.313	32.33	75.0819	75.7377	7.74126e-49	4.14292e-49	99.8966	3.01439e-21	99.9163	3.1505e-21	3.80862e-21	3.5823e-21	94.5734	94.5734	3.63495e-21	94.2573	94.2573	94.1484	94.1484	93.841	93.841	2.70356e-17	3.04977e-17	3.2511e-17	2.87808e-17	2.15933	2.08028
4.37	49.1439	61.3056	60.8754	64.3518	53.9924	51.6007	11.065	86.3892	86.8111	99.9711	99.9551	8.68698	99.7941	99.8514	99.8585	97.5686	53.5876	52.5911	97.5037	55.2013	46.3568	55.1112	52.31	32.336	75.1072	75.7629	8.38258e-49	4.4885e-49	99.9012	3.09209e-21	99.9205	3.23141e-21	3.90618e-21	3.67419e-21	94.5232	94.5232	3.72817e-21	94.2057	94.2057	94.0964	94.0964	93.7875	93.7875	2.75795e-17	3.11089e-17	3.31612e-17	2.93585e-17	2.16241	2.08326
4.38	49.2021	61.3341	60.9037	64.3802	54.0196	51.6269	11.0779	86.4284	86.8503	99.9747	99.9596	8.69741	99.7855	99.8442	99.8514	97.5323	53.5933	52.5967	97.4669	55.1987	46.3628	55.108	52.307	32.342	75.1323	75.788	9.07757e-49	4.8632e-49	99.9057	3.17194e-21	99.9245	3.31457e-21	4.00643e-21	3.76863e-21	94.4729	94.4729	3.82398e-21	94.1539	94.1539	94.0442	94.0442	93.734	93.734	2.81358e-17	3.1734e-17	3.3826e-17	2.99494e-17	2.1655	2.08624
4.39	49.2603	61.3625	60.932	64.4086	54.0468	51.6531	11.0908	86.4674	86.8893	99.9781	99.9638	8.70785	99.7767	99.8368	99.8442	97.4959	53.599	52.6023	97.4299	55.1961	46.3686	55.1047	52.3039	32.348	75.1573	75.8128	9.83078e-49	5.2695e-49	99.9101	3.25402e-21	99.9285	3.40003e-21	4.10947e-21	3.86569e-21	94.4225	94.4225	3.92244e-21	94.1021	94.1021	93.9919	93.9919	93.6803	93.6803	2.87047e-17	3.23732e-17	3.4506e-17	3.05536e-17	2.16858	2.08923
4.4	49.3185	61.3909	60.9603	64.4369	54.0739	51.6793	11.1037	86.5062	86.9281	99.9812	99.9678	8.71828	99.7679	99.8293	99.8369	97.4593	53.6046	52.6079	97.3928	55.1935	46.3745	55.1015	52.3008	32.3539	75.182	75.8374	1.06471e-48	5.71008e-49	99.9144	3.3384e-21	99.9323	3.48787e-21	4.21536e-21	3.96545e-21	94.3719	94.3719	4.02364e-21	94.0501	94.0501	93.9394	93.9394	93.6265	93.6265	2.92865e-17	3.3027e-17	3.52013e-17	3.11716e-17	2.17167	2.09221
4.41	49.3767	61.4192	60.9884	64.4651	54.101	51.7054	11.1166	86.5448	86.9667	99.9841	99.9716	8.72871	99.7588	99.8216	99.8294	97.4225	53.6101	52.6134	97.3555	55.1908	46.3803	55.0982	52.2977	32.3598	75.2065	75.8619	1.15319e-48	6.18787e-49	99.9185	3.42512e-21	99.936	3.57816e-21	4.32419e-21	4.06798e-21	94.3212	94.3212	4.12765e-21	93.998	93.998	93.8869	93.8869	93.5725	93.5725	2.98816e-17	3.36955e-17	3.59123e-17	3.18036e-17	2.17476	2.0952
4.42	49.4349	61.4475	61.0166	64.4933	54.128	51.7314	11.1294	86.5833	87.0051	99.9867	99.9751	8.73913	99.7497	99.8138	99.8218	97.3855	53.6156	52.6188	97.318	55.1881	46.3861	55.0949	52.2945	32.3657	75.2309	75.8861	1.2491e-48	6.70602e-49	99.9226	3.51427e-21	99.9396	3.67096e-21	4.43605e-21	4.17336e-21	94.2704	94.2704	4.23455e-21	93.9458	93.9458	93.8342	93.8342	93.5185	93.5185	3.04903e-17	3.43793e-17	3.66395e-17	3.245e-17	2.17786	2.0982
4.43	49.4931	61.4757	61.0447	64.5215	54.1549	51.7573	11.1423	86.6215	87.0433	99.989	99.9783	8.74956	99.7403	99.8059	99.814	97.3484	53.6211	52.6242	97.2803	55.1853	46.3918	55.0915	52.2913	32.3716	75.2551	75.9102	1.35306e-48	7.268e-49	99.9265	3.60592e-21	99.9431	3.76634e-21	4.55102e-21	4.28168e-21	94.2195	94.2195	4.34443e-21	93.8935	93.8935	93.7814	93.7814	93.4643	93.4643	3.11128e-17	3.50786e-17	3.73832e-17	3.31111e-17	2.18096	2.1012
4.44	49.5513	61.5038	61.0727	64.5496	54.1818	51.7832	11.1552	86.6595	87.0814	99.9912	99.9814	8.75998	99.7309	99.7978	99.8061	97.3111	53.6265	52.6296	97.2425	55.1825	46.3976	55.0881	52.2881	32.3775	75.279	75.9341	1.46576e-48	7.87752e-49	99.9304	3.70013e-21	99.9464	3.86439e-21	4.66919e-21	4.39302e-21	94.1685	94.1685	4.45737e-21	93.841	93.841	93.7285	93.7285	93.4101	93.4101	3.17496e-17	3.57938e-17	3.81439e-17	3.37873e-17	2.18406	2.1042
4.45	49.6095	61.532	61.1007	64.5776	54.2086	51.8091	11.1681	86.6974	87.1192	99.9931	99.9842	8.7704	99.7213	99.7895	99.798	97.2736	53.6319	52.6349	97.2045	55.1797	46.4033	55.0847	52.2849	32.3833	75.3028	75.9578	1.58794e-48	8.53866e-49	99.9341	3.79697e-21	99.9497	3.96518e-21	4.79065e-21	4.50746e-21	94.1173	94.1173	4.57347e-21	93.7885	93.7885	93.6755	93.6755	93.3557	93.3557	3.24009e-17	3.65253e-17	3.89218e-17	3.44789e-17	2.18717	2.1072
4.46	49.6677	61.56	61.1286	64.6055	54.2354	51.8349	11.1809	86.7351	87.1569	99.9948	99.9867	8.78082	99.7116	99.7811	99.7898	97.236	53.6373	52.6402	97.1664	55.1769	46.4089	55.0813	52.2816	32.3892	75.3264	75.9813	1.72039e-48	9.25581e-49	99.9377	3.89654e-21	99.9528	4.06879e-21	4.9155e-21	4.6251e-21	94.0661	94.0661	4.6928e-21	93.7358	93.7358	93.6224	93.6224	93.3012	93.3012	3.30671e-17	3.72735e-17	3.97174e-17	3.51863e-17	2.19027	2.11021
4.47	49.7259	61.588	61.1565	64.6334	54.2621	51.8606	11.1938	86.7726	87.1943	99.9962	99.9891	8.79124	99.7017	99.7726	99.7815	97.1982	53.6426	52.6455	97.1281	55.174	46.4145	55.0778	52.2783	32.395	75.3499	76.0046	1.86401e-48	1.00338e-48	99.9412	3.9989e-21	99.9559	4.17529e-21	5.04384e-21	4.74603e-21	94.0147	94.0147	4.81547e-21	93.683	93.683	93.5691	93.5691	93.2466	93.2466	3.37485e-17	3.80388e-17	4.05312e-17	3.59099e-17	2.19339	2.11322
4.48	49.7841	61.616	61.1843	64.6613	54.2887	51.8863	11.2067	86.8099	87.2316	99.9974	99.9912	8.80166	99.6917	99.764	99.773	97.1603	53.6479	52.6507	97.0896	55.1712	46.4201	55.0743	52.275	32.4008	75.3731	76.0278	2.01972e-48	1.08777e-48	99.9446	4.10413e-21	99.9588	4.28478e-21	5.17576e-21	4.87034e-21	93.9632	93.9632	4.94157e-21	93.6301	93.6301	93.5158	93.5158	93.1919	93.1919	3.44456e-17	3.88216e-17	4.13635e-17	3.665e-17	2.1965	2.11623
4.49	49.8422	61.6439	61.2121	64.6891	54.3153	51.9119	11.2195	86.847	87.2687	99.9984	99.9931	8.81207	99.6815	99.7552	99.7644	97.1222	53.6531	52.6559	97.051	55.1682	46.4257	55.0708	52.2717	32.4066	75.3962	76.0507	2.18857e-48	1.17933e-48	99.9479	4.21232e-21	99.9617	4.39733e-21	5.31137e-21	4.99813e-21	93.9116	93.9116	5.07119e-21	93.5771	93.5771	93.4623	93.4623	93.1371	93.1371	3.51587e-17	3.96223e-17	4.22148e-17	3.74071e-17	2.19962	2.11925
4.5	49.9004	61.6717	61.2399	64.7168	54.3419	51.9375	11.2324	86.8839	87.3056	99.9991	99.9947	8.82249	99.6713	99.7462	99.7556	97.0839	53.6583	52.661	97.0122	55.1653	46.4312	55.0673	52.2683	32.4124	75.4191	76.0735	2.37167e-48	1.27867e-48	99.9511	4.32356e-21	99.9644	4.51304e-21	5.45078e-21	5.1295e-21	93.8599	93.8599	5.20445e-21	93.524	93.524	93.4088	93.4088	93.0821	93.0821	3.58881e-17	4.04413e-17	4.30856e-17	3.81815e-17	2.20274	2.12227
4.51	49.9586	61.6995	61.2676	64.7445	54.3683	51.963	11.2452	86.9207	87.3424	99.9996	99.9961	8.8329	99.6609	99.7372	99.7467	97.0455	53.6634	52.6661	96.9733	55.1623	46.4367	55.0637	52.2649	32.4181	75.4418	76.0961	2.57023e-48	1.38646e-48	99.9541	4.43793e-21	99.967	4.632e-21	5.59409e-21	5.26456e-21	93.8081	93.8081	5.34145e-21	93.4708	93.4708	93.3551	93.3551	93.0271	93.0271	3.66343e-17	4.1279e-17	4.39763e-17	3.89737e-17	2.20587	2.1253
4.52	50.0168	61.7273	61.2952	64.7721	54.3947	51.9885	11.2581	86.9572	87.3789	99.9999	99.9973	8.84331	99.6503	99.728	99.7377	97.0069	53.6685	52.6712	96.9342	55.1593	46.4422	55.0601	52.2615	32.4239	75.4643	76.1185	2.78556e-48	1.50342e-48	99.9571	4.55552e-21	99.9695	4.7543e-21	5.74141e-21	5.40341e-21	93.7561	93.7561	5.48229e-21	93.4175	93.4175	93.3014	93.3014	92.972	92.972	3.73976e-17	4.2136e-17	4.48874e-17	3.97841e-17	2.209	2.12832
4.53	50.075	61.755	61.3228	64.7997	54.4211	52.0139	11.2709	86.9936	87.4153	100	99.9983	8.85372	99.6396	99.7187	99.7286	96.9682	53.6736	52.6762	96.8949	55.1563	46.4477	55.0565	52.2581	32.4296	75.4867	76.1408	3.01911e-48	1.63033e-48	99.96	4.67643e-21	99.9719	4.88005e-21	5.89288e-21	5.54616e-21	93.7041	93.7041	5.62709e-21	93.364	93.364	93.2475	93.2475	92.9168	92.9168	3.81785e-17	4.30126e-17	4.58194e-17	4.06131e-17	2.21213	2.13136
4.54	50.1332	61.7827	61.3503	64.8273	54.4474	52.0392	11.2837	87.0298	87.4515	99.9998	99.9991	8.86413	99.6288	99.7092	99.7193	96.9293	53.6787	52.6812	96.8555	55.1533	46.4531	55.0528	52.2546	32.4353	75.5089	76.1629	3.27241e-48	1.76805e-48	99.9627	4.80076e-21	99.9743	5.00933e-21	6.04859e-21	5.69292e-21	93.652	93.652	5.77595e-21	93.3105	93.3105	93.1935	93.1935	92.8614	92.8614	3.89774e-17	4.39094e-17	4.67727e-17	4.14612e-17	2.21527	2.13439
4.55	50.1914	61.8103	61.3778	64.8547	54.4736	52.0645	11.2966	87.0659	87.4875	99.9995	99.9996	8.87454	99.6179	99.6996	99.7099	96.8903	53.6837	52.6862	96.816	55.1502	46.4585	55.0491	52.2511	32.441	75.5309	76.1848	3.54716e-48	1.91752e-48	99.9654	4.92859e-21	99.9765	5.14225e-21	6.20869e-21	5.84381e-21	93.5997	93.5997	5.92901e-21	93.2569	93.2569	93.1394	93.1394	92.806	92.806	3.97948e-17	4.48268e-17	4.7748e-17	4.23288e-17	2.21841	2.13743
4.56	50.2496	61.8378	61.4053	64.8822	54.4998	52.0898	11.3094	87.1017	87.5233	99.9989	99.9999	8.88495	99.6068	99.6899	99.7004	96.8511	53.6886	52.6911	96.7763	55.1471	46.4638	55.0454	52.2476	32.4467	75.5528	76.2065	3.8452e-48	2.07973e-48	99.968	5.06005e-21	99.9786	5.27892e-21	6.37328e-21	5.99895e-21	93.5474	93.5474	6.08637e-21	93.2032	93.2032	93.0853	93.0853	92.7505	92.7505	4.0631e-17	4.57653e-17	4.87456e-17	4.32164e-17	2.22156	2.14047
4.57	50.3078	61.8653	61.4327	64.9095	54.526	52.115	11.3222	87.1374	87.559	99.998	100	8.89536	99.5957	99.6801	99.6907	96.8118	53.6936	52.696	96.7364	55.1439	46.4692	55.0417	52.2441	32.4524	75.5745	76.2281	4.16849e-48	2.25579e-48	99.9704	5.19522e-21	99.9806	5.41945e-21	6.54251e-21	6.15847e-21	93.495	93.495	6.24817e-21	93.1493	93.1493	93.031	93.031	92.6949	92.6949	4.14865e-17	4.67255e-17	4.97662e-17	4.41245e-17	2.22471	2.14352
4.58	50.366	61.8928	61.46	64.9368	54.552	52.1402	11.335	87.1729	87.5945	99.997	99.9999	8.90577	99.5844	99.6701	99.6809	96.7723	53.6985	52.7009	96.6964	55.1408	46.4745	55.0379	52.2405	32.458	75.596	76.2494	4.51922e-48	2.44689e-48	99.9728	5.33422e-21	99.9825	5.56394e-21	6.71651e-21	6.32248e-21	93.4424	93.4424	6.41454e-21	93.0954	93.0954	92.9766	92.9766	92.6392	92.6392	4.23618e-17	4.77077e-17	5.08103e-17	4.50535e-17	2.22786	2.14657
4.59	50.4242	61.9202	61.4873	64.9641	54.5781	52.1653	11.3479	87.2083	87.6298	99.9958	99.9995	8.91617	99.5729	99.66	99.671	96.7327	53.7033	52.7057	96.6563	55.1376	46.4798	55.0342	52.2369	32.4637	75.6174	76.2707	4.89973e-48	2.65432e-48	99.975	5.47717e-21	99.9843	5.71252e-21	6.89542e-21	6.49113e-21	93.3898	93.3898	6.5856e-21	93.0414	93.0414	92.9222	92.9222	92.5834	92.5834	4.32574e-17	4.87127e-17	5.18784e-17	4.6004e-17	2.23101	2.14963
4.6	50.4824	61.9476	61.5146	64.9913	54.604	52.1903	11.3607	87.2434	87.665	99.9943	99.999	8.92658	99.5614	99.6498	99.661	96.693	53.7082	52.7105	96.616	55.1344	46.485	55.0304	52.2333	32.4693	75.6385	76.2917	5.31256e-48	2.8795e-48	99.9772	5.62417e-21	99.986	5.86531e-21	7.07937e-21	6.66455e-21	93.337	93.337	6.76149e-21	92.9873	92.9873	92.8676	92.8676	92.5275	92.5275	4.41737e-17	4.97408e-17	5.29712e-17	4.69765e-17	2.23417	2.15268
4.61	50.5405	61.9749	61.5418	65.0185	54.6299	52.2153	11.3735	87.2784	87.6999	99.9926	99.9982	8.93698	99.5497	99.6395	99.6508	96.6531	53.713	52.7153	96.5756	55.1312	46.4903	55.0265	52.2297	32.475	75.6596	76.3126	5.76048e-48	3.12395e-48	99.9792	5.77534e-21	99.9876	6.02242e-21	7.26852e-21	6.84286e-21	93.2842	93.2842	6.94235e-21	92.933	92.933	92.813	92.813	92.4715	92.4715	4.51112e-17	5.07927e-17	5.40892e-17	4.79716e-17	2.23734	2.15575
4.62	50.5987	62.0022	61.569	65.0456	54.6558	52.2403	11.3863	87.3133	87.7347	99.9907	99.9973	8.94739	99.5379	99.629	99.6406	96.613	53.7177	52.72	96.5351	55.1279	46.4955	55.0227	52.2261	32.4806	75.6804	76.3333	6.24651e-48	3.38933e-48	99.9812	5.93082e-21	99.9891	6.18398e-21	7.46302e-21	7.02623e-21	93.2313	93.2313	7.12834e-21	92.8787	92.8787	92.7582	92.7582	92.4154	92.4154	4.60705e-17	5.1869e-17	5.5233e-17	4.89896e-17	2.24051	2.15881
4.63	50.6569	62.0295	61.5961	65.0727	54.6816	52.2652	11.3991	87.3479	87.7694	99.9886	99.9961	8.9578	99.526	99.6184	99.6302	96.5729	53.7225	52.7247	96.4944	55.1247	46.5007	55.0188	52.2224	32.4862	75.7011	76.3539	6.77391e-48	3.67745e-48	99.983	6.09071e-21	99.9905	6.35012e-21	7.66302e-21	7.21479e-21	93.1783	93.1783	7.31959e-21	92.8243	92.8243	92.7034	92.7034	92.3592	92.3592	4.70521e-17	5.29701e-17	5.64032e-17	5.00313e-17	2.24368	2.16188
4.64	50.7151	62.0566	61.6232	65.0997	54.7074	52.29	11.4119	87.3824	87.8038	99.9863	99.9947	8.9682	99.5139	99.6077	99.6197	96.5325	53.7272	52.7294	96.4536	55.1214	46.5058	55.0149	52.2187	32.4918	75.7217	76.3743	7.34623e-48	3.99029e-48	99.9848	6.25516e-21	99.9918	6.52098e-21	7.86869e-21	7.4087e-21	93.1251	93.1251	7.51626e-21	92.7699	92.7699	92.6484	92.6484	92.3029	92.3029	4.80565e-17	5.40968e-17	5.76006e-17	5.10971e-17	2.24686	2.16496
4.65	50.7733	62.0838	61.6502	65.1266	54.7331	52.3148	11.4247	87.4167	87.8381	99.9838	99.9931	8.97861	99.5018	99.5969	99.609	96.4921	53.7318	52.7341	96.4126	55.118	46.5109	55.011	52.215	32.4974	75.7421	76.3946	7.96733e-48	4.32997e-48	99.9864	6.4243e-21	99.993	6.69669e-21	8.08019e-21	7.6081e-21	93.0719	93.0719	7.71852e-21	92.7153	92.7153	92.5934	92.5934	92.2466	92.2466	4.90843e-17	5.52496e-17	5.88257e-17	5.21877e-17	2.25004	2.16803
4.66	50.8315	62.1109	61.6772	65.1536	54.7587	52.3396	11.4375	87.4509	87.8723	99.981	99.9913	8.98901	99.4895	99.586	99.5983	96.4515	53.7365	52.7387	96.3715	55.1147	46.5161	55.0071	52.2113	32.5029	75.7623	76.4146	8.64142e-48	4.69882e-48	99.988	6.59825e-21	99.9941	6.87739e-21	8.29768e-21	7.81318e-21	93.0186	93.0186	7.92651e-21	92.6606	92.6606	92.5383	92.5383	92.1902	92.1902	5.0136e-17	5.64292e-17	6.00791e-17	5.33037e-17	2.25322	2.17112
4.67	50.8897	62.1379	61.7041	65.1804	54.7843	52.3643	11.4503	87.4849	87.9063	99.9781	99.9892	8.99942	99.4771	99.5749	99.5874	96.4108	53.7411	52.7432	96.3303	55.1113	46.5211	55.0031	52.2075	32.5085	75.7823	76.4346	9.37303e-48	5.09937e-48	99.9895	6.77718e-21	99.9951	7.06324e-21	8.52135e-21	8.02408e-21	92.9652	92.9652	8.14042e-21	92.6058	92.6058	92.4831	92.4831	92.1336	92.1336	5.12122e-17	5.76362e-17	6.13617e-17	5.44456e-17	2.25641	2.1742
4.68	50.9479	62.165	61.731	65.2072	54.8099	52.3889	11.4631	87.5187	87.9401	99.975	99.987	9.00983	99.4646	99.5637	99.5764	96.37	53.7457	52.7478	96.2889	55.1079	46.5262	54.9991	52.2038	32.5141	75.8023	76.4543	1.01671e-47	5.53435e-48	99.9908	6.96121e-21	99.996	7.25438e-21	8.75137e-21	8.24098e-21	92.9117	92.9117	8.3604e-21	92.551	92.551	92.4278	92.4278	92.077	92.077	5.23135e-17	5.88713e-17	6.2674e-17	5.56141e-17	2.2596	2.17729
4.69	51.0061	62.1919	61.7579	65.234	54.8354	52.4136	11.4759	87.5524	87.9737	99.9716	99.9846	9.02023	99.452	99.5524	99.5653	96.329	53.7502	52.7523	96.2474	55.1045	46.5313	54.9951	52.2	32.5196	75.822	76.4739	1.10291e-47	6.00676e-48	99.9921	7.1505e-21	99.9968	7.45097e-21	8.98794e-21	8.46405e-21	92.8581	92.8581	8.58665e-21	92.496	92.496	92.3725	92.3725	92.0203	92.0203	5.34405e-17	6.01351e-17	6.40168e-17	5.68099e-17	2.2628	2.18039
4.7	51.0643	62.2188	61.7847	65.2607	54.8609	52.4381	11.4887	87.5859	88.0072	99.9681	99.982	9.03064	99.4392	99.541	99.5541	96.2879	53.7547	52.7568	96.2058	55.1011	46.5363	54.9911	52.1962	32.5251	75.8416	76.4934	1.19648e-47	6.51985e-48	99.9933	7.34522e-21	99.9976	7.65316e-21	9.23124e-21	8.69349e-21	92.8045	92.8045	8.81935e-21	92.441	92.441	92.317	92.317	91.9635	91.9635	5.45939e-17	6.14284e-17	6.53909e-17	5.80335e-17	2.266	2.18349
4.71	51.1225	62.2457	61.8115	65.2874	54.8863	52.4627	11.5015	87.6192	88.0405	99.9643	99.9792	9.04105	99.4264	99.5295	99.5427	96.2466	53.7592	52.7613	96.164	55.0976	46.5413	54.987	52.1924	32.5307	75.8611	76.5127	1.29805e-47	7.07714e-48	99.9944	7.5455e-21	99.9982	7.86113e-21	9.48146e-21	8.92946e-21	92.7507	92.7507	9.05868e-21	92.3859	92.3859	92.2615	92.2615	91.9067	91.9067	5.57742e-17	6.27518e-17	6.67969e-17	5.92858e-17	2.26921	2.18659
4.72	51.1807	62.2726	61.8382	65.314	54.9116	52.4871	11.5143	87.6524	88.0737	99.9603	99.9761	9.05146	99.4134	99.5179	99.5313	96.2053	53.7637	52.7657	96.1221	55.0941	46.5462	54.9829	52.1885	32.5362	75.8804	76.5318	1.40832e-47	7.68248e-48	99.9953	7.75153e-21	99.9987	8.07504e-21	9.73882e-21	9.17217e-21	92.6969	92.6969	9.30484e-21	92.3307	92.3307	92.2058	92.2058	91.8497	91.8497	5.69822e-17	6.41061e-17	6.82358e-17	6.05672e-17	2.27242	2.1897
4.73	51.2388	62.2993	61.8649	65.3406	54.9369	52.5116	11.5271	87.6855	88.1067	99.9562	99.9729	9.06187	99.4003	99.5061	99.5197	96.1638	53.7681	52.7701	96.0801	55.0906	46.5512	54.9788	52.1846	32.5417	75.8995	76.5508	1.52804e-47	8.34004e-48	99.9962	7.96346e-21	99.9992	8.29506e-21	1.00035e-20	9.42181e-21	92.643	92.643	9.55802e-21	92.2754	92.2754	92.1501	92.1501	91.7927	91.7927	5.82184e-17	6.54921e-17	6.97081e-17	6.18787e-17	2.27563	2.19281
4.74	51.297	62.3261	61.8915	65.3671	54.9622	52.5359	11.5399	87.7183	88.1395	99.9518	99.9695	9.07228	99.3872	99.4943	99.508	96.1221	53.7725	52.7745	96.038	55.0871	46.5561	54.9747	52.1808	32.5472	75.9185	76.5696	1.65803e-47	9.05437e-48	99.997	8.18148e-21	99.9995	8.52138e-21	1.02758e-20	9.67859e-21	92.5889	92.5889	9.81845e-21	92.2201	92.2201	92.0943	92.0943	91.7356	91.7356	5.94837e-17	6.69104e-17	7.12149e-17	6.32209e-17	2.27885	2.19593
4.75	51.3552	62.3528	61.9181	65.3936	54.9874	52.5603	11.5527	87.751	88.1722	99.9473	99.9658	9.08269	99.3739	99.4823	99.4963	96.0804	53.7768	52.7789	95.9957	55.0836	46.561	54.9706	52.1768	32.5527	75.9373	76.5883	1.79917e-47	9.8304e-48	99.9977	8.40577e-21	99.9998	8.75418e-21	1.05558e-20	9.94272e-21	92.5348	92.5348	1.00863e-20	92.1646	92.1646	92.0385	92.0385	91.6784	91.6784	6.07786e-17	6.83619e-17	7.27568e-17	6.45945e-17	2.28207	2.19905
4.76	51.4134	62.3795	61.9447	65.4201	55.0125	52.5846	11.5655	87.7836	88.2047	99.9425	99.962	9.0931	99.3605	99.4702	99.4844	96.0385	53.7812	52.7832	95.9533	55.08	46.5659	54.9664	52.1729	32.5581	75.956	76.6069	1.95243e-47	1.06735e-47	99.9983	8.6365e-21	99.9999	8.99365e-21	1.08439e-20	1.02144e-20	92.4807	92.4807	1.03619e-20	92.1091	92.1091	91.9825	91.9825	91.6211	91.6211	6.21039e-17	6.98475e-17	7.43348e-17	6.60003e-17	2.2853	2.20217
4.77	51.4716	62.4061	61.9712	65.4465	55.0376	52.6088	11.5782	87.816	88.2371	99.9376	99.958	9.10352	99.3469	99.4581	99.4723	95.9965	53.7855	52.7875	95.9108	55.0764	46.5708	54.9622	52.169	32.5636	75.9746	76.6253	2.11885e-47	1.15895e-47	99.9988	8.87387e-21	100	9.24e-21	1.11402e-20	1.04939e-20	92.4264	92.4264	1.06453e-20	92.0535	92.0535	91.9265	91.9265	91.5638	91.5638	6.34604e-17	7.13678e-17	7.59497e-17	6.74391e-17	2.28853	2.2053
4.78	51.5298	62.4327	61.9977	65.4728	55.0627	52.633	11.591	87.8482	88.2693	99.9324	99.9538	9.11393	99.3333	99.4458	99.4602	95.9544	53.7898	52.7917	95.8682	55.0728	46.5756	54.958	52.165	32.5691	75.993	76.6435	2.29958e-47	1.25848e-47	99.9992	9.11807e-21	100	9.49341e-21	1.14449e-20	1.07814e-20	92.372	92.372	1.09368e-20	91.9978	91.9978	91.8703	91.8703	91.5064	91.5064	6.48488e-17	7.29238e-17	7.76025e-17	6.89117e-17	2.29177	2.20844
4.79	51.588	62.4592	62.0241	65.4991	55.0877	52.6572	11.6038	87.8803	88.3014	99.9271	99.9494	9.12435	99.3196	99.4334	99.448	95.9122	53.794	52.796	95.8254	55.0692	46.5805	54.9538	52.161	32.5745	76.0113	76.6616	2.49586e-47	1.36664e-47	99.9996	9.36932e-21	99.9999	9.75411e-21	1.17584e-20	1.10771e-20	92.3176	92.3176	1.12368e-20	91.942	91.942	91.8141	91.8141	91.4489	91.4489	6.62699e-17	7.45163e-17	7.92939e-17	7.0419e-17	2.29501	2.21157
4.8	51.6462	62.4857	62.0505	65.5253	55.1127	52.6813	11.6166	87.9123	88.3333	99.9216	99.9448	9.13476	99.3058	99.4208	99.4357	95.8698	53.7983	52.8002	95.7825	55.0655	46.5853	54.9496	52.157	32.5799	76.0294	76.6795	2.70903e-47	1.48416e-47	99.9998	9.62781e-21	99.9996	1.00223e-20	1.2081e-20	1.13813e-20	92.2631	92.2631	1.15453e-20	91.8862	91.8862	91.7579	91.7579	91.3913	91.3913	6.77245e-17	7.61463e-17	8.10251e-17	7.19617e-17	2.29826	2.21472
4.81	51.7044	62.5121	62.0769	65.5515	55.1376	52.7054	11.6294	87.9441	88.3651	99.9158	99.94	9.14518	99.2918	99.4082	99.4232	95.8273	53.8024	52.8044	95.7395	55.0618	46.5901	54.9453	52.153	32.5854	76.0473	76.6973	2.94057e-47	1.61188e-47	100	9.89376e-21	99.9993	1.02982e-20	1.24127e-20	1.16943e-20	92.2085	92.2085	1.18627e-20	91.8302	91.8302	91.7015	91.7015	91.3336	91.3336	6.92134e-17	7.78146e-17	8.27969e-17	7.35407e-17	2.30151	2.21786
4.82	51.7626	62.5385	62.1032	65.5777	55.1625	52.7294	11.6421	87.9757	88.3967	99.9099	99.935	9.1556	99.2778	99.3955	99.4107	95.7847	53.8066	52.8086	95.6964	55.0581	46.5948	54.9411	52.149	32.5908	76.0652	76.715	3.19206e-47	1.75068e-47	100	1.01674e-20	99.9989	1.05821e-20	1.2754e-20	1.20163e-20	92.1538	92.1538	1.21892e-20	91.7742	91.7742	91.6451	91.6451	91.2759	91.2759	7.07375e-17	7.95221e-17	8.46104e-17	7.5157e-17	2.30476	2.22102
4.83	51.8208	62.5649	62.1294	65.6038	55.1873	52.7534	11.6549	88.0072	88.4282	99.9038	99.9299	9.16602	99.2636	99.3827	99.3981	95.742	53.8108	52.8127	95.6532	55.0544	46.5996	54.9368	52.1449	32.5962	76.0829	76.7325	3.46524e-47	1.90153e-47	100	1.04489e-20	99.9985	1.08741e-20	1.31051e-20	1.23476e-20	92.099	92.099	1.25252e-20	91.7181	91.7181	91.5886	91.5886	91.2181	91.2181	7.22975e-17	8.12699e-17	8.64665e-17	7.68113e-17	2.30802	2.22417
4.84	51.8789	62.5912	62.1557	65.6299	55.2121	52.7774	11.6677	88.0385	88.4595	99.8975	99.9245	9.17645	99.2494	99.3697	99.3853	95.6992	53.8149	52.8168	95.6099	55.0507	46.6043	54.9324	52.1409	32.6016	76.1004	76.7499	3.762e-47	2.06549e-47	99.9998	1.07386e-20	99.9979	1.11746e-20	1.34664e-20	1.26884e-20	92.0442	92.0442	1.28708e-20	91.662	91.662	91.532	91.532	91.1602	91.1602	7.38945e-17	8.30589e-17	8.83662e-17	7.85048e-17	2.31129	2.22734
4.85	51.9371	62.6175	62.1819	65.6559	55.2369	52.8013	11.6805	88.0697	88.4907	99.891	99.919	9.18687	99.235	99.3567	99.3724	95.6562	53.819	52.8209	95.5664	55.047	46.609	54.9281	52.1368	32.607	76.1178	76.7671	4.08438e-47	2.2437e-47	99.9996	1.10367e-20	99.9972	1.14837e-20	1.3838e-20	1.3039e-20	91.9893	91.9893	1.32264e-20	91.6057	91.6057	91.4753	91.4753	91.1023	91.1023	7.55292e-17	8.489e-17	9.03108e-17	8.02382e-17	2.31456	2.2305
4.86	51.9953	62.6438	62.208	65.6819	55.2616	52.8252	11.6933	88.1008	88.5217	99.8844	99.9132	9.1973	99.2205	99.3436	99.3595	95.6132	53.823	52.8249	95.5228	55.0432	46.6137	54.9237	52.1327	32.6124	76.1351	76.7842	4.43463e-47	2.43742e-47	99.9993	1.13435e-20	99.9965	1.18018e-20	1.42203e-20	1.33997e-20	91.9343	91.9343	1.35922e-20	91.5494	91.5494	91.4186	91.4186	91.0442	91.0442	7.72026e-17	8.67645e-17	9.23012e-17	8.20126e-17	2.31783	2.23367
4.87	52.0535	62.67	62.2341	65.7078	55.2862	52.849	11.706	88.1317	88.5526	99.8775	99.9073	9.20772	99.206	99.3303	99.3464	95.57	53.8271	52.829	95.4791	55.0394	46.6183	54.9194	52.1286	32.6178	76.1522	76.8012	4.81516e-47	2.64801e-47	99.9989	1.16591e-20	99.9956	1.2129e-20	1.46137e-20	1.37709e-20	91.8792	91.8792	1.39686e-20	91.493	91.493	91.3618	91.3618	90.9861	90.9861	7.89157e-17	8.86832e-17	9.43386e-17	8.38291e-17	2.32111	2.23685
4.88	52.1117	62.6961	62.2602	65.7337	55.3108	52.8728	11.7188	88.1624	88.5833	99.8705	99.9012	9.21815	99.1913	99.317	99.3333	95.5267	53.8311	52.833	95.4353	55.0356	46.623	54.915	52.1244	32.6232	76.1692	76.818	5.22862e-47	2.87694e-47	99.9984	1.19839e-20	99.9947	1.24658e-20	1.50184e-20	1.41528e-20	91.824	91.824	1.43559e-20	91.4365	91.4365	91.3049	91.3049	90.9279	90.9279	8.06695e-17	9.06473e-17	9.64241e-17	8.56885e-17	2.3244	2.24003
4.89	52.1699	62.7223	62.2862	65.7595	55.3354	52.8965	11.7316	88.1931	88.6139	99.8632	99.8949	9.22859	99.1765	99.3035	99.32	95.4833	53.8351	52.837	95.3914	55.0318	46.6276	54.9106	52.1203	32.6286	76.1861	76.8346	5.67787e-47	3.12582e-47	99.9978	1.23181e-20	99.9937	1.28122e-20	1.54349e-20	1.45458e-20	91.7688	91.7688	1.47544e-20	91.38	91.38	91.2479	91.2479	90.8697	90.8697	8.24649e-17	9.2658e-17	9.85589e-17	8.75921e-17	2.32769	2.24321
4.9	52.2281	62.7483	62.3122	65.7853	55.3599	52.9202	11.7444	88.2235	88.6443	99.8558	99.8884	9.23902	99.1617	99.29	99.3066	95.4398	53.839	52.8409	95.3474	55.0279	46.6322	54.9061	52.1161	32.6339	76.2028	76.8512	6.16605e-47	3.39642e-47	99.9971	1.2662e-20	99.9925	1.31688e-20	1.58633e-20	1.49501e-20	91.7135	91.7135	1.51644e-20	91.3233	91.3233	91.1909	91.1909	90.8114	90.8114	8.4303e-17	9.47162e-17	1.00744e-16	8.95408e-17	2.33098	2.24641
4.91	52.2863	62.7744	62.3381	65.8111	55.3844	52.9439	11.7571	88.2538	88.6746	99.8482	99.8818	9.24946	99.1467	99.2763	99.2932	95.3961	53.8429	52.8449	95.3032	55.0241	46.6368	54.9017	52.1119	32.6393	76.2194	76.8676	6.69655e-47	3.69063e-47	99.9964	1.3016e-20	99.9913	1.35356e-20	1.63042e-20	1.53661e-20	91.6581	91.6581	1.55863e-20	91.2666	91.2666	91.1338	91.1338	90.753	90.753	8.61848e-17	9.68233e-17	1.02981e-16	9.15358e-17	2.33428	2.2496
4.92	52.3445	62.8004	62.364	65.8368	55.4088	52.9675	11.7699	88.284	88.7048	99.8404	99.8749	9.25989	99.1317	99.2626	99.2796	95.3524	53.8469	52.8488	95.259	55.0202	46.6414	54.8972	52.1077	32.6446	76.2358	76.8838	7.27307e-47	4.01054e-47	99.9955	1.33802e-20	99.99	1.39132e-20	1.67578e-20	1.57942e-20	91.6026	91.6026	1.60204e-20	91.2099	91.2099	91.0766	91.0766	90.6945	90.6945	8.81113e-17	9.89804e-17	1.05271e-16	9.35782e-17	2.33758	2.2528
4.93	52.4027	62.8263	62.3899	65.8625	55.4332	52.9911	11.7827	88.3141	88.7348	99.8325	99.8679	9.27033	99.1165	99.2487	99.2659	95.3086	53.8507	52.8527	95.2146	55.0163	46.6459	54.8928	52.1035	32.65	76.2521	76.9	7.89964e-47	4.35841e-47	99.9946	1.37551e-20	99.9887	1.43016e-20	1.72246e-20	1.62348e-20	91.5471	91.5471	1.64671e-20	91.153	91.153	91.0193	91.0193	90.636	90.636	9.00838e-17	1.01189e-16	1.07616e-16	9.56692e-17	2.34089	2.25601
4.94	52.4609	62.8523	62.4157	65.8881	55.4575	53.0146	11.7955	88.344	88.7646	99.8243	99.8607	9.28078	99.1012	99.2348	99.2522	95.2646	53.8546	52.8565	95.1701	55.0124	46.6505	54.8883	52.0993	32.6553	76.2683	76.916	8.58062e-47	4.73669e-47	99.9935	1.41409e-20	99.9872	1.47014e-20	1.77049e-20	1.66881e-20	91.4915	91.4915	1.69268e-20	91.0961	91.0961	90.962	90.962	90.5774	90.5774	9.21033e-17	1.0345e-16	1.10016e-16	9.781e-17	2.34421	2.25922
4.95	52.5191	62.8781	62.4415	65.9137	55.4818	53.0381	11.8083	88.3737	88.7944	99.816	99.8533	9.29122	99.0859	99.2207	99.2383	95.2205	53.8584	52.8604	95.1256	55.0084	46.655	54.8837	52.095	32.6606	76.2844	76.9318	9.3208e-47	5.14809e-47	99.9924	1.45379e-20	99.9856	1.51128e-20	1.81992e-20	1.71546e-20	91.4358	91.4358	1.73999e-20	91.0391	91.0391	90.9046	90.9046	90.5187	90.5187	9.4171e-17	1.05764e-16	1.12473e-16	1.00002e-16	2.34752	2.26243
4.96	52.5772	62.904	62.4673	65.9392	55.5061	53.0616	11.821	88.4034	88.824	99.8075	99.8457	9.30167	99.0704	99.2066	99.2243	95.1763	53.8622	52.8642	95.0809	55.0045	46.6595	54.8792	52.0908	32.666	76.3003	76.9475	1.01254e-46	5.5955e-47	99.9912	1.49466e-20	99.984	1.55362e-20	1.87078e-20	1.76347e-20	91.3801	91.3801	1.78867e-20	90.9821	90.9821	90.8471	90.8471	90.4599	90.4599	9.62881e-17	1.08134e-16	1.14988e-16	1.02246e-16	2.35085	2.26565
4.97	52.6354	62.9298	62.493	65.9647	55.5303	53.085	11.8338	88.4328	88.8534	99.7988	99.838	9.31212	99.0549	99.1924	99.2103	95.1321	53.866	52.868	95.0361	55.0005	46.664	54.8747	52.0865	32.6713	76.3161	76.9631	1.09999e-46	6.08212e-47	99.9899	1.53672e-20	99.9823	1.5972e-20	1.92313e-20	1.81287e-20	91.3242	91.3242	1.83877e-20	90.9249	90.9249	90.7896	90.7896	90.4011	90.4011	9.84558e-17	1.1056e-16	1.17563e-16	1.04543e-16	2.35418	2.26888
4.98	52.6936	62.9555	62.5187	65.9901	55.5545	53.1084	11.8466	88.4622	88.8827	99.79	99.8301	9.32257	99.0392	99.178	99.1961	95.0877	53.8698	52.8717	94.9912	54.9965	46.6684	54.8701	52.0822	32.6766	76.3318	76.9786	1.19507e-46	6.6114e-47	99.9885	1.58001e-20	99.9804	1.64204e-20	1.97699e-20	1.86372e-20	91.2683	91.2683	1.89032e-20	90.8677	90.8677	90.732	90.732	90.3423	90.3423	1.00675e-16	1.13044e-16	1.202e-16	1.06896e-16	2.35751	2.27211
4.99	52.7518	62.9813	62.5443	66.0155	55.5786	53.1317	11.8594	88.4914	88.9119	99.7809	99.822	9.33303	99.0235	99.1636	99.1819	95.0432	53.8735	52.8755	94.9462	54.9925	46.6729	54.8655	52.0779	32.6819	76.3473	76.9939	1.29842e-46	7.18711e-47	99.9871	1.62457e-20	99.9785	1.68819e-20	2.03243e-20	1.91605e-20	91.2123	91.2123	1.94338e-20	90.8104	90.8104	90.6743	90.6743	90.2833	90.2833	1.02948e-16	1.15588e-16	1.229e-16	1.09305e-16	2.36085	2.27534
5	52.81	63.0069	62.5699	66.0409	55.6027	53.1551	11.8722	88.5205	88.941	99.7717	99.8137	9.34349	99.0077	99.1491	99.1675	94.9986	53.8772	52.8792	94.9011	54.9885	46.6773	54.8609	52.0736	32.6872	76.3627	77.0091	1.41079e-46	7.81336e-47	99.9855	1.67043e-20	99.9765	1.7357e-20	2.08948e-20	1.9699e-20	91.1563	91.1563	1.99799e-20	90.7531	90.7531	90.6165	90.6165	90.2243	90.2243	1.05275e-16	1.18192e-16	1.25663e-16	1.11771e-16	2.3642	2.27858
5.01	52.8682	63.0326	62.5954	66.0662	55.6268	53.1783	11.8849	88.5494	88.9699	99.7623	99.8053	9.35395	98.9917	99.1344	99.1531	94.9539	53.8809	52.8829	94.8559	54.9844	46.6817	54.8563	52.0692	32.6925	76.378	77.0242	1.53297e-46	8.49463e-47	99.9839	1.71764e-20	99.9745	1.78459e-20	2.14819e-20	2.02533e-20	91.1002	91.1002	2.05419e-20	90.6957	90.6957	90.5587	90.5587	90.1652	90.1652	1.07658e-16	1.20858e-16	1.28493e-16	1.14296e-16	2.36755	2.28183
5.02	52.9264	63.0582	62.6209	66.0915	55.6508	53.2016	11.8977	88.5782	88.9986	99.7527	99.7966	9.36441	98.9757	99.1197	99.1385	94.909	53.8845	52.8866	94.8105	54.9804	46.6861	54.8516	52.0649	32.6978	76.3931	77.0392	1.66581e-46	9.23577e-47	99.9821	1.76624e-20	99.9723	1.83491e-20	2.20862e-20	2.08238e-20	91.044	91.044	2.11204e-20	90.6382	90.6382	90.5008	90.5008	90.1061	90.1061	1.10098e-16	1.23589e-16	1.31391e-16	1.16882e-16	2.3709	2.28508
5.03	52.9846	63.0837	62.6464	66.1167	55.6748	53.2248	11.9105	88.6069	89.0273	99.743	99.7878	9.37488	98.9596	99.1049	99.1239	94.8641	53.8882	52.8902	94.7651	54.9763	46.6905	54.847	52.0605	32.7031	76.4081	77.054	1.81025e-46	1.00421e-46	99.9803	1.81626e-20	99.97	1.8867e-20	2.27081e-20	2.14109e-20	90.9877	90.9877	2.17157e-20	90.5806	90.5806	90.4428	90.4428	90.0468	90.0468	1.12597e-16	1.26384e-16	1.34358e-16	1.1953e-16	2.37426	2.28834
5.04	53.0428	63.1093	62.6719	66.1419	55.6987	53.2479	11.9233	88.6354	89.0558	99.7331	99.7789	9.38535	98.9434	99.09	99.1092	94.8191	53.8918	52.8938	94.7196	54.9722	46.6948	54.8423	52.0561	32.7083	76.423	77.0687	1.96733e-46	1.09194e-46	99.9784	1.86775e-20	99.9677	1.94001e-20	2.33482e-20	2.20153e-20	90.9313	90.9313	2.23285e-20	90.523	90.523	90.3848	90.3848	89.9876	89.9876	1.15156e-16	1.29247e-16	1.37395e-16	1.22242e-16	2.37763	2.2916
5.05	53.101	63.1348	62.6973	66.167	55.7226	53.271	11.9361	88.6638	89.0842	99.723	99.7697	9.39582	98.9271	99.075	99.0944	94.774	53.8954	52.8974	94.6739	54.9681	46.6992	54.8376	52.0517	32.7136	76.4378	77.0832	2.13814e-46	1.1874e-46	99.9764	1.92076e-20	99.9653	1.99489e-20	2.40071e-20	2.26373e-20	90.8749	90.8749	2.29593e-20	90.4653	90.4653	90.3267	90.3267	89.9282	89.9282	1.17776e-16	1.32178e-16	1.40506e-16	1.25018e-16	2.381	2.29487
5.06	53.1592	63.1602	62.7226	66.1921	55.7465	53.2941	11.9489	88.6921	89.1124	99.7127	99.7604	9.4063	98.9107	99.0599	99.0795	94.7288	53.8989	52.901	94.6282	54.964	46.7035	54.8329	52.0473	32.7189	76.4525	77.0977	2.3239e-46	1.29126e-46	99.9743	1.97533e-20	99.9628	2.05137e-20	2.46852e-20	2.32776e-20	90.8185	90.8185	2.36085e-20	90.4076	90.4076	90.2686	90.2686	89.8688	89.8688	1.2046e-16	1.3518e-16	1.43691e-16	1.27862e-16	2.38438	2.29814
5.07	53.2174	63.1856	62.7479	66.2172	55.7703	53.3172	11.9617	88.7203	89.1405	99.7023	99.7509	9.41678	98.8942	99.0447	99.0645	94.6834	53.9025	52.9046	94.5824	54.9598	46.7078	54.8282	52.0429	32.7241	76.467	77.112	2.52593e-46	1.40429e-46	99.9722	2.0315e-20	99.9602	2.10952e-20	2.53832e-20	2.39367e-20	90.7619	90.7619	2.42767e-20	90.3497	90.3497	90.2103	90.2103	89.8093	89.8093	1.23208e-16	1.38254e-16	1.46953e-16	1.30774e-16	2.38776	2.30142
5.08	53.2755	63.211	62.7732	66.2422	55.7941	53.3402	11.9744	88.7483	89.1685	99.6917	99.7412	9.42726	98.8777	99.0295	99.0494	94.638	53.906	52.9081	94.5365	54.9557	46.7121	54.8235	52.0385	32.7294	76.4814	77.1262	2.74567e-46	1.52729e-46	99.9699	2.08934e-20	99.9575	2.16937e-20	2.61017e-20	2.46151e-20	90.7053	90.7053	2.49646e-20	90.2918	90.2918	90.152	90.152	89.7498	89.7498	1.26022e-16	1.41401e-16	1.50292e-16	1.33756e-16	2.39115	2.3047
5.09	53.3337	63.2363	62.7985	66.2672	55.8178	53.3632	11.9872	88.7762	89.1964	99.6809	99.7314	9.43775	98.861	99.0141	99.0342	94.5925	53.9095	52.9116	94.4904	54.9515	46.7164	54.8188	52.034	32.7346	76.4957	77.1403	2.98467e-46	1.66114e-46	99.9676	2.14887e-20	99.9547	2.23098e-20	2.68413e-20	2.53135e-20	90.6486	90.6486	2.56727e-20	90.2339	90.2339	90.0937	90.0937	89.6902	89.6902	1.28905e-16	1.44625e-16	1.53713e-16	1.36809e-16	2.39454	2.30799
5.1	53.3919	63.2616	62.8237	66.2921	55.8415	53.3861	12	88.8039	89.2241	99.67	99.7214	9.44824	98.8443	98.9987	99.0189	94.5469	53.9129	52.9151	94.4443	54.9473	46.7206	54.814	52.0295	32.7399	76.5099	77.1542	3.24465e-46	1.80683e-46	99.9652	2.21017e-20	99.9519	2.29441e-20	2.76026e-20	2.60324e-20	90.5918	90.5918	2.64016e-20	90.1759	90.1759	90.0352	90.0352	89.6305	89.6305	1.31857e-16	1.47926e-16	1.57215e-16	1.39937e-16	2.39794	2.31128
5.11	53.4501	63.2868	62.8489	66.317	55.8652	53.409	12.0128	88.8316	89.2517	99.6589	99.7112	9.45873	98.8274	98.9831	99.0035	94.5011	53.9164	52.9186	94.3981	54.9431	46.7249	54.8092	52.0251	32.7451	76.5239	77.168	3.52745e-46	1.96539e-46	99.9627	2.27328e-20	99.9489	2.35971e-20	2.83863e-20	2.67725e-20	90.535	90.535	2.7152e-20	90.1178	90.1178	89.9767	89.9767	89.5708	89.5708	1.3488e-16	1.51307e-16	1.60802e-16	1.4314e-16	2.40135	2.31458
5.12	53.5083	63.3121	62.874	66.3418	55.8888	53.4319	12.0256	88.8591	89.2792	99.6476	99.7009	9.46923	98.8105	98.9675	98.9881	94.4553	53.9198	52.922	94.3517	54.9389	46.7291	54.8044	52.0206	32.7503	76.5378	77.1817	3.83511e-46	2.13797e-46	99.9601	2.33825e-20	99.9459	2.42693e-20	2.9193e-20	2.75343e-20	90.4781	90.4781	2.79244e-20	90.0596	90.0596	89.9182	89.9182	89.511	89.511	1.37976e-16	1.54769e-16	1.64475e-16	1.4642e-16	2.40476	2.31789
5.13	53.5665	63.3372	62.8991	66.3667	55.9124	53.4547	12.0384	88.8864	89.3065	99.6361	99.6904	9.47973	98.7935	98.9517	98.9725	94.4094	53.9232	52.9254	94.3053	54.9347	46.7333	54.7996	52.0161	32.7555	76.5516	77.1953	4.1698e-46	2.32584e-46	99.9574	2.40515e-20	99.9428	2.49614e-20	3.00235e-20	2.83186e-20	90.4211	90.4211	2.87196e-20	90.0014	90.0014	89.8596	89.8596	89.4511	89.4511	1.41148e-16	1.58315e-16	1.68236e-16	1.4978e-16	2.40817	2.3212
5.14	53.6247	63.3624	62.9241	66.3914	55.9359	53.4775	12.0512	88.9137	89.3337	99.6245	99.6797	9.49024	98.7764	98.9359	98.9569	94.3634	53.9265	52.9288	94.2588	54.9304	46.7375	54.7948	52.0115	32.7608	76.5653	77.2088	4.53394e-46	2.53033e-46	99.9546	2.47403e-20	99.9396	2.56739e-20	3.08784e-20	2.91261e-20	90.3641	90.3641	2.95383e-20	89.9431	89.9431	89.8009	89.8009	89.3912	89.3912	1.44396e-16	1.61947e-16	1.72089e-16	1.53221e-16	2.4116	2.32451
5.15	53.6829	63.3875	62.9492	66.4161	55.9594	53.5003	12.064	88.9408	89.3608	99.6127	99.6688	9.50074	98.7592	98.92	98.9412	94.3172	53.9299	52.9322	94.2121	54.9262	46.7417	54.79	52.007	32.766	76.5789	77.2221	4.93013e-46	2.75296e-46	99.9518	2.54495e-20	99.9363	2.64074e-20	3.17586e-20	2.99574e-20	90.307	90.307	3.03811e-20	89.8847	89.8847	89.7421	89.7421	89.3312	89.3312	1.47724e-16	1.65666e-16	1.76034e-16	1.56745e-16	2.41502	2.32784
5.16	53.7411	63.4125	62.9741	66.4408	55.9829	53.523	12.0768	88.9678	89.3878	99.6008	99.6578	9.51126	98.7419	98.904	98.9254	94.271	53.9332	52.9356	94.1654	54.9219	46.7458	54.7851	52.0025	32.7712	76.5923	77.2353	5.36122e-46	2.99532e-46	99.9488	2.61798e-20	99.933	2.71626e-20	3.26647e-20	3.08132e-20	90.2498	90.2498	3.12488e-20	89.8263	89.8263	89.6833	89.6833	89.2711	89.2711	1.51131e-16	1.69476e-16	1.80075e-16	1.60355e-16	2.41846	2.33116
5.17	53.7993	63.4376	62.9991	66.4654	56.0063	53.5458	12.0897	88.9947	89.4146	99.5887	99.6466	9.52177	98.7245	98.888	98.9095	94.2247	53.9365	52.9389	94.1186	54.9176	46.75	54.7802	51.9979	32.7764	76.6056	77.2484	5.8303e-46	3.25919e-46	99.9458	2.69317e-20	99.9295	2.79402e-20	3.35976e-20	3.16944e-20	90.1926	90.1926	3.21422e-20	89.7678	89.7678	89.6244	89.6244	89.211	89.211	1.54622e-16	1.73377e-16	1.84213e-16	1.64052e-16	2.4219	2.3345
5.18	53.8575	63.4625	63.024	66.49	56.0297	53.5684	12.1025	89.0215	89.4414	99.5764	99.6353	9.53229	98.7071	98.8718	98.8935	94.1783	53.9398	52.9422	94.0717	54.9133	46.7541	54.7754	51.9933	32.7816	76.6188	77.2614	6.34075e-46	3.54648e-46	99.9427	2.7706e-20	99.926	2.87408e-20	3.4558e-20	3.26016e-20	90.1353	90.1353	3.3062e-20	89.7092	89.7092	89.5655	89.5655	89.1508	89.1508	1.58198e-16	1.77374e-16	1.88452e-16	1.67839e-16	2.42534	2.33784
5.19	53.9157	63.4875	63.0489	66.5146	56.0531	53.5911	12.1153	89.0481	89.468	99.5639	99.6238	9.54282	98.6895	98.8555	98.8774	94.1318	53.9431	52.9455	94.0247	54.9089	46.7582	54.7705	51.9888	32.7868	76.6319	77.2743	6.89624e-46	3.8593e-46	99.9395	2.85033e-20	99.9224	2.95652e-20	3.55469e-20	3.35357e-20	90.0779	90.0779	3.4009e-20	89.6506	89.6506	89.5064	89.5064	89.0906	89.0906	1.6186e-16	1.81467e-16	1.92793e-16	1.71719e-16	2.42879	2.34118
5.2	53.9738	63.5124	63.0737	66.5391	56.0764	53.6137	12.1281	89.0746	89.4944	99.5513	99.6121	9.55334	98.6719	98.8392	98.8613	94.0852	53.9463	52.9488	93.9776	54.9046	46.7623	54.7656	51.9842	32.792	76.6449	77.287	7.50077e-46	4.19993e-46	99.9363	2.93243e-20	99.9187	3.0414e-20	3.6565e-20	3.44975e-20	90.0205	90.0205	3.49841e-20	89.5919	89.5919	89.4474	89.4474	89.0303	89.0303	1.65612e-16	1.8566e-16	1.9724e-16	1.75692e-16	2.43225	2.34453
5.21	54.032	63.5373	63.0985	66.5636	56.0997	53.6362	12.1409	89.101	89.5208	99.5386	99.6003	9.56388	98.6542	98.8228	98.845	94.0385	53.9495	52.952	93.9304	54.9002	46.7664	54.7606	51.9796	32.7972	76.6578	77.2997	8.15872e-46	4.57086e-46	99.9329	3.01698e-20	99.9149	3.1288e-20	3.76133e-20	3.54878e-20	89.963	89.963	3.59881e-20	89.5332	89.5332	89.3882	89.3882	88.9699	88.9699	1.69455e-16	1.89954e-16	2.01795e-16	1.79762e-16	2.43571	2.34789
5.22	54.0902	63.5621	63.1233	66.588	56.123	53.6588	12.1537	89.1273	89.547	99.5256	99.5883	9.57441	98.6364	98.8063	98.8287	93.9917	53.9527	52.9553	93.8831	54.8959	46.7704	54.7557	51.9749	32.8023	76.6705	77.3122	8.87484e-46	4.9748e-46	99.9295	3.10405e-20	99.911	3.2188e-20	3.86927e-20	3.65075e-20	89.9054	89.9054	3.70218e-20	89.4744	89.4744	89.329	89.329	88.9095	88.9095	1.73392e-16	1.94354e-16	2.0646e-16	1.83931e-16	2.43918	2.35125
5.23	54.1484	63.5869	63.148	66.6124	56.1462	53.6813	12.1666	89.1534	89.5731	99.5125	99.5761	9.58495	98.6185	98.7897	98.8123	93.9448	53.9559	52.9585	93.8357	54.8915	46.7745	54.7508	51.9703	32.8075	76.6832	77.3246	9.6543e-46	5.41472e-46	99.926	3.19371e-20	99.9071	3.31147e-20	3.9804e-20	3.75575e-20	89.8478	89.8478	3.80863e-20	89.4155	89.4155	89.2698	89.2698	88.849	88.849	1.77426e-16	1.9886e-16	2.11238e-16	1.88202e-16	2.44265	2.35462
5.24	54.2066	63.6117	63.1727	66.6367	56.1694	53.7037	12.1794	89.1795	89.5991	99.4993	99.5638	9.5955	98.6006	98.773	98.7958	93.8979	53.959	52.9617	93.7882	54.8871	46.7785	54.7458	51.9657	32.8127	76.6957	77.3369	1.05028e-45	5.89385e-46	99.9224	3.28605e-20	99.903	3.4069e-20	4.09484e-20	3.86386e-20	89.7901	89.7901	3.91824e-20	89.3566	89.3566	89.2104	89.2104	88.7885	88.7885	1.81557e-16	2.03476e-16	2.16133e-16	1.92577e-16	2.44613	2.35799
5.25	54.2648	63.6364	63.1973	66.661	56.1925	53.7262	12.1922	89.2054	89.625	99.4858	99.5513	9.60605	98.5825	98.7562	98.7792	93.8508	53.9621	52.9648	93.7407	54.8827	46.7825	54.7408	51.961	32.8179	76.7081	77.349	1.14264e-45	6.4157e-46	99.9187	3.38115e-20	99.8989	3.50517e-20	4.21268e-20	3.9752e-20	89.7323	89.7323	4.03111e-20	89.2976	89.2976	89.151	89.151	88.7279	88.7279	1.8579e-16	2.08204e-16	2.21147e-16	1.97059e-16	2.44962	2.36137
5.26	54.323	63.6611	63.2219	66.6853	56.2156	53.7486	12.205	89.2312	89.6508	99.4723	99.5387	9.6166	98.5644	98.7394	98.7625	93.8036	53.9652	52.968	93.693	54.8783	46.7865	54.7358	51.9563	32.823	76.7204	77.3611	1.24318e-45	6.98411e-46	99.9149	3.47909e-20	99.8947	3.60637e-20	4.33402e-20	4.08985e-20	89.6745	89.6745	4.14734e-20	89.2385	89.2385	89.0916	89.0916	88.6672	88.6672	1.90126e-16	2.13048e-16	2.26283e-16	2.01651e-16	2.45311	2.36476
5.27	54.3812	63.6857	63.2465	66.7095	56.2387	53.7709	12.2179	89.2569	89.6764	99.4585	99.5258	9.62716	98.5462	98.7224	98.7458	93.7564	53.9683	52.9711	93.6452	54.8738	46.7905	54.7308	51.9517	32.8282	76.7326	77.373	1.35265e-45	7.60327e-46	99.911	3.57996e-20	99.8904	3.71059e-20	4.45897e-20	4.20791e-20	89.6166	89.6166	4.26703e-20	89.1794	89.1794	89.0321	89.0321	88.6065	88.6065	1.94569e-16	2.1801e-16	2.31544e-16	2.06354e-16	2.45661	2.36815
5.28	54.4394	63.7103	63.271	66.7337	56.2617	53.7933	12.2307	89.2824	89.7019	99.4446	99.5129	9.63773	98.5279	98.7054	98.7289	93.709	53.9714	52.9742	93.5974	54.8694	46.7944	54.7258	51.947	32.8333	76.7447	77.3849	1.47182e-45	8.27774e-46	99.9071	3.68385e-20	99.8861	3.81792e-20	4.58764e-20	4.3295e-20	89.5586	89.5586	4.39029e-20	89.1202	89.1202	88.9725	88.9725	88.5457	88.5457	1.9912e-16	2.23093e-16	2.36934e-16	2.11173e-16	2.46012	2.37155
5.29	54.4976	63.7349	63.2955	66.7578	56.2848	53.8156	12.2436	89.3079	89.7274	99.4305	99.4997	9.6483	98.5095	98.6883	98.712	93.6616	53.9744	52.9772	93.5494	54.8649	46.7984	54.7208	51.9423	32.8385	76.7566	77.3966	1.60158e-45	9.01251e-46	99.9031	3.79085e-20	99.8816	3.92845e-20	4.72015e-20	4.45471e-20	89.5006	89.5006	4.51722e-20	89.0609	89.0609	88.9129	88.9129	88.4849	88.4849	2.03783e-16	2.28301e-16	2.42455e-16	2.1611e-16	2.46363	2.37495
5.3	54.5558	63.7594	63.32	66.7819	56.3077	53.8379	12.2564	89.3332	89.7527	99.4163	99.4865	9.65887	98.491	98.6711	98.695	93.6141	53.9774	52.9803	93.5014	54.8604	46.8023	54.7157	51.9375	32.8436	76.7685	77.4082	1.74287e-45	9.813e-46	99.899	3.90106e-20	99.8771	4.04229e-20	4.85661e-20	4.58366e-20	89.4425	89.4425	4.64795e-20	89.0016	89.0016	88.8532	88.8532	88.424	88.424	2.0856e-16	2.33636e-16	2.48112e-16	2.21168e-16	2.46714	2.37836
5.31	54.614	63.7839	63.3444	66.806	56.3307	53.8601	12.2692	89.3584	89.7778	99.402	99.473	9.66945	98.4725	98.6538	98.6779	93.5664	53.9804	52.9833	93.4533	54.8559	46.8062	54.7107	51.9328	32.8488	76.7802	77.4197	1.89671e-45	1.06851e-45	99.8948	4.01458e-20	99.8725	4.15953e-20	4.99714e-20	4.71647e-20	89.3843	89.3843	4.78258e-20	88.9422	88.9422	88.7934	88.7934	88.363	88.363	2.13455e-16	2.39102e-16	2.53906e-16	2.2635e-16	2.47067	2.38178
5.32	54.6721	63.8084	63.3688	66.83	56.3536	53.8823	12.2821	89.3835	89.8029	99.3874	99.4594	9.68003	98.4539	98.6365	98.6607	93.5187	53.9833	52.9863	93.4051	54.8514	46.8101	54.7056	51.9281	32.8539	76.7919	77.4311	2.06425e-45	1.16354e-45	99.8905	4.13151e-20	99.8678	4.28028e-20	5.14187e-20	4.85324e-20	89.3261	89.3261	4.92123e-20	88.8828	88.8828	88.7336	88.7336	88.302	88.302	2.1847e-16	2.44702e-16	2.59843e-16	2.31659e-16	2.4742	2.3852
5.33	54.7303	63.8328	63.3931	66.854	56.3764	53.9045	12.295	89.4085	89.8279	99.3727	99.4456	9.69062	98.4352	98.6191	98.6435	93.4709	53.9863	52.9893	93.3568	54.8469	46.814	54.7005	51.9233	32.859	76.8034	77.4423	2.24669e-45	1.26708e-45	99.8862	4.25195e-20	99.863	4.40465e-20	5.29092e-20	4.99411e-20	89.2678	89.2678	5.06403e-20	88.8233	88.8233	88.6737	88.6737	88.2409	88.2409	2.23609e-16	2.50439e-16	2.65925e-16	2.37098e-16	2.47773	2.38863
5.34	54.7885	63.8572	63.4175	66.8779	56.3993	53.9266	12.3078	89.4334	89.8527	99.3579	99.4317	9.70121	98.4164	98.6015	98.6261	93.423	53.9892	52.9923	93.3084	54.8424	46.8179	54.6954	51.9186	32.8641	76.8148	77.4535	2.44538e-45	1.3799e-45	99.8817	4.37601e-20	99.8582	4.53275e-20	5.44443e-20	5.1392e-20	89.2095	89.2095	5.21111e-20	88.7637	88.7637	88.6137	88.6137	88.1798	88.1798	2.28874e-16	2.56318e-16	2.72156e-16	2.42672e-16	2.48127	2.39207
5.35	54.8467	63.8815	63.4417	66.9018	56.4221	53.9488	12.3207	89.4582	89.8774	99.3429	99.4176	9.71181	98.3975	98.5839	98.6087	93.375	53.9921	52.9952	93.2599	54.8378	46.8218	54.6903	51.9138	32.8693	76.8261	77.4646	2.66178e-45	1.50285e-45	99.8772	4.5038e-20	99.8532	4.66469e-20	5.60254e-20	5.28863e-20	89.1511	89.1511	5.36259e-20	88.7041	88.7041	88.5537	88.5537	88.1186	88.1186	2.34269e-16	2.6234e-16	2.78539e-16	2.48382e-16	2.48482	2.39551
5.36	54.9049	63.9058	63.466	66.9256	56.4449	53.9709	12.3335	89.4828	89.902	99.3277	99.4034	9.72241	98.3785	98.5663	98.5912	93.327	53.995	52.9982	93.2113	54.8333	46.8256	54.6852	51.909	32.8744	76.8373	77.4755	2.89748e-45	1.63683e-45	99.8726	4.63544e-20	99.8482	4.80059e-20	5.76538e-20	5.44255e-20	89.0926	89.0926	5.51862e-20	88.6444	88.6444	88.4937	88.4937	88.0573	88.0573	2.39797e-16	2.68511e-16	2.8508e-16	2.54233e-16	2.48838	2.39896
5.37	54.9631	63.9301	63.4902	66.9494	56.4676	53.9929	12.3464	89.5074	89.9265	99.3124	99.389	9.73302	98.3595	98.5485	98.5736	93.2788	53.9978	53.0011	93.1627	54.8287	46.8294	54.6801	51.9042	32.8795	76.8484	77.4863	3.1542e-45	1.78285e-45	99.8679	4.77106e-20	99.8431	4.94057e-20	5.93311e-20	5.60109e-20	89.0341	89.0341	5.67932e-20	88.5847	88.5847	88.4335	88.4335	87.996	87.996	2.45461e-16	2.74833e-16	2.91781e-16	2.60229e-16	2.49194	2.40241
5.38	55.0213	63.9543	63.5143	66.9732	56.4903	54.0149	12.3593	89.5318	89.9509	99.2969	99.3745	9.74363	98.3404	98.5307	98.556	93.2306	54.0007	53.004	93.1139	54.8241	46.8332	54.6749	51.8994	32.8846	76.8594	77.4971	3.43385e-45	1.942e-45	99.8631	4.91076e-20	99.8379	5.08477e-20	6.10587e-20	5.76439e-20	88.9755	88.9755	5.84486e-20	88.5249	88.5249	88.3734	88.3734	87.9346	87.9346	2.51265e-16	2.81312e-16	2.98648e-16	2.66372e-16	2.4955	2.40587
5.39	55.0795	63.9785	63.5385	66.9969	56.513	54.0369	12.3722	89.5561	89.9752	99.2813	99.3598	9.75425	98.3212	98.5127	98.5382	93.1822	54.0035	53.0068	93.0651	54.8195	46.837	54.6698	51.8946	32.8897	76.8703	77.5077	3.73848e-45	2.11546e-45	99.8583	5.05468e-20	99.8326	5.2333e-20	6.28381e-20	5.93259e-20	88.9168	88.9168	6.01536e-20	88.465	88.465	88.3131	88.3131	87.8732	87.8732	2.57213e-16	2.8795e-16	3.05683e-16	2.72667e-16	2.49908	2.40934
5.4	55.1377	64.0027	63.5626	67.0206	56.5356	54.0589	12.385	89.5804	89.9994	99.2655	99.3449	9.76488	98.3019	98.4947	98.5204	93.1338	54.0063	53.0097	93.0162	54.8149	46.8408	54.6646	51.8898	32.8948	76.8811	77.5182	4.07034e-45	2.30453e-45	99.8534	5.20294e-20	99.8273	5.3863e-20	6.4671e-20	6.10586e-20	88.8581	88.8581	6.191e-20	88.4051	88.4051	88.2528	88.2528	87.8117	87.8117	2.63308e-16	2.94752e-16	3.12891e-16	2.79117e-16	2.50266	2.41281
5.41	55.1959	64.0268	63.5866	67.0442	56.5582	54.0809	12.3979	89.6045	90.0235	99.2496	99.3299	9.77551	98.2826	98.4766	98.5025	93.0853	54.009	53.0125	92.9672	54.8103	46.8446	54.6594	51.8849	32.8999	76.8917	77.5286	4.43188e-45	2.51063e-45	99.8484	5.35569e-20	99.8218	5.54392e-20	6.6559e-20	6.28435e-20	88.7993	88.7993	6.37192e-20	88.3451	88.3451	88.1924	88.1924	87.7502	87.7502	2.69554e-16	3.01721e-16	3.20278e-16	2.85727e-16	2.50625	2.41629
5.42	55.2541	64.0509	63.6106	67.0678	56.5808	54.1028	12.4108	89.6285	90.0474	99.2335	99.3147	9.78615	98.2632	98.4585	98.4845	93.0367	54.0118	53.0153	92.9181	54.8056	46.8483	54.6542	51.8801	32.905	76.9023	77.5389	4.82578e-45	2.73529e-45	99.8433	5.51305e-20	99.8163	5.70629e-20	6.85038e-20	6.46821e-20	88.7404	88.7404	6.55829e-20	88.285	88.285	88.132	88.132	87.6886	87.6886	2.75954e-16	3.08863e-16	3.27846e-16	2.925e-16	2.50984	2.41977
5.43	55.3123	64.0749	63.6346	67.0914	56.6033	54.1247	12.4237	89.6524	90.0713	99.2172	99.2994	9.79679	98.2437	98.4402	98.4664	92.988	54.0145	53.0181	92.8689	54.801	46.8521	54.649	51.8753	32.9101	76.9128	77.5491	5.25495e-45	2.98022e-45	99.8381	5.67519e-20	99.8107	5.87356e-20	7.05072e-20	6.65761e-20	88.6815	88.6815	6.75028e-20	88.2249	88.2249	88.0715	88.0715	87.6269	87.6269	2.82514e-16	3.16182e-16	3.35601e-16	2.99442e-16	2.51344	2.42327
5.44	55.3704	64.0989	63.6586	67.1149	56.6259	54.1465	12.4366	89.6761	90.095	99.2009	99.284	9.80743	98.2241	98.4219	98.4483	92.9392	54.0172	53.0208	92.8196	54.7963	46.8558	54.6438	51.8704	32.9152	76.9231	77.5592	5.72258e-45	3.24724e-45	99.8328	5.84223e-20	99.8051	6.04588e-20	7.25709e-20	6.85273e-20	88.6225	88.6225	6.94806e-20	88.1648	88.1648	88.011	88.011	87.5652	87.5652	2.89236e-16	3.23682e-16	3.43548e-16	3.06555e-16	2.51705	2.42676
5.45	55.4286	64.1229	63.6825	67.1384	56.6483	54.1683	12.4495	89.6998	90.1186	99.1843	99.2683	9.81809	98.2044	98.4035	98.4301	92.8904	54.0199	53.0236	92.7703	54.7917	46.8595	54.6386	51.8655	32.9203	76.9334	77.5692	6.23214e-45	3.53836e-45	99.8275	6.01434e-20	99.7993	6.2234e-20	7.46969e-20	7.05374e-20	88.5635	88.5635	7.1518e-20	88.1045	88.1045	87.9504	87.9504	87.5034	87.5034	2.96125e-16	3.31367e-16	3.51692e-16	3.13844e-16	2.52066	2.43027
5.46	55.4868	64.1468	63.7063	67.1618	56.6708	54.1901	12.4624	89.7234	90.1422	99.1676	99.2526	9.82875	98.1847	98.385	98.4118	92.8414	54.0225	53.0263	92.7208	54.787	46.8632	54.6333	51.8606	32.9253	76.9435	77.5791	6.78741e-45	3.85578e-45	99.8221	6.19166e-20	99.7935	6.4063e-20	7.68871e-20	7.26082e-20	88.5044	88.5044	7.3617e-20	88.0442	88.0442	87.8897	87.8897	87.4416	87.4416	3.03185e-16	3.39243e-16	3.60037e-16	3.21315e-16	2.52428	2.43378
5.47	55.545	64.1707	63.7302	67.1852	56.6932	54.2119	12.4753	89.7469	90.1656	99.1508	99.2366	9.83941	98.1649	98.3665	98.3934	92.7924	54.0251	53.029	92.6713	54.7823	46.8668	54.6281	51.8557	32.9304	76.9536	77.5889	7.39253e-45	4.20188e-45	99.8166	6.37438e-20	99.7875	6.59473e-20	7.91433e-20	7.47417e-20	88.4452	88.4452	7.57795e-20	87.9839	87.9839	87.829	87.829	87.3797	87.3797	3.10421e-16	3.47315e-16	3.68589e-16	3.28971e-16	2.52791	2.4373
5.48	55.6032	64.1946	63.754	67.2086	56.7156	54.2336	12.4882	89.7702	90.1889	99.1338	99.2206	9.85008	98.145	98.3478	98.3749	92.7433	54.0278	53.0317	92.6217	54.7776	46.8705	54.6228	51.8508	32.9355	76.9635	77.5985	8.052e-45	4.57929e-45	99.811	6.56264e-20	99.7815	6.78887e-20	8.14678e-20	7.69397e-20	88.386	88.386	7.80074e-20	87.9235	87.9235	87.7682	87.7682	87.3177	87.3177	3.17838e-16	3.55586e-16	3.77352e-16	3.36818e-16	2.53154	2.44082
5.49	55.6614	64.2184	63.7777	67.2319	56.738	54.2554	12.5012	89.7935	90.2121	99.1166	99.2043	9.86076	98.125	98.3291	98.3564	92.6941	54.0303	53.0343	92.572	54.7728	46.8741	54.6176	51.8459	32.9405	76.9734	77.6081	8.77075e-45	4.99084e-45	99.8053	6.75663e-20	99.7754	6.9889e-20	8.38626e-20	7.92042e-20	88.3267	88.3267	8.03027e-20	87.863	87.863	87.7074	87.7074	87.2557	87.2557	3.25439e-16	3.64063e-16	3.86333e-16	3.44859e-16	2.53518	2.44436
5.5	55.7196	64.2422	63.8015	67.2552	56.7603	54.277	12.5141	89.8166	90.2352	99.0993	99.1879	9.87144	98.105	98.3103	98.3378	92.6448	54.0329	53.037	92.5222	54.7681	46.8778	54.6123	51.841	32.9456	76.9831	77.6176	9.55413e-45	5.43966e-45	99.7996	6.95652e-20	99.7693	7.19499e-20	8.63298e-20	8.15374e-20	88.2674	88.2674	8.26676e-20	87.8025	87.8025	87.6465	87.6465	87.1937	87.1937	3.33229e-16	3.72751e-16	3.95538e-16	3.53101e-16	2.53883	2.44789
5.51	55.7778	64.2659	63.8252	67.2784	56.7826	54.2987	12.527	89.8397	90.2582	99.0819	99.1714	9.88213	98.0848	98.2915	98.3191	92.5954	54.0355	53.0396	92.4724	54.7634	46.8814	54.607	51.8361	32.9507	76.9928	77.6269	1.0408e-44	5.92914e-45	99.7937	7.1625e-20	99.763	7.40734e-20	8.88718e-20	8.39413e-20	88.208	88.208	8.51041e-20	87.7419	87.7419	87.5855	87.5855	87.1316	87.1316	3.41214e-16	3.81656e-16	4.0497e-16	3.61548e-16	2.54248	2.45144
5.52	55.836	64.2896	63.8488	67.3016	56.8048	54.3203	12.5399	89.8626	90.2811	99.0643	99.1547	9.89283	98.0646	98.2725	98.3003	92.5459	54.038	53.0422	92.4224	54.7586	46.885	54.6017	51.8311	32.9557	77.0023	77.6362	1.13388e-44	6.46299e-45	99.7878	7.37475e-20	99.7567	7.62614e-20	9.14908e-20	8.64182e-20	88.1485	88.1485	8.76146e-20	87.6813	87.6813	87.5245	87.5245	87.0694	87.0694	3.49398e-16	3.90781e-16	4.14638e-16	3.70206e-16	2.54614	2.45499
5.53	55.8942	64.3133	63.8724	67.3248	56.8271	54.3419	12.5529	89.8855	90.3039	99.0465	99.1379	9.90353	98.0444	98.2535	98.2815	92.4964	54.0405	53.0447	92.3724	54.7538	46.8886	54.5964	51.8262	32.9608	77.0117	77.6454	1.23534e-44	7.04526e-45	99.7818	7.59348e-20	99.7503	7.85159e-20	9.41893e-20	8.89703e-20	88.089	88.089	9.02013e-20	87.6206	87.6206	87.4635	87.4635	87.0072	87.0072	3.57787e-16	4.00135e-16	4.24545e-16	3.7908e-16	2.54981	2.45855
5.54	55.9524	64.3369	63.896	67.3479	56.8493	54.3635	12.5658	89.9082	90.3266	99.0286	99.1209	9.91424	98.024	98.2344	98.2625	92.4468	54.043	53.0473	92.3222	54.7491	46.8921	54.591	51.8212	32.9658	77.0211	77.6544	1.34595e-44	7.68038e-45	99.7757	7.81888e-20	99.7438	8.0839e-20	9.69697e-20	9.16e-20	88.0294	88.0294	9.28666e-20	87.5598	87.5598	87.4023	87.4023	86.9449	86.9449	3.66386e-16	4.09721e-16	4.347e-16	3.88176e-16	2.55348	2.46212
5.55	56.0105	64.3605	63.9195	67.371	56.8715	54.385	12.5788	89.9308	90.3492	99.0106	99.1038	9.92495	98.0036	98.2152	98.2435	92.3971	54.0454	53.0498	92.272	54.7443	46.8957	54.5857	51.8162	32.9709	77.0303	77.6634	1.46653e-44	8.37318e-45	99.7696	8.05117e-20	99.7372	8.32328e-20	9.98346e-20	9.43097e-20	87.9698	87.9698	9.5613e-20	87.499	87.499	87.3411	87.3411	86.8826	86.8826	3.752e-16	4.19547e-16	4.45108e-16	3.97499e-16	2.55716	2.46569
5.56	56.0687	64.3841	63.9431	67.394	56.8936	54.4066	12.5917	89.9534	90.3717	98.9924	99.0865	9.93567	97.9831	98.1959	98.2245	92.3473	54.0479	53.0523	92.2218	54.7395	46.8992	54.5803	51.8113	32.9759	77.0395	77.6723	1.598e-44	9.12893e-45	99.7633	8.29055e-20	99.7306	8.56996e-20	1.02786e-19	9.71018e-20	87.91	87.91	9.84429e-20	87.4381	87.4381	87.2799	87.2799	86.8202	86.8202	3.84234e-16	4.29618e-16	4.55775e-16	4.07055e-16	2.56085	2.46927
5.57	56.1269	64.4076	63.9665	67.417	56.9157	54.4281	12.6047	89.9758	90.3941	98.9741	99.0691	9.9464	97.9625	98.1766	98.2053	92.2974	54.0503	53.0548	92.1714	54.7347	46.9028	54.575	51.8063	32.9809	77.0485	77.681	1.74134e-44	9.9534e-45	99.757	8.53726e-20	99.7238	8.82415e-20	1.05828e-19	9.9979e-20	87.8503	87.8503	1.01359e-19	87.3772	87.3772	87.2186	87.2186	86.7577	86.7577	3.93495e-16	4.39942e-16	4.66708e-16	4.1685e-16	2.56455	2.47286
5.58	56.1851	64.4311	63.99	67.4399	56.9378	54.4495	12.6177	89.9982	90.4164	98.9556	99.0515	9.95713	97.9418	98.1572	98.1861	92.2474	54.0527	53.0573	92.1209	54.7298	46.9063	54.5696	51.8013	32.986	77.0574	77.6897	1.89763e-44	1.08529e-44	99.7506	8.79152e-20	99.717	9.0861e-20	1.08963e-19	1.02944e-19	87.7904	87.7904	1.04364e-19	87.3162	87.3162	87.1572	87.1572	86.6952	86.6952	4.02989e-16	4.50523e-16	4.77915e-16	4.26891e-16	2.56825	2.47645
5.59	56.2433	64.4546	64.0134	67.4628	56.9599	54.471	12.6306	90.0204	90.4386	98.937	99.0338	9.96787	97.9211	98.1377	98.1668	92.1974	54.055	53.0597	92.0704	54.725	46.9098	54.5642	51.7963	32.991	77.0663	77.6982	2.06806e-44	1.18342e-44	99.7441	9.05356e-20	99.7101	9.35605e-20	1.12192e-19	1.05999e-19	87.7305	87.7305	1.0746e-19	87.2551	87.2551	87.0958	87.0958	86.6326	86.6326	4.12721e-16	4.61369e-16	4.89402e-16	4.37183e-16	2.57196	2.48005
5.6	56.3015	64.478	64.0367	67.4857	56.9819	54.4924	12.6436	90.0426	90.4607	98.9182	99.0159	9.97862	97.9003	98.1181	98.1474	92.1472	54.0574	53.0622	92.0198	54.7202	46.9132	54.5588	51.7912	32.996	77.075	77.7067	2.2539e-44	1.2905e-44	99.7376	9.32363e-20	99.7032	9.63425e-20	1.15521e-19	1.09148e-19	87.6706	87.6706	1.10651e-19	87.194	87.194	87.0343	87.0343	86.57	86.57	4.22697e-16	4.72487e-16	5.01176e-16	4.47734e-16	2.57568	2.48366
5.61	56.3597	64.5014	64.06	67.5085	57.0039	54.5138	12.6566	90.0646	90.4827	98.8993	98.9979	9.98937	97.8794	98.0985	98.1279	92.097	54.0597	53.0646	91.9691	54.7153	46.9167	54.5534	51.7862	33.0011	77.0837	77.7151	2.45657e-44	1.40733e-44	99.7309	9.60199e-20	99.6961	9.92095e-20	1.1895e-19	1.12392e-19	87.6106	87.6106	1.1394e-19	87.1328	87.1328	86.9728	86.9728	86.5074	86.5074	4.32924e-16	4.83884e-16	5.13245e-16	4.5855e-16	2.5794	2.48727
5.62	56.4179	64.5247	64.0833	67.5313	57.0259	54.5351	12.6696	90.0865	90.5046	98.8802	98.9798	10.0001	97.8585	98.0788	98.1084	92.0467	54.062	53.067	91.9183	54.7105	46.9202	54.548	51.7812	33.0061	77.0922	77.7233	2.67759e-44	1.53482e-44	99.7242	9.8889e-20	99.689	1.02164e-19	1.22485e-19	1.15736e-19	87.5505	87.5505	1.17329e-19	87.0716	87.0716	86.9112	86.9112	86.4446	86.4446	4.43409e-16	4.95567e-16	5.25616e-16	4.69637e-16	2.58313	2.49089
5.63	56.4761	64.548	64.1066	67.5541	57.0478	54.5565	12.6826	90.1084	90.5264	98.861	98.9615	10.0109	97.8375	98.059	98.0888	91.9964	54.0643	53.0693	91.8674	54.7056	46.9236	54.5426	51.7762	33.0111	77.1007	77.7315	2.91865e-44	1.67394e-44	99.7174	1.01846e-19	99.6818	1.0521e-19	1.26128e-19	1.19183e-19	87.4904	87.4904	1.20822e-19	87.0103	87.0103	86.8496	86.8496	86.3818	86.3818	4.54158e-16	5.07543e-16	5.38297e-16	4.81004e-16	2.58687	2.49452
5.64	56.5343	64.5713	64.1298	67.5768	57.0697	54.5778	12.6956	90.1301	90.5481	98.8416	98.943	10.0217	97.8164	98.0391	98.0691	91.9459	54.0666	53.0717	91.8165	54.7007	46.927	54.5372	51.7711	33.0161	77.1091	77.7395	3.18157e-44	1.82576e-44	99.7105	1.04894e-19	99.6745	1.08348e-19	1.29881e-19	1.22734e-19	87.4302	87.4302	1.24421e-19	86.949	86.949	86.7879	86.7879	86.319	86.319	4.65177e-16	5.1982e-16	5.51297e-16	4.92656e-16	2.59062	2.49816
5.65	56.5925	64.5945	64.153	67.5994	57.0916	54.599	12.7086	90.1518	90.5697	98.8221	98.9244	10.0325	97.7952	98.0192	98.0494	91.8954	54.0688	53.074	91.7655	54.6958	46.9304	54.5317	51.766	33.0211	77.1173	77.7475	3.46834e-44	1.99145e-44	99.7036	1.08036e-19	99.6671	1.11583e-19	1.3375e-19	1.26395e-19	87.3699	87.3699	1.28131e-19	86.8876	86.8876	86.7261	86.7261	86.2561	86.2561	4.76475e-16	5.32406e-16	5.64623e-16	5.04602e-16	2.59437	2.5018
5.66	56.6507	64.6177	64.1761	67.6221	57.1135	54.6203	12.7216	90.1734	90.5912	98.8025	98.9057	10.0432	97.7739	97.9992	98.0295	91.8447	54.071	53.0763	91.7144	54.6909	46.9338	54.5263	51.761	33.0261	77.1255	77.7554	3.78115e-44	2.17229e-44	99.6965	1.11274e-19	99.6596	1.14917e-19	1.37737e-19	1.30168e-19	87.3096	87.3096	1.31954e-19	86.8261	86.8261	86.6643	86.6643	86.1932	86.1932	4.88058e-16	5.45308e-16	5.78284e-16	5.16849e-16	2.59813	2.50545
5.67	56.7088	64.6408	64.1992	67.6446	57.1353	54.6415	12.7346	90.1948	90.6126	98.7827	98.8868	10.054	97.7526	97.9791	98.0096	91.794	54.0732	53.0786	91.6632	54.686	46.9372	54.5208	51.7559	33.0311	77.1336	77.7632	4.12238e-44	2.36966e-44	99.6894	1.14613e-19	99.6521	1.18353e-19	1.41847e-19	1.34056e-19	87.2492	87.2492	1.35895e-19	86.7646	86.7646	86.6024	86.6024	86.1302	86.1302	4.99933e-16	5.58536e-16	5.92289e-16	5.29404e-16	2.6019	2.50911
5.68	56.767	64.664	64.2223	67.6672	57.1571	54.6627	12.7476	90.2162	90.6339	98.7628	98.8677	10.0648	97.7312	97.959	97.9896	91.7433	54.0754	53.0809	91.6119	54.681	46.9405	54.5154	51.7508	33.0361	77.1415	77.7708	4.49462e-44	2.58511e-44	99.6822	1.18054e-19	99.6445	1.21895e-19	1.46082e-19	1.38064e-19	87.1888	87.1888	1.39957e-19	86.7031	86.7031	86.5405	86.5405	86.0671	86.0671	5.12108e-16	5.72097e-16	6.06646e-16	5.42277e-16	2.60568	2.51277
5.69	56.8252	64.687	64.2453	67.6897	57.1789	54.6839	12.7606	90.2375	90.6551	98.7427	98.8486	10.0757	97.7098	97.9387	97.9696	91.6924	54.0776	53.0831	91.5605	54.6761	46.9439	54.5099	51.7457	33.0411	77.1494	77.7784	4.90073e-44	2.82027e-44	99.6749	1.21601e-19	99.6368	1.25546e-19	1.50448e-19	1.42195e-19	87.1283	87.1283	1.44143e-19	86.6414	86.6414	86.4785	86.4785	86.004	86.004	5.24592e-16	5.86e-16	6.21365e-16	5.55475e-16	2.60946	2.51645
5.7	56.8834	64.7101	64.2683	67.7121	57.2006	54.7051	12.7737	90.2587	90.6763	98.7225	98.8292	10.0865	97.6882	97.9184	97.9495	91.6414	54.0797	53.0853	91.5091	54.6712	46.9472	54.5044	51.7406	33.0461	77.1572	77.7859	5.34379e-44	3.07699e-44	99.6675	1.25258e-19	99.629	1.2931e-19	1.54947e-19	1.46453e-19	87.0678	87.0678	1.48458e-19	86.5797	86.5797	86.4165	86.4165	85.9408	85.9408	5.37392e-16	6.00255e-16	6.36455e-16	5.69007e-16	2.61325	2.52013
5.71	56.9416	64.7331	64.2913	67.7346	57.2223	54.7262	12.7867	90.2797	90.6973	98.7021	98.8098	10.0973	97.6666	97.898	97.9293	91.5904	54.0818	53.0875	91.4576	54.6662	46.9505	54.4989	51.7355	33.0511	77.1649	77.7933	5.8272e-44	3.35724e-44	99.6601	1.29028e-19	99.6211	1.33189e-19	1.59585e-19	1.50842e-19	87.0072	87.0072	1.52906e-19	86.518	86.518	86.3544	86.3544	85.8776	85.8776	5.50516e-16	6.14869e-16	6.51926e-16	5.82881e-16	2.61705	2.52381
5.72	56.9998	64.7561	64.3142	67.7569	57.244	54.7473	12.7998	90.3007	90.7182	98.6816	98.7902	10.1081	97.6449	97.8776	97.909	91.5393	54.0839	53.0897	91.406	54.6612	46.9538	54.4934	51.7304	33.0561	77.1725	77.8006	6.35465e-44	3.6632e-44	99.6525	1.32914e-19	99.6132	1.37188e-19	1.64365e-19	1.55366e-19	86.9465	86.9465	1.5749e-19	86.4562	86.4562	86.2922	86.2922	85.8144	85.8144	5.63972e-16	6.29853e-16	6.67787e-16	5.97106e-16	2.62085	2.52751
5.73	57.058	64.779	64.3371	67.7793	57.2657	54.7684	12.8128	90.3216	90.7391	98.661	98.7704	10.119	97.6232	97.857	97.8886	91.4881	54.086	53.0919	91.3543	54.6563	46.9571	54.4879	51.7253	33.0611	77.18	77.8078	6.93019e-44	3.99725e-44	99.6449	1.36921e-19	99.6052	1.4131e-19	1.69292e-19	1.60029e-19	86.8858	86.8858	1.62216e-19	86.3943	86.3943	86.23	86.23	85.751	85.751	5.7777e-16	6.45216e-16	6.84049e-16	6.11692e-16	2.62467	2.53121
5.74	57.1162	64.8019	64.3599	67.8016	57.2873	54.7895	12.8259	90.3424	90.7599	98.6402	98.7505	10.1298	97.6013	97.8364	97.8682	91.4369	54.088	53.094	91.3026	54.6513	46.9604	54.4823	51.7202	33.066	77.1874	77.8149	7.55824e-44	4.36197e-44	99.6372	1.41051e-19	99.5971	1.45559e-19	1.74371e-19	1.64837e-19	86.825	86.825	1.67088e-19	86.3324	86.3324	86.1677	86.1677	85.6876	85.6876	5.91919e-16	6.60968e-16	7.00722e-16	6.26647e-16	2.62849	2.53492
5.75	57.1744	64.8247	64.3828	67.8238	57.3089	54.8105	12.8389	90.3632	90.7805	98.6193	98.7305	10.1407	97.5794	97.8158	97.8477	91.3855	54.09	53.0961	91.2508	54.6463	46.9637	54.4768	51.715	33.071	77.1947	77.8219	8.2436e-44	4.76021e-44	99.6295	1.4531e-19	99.5889	1.4994e-19	1.79607e-19	1.69792e-19	86.7641	86.7641	1.7211e-19	86.2705	86.2705	86.1054	86.1054	85.6242	85.6242	6.06427e-16	6.77119e-16	7.17817e-16	6.41982e-16	2.63232	2.53864
5.76	57.2326	64.8476	64.4055	67.8461	57.3305	54.8315	12.852	90.3838	90.8011	98.5982	98.7103	10.1515	97.5575	97.795	97.8271	91.3341	54.092	53.0982	91.1989	54.6413	46.9669	54.4713	51.7099	33.076	77.2019	77.8288	8.99156e-44	5.19507e-44	99.6216	1.49701e-19	99.5806	1.54456e-19	1.85004e-19	1.74901e-19	86.7032	86.7032	1.77287e-19	86.2084	86.2084	86.043	86.043	85.5607	85.5607	6.21304e-16	6.9368e-16	7.35344e-16	6.57707e-16	2.63615	2.54236
5.77	57.2908	64.8703	64.4283	67.8682	57.3521	54.8525	12.8651	90.4043	90.8216	98.577	98.69	10.1624	97.5354	97.7742	97.8065	91.2826	54.094	53.1003	91.1469	54.6362	46.9701	54.4657	51.7047	33.081	77.2091	77.8356	9.80787e-44	5.66993e-44	99.6137	1.54227e-19	99.5723	1.59111e-19	1.90568e-19	1.80167e-19	86.6423	86.6423	1.82623e-19	86.1464	86.1464	85.9806	85.9806	85.4972	85.4972	6.3656e-16	7.10661e-16	7.53316e-16	6.73831e-16	2.64	2.54609
5.78	57.349	64.8931	64.451	67.8904	57.3736	54.8735	12.8782	90.4248	90.842	98.5556	98.6695	10.1733	97.5133	97.7533	97.7858	91.231	54.096	53.1024	91.0948	54.6312	46.9733	54.4601	51.6996	33.0859	77.2161	77.8424	1.06988e-43	6.18851e-44	99.6057	1.58895e-19	99.5639	1.63911e-19	1.96303e-19	1.85597e-19	86.5812	86.5812	1.88125e-19	86.0842	86.0842	85.9181	85.9181	85.4336	85.4336	6.52204e-16	7.28073e-16	7.71744e-16	6.90366e-16	2.64385	2.54983
5.79	57.4071	64.9158	64.4736	67.9125	57.3951	54.8944	12.8913	90.4451	90.8623	98.5342	98.6489	10.1842	97.4911	97.7323	97.765	91.1793	54.0979	53.1044	91.0427	54.6262	46.9765	54.4546	51.6944	33.0909	77.2231	77.849	1.16713e-43	6.75486e-44	99.5976	1.63707e-19	99.5554	1.68859e-19	2.02216e-19	1.91194e-19	86.5201	86.5201	1.93797e-19	86.022	86.022	85.8555	85.8555	85.3699	85.3699	6.68247e-16	7.45928e-16	7.9064e-16	7.07321e-16	2.64771	2.55358
5.8	57.4653	64.9385	64.4963	67.9345	57.4166	54.9153	12.9044	90.4654	90.8825	98.5125	98.6282	10.1951	97.4689	97.7113	97.7441	91.1276	54.0998	53.1064	90.9904	54.6211	46.9797	54.449	51.6892	33.0959	77.2299	77.8555	1.27328e-43	7.3734e-44	99.5894	1.68669e-19	99.5468	1.73961e-19	2.08311e-19	1.96964e-19	86.459	86.459	1.99644e-19	85.9598	85.9598	85.7929	85.7929	85.3062	85.3062	6.847e-16	7.64238e-16	8.10015e-16	7.24708e-16	2.65157	2.55734
5.81	57.5235	64.9611	64.5189	67.9565	57.438	54.9362	12.9175	90.4856	90.9026	98.4908	98.6073	10.206	97.4465	97.6902	97.7232	91.0758	54.1017	53.1084	90.9381	54.6161	46.9829	54.4434	51.6841	33.1008	77.2367	77.862	1.38915e-43	8.04898e-44	99.5811	1.73785e-19	99.5381	1.79221e-19	2.14596e-19	2.02914e-19	86.3978	86.3978	2.05673e-19	85.8975	85.8975	85.7303	85.7303	85.2425	85.2425	7.01572e-16	7.83013e-16	8.29883e-16	7.42538e-16	2.65545	2.5611
5.82	57.5817	64.9837	64.5414	67.9785	57.4595	54.9571	12.9306	90.5056	90.9226	98.4689	98.5863	10.2169	97.4241	97.669	97.7022	91.0239	54.1036	53.1104	90.8857	54.611	46.986	54.4378	51.6789	33.1058	77.2433	77.8683	1.51564e-43	8.7869e-44	99.5728	1.79061e-19	99.5294	1.84644e-19	2.21074e-19	2.09048e-19	86.3365	86.3365	2.11888e-19	85.8351	85.8351	85.6676	85.6676	85.1787	85.1787	7.18875e-16	8.02266e-16	8.50256e-16	7.60823e-16	2.65933	2.56487
5.83	57.6399	65.0063	64.5639	68.0004	57.4809	54.9779	12.9437	90.5256	90.9426	98.4468	98.5651	10.2278	97.4017	97.6478	97.6811	90.9719	54.1055	53.1124	90.8333	54.606	46.9892	54.4322	51.6737	33.1107	77.2499	77.8746	1.65373e-43	9.59295e-44	99.5644	1.84501e-19	99.5206	1.90236e-19	2.27754e-19	2.15372e-19	86.2752	86.2752	2.18296e-19	85.7727	85.7727	85.6048	85.6048	85.1148	85.1148	7.36621e-16	8.22011e-16	8.71148e-16	7.79575e-16	2.66322	2.56865
5.84	57.6981	65.0288	64.5864	68.0223	57.5022	54.9987	12.9568	90.5456	90.9624	98.4246	98.5438	10.2387	97.3791	97.6264	97.66	90.9198	54.1073	53.1143	90.7807	54.6009	46.9923	54.4266	51.6685	33.1157	77.2564	77.8808	1.80449e-43	1.04735e-43	99.5559	1.9011e-19	99.5117	1.96001e-19	2.34641e-19	2.21892e-19	86.2139	86.2139	2.24903e-19	85.7102	85.7102	85.542	85.542	85.0509	85.0509	7.54821e-16	8.42259e-16	8.92572e-16	7.98806e-16	2.66712	2.57244
5.85	57.7563	65.0513	64.6089	68.0442	57.5236	55.0195	12.97	90.5654	90.9822	98.4023	98.5224	10.2497	97.3565	97.605	97.6388	90.8677	54.1091	53.1162	90.7281	54.5958	46.9954	54.421	51.6633	33.1206	77.2628	77.8869	1.96909e-43	1.14354e-43	99.5473	1.95895e-19	99.5027	2.01946e-19	2.41741e-19	2.28615e-19	86.1524	86.1524	2.31716e-19	85.6477	85.6477	85.4791	85.4791	84.9869	84.9869	7.73486e-16	8.63024e-16	9.14542e-16	8.18529e-16	2.67103	2.57623
5.86	57.8145	65.0737	64.6313	68.066	57.5449	55.0403	12.9831	90.5851	91.0019	98.3798	98.5008	10.2606	97.3338	97.5836	97.6175	90.8155	54.1109	53.1181	90.6754	54.5907	46.9985	54.4153	51.6581	33.1256	77.2691	77.8928	2.14881e-43	1.24862e-43	99.5387	2.0186e-19	99.4936	2.08076e-19	2.49062e-19	2.35547e-19	86.0909	86.0909	2.3874e-19	85.5851	85.5851	85.4161	85.4161	84.9229	84.9229	7.9263e-16	8.84319e-16	9.37072e-16	8.38756e-16	2.67494	2.58003
5.87	57.8727	65.0961	64.6537	68.0877	57.5662	55.0611	12.9963	90.6048	91.0215	98.3572	98.479	10.2716	97.3111	97.562	97.5961	90.7632	54.1126	53.12	90.6227	54.5856	47.0016	54.4097	51.6528	33.1305	77.2753	77.8987	2.34505e-43	1.36343e-43	99.5299	2.08012e-19	99.4845	2.14396e-19	2.5661e-19	2.42695e-19	86.0294	86.0294	2.45982e-19	85.5224	85.5224	85.3532	85.3532	84.8588	84.8588	8.12265e-16	9.06159e-16	9.60178e-16	8.59501e-16	2.67887	2.58385
5.88	57.9309	65.1185	64.676	68.1095	57.5875	55.0818	13.0094	90.6243	91.041	98.3345	98.4572	10.2825	97.2883	97.5404	97.5747	90.7108	54.1144	53.1218	90.5698	54.5805	47.0047	54.4041	51.6476	33.1354	77.2815	77.9045	2.55934e-43	1.48887e-43	99.5211	2.14356e-19	99.4753	2.20914e-19	2.64393e-19	2.50066e-19	85.9678	85.9678	2.5345e-19	85.4597	85.4597	85.2901	85.2901	84.7947	84.7947	8.32404e-16	9.28558e-16	9.83874e-16	8.80778e-16	2.6828	2.58766
5.89	57.9891	65.1408	64.6983	68.1311	57.6087	55.1025	13.0226	90.6438	91.0604	98.3116	98.4352	10.2935	97.2654	97.5187	97.5532	90.6584	54.1161	53.1236	90.5169	54.5754	47.0077	54.3984	51.6424	33.1404	77.2875	77.9103	2.79335e-43	1.62593e-43	99.5122	2.20898e-19	99.466	2.27635e-19	2.72419e-19	2.57666e-19	85.9061	85.9061	2.61151e-19	85.397	85.397	85.227	85.227	84.7305	84.7305	8.53059e-16	9.5153e-16	1.00818e-15	9.026e-16	2.68674	2.59149
5.9	58.0473	65.1631	64.7206	68.1528	57.63	55.1232	13.0358	90.6632	91.0797	98.2886	98.413	10.3045	97.2424	97.497	97.5316	90.6059	54.1178	53.1255	90.4639	54.5702	47.0107	54.3927	51.6371	33.1453	77.2935	77.9159	3.04891e-43	1.7757e-43	99.5032	2.27645e-19	99.4566	2.34565e-19	2.80694e-19	2.65503e-19	85.8444	85.8444	2.69092e-19	85.3342	85.3342	85.1638	85.1638	84.6662	84.6662	8.74246e-16	9.75091e-16	1.0331e-15	9.24983e-16	2.69069	2.59533
5.91	58.1054	65.1854	64.7428	68.1744	57.6512	55.1439	13.0489	90.6825	91.099	98.2655	98.3908	10.3155	97.2194	97.4752	97.51	90.5533	54.1195	53.1272	90.4108	54.5651	47.0138	54.3871	51.6319	33.1502	77.2993	77.9214	3.328e-43	1.93936e-43	99.4942	2.34604e-19	99.4471	2.41713e-19	2.89227e-19	2.73584e-19	85.7826	85.7826	2.7728e-19	85.2713	85.2713	85.1006	85.1006	84.6019	84.6019	8.95977e-16	9.99257e-16	1.05866e-15	9.4794e-16	2.69464	2.59917
5.92	58.1636	65.2076	64.765	68.196	57.6723	55.1645	13.0621	90.7017	91.1181	98.2422	98.3683	10.3265	97.1963	97.4533	97.4882	90.5006	54.1211	53.129	90.3577	54.5599	47.0168	54.3814	51.6266	33.1551	77.3051	77.9269	3.63283e-43	2.11821e-43	99.485	2.4178e-19	99.4376	2.49083e-19	2.98027e-19	2.81918e-19	85.7208	85.7208	2.85724e-19	85.2084	85.2084	85.0374	85.0374	84.5376	84.5376	9.18268e-16	1.02404e-15	1.08488e-15	9.71487e-16	2.69861	2.60302
5.93	58.2218	65.2298	64.7871	68.2175	57.6935	55.1851	13.0753	90.7209	91.1372	98.2188	98.3458	10.3375	97.1731	97.4313	97.4665	90.4478	54.1228	53.1308	90.3044	54.5548	47.0198	54.3757	51.6214	33.1601	77.3108	77.9322	3.96577e-43	2.31366e-43	99.4758	2.49182e-19	99.428	2.56684e-19	3.071e-19	2.90512e-19	85.6589	85.6589	2.94432e-19	85.1454	85.1454	84.974	84.974	84.4732	84.4732	9.41133e-16	1.04946e-15	1.11177e-15	9.95639e-16	2.70258	2.60688
5.94	58.28	65.252	64.8092	68.239	57.7146	55.2057	13.0885	90.7399	91.1562	98.1952	98.3231	10.3485	97.1499	97.4093	97.4446	90.395	54.1244	53.1325	90.2511	54.5496	47.0227	54.37	51.6161	33.165	77.3164	77.9375	4.32943e-43	2.52728e-43	99.4665	2.56816e-19	99.4183	2.64523e-19	3.16458e-19	2.99375e-19	85.5969	85.5969	3.03412e-19	85.0823	85.0823	84.9107	84.9107	84.4087	84.4087	9.64587e-16	1.07554e-15	1.13935e-15	1.02041e-15	2.70656	2.61075
5.95	58.3382	65.2741	64.8313	68.2604	57.7357	55.2263	13.1017	90.7589	91.1751	98.1715	98.3003	10.3595	97.1266	97.3872	97.4227	90.3421	54.126	53.1342	90.1977	54.5444	47.0257	54.3643	51.6109	33.1699	77.3219	77.9427	4.72668e-43	2.76075e-43	99.4571	2.6469e-19	99.4085	2.72607e-19	3.26107e-19	3.08516e-19	85.5349	85.5349	3.12672e-19	85.0193	85.0193	84.8472	84.8472	84.3442	84.3442	9.88646e-16	1.10229e-15	1.16764e-15	1.04583e-15	2.71055	2.61462
5.96	58.3964	65.2961	64.8534	68.2818	57.7568	55.2469	13.115	90.7778	91.1939	98.1477	98.2773	10.3706	97.1032	97.365	97.4007	90.2891	54.1275	53.1359	90.1443	54.5393	47.0287	54.3586	51.6056	33.1748	77.3273	77.9477	5.16063e-43	3.01595e-43	99.4477	2.72812e-19	99.3986	2.80945e-19	3.36059e-19	3.17942e-19	85.4728	85.4728	3.22223e-19	84.9561	84.9561	84.7837	84.7837	84.2797	84.2797	1.01333e-15	1.12972e-15	1.19665e-15	1.07189e-15	2.71455	2.61851
5.97	58.4546	65.3182	64.8754	68.3032	57.7778	55.2674	13.1282	90.7966	91.2127	98.1237	98.2542	10.3816	97.0797	97.3427	97.3786	90.236	54.1291	53.1376	90.0907	54.5341	47.0316	54.3529	51.6003	33.1797	77.3326	77.9527	5.63469e-43	3.29489e-43	99.4381	2.81189e-19	99.3887	2.89545e-19	3.46322e-19	3.27664e-19	85.4107	85.4107	3.32073e-19	84.8929	84.8929	84.7202	84.7202	84.2151	84.2151	1.03864e-15	1.15786e-15	1.22641e-15	1.09863e-15	2.71855	2.6224
5.98	58.5128	65.3402	64.8973	68.3245	57.7989	55.2879	13.1414	90.8153	91.2313	98.0996	98.2309	10.3927	97.0562	97.3204	97.3565	90.1829	54.1306	53.1392	90.0371	54.5289	47.0345	54.3472	51.595	33.1846	77.3379	77.9576	6.15261e-43	3.59981e-43	99.4285	2.8983e-19	99.3787	2.98414e-19	3.56906e-19	3.37691e-19	85.3485	85.3485	3.42231e-19	84.8297	84.8297	84.6566	84.6566	84.1504	84.1504	1.06462e-15	1.18673e-15	1.25694e-15	1.12606e-15	2.72257	2.6263
5.99	58.571	65.3621	64.9193	68.3457	57.8199	55.3084	13.1547	90.8339	91.2499	98.0754	98.2076	10.4037	97.0326	97.298	97.3343	90.1297	54.1321	53.1408	89.9834	54.5237	47.0374	54.3414	51.5897	33.1895	77.343	77.9625	6.71846e-43	3.93314e-43	99.4188	2.98743e-19	99.3686	3.07561e-19	3.67822e-19	3.48032e-19	85.2863	85.2863	3.52708e-19	84.7663	84.7663	84.5929	84.5929	84.0857	84.0857	1.09126e-15	1.21634e-15	1.28825e-15	1.1542e-15	2.72659	2.63021
6	58.6292	65.3841	64.9412	68.367	57.8409	55.3289	13.1679	90.8525	91.2684	98.051	98.1841	10.4148	97.009	97.2756	97.312	90.0764	54.1336	53.1424	89.9297	54.5185	47.0403	54.3357	51.5844	33.1944	77.3481	77.9672	7.3367e-43	4.29755e-43	99.409	3.07937e-19	99.3584	3.16997e-19	3.7908e-19	3.58698e-19	85.224	85.224	3.63514e-19	84.703	84.703	84.5292	84.5292	84.0209	84.0209	1.11859e-15	1.24671e-15	1.32037e-15	1.18307e-15	2.73062	2.63413
6.01	58.836	65.406	64.963	68.3882	57.8618	55.3493	13.1812	90.8709	91.2868	98.0265	98.1604	10.4259	96.9853	97.2531	97.2896	90.023	54.135	53.144	89.8758	54.5132	47.0432	54.3299	51.5791	33.1993	77.3531	77.9718	8.01224e-43	4.69596e-43	99.3992	3.17421e-19	99.3481	3.26729e-19	3.90692e-19	3.69699e-19	85.1616	85.1616	3.7466e-19	84.6396	84.6396	84.4655	84.4655	83.9561	83.9561	1.14663e-15	1.27787e-15	1.35332e-15	1.21268e-15	2.73466	2.63805
6.02	59.0429	65.4278	64.9848	68.4093	57.8828	55.3697	13.1945	90.8893	91.3051	98.0019	98.1366	10.437	96.9615	97.2305	97.2672	89.9696	54.1365	53.1456	89.8219	54.508	47.046	54.3242	51.5738	33.2042	77.358	77.9764	8.75042e-43	5.13156e-43	99.3892	3.27204e-19	99.3378	3.36767e-19	4.02668e-19	3.81045e-19	85.0992	85.0992	3.86156e-19	84.5761	84.5761	84.4017	84.4017	83.8912	83.8912	1.1754e-15	1.30984e-15	1.38712e-15	1.24306e-15	2.73871	2.64199
6.03	59.2497	65.4496	65.0066	68.4304	57.9037	55.3902	13.2077	90.9077	91.3234	97.9771	98.1127	10.4481	96.9376	97.2078	97.2448	89.9161	54.1379	53.1471	89.768	54.5028	47.0489	54.3184	51.5685	33.2091	77.3628	77.9809	9.55713e-43	5.60788e-43	99.3792	3.37297e-19	99.3274	3.47121e-19	4.1502e-19	3.92749e-19	85.0367	85.0367	3.98013e-19	84.5126	84.5126	84.3378	84.3378	83.8263	83.8263	1.20492e-15	1.34263e-15	1.42179e-15	1.27423e-15	2.74277	2.64593
6.04	59.4566	65.4714	65.0284	68.4515	57.9246	55.4105	13.221	90.9259	91.3416	97.9522	98.0887	10.4592	96.9137	97.1851	97.2222	89.8625	54.1393	53.1486	89.7139	54.4975	47.0517	54.3127	51.5632	33.214	77.3675	77.9852	1.04388e-42	6.12877e-43	99.3691	3.47709e-19	99.3169	3.57802e-19	4.27762e-19	4.04822e-19	84.9742	84.9742	4.10244e-19	84.449	84.449	84.2739	84.2739	83.7614	83.7614	1.2352e-15	1.37627e-15	1.45736e-15	1.3062e-15	2.74684	2.64988
6.05	59.6634	65.4932	65.0501	68.4726	57.9454	55.4309	13.2343	90.944	91.3596	97.9272	98.0645	10.4703	96.8897	97.1623	97.1996	89.8089	54.1407	53.1502	89.6598	54.4923	47.0546	54.3069	51.5578	33.2189	77.3722	77.9896	1.14026e-42	6.69847e-43	99.359	3.5845e-19	99.3063	3.68821e-19	4.40905e-19	4.17276e-19	84.9117	84.9117	4.22861e-19	84.3854	84.3854	84.21	84.21	83.6964	83.6964	1.26627e-15	1.41079e-15	1.49385e-15	1.33901e-15	2.75091	2.65384
6.06	59.8703	65.5149	65.0718	68.4936	57.9663	55.4513	13.2476	90.9621	91.3777	97.902	98.0402	10.4814	96.8657	97.1395	97.1769	89.7552	54.1421	53.1517	89.6056	54.487	47.0574	54.3011	51.5525	33.2238	77.3768	77.9938	1.24561e-42	7.32162e-43	99.3487	3.69533e-19	99.2957	3.80187e-19	4.54462e-19	4.30123e-19	84.8491	84.8491	4.35876e-19	84.3217	84.3217	84.146	84.146	83.6313	83.6313	1.29815e-15	1.4462e-15	1.53129e-15	1.37267e-15	2.755	2.65781
6.07	60.0771	65.5365	65.0934	68.5145	57.9871	55.4716	13.2609	90.9801	91.3956	97.8768	98.0158	10.4925	96.8416	97.1166	97.1542	89.7014	54.1434	53.1531	89.5514	54.4818	47.0602	54.2953	51.5472	33.2287	77.3813	77.9979	1.36081e-42	8.00335e-43	99.3384	3.80967e-19	99.285	3.91914e-19	4.68448e-19	4.43376e-19	84.7864	84.7864	4.49302e-19	84.258	84.258	84.0819	84.0819	83.5663	83.5663	1.33086e-15	1.48253e-15	1.5697e-15	1.4072e-15	2.75909	2.66179
6.08	60.284	65.5582	65.1151	68.5355	58.0079	55.4919	13.2743	90.998	91.4134	97.8514	97.9912	10.5037	96.8175	97.0936	97.1314	89.6476	54.1448	53.1546	89.4971	54.4765	47.063	54.2896	51.5418	33.2336	77.3857	78.002	1.48677e-42	8.74926e-43	99.3281	3.92765e-19	99.2742	4.04012e-19	4.82876e-19	4.57049e-19	84.7238	84.7238	4.63154e-19	84.1943	84.1943	84.0179	84.0179	83.5012	83.5012	1.36442e-15	1.51981e-15	1.60911e-15	1.44264e-15	2.76319	2.66578
6.09	60.4909	65.5798	65.1367	68.5564	58.0287	55.5122	13.2876	91.0159	91.4312	97.8259	97.9666	10.5149	96.7933	97.0706	97.1086	89.5937	54.1461	53.1561	89.4428	54.4712	47.0658	54.2838	51.5365	33.2385	77.39	78.006	1.62453e-42	9.5655e-43	99.3176	4.04939e-19	99.2634	4.16495e-19	4.97761e-19	4.71156e-19	84.6611	84.6611	4.77445e-19	84.1306	84.1306	83.9538	83.9538	83.436	83.436	1.39887e-15	1.55806e-15	1.64955e-15	1.479e-15	2.76731	2.66978
6.1	60.6977	65.6014	65.1582	68.5772	58.0495	55.5325	13.3009	91.0336	91.4489	97.8003	97.9418	10.526	96.769	97.0475	97.0857	89.5398	54.1474	53.1575	89.3884	54.466	47.0686	54.278	51.5312	33.2434	77.3943	78.0099	1.77522e-42	1.04589e-42	99.3071	4.17501e-19	99.2525	4.29374e-19	5.13119e-19	4.85711e-19	84.5983	84.5983	4.9219e-19	84.0668	84.0668	83.8897	83.8897	83.3709	83.3709	1.43421e-15	1.59731e-15	1.69104e-15	1.51631e-15	2.77143	2.67378
6.11	60.9046	65.6229	65.1798	68.598	58.0702	55.5527	13.3143	91.0513	91.4665	97.7745	97.9169	10.5372	96.7447	97.0243	97.0627	89.4858	54.1487	53.159	89.3339	54.4607	47.0714	54.2722	51.5258	33.2484	77.3984	78.0137	1.94007e-42	1.14367e-42	99.2965	4.30464e-19	99.2415	4.42664e-19	5.28965e-19	5.00729e-19	84.5355	84.5355	5.07404e-19	84.003	84.003	83.8255	83.8255	83.3057	83.3057	1.47049e-15	1.63759e-15	1.73361e-15	1.55461e-15	2.77556	2.6778
6.12	61.1114	65.6445	65.2013	68.6188	58.0909	55.573	13.3276	91.0689	91.4841	97.7487	97.8919	10.5484	96.7203	97.0011	97.0397	89.4318	54.15	53.1604	89.2794	54.4554	47.0741	54.2664	51.5205	33.2533	77.4026	78.0175	2.12045e-42	1.25073e-42	99.2859	4.43843e-19	99.2305	4.56378e-19	5.45315e-19	5.16226e-19	84.4727	84.4727	5.23103e-19	83.9391	83.9391	83.7613	83.7613	83.2405	83.2405	1.50771e-15	1.67893e-15	1.7773e-15	1.5939e-15	2.7797	2.68182
6.13	61.3183	65.666	65.2227	68.6396	58.1116	55.5932	13.341	91.0865	91.5016	97.7227	97.8667	10.5596	96.6959	96.9779	97.0166	89.3778	54.1513	53.1618	89.2249	54.4501	47.0769	54.2606	51.5151	33.2582	77.4066	78.0212	2.31784e-42	1.36796e-42	99.2752	4.5765e-19	99.2194	4.7053e-19	5.62187e-19	5.32218e-19	84.4099	84.4099	5.39303e-19	83.8753	83.8753	83.6971	83.6971	83.1752	83.1752	1.54592e-15	1.72135e-15	1.82213e-15	1.63423e-15	2.78385	2.68586
6.14	61.5251	65.6874	65.2442	68.6603	58.1323	55.6134	13.3544	91.1039	91.519	97.6966	97.8415	10.5708	96.6714	96.9546	96.9935	89.3237	54.1526	53.1632	89.1703	54.4448	47.0797	54.2548	51.5098	33.2631	77.4106	78.0248	2.53388e-42	1.49635e-42	99.2644	4.71901e-19	99.2082	4.85135e-19	5.79598e-19	5.48722e-19	84.3471	84.3471	5.56021e-19	83.8114	83.8114	83.6329	83.6329	83.11	83.11	1.58514e-15	1.76488e-15	1.86815e-15	1.67563e-15	2.78801	2.6899
6.15	61.732	65.7089	65.2656	68.681	58.1529	55.6336	13.3678	91.1213	91.5363	97.6704	97.8161	10.582	96.6469	96.9313	96.9703	89.2695	54.1538	53.1646	89.1157	54.4395	47.0825	54.249	51.5044	33.2681	77.4145	78.0283	2.77038e-42	1.63697e-42	99.2536	4.86611e-19	99.197	5.00209e-19	5.97566e-19	5.65754e-19	84.2842	84.2842	5.73275e-19	83.7475	83.7475	83.5687	83.5687	83.0447	83.0447	1.62539e-15	1.80956e-15	1.91537e-15	1.71811e-15	2.79218	2.69395
6.16	61.9388	65.7303	65.287	68.7017	58.1736	55.6537	13.3812	91.1386	91.5535	97.6441	97.7907	10.5933	96.6223	96.9079	96.9471	89.2153	54.1551	53.166	89.0611	54.4342	47.0852	54.2431	51.4991	33.273	77.4183	78.0318	3.02932e-42	1.79103e-42	99.2427	5.01794e-19	99.1857	5.15768e-19	6.16111e-19	5.83334e-19	84.2213	84.2213	5.91083e-19	83.6835	83.6835	83.5044	83.5044	82.9794	82.9794	1.66671e-15	1.85543e-15	1.96384e-15	1.76172e-15	2.79636	2.69802
6.17	62.1457	65.7517	65.3084	68.7223	58.1942	55.6739	13.3946	91.1559	91.5707	97.6177	97.7651	10.6045	96.5977	96.8844	96.9238	89.1611	54.1564	53.1675	89.0064	54.4289	47.088	54.2373	51.4937	33.278	77.4221	78.0352	3.31287e-42	1.95982e-42	99.2317	5.17469e-19	99.1743	5.31827e-19	6.35251e-19	6.01479e-19	84.1584	84.1584	6.09463e-19	83.6196	83.6196	83.4402	83.4402	82.9141	82.9141	1.70912e-15	1.90251e-15	2.01359e-15	1.80649e-15	2.80055	2.70209
6.18	62.3525	65.773	65.3297	68.743	58.2148	55.694	13.408	91.1731	91.5878	97.5912	97.7394	10.6157	96.573	96.8609	96.9005	89.1068	54.1576	53.1688	88.9516	54.4236	47.0908	54.2315	51.4884	33.2829	77.4258	78.0385	3.62342e-42	2.14481e-42	99.2207	5.3365e-19	99.1629	5.48405e-19	6.55008e-19	6.20208e-19	84.0954	84.0954	6.28436e-19	83.5556	83.5556	83.3759	83.3759	82.8488	82.8488	1.75266e-15	1.95083e-15	2.06466e-15	1.85244e-15	2.80474	2.70617
6.19	62.5594	65.7944	65.351	68.7635	58.2354	55.7141	13.4214	91.1901	91.6048	97.5646	97.7136	10.627	96.5483	96.8374	96.8772	89.0525	54.1589	53.1702	88.8969	54.4183	47.0936	54.2257	51.483	33.2879	77.4294	78.0418	3.9636e-42	2.34756e-42	99.2096	5.50357e-19	99.1515	5.65518e-19	6.75402e-19	6.39543e-19	84.0325	84.0325	6.48021e-19	83.4917	83.4917	83.3116	83.3116	82.7835	82.7835	1.79737e-15	2.00044e-15	2.11708e-15	1.89962e-15	2.80895	2.71026
6.2	62.7663	65.8157	65.3723	68.7841	58.2559	55.7342	13.4349	91.2072	91.6218	97.5379	97.6877	10.6383	96.5235	96.8138	96.8538	88.9982	54.1601	53.1716	88.8421	54.413	47.0963	54.2199	51.4776	33.2929	77.4329	78.045	4.3363e-42	2.56982e-42	99.1985	5.67606e-19	99.14	5.83186e-19	6.96455e-19	6.59504e-19	83.9695	83.9695	6.6824e-19	83.4277	83.4277	83.2473	83.2473	82.7182	82.7182	1.84326e-15	2.05137e-15	2.1709e-15	1.94806e-15	2.81317	2.71436
6.21	62.9731	65.837	65.3936	68.8046	58.2765	55.7543	13.4483	91.2241	91.6387	97.5111	97.6618	10.6496	96.4987	96.7902	96.8303	88.9438	54.1614	53.173	88.7872	54.4077	47.0991	54.2141	51.4723	33.2978	77.4365	78.0481	4.74469e-42	2.81351e-42	99.1873	5.85417e-19	99.1284	6.01428e-19	7.1819e-19	6.80112e-19	83.9066	83.9066	6.89115e-19	83.3637	83.3637	83.183	83.183	82.6529	82.6529	1.89039e-15	2.10366e-15	2.22615e-15	1.99778e-15	2.8174	2.71848
6.22	63.18	65.8582	65.4148	68.8251	58.297	55.7744	13.4618	91.241	91.6555	97.4842	97.6357	10.6609	96.4739	96.7665	96.8068	88.8894	54.1626	53.1744	88.7324	54.4024	47.1019	54.2082	51.4669	33.3028	77.4399	78.0512	5.19227e-42	3.08075e-42	99.1761	6.03809e-19	99.1168	6.20263e-19	7.40631e-19	7.01389e-19	83.8436	83.8436	7.10668e-19	83.2997	83.2997	83.1186	83.1186	82.5875	82.5875	1.93878e-15	2.15735e-15	2.28287e-15	2.04884e-15	2.82164	2.7226
6.23	63.3868	65.8795	65.436	68.8456	58.3175	55.7944	13.4752	91.2578	91.6722	97.4572	97.6095	10.6722	96.449	96.7428	96.7833	88.835	54.1639	53.1758	88.6775	54.3971	47.1047	54.2024	51.4616	33.3079	77.4433	78.0542	5.68287e-42	3.37385e-42	99.1648	6.22802e-19	99.1051	6.39712e-19	7.63802e-19	7.2336e-19	83.7806	83.7806	7.32922e-19	83.2357	83.2357	83.0543	83.0543	82.5222	82.5222	1.98846e-15	2.21247e-15	2.34111e-15	2.10128e-15	2.82589	2.72673
6.24	63.5937	65.9007	65.4572	68.8661	58.338	55.8144	13.4887	91.2746	91.6889	97.4301	97.5832	10.6835	96.4241	96.719	96.7597	88.7806	54.1651	53.1772	88.6226	54.3918	47.1075	54.1966	51.4562	33.3129	77.4466	78.0572	6.22073e-42	3.69538e-42	99.1535	6.42418e-19	99.0934	6.59796e-19	7.87727e-19	7.46047e-19	83.7176	83.7176	7.55902e-19	83.1717	83.1717	82.99	82.99	82.4568	82.4568	2.03949e-15	2.26908e-15	2.40092e-15	2.15512e-15	2.83015	2.73088
6.25	63.8005	65.9219	65.4784	68.8865	58.3584	55.8345	13.5022	91.2912	91.7055	97.4029	97.5568	10.6948	96.3991	96.6952	96.7361	88.7261	54.1664	53.1786	88.5677	54.3865	47.1103	54.1908	51.4509	33.3179	77.4499	78.0601	6.81048e-42	4.04814e-42	99.1421	6.62677e-19	99.0816	6.80537e-19	8.12434e-19	7.69476e-19	83.6546	83.6546	7.79634e-19	83.1077	83.1077	82.9257	82.9257	82.3915	82.3915	2.09189e-15	2.32721e-15	2.46233e-15	2.21041e-15	2.83442	2.73503
6.26	64.0074	65.9431	65.4996	68.9069	58.3789	55.8545	13.5157	91.3078	91.722	97.3756	97.5304	10.7062	96.3741	96.6714	96.7124	88.6716	54.1676	53.18	88.5127	54.3812	47.1131	54.185	51.4456	33.3229	77.4531	78.0629	7.45726e-42	4.43525e-42	99.1307	6.83603e-19	99.0698	7.01958e-19	8.3795e-19	7.93673e-19	83.5916	83.5916	8.04143e-19	83.0437	83.0437	82.8613	82.8613	82.3262	82.3262	2.14571e-15	2.3869e-15	2.52539e-15	2.26719e-15	2.83871	2.73919
6.27	64.2142	65.9642	65.5207	68.9273	58.3993	55.8744	13.5292	91.3244	91.7385	97.3482	97.5038	10.7175	96.3491	96.6475	96.6887	88.6171	54.1689	53.1814	88.4577	54.3759	47.1159	54.1792	51.4402	33.328	77.4562	78.0657	8.16668e-42	4.8601e-42	99.1192	7.05219e-19	99.0579	7.24084e-19	8.64302e-19	8.18664e-19	83.5286	83.5286	8.29456e-19	82.9797	82.9797	82.797	82.797	82.2609	82.2609	2.20099e-15	2.44821e-15	2.59016e-15	2.32551e-15	2.843	2.74337
6.28	64.4211	65.9853	65.5418	68.9476	58.4198	55.8944	13.5428	91.3408	91.7549	97.3208	97.4771	10.7289	96.324	96.6236	96.665	88.5626	54.1701	53.1828	88.4027	54.3706	47.1187	54.1733	51.4349	33.3331	77.4593	78.0684	8.94494e-42	5.32646e-42	99.1077	7.27549e-19	99.046	7.46938e-19	8.9152e-19	8.44478e-19	83.4656	83.4656	8.55602e-19	82.9157	82.9157	82.7327	82.7327	82.1955	82.1955	2.25777e-15	2.51118e-15	2.65667e-15	2.38541e-15	2.8473	2.74755
6.29	64.6279	66.0064	65.5629	68.9679	58.4402	55.9144	13.5563	91.3572	91.7712	97.2932	97.4504	10.7403	96.2989	96.5996	96.6412	88.508	54.1714	53.1842	88.3477	54.3653	47.1215	54.1675	51.4295	33.3382	77.4623	78.0711	9.79887e-42	5.83847e-42	99.0961	7.50619e-19	99.034	7.70547e-19	9.19635e-19	8.71143e-19	83.4026	83.4026	8.82609e-19	82.8517	82.8517	82.6684	82.6684	82.1302	82.1302	2.31609e-15	2.57586e-15	2.72499e-15	2.44694e-15	2.85162	2.75175
6.3	64.8348	66.0275	65.584	68.9882	58.4605	55.9343	13.5699	91.3735	91.7874	97.2656	97.4236	10.7517	96.2737	96.5757	96.6174	88.4535	54.1727	53.1856	88.2927	54.36	47.1244	54.1617	51.4242	33.3433	77.4653	78.0737	1.0736e-41	6.4007e-42	99.0845	7.74453e-19	99.022	7.94937e-19	9.48677e-19	8.98689e-19	83.3396	83.3396	9.10509e-19	82.7877	82.7877	82.6041	82.6041	82.0649	82.0649	2.37601e-15	2.6423e-15	2.79517e-15	2.51015e-15	2.85594	2.75596
6.31	65.0416	66.0486	65.6051	69.0085	58.4809	55.9543	13.5834	91.3898	91.8036	97.2378	97.3966	10.7631	96.2486	96.5516	96.5936	88.3989	54.1739	53.1871	88.2377	54.3547	47.1272	54.1559	51.4189	33.3484	77.4683	78.0763	1.17645e-41	7.01817e-42	99.0728	7.9908e-19	99.01	8.20134e-19	9.78681e-19	9.27147e-19	83.2767	83.2767	9.39333e-19	82.7237	82.7237	82.5398	82.5398	81.9996	81.9996	2.43756e-15	2.71055e-15	2.86726e-15	2.57508e-15	2.86028	2.76018
6.32	65.2485	66.0697	65.6261	69.0288	58.5013	55.9742	13.597	91.406	91.8198	97.21	97.3696	10.7745	96.2233	96.5276	96.5697	88.3443	54.1752	53.1885	88.1826	54.3494	47.1301	54.1501	51.4136	33.3535	77.4711	78.0788	1.28936e-41	7.69641e-42	99.0611	8.24528e-19	98.9979	8.46169e-19	1.00968e-18	9.56549e-19	83.2137	83.2137	9.69113e-19	82.6598	82.6598	82.4755	82.4755	81.9343	81.9343	2.5008e-15	2.78066e-15	2.94131e-15	2.64179e-15	2.86463	2.76441
6.33	65.4554	66.0907	65.6471	69.049	58.5216	55.9941	13.6106	91.4221	91.8358	97.1821	97.3425	10.786	96.1981	96.5035	96.5458	88.2897	54.1765	53.1899	88.1276	54.3441	47.1329	54.1443	51.4082	33.3586	77.474	78.0812	1.41333e-41	8.44154e-42	99.0493	8.50826e-19	98.9857	8.73071e-19	1.04171e-18	9.8693e-19	83.1507	83.1507	9.99883e-19	82.5958	82.5958	82.4112	82.4112	81.8691	81.8691	2.56578e-15	2.8527e-15	3.01739e-15	2.71033e-15	2.86899	2.76865
6.34	65.6622	66.1117	65.6681	69.0693	58.5419	56.014	13.6242	91.4382	91.8518	97.1542	97.3154	10.7974	96.1728	96.4794	96.5218	88.2351	54.1778	53.1914	88.0725	54.3388	47.1358	54.1385	51.4029	33.3638	77.4768	78.0836	1.54947e-41	9.26029e-42	99.0375	8.78003e-19	98.9736	9.0087e-19	1.0748e-18	1.01832e-18	83.0877	83.0877	1.03168e-18	82.5318	82.5318	82.3469	82.3469	81.8038	81.8038	2.63254e-15	2.92671e-15	3.09555e-15	2.78075e-15	2.87336	2.7729
6.35	65.8691	66.1327	65.6891	69.0895	58.5622	56.0339	13.6378	91.4542	91.8677	97.1261	97.2881	10.8089	96.1475	96.4552	96.4979	88.1804	54.1791	53.1928	88.0174	54.3335	47.1387	54.1327	51.3976	33.369	77.4795	78.086	1.69898e-41	1.01601e-41	99.0257	9.06091e-19	98.9613	9.29598e-19	1.109e-18	1.05076e-18	83.0248	83.0248	1.06453e-18	82.4679	82.4679	82.2827	82.2827	81.7386	81.7386	2.70115e-15	3.00275e-15	3.17586e-15	2.85312e-15	2.87775	2.77716
6.36	66.0759	66.1537	65.7101	69.1097	58.5825	56.0537	13.6514	91.4701	91.8836	97.098	97.2608	10.8203	96.1222	96.431	96.4739	88.1258	54.1804	53.1943	87.9623	54.3282	47.1416	54.1269	51.3923	33.3742	77.4822	78.0883	1.86323e-41	1.11491e-41	99.0138	9.35124e-19	98.9491	9.59288e-19	1.14434e-18	1.08429e-18	82.9619	82.9619	1.09849e-18	82.404	82.404	82.2184	82.2184	81.6733	81.6733	2.77165e-15	3.0809e-15	3.25838e-15	2.92748e-15	2.88214	2.78144
6.37	66.2828	66.1747	65.731	69.1298	58.6028	56.0736	13.6651	91.486	91.8994	97.0698	97.2334	10.8318	96.0968	96.4068	96.4498	88.0712	54.1817	53.1958	87.9072	54.3229	47.1445	54.1212	51.387	33.3794	77.4848	78.0906	2.04368e-41	1.22363e-41	99.0019	9.65134e-19	98.9368	9.89976e-19	1.18086e-18	1.11894e-18	82.8989	82.8989	1.13358e-18	82.3401	82.3401	82.1542	82.1542	81.6081	81.6081	2.84411e-15	3.1612e-15	3.34318e-15	3.0039e-15	2.88655	2.78573
6.38	66.4896	66.1956	65.752	69.15	58.6231	56.0934	13.6787	91.5018	91.9151	97.0415	97.2059	10.8433	96.0714	96.3826	96.4258	88.0165	54.1831	53.1973	87.8521	54.3177	47.1474	54.1154	51.3817	33.3846	77.4874	78.0928	2.24196e-41	1.34318e-41	98.99	9.96157e-19	98.9245	1.0217e-18	1.21861e-18	1.15476e-18	82.836	82.836	1.16986e-18	82.2762	82.2762	82.09	82.09	81.5429	81.5429	2.91858e-15	3.24373e-15	3.43032e-15	3.08243e-15	2.89097	2.79003
6.39	66.6965	66.2165	65.7729	69.1701	58.6433	56.1133	13.6924	91.5175	91.9308	97.0131	97.1783	10.8548	96.046	96.3583	96.4017	87.9619	54.1844	53.1988	87.797	54.3124	47.1504	54.1096	51.3764	33.3899	77.49	78.095	2.45988e-41	1.47465e-41	98.978	1.02823e-18	98.9121	1.05449e-18	1.25763e-18	1.19178e-18	82.7731	82.7731	1.20735e-18	82.2123	82.2123	82.0258	82.0258	81.4778	81.4778	2.99512e-15	3.32854e-15	3.51988e-15	3.16315e-15	2.8954	2.79434
6.4	66.9033	66.2375	65.7938	69.1902	58.6636	56.1331	13.7061	91.5332	91.9464	96.9847	97.1507	10.8664	96.0206	96.334	96.3775	87.9072	54.1858	53.2003	87.7419	54.3071	47.1533	54.1038	51.3712	33.3951	77.4925	78.0971	2.69942e-41	1.61924e-41	98.966	1.06139e-18	98.8997	1.08838e-18	1.29797e-18	1.23005e-18	82.7102	82.7102	1.24611e-18	82.1485	82.1485	81.9616	81.9616	81.4126	81.4126	3.0738e-15	3.41572e-15	3.61192e-15	3.24612e-15	2.89985	2.79866
6.41	67.1102	66.2584	65.8147	69.2103	58.6838	56.1529	13.7198	91.5488	91.9619	96.9562	97.123	10.8779	95.9951	96.3097	96.3534	87.8526	54.1872	53.2018	87.6868	54.3019	47.1563	54.0981	51.3659	33.4004	77.495	78.0992	2.96276e-41	1.77831e-41	98.9539	1.09567e-18	98.8873	1.12343e-18	1.33967e-18	1.26962e-18	82.6474	82.6474	1.28619e-18	82.0846	82.0846	81.8975	81.8975	81.3475	81.3475	3.15467e-15	3.50533e-15	3.70653e-15	3.33141e-15	2.9043	2.803
6.42	67.317	66.2793	65.8356	69.2304	58.704	56.1727	13.7335	91.5644	91.9774	96.9276	97.0952	10.8895	95.9696	96.2853	96.3292	87.798	54.1885	53.2034	87.6317	54.2966	47.1593	54.0923	51.3606	33.4058	77.4974	78.1013	3.25233e-41	1.95332e-41	98.9418	1.13113e-18	98.8748	1.15966e-18	1.38278e-18	1.31053e-18	82.5845	82.5845	1.32762e-18	82.0208	82.0208	81.8334	81.8334	81.2824	81.2824	3.23782e-15	3.59744e-15	3.80378e-15	3.41908e-15	2.90877	2.80735
6.43	67.5239	66.3001	65.8565	69.2505	58.7242	56.1925	13.7472	91.5799	91.9928	96.899	97.0673	10.901	95.9441	96.261	96.305	87.7433	54.1899	53.2049	87.5766	54.2914	47.1623	54.0866	51.3554	33.4111	77.4998	78.1033	3.57077e-41	2.1459e-41	98.9297	1.16779e-18	98.8623	1.19713e-18	1.42735e-18	1.35283e-18	82.5217	82.5217	1.37045e-18	81.957	81.957	81.7693	81.7693	81.2174	81.2174	3.32329e-15	3.69212e-15	3.90374e-15	3.50921e-15	2.91326	2.81171
6.44	67.7308	66.321	65.8773	69.2705	58.7444	56.2123	13.7609	91.5953	92.0081	96.8702	97.0394	10.9126	95.9185	96.2366	96.2808	87.6887	54.1914	53.2065	87.5215	54.2861	47.1654	54.0808	51.3501	33.4164	77.5022	78.1053	3.92103e-41	2.35786e-41	98.9176	1.2057e-18	98.8498	1.23587e-18	1.47344e-18	1.39657e-18	82.4589	82.4589	1.41475e-18	81.8933	81.8933	81.7052	81.7052	81.1523	81.1523	3.41117e-15	3.78947e-15	4.00651e-15	3.60187e-15	2.91775	2.81608
6.45	67.9376	66.3419	65.8982	69.2906	58.7646	56.2321	13.7747	91.6107	92.0234	96.8415	97.0114	10.9242	95.893	96.2121	96.2566	87.634	54.1928	53.2081	87.4664	54.2809	47.1684	54.0751	51.3449	33.4218	77.5045	78.1072	4.30635e-41	2.59118e-41	98.9054	1.24492e-18	98.8372	1.27594e-18	1.5211e-18	1.4418e-18	82.3961	82.3961	1.46055e-18	81.8295	81.8295	81.6411	81.6411	81.0873	81.0873	3.50153e-15	3.88956e-15	4.11216e-15	3.69715e-15	2.92226	2.82047
6.46	68.1445	66.3627	65.919	69.3106	58.7847	56.2519	13.7885	91.626	92.0387	96.8126	96.9833	10.9359	95.8674	96.1877	96.2323	87.5794	54.1942	53.2097	87.4113	54.2757	47.1715	54.0694	51.3397	33.4272	77.5068	78.1091	4.73031e-41	2.84805e-41	98.8932	1.28547e-18	98.8246	1.31737e-18	1.57039e-18	1.48857e-18	82.3334	82.3334	1.50792e-18	81.7658	81.7658	81.5771	81.5771	81.0223	81.0223	3.59445e-15	3.99246e-15	4.22079e-15	3.79511e-15	2.92678	2.82487
6.47	68.3513	66.3835	65.9398	69.3306	58.8049	56.2716	13.8022	91.6412	92.0538	96.7837	96.9552	10.9475	95.8418	96.1632	96.208	87.5247	54.1957	53.2113	87.3562	54.2705	47.1746	54.0637	51.3345	33.4326	77.509	78.111	5.19685e-41	3.1309e-41	98.8809	1.32743e-18	98.812	1.36023e-18	1.62136e-18	1.53695e-18	82.2707	82.2707	1.55691e-18	81.7021	81.7021	81.5131	81.5131	80.9574	80.9574	3.69e-15	4.09827e-15	4.33249e-15	3.89584e-15	2.93131	2.82928
6.48	68.5582	66.4043	65.9607	69.3506	58.825	56.2914	13.816	91.6564	92.0689	96.7547	96.927	10.9591	95.8162	96.1387	96.1837	87.4701	54.1972	53.213	87.3012	54.2653	47.1777	54.058	51.3292	33.4381	77.5112	78.1128	5.71034e-41	3.44241e-41	98.8687	1.37083e-18	98.7993	1.40456e-18	1.67408e-18	1.58699e-18	82.208	82.208	1.60759e-18	81.6385	81.6385	81.4492	81.4492	80.8925	80.8925	3.78826e-15	4.20708e-15	4.44734e-15	3.99944e-15	2.93586	2.83371
6.49	68.765	66.4252	65.9815	69.3705	58.8452	56.3111	13.8299	91.6715	92.084	96.7257	96.8988	10.9708	95.7905	96.1142	96.1593	87.4155	54.1987	53.2146	87.2461	54.2601	47.1808	54.0523	51.3241	33.4436	77.5134	78.1146	6.2756e-41	3.78554e-41	98.8564	1.41573e-18	98.7867	1.45042e-18	1.72861e-18	1.63876e-18	82.1453	82.1453	1.66001e-18	81.5748	81.5748	81.3852	81.3852	80.8276	80.8276	3.88931e-15	4.31898e-15	4.56544e-15	4.10597e-15	2.94042	2.83815
6.5	68.9719	66.446	66.0023	69.3905	58.8653	56.3308	13.8437	91.6866	92.099	96.6966	96.8704	10.9825	95.7648	96.0897	96.135	87.3609	54.2002	53.2163	87.191	54.2549	47.1839	54.0466	51.3189	33.449	77.5156	78.1164	6.89792e-41	4.16355e-41	98.844	1.46218e-18	98.774	1.49786e-18	1.78502e-18	1.6923e-18	82.0827	82.0827	1.71423e-18	81.5113	81.5113	81.3213	81.3213	80.7627	80.7627	3.99325e-15	4.43406e-15	4.6869e-15	4.21554e-15	2.945	2.8426
6.51	69.1787	66.4667	66.023	69.4105	58.8854	56.3506	13.8575	91.7016	92.1139	96.6674	96.8421	10.9942	95.7392	96.0651	96.1106	87.3063	54.2017	53.218	87.136	54.2497	47.1871	54.0409	51.3137	33.4546	77.5177	78.1181	7.58321e-41	4.58005e-41	98.8317	1.51025e-18	98.7612	1.54694e-18	1.84338e-18	1.7477e-18	82.02	82.02	1.77033e-18	81.4477	81.4477	81.2575	81.2575	80.6979	80.6979	4.10016e-15	4.55242e-15	4.81182e-15	4.32824e-15	2.94959	2.84707
6.52	69.3856	66.4875	66.0438	69.4304	58.9055	56.3703	13.8714	91.7165	92.1288	96.6382	96.8136	11.0059	95.7134	96.0405	96.0862	87.2517	54.2033	53.2197	87.0809	54.2445	47.1903	54.0353	51.3085	33.4601	77.5198	78.1198	8.33793e-41	5.03906e-41	98.8193	1.55998e-18	98.7485	1.59772e-18	1.90376e-18	1.80501e-18	81.9574	81.9574	1.82836e-18	81.3842	81.3842	81.1936	81.1936	80.6331	80.6331	4.21013e-15	4.67416e-15	4.9403e-15	4.44416e-15	2.95419	2.85155
6.53	69.5924	66.5083	66.0646	69.4503	58.9256	56.39	13.8853	91.7314	92.1436	96.6089	96.7851	11.0176	95.6877	96.016	96.0618	87.1971	54.2049	53.2215	87.0259	54.2394	47.1935	54.0296	51.3034	33.4657	77.5218	78.1215	9.16926e-41	5.54497e-41	98.8069	1.61145e-18	98.7357	1.65026e-18	1.96622e-18	1.86432e-18	81.8949	81.8949	1.88842e-18	81.3207	81.3207	81.1298	81.1298	80.5684	80.5684	4.32326e-15	4.79938e-15	5.07245e-15	4.5634e-15	2.95881	2.85604
6.54	69.7993	66.529	66.0853	69.4703	58.9457	56.4097	13.8992	91.7463	92.1583	96.5796	96.7566	11.0294	95.662	95.9913	96.0373	87.1425	54.2065	53.2232	86.9709	54.2342	47.1968	54.024	51.2982	33.4713	77.5239	78.1231	1.00851e-40	6.10267e-41	98.7945	1.66471e-18	98.7229	1.70464e-18	2.03086e-18	1.92568e-18	81.8324	81.8324	1.95055e-18	81.2572	81.2572	81.0661	81.0661	80.5037	80.5037	4.43964e-15	4.9282e-15	5.20839e-15	4.68607e-15	2.96344	2.86055
6.55	70.0061	66.5498	66.1061	69.4902	58.9658	56.4294	13.9131	91.761	92.173	96.5502	96.7279	11.0411	95.6362	95.9667	96.0129	87.088	54.2081	53.225	86.9159	54.2291	47.2	54.0183	51.2931	33.4769	77.5259	78.1247	1.10943e-40	6.71757e-41	98.7821	1.71984e-18	98.7101	1.7609e-18	2.09774e-18	1.98918e-18	81.7699	81.7699	2.01485e-18	81.1938	81.1938	81.0023	81.0023	80.439	80.439	4.55938e-15	5.06072e-15	5.34823e-15	4.81228e-15	2.96809	2.86507
6.56	70.213	66.5705	66.1268	69.5101	58.9859	56.4491	13.927	91.7758	92.1876	96.5207	96.6993	11.0529	95.6105	95.9421	95.9884	87.0334	54.2098	53.2268	86.8609	54.2239	47.2033	54.0127	51.288	33.4825	77.5279	78.1263	1.22064e-40	7.39564e-41	98.7696	1.7769e-18	98.6973	1.81914e-18	2.16696e-18	2.0549e-18	81.7074	81.7074	2.0814e-18	81.1304	81.1304	80.9386	80.9386	80.3744	80.3744	4.68258e-15	5.19706e-15	5.49209e-15	4.94212e-15	2.97275	2.86961
6.57	70.4199	66.5913	66.1476	69.5299	59.0059	56.4688	13.9409	91.7904	92.2022	96.4912	96.6705	11.0647	95.5847	95.9174	95.9639	86.9789	54.2114	53.2287	86.8059	54.2188	47.2066	54.0071	51.2829	33.4882	77.5298	78.1279	1.34322e-40	8.14348e-41	98.7571	1.83596e-18	98.6844	1.87941e-18	2.2386e-18	2.12292e-18	81.645	81.645	2.15027e-18	81.067	81.067	80.875	80.875	80.3098	80.3098	4.80934e-15	5.33734e-15	5.64011e-15	5.07572e-15	2.97742	2.87416
6.58	70.6267	66.612	66.1683	69.5498	59.026	56.4885	13.9549	91.805	92.2167	96.4617	96.6418	11.0765	95.5589	95.8927	95.9394	86.9244	54.2131	53.2305	86.7509	54.2137	47.21	54.0015	51.2778	33.4939	77.5318	78.1294	1.47834e-40	8.96841e-41	98.7446	1.8971e-18	98.6715	1.9418e-18	2.31274e-18	2.19332e-18	81.5826	81.5826	2.22156e-18	81.0037	81.0037	80.8113	80.8113	80.2452	80.2452	4.93979e-15	5.48167e-15	5.7924e-15	5.21319e-15	2.98211	2.87872
6.59	70.8336	66.6327	66.189	69.5697	59.046	56.5082	13.9689	91.8196	92.2312	96.4321	96.6129	11.0884	95.533	95.868	95.9149	86.8699	54.2148	53.2324	86.696	54.2086	47.2133	53.996	51.2728	33.4997	77.5337	78.131	1.62733e-40	9.87852e-41	98.7321	1.9604e-18	98.6586	2.00638e-18	2.38948e-18	2.26619e-18	81.5203	81.5203	2.29535e-18	80.9404	80.9404	80.7478	80.7478	80.1807	80.1807	5.07402e-15	5.6302e-15	5.9491e-15	5.35466e-15	2.98682	2.8833
6.6	71.0404	66.6534	66.2097	69.5895	59.0661	56.5279	13.9829	91.8341	92.2456	96.4024	96.584	11.1002	95.5072	95.8433	95.8904	86.8154	54.2166	53.2343	86.6411	54.2036	47.2167	53.9904	51.2677	33.5054	77.5356	78.1325	1.79162e-40	1.08828e-40	98.7196	2.02593e-18	98.6457	2.07323e-18	2.46892e-18	2.34163e-18	81.4579	81.4579	2.37173e-18	80.8772	80.8772	80.6842	80.6842	80.1162	80.1162	5.21217e-15	5.78303e-15	6.11035e-15	5.50024e-15	2.99154	2.8879
6.61	71.2473	66.6741	66.2304	69.6094	59.0861	56.5475	13.9969	91.8485	92.26	96.3727	96.5551	11.1121	95.4814	95.8186	95.8658	86.7609	54.2184	53.2362	86.5862	54.1985	47.2201	53.9848	51.2627	33.5112	77.5374	78.1339	1.97281e-40	1.1991e-40	98.707	2.09378e-18	98.6328	2.14245e-18	2.55116e-18	2.41973e-18	81.3957	81.3957	2.45081e-18	80.814	80.814	80.6207	80.6207	80.0518	80.0518	5.35436e-15	5.94032e-15	6.27629e-15	5.65007e-15	2.99627	2.89251
6.62	71.4541	66.6948	66.2511	69.6292	59.1061	56.5672	14.0109	91.8629	92.2743	96.343	96.5261	11.124	95.4555	95.7938	95.8413	86.7065	54.2201	53.2382	86.5313	54.1935	47.2236	53.9793	51.2576	33.517	77.5393	78.1354	2.17269e-40	1.32144e-40	98.6944	2.16404e-18	98.6199	2.21411e-18	2.6363e-18	2.50059e-18	81.3334	81.3334	2.53268e-18	80.7508	80.7508	80.5573	80.5573	79.9874	79.9874	5.5007e-15	6.1022e-15	6.44706e-15	5.80427e-15	3.00102	2.89713
6.63	71.661	66.7155	66.2718	69.6491	59.1262	56.5869	14.025	91.8772	92.2885	96.3132	96.4971	11.1359	95.4296	95.7691	95.8167	86.652	54.222	53.2402	86.4764	54.1884	47.2271	53.9738	51.2526	33.5229	77.5411	78.1368	2.3932e-40	1.45648e-40	98.6818	2.2368e-18	98.6069	2.28831e-18	2.72445e-18	2.58431e-18	81.2712	81.2712	2.61744e-18	80.6877	80.6877	80.4939	80.4939	79.9231	79.9231	5.65134e-15	6.26882e-15	6.62283e-15	5.963e-15	3.00579	2.90177
6.64	71.8678	66.7362	66.2925	69.6689	59.1462	56.6065	14.039	91.8915	92.3027	96.2833	96.468	11.1478	95.4038	95.7443	95.7921	86.5976	54.2238	53.2422	86.4215	54.1834	47.2306	53.9683	51.2476	33.5288	77.5429	78.1382	2.63651e-40	1.60559e-40	98.6692	2.31215e-18	98.5939	2.36515e-18	2.81573e-18	2.671e-18	81.2091	81.2091	2.70522e-18	80.6246	80.6246	80.4305	80.4305	79.8588	79.8588	5.8064e-15	6.44032e-15	6.80373e-15	6.12638e-15	3.01057	2.90643
6.65	72.0747	66.7569	66.3132	69.6887	59.1662	56.6262	14.0531	91.9057	92.3168	96.2534	96.4389	11.1597	95.3779	95.7195	95.7675	86.5432	54.2257	53.2443	86.3667	54.1784	47.2341	53.9628	51.2427	33.5347	77.5447	78.1396	2.90504e-40	1.77025e-40	98.6566	2.39019e-18	98.581	2.44472e-18	2.91024e-18	2.76077e-18	81.147	81.147	2.79611e-18	80.5616	80.5616	80.3672	80.3672	79.7945	79.7945	5.96603e-15	6.61685e-15	6.98995e-15	6.29457e-15	3.01537	2.9111
6.66	72.2815	66.7776	66.3339	69.7085	59.1862	56.6459	14.0672	91.9199	92.3309	96.2235	96.4097	11.1717	95.352	95.6948	95.7429	86.4889	54.2276	53.2463	86.3119	54.1734	47.2377	53.9573	51.2377	33.5407	77.5465	78.141	3.20142e-40	1.95212e-40	98.644	2.47101e-18	98.568	2.52713e-18	3.00812e-18	2.85374e-18	81.0849	81.0849	2.89024e-18	80.4986	80.4986	80.3039	80.3039	79.7303	79.7303	6.13037e-15	6.79858e-15	7.18164e-15	6.46772e-15	3.02018	2.91579
6.67	72.4884	66.7982	66.3546	69.7283	59.2062	56.6655	14.0814	91.934	92.345	96.1935	96.3805	11.1837	95.3261	95.67	95.7183	86.4345	54.2295	53.2484	86.2571	54.1685	47.2413	53.9519	51.2328	33.5466	77.5483	78.1424	3.52861e-40	2.15302e-40	98.6314	2.55474e-18	98.555	2.61248e-18	3.10949e-18	2.95003e-18	81.0229	81.0229	2.98773e-18	80.4356	80.4356	80.2406	80.2406	79.6662	79.6662	6.29958e-15	6.98568e-15	7.37897e-15	6.64598e-15	3.02502	2.92049
6.68	72.6953	66.8189	66.3753	69.7481	59.2262	56.6852	14.0955	91.9481	92.3589	96.1635	96.3513	11.1957	95.3001	95.6451	95.6936	86.3802	54.2315	53.2506	86.2024	54.1635	47.2449	53.9465	51.2279	33.5526	77.55	78.1438	3.88987e-40	2.37497e-40	98.6187	2.64147e-18	98.5419	2.70088e-18	3.21447e-18	3.04976e-18	80.9609	80.9609	3.0887e-18	80.3727	80.3727	80.1774	80.1774	79.6021	79.6021	6.4738e-15	7.1783e-15	7.58213e-15	6.82952e-15	3.02986	2.92521
6.69	72.9021	66.8396	66.3959	69.7679	59.2462	56.7048	14.1097	91.9621	92.3729	96.1334	96.322	11.2077	95.2742	95.6203	95.669	86.3259	54.2335	53.2527	86.1476	54.1586	47.2486	53.941	51.223	33.5587	77.5518	78.1451	4.2888e-40	2.62024e-40	98.606	2.73132e-18	98.5289	2.79246e-18	3.32322e-18	3.15306e-18	80.8989	80.8989	3.19329e-18	80.3099	80.3099	80.1143	80.1143	79.538	79.538	6.65319e-15	7.37663e-15	7.7913e-15	7.0185e-15	3.03473	2.92994
6.7	73.109	66.8602	66.4166	69.7877	59.2662	56.7245	14.1239	91.976	92.3867	96.1033	96.2926	11.2197	95.2483	95.5955	95.6443	86.2716	54.2355	53.2549	86.0929	54.1537	47.2523	53.9356	51.2181	33.5648	77.5535	78.1464	4.7294e-40	2.89129e-40	98.5934	2.8244e-18	98.5159	2.88733e-18	3.43586e-18	3.26008e-18	80.837	80.837	3.30164e-18	80.2471	80.2471	80.0512	80.0512	79.474	79.474	6.83792e-15	7.58084e-15	8.00666e-15	7.2131e-15	3.03961	2.9347
6.71	73.3158	66.8809	66.4373	69.8075	59.2862	56.7442	14.1381	91.9899	92.4005	96.0732	96.2632	11.2318	95.2223	95.5706	95.6196	86.2174	54.2376	53.2572	86.0382	54.1488	47.256	53.9303	51.2132	33.5709	77.5552	78.1478	5.2161e-40	3.1909e-40	98.5807	2.92085e-18	98.5028	2.98561e-18	3.55255e-18	3.37094e-18	80.7752	80.7752	3.41387e-18	80.1843	80.1843	79.9882	79.9882	79.4101	79.4101	7.02816e-15	7.79113e-15	8.22843e-15	7.4135e-15	3.0445	2.93946
6.72	73.5227	66.9016	66.458	69.8273	59.3062	56.7638	14.1523	92.0038	92.4143	96.043	96.2338	11.2439	95.1964	95.5458	95.595	86.1632	54.2397	53.2594	85.9836	54.1439	47.2598	53.9249	51.2084	33.577	77.5569	78.1491	5.7538e-40	3.52212e-40	98.568	3.02079e-18	98.4898	3.08743e-18	3.67344e-18	3.4858e-18	80.7134	80.7134	3.53016e-18	80.1216	80.1216	79.9252	79.9252	79.3462	79.3462	7.22409e-15	8.00768e-15	8.45679e-15	7.61988e-15	3.04942	2.94425
6.73	73.7295	66.9222	66.4786	69.8471	59.3262	56.7835	14.1666	92.0176	92.428	96.0128	96.2044	11.256	95.1704	95.5209	95.5703	86.109	54.2418	53.2617	85.9289	54.139	47.2636	53.9196	51.2036	33.5832	77.5586	78.1504	6.34795e-40	3.88835e-40	98.5553	3.12435e-18	98.4767	3.19294e-18	3.79869e-18	3.6048e-18	80.6516	80.6516	3.65064e-18	80.0589	80.0589	79.8622	79.8622	79.2823	79.2823	7.42588e-15	8.2307e-15	8.69197e-15	7.83243e-15	3.05435	2.94905
6.74	73.9364	66.9429	66.4993	69.8668	59.3462	56.8031	14.1808	92.0313	92.4417	95.9825	96.1749	11.2681	95.1444	95.4961	95.5456	86.0548	54.244	53.2641	85.8743	54.1342	47.2674	53.9142	51.1988	33.5895	77.5603	78.1517	7.00456e-40	4.29334e-40	98.5426	3.23168e-18	98.4637	3.30227e-18	3.92847e-18	3.72812e-18	80.5899	80.5899	3.77548e-18	79.9963	79.9963	79.7993	79.7993	79.2185	79.2185	7.63373e-15	8.4604e-15	8.93417e-15	8.05135e-15	3.0593	2.95387
6.75	74.1432	66.9635	66.52	69.8866	59.3662	56.8228	14.1951	92.0451	92.4553	95.9523	96.1453	11.2803	95.1184	95.4712	95.5209	86.0006	54.2462	53.2664	85.8197	54.1294	47.2713	53.9089	51.194	33.5957	77.562	78.1529	7.73033e-40	4.74128e-40	98.5299	3.34291e-18	98.4506	3.41557e-18	4.06295e-18	3.8559e-18	80.5282	80.5282	3.90484e-18	79.9338	79.9338	79.7365	79.7365	79.1548	79.1548	7.84783e-15	8.69698e-15	9.18362e-15	8.27685e-15	3.06426	2.95871
6.76	74.3501	66.9842	66.5406	69.9064	59.3861	56.8424	14.2094	92.0587	92.4689	95.9219	96.1158	11.2924	95.0925	95.4463	95.4962	85.9465	54.2484	53.2688	85.7652	54.1246	47.2752	53.9037	51.1892	33.602	77.5637	78.1542	8.53264e-40	5.23678e-40	98.5172	3.45819e-18	98.4375	3.53298e-18	4.2023e-18	3.98832e-18	80.4666	80.4666	4.0389e-18	79.8712	79.8712	79.6737	79.6737	79.0911	79.0911	8.06838e-15	8.94068e-15	9.44056e-15	8.50913e-15	3.06925	2.96356
6.77	74.5569	67.0048	66.5613	69.9261	59.4061	56.8621	14.2238	92.0723	92.4824	95.8916	96.0862	11.3046	95.0665	95.4214	95.4715	85.8924	54.2507	53.2713	85.7107	54.1198	47.2792	53.8984	51.1845	33.6083	77.5654	78.1555	9.41973e-40	5.785e-40	98.5045	3.57769e-18	98.4245	3.65467e-18	4.34672e-18	4.12556e-18	80.405	80.405	4.17783e-18	79.8088	79.8088	79.6109	79.6109	79.0275	79.0275	8.29558e-15	9.1917e-15	9.70523e-15	8.74841e-15	3.07425	2.96843
6.78	74.7638	67.0255	66.582	69.9459	59.4261	56.8818	14.2381	92.0859	92.4958	95.8612	96.0565	11.3168	95.0405	95.3965	95.4467	85.8384	54.253	53.2737	85.6562	54.115	47.2832	53.8932	51.1798	33.6147	77.567	78.1568	1.04007e-39	6.39162e-40	98.4918	3.70156e-18	98.4114	3.7808e-18	4.4964e-18	4.26781e-18	80.3435	80.3435	4.32184e-18	79.7464	79.7464	79.5482	79.5482	78.9639	78.9639	8.52966e-15	9.45031e-15	9.97787e-15	8.99493e-15	3.07927	2.97332
6.79	74.9706	67.0462	66.6026	69.9657	59.4461	56.9014	14.2525	92.0994	92.5093	95.8307	96.0269	11.3291	95.0145	95.3716	95.422	85.7843	54.2553	53.2763	85.6017	54.1103	47.2872	53.888	51.1751	33.6211	77.5687	78.158	1.14856e-39	7.06298e-40	98.479	3.82997e-18	98.3983	3.91155e-18	4.65154e-18	4.41525e-18	80.282	80.282	4.47109e-18	79.684	79.684	79.4856	79.4856	78.9004	78.9004	8.77084e-15	9.71673e-15	1.02587e-14	9.24891e-15	3.08431	2.97823
6.8	75.1775	67.0668	66.6233	69.9854	59.4661	56.9211	14.2669	92.1128	92.5226	95.8003	95.9972	11.3413	94.9885	95.3467	95.3973	85.7303	54.2577	53.2788	85.5473	54.1056	47.2912	53.8828	51.1704	33.6276	77.5704	78.1593	1.26857e-39	7.8061e-40	98.4663	3.9631e-18	98.3852	4.04708e-18	4.81235e-18	4.56809e-18	80.2206	80.2206	4.62581e-18	79.6217	79.6217	79.423	79.423	78.8369	78.8369	9.01934e-15	9.99122e-15	1.05481e-14	9.51059e-15	3.08936	2.98316
6.81	75.3844	67.0875	66.644	70.0052	59.4861	56.9408	14.2813	92.1262	92.5359	95.7698	95.9674	11.3536	94.9625	95.3218	95.3725	85.6764	54.2601	53.2814	85.4929	54.1009	47.2953	53.8776	51.1658	33.6341	77.572	78.1606	1.40134e-39	8.62877e-40	98.4536	4.10113e-18	98.3721	4.18758e-18	4.97905e-18	4.72653e-18	80.1593	80.1593	4.78621e-18	79.5595	79.5595	79.3605	79.3605	78.7735	78.7735	9.2754e-15	1.0274e-14	1.08462e-14	9.78023e-15	3.09444	2.9881
6.82	75.5912	67.1081	66.6646	70.0249	59.506	56.9605	14.2958	92.1396	92.5492	95.7393	95.9377	11.3659	94.9364	95.2968	95.3478	85.6224	54.2625	53.284	85.4385	54.0962	47.2995	53.8725	51.1612	33.6406	77.5737	78.1618	1.54825e-39	9.53965e-40	98.4409	4.24426e-18	98.3591	4.33326e-18	5.15187e-18	4.89079e-18	80.0979	80.0979	4.95249e-18	79.4973	79.4973	79.298	79.298	78.7101	78.7101	9.53928e-15	1.05655e-14	1.11534e-14	1.00581e-14	3.09953	2.99306
6.83	75.7981	67.1288	66.6853	70.0447	59.526	56.9801	14.3102	92.1529	92.5624	95.7087	95.9079	11.3782	94.9104	95.2719	95.323	85.5685	54.265	53.2867	85.3842	54.0916	47.3037	53.8674	51.1566	33.6472	77.5754	78.1631	1.71083e-39	1.05484e-39	98.4281	4.39267e-18	98.346	4.4843e-18	5.33103e-18	5.0611e-18	80.0367	80.0367	5.12489e-18	79.4351	79.4351	79.2356	79.2356	78.6468	78.6468	9.81121e-15	1.08658e-14	1.147e-14	1.03444e-14	3.10464	2.99804
6.84	76.0049	67.1494	66.706	70.0645	59.546	56.9998	14.3247	92.1662	92.5756	95.6782	95.8781	11.3905	94.8844	95.247	95.2983	85.5146	54.2676	53.2894	85.3298	54.087	47.3079	53.8623	51.152	33.6538	77.577	78.1644	1.89078e-39	1.16656e-39	98.4154	4.54657e-18	98.3329	4.64091e-18	5.5168e-18	5.23769e-18	79.9755	79.9755	5.30364e-18	79.373	79.373	79.1732	79.1732	78.5836	78.5836	1.00915e-14	1.11752e-14	1.17962e-14	1.06395e-14	3.10978	3.00304
6.85	76.2118	67.1701	66.7267	70.0842	59.566	57.0195	14.3393	92.1794	92.5887	95.6476	95.8482	11.4029	94.8584	95.222	95.2735	85.4608	54.2701	53.2921	85.2756	54.0824	47.3121	53.8572	51.1475	33.6604	77.5787	78.1656	2.08999e-39	1.29031e-39	98.4027	4.70619e-18	98.3198	4.80332e-18	5.70943e-18	5.4208e-18	79.9143	79.9143	5.489e-18	79.311	79.311	79.1109	79.1109	78.5204	78.5204	1.03803e-14	1.14942e-14	1.21323e-14	1.09436e-14	3.11493	3.00806
6.86	76.4186	67.1908	66.7474	70.104	59.586	57.0392	14.3538	92.1926	92.6018	95.6169	95.8184	11.4153	94.8323	95.1971	95.2487	85.407	54.2727	53.2949	85.2213	54.0778	47.3164	53.8522	51.143	33.6671	77.5804	78.1669	2.31054e-39	1.42742e-39	98.39	4.87173e-18	98.3068	4.97174e-18	5.90917e-18	5.6107e-18	79.8532	79.8532	5.68122e-18	79.249	79.249	79.0487	79.0487	78.4573	78.4573	1.06781e-14	1.18229e-14	1.24788e-14	1.12571e-14	3.1201	3.0131
6.87	76.6255	67.2114	66.768	70.1237	59.606	57.0589	14.3684	92.2057	92.6148	95.5863	95.7885	11.4277	94.8063	95.1721	95.224	85.3532	54.2754	53.2977	85.1671	54.0733	47.3208	53.8472	51.1385	33.6739	77.5821	78.1682	2.55477e-39	1.57935e-39	98.3772	5.04344e-18	98.2937	5.14641e-18	6.11632e-18	5.80763e-18	79.7922	79.7922	5.88056e-18	79.1871	79.1871	78.9865	78.9865	78.3943	78.3943	1.0985e-14	1.21617e-14	1.28358e-14	1.15802e-14	3.12529	3.01816
6.88	76.8323	67.2321	66.7887	70.1435	59.626	57.0786	14.383	92.2188	92.6278	95.5556	95.7585	11.4402	94.7803	95.1472	95.1992	85.2994	54.2781	53.3006	85.113	54.0687	47.3252	53.8422	51.1341	33.6806	77.5838	78.1695	2.82525e-39	1.74772e-39	98.3645	5.22155e-18	98.2806	5.32758e-18	6.33115e-18	6.01188e-18	79.7312	79.7312	6.08731e-18	79.1253	79.1253	78.9244	78.9244	78.3313	78.3313	1.13013e-14	1.25109e-14	1.32039e-14	1.19132e-14	3.1305	3.02323
6.89	77.0392	67.2528	66.8094	70.1632	59.646	57.0983	14.3976	92.2318	92.6407	95.5249	95.7286	11.4526	94.7543	95.1222	95.1744	85.2457	54.2808	53.3035	85.0588	54.0642	47.3296	53.8372	51.1296	33.6875	77.5855	78.1707	3.12486e-39	1.93435e-39	98.3518	5.40632e-18	98.2676	5.5155e-18	6.55396e-18	6.22373e-18	79.6703	79.6703	6.30174e-18	79.0635	79.0635	78.8623	78.8623	78.2683	78.2683	1.16275e-14	1.28709e-14	1.35833e-14	1.22566e-14	3.13573	3.02833
6.9	77.246	67.2734	66.8301	70.183	59.666	57.118	14.4122	92.2448	92.6536	95.4942	95.6986	11.4651	94.7282	95.0973	95.1496	85.1921	54.2836	53.3065	85.0047	54.0598	47.3341	53.8323	51.1252	33.6943	77.5872	78.172	3.45678e-39	2.14124e-39	98.3391	5.598e-18	98.2545	5.71043e-18	6.78507e-18	6.44348e-18	79.6094	79.6094	6.52418e-18	79.0017	79.0017	78.8003	78.8003	78.2055	78.2055	1.19638e-14	1.32421e-14	1.39744e-14	1.26106e-14	3.14098	3.03344
6.91	77.4529	67.2941	66.8508	70.2028	59.686	57.1378	14.4269	92.2577	92.6665	95.4634	95.6686	11.4776	94.7022	95.0723	95.1249	85.1384	54.2864	53.3095	84.9506	54.0553	47.3386	53.8274	51.1209	33.7012	77.5889	78.1733	3.82455e-39	2.37063e-39	98.3264	5.79687e-18	98.2415	5.91265e-18	7.02481e-18	6.67144e-18	79.5486	79.5486	6.75491e-18	78.94	78.94	78.7383	78.7383	78.1427	78.1427	1.23104e-14	1.36247e-14	1.43775e-14	1.29755e-14	3.14625	3.03858
6.92	77.6598	67.3148	66.8715	70.2225	59.706	57.1575	14.4416	92.2706	92.6793	95.4326	95.6386	11.4902	94.6762	95.0474	95.1001	85.0848	54.2893	53.3125	84.8966	54.0509	47.3432	53.8225	51.1165	33.7082	77.5906	78.1746	4.2321e-39	2.625e-39	98.3137	6.00322e-18	98.2284	6.12244e-18	7.27351e-18	6.90793e-18	79.4878	79.4878	6.99428e-18	78.8784	78.8784	78.6765	78.6765	78.0799	78.0799	1.26679e-14	1.40192e-14	1.47932e-14	1.33518e-14	3.15155	3.04374
6.93	77.8666	67.3355	66.8923	70.2423	59.7261	57.1773	14.4563	92.2835	92.692	95.4019	95.6086	11.5027	94.6501	95.0224	95.0753	85.0312	54.2922	53.3156	84.8426	54.0466	47.3478	53.8177	51.1122	33.7152	77.5923	78.176	4.68381e-39	2.90712e-39	98.301	6.21733e-18	98.2154	6.34011e-18	7.53152e-18	7.15329e-18	79.4271	79.4271	7.24263e-18	78.8169	78.8169	78.6146	78.6146	78.0172	78.0172	1.30365e-14	1.44259e-14	1.52217e-14	1.37397e-14	3.15686	3.04892
6.94	78.0735	67.3562	66.913	70.2621	59.7461	57.197	14.471	92.2963	92.7047	95.371	95.5785	11.5153	94.6241	94.9975	95.0505	84.9777	54.2952	53.3188	84.7887	54.0422	47.3525	53.8129	51.108	33.7222	77.5941	78.1773	5.18453e-39	3.22006e-39	98.2884	6.43951e-18	98.2024	6.56596e-18	7.79921e-18	7.40787e-18	79.3664	79.3664	7.5003e-18	78.7553	78.7553	78.5529	78.5529	77.9546	77.9546	1.34166e-14	1.48453e-14	1.56636e-14	1.41398e-14	3.16219	3.05411
6.95	78.2803	67.3769	66.9337	70.2818	59.7661	57.2168	14.4858	92.309	92.7174	95.3402	95.5485	11.5279	94.598	94.9725	95.0257	84.9242	54.2982	53.3219	84.7347	54.0379	47.3572	53.8081	51.1037	33.7293	77.5958	78.1786	5.73967e-39	3.56725e-39	98.2757	6.67009e-18	98.1894	6.80031e-18	8.07697e-18	7.67202e-18	79.3059	79.3059	7.76766e-18	78.6939	78.6939	78.4912	78.4912	77.892	77.892	1.38087e-14	1.52778e-14	1.61193e-14	1.45524e-14	3.16755	3.05933
6.96	78.4872	67.3976	66.9544	70.3016	59.7862	57.2365	14.5006	92.3217	92.73	95.3094	95.5184	11.5406	94.572	94.9475	95.0009	84.8707	54.3012	53.3252	84.6808	54.0336	47.3619	53.8033	51.0995	33.7365	77.5976	78.18	6.35523e-39	3.95247e-39	98.263	6.90939e-18	98.1764	7.04351e-18	8.36518e-18	7.94613e-18	79.2453	79.2453	8.04509e-18	78.6325	78.6325	78.4295	78.4295	77.8296	77.8296	1.42129e-14	1.57238e-14	1.65891e-14	1.49779e-14	3.17292	3.06457
6.97	78.694	67.4183	66.9752	70.3214	59.8062	57.2563	14.5154	92.3344	92.7426	95.2785	95.4883	11.5533	94.546	94.9226	94.9762	84.8173	54.3043	53.3285	84.627	54.0293	47.3667	53.7986	51.0953	33.7436	77.5994	78.1814	7.03788e-39	4.37998e-39	98.2504	7.15777e-18	98.1634	7.2959e-18	8.66426e-18	8.2306e-18	79.1849	79.1849	8.333e-18	78.5712	78.5712	78.3679	78.3679	77.7671	77.7671	1.46299e-14	1.61837e-14	1.70737e-14	1.54167e-14	3.17832	3.06983
6.98	78.9009	67.439	66.9959	70.3412	59.8263	57.2761	14.5303	92.3471	92.7551	95.2476	95.4581	11.5659	94.5199	94.8976	94.9514	84.7639	54.3075	53.3318	84.5732	54.0251	47.3716	53.7939	51.0912	33.7509	77.6011	78.1828	7.79507e-39	4.85448e-39	98.2377	7.41557e-18	98.1504	7.55785e-18	8.97464e-18	8.52583e-18	79.1245	79.1245	8.6318e-18	78.51	78.51	78.3064	78.3064	77.7048	77.7048	1.506e-14	1.66581e-14	1.75734e-14	1.58693e-14	3.18374	3.07512
6.99	79.1077	67.4598	67.0167	70.361	59.8463	57.2959	14.5452	92.3596	92.7676	95.2167	95.428	11.5787	94.4939	94.8726	94.9266	84.7106	54.3106	53.3352	84.5194	54.0209	47.3765	53.7893	51.087	33.7582	77.603	78.1842	8.63505e-39	5.38121e-39	98.2251	7.68319e-18	98.1374	7.82973e-18	9.29677e-18	8.83224e-18	79.0641	79.0641	8.94192e-18	78.4488	78.4488	78.245	78.245	77.6425	77.6425	1.55037e-14	1.71474e-14	1.80888e-14	1.63362e-14	3.18919	3.08042
7	79.3146	67.4805	67.0374	70.3808	59.8664	57.3157	14.5601	92.3722	92.7801	95.1858	95.3978	11.5914	94.4679	94.8477	94.9018	84.6572	54.3139	53.3386	84.4657	54.0168	47.3814	53.7846	51.083	33.7655	77.6048	78.1856	9.567e-39	5.96602e-39	98.2125	7.96101e-18	98.1245	8.11195e-18	9.63112e-18	9.15029e-18	79.0038	79.0038	9.26381e-18	78.3876	78.3876	78.1836	78.1836	77.5803	77.5803	1.59613e-14	1.76521e-14	1.86204e-14	1.68178e-14	3.19465	3.08575
7.01	79.5214	67.5012	67.0582	70.4006	59.8865	57.3355	14.575	92.3847	92.7925	95.1549	95.3677	11.6042	94.4418	94.8227	94.877	84.604	54.3172	53.342	84.412	54.0126	47.3864	53.7801	51.0789	33.7729	77.6066	78.187	1.06012e-38	6.6154e-39	98.1999	8.24944e-18	98.1115	8.40491e-18	9.97817e-18	9.48044e-18	78.9436	78.9436	9.59794e-18	78.3266	78.3266	78.1222	78.1222	77.5181	77.5181	1.64334e-14	1.81727e-14	1.91688e-14	1.73146e-14	3.20014	3.0911
7.02	79.7283	67.522	67.079	70.4204	59.9065	57.3553	14.59	92.3972	92.8049	95.1239	95.3375	11.617	94.4158	94.7978	94.8522	84.5507	54.3205	53.3456	84.3584	54.0085	47.3915	53.7755	51.0749	33.7803	77.6085	78.1885	1.17489e-38	7.33659e-39	98.1873	8.54889e-18	98.0986	8.70904e-18	1.03384e-17	9.82317e-18	78.8834	78.8834	9.9448e-18	78.2656	78.2656	78.061	78.061	77.456	77.456	1.69205e-14	1.87098e-14	1.97345e-14	1.78271e-14	3.20565	3.09647
7.03	79.9351	67.5427	67.0998	70.4402	59.9266	57.3752	14.605	92.4096	92.8172	95.093	95.3073	11.6298	94.3898	94.7728	94.8274	84.4975	54.3239	53.3492	84.3047	54.0045	47.3966	53.771	51.0709	33.7878	77.6104	78.1899	1.30229e-38	8.13765e-39	98.1747	8.85983e-18	98.0857	9.0248e-18	1.07124e-17	1.0179e-17	78.8233	78.8233	1.03049e-17	78.2046	78.2046	77.9998	77.9998	77.394	77.394	1.74231e-14	1.92638e-14	2.03181e-14	1.83559e-14	3.21118	3.10186
7.04	80.142	67.5635	67.1205	70.46	59.9467	57.395	14.62	92.4219	92.8295	95.062	95.2771	11.6427	94.3638	94.7478	94.8026	84.4444	54.3274	53.3528	84.2512	54.0004	47.4018	53.7665	51.067	33.7953	77.6123	78.1914	1.44373e-38	9.02756e-39	98.1622	9.1827e-18	98.0728	9.35263e-18	1.11007e-17	1.05484e-17	78.7633	78.7633	1.06788e-17	78.1438	78.1438	77.9387	77.9387	77.332	77.332	1.79416e-14	1.98355e-14	2.09201e-14	1.89014e-14	3.21674	3.10728
7.05	80.3489	67.5843	67.1414	70.4798	59.9669	57.4149	14.6351	92.4343	92.8417	95.031	95.2469	11.6556	94.3378	94.7229	94.7779	84.3913	54.3309	53.3565	84.1976	53.9964	47.407	53.7621	51.0631	33.8029	77.6142	78.1929	1.60076e-38	1.00163e-38	98.1496	9.51798e-18	98.0599	9.69304e-18	1.15038e-17	1.0932e-17	78.7033	78.7033	1.10669e-17	78.0829	78.0829	77.8776	77.8776	77.2701	77.2701	1.84767e-14	2.04253e-14	2.15413e-14	1.94644e-14	3.22232	3.11272
7.06	80.5557	67.605	67.1622	70.4996	59.987	57.4348	14.6502	92.4466	92.8539	95	95.2166	11.6685	94.3117	94.6979	94.7531	84.3382	54.3344	53.3602	84.1441	53.9925	47.4122	53.7576	51.0592	33.8105	77.6162	78.1945	1.77515e-38	1.11151e-38	98.1371	9.86618e-18	98.0471	1.00465e-17	1.19224e-17	1.13302e-17	78.6434	78.6434	1.147e-17	78.0222	78.0222	77.8166	77.8166	77.2083	77.2083	1.90288e-14	2.10339e-14	2.21822e-14	2.00453e-14	3.22792	3.11818
7.07	80.7626	67.6258	67.183	70.5195	60.0071	57.4547	14.6653	92.4588	92.866	94.969	95.1864	11.6815	94.2857	94.673	94.7283	84.2852	54.338	53.364	84.0907	53.9885	47.4176	53.7533	51.0554	33.8182	77.6181	78.196	1.96884e-38	1.23362e-38	98.1246	1.02278e-17	98.0343	1.04136e-17	1.23571e-17	1.17438e-17	78.5836	78.5836	1.18885e-17	77.9615	77.9615	77.7557	77.7557	77.1466	77.1466	1.95986e-14	2.16619e-14	2.28435e-14	2.06447e-14	3.23355	3.12366
7.08	80.9694	67.6466	67.2038	70.5393	60.0273	57.4746	14.6804	92.4711	92.8782	94.938	95.1561	11.6944	94.2597	94.648	94.7035	84.2322	54.3417	53.3678	84.0373	53.9847	47.4229	53.7489	51.0516	33.826	77.6201	78.1976	2.18399e-38	1.36937e-38	98.1121	1.06034e-17	98.0214	1.07948e-17	1.28084e-17	1.21734e-17	78.5238	78.5238	1.23232e-17	77.9009	77.9009	77.6948	77.6948	77.0849	77.0849	2.01866e-14	2.231e-14	2.35259e-14	2.12633e-14	3.2392	3.12917
7.09	81.1763	67.6674	67.2247	70.5592	60.0474	57.4945	14.6956	92.4832	92.8902	94.907	95.1259	11.7074	94.2337	94.6231	94.6788	84.1792	54.3454	53.3717	83.9839	53.9808	47.4284	53.7446	51.0478	33.8338	77.6221	78.1992	2.42302e-38	1.52028e-38	98.0996	1.09936e-17	98.0086	1.11908e-17	1.32772e-17	1.26194e-17	78.4641	78.4641	1.27746e-17	77.8404	77.8404	77.634	77.634	77.0233	77.0233	2.07936e-14	2.29788e-14	2.42302e-14	2.19018e-14	3.24487	3.13471
7.1	81.3831	67.6882	67.2455	70.579	60.0676	57.5144	14.7108	92.4954	92.9023	94.8759	95.0956	11.7205	94.2077	94.5981	94.654	84.1263	54.3492	53.3757	83.9306	53.977	47.4338	53.7404	51.0441	33.8416	77.6242	78.2008	2.68861e-38	1.68807e-38	98.0872	1.13989e-17	97.9958	1.1602e-17	1.3764e-17	1.30828e-17	78.4044	78.4044	1.32435e-17	77.7799	77.7799	77.5733	77.5733	76.9617	76.9617	2.142e-14	2.36691e-14	2.4957e-14	2.25607e-14	3.25057	3.14026
7.11	81.59	67.7091	67.2664	70.5989	60.0878	57.5344	14.726	92.5075	92.9143	94.8449	95.0653	11.7336	94.1817	94.5732	94.6292	84.0734	54.353	53.3797	83.8773	53.9732	47.4394	53.7361	51.0404	33.8495	77.6263	78.2025	2.98377e-38	1.87468e-38	98.0747	1.18199e-17	97.9831	1.20292e-17	1.42697e-17	1.3564e-17	78.3449	78.3449	1.37305e-17	77.7195	77.7195	77.5127	77.5127	76.9003	76.9003	2.20666e-14	2.43815e-14	2.57071e-14	2.32409e-14	3.2563	3.14585
7.12	81.7968	67.7299	67.2873	70.6188	60.1079	57.5544	14.7413	92.5195	92.9262	94.8138	95.0351	11.7466	94.1557	94.5482	94.6044	84.0206	54.3569	53.3837	83.8241	53.9695	47.445	53.7319	51.0368	33.8575	77.6284	78.2042	3.31183e-38	2.08222e-38	98.0623	1.22573e-17	97.9703	1.2473e-17	1.4795e-17	1.40639e-17	78.2853	78.2853	1.42364e-17	77.6592	77.6592	77.4521	77.4521	76.8389	76.8389	2.27341e-14	2.51169e-14	2.64813e-14	2.3943e-14	3.26205	3.15145
7.13	82.0037	67.7508	67.3081	70.6387	60.1281	57.5743	14.7566	92.5315	92.9381	94.7828	95.0048	11.7598	94.1297	94.5233	94.5797	83.9678	54.3608	53.3879	83.7709	53.9658	47.4506	53.7278	51.0332	33.8655	77.6305	78.2059	3.67651e-38	2.31309e-38	98.0499	1.27118e-17	97.9576	1.2934e-17	1.53406e-17	1.45833e-17	78.2259	78.2259	1.47619e-17	77.5989	77.5989	77.3916	77.3916	76.7775	76.7775	2.34232e-14	2.5876e-14	2.72805e-14	2.46678e-14	3.26782	3.15708
7.14	82.2105	67.7716	67.329	70.6586	60.1484	57.5943	14.7719	92.5435	92.95	94.7517	94.9745	11.7729	94.1037	94.4984	94.5549	83.9151	54.3648	53.392	83.7177	53.9621	47.4564	53.7237	51.0296	33.8736	77.6326	78.2076	4.08196e-38	2.56995e-38	98.0375	1.31841e-17	97.9449	1.34129e-17	1.59074e-17	1.51228e-17	78.1665	78.1665	1.53079e-17	77.5387	77.5387	77.3311	77.3311	76.7163	76.7163	2.41346e-14	2.66596e-14	2.81054e-14	2.5416e-14	3.27362	3.16274
7.15	82.4174	67.7925	67.35	70.6785	60.1686	57.6143	14.7873	92.5554	92.9618	94.7207	94.9442	11.7861	94.0778	94.4735	94.5302	83.8624	54.3688	53.3963	83.6646	53.9585	47.4621	53.7196	51.0261	33.8817	77.6348	78.2094	4.53281e-38	2.85576e-38	98.0252	1.36748e-17	97.9323	1.39106e-17	1.64963e-17	1.56834e-17	78.1072	78.1072	1.58751e-17	77.4785	77.4785	77.2707	77.2707	76.6551	76.6551	2.48691e-14	2.74685e-14	2.8957e-14	2.61884e-14	3.27945	3.16842
7.16	82.6243	67.8134	67.3709	70.6984	60.1888	57.6344	14.8027	92.5673	92.9736	94.6896	94.9139	11.7994	94.0518	94.4485	94.5054	83.8097	54.373	53.4006	83.6116	53.9549	47.468	53.7156	51.0226	33.8899	77.637	78.2112	5.0342e-38	3.17384e-38	98.0129	1.41847e-17	97.9196	1.44277e-17	1.71082e-17	1.62658e-17	78.0479	78.0479	1.64644e-17	77.4185	77.4185	77.2104	77.2104	76.594	76.594	2.56274e-14	2.83037e-14	2.98362e-14	2.6986e-14	3.2853	3.17413
7.17	82.8311	67.8343	67.3918	70.7183	60.2091	57.6544	14.8181	92.5792	92.9854	94.6585	94.8836	11.8126	94.0258	94.4236	94.4807	83.7571	54.3771	53.4049	83.5585	53.9514	47.4739	53.7116	51.0192	33.8981	77.6393	78.2131	5.59189e-38	3.52788e-38	98.0006	1.47147e-17	97.907	1.4965e-17	1.77439e-17	1.6871e-17	77.9888	77.9888	1.70768e-17	77.3585	77.3585	77.1502	77.1502	76.533	76.533	2.64105e-14	2.91661e-14	3.07439e-14	2.78094e-14	3.29118	3.17986
7.18	83.038	67.8552	67.4128	70.7382	60.2294	57.6745	14.8336	92.591	92.9971	94.6274	94.8533	11.8259	93.9999	94.3987	94.4559	83.7045	54.3814	53.4093	83.5056	53.9479	47.4798	53.7077	51.0158	33.9064	77.6416	78.2149	6.2123e-38	3.92199e-38	97.9883	1.52654e-17	97.8944	1.55234e-17	1.84046e-17	1.75e-17	77.9296	77.9296	1.77132e-17	77.2986	77.2986	77.09	77.09	76.472	76.472	2.7219e-14	3.00564e-14	3.16811e-14	2.86598e-14	3.29708	3.18562
7.19	83.2448	67.8761	67.4337	70.7582	60.2497	57.6946	14.8491	92.6028	93.0088	94.5964	94.823	11.8392	93.9739	94.3738	94.4312	83.652	54.3856	53.4138	83.4526	53.9444	47.4858	53.7038	51.0125	33.9148	77.6439	78.2168	6.90256e-38	4.36079e-38	97.976	1.58379e-17	97.8818	1.61037e-17	1.90911e-17	1.81536e-17	77.8706	77.8706	1.83746e-17	77.2387	77.2387	77.03	77.03	76.4111	76.4111	2.8054e-14	3.09758e-14	3.26488e-14	2.95378e-14	3.30301	3.1914
7.2	83.4517	67.897	67.4547	70.7781	60.27	57.7147	14.8646	92.6146	93.0204	94.5653	94.7926	11.8526	93.948	94.3489	94.4065	83.5995	54.39	53.4184	83.3997	53.941	47.4919	53.6999	51.0092	33.9232	77.6462	78.2188	7.67066e-38	4.84941e-38	97.9638	1.6433e-17	97.8693	1.67069e-17	1.98045e-17	1.88329e-17	77.8116	77.8116	1.90619e-17	77.1789	77.1789	76.9699	76.9699	76.3503	76.3503	2.89164e-14	3.19252e-14	3.3648e-14	3.04446e-14	3.30897	3.19721
7.21	83.6585	67.918	67.4757	70.7981	60.2903	57.7348	14.8802	92.6263	93.032	94.5342	94.7623	11.866	93.922	94.324	94.3817	83.5471	54.3944	53.423	83.3469	53.9377	47.498	53.6961	51.0059	33.9317	77.6486	78.2207	8.5255e-38	5.39359e-38	97.9516	1.70516e-17	97.8567	1.73338e-17	2.0546e-17	1.95389e-17	77.7527	77.7527	1.97763e-17	77.1192	77.1192	76.91	76.91	76.2896	76.2896	2.9807e-14	3.29057e-14	3.46799e-14	3.13811e-14	3.31496	3.20305
7.22	83.8654	67.9389	67.4967	70.8181	60.3106	57.7549	14.8958	92.638	93.0436	94.5031	94.732	11.8794	93.8961	94.2991	94.357	83.4947	54.3989	53.4276	83.2941	53.9343	47.5042	53.6924	51.0027	33.9402	77.6511	78.2227	9.47702e-38	5.99973e-38	97.9394	1.76947e-17	97.8443	1.79854e-17	2.13168e-17	2.02728e-17	77.6939	77.6939	2.05188e-17	77.0596	77.0596	76.8501	76.8501	76.2289	76.2289	3.07268e-14	3.39182e-14	3.57455e-14	3.23483e-14	3.32097	3.20891
7.23	84.0722	67.9599	67.5177	70.838	60.331	57.7751	14.9115	92.6496	93.0551	94.472	94.7017	11.8928	93.8702	94.2742	94.3323	83.4423	54.4034	53.4323	83.2413	53.9311	47.5105	53.6887	50.9996	33.9488	77.6535	78.2248	1.05363e-37	6.67498e-38	97.9273	1.83632e-17	97.8318	1.86629e-17	2.21179e-17	2.10356e-17	77.6351	77.6351	2.12907e-17	77	77	76.7903	76.7903	76.1683	76.1683	3.1677e-14	3.4964e-14	3.68461e-14	3.33473e-14	3.32701	3.2148
7.24	84.2791	67.9809	67.5387	70.858	60.3513	57.7953	14.9271	92.6612	93.0666	94.4409	94.6714	11.9063	93.8442	94.2493	94.3076	83.39	54.408	53.4371	83.1886	53.9278	47.5168	53.685	50.9964	33.9575	77.656	78.2269	1.17157e-37	7.42734e-38	97.9151	1.90583e-17	97.8194	1.93671e-17	2.29507e-17	2.18287e-17	77.5764	77.5764	2.2093e-17	76.9405	76.9405	76.7306	76.7306	76.1078	76.1078	3.26584e-14	3.60442e-14	3.79828e-14	3.43791e-14	3.33308	3.22072
7.25	84.4859	68.0019	67.5598	70.8781	60.3717	57.8155	14.9428	92.6728	93.0781	94.4098	94.6411	11.9199	93.8183	94.2244	94.2829	83.3378	54.4127	53.442	83.136	53.9246	47.5232	53.6814	50.9934	33.9662	77.6586	78.229	1.30291e-37	8.26573e-38	97.903	1.97811e-17	97.807	2.00993e-17	2.38164e-17	2.26532e-17	77.5178	77.5178	2.29272e-17	76.8811	76.8811	76.6709	76.6709	76.0474	76.0474	3.36723e-14	3.716e-14	3.91569e-14	3.54451e-14	3.33917	3.22667
7.26	84.6928	68.0229	67.5809	70.8981	60.3921	57.8357	14.9586	92.6843	93.0895	94.3787	94.6108	11.9334	93.7924	94.1996	94.2582	83.2855	54.4174	53.4469	83.0834	53.9215	47.5297	53.6778	50.9903	33.975	77.6611	78.2312	1.44918e-37	9.20011e-38	97.891	2.05327e-17	97.7946	2.08605e-17	2.47165e-17	2.35104e-17	77.4592	77.4592	2.37945e-17	76.8217	76.8217	76.6114	76.6114	75.987	75.987	3.47197e-14	3.83126e-14	4.03696e-14	3.65462e-14	3.34529	3.23264
7.27	84.8996	68.0439	67.6019	70.9181	60.4126	57.8559	14.9744	92.6958	93.1009	94.3477	94.5805	11.947	93.7665	94.1747	94.2335	83.2334	54.4222	53.4519	83.0308	53.9184	47.5362	53.6743	50.9874	33.9839	77.6638	78.2334	1.61211e-37	1.02417e-37	97.8789	2.13143e-17	97.7822	2.16521e-17	2.56523e-17	2.44016e-17	77.4007	77.4007	2.46962e-17	76.7625	76.7625	76.5519	76.5519	75.9267	75.9267	3.58018e-14	3.95032e-14	4.16224e-14	3.76838e-14	3.35145	3.23864
7.28	85.1065	68.065	67.623	70.9382	60.433	57.8762	14.9902	92.7072	93.1123	94.3166	94.5502	11.9606	93.7406	94.1498	94.2088	83.1812	54.4271	53.457	82.9783	53.9154	47.5428	53.6708	50.9845	33.9928	77.6664	78.2356	1.79363e-37	1.14028e-37	97.8669	2.21271e-17	97.7699	2.24752e-17	2.66253e-17	2.53284e-17	77.3423	77.3423	2.56339e-17	76.7032	76.7032	76.4924	76.4924	75.8665	75.8665	3.69198e-14	4.07333e-14	4.29167e-14	3.88591e-14	3.35763	3.24467
7.29	85.3134	68.086	67.6442	70.9582	60.4535	57.8965	15.0061	92.7187	93.1236	94.2855	94.5199	11.9743	93.7147	94.125	94.1841	83.1292	54.432	53.4621	82.9258	53.9124	47.5495	53.6674	50.9816	34.0018	77.6691	78.2379	1.99587e-37	1.26974e-37	97.8549	2.29725e-17	97.7576	2.33312e-17	2.76371e-17	2.62922e-17	77.284	77.284	2.66089e-17	76.6441	76.6441	76.4331	76.4331	75.8064	75.8064	3.8075e-14	4.20042e-14	4.42537e-14	4.00734e-14	3.36384	3.25073
7.3	85.5202	68.1071	67.6653	70.9783	60.4739	57.9168	15.0219	92.7301	93.1348	94.2544	94.4896	11.988	93.6888	94.1001	94.1595	83.0771	54.437	53.4673	82.8734	53.9094	47.5562	53.664	50.9788	34.0108	77.6719	78.2402	2.22125e-37	1.41412e-37	97.843	2.38517e-17	97.7454	2.42214e-17	2.86893e-17	2.72944e-17	77.2257	77.2257	2.76229e-17	76.5851	76.5851	76.3738	76.3738	75.7463	75.7463	3.92687e-14	4.33172e-14	4.56352e-14	4.13282e-14	3.37008	3.25682
7.31	85.7271	68.1282	67.6864	70.9984	60.4944	57.9371	15.0379	92.7414	93.1461	94.2234	94.4593	12.0017	93.663	94.0753	94.1348	83.0251	54.4421	53.4725	82.821	53.9065	47.563	53.6606	50.976	34.0199	77.6747	78.2426	2.47244e-37	1.57514e-37	97.8311	2.47663e-17	97.7332	2.51472e-17	2.97835e-17	2.83368e-17	77.1675	77.1675	2.86774e-17	76.5261	76.5261	76.3146	76.3146	75.6863	75.6863	4.05022e-14	4.4674e-14	4.70625e-14	4.26247e-14	3.37635	3.26293
7.32	85.9339	68.1493	67.7076	71.0185	60.515	57.9575	15.0539	92.7527	93.1573	94.1923	94.4291	12.0155	93.6371	94.0505	94.1101	82.9732	54.4472	53.4778	82.7686	53.9036	47.5699	53.6574	50.9733	34.0291	77.6775	78.245	2.75244e-37	1.75476e-37	97.8192	2.57177e-17	97.721	2.61102e-17	3.09216e-17	2.94209e-17	77.1094	77.1094	2.97742e-17	76.4672	76.4672	76.2555	76.2555	75.6264	75.6264	4.17769e-14	4.6076e-14	4.85374e-14	4.39645e-14	3.38265	3.26908
7.33	86.1408	68.1704	67.7288	71.0386	60.5355	57.9779	15.0699	92.764	93.1685	94.1612	94.3988	12.0293	93.6113	94.0256	94.0855	82.9213	54.4524	53.4832	82.7164	53.9008	47.5768	53.6541	50.9706	34.0383	77.6804	78.2475	3.0646e-37	1.95514e-37	97.8074	2.67075e-17	97.7089	2.71119e-17	3.21053e-17	3.05486e-17	77.0513	77.0513	3.0915e-17	76.4083	76.4083	76.1964	76.1964	75.5666	75.5666	4.30943e-14	4.75248e-14	5.00614e-14	4.53491e-14	3.38898	3.27526
7.34	86.3476	68.1916	67.75	71.0588	60.5561	57.9983	15.0859	92.7753	93.1796	94.1302	94.3685	12.0432	93.5854	94.0008	94.0608	82.8695	54.4577	53.4887	82.6641	53.8981	47.5838	53.651	50.968	34.0477	77.6833	78.25	3.41265e-37	2.17873e-37	97.7955	2.77372e-17	97.6968	2.81539e-17	3.33365e-17	3.17216e-17	76.9934	76.9934	3.21017e-17	76.3496	76.3496	76.1374	76.1374	75.5069	75.5069	4.44559e-14	4.90221e-14	5.16364e-14	4.67801e-14	3.39534	3.28146
7.35	86.5545	68.2127	67.7712	71.0789	60.5767	58.0187	15.102	92.7865	93.1907	94.0991	94.3383	12.0571	93.5596	93.976	94.0362	82.8177	54.463	53.4942	82.6119	53.8954	47.5909	53.6478	50.9654	34.057	77.6863	78.2526	3.8008e-37	2.42825e-37	97.7838	2.88085e-17	97.6847	2.92379e-17	3.46173e-17	3.29419e-17	76.9355	76.9355	3.33361e-17	76.2909	76.2909	76.0785	76.0785	75.4472	75.4472	4.58632e-14	5.05695e-14	5.3264e-14	4.82592e-14	3.40173	3.2877
7.36	86.7613	68.2339	67.7924	71.0991	60.5973	58.0391	15.1181	92.7977	93.2018	94.0681	94.308	12.071	93.5337	93.9512	94.0116	82.7659	54.4684	53.4998	82.5598	53.8927	47.598	53.6448	50.9629	34.0665	77.6893	78.2552	4.2337e-37	2.70674e-37	97.772	2.99232e-17	97.6727	3.03657e-17	3.59496e-17	3.42114e-17	76.8776	76.8776	3.46204e-17	76.2323	76.2323	76.0197	76.0197	75.3876	75.3876	4.73178e-14	5.21688e-14	5.49462e-14	4.97879e-14	3.40815	3.29396
7.37	86.9682	68.2551	67.8137	71.1192	60.6179	58.0596	15.1343	92.8088	93.2128	94.0371	94.2778	12.0849	93.5079	93.9264	93.9869	82.7142	54.4739	53.5055	82.5077	53.8902	47.6052	53.6417	50.9604	34.076	77.6924	78.2578	4.7166e-37	3.01761e-37	97.7603	3.10831e-17	97.6607	3.15391e-17	3.73358e-17	3.55322e-17	76.8199	76.8199	3.59565e-17	76.1737	76.1737	75.9609	75.9609	75.3281	75.3281	4.88215e-14	5.38219e-14	5.66848e-14	5.1368e-14	3.4146	3.30026
7.38	87.175	68.2763	67.835	71.1394	60.6385	58.0801	15.1505	92.8199	93.2238	94.006	94.2476	12.0989	93.4821	93.9016	93.9623	82.6625	54.4795	53.5113	82.4556	53.8876	47.6125	53.6388	50.958	34.0856	77.6955	78.2605	5.25534e-37	3.36467e-37	97.7486	3.22902e-17	97.6487	3.276e-17	3.87779e-17	3.69064e-17	76.7622	76.7622	3.73467e-17	76.1153	76.1153	75.9023	75.9023	75.2687	75.2687	5.03759e-14	5.55306e-14	5.84819e-14	5.30015e-14	3.42109	3.30659
7.39	87.3819	68.2975	67.8562	71.1596	60.6592	58.1006	15.1668	92.831	93.2348	93.975	94.2174	12.113	93.4563	93.8768	93.9377	82.6109	54.4851	53.5171	82.4036	53.8851	47.6199	53.6359	50.9557	34.0953	77.6987	78.2633	5.85647e-37	3.7522e-37	97.737	3.35463e-17	97.6368	3.40305e-17	4.02785e-17	3.83364e-17	76.7046	76.7046	3.87932e-17	76.0569	76.0569	75.8437	75.8437	75.2093	75.2093	5.19828e-14	5.7297e-14	6.03395e-14	5.46901e-14	3.42761	3.31295
7.4	87.5888	68.3188	67.8776	71.1799	60.6799	58.1212	15.183	92.8421	93.2458	93.944	94.1872	12.1271	93.4305	93.8521	93.9131	82.5594	54.4908	53.523	82.3517	53.8827	47.6273	53.633	50.9534	34.105	77.7019	78.2661	6.52731e-37	4.18497e-37	97.7254	3.48537e-17	97.6249	3.53526e-17	4.18399e-17	3.98244e-17	76.647	76.647	4.02984e-17	75.9986	75.9986	75.7852	75.7852	75.1501	75.1501	5.36442e-14	5.9123e-14	6.22598e-14	5.64359e-14	3.43416	3.31934
7.41	87.7956	68.34	67.8989	71.2001	60.7006	58.1418	15.1994	92.8531	93.2567	93.913	94.157	12.1412	93.4047	93.8273	93.8885	82.5078	54.4966	53.529	82.2998	53.8803	47.6349	53.6302	50.9512	34.1148	77.7052	78.269	7.27604e-37	4.66834e-37	97.7139	3.62144e-17	97.613	3.67284e-17	4.34647e-17	4.13729e-17	76.5896	76.5896	4.18648e-17	75.9404	75.9404	75.7267	75.7267	75.0909	75.0909	5.5362e-14	6.10109e-14	6.4245e-14	5.82408e-14	3.44074	3.32576
7.42	88.0025	68.3613	67.9202	71.2204	60.7214	58.1624	15.2158	92.8641	93.2675	93.882	94.1268	12.1553	93.379	93.8025	93.8639	82.4564	54.5025	53.535	82.2479	53.878	47.6425	53.6275	50.949	34.1247	77.7085	78.2719	8.11182e-37	5.2083e-37	97.7023	3.76308e-17	97.6012	3.81604e-17	4.51557e-17	4.29845e-17	76.5322	76.5322	4.3495e-17	75.8822	75.8822	75.6684	75.6684	75.0318	75.0318	5.71381e-14	6.29627e-14	6.62974e-14	6.0107e-14	3.44735	3.33222
7.43	88.2093	68.3826	67.9416	71.2407	60.7422	58.183	15.2322	92.875	93.2784	93.851	94.0966	12.1695	93.3532	93.7778	93.8394	82.4049	54.5084	53.5411	82.1961	53.8757	47.6501	53.6248	50.9469	34.1346	77.7119	78.2748	9.04492e-37	5.81155e-37	97.6909	3.91051e-17	97.5895	3.96509e-17	4.69155e-17	4.46618e-17	76.4749	76.4749	4.51916e-17	75.8241	75.8241	75.6101	75.6101	74.9728	74.9728	5.89747e-14	6.49807e-14	6.84194e-14	6.20366e-14	3.454	3.33871
7.44	88.4162	68.404	67.963	71.261	60.7629	58.2037	15.2486	92.886	93.2892	93.8201	94.0665	12.1838	93.3274	93.7531	93.8148	82.3536	54.5144	53.5473	82.1443	53.8735	47.6579	53.6222	50.9448	34.1447	77.7154	78.2779	1.00868e-36	6.48562e-37	97.6794	4.064e-17	97.5778	4.12022e-17	4.87471e-17	4.64077e-17	76.4177	76.4177	4.69576e-17	75.7662	75.7662	75.5519	75.5519	74.9138	74.9138	6.08739e-14	6.70674e-14	7.06134e-14	6.4032e-14	3.46068	3.34523
7.45	88.623	68.4253	67.9844	71.2813	60.7838	58.2244	15.2651	92.8968	93.3	93.7891	94.0363	12.1981	93.3017	93.7283	93.7902	82.3023	54.5205	53.5536	82.0926	53.8714	47.6657	53.6196	50.9428	34.1547	77.7189	78.281	1.12503e-36	7.23891e-37	97.668	4.22378e-17	97.5661	4.28172e-17	5.06536e-17	4.8225e-17	76.3605	76.3605	4.87957e-17	75.7082	75.7082	75.4938	75.4938	74.8549	74.8549	6.2838e-14	6.92252e-14	7.28821e-14	6.60954e-14	3.46739	3.35178
7.46	88.8299	68.4467	68.0059	71.3016	60.8046	58.2451	15.2817	92.9077	93.3107	93.7582	94.0062	12.2124	93.276	93.7036	93.7657	82.251	54.5267	53.56	82.041	53.8693	47.6736	53.6171	50.9409	34.1649	77.7224	78.2841	1.25499e-36	8.08087e-37	97.6567	4.39014e-17	97.5545	4.44983e-17	5.26382e-17	5.01168e-17	76.3034	76.3034	5.07092e-17	75.6504	75.6504	75.4357	75.4357	74.7962	74.7962	6.48692e-14	7.14565e-14	7.52281e-14	6.82293e-14	3.47414	3.35837
7.47	89.0367	68.4681	68.0273	71.3219	60.8255	58.2659	15.2983	92.9185	93.3214	93.7272	93.9761	12.2268	93.2502	93.6789	93.7411	82.1997	54.5329	53.5664	81.9893	53.8672	47.6816	53.6147	50.939	34.1752	77.7261	78.2873	1.40015e-36	9.02207e-37	97.6454	4.56336e-17	97.5429	4.62486e-17	5.4704e-17	5.20862e-17	76.2464	76.2464	5.27013e-17	75.5926	75.5926	75.3778	75.3778	74.7375	74.7375	6.697e-14	7.37641e-14	7.76541e-14	7.04362e-14	3.48092	3.36499
7.48	89.2436	68.4895	68.0488	71.3423	60.8464	58.2867	15.3149	92.9293	93.3321	93.6963	93.946	12.2412	93.2245	93.6542	93.7166	82.1486	54.5392	53.5729	81.9378	53.8653	47.6896	53.6123	50.9372	34.1855	77.7297	78.2906	1.56234e-36	1.00743e-36	97.6341	4.74372e-17	97.5313	4.80708e-17	5.68548e-17	5.41366e-17	76.1895	76.1895	5.47751e-17	75.535	75.535	75.3199	75.3199	74.6788	74.6788	6.91429e-14	7.61507e-14	8.0163e-14	7.27188e-14	3.48774	3.37164
7.49	89.4504	68.5109	68.0703	71.3627	60.8673	58.3075	15.3316	92.9401	93.3428	93.6654	93.9159	12.2556	93.1988	93.6295	93.6921	82.0974	54.5456	53.5795	81.8863	53.8634	47.6978	53.61	50.9354	34.1959	77.7335	78.2939	1.74355e-36	1.1251e-36	97.6229	4.93154e-17	97.5198	4.99681e-17	5.9094e-17	5.62714e-17	76.1327	76.1327	5.69344e-17	75.4773	75.4773	75.2621	75.2621	74.6203	74.6203	7.13905e-14	7.86191e-14	8.27579e-14	7.50797e-14	3.49459	3.37833
7.5	89.6573	68.5323	68.0918	71.3831	60.8883	58.3283	15.3483	92.9508	93.3534	93.6345	93.8859	12.2701	93.1731	93.6048	93.6676	82.0464	54.5521	53.5862	81.8348	53.8615	47.706	53.6077	50.9337	34.2064	77.7373	78.2972	1.94607e-36	1.25668e-36	97.6117	5.12713e-17	97.5084	5.19438e-17	6.14254e-17	5.84943e-17	76.0759	76.0759	5.91826e-17	75.4198	75.4198	75.2044	75.2044	74.5619	74.5619	7.37155e-14	8.11723e-14	8.54417e-14	7.75218e-14	3.50148	3.38505
7.51	89.8641	68.5538	68.1134	71.4035	60.9093	58.3492	15.3651	92.9615	93.364	93.6037	93.8558	12.2846	93.1474	93.5801	93.6431	81.9953	54.5587	53.593	81.7834	53.8597	47.7143	53.6055	50.9321	34.2169	77.7411	78.3007	2.17242e-36	1.40386e-36	97.6005	5.33083e-17	97.497	5.40011e-17	6.38529e-17	6.0809e-17	76.0192	76.0192	6.15237e-17	75.3624	75.3624	75.1467	75.1467	74.5035	74.5035	7.61206e-14	8.38132e-14	8.82177e-14	8.00481e-14	3.5084	3.39181
7.52	90.071	68.5753	68.1349	71.424	60.9303	58.3701	15.3819	92.9722	93.3745	93.5728	93.8258	12.2992	93.1218	93.5555	93.6186	81.9443	54.5653	53.5998	81.732	53.858	47.7227	53.6034	50.9305	34.2276	77.745	78.3042	2.42544e-36	1.56849e-36	97.5894	5.54299e-17	97.4856	5.61436e-17	6.63808e-17	6.32194e-17	75.9626	75.9626	6.39616e-17	75.305	75.305	75.0892	75.0892	74.4452	74.4452	7.86088e-14	8.65451e-14	9.10892e-14	8.26614e-14	3.51536	3.39861
7.53	90.2779	68.5968	68.1565	71.4444	60.9513	58.3911	15.3987	92.9829	93.3851	93.5419	93.7958	12.3139	93.0961	93.5308	93.5941	81.8934	54.572	53.6067	81.6807	53.8563	47.7311	53.6013	50.929	34.2383	77.749	78.3077	2.70832e-36	1.75269e-36	97.5784	5.76397e-17	97.4743	5.83749e-17	6.90133e-17	6.57296e-17	75.9061	75.9061	6.65004e-17	75.2477	75.2477	75.0317	75.0317	74.387	74.387	8.1183e-14	8.93713e-14	9.40596e-14	8.53651e-14	3.52236	3.40543
7.54	90.4847	68.6184	68.1781	71.4649	60.9724	58.412	15.4156	92.9935	93.3956	93.5111	93.7658	12.3285	93.0705	93.5062	93.5696	81.8425	54.5788	53.6137	81.6294	53.8547	47.7397	53.5993	50.9276	34.2491	77.7531	78.3114	3.02461e-36	1.9588e-36	97.5674	5.99416e-17	97.463	6.06989e-17	7.17549e-17	6.83441e-17	75.8496	75.8496	6.91446e-17	75.1905	75.1905	74.9743	74.9743	74.3289	74.3289	8.38465e-14	9.22951e-14	9.71326e-14	8.81624e-14	3.52939	3.4123
7.55	90.6916	68.6399	68.1998	71.4854	60.9935	58.433	15.4326	93.0041	93.4061	93.4803	93.7358	12.3432	93.0448	93.4815	93.5452	81.7917	54.5857	53.6208	81.5782	53.8532	47.7483	53.5973	50.9262	34.2599	77.7572	78.3151	3.37833e-36	2.18946e-36	97.5564	6.23395e-17	97.4518	6.31195e-17	7.46102e-17	7.10671e-17	75.7932	75.7932	7.18985e-17	75.1334	75.1334	74.917	74.917	74.2708	74.2708	8.66023e-14	9.53202e-14	1.00312e-13	9.10566e-14	3.53645	3.4192
7.56	90.8984	68.6615	68.2214	71.506	61.0146	58.4541	15.4496	93.0146	93.4165	93.4495	93.7058	12.358	93.0192	93.4569	93.5207	81.7409	54.5927	53.628	81.5271	53.8517	47.757	53.5955	50.9249	34.2709	77.7614	78.3188	3.77395e-36	2.44763e-36	97.5455	6.48375e-17	97.4406	6.56409e-17	7.75843e-17	7.39035e-17	75.7369	75.7369	7.47671e-17	75.0764	75.0764	74.8597	74.8597	74.2129	74.2129	8.9454e-14	9.845e-14	1.03601e-13	9.40513e-14	3.54356	3.42614
7.57	91.1053	68.6831	68.2431	71.5265	61.0358	58.4752	15.4666	93.0252	93.4269	93.4187	93.6759	12.3728	92.9936	93.4323	93.4963	81.6902	54.5998	53.6353	81.476	53.8503	47.7658	53.5936	50.9237	34.2819	77.7656	78.3226	4.2165e-36	2.73664e-36	97.5347	6.74401e-17	97.4295	6.82676e-17	8.06821e-17	7.68581e-17	75.6807	75.6807	7.77552e-17	75.0194	75.0194	74.8026	74.8026	74.155	74.155	9.24049e-14	1.01689e-13	1.07004e-13	9.71502e-14	3.5507	3.43311
7.58	91.3121	68.7047	68.2649	71.5471	61.057	58.4963	15.4837	93.0357	93.4373	93.388	93.646	12.3876	92.968	93.4077	93.4718	81.6395	54.6069	53.6426	81.4249	53.849	47.7747	53.5919	50.9225	34.2931	77.7699	78.3265	4.71161e-36	3.0602e-36	97.5238	7.01517e-17	97.4184	7.10039e-17	8.39091e-17	7.99361e-17	75.6246	75.6246	8.08679e-17	74.9625	74.9625	74.7455	74.7455	74.0972	74.0972	9.54587e-14	1.0504e-13	1.10526e-13	1.00357e-13	3.55788	3.44012
7.59	91.519	68.7264	68.2866	71.5677	61.0782	58.5174	15.5009	93.0461	93.4476	93.3572	93.6161	12.4025	92.9424	93.3831	93.4474	81.5888	54.6142	53.65	81.3739	53.8477	47.7837	53.5902	50.9214	34.3043	77.7743	78.3305	5.26561e-36	3.42251e-36	97.5131	7.29771e-17	97.4074	7.38548e-17	8.72709e-17	8.31427e-17	75.5685	75.5685	8.41108e-17	74.9057	74.9057	74.6885	74.6885	74.0395	74.0395	9.86191e-14	1.08508e-13	1.1417e-13	1.03676e-13	3.5651	3.44717
7.6	91.7258	68.7481	68.3084	71.5883	61.0995	58.5386	15.5181	93.0566	93.458	93.3265	93.5862	12.4175	92.9168	93.3585	93.423	81.5383	54.6215	53.6576	81.3229	53.8465	47.7928	53.5886	50.9204	34.3156	77.7788	78.3345	5.88557e-36	3.82825e-36	97.5024	7.59212e-17	97.3964	7.68251e-17	9.07732e-17	8.64836e-17	75.5125	75.5125	8.74893e-17	74.849	74.849	74.6316	74.6316	73.9819	73.9819	1.0189e-13	1.12097e-13	1.17941e-13	1.0711e-13	3.57236	3.45426
7.61	91.9327	68.7698	68.3301	71.6089	61.1207	58.5598	15.5353	93.067	93.4683	93.2958	93.5564	12.4325	92.8912	93.3339	93.3986	81.4877	54.6289	53.6652	81.272	53.8453	47.8019	53.5871	50.9194	34.3269	77.7833	78.3386	6.57946e-36	4.28271e-36	97.4917	7.89893e-17	97.3855	7.992e-17	9.44222e-17	8.99645e-17	75.4566	75.4566	9.10095e-17	74.7923	74.7923	74.5748	74.5748	73.9244	73.9244	1.05276e-13	1.15811e-13	1.21843e-13	1.10665e-13	3.57965	3.46138
7.62	92.1395	68.7915	68.352	71.6296	61.1421	58.5811	15.5526	93.0774	93.4785	93.2651	93.5265	12.4475	92.8656	93.3094	93.3742	81.4372	54.6364	53.6729	81.2212	53.8443	47.8112	53.5856	50.9185	34.3384	77.7879	78.3428	7.35618e-36	4.79179e-36	97.4811	8.21866e-17	97.3747	8.31451e-17	9.82243e-17	9.35917e-17	75.4008	75.4008	9.46775e-17	74.7358	74.7358	74.5181	74.5181	73.8669	73.8669	1.0878e-13	1.19655e-13	1.25882e-13	1.14344e-13	3.58699	3.46854
7.63	92.3464	68.8133	68.3738	71.6503	61.1634	58.6024	15.5699	93.0877	93.4888	93.2344	93.4967	12.4626	92.8401	93.2848	93.3498	81.3868	54.644	53.6806	81.1703	53.8433	47.8205	53.5842	50.9177	34.3499	77.7925	78.347	8.22576e-36	5.36215e-36	97.4705	8.5519e-17	97.3638	8.65059e-17	1.02186e-16	9.73713e-17	75.3451	75.3451	9.84996e-17	74.6793	74.6793	74.4614	74.4614	73.8096	73.8096	1.12407e-13	1.23634e-13	1.30063e-13	1.18153e-13	3.59436	3.47574
7.64	92.5533	68.835	68.3957	71.671	61.1848	58.6237	15.5873	93.0981	93.499	93.2038	93.467	12.4777	92.8146	93.2603	93.3254	81.3364	54.6517	53.6885	81.1196	53.8423	47.8299	53.5829	50.9169	34.3616	77.7973	78.3513	9.19943e-36	6.00124e-36	97.46	8.89922e-17	97.3531	9.00083e-17	1.06315e-16	1.0131e-16	75.2894	75.2894	1.02483e-16	74.6229	74.6229	74.4049	74.4049	73.7523	73.7523	1.16163e-13	1.27753e-13	1.3439e-13	1.22095e-13	3.60177	3.48298
7.65	92.7601	68.8568	68.4176	71.6917	61.2062	58.6451	15.6048	93.1084	93.5092	93.1732	93.4372	12.4929	92.789	93.2357	93.3011	81.2861	54.6594	53.6965	81.0689	53.8415	47.8394	53.5817	50.9163	34.3733	77.8021	78.3557	1.02898e-35	6.71746e-36	97.4496	9.26125e-17	97.3424	9.36586e-17	1.10617e-16	1.05415e-16	75.2338	75.2338	1.06634e-16	74.5666	74.5666	74.3484	74.3484	73.6951	73.6951	1.2005e-13	1.32016e-13	1.38868e-13	1.26176e-13	3.60923	3.49026
7.66	92.967	68.8787	68.4395	71.7124	61.2277	58.6665	15.6223	93.1186	93.5193	93.1426	93.4075	12.5081	92.7635	93.2112	93.2767	81.2358	54.6673	53.7046	81.0182	53.8407	47.849	53.5805	50.9157	34.3851	77.8069	78.3602	1.1511e-35	7.52021e-36	97.4392	9.63863e-17	97.3317	9.74633e-17	1.15101e-16	1.09694e-16	75.1783	75.1783	1.1096e-16	74.5104	74.5104	74.292	74.292	73.638	73.638	1.24075e-13	1.3643e-13	1.43505e-13	1.30401e-13	3.61672	3.49758
7.67	93.1738	68.9005	68.4614	71.7332	61.2492	58.6879	15.6398	93.1289	93.5294	93.112	93.3777	12.5234	92.738	93.1867	93.2524	81.1856	54.6752	53.7127	80.9676	53.84	47.8587	53.5794	50.9151	34.397	77.8119	78.3647	1.2879e-35	8.42008e-36	97.4288	1.0032e-16	97.3211	1.01429e-16	1.19774e-16	1.14153e-16	75.1229	75.1229	1.15469e-16	74.4542	74.4542	74.2356	74.2356	73.581	73.581	1.28242e-13	1.40999e-13	1.48304e-13	1.34776e-13	3.62426	3.50494
7.68	93.3807	68.9224	68.4834	71.754	61.2707	58.7094	15.6574	93.1391	93.5395	93.0814	93.3481	12.5388	92.7125	93.1622	93.2281	81.1354	54.6833	53.721	80.9171	53.8393	47.8685	53.5783	50.9147	34.409	77.8169	78.3693	1.44115e-35	9.42896e-36	97.4185	1.04422e-16	97.3106	1.05563e-16	1.24645e-16	1.18801e-16	75.0676	75.0676	1.2017e-16	74.3982	74.3982	74.1794	74.1794	73.5241	73.5241	1.32556e-13	1.45729e-13	1.53273e-13	1.39305e-13	3.63183	3.51235
7.69	93.5875	68.9443	68.5054	71.7748	61.2923	58.7309	15.6751	93.1493	93.5496	93.0509	93.3184	12.5541	92.6871	93.1377	93.2038	81.0852	54.6914	53.7293	80.8666	53.8388	47.8784	53.5774	50.9143	34.421	77.822	78.374	1.61286e-35	1.05602e-35	97.4083	1.08698e-16	97.3001	1.09872e-16	1.29723e-16	1.23647e-16	75.0123	75.0123	1.25069e-16	74.3422	74.3422	74.1233	74.1233	73.4672	73.4672	1.37024e-13	1.50627e-13	1.58418e-13	1.43994e-13	3.63945	3.51979
7.7	93.7944	68.9663	68.5275	71.7957	61.3139	58.7525	15.6928	93.1595	93.5597	93.0204	93.2888	12.5696	92.6616	93.1133	93.1794	81.0352	54.6997	53.7377	80.8161	53.8383	47.8884	53.5765	50.914	34.4332	77.8272	78.3788	1.80529e-35	1.18288e-35	97.3981	1.13156e-16	97.2897	1.14365e-16	1.35016e-16	1.28698e-16	74.9571	74.9571	1.30177e-16	74.2863	74.2863	74.0672	74.0672	73.4105	73.4105	1.4165e-13	1.55699e-13	1.63744e-13	1.4885e-13	3.64711	3.52727
7.71	94.0012	68.9882	68.5495	71.8166	61.3355	58.7741	15.7105	93.1696	93.5697	92.9899	93.2592	12.585	92.6361	93.0888	93.1552	80.9851	54.708	53.7463	80.7657	53.8379	47.8985	53.5757	50.9138	34.4454	77.8325	78.3836	2.02096e-35	1.32517e-35	97.388	1.17805e-16	97.2794	1.19049e-16	1.40534e-16	1.33965e-16	74.902	74.902	1.35502e-16	74.2305	74.2305	74.0112	74.0112	73.3538	73.3538	1.46441e-13	1.6095e-13	1.69259e-13	1.53879e-13	3.65481	3.53479
7.72	94.2081	69.0102	68.5716	71.8375	61.3572	58.7957	15.7283	93.1797	93.5797	92.9594	93.2296	12.6006	92.6107	93.0643	93.1309	80.9351	54.7164	53.7549	80.7154	53.8375	47.9086	53.575	50.9136	34.4578	77.8378	78.3886	2.26271e-35	1.48478e-35	97.3779	1.22653e-16	97.2691	1.23933e-16	1.46287e-16	1.39456e-16	74.847	74.847	1.41054e-16	74.1747	74.1747	73.9553	73.9553	73.2972	73.2972	1.51403e-13	1.66388e-13	1.7497e-13	1.59086e-13	3.66256	3.54236
7.73	94.4149	69.0322	68.5937	71.8584	61.3789	58.8174	15.7462	93.1898	93.5896	92.929	93.2	12.6162	92.5853	93.0399	93.1066	80.8852	54.7249	53.7636	80.6651	53.8373	47.9189	53.5743	50.9136	34.4702	77.8433	78.3936	2.53372e-35	1.66385e-35	97.3679	1.27708e-16	97.2588	1.29025e-16	1.52285e-16	1.45181e-16	74.7921	74.7921	1.46843e-16	74.1191	74.1191	73.8995	73.8995	73.2407	73.2407	1.56541e-13	1.72019e-13	1.80884e-13	1.64479e-13	3.67035	3.54997
7.74	94.6218	69.0543	68.6159	71.8793	61.4006	58.8391	15.7641	93.1999	93.5996	92.8986	93.1705	12.6318	92.5599	93.0155	93.0823	80.8353	54.7335	53.7724	80.6148	53.8371	47.9293	53.5738	50.9136	34.4828	77.8488	78.3986	2.83759e-35	1.86478e-35	97.3579	1.3298e-16	97.2486	1.34336e-16	1.58539e-16	1.51151e-16	74.7373	74.7373	1.52879e-16	74.0635	74.0635	73.8438	73.8438	73.1843	73.1843	1.61863e-13	1.77852e-13	1.87009e-13	1.70065e-13	3.67818	3.55762
7.75	94.8286	69.0764	68.6381	71.9003	61.4224	58.8609	15.7821	93.2099	93.6095	92.8682	93.141	12.6475	92.5345	92.991	93.0581	80.7855	54.7423	53.7814	80.5647	53.837	47.9397	53.5733	50.9137	34.4954	77.8544	78.4038	3.17835e-35	2.09026e-35	97.348	1.38479e-16	97.2385	1.39873e-16	1.6506e-16	1.57376e-16	74.6825	74.6825	1.59173e-16	74.0081	74.0081	73.7882	73.7882	73.128	73.128	1.67376e-13	1.83892e-13	1.93352e-13	1.7585e-13	3.68606	3.56532
7.76	95.0355	69.0985	68.6603	71.9213	61.4442	58.8827	15.8001	93.2199	93.6194	92.8378	93.1115	12.6632	92.5091	92.9666	93.0339	80.7357	54.7511	53.7904	80.5145	53.837	47.9503	53.5729	50.9138	34.5081	77.86	78.4091	3.56052e-35	2.34333e-35	97.3382	1.44215e-16	97.2285	1.45648e-16	1.71861e-16	1.63868e-16	74.6278	74.6278	1.65737e-16	73.9527	73.9527	73.7326	73.7326	73.0718	73.0718	1.73086e-13	1.90148e-13	1.99921e-13	1.81842e-13	3.69398	3.57305
7.77	95.2424	69.1206	68.6825	71.9423	61.4661	58.9046	15.8182	93.2299	93.6293	92.8075	93.0821	12.679	92.4837	92.9422	93.0096	80.686	54.76	53.7995	80.4644	53.837	47.961	53.5726	50.9141	34.5209	77.8658	78.4144	3.98919e-35	2.62741e-35	97.3284	1.50197e-16	97.2185	1.51672e-16	1.78953e-16	1.70639e-16	74.5732	74.5732	1.72582e-16	73.8974	73.8974	73.6771	73.6771	73.0156	73.0156	1.79001e-13	1.96629e-13	2.06725e-13	1.88049e-13	3.70194	3.58084
7.78	95.4492	69.1428	68.7048	71.9634	61.488	58.9265	15.8364	93.2399	93.6391	92.7772	93.0527	12.6949	92.4583	92.9179	92.9854	80.6363	54.769	53.8087	80.4144	53.8371	47.9717	53.5723	50.9144	34.5339	77.8716	78.4198	4.47009e-35	2.94634e-35	97.3187	1.56438e-16	97.2085	1.57954e-16	1.8635e-16	1.77701e-16	74.5187	74.5187	1.79722e-16	73.8421	73.8421	73.6218	73.6218	72.9596	72.9596	1.85129e-13	2.03341e-13	2.13773e-13	1.94479e-13	3.70995	3.58866
7.79	95.6561	69.165	68.7271	71.9845	61.51	58.9484	15.8546	93.2498	93.6489	92.7469	93.0233	12.7108	92.433	92.8935	92.9612	80.5867	54.7781	53.818	80.3644	53.8374	47.9826	53.5722	50.9149	34.5469	77.8775	78.4253	5.00966e-35	3.30444e-35	97.3091	1.62948e-16	97.1986	1.64507e-16	1.94065e-16	1.85067e-16	74.4643	74.4643	1.87169e-16	73.787	73.787	73.5665	73.5665	72.9036	72.9036	1.91478e-13	2.10295e-13	2.21074e-13	2.01141e-13	3.71801	3.59653
7.8	95.8629	69.1872	68.7494	72.0056	61.532	58.9704	15.8728	93.2597	93.6587	92.7166	92.994	12.7268	92.4076	92.8691	92.937	80.5371	54.7873	53.8275	80.3145	53.8377	47.9936	53.5721	50.9154	34.56	77.8835	78.4309	5.61513e-35	3.70657e-35	97.2995	1.6974e-16	97.1888	1.71343e-16	2.02112e-16	1.9275e-16	74.41	74.41	1.94937e-16	73.7319	73.7319	73.5113	73.5113	72.8477	72.8477	1.98055e-13	2.17499e-13	2.28636e-13	2.08042e-13	3.72611	3.60445
7.81	96.0698	69.2095	68.7718	72.0267	61.554	58.9924	15.8912	93.2696	93.6685	92.6864	92.9647	12.7428	92.3823	92.8448	92.9129	80.4876	54.7967	53.837	80.2646	53.838	48.0047	53.5721	50.916	34.5732	77.8896	78.4366	6.29464e-35	4.15822e-35	97.2899	1.76826e-16	97.1791	1.78474e-16	2.10506e-16	2.00766e-16	74.3557	74.3557	2.0304e-16	73.677	73.677	73.4561	73.4561	72.7919	72.7919	2.0487e-13	2.24962e-13	2.36471e-13	2.15192e-13	3.73425	3.61241
7.82	96.2766	69.2317	68.7942	72.0479	61.5761	59.0145	15.9095	93.2795	93.6782	92.6562	92.9354	12.7588	92.357	92.8205	92.8887	80.4382	54.8061	53.8466	80.2148	53.8385	48.0158	53.5722	50.9166	34.5865	77.8958	78.4423	7.05736e-35	4.66555e-35	97.2805	1.8422e-16	97.1694	1.85914e-16	2.19262e-16	2.09127e-16	74.3015	74.3015	2.11493e-16	73.6221	73.6221	73.4011	73.4011	72.7362	72.7362	2.11931e-13	2.32694e-13	2.44589e-13	2.22601e-13	3.74245	3.62042
7.83	96.4835	69.2541	68.8166	72.0691	61.5982	59.0366	15.928	93.2893	93.6879	92.626	92.9061	12.775	92.3317	92.7961	92.8645	80.3887	54.8156	53.8564	80.165	53.839	48.0271	53.5724	50.9174	34.5999	77.9021	78.4482	7.91358e-35	5.2355e-35	97.2711	1.91935e-16	97.1598	1.93676e-16	2.28397e-16	2.17851e-16	74.2474	74.2474	2.20312e-16	73.5673	73.5673	73.3462	73.3462	72.6806	72.6806	2.19248e-13	2.40706e-13	2.52999e-13	2.30277e-13	3.75069	3.62847
7.84	96.6903	69.2764	68.8391	72.0903	61.6203	59.0588	15.9465	93.2991	93.6976	92.5959	92.8769	12.7912	92.3064	92.7718	92.8404	80.3394	54.8252	53.8662	80.1153	53.8397	48.0385	53.5726	50.9183	34.6134	77.9085	78.4541	8.8749e-35	5.87589e-35	97.2617	1.99985e-16	97.1503	2.01775e-16	2.37927e-16	2.26953e-16	74.1934	74.1934	2.29514e-16	73.5126	73.5126	73.2913	73.2913	72.6251	72.6251	2.2683e-13	2.49008e-13	2.61712e-13	2.38232e-13	3.75898	3.63657
7.85	96.8972	69.2988	68.8616	72.1116	61.6425	59.081	15.965	93.3089	93.7073	92.5657	92.8477	12.8074	92.2811	92.7475	92.8163	80.2901	54.835	53.8761	80.0656	53.8404	48.05	53.573	50.9192	34.627	77.9149	78.4601	9.95436e-35	6.59551e-35	97.2524	2.08387e-16	97.1408	2.10226e-16	2.47871e-16	2.36449e-16	74.1395	74.1395	2.39114e-16	73.458	73.458	73.2365	73.2365	72.5697	72.5697	2.34688e-13	2.5761e-13	2.70742e-13	2.46475e-13	3.76732	3.64472
7.86	97.104	69.3212	68.8841	72.1328	61.6648	59.1033	15.9836	93.3187	93.7169	92.5356	92.8186	12.8237	92.2559	92.7232	92.7921	80.2408	54.8448	53.8862	80.016	53.8412	48.0616	53.5734	50.9202	34.6408	77.9214	78.4663	1.11666e-34	7.40429e-35	97.2432	2.17155e-16	97.1314	2.19044e-16	2.58246e-16	2.46359e-16	74.0857	74.0857	2.49132e-16	73.4034	73.4034	73.1819	73.1819	72.5143	72.5143	2.42832e-13	2.66525e-13	2.80098e-13	2.55018e-13	3.7757	3.65292
7.87	97.3109	69.3436	68.9067	72.1541	61.687	59.1256	16.0023	93.3284	93.7265	92.5056	92.7894	12.8401	92.2306	92.699	92.768	80.1916	54.8548	53.8964	79.9664	53.8421	48.0733	53.574	50.9213	34.6546	77.9281	78.4725	1.25283e-34	8.3134e-35	97.2341	2.26306e-16	97.122	2.28247e-16	2.69073e-16	2.567e-16	74.0319	74.0319	2.59586e-16	73.349	73.349	73.1273	73.1273	72.4591	72.4591	2.51272e-13	2.75763e-13	2.89794e-13	2.63872e-13	3.78413	3.66116
7.88	97.5178	69.3661	68.9293	72.1755	61.7094	59.1479	16.021	93.3381	93.7361	92.4756	92.7603	12.8565	92.2054	92.6747	92.744	80.1424	54.8648	53.9066	79.9169	53.8431	48.0851	53.5746	50.9226	34.6685	77.9348	78.4788	1.40579e-34	9.3354e-35	97.225	2.35858e-16	97.1128	2.37851e-16	2.80371e-16	2.67492e-16	73.9783	73.9783	2.70495e-16	73.2946	73.2946	73.0728	73.0728	72.4039	72.4039	2.6002e-13	2.85337e-13	2.99842e-13	2.73049e-13	3.79262	3.66945
7.89	97.7246	69.3886	68.9519	72.1969	61.7318	59.1704	16.0398	93.3478	93.7457	92.4456	92.7313	12.873	92.1802	92.6505	92.7199	80.0933	54.875	53.917	79.8675	53.8442	48.097	53.5753	50.9239	34.6825	77.9416	78.4852	1.57764e-34	1.04845e-34	97.216	2.45828e-16	97.1035	2.47875e-16	2.92162e-16	2.78755e-16	73.9247	73.9247	2.81881e-16	73.2403	73.2403	73.0183	73.0183	72.3489	72.3489	2.69088e-13	2.95261e-13	3.10256e-13	2.8256e-13	3.80115	3.67779
7.9	97.9315	69.4112	68.9746	72.2183	61.7542	59.1928	16.0587	93.3575	93.7552	92.4156	92.7023	12.8895	92.155	92.6262	92.6958	80.0443	54.8853	53.9275	79.8181	53.8453	48.1091	53.5761	50.9253	34.6967	77.9485	78.4917	1.77073e-34	1.17766e-34	97.2071	2.56236e-16	97.0944	2.58337e-16	3.04467e-16	2.90511e-16	73.8712	73.8712	2.93764e-16	73.1861	73.1861	72.964	72.964	72.2939	72.2939	2.78488e-13	3.05546e-13	3.2105e-13	2.92419e-13	3.80973	3.68618
7.91	98.1383	69.4337	68.9973	72.2397	61.7766	59.2153	16.0776	93.3671	93.7647	92.3857	92.6733	12.9061	92.1298	92.602	92.6718	79.9953	54.8957	53.9381	79.7687	53.8466	48.1212	53.577	50.9267	34.7109	77.9555	78.4983	1.98774e-34	1.32298e-34	97.1982	2.67101e-16	97.0853	2.69258e-16	3.17311e-16	3.02781e-16	73.8178	73.8178	3.06167e-16	73.132	73.132	72.9098	72.9098	72.239	72.239	2.88232e-13	3.16208e-13	3.32237e-13	3.02639e-13	3.81837	3.69462
7.92	98.3452	69.4563	69.02	72.2611	61.7992	59.2379	16.0966	93.3768	93.7742	92.3558	92.6443	12.9227	92.1046	92.5778	92.6477	79.9463	54.9062	53.9488	79.7194	53.8479	48.1335	53.578	50.9283	34.7253	77.9626	78.5049	2.23164e-34	1.48644e-34	97.1894	2.78444e-16	97.0764	2.80657e-16	3.30717e-16	3.15589e-16	73.7644	73.7644	3.19113e-16	73.078	73.078	72.8556	72.8556	72.1842	72.1842	2.98333e-13	3.27259e-13	3.43834e-13	3.13233e-13	3.82705	3.70311
7.93	98.552	69.479	69.0428	72.2826	61.8217	59.2605	16.1157	93.3864	93.7837	92.3259	92.6154	12.9395	92.0795	92.5536	92.6237	79.8974	54.9168	53.9596	79.6702	53.8494	48.1459	53.5791	50.93	34.7397	77.9699	78.5117	2.50581e-34	1.67031e-34	97.1807	2.90287e-16	97.0674	2.92558e-16	3.4471e-16	3.28959e-16	73.7112	73.7112	3.32628e-16	73.0241	73.0241	72.8016	72.8016	72.1295	72.1295	3.08806e-13	3.38716e-13	3.55855e-13	3.24216e-13	3.83579	3.71165
7.94	98.7589	69.5017	69.0656	72.3042	61.8443	59.2832	16.1348	93.3959	93.7932	92.296	92.5866	12.9562	92.0543	92.5294	92.5997	79.8486	54.9275	53.9706	79.621	53.8509	48.1583	53.5803	50.9318	34.7543	77.9772	78.5186	2.81404e-34	1.87719e-34	97.172	3.02653e-16	97.0586	3.04982e-16	3.59319e-16	3.42917e-16	73.6581	73.6581	3.46736e-16	72.9702	72.9702	72.7476	72.7476	72.0749	72.0749	3.19664e-13	3.50593e-13	3.68317e-13	3.35604e-13	3.84458	3.72024
7.95	98.9657	69.5244	69.0884	72.3257	61.867	59.3059	16.154	93.4055	93.8026	92.2662	92.5577	12.9731	92.0292	92.5052	92.5757	79.7998	54.9384	53.9816	79.5718	53.8526	48.1709	53.5815	50.9336	34.769	77.9845	78.5256	3.16061e-34	2.10998e-34	97.1634	3.15565e-16	97.0498	3.17954e-16	3.74569e-16	3.5749e-16	73.605	73.605	3.61465e-16	72.9165	72.9165	72.6937	72.6937	72.0203	72.0203	3.30922e-13	3.62907e-13	3.81236e-13	3.4741e-13	3.85342	3.72889
7.96	99.1726	69.5471	69.1113	72.3473	61.8897	59.3287	16.1732	93.415	93.812	92.2365	92.5289	12.99	92.004	92.4811	92.5517	79.7511	54.9493	53.9928	79.5228	53.8543	48.1837	53.5829	50.9356	34.7838	77.992	78.5326	3.55035e-34	2.37197e-34	97.1549	3.29048e-16	97.0411	3.31498e-16	3.90491e-16	3.72704e-16	73.552	73.552	3.76844e-16	72.8628	72.8628	72.6399	72.6399	71.9659	71.9659	3.42596e-13	3.75674e-13	3.9463e-13	3.59651e-13	3.86231	3.73758
7.97	99.3794	69.5699	69.1342	72.3689	61.9124	59.3515	16.1925	93.4245	93.8214	92.2067	92.5002	13.007	91.9789	92.4569	92.5277	79.7024	54.9604	54.0041	79.4737	53.8561	48.1965	53.5844	50.9377	34.7987	77.9996	78.5398	3.98869e-34	2.66684e-34	97.1465	3.43129e-16	97.0325	3.4564e-16	4.07114e-16	3.88591e-16	73.4991	73.4991	3.92901e-16	72.8092	72.8092	72.5862	72.5862	71.9115	71.9115	3.54701e-13	3.88912e-13	4.08518e-13	3.72345e-13	3.87126	3.74633
7.98	99.5863	69.5927	69.1572	72.3906	61.9352	59.3743	16.2119	93.434	93.8307	92.177	92.4714	13.024	91.9538	92.4328	92.5037	79.6537	54.9716	54.0155	79.4247	53.858	48.2094	53.586	50.9398	34.8137	78.0073	78.5471	4.48175e-34	2.99878e-34	97.1381	3.57834e-16	97.0239	3.60408e-16	4.24472e-16	4.05179e-16	73.4463	73.4463	4.09667e-16	72.7557	72.7557	72.5326	72.5326	71.8573	71.8573	3.67254e-13	4.02638e-13	4.22917e-13	3.85508e-13	3.88026	3.75513
7.99	99.7931	69.6156	69.1802	72.4123	61.9581	59.3973	16.2314	93.4435	93.8401	92.1473	92.4427	13.0411	91.9288	92.4087	92.4798	79.6051	54.9829	54.027	79.3758	53.86	48.2225	53.5876	50.9421	34.8288	78.0151	78.5545	5.03644e-34	3.37249e-34	97.1298	3.73192e-16	97.0155	3.75829e-16	4.42597e-16	4.22502e-16	73.3936	73.3936	4.27175e-16	72.7023	72.7023	72.4791	72.4791	71.8031	71.8031	3.80272e-13	4.16872e-13	4.37848e-13	3.99158e-13	3.88931	3.76398
8	100	69.6385	69.2032	72.434	61.981	59.4203	16.2509	93.4529	93.8494	92.1177	92.4141	13.0582	91.9037	92.3846	92.4558	79.5566	54.9943	54.0386	79.3269	53.8622	48.2357	53.5894	50.9445	34.844	78.023	78.562	5.66055e-34	3.79329e-34	97.1216	3.89234e-16	97.0071	3.91935e-16	4.61524e-16	4.40592e-16	73.341	73.341	4.45459e-16	72.649	72.649	72.4256	72.4256	71.7491	71.7491	3.93773e-13	4.31632e-13	4.53331e-13	4.13314e-13	3.89842	3.77289
8.01	99.9288	69.6614	69.2263	72.4557	62.0039	59.4433	16.2704	93.4624	93.8587	92.0881	92.3855	13.0755	91.8786	92.3605	92.4319	79.5081	55.0058	54.0504	79.2781	53.8644	48.249	53.5913	50.9469	34.8594	78.0311	78.5695	6.36285e-34	4.26717e-34	97.1134	4.05991e-16	96.9988	4.08757e-16	4.8129e-16	4.59485e-16	73.2884	73.2884	4.64554e-16	72.5958	72.5958	72.3723	72.3723	71.6951	71.6951	4.07777e-13	4.4694e-13	4.69387e-13	4.27996e-13	3.90758	3.78185
8.02	99.8576	69.6843	69.2494	72.4775	62.0269	59.4664	16.2901	93.4718	93.868	92.0585	92.3569	13.0928	91.8536	92.3364	92.408	79.4597	55.0175	54.0622	79.2293	53.8667	48.2624	53.5932	50.9495	34.8749	78.0392	78.5772	7.1532e-34	4.80087e-34	97.1053	4.23494e-16	96.9905	4.26326e-16	5.01934e-16	4.79218e-16	73.236	73.236	4.84497e-16	72.5427	72.5427	72.319	72.319	71.6412	71.6412	4.22301e-13	4.62816e-13	4.86038e-13	4.43223e-13	3.9168	3.79086
8.03	99.7864	69.7073	69.2725	72.4993	62.05	59.4895	16.3098	93.4812	93.8772	92.029	92.3284	13.1101	91.8286	92.3124	92.3841	79.4113	55.0293	54.0742	79.1806	53.8691	48.276	53.5953	50.9522	34.8904	78.0474	78.585	8.04271e-34	5.40199e-34	97.0973	4.41779e-16	96.9823	4.44677e-16	5.23494e-16	4.99828e-16	73.1836	73.1836	5.05326e-16	72.4896	72.4896	72.2659	72.2659	71.5874	71.5874	4.37366e-13	4.79282e-13	5.03308e-13	4.59017e-13	3.92608	3.79994
8.04	99.7151	69.7304	69.2957	72.5212	62.0731	59.5128	16.3296	93.4905	93.8865	91.9995	92.2999	13.1275	91.8036	92.2883	92.3602	79.363	55.0412	54.0863	79.1319	53.8716	48.2896	53.5975	50.955	34.9061	78.0557	78.5929	9.04385e-34	6.07906e-34	97.0894	4.60881e-16	96.9743	4.63846e-16	5.46013e-16	5.21356e-16	73.1313	73.1313	5.27083e-16	72.4367	72.4367	72.2128	72.2128	71.5337	71.5337	4.52993e-13	4.9636e-13	5.21219e-13	4.754e-13	3.93541	3.80906
8.05	99.6439	69.7534	69.3189	72.5431	62.0963	59.536	16.3495	93.4999	93.8957	91.97	92.2714	13.145	91.7786	92.2643	92.3363	79.3147	55.0532	54.0986	79.0833	53.8743	48.3034	53.5998	50.9579	34.922	78.0641	78.6009	1.01706e-33	6.84169e-34	97.0816	4.80837e-16	96.9662	4.83869e-16	5.69534e-16	5.43842e-16	73.0791	73.0791	5.49808e-16	72.3838	72.3838	72.1598	72.1598	71.4801	71.4801	4.69203e-13	5.14073e-13	5.39795e-13	4.92393e-13	3.9448	3.81825
8.06	99.5727	69.7765	69.3421	72.565	62.1195	59.5593	16.3694	93.5092	93.9049	91.9406	92.243	13.1626	91.7536	92.2402	92.3125	79.2665	55.0653	54.1109	79.0348	53.877	48.3173	53.6022	50.9609	34.9379	78.0727	78.609	1.14389e-33	7.70071e-34	97.0738	5.01686e-16	96.9583	5.04785e-16	5.94102e-16	5.67331e-16	73.027	73.027	5.73545e-16	72.331	72.331	72.1069	72.1069	71.4266	71.4266	4.86019e-13	5.32447e-13	5.59063e-13	5.1002e-13	3.95425	3.82749
8.07	99.5015	69.7997	69.3654	72.587	62.1427	59.5827	16.3894	93.5185	93.914	91.9112	92.2146	13.1802	91.7286	92.2162	92.2886	79.2183	55.0776	54.1234	78.9862	53.8798	48.3313	53.6047	50.964	34.954	78.0813	78.6173	1.28663e-33	8.66829e-34	97.0661	5.23468e-16	96.9505	5.26635e-16	6.19764e-16	5.91867e-16	72.975	72.975	5.98341e-16	72.2783	72.2783	72.0541	72.0541	71.3731	71.3731	5.03462e-13	5.51505e-13	5.79048e-13	5.28305e-13	3.96376	3.83678
8.08	99.4303	69.8229	69.3888	72.6089	62.1661	59.6062	16.4095	93.5277	93.9232	91.8819	92.1863	13.1979	91.7036	92.1922	92.2648	79.1702	55.09	54.136	78.9378	53.8828	48.3455	53.6073	50.9672	34.9701	78.09	78.6256	1.44729e-33	9.75813e-34	97.0585	5.46225e-16	96.9427	5.49461e-16	6.46569e-16	6.17497e-16	72.923	72.923	6.24243e-16	72.2257	72.2257	72.0013	72.0013	71.3198	71.3198	5.21558e-13	5.71274e-13	5.99777e-13	5.47272e-13	3.97332	3.84614
8.09	99.3591	69.8461	69.4121	72.631	62.1894	59.6297	16.4296	93.537	93.9323	91.8525	92.158	13.2156	91.6787	92.1682	92.241	79.1221	55.1025	54.1487	78.8894	53.8858	48.3598	53.61	50.9705	34.9864	78.0989	78.634	1.62811e-33	1.09857e-33	97.0509	5.70001e-16	96.935	5.73305e-16	6.74569e-16	6.44272e-16	72.8712	72.8712	6.51299e-16	72.1731	72.1731	71.9487	71.9487	71.2665	71.2665	5.4033e-13	5.9178e-13	6.21279e-13	5.66949e-13	3.98294	3.85555
8.1	99.2879	69.8693	69.4355	72.653	62.2129	59.6532	16.4498	93.5462	93.9414	91.8232	92.1298	13.2335	91.6538	92.1442	92.2171	79.0741	55.1151	54.1616	78.841	53.889	48.3742	53.6129	50.9739	35.0029	78.1079	78.6426	1.83161e-33	1.23682e-33	97.0435	5.94843e-16	96.9274	5.98215e-16	7.03818e-16	6.72241e-16	72.8194	72.8194	6.79563e-16	72.1207	72.1207	71.8961	71.8961	71.2133	71.2133	5.59805e-13	6.13051e-13	6.43581e-13	5.8736e-13	3.99263	3.86502
8.11	99.2166	69.8926	69.459	72.6751	62.2364	59.6768	16.4701	93.5555	93.9505	91.794	92.1015	13.2514	91.6288	92.1202	92.1933	79.0261	55.1279	54.1746	78.7927	53.8923	48.3887	53.6158	50.9775	35.0194	78.1169	78.6512	2.06063e-33	1.39253e-33	97.0361	6.20797e-16	96.9199	6.24238e-16	7.3437e-16	7.01459e-16	72.7677	72.7677	7.09089e-16	72.0683	72.0683	71.8436	71.8436	71.1602	71.1602	5.80008e-13	6.35117e-13	6.66715e-13	6.08535e-13	4.00237	3.87455
8.12	99.1454	69.9159	69.4825	72.6972	62.2599	59.7005	16.4905	93.5647	93.9596	91.7647	92.0733	13.2694	91.6039	92.0963	92.1695	78.9781	55.1408	54.1877	78.7444	53.8957	48.4034	53.6188	50.9811	35.0361	78.1261	78.66	2.31836e-33	1.5679e-33	97.0288	6.47915e-16	96.9124	6.51423e-16	7.66285e-16	7.31981e-16	72.716	72.716	7.39931e-16	72.016	72.016	71.7913	71.7913	71.1072	71.1072	6.00967e-13	6.58005e-13	6.90712e-13	6.30501e-13	4.01217	3.88414
8.13	99.0742	69.9393	69.506	72.7194	62.2835	59.7242	16.5109	93.5738	93.9686	91.7355	92.0452	13.2874	91.579	92.0723	92.1457	78.9302	55.1538	54.2009	78.6961	53.8991	48.4182	53.622	50.9849	35.0528	78.1354	78.6689	2.6084e-33	1.7654e-33	97.0215	6.76248e-16	96.905	6.79823e-16	7.99623e-16	7.63866e-16	72.6645	72.6645	7.7215e-16	71.9638	71.9638	71.739	71.739	71.0543	71.0543	6.22711e-13	6.81749e-13	7.15603e-13	6.53288e-13	4.02203	3.89379
8.14	99.003	69.9627	69.5296	72.7416	62.3071	59.748	16.5314	93.583	93.9776	91.7064	92.0171	13.3055	91.5541	92.0484	92.122	78.8824	55.1669	54.2142	78.6479	53.9027	48.4331	53.6253	50.9888	35.0697	78.1448	78.6778	2.93477e-33	1.98781e-33	97.0144	7.0585e-16	96.8977	7.09492e-16	8.34447e-16	7.97174e-16	72.6131	72.6131	8.05808e-16	71.9117	71.9117	71.6867	71.6867	71.0015	71.0015	6.45268e-13	7.06378e-13	7.41422e-13	6.76927e-13	4.03196	3.9035
8.15	98.9318	69.9862	69.5532	72.7638	62.3308	59.7719	16.552	93.5921	93.9866	91.6773	91.989	13.3237	91.5292	92.0244	92.0982	78.8346	55.1802	54.2277	78.5998	53.9065	48.4481	53.6287	50.9928	35.0868	78.1543	78.6869	3.30202e-33	2.23826e-33	97.0073	7.36779e-16	96.8905	7.40486e-16	8.70824e-16	8.31969e-16	72.5617	72.5617	8.40967e-16	71.8596	71.8596	71.6346	71.6346	70.9487	70.9487	6.6867e-13	7.31927e-13	7.68205e-13	7.01451e-13	4.04195	3.91327
8.16	98.8606	70.0096	69.5768	72.7861	62.3546	59.7958	16.5727	93.6012	93.9956	91.6482	91.961	13.3419	91.5043	92.0005	92.0744	78.7868	55.1935	54.2413	78.5517	53.9103	48.4633	53.6322	50.9969	35.1039	78.164	78.6961	3.71525e-33	2.52028e-33	97.0003	7.69093e-16	96.8834	7.72865e-16	9.08823e-16	8.68317e-16	72.5104	72.5104	8.77694e-16	71.8077	71.8077	71.5825	71.5825	70.8961	70.8961	6.92948e-13	7.5843e-13	7.95985e-13	7.26891e-13	4.05199	3.9231
8.17	98.7894	70.0332	69.6005	72.8084	62.3784	59.8198	16.5934	93.6103	94.0046	91.6191	91.933	13.3603	91.4795	91.9766	92.0507	78.7391	55.207	54.2551	78.5037	53.9142	48.4786	53.6358	51.0011	35.1212	78.1737	78.7054	4.18019e-33	2.83784e-33	96.9934	8.02855e-16	96.8763	8.0669e-16	9.48516e-16	9.06287e-16	72.4592	72.4592	9.16061e-16	71.7558	71.7558	71.5306	71.5306	70.8435	70.8435	7.18134e-13	7.85923e-13	8.24802e-13	7.53282e-13	4.06211	3.93299
8.18	98.7181	70.0567	69.6242	72.8307	62.4023	59.8439	16.6143	93.6194	94.0135	91.5901	91.9051	13.3787	91.4546	91.9527	92.0269	78.6914	55.2207	54.2689	78.4556	53.9183	48.494	53.6395	51.0054	35.1386	78.1835	78.7149	4.70329e-33	3.19539e-33	96.9865	8.38129e-16	96.8694	8.42026e-16	9.89978e-16	9.45952e-16	72.408	72.408	9.56138e-16	71.704	71.704	71.4787	71.4787	70.791	70.791	7.44263e-13	8.14441e-13	8.54693e-13	7.8066e-13	4.07228	3.94295
8.19	98.6469	70.0803	69.648	72.8531	62.4263	59.868	16.6351	93.6285	94.0224	91.5611	91.8771	13.3972	91.4298	91.9288	92.0032	78.6437	55.2345	54.2829	78.4077	53.9224	48.5095	53.6434	51.0099	35.1562	78.1935	78.7244	5.29181e-33	3.59796e-33	96.9798	8.74983e-16	96.8625	8.7894e-16	1.03329e-15	9.87386e-16	72.357	72.357	9.98003e-16	71.6522	71.6522	71.4268	71.4268	70.7386	70.7386	7.71369e-13	8.44024e-13	8.85698e-13	8.09061e-13	4.08252	3.95296
8.2	98.5757	70.1039	69.6718	72.8755	62.4503	59.8921	16.6561	93.6375	94.0313	91.5321	91.8493	13.4157	91.4049	91.9049	91.9795	78.5961	55.2484	54.297	78.3597	53.9267	48.5252	53.6474	51.0145	35.1738	78.2036	78.7341	5.29182e-33	4.05119e-33	96.9731	9.13486e-16	96.8557	9.17501e-16	1.07853e-15	1.03067e-15	72.306	72.306	1.04174e-15	71.6006	71.6006	71.3751	71.3751	70.6863	70.6863	7.99489e-13	8.74711e-13	9.17859e-13	8.38524e-13	4.09282	3.96304
8.21	98.5045	70.1276	69.6956	72.8979	62.4743	59.9164	16.6772	93.6465	94.0402	91.5032	91.8214	13.4343	91.3801	91.881	91.9557	78.5486	55.2624	54.3113	78.3119	53.9311	48.541	53.6514	51.0192	35.1916	78.2138	78.7438	5.9539e-33	4.56144e-33	96.9665	9.53713e-16	96.849	9.57783e-16	1.12578e-15	1.07588e-15	72.2551	72.2551	1.08742e-15	71.549	71.549	71.3235	71.3235	70.634	70.634	8.28661e-13	9.06542e-13	9.51218e-13	8.69087e-13	4.10318	3.97319
8.22	98.4333	70.1513	69.7195	72.9204	62.4984	59.9407	16.6983	93.6555	94.0491	91.4743	91.7936	13.453	91.3553	91.8571	91.932	78.5011	55.2765	54.3257	78.264	53.9356	48.557	53.6556	51.024	35.2095	78.2241	78.7537	6.69871e-33	5.13586e-33	96.9599	9.9574e-16	96.8423	9.99863e-16	1.17514e-15	1.12311e-15	72.2042	72.2042	1.13513e-15	71.4976	71.4976	71.2719	71.2719	70.5818	70.5818	8.58924e-13	9.39561e-13	9.85819e-13	9.00793e-13	4.11362	3.98339
8.23	98.3621	70.175	69.7434	72.9429	62.5226	59.965	16.7195	93.6645	94.0579	91.4454	91.7659	13.4718	91.3305	91.8332	91.9083	78.4536	55.2908	54.3402	78.2162	53.9403	48.5731	53.66	51.029	35.2276	78.2345	78.7637	7.53653e-33	5.78248e-33	96.9535	1.03965e-15	96.8357	1.04382e-15	1.22669e-15	1.17244e-15	72.1535	72.1535	1.18498e-15	71.4461	71.4461	71.2204	71.2204	70.5298	70.5298	8.90318e-13	9.73811e-13	1.02171e-12	9.33682e-13	4.12411	3.99366
8.24	98.2909	70.1988	69.7674	72.9654	62.5469	59.9895	16.7408	93.6734	94.0668	91.4166	91.7381	13.4907	91.3057	91.8094	91.8846	78.4062	55.3052	54.3548	78.1685	53.945	48.5893	53.6644	51.034	35.2458	78.245	78.7738	8.47893e-33	6.51034e-33	96.9471	1.08552e-15	96.8293	1.08974e-15	1.28054e-15	1.22397e-15	72.1028	72.1028	1.23704e-15	71.3948	71.3948	71.169	71.169	70.4778	70.4778	9.22885e-13	1.00934e-12	1.05894e-12	9.67799e-13	4.13467	4.004
8.25	98.2196	70.2226	69.7914	72.988	62.5712	60.014	16.7621	93.6824	94.0756	91.3878	91.7104	13.5096	91.2809	91.7855	91.8609	78.3588	55.3198	54.3696	78.1207	53.9499	48.6056	53.669	51.0392	35.2641	78.2556	78.784	9.53892e-33	7.32963e-33	96.9408	1.13344e-15	96.8229	1.1377e-15	1.33679e-15	1.2778e-15	72.0522	72.0522	1.29142e-15	71.3436	71.3436	71.1177	71.1177	70.4258	70.4258	9.56669e-13	1.04619e-12	1.09755e-12	1.00319e-12	4.1453	4.0144
8.26	98.1484	70.2465	69.8154	73.0106	62.5955	60.0385	16.7836	93.6913	94.0843	91.359	91.6828	13.5286	91.2561	91.7617	91.8372	78.3114	55.3345	54.3845	78.0731	53.9549	48.6221	53.6737	51.0445	35.2825	78.2664	78.7943	1.07311e-32	8.25178e-33	96.9346	1.1835e-15	96.8166	1.1878e-15	1.39553e-15	1.33402e-15	72.0017	72.0017	1.34822e-15	71.2924	71.2924	71.0664	71.0664	70.374	70.374	9.91715e-13	1.08441e-12	1.1376e-12	1.0399e-12	4.15599	4.02486
8.27	98.0772	70.2704	69.8395	73.0332	62.6199	60.0632	16.8051	93.7002	94.0931	91.3303	91.6552	13.5477	91.2313	91.7378	91.8136	78.2641	55.3493	54.3995	78.0254	53.96	48.6387	53.6785	51.0499	35.3011	78.2773	78.8048	1.07311e-32	9.28965e-33	96.9285	1.2358e-15	96.8103	1.24013e-15	1.45689e-15	1.39274e-15	71.9513	71.9513	1.40755e-15	71.2413	71.2413	71.0152	71.0152	70.3222	70.3222	1.02807e-12	1.12406e-12	1.17914e-12	1.07798e-12	4.16675	4.0354
8.28	98.006	70.2943	69.8636	73.0559	62.6444	60.0879	16.8267	93.7091	94.1019	91.3016	91.6276	13.5668	91.2065	91.714	91.7899	78.2168	55.3642	54.4147	77.9778	53.9653	48.6555	53.6834	51.0555	35.3198	78.2882	78.8154	1.20719e-32	1.04577e-32	96.9224	1.29043e-15	96.8042	1.29479e-15	1.52097e-15	1.45408e-15	71.9009	71.9009	1.46951e-15	71.1903	71.1903	70.9641	70.9641	70.2706	70.2706	1.06578e-12	1.16518e-12	1.22222e-12	1.11748e-12	4.17758	4.04599
8.29	97.9348	70.3183	69.8878	73.0786	62.669	60.1126	16.8484	93.7179	94.1106	91.2729	91.6	13.5861	91.1817	91.6901	91.7662	78.1696	55.3793	54.43	77.9303	53.9706	48.6724	53.6885	51.0612	35.3386	78.2993	78.826	1.35798e-32	1.17723e-32	96.9165	1.34751e-15	96.7981	1.35189e-15	1.5879e-15	1.51815e-15	71.8506	71.8506	1.53423e-15	71.1393	71.1393	70.9131	70.9131	70.2189	70.2189	1.1049e-12	1.20784e-12	1.2669e-12	1.15845e-12	4.18848	4.05666
8.3	97.8636	70.3423	69.912	73.1014	62.6936	60.1375	16.8702	93.7268	94.1193	91.2443	91.5725	13.6054	91.157	91.6663	91.7426	78.1224	55.3945	54.4455	77.8828	53.9761	48.6894	53.6937	51.067	35.3576	78.3106	78.8368	1.52754e-32	1.32516e-32	96.9106	1.40713e-15	96.7921	1.41152e-15	1.65781e-15	1.58506e-15	71.8004	71.8004	1.60183e-15	71.0884	71.0884	70.8622	70.8622	70.1674	70.1674	1.14548e-12	1.25208e-12	1.31325e-12	1.20095e-12	4.19944	4.06739
8.31	97.7924	70.3664	69.9362	73.1241	62.7182	60.1624	16.892	93.7356	94.128	91.2157	91.545	13.6248	91.1322	91.6425	91.7189	78.0752	55.4099	54.461	77.8353	53.9817	48.7065	53.699	51.0729	35.3767	78.3219	78.8477	1.71821e-32	1.32516e-32	96.9047	1.46941e-15	96.7862	1.47381e-15	1.73081e-15	1.65495e-15	71.7502	71.7502	1.67243e-15	71.0376	71.0376	70.8113	70.8113	70.116	70.116	1.18757e-12	1.29796e-12	1.36132e-12	1.24503e-12	4.21047	4.07819
8.32	97.7211	70.3904	69.9605	73.147	62.743	60.1873	16.914	93.7444	94.1367	91.1871	91.5176	13.6442	91.1075	91.6187	91.6953	78.0281	55.4253	54.4767	77.7878	53.9875	48.7238	53.7045	51.079	35.3959	78.3333	78.8588	1.9326e-32	1.49162e-32	96.899	1.53446e-15	96.7804	1.53887e-15	1.80706e-15	1.72794e-15	71.7001	71.7001	1.74617e-15	70.9869	70.9869	70.7605	70.7605	70.0646	70.0646	1.23123e-12	1.34555e-12	1.41117e-12	1.29076e-12	4.22157	4.08905
8.33	97.6499	70.4146	69.9848	73.1698	62.7678	60.2124	16.936	93.7532	94.1453	91.1585	91.4902	13.6638	91.0827	91.5949	91.6716	77.981	55.441	54.4926	77.7404	53.9933	48.7412	53.71	51.0852	35.4153	78.3449	78.8699	2.17365e-32	1.67893e-32	96.8934	1.60242e-15	96.7746	1.60682e-15	1.88668e-15	1.80417e-15	71.6501	71.6501	1.82318e-15	70.9363	70.9363	70.7098	70.7098	70.0133	70.0133	1.27651e-12	1.39491e-12	1.46287e-12	1.33818e-12	4.23275	4.09999
8.34	97.5787	70.4387	70.0092	73.1927	62.7926	60.2375	16.9581	93.762	94.1539	91.13	91.4628	13.6834	91.058	91.5711	91.648	77.934	55.4567	54.5086	77.6931	53.9993	48.7588	53.7157	51.0915	35.4348	78.3566	78.8812	2.44467e-32	1.88969e-32	96.8878	1.6734e-15	96.769	1.67778e-15	1.96984e-15	1.88378e-15	71.6002	71.6002	1.9036e-15	70.8857	70.8857	70.6591	70.6591	69.9621	69.9621	1.32348e-12	1.44611e-12	1.51649e-12	1.38737e-12	4.24399	4.11099
8.35	97.5075	70.4629	70.0336	73.2156	62.8175	60.2626	16.9803	93.7707	94.1626	91.1015	91.4355	13.7031	91.0333	91.5473	91.6243	77.887	55.4726	54.5247	77.6457	54.0055	48.7765	53.7216	51.098	35.4544	78.3684	78.8925	2.74937e-32	2.12681e-32	96.8823	1.74755e-15	96.7634	1.7519e-15	2.05668e-15	1.96693e-15	71.5503	71.5503	1.98759e-15	70.8352	70.8352	70.6086	70.6086	69.911	69.911	1.3722e-12	1.4992e-12	1.5721e-12	1.43839e-12	4.2553	4.12207
8.36	97.4363	70.4872	70.058	73.2386	62.8425	60.2879	17.0025	93.7795	94.1712	91.0731	91.4082	13.7229	91.0086	91.5235	91.6007	77.84	55.4886	54.5409	77.5984	54.0117	48.7944	53.7275	51.1046	35.4742	78.3803	78.904	3.0919e-32	2.39359e-32	96.8769	1.82499e-15	96.7579	1.82931e-15	2.14737e-15	2.05377e-15	71.5006	71.5006	2.07531e-15	70.7848	70.7848	70.5581	70.5581	69.8599	69.8599	1.42274e-12	1.55427e-12	1.62977e-12	1.4913e-12	4.26668	4.13321
8.37	97.3651	70.5114	70.0825	73.2616	62.8676	60.3132	17.0249	93.7882	94.1797	91.0447	91.381	13.7428	90.9838	91.4997	91.5771	77.793	55.5048	54.5573	77.5512	54.0181	48.8123	53.7336	51.1113	35.4941	78.3923	78.9156	3.47696e-32	2.69371e-32	96.8715	1.90588e-15	96.7525	1.91015e-15	2.24208e-15	2.14445e-15	71.4509	71.4509	2.16691e-15	70.7344	70.7344	70.5077	70.5077	69.8089	69.8089	1.47515e-12	1.61137e-12	1.68958e-12	1.54618e-12	4.27813	4.14442
8.38	97.2938	70.5358	70.107	73.2846	62.8927	60.3385	17.0473	93.7969	94.1883	91.0163	91.3537	13.7627	90.9591	91.4759	91.5535	77.7461	55.521	54.5739	77.504	54.0246	48.8304	53.7398	51.1181	35.5142	78.4045	78.9274	3.47696e-32	3.03133e-32	96.8663	1.99037e-15	96.7472	1.99458e-15	2.34097e-15	2.23916e-15	71.4012	71.4012	2.26257e-15	70.6841	70.6841	70.4573	70.4573	69.758	69.758	1.52951e-12	1.6706e-12	1.7516e-12	1.6031e-12	4.28965	4.1557
8.39	97.2226	70.5601	70.1316	73.3077	62.9178	60.364	17.0698	93.8056	94.1968	90.9879	91.3265	13.7828	90.9344	91.4522	91.5299	77.6993	55.5375	54.5905	77.4568	54.0312	48.8487	53.7462	51.1251	35.5344	78.4168	78.9392	3.9098e-32	3.41112e-32	96.8611	2.07862e-15	96.7419	2.08275e-15	2.44424e-15	2.33806e-15	71.3516	71.3516	2.36247e-15	70.6339	70.6339	70.4071	70.4071	69.7072	69.7072	1.58589e-12	1.73202e-12	1.81592e-12	1.66213e-12	4.30125	4.16706
8.4	97.1514	70.5845	70.1562	73.3308	62.9431	60.3895	17.0924	93.8142	94.2054	90.9595	91.2994	13.8029	90.9097	91.4284	91.5063	77.6524	55.554	54.6073	77.4096	54.038	48.8671	53.7527	51.1322	35.5547	78.4291	78.9512	4.39633e-32	3.83832e-32	96.856	2.17079e-15	96.7367	2.17483e-15	2.55208e-15	2.44133e-15	71.3021	71.3021	2.46679e-15	70.5838	70.5838	70.3569	70.3569	69.6564	69.6564	1.64437e-12	1.79572e-12	1.88262e-12	1.72336e-12	4.31292	4.17848
8.41	97.0802	70.6089	70.1808	73.3539	62.9684	60.4151	17.1151	93.8229	94.2139	90.9312	91.2723	13.8231	90.885	91.4046	91.4827	77.6056	55.5707	54.6243	77.3625	54.0449	48.8856	53.7593	51.1395	35.5751	78.4416	78.9633	4.94317e-32	3.83832e-32	96.8509	2.26705e-15	96.7316	2.27098e-15	2.66469e-15	2.54918e-15	71.2527	71.2527	2.57572e-15	70.5337	70.5337	70.3067	70.3067	69.6057	69.6057	1.70501e-12	1.86177e-12	1.95178e-12	1.78685e-12	4.32466	4.18998
8.42	97.009	70.6334	70.2055	73.3771	62.9938	60.4407	17.1379	93.8315	94.2224	90.9029	91.2452	13.8434	90.8603	91.3809	91.4591	77.5589	55.5876	54.6413	77.3154	54.0519	48.9043	53.766	51.1468	35.5957	78.4543	78.9755	5.55777e-32	3.83832e-32	96.846	2.36758e-15	96.7266	2.37139e-15	2.78227e-15	2.6618e-15	71.2033	71.2033	2.68947e-15	70.4837	70.4837	70.2567	70.2567	69.5551	69.5551	1.76791e-12	1.93027e-12	2.0235e-12	1.8527e-12	4.33647	4.20155
8.43	96.9378	70.6579	70.2302	73.4003	63.0192	60.4665	17.1608	93.8401	94.2308	90.8747	91.2181	13.8637	90.8357	91.3571	91.4355	77.5121	55.6046	54.6586	77.2684	54.059	48.9231	53.7729	51.1544	35.6165	78.467	78.9878	6.24849e-32	4.31882e-32	96.8411	2.47258e-15	96.7217	2.47625e-15	2.90504e-15	2.7794e-15	71.1541	71.1541	2.80825e-15	70.4338	70.4338	70.2067	70.2067	69.5046	69.5046	1.83314e-12	2.00131e-12	2.09788e-12	1.92098e-12	4.34836	4.21319
8.44	96.8666	70.6825	70.2549	73.4235	63.0447	60.4923	17.1837	93.8487	94.2393	90.8465	91.1911	13.8842	90.811	91.3334	91.4119	77.4654	55.6217	54.6759	77.2214	54.0663	48.9421	53.7799	51.162	35.6374	78.4799	79.0002	7.02471e-32	4.85924e-32	96.8363	2.58223e-15	96.7169	2.58574e-15	3.03323e-15	2.90219e-15	71.1048	71.1048	2.93227e-15	70.3839	70.3839	70.1568	70.1568	69.4541	69.4541	1.90079e-12	2.07497e-12	2.175e-12	1.9918e-12	4.36032	4.2249
8.45	96.7953	70.7071	70.2797	73.4468	63.0703	60.5181	17.2067	93.8573	94.2477	90.8183	91.1641	13.9047	90.7863	91.3096	91.3883	77.4188	55.6389	54.6934	77.1744	54.0738	48.9612	53.7871	51.1698	35.6584	78.4928	79.0128	7.89699e-32	5.46702e-32	96.8316	2.69675e-15	96.7121	2.70008e-15	3.16708e-15	3.03041e-15	71.0557	71.0557	3.06177e-15	70.3341	70.3341	70.107	70.107	69.4037	69.4037	1.97095e-12	2.15136e-12	2.25497e-12	2.06524e-12	4.37236	4.23669
8.46	96.7241	70.7317	70.3046	73.4701	63.0959	60.5441	17.2299	93.8658	94.2561	90.7901	91.1371	13.9253	90.7616	91.2859	91.3647	77.3721	55.6563	54.711	77.1275	54.0813	48.9804	53.7944	51.1777	35.6795	78.5059	79.0254	8.87716e-32	6.15051e-32	96.827	2.81634e-15	96.7074	2.81946e-15	3.30683e-15	3.16429e-15	71.0066	71.0066	3.19699e-15	70.2844	70.2844	70.0572	70.0572	69.3534	69.3534	2.0437e-12	2.23056e-12	2.33789e-12	2.14139e-12	4.38447	4.24855
8.47	96.6529	70.7563	70.3295	73.4934	63.1216	60.5701	17.2531	93.8743	94.2645	90.762	91.1102	13.946	90.737	91.2621	91.3411	77.3255	55.6739	54.7288	77.0805	54.089	48.9998	53.8018	51.1858	35.7008	78.5191	79.0382	9.9785e-32	6.91909e-32	96.8224	2.94123e-15	96.7028	2.94412e-15	3.45274e-15	3.30408e-15	70.9576	70.9576	3.33817e-15	70.2348	70.2348	70.0075	70.0075	69.3031	69.3031	2.11915e-12	2.3127e-12	2.42387e-12	2.22037e-12	4.39666	4.26048
8.48	96.5817	70.781	70.3544	73.5168	63.1473	60.5962	17.2764	93.8829	94.2729	90.7338	91.0833	13.9668	90.7123	91.2384	91.3176	77.279	55.6915	54.7467	77.0337	54.0968	49.0193	53.8093	51.194	35.7223	78.5325	79.0511	1.1216e-31	7.78333e-32	96.8179	3.07165e-15	96.6983	3.07429e-15	3.60508e-15	3.45004e-15	70.9086	70.9086	3.48558e-15	70.1852	70.1852	69.9579	69.9579	69.253	69.253	2.19739e-12	2.39786e-12	2.51301e-12	2.30226e-12	4.40892	4.27249
8.49	96.5105	70.8058	70.3793	73.5402	63.1732	60.6223	17.2998	93.8914	94.2813	90.7058	91.0565	13.9877	90.6876	91.2146	91.294	77.2324	55.7093	54.7648	76.9868	54.1048	49.039	53.817	51.2023	35.7438	78.5459	79.0642	1.26063e-31	8.75506e-32	96.8135	3.20785e-15	96.6938	3.2102e-15	3.76414e-15	3.60243e-15	70.8597	70.8597	3.63949e-15	70.1357	70.1357	69.9083	69.9083	69.2029	69.2029	2.27853e-12	2.48617e-12	2.60545e-12	2.38718e-12	4.42126	4.28458
8.5	96.4393	70.8305	70.4043	73.5636	63.1991	60.6485	17.3232	93.8999	94.2896	90.6777	91.0296	14.0086	90.663	91.1909	91.2704	77.1859	55.7273	54.783	76.94	54.1129	49.0588	53.8249	51.2108	35.7656	78.5595	79.0773	1.41683e-31	9.84761e-32	96.8092	3.35006e-15	96.6895	3.3521e-15	3.93019e-15	3.76154e-15	70.8109	70.8109	3.80018e-15	70.0862	70.0862	69.8588	69.8588	69.1528	69.1528	2.36266e-12	2.57774e-12	2.70129e-12	2.47524e-12	4.43367	4.29674
8.51	96.3681	70.8554	70.4294	73.5871	63.225	60.6748	17.3468	93.9083	94.2979	90.6497	91.0028	14.0297	90.6383	91.1672	91.2468	77.1395	55.7454	54.8013	76.8932	54.1211	49.0788	53.8329	51.2194	35.7874	78.5732	79.0906	1.5923e-31	1.10759e-31	96.805	3.49857e-15	96.6852	3.50026e-15	4.10355e-15	3.92766e-15	70.7622	70.7622	3.96794e-15	70.0368	70.0368	69.8094	69.8094	69.1029	69.1029	2.44991e-12	2.67268e-12	2.80065e-12	2.56654e-12	4.44616	4.30897
8.52	96.2968	70.8802	70.4545	73.6106	63.2511	60.7012	17.3705	93.9168	94.3063	90.6217	90.9761	14.0508	90.6137	91.1435	91.2233	77.093	55.7636	54.8198	76.8465	54.1295	49.0989	53.841	51.2282	35.8094	78.587	79.104	1.78943e-31	1.24568e-31	96.8008	3.65364e-15	96.681	3.65495e-15	4.28453e-15	4.10109e-15	70.7135	70.7135	4.14309e-15	69.9875	69.9875	69.7601	69.7601	69.053	69.053	2.54038e-12	2.77112e-12	2.90368e-12	2.66122e-12	4.45873	4.32128
8.53	96.2256	70.9051	70.4796	73.6341	63.2772	60.7277	17.3942	93.9252	94.3146	90.5937	90.9493	14.072	90.589	91.1197	91.1997	77.0466	55.782	54.8384	76.7998	54.138	49.1191	53.8492	51.2371	35.8316	78.6009	79.1175	2.01086e-31	1.40092e-31	96.7967	3.81556e-15	96.6768	3.81646e-15	4.47348e-15	4.28216e-15	70.6649	70.6649	4.32594e-15	69.9383	69.9383	69.7108	69.7108	69.0032	69.0032	2.63418e-12	2.87318e-12	3.01049e-12	2.75939e-12	4.47138	4.33367
8.54	96.1544	70.93	70.5047	73.6577	63.3033	60.7542	17.4181	93.9336	94.3228	90.5657	90.9226	14.0933	90.5644	91.096	91.1762	77.0002	55.8005	54.8572	76.7531	54.1467	49.1395	53.8576	51.2461	35.8539	78.615	79.1311	2.25959e-31	1.57542e-31	96.7927	3.98464e-15	96.6728	3.98507e-15	4.67072e-15	4.47119e-15	70.6163	70.6163	4.51684e-15	69.8891	69.8891	69.6616	69.6616	68.9534	68.9534	2.73145e-12	2.979e-12	3.12124e-12	2.86117e-12	4.4841	4.34614
8.55	96.0832	70.955	70.5299	73.6813	63.3296	60.7808	17.442	93.942	94.3311	90.5378	90.896	14.1147	90.5398	91.0723	91.1526	76.9539	55.8191	54.8761	76.7065	54.1554	49.16	53.8661	51.2553	35.8763	78.6292	79.1448	2.53897e-31	1.57542e-31	96.7887	4.16117e-15	96.6688	4.16111e-15	4.87663e-15	4.66854e-15	70.5678	70.5678	4.71613e-15	69.84	69.84	69.6124	69.6124	68.9037	68.9037	2.83231e-12	3.08872e-12	3.23605e-12	2.96671e-12	4.49691	4.35868
8.56	96.012	70.98	70.5552	73.705	63.3559	60.8074	17.466	93.9504	94.3393	90.5099	90.8693	14.1362	90.5151	91.0486	91.1291	76.9076	55.8379	54.8951	76.6598	54.1644	49.1807	53.8748	51.2646	35.8989	78.6434	79.1587	2.53897e-31	1.77157e-31	96.7848	4.34549e-15	96.6649	4.34489e-15	5.09158e-15	4.87456e-15	70.5194	70.5194	4.92418e-15	69.7909	69.7909	69.5634	69.5634	68.8541	68.8541	2.93689e-12	3.20247e-12	3.35508e-12	3.07614e-12	4.50979	4.3713
8.57	95.9408	71.005	70.5805	73.7287	63.3822	60.8342	17.4901	93.9588	94.3476	90.482	90.8427	14.1577	90.4905	91.0249	91.1055	76.8613	55.8569	54.9143	76.6133	54.1734	49.2015	53.8836	51.2741	35.9216	78.6578	79.1727	2.85276e-31	1.99205e-31	96.781	4.53795e-15	96.6611	4.53675e-15	5.31596e-15	5.08963e-15	70.4711	70.4711	5.14136e-15	69.742	69.742	69.5144	69.5144	68.8046	68.8046	3.04532e-12	3.3204e-12	3.47848e-12	3.18959e-12	4.52275	4.384
8.58	95.8696	71.0301	70.6058	73.7524	63.4087	60.861	17.5143	93.9671	94.3558	90.4542	90.8161	14.1794	90.4659	91.0012	91.0819	76.815	55.8759	54.9336	76.5667	54.1826	49.2224	53.8926	51.2837	35.9444	78.6724	79.1868	2.85276e-31	2.23984e-31	96.7773	4.73888e-15	96.6574	4.73705e-15	5.55018e-15	5.31414e-15	70.4228	70.4228	5.36807e-15	69.693	69.693	69.4654	69.4654	68.7551	68.7551	3.15774e-12	3.44266e-12	3.6064e-12	3.30722e-12	4.53579	4.39677
8.59	95.7983	71.0552	70.6311	73.7761	63.4352	60.8879	17.5386	93.9755	94.364	90.4263	90.7896	14.2011	90.4412	90.9775	91.0584	76.7688	55.8952	54.9531	76.5202	54.192	49.2436	53.9017	51.2935	35.9675	78.687	79.201	2.85276e-31	2.51833e-31	96.7737	4.94867e-15	96.6537	4.94614e-15	5.79467e-15	5.54851e-15	70.3745	70.3745	5.60474e-15	69.6442	69.6442	69.4165	69.4165	68.7057	68.7057	3.2743e-12	3.56941e-12	3.73902e-12	3.42917e-12	4.54891	4.40963
8.6	95.7271	71.0804	70.6565	73.7999	63.4617	60.9148	17.563	93.9838	94.3721	90.3985	90.7631	14.223	90.4166	90.9537	91.0349	76.7226	55.9145	54.9727	76.4737	54.2015	49.2648	53.9109	51.3034	35.9906	78.7018	79.2153	3.20517e-31	2.8313e-31	96.7701	5.16769e-15	96.6501	5.16442e-15	6.04987e-15	5.79317e-15	70.3264	70.3264	5.85178e-15	69.5954	69.5954	69.3677	69.3677	68.6563	68.6563	3.39516e-12	3.70082e-12	3.8765e-12	3.55561e-12	4.56211	4.42256
8.61	95.6559	71.1055	70.682	73.8237	63.4884	60.9418	17.5875	93.9921	94.3803	90.3708	90.7366	14.2449	90.392	90.93	91.0113	76.6764	55.934	54.9925	76.4272	54.2111	49.2862	53.9203	51.3134	36.0139	78.7167	79.2298	3.20517e-31	3.183e-31	96.7666	5.39636e-15	96.6466	5.39227e-15	6.31626e-15	6.04855e-15	70.2783	70.2783	6.10965e-15	69.5467	69.5467	69.319	69.319	68.607	68.607	3.52045e-12	3.83705e-12	4.01902e-12	3.6867e-12	4.5754	4.43558
8.62	95.5847	71.1308	70.7074	73.8476	63.5151	60.969	17.6121	94.0004	94.3884	90.343	90.7101	14.2669	90.3674	90.9063	90.9878	76.6303	55.9537	55.0124	76.3808	54.2209	49.3077	53.9299	51.3236	36.0374	78.7317	79.2444	3.60094e-31	3.57821e-31	96.7632	5.63509e-15	96.6432	5.63012e-15	6.5943e-15	6.31512e-15	70.2302	70.2302	6.37882e-15	69.498	69.498	69.2703	69.2703	68.5578	68.5578	3.65036e-12	3.97827e-12	4.16676e-12	3.82259e-12	4.58876	4.44867
8.63	95.5135	71.156	70.7329	73.8714	63.5419	60.9961	17.6367	94.0086	94.3966	90.3153	90.6837	14.289	90.3428	90.8826	90.9642	76.5842	55.9734	55.0324	76.3344	54.2308	49.3294	53.9395	51.3339	36.0609	78.7468	79.2591	4.04536e-31	4.02229e-31	96.7598	5.88431e-15	96.6399	5.8784e-15	6.88451e-15	6.59337e-15	70.1822	70.1822	6.65978e-15	69.4494	69.4494	69.2217	69.2217	68.5087	68.5087	3.78504e-12	4.12467e-12	4.31991e-12	3.96348e-12	4.60221	4.46185
8.64	95.4423	71.1813	70.7585	73.8954	63.5687	61.0234	17.6615	94.0169	94.4047	90.2876	90.6573	14.3112	90.3181	90.8589	90.9407	76.5381	55.9934	55.0526	76.288	54.2409	49.3513	53.9494	51.3444	36.0847	78.762	79.2739	4.04536e-31	4.52125e-31	96.7565	6.14449e-15	96.6366	6.13756e-15	7.18742e-15	6.88381e-15	70.1343	70.1343	6.95304e-15	69.4009	69.4009	69.1731	69.1731	68.4596	68.4596	3.92466e-12	4.27643e-12	4.47866e-12	4.10953e-12	4.61574	4.47511
8.65	95.3711	71.2067	70.7841	73.9193	63.5956	61.0507	17.6863	94.0251	94.4128	90.2599	90.6309	14.3335	90.2935	90.8352	90.9172	76.4921	56.0134	55.0729	76.2416	54.2511	49.3732	53.9593	51.355	36.1086	78.7774	79.2888	4.54437e-31	5.08185e-31	96.7533	6.4161e-15	96.6334	6.40807e-15	7.50356e-15	7.18696e-15	70.0865	70.0865	7.25913e-15	69.3524	69.3524	69.1246	69.1246	68.4106	68.4106	4.06941e-12	4.43375e-12	4.64322e-12	4.26095e-12	4.62935	4.48845
8.66	95.2998	71.232	70.8097	73.9433	63.6226	61.0781	17.7113	94.0333	94.4208	90.2322	90.6045	14.3558	90.2689	90.8115	90.8936	76.446	56.0337	55.0934	76.1953	54.2614	49.3954	53.9695	51.3658	36.1326	78.7929	79.3039	4.54437e-31	5.08185e-31	96.7502	6.69964e-15	96.6302	6.69043e-15	7.83353e-15	7.50338e-15	70.0387	70.0387	7.57861e-15	69.304	69.304	69.0762	69.0762	68.3616	68.3616	4.21947e-12	4.59683e-12	4.81379e-12	4.41791e-12	4.64304	4.50187
8.67	95.2286	71.2575	70.8354	73.9673	63.6497	61.1056	17.7363	94.0415	94.4289	90.2046	90.5782	14.3783	90.2443	90.7878	90.8701	76.4	56.054	55.114	76.149	54.2719	49.4176	53.9797	51.3768	36.1568	78.8085	79.3191	5.10464e-31	5.08185e-31	96.7471	6.99562e-15	96.6272	6.98514e-15	8.1779e-15	7.83363e-15	69.9909	69.9909	7.91205e-15	69.2557	69.2557	69.0279	69.0279	68.3128	68.3128	4.37503e-12	4.76587e-12	4.9906e-12	4.58062e-12	4.65682	4.51537
8.68	95.1574	71.2829	70.8611	73.9914	63.6768	61.1332	17.7615	94.0497	94.4369	90.177	90.5519	14.4008	90.2197	90.7642	90.8465	76.3541	56.0745	55.1348	76.1028	54.2825	49.4401	53.9901	51.3878	36.1811	78.8242	79.3344	5.73365e-31	5.08185e-31	96.7441	7.30459e-15	96.6242	7.29275e-15	8.53731e-15	8.17831e-15	69.9433	69.9433	8.26006e-15	69.2074	69.2074	68.9796	68.9796	68.2639	68.2639	4.5363e-12	4.9411e-12	5.17386e-12	4.74929e-12	4.67068	4.52896
8.69	95.0862	71.3084	70.8868	74.0154	63.704	61.1608	17.7867	94.0579	94.445	90.1494	90.5256	14.4235	90.1951	90.7405	90.823	76.3081	56.0952	55.1557	76.0566	54.2933	49.4626	54.0007	51.3991	36.2056	78.8401	79.3498	6.43977e-31	5.08185e-31	96.7412	7.62711e-15	96.6213	7.61381e-15	8.91241e-15	8.53805e-15	69.8957	69.8957	8.62327e-15	69.1592	69.1592	68.9313	68.9313	68.2152	68.2152	4.70347e-12	5.12272e-12	5.36381e-12	4.92413e-12	4.68463	4.54262
8.7	95.015	71.3339	70.9126	74.0395	63.7313	61.1885	17.812	94.066	94.453	90.1218	90.4994	14.4462	90.1705	90.7168	90.7995	76.2622	56.1159	55.1767	76.0104	54.3042	49.4854	54.0114	51.4104	36.2302	78.856	79.3653	7.2324e-31	5.71167e-31	96.7384	7.96376e-15	96.6185	7.9489e-15	9.30386e-15	8.9135e-15	69.8481	69.8481	9.00233e-15	69.111	69.111	68.8832	68.8832	68.1665	68.1665	4.87677e-12	5.31099e-12	5.56069e-12	5.10537e-12	4.69866	4.55638
8.71	94.9438	71.3595	70.9384	74.0637	63.7586	61.2163	17.8375	94.0742	94.461	90.0943	90.4732	14.4691	90.1459	90.6931	90.776	76.2163	56.1369	55.1979	75.9642	54.3153	49.5082	54.0222	51.422	36.255	78.8721	79.381	8.12209e-31	6.4192e-31	96.7356	8.31516e-15	96.6157	8.29862e-15	9.71238e-15	9.30534e-15	69.8006	69.8006	9.39793e-15	69.0629	69.0629	68.835	68.835	68.1179	68.1179	5.05641e-12	5.50612e-12	5.76475e-12	5.29324e-12	4.71278	4.57021
8.72	94.8726	71.3851	70.9643	74.0879	63.786	61.2441	17.863	94.0823	94.469	90.0667	90.447	14.492	90.1213	90.6694	90.7524	76.1705	56.1579	55.2193	75.918	54.3265	49.5312	54.0332	51.4336	36.2799	78.8883	79.3967	8.12209e-31	6.4192e-31	96.7329	8.68195e-15	96.6131	8.66362e-15	1.01387e-14	9.71428e-15	69.7532	69.7532	9.81079e-15	69.0148	69.0148	68.787	68.787	68.0693	68.0693	5.24262e-12	5.70838e-12	5.97625e-12	5.48797e-12	4.72698	4.58413
8.73	94.8013	71.4107	70.9902	74.1121	63.8135	61.2721	17.8886	94.0904	94.4769	90.0392	90.4208	14.515	90.0967	90.6457	90.7289	76.1247	56.1792	55.2407	75.8719	54.3379	49.5544	54.0444	51.4455	36.3049	78.9046	79.4126	9.12067e-31	7.21397e-31	96.7303	9.0648e-15	96.6104	9.04455e-15	1.05836e-14	1.0141e-14	69.7058	69.7058	1.02416e-14	68.9669	68.9669	68.739	68.739	68.0208	68.0208	5.43564e-12	5.91801e-12	6.19545e-12	5.68982e-12	4.74127	4.59814
8.74	94.7301	71.4364	71.0161	74.1363	63.841	61.3001	17.9143	94.0985	94.4849	90.0118	90.3947	14.5381	90.0721	90.622	90.7054	76.0789	56.2005	55.2624	75.8258	54.3494	49.5777	54.0557	51.4574	36.3302	78.9211	79.4286	1.02414e-30	8.10666e-31	96.7277	9.46439e-15	96.6079	9.44209e-15	1.10478e-14	1.05864e-14	69.6585	69.6585	1.06913e-14	68.9189	68.9189	68.6911	68.6911	67.9724	67.9724	5.63572e-12	6.13529e-12	6.42264e-12	5.89903e-12	4.75564	4.61223
8.75	94.6589	71.4621	71.0421	74.1606	63.8686	61.3281	17.9401	94.1066	94.4928	89.9843	90.3686	14.5613	90.0475	90.5983	90.6818	76.0331	56.222	55.2841	75.7798	54.3611	49.6012	54.0672	51.4696	36.3555	78.9376	79.4448	1.14991e-30	9.10925e-31	96.7252	9.88146e-15	96.6055	9.85696e-15	1.15323e-14	1.10512e-14	69.6112	69.6112	1.11605e-14	68.8711	68.8711	68.6432	68.6432	67.924	67.924	5.8431e-12	6.36048e-12	6.65809e-12	6.11588e-12	4.7701	4.6264
8.76	94.5877	71.4878	71.0681	74.1849	63.8963	61.3563	17.966	94.1146	94.5007	89.9569	90.3425	14.5846	90.0229	90.5746	90.6583	75.9873	56.2437	55.3061	75.7337	54.3729	49.6248	54.0788	51.4818	36.381	78.9543	79.461	1.14991e-30	1.02352e-30	96.7228	1.03168e-14	96.6031	1.02899e-14	1.20378e-14	1.15362e-14	69.564	69.564	1.16501e-14	68.8233	68.8233	68.5954	68.5954	67.8757	67.8757	6.05806e-12	6.59387e-12	6.9021e-12	6.34064e-12	4.78465	4.64067
8.77	94.5165	71.5136	71.0942	74.2093	63.9241	61.3845	17.992	94.1227	94.5086	89.9294	90.3164	14.608	89.9983	90.5509	90.6348	75.9416	56.2655	55.3281	75.6877	54.3849	49.6485	54.0905	51.4943	36.4067	78.9711	79.4774	1.29105e-30	1.14996e-30	96.7204	1.07711e-14	96.6007	1.07417e-14	1.25653e-14	1.20423e-14	69.5169	69.5169	1.2161e-14	68.7755	68.7755	68.5477	68.5477	67.8274	67.8274	6.28086e-12	6.83576e-12	7.15499e-12	6.5736e-12	4.79929	4.65502
8.78	94.4453	71.5394	71.1203	74.2336	63.9519	61.4129	18.0181	94.1307	94.5165	89.902	90.2904	14.6315	89.9737	90.5273	90.6112	75.8959	56.2874	55.3503	75.6417	54.397	49.6724	54.1024	51.5069	36.4325	78.988	79.4939	1.44942e-30	1.14996e-30	96.7181	1.12452e-14	96.5985	1.12132e-14	1.31158e-14	1.25704e-14	69.4698	69.4698	1.26942e-14	68.7278	68.7278	68.5	68.5	67.7792	67.7792	6.51178e-12	7.08645e-12	7.41707e-12	6.81504e-12	4.81401	4.66945
8.79	94.3741	71.5653	71.1464	74.258	63.9798	61.4412	18.0443	94.1387	94.5244	89.8747	90.2644	14.6551	89.9492	90.5036	90.5877	75.8503	56.3095	55.3727	75.5958	54.4093	49.6965	54.1145	51.5196	36.4585	79.005	79.5105	1.62712e-30	1.14996e-30	96.7159	1.17401e-14	96.5963	1.17052e-14	1.36901e-14	1.31215e-14	69.4228	69.4228	1.32505e-14	68.6802	68.6802	68.4524	68.4524	67.7311	67.7311	6.75113e-12	7.34626e-12	7.68867e-12	7.06528e-12	4.82882	4.68397
8.8	94.3028	71.5911	71.1726	74.2825	64.0077	61.4697	18.0707	94.1467	94.5322	89.8473	90.2384	14.6788	89.9246	90.4799	90.5642	75.8046	56.3317	55.3952	75.5499	54.4217	49.7207	54.1267	51.5325	36.4846	79.0222	79.5272	1.82649e-30	1.14996e-30	96.7138	1.22565e-14	96.5942	1.22186e-14	1.42893e-14	1.36966e-14	69.3758	69.3758	1.3831e-14	68.6326	68.6326	68.4048	68.4048	67.683	67.683	6.9992e-12	7.61551e-12	7.97013e-12	7.32462e-12	4.84372	4.69858
8.81	94.2316	71.6171	71.1988	74.3069	64.0358	61.4982	18.0971	94.1547	94.54	89.82	90.2124	14.7026	89.9	90.4562	90.5407	75.759	56.3541	55.4178	75.504	54.4342	49.745	54.139	51.5456	36.5109	79.0395	79.544	2.05017e-30	1.29195e-30	96.7117	1.27954e-14	96.5922	1.27544e-14	1.49146e-14	1.42966e-14	69.3289	69.3289	1.44367e-14	68.5851	68.5851	68.3573	68.3573	67.635	67.635	7.2563e-12	7.89455e-12	8.2618e-12	7.5934e-12	4.85872	4.71328
8.82	94.1604	71.643	71.225	74.3314	64.0639	61.5269	18.1236	94.1627	94.5479	89.7926	90.1865	14.7264	89.8754	90.4325	90.5171	75.7134	56.3766	55.4406	75.4581	54.447	49.7695	54.1516	51.5588	36.5373	79.0569	79.561	2.3011e-30	1.45137e-30	96.7097	1.33579e-14	96.5902	1.33134e-14	1.5567e-14	1.49227e-14	69.282	69.282	1.50687e-14	68.5377	68.5377	68.3098	68.3098	67.5871	67.5871	7.52277e-12	8.18371e-12	8.56405e-12	7.87196e-12	4.8738	4.72807
8.83	94.0892	71.669	71.2513	74.356	64.0921	61.5556	18.1502	94.1706	94.5557	89.7653	90.1605	14.7504	89.8508	90.4088	90.4936	75.6678	56.3993	55.4636	75.4122	54.4598	49.7942	54.1642	51.5721	36.5638	79.0744	79.5781	2.3011e-30	1.63035e-30	96.7077	1.39448e-14	96.5883	1.38967e-14	1.62476e-14	1.55759e-14	69.2352	69.2352	1.57281e-14	68.4903	68.4903	68.2624	68.2624	67.5392	67.5392	7.79893e-12	8.48337e-12	8.87726e-12	8.16064e-12	4.88897	4.74295
8.84	94.018	71.695	71.2776	74.3805	64.1203	61.5843	18.1769	94.1785	94.5635	89.738	90.1346	14.7745	89.8262	90.3851	90.4701	75.6223	56.4221	55.4867	75.3664	54.4728	49.819	54.1771	51.5856	36.5906	79.092	79.5953	2.58259e-30	1.83128e-30	96.7058	1.45573e-14	96.5865	1.45053e-14	1.69578e-14	1.62575e-14	69.1885	69.1885	1.64161e-14	68.4429	68.4429	68.2151	68.2151	67.4913	67.4913	8.08513e-12	8.7939e-12	9.20181e-12	8.45981e-12	4.90423	4.75791
8.85	93.9468	71.7211	71.304	74.4051	64.1486	61.6132	18.2037	94.1865	94.5712	89.7108	90.1088	14.7986	89.8016	90.3615	90.4465	75.5768	56.445	55.5099	75.3206	54.486	49.8439	54.19	51.5993	36.6174	79.1097	79.6126	2.58259e-30	2.05685e-30	96.704	1.51965e-14	96.5847	1.51403e-14	1.76987e-14	1.69686e-14	69.1418	69.1418	1.71339e-14	68.3956	68.3956	68.1678	68.1678	67.4436	67.4436	8.38174e-12	9.11569e-12	9.53812e-12	8.76984e-12	4.91958	4.77297
8.86	93.8756	71.7472	71.3304	74.4298	64.177	61.6421	18.2306	94.1944	94.579	89.6835	90.0829	14.8229	89.777	90.3378	90.423	75.5313	56.4681	55.5333	75.2748	54.4993	49.869	54.2032	51.6131	36.6445	79.1276	79.63	2.89834e-30	2.31004e-30	96.7023	1.58634e-14	96.5831	1.58029e-14	1.84717e-14	1.77106e-14	69.0951	69.0951	1.78828e-14	68.3484	68.3484	68.1206	68.1206	67.3959	67.3959	8.68912e-12	9.44914e-12	9.8866e-12	9.09113e-12	4.93503	4.78811
8.87	93.8043	71.7733	71.3568	74.4544	64.2055	61.6711	18.2576	94.2023	94.5867	89.6563	90.0571	14.8473	89.7525	90.3141	90.3995	75.4858	56.4914	55.5568	75.2291	54.5128	49.8942	54.2165	51.6271	36.6716	79.1456	79.6476	3.2525e-30	2.31004e-30	96.7006	1.65594e-14	96.5814	1.64941e-14	1.92781e-14	1.84847e-14	69.0486	69.0486	1.86642e-14	68.3012	68.3012	68.0734	68.0734	67.3482	67.3482	9.00766e-12	9.79468e-12	1.02477e-11	9.42407e-12	4.95057	4.80335
8.88	93.7331	71.7995	71.3833	74.4791	64.234	61.7002	18.2847	94.2101	94.5945	89.6291	90.0313	14.8717	89.7279	90.2904	90.376	75.4404	56.5148	55.5805	75.1834	54.5265	49.9196	54.2299	51.6413	36.699	79.1637	79.6653	3.64972e-30	2.31004e-30	96.699	1.72856e-14	96.5799	1.72154e-14	2.01194e-14	1.92923e-14	69.002	69.002	1.94793e-14	68.2541	68.2541	68.0263	68.0263	67.3006	67.3006	9.33777e-12	1.01527e-11	1.06218e-11	9.76908e-12	4.9662	4.81868
8.89	93.6619	71.8257	71.4098	74.5038	64.2626	61.7294	18.3119	94.218	94.6022	89.6019	90.0055	14.8963	89.7033	90.2667	90.3524	75.395	56.5383	55.6043	75.1377	54.5402	49.9452	54.2435	51.6556	36.7265	79.1819	79.683	3.64973e-30	2.31004e-30	96.6974	1.80433e-14	96.5784	1.79679e-14	2.0997e-14	2.01349e-14	68.9555	68.9555	2.03298e-14	68.207	68.207	67.9793	67.9793	67.2531	67.2531	9.67985e-12	1.05237e-11	1.10095e-11	1.01266e-11	4.98192	4.8341
8.9	93.5907	71.8519	71.4363	74.5286	64.2913	61.7586	18.3392	94.2258	94.6099	89.5747	89.9797	14.9209	89.6787	90.243	90.3289	75.3496	56.562	55.6282	75.092	54.5542	49.9709	54.2573	51.67	36.7541	79.2002	79.7009	4.09521e-30	2.31004e-30	96.6959	1.8834e-14	96.577	1.87529e-14	2.19126e-14	2.10139e-14	68.9091	68.9091	2.12169e-14	68.16	68.16	67.9323	67.9323	67.2056	67.2056	1.00343e-11	1.09081e-11	1.14112e-11	1.04971e-11	4.99773	4.84961
8.91	93.5195	71.8782	71.4629	74.5534	64.32	61.7879	18.3666	94.2337	94.6175	89.5476	89.954	14.9457	89.6541	90.2193	90.3054	75.3042	56.5858	55.6523	75.0464	54.5683	49.9967	54.2712	51.6847	36.7819	79.2187	79.719	4.09521e-30	2.59423e-30	96.6945	1.9659e-14	96.5756	1.9572e-14	2.28677e-14	2.19309e-14	68.8628	68.8628	2.21425e-14	68.113	68.113	67.8853	67.8853	67.1581	67.1581	1.04017e-11	1.13064e-11	1.18273e-11	1.08809e-11	5.01364	4.86521
8.92	93.4483	71.9045	71.4895	74.5782	64.3489	61.8173	18.3941	94.2415	94.6252	89.5204	89.9283	14.9706	89.6295	90.1956	90.2818	75.2589	56.6098	55.6766	75.0007	54.5825	50.0227	54.2853	51.6995	36.8098	79.2373	79.7371	4.09521e-30	2.91318e-30	96.6931	2.05197e-14	96.5743	2.04264e-14	2.38641e-14	2.28875e-14	68.8164	68.8164	2.3108e-14	68.0661	68.0661	67.8384	67.8384	67.1108	67.1108	1.07823e-11	1.17191e-11	1.22585e-11	1.12787e-11	5.02964	4.88091
8.93	93.3771	71.9309	71.5162	74.603	64.3778	61.8468	18.4217	94.2493	94.6329	89.4933	89.9025	14.9955	89.6049	90.1719	90.2583	75.2136	56.6339	55.701	74.9551	54.5969	50.0489	54.2995	51.7144	36.8379	79.256	79.7554	4.09521e-30	3.27111e-30	96.6918	2.14177e-14	96.5731	2.13178e-14	2.49034e-14	2.38855e-14	68.7702	68.7702	2.41152e-14	68.0193	68.0193	67.7916	67.7916	67.0635	67.0635	1.11767e-11	1.21467e-11	1.27053e-11	1.16909e-11	5.04574	4.8967
8.94	93.3058	71.9572	71.5429	74.6279	64.4067	61.8763	18.4494	94.2571	94.6405	89.4662	89.8769	15.0206	89.5803	90.1483	90.2348	75.1683	56.6582	55.7256	74.9096	54.6115	50.0752	54.3139	51.7295	36.8662	79.2748	79.7737	4.59479e-30	3.27111e-30	96.6906	2.23547e-14	96.572	2.22477e-14	2.59875e-14	2.49265e-14	68.724	68.724	2.51659e-14	67.9725	67.9725	67.7448	67.7448	67.0162	67.0162	1.15854e-11	1.25898e-11	1.31681e-11	1.21179e-11	5.06193	4.91258
8.95	93.2346	71.9837	71.5696	74.6528	64.4357	61.9059	18.4772	94.2648	94.6481	89.4391	89.8512	15.0457	89.5558	90.1246	90.2112	75.123	56.6826	55.7503	74.864	54.6262	50.1017	54.3284	51.7448	36.8946	79.2937	79.7922	5.15498e-30	3.67277e-30	96.6894	2.33323e-14	96.5709	2.32178e-14	2.71184e-14	2.60125e-14	68.6778	68.6778	2.62619e-14	67.9257	67.9257	67.6981	67.6981	66.969	66.969	1.20089e-11	1.30488e-11	1.36477e-11	1.25604e-11	5.07822	4.92856
8.96	93.1634	72.0101	71.5963	74.6778	64.4649	61.9356	18.5052	94.2726	94.6557	89.412	89.8256	15.071	89.5312	90.1009	90.1877	75.0777	56.7071	55.7751	74.8185	54.6411	50.1283	54.3431	51.7602	36.9232	79.3127	79.8108	5.15498e-30	4.12344e-30	96.6883	2.43522e-14	96.5699	2.42297e-14	2.8298e-14	2.71452e-14	68.6317	68.6317	2.74051e-14	67.879	67.879	67.6514	67.6514	66.9218	66.9218	1.24477e-11	1.35244e-11	1.41445e-11	1.30189e-11	5.09461	4.94463
8.97	93.0922	72.0366	71.6231	74.7027	64.494	61.9654	18.5332	94.2803	94.6633	89.3849	89.7999	15.0963	89.5066	90.0772	90.1642	75.0325	56.7318	55.8001	74.773	54.6561	50.155	54.358	51.7758	36.9519	79.3319	79.8296	5.78309e-30	4.62908e-30	96.6872	2.54162e-14	96.5689	2.52853e-14	2.95283e-14	2.83269e-14	68.5856	68.5856	2.85977e-14	67.8324	67.8324	67.6048	67.6048	66.8747	66.8747	1.29023e-11	1.40171e-11	1.46591e-11	1.34939e-11	5.11109	4.9608
8.98	93.021	72.0631	71.65	74.7277	64.5233	61.9953	18.5613	94.2881	94.6709	89.3579	89.7743	15.1218	89.482	90.0535	90.1406	74.9873	56.7567	55.8252	74.7275	54.6713	50.1819	54.373	51.7915	36.9808	79.3512	79.8484	6.48728e-30	5.19635e-30	96.6862	2.65262e-14	96.568	2.63864e-14	3.08116e-14	2.95594e-14	68.5396	68.5396	2.98415e-14	67.7858	67.7858	67.5583	67.5583	66.8277	66.8277	1.33734e-11	1.45276e-11	1.51923e-11	1.3986e-11	5.12766	4.97706
8.99	92.9498	72.0896	71.6768	74.7527	64.5526	62.0252	18.5895	94.2958	94.6785	89.3309	89.7487	15.1474	89.4574	90.0298	90.1171	74.9421	56.7817	55.8505	74.6821	54.6867	50.209	54.3882	51.8074	37.0098	79.3705	79.8673	7.27672e-30	5.83273e-30	96.6853	2.76842e-14	96.5672	2.7535e-14	3.21502e-14	3.0845e-14	68.4937	68.4937	3.1139e-14	67.7392	67.7392	67.5117	67.5117	66.7807	66.7807	1.38615e-11	1.50564e-11	1.57447e-11	1.44959e-11	5.14434	4.99342
9	92.8785	72.1162	71.7037	74.7778	64.582	62.0552	18.6179	94.3035	94.686	89.3038	89.7232	15.173	89.4328	90.0061	90.0935	74.897	56.8068	55.8759	74.6366	54.7022	50.2362	54.4036	51.8235	37.039	79.3901	79.8864	8.16166e-30	5.83273e-30	96.6844	2.88922e-14	96.5664	2.8733e-14	3.35462e-14	3.2186e-14	68.4477	68.4477	3.24922e-14	67.6928	67.6928	67.4653	67.4653	66.7338	66.7338	1.43671e-11	1.56043e-11	1.6317e-11	1.50242e-11	5.16111	5.00988
9.01	92.8073	72.1428	71.7307	74.8029	64.6115	62.0853	18.6463	94.3111	94.6935	89.2768	89.6976	15.1988	89.4082	89.9824	90.07	74.8519	56.8321	55.9015	74.5912	54.7178	50.2636	54.4191	51.8397	37.0683	79.4097	79.9056	9.15359e-30	6.54658e-30	96.6836	3.01525e-14	96.5657	2.99827e-14	3.50023e-14	3.35846e-14	68.4019	68.4019	3.39037e-14	67.6463	67.6463	67.4189	67.4189	66.6869	66.6869	1.4891e-11	1.61719e-11	1.69097e-11	1.55715e-11	5.17798	5.02643
9.02	92.7361	72.1695	71.7577	74.828	64.641	62.1155	18.6749	94.3188	94.7011	89.2498	89.6721	15.2246	89.3836	89.9587	90.0465	74.8067	56.8575	55.9273	74.5459	54.7337	50.2911	54.4347	51.8561	37.0978	79.4294	79.9249	1.02654e-29	7.3473e-30	96.6829	3.14671e-14	96.565	3.12861e-14	3.65209e-14	3.50434e-14	68.3561	68.3561	3.53758e-14	67.5999	67.5999	67.3725	67.3725	66.6401	66.6401	1.54338e-11	1.67599e-11	1.75238e-11	1.61385e-11	5.19495	5.04308
9.03	92.6649	72.1962	71.7847	74.8531	64.6706	62.1457	18.7035	94.3265	94.7086	89.2229	89.6466	15.2506	89.3591	89.935	90.0229	74.7617	56.8831	55.9531	74.5005	54.7497	50.3187	54.4506	51.8727	37.1275	79.4493	79.9443	1.02654e-29	8.24538e-30	96.6822	3.28384e-14	96.5645	3.26456e-14	3.81047e-14	3.6565e-14	68.3103	68.3103	3.69112e-14	67.5536	67.5536	67.3262	67.3262	66.5933	66.5933	1.59962e-11	1.7369e-11	1.81599e-11	1.67259e-11	5.21201	5.05982
9.04	92.5937	72.2229	71.8117	74.8783	64.7003	62.1761	18.7323	94.3341	94.716	89.1959	89.6211	15.2767	89.3345	89.9113	89.9994	74.7166	56.9088	55.9792	74.4552	54.7658	50.3466	54.4666	51.8894	37.1573	79.4692	79.9639	1.15114e-29	9.25263e-30	96.6815	3.42689e-14	96.5639	3.40636e-14	3.97565e-14	3.81518e-14	68.2646	68.2646	3.85126e-14	67.5073	67.5073	67.28	67.28	66.5466	66.5466	1.65788e-11	1.8e-11	1.88189e-11	1.73345e-11	5.22918	5.07667
9.05	92.5225	72.2496	71.8388	74.9035	64.73	62.2065	18.7612	94.3417	94.7235	89.1689	89.5956	15.3029	89.3099	89.8876	89.9758	74.6716	56.9347	56.0053	74.4099	54.7821	50.3745	54.4827	51.9063	37.1872	79.4893	79.9835	1.29079e-29	9.25263e-30	96.681	3.5761e-14	96.5635	3.55425e-14	4.14791e-14	3.98068e-14	68.2189	68.2189	4.01826e-14	67.4611	67.4611	67.2338	67.2338	66.4999	66.4999	1.71823e-11	1.86536e-11	1.95014e-11	1.79649e-11	5.24645	5.09361
9.06	92.4513	72.2764	71.8659	74.9288	64.7599	62.237	18.7901	94.3493	94.731	89.142	89.5701	15.3291	89.2853	89.8639	89.9523	74.6265	56.9607	56.0316	74.3646	54.7986	50.4027	54.499	51.9233	37.2174	79.5095	80.0033	1.44728e-29	1.03822e-29	96.6804	3.73175e-14	96.5631	3.7085e-14	4.32756e-14	4.15329e-14	68.1733	68.1733	4.19244e-14	67.4149	67.4149	67.1876	67.1876	66.4533	66.4533	1.78076e-11	1.93307e-11	2.02084e-11	1.8618e-11	5.26381	5.11065
9.07	92.38	72.3033	71.8931	74.954	64.7897	62.2675	18.8192	94.3569	94.7384	89.1151	89.5446	15.3555	89.2607	89.8402	89.9287	74.5815	56.9869	56.0581	74.3193	54.8152	50.4309	54.5155	51.9406	37.2476	79.5298	80.0231	1.62264e-29	1.1649e-29	96.68	3.89409e-14	96.5627	3.86936e-14	4.51491e-14	4.3333e-14	68.1278	68.1278	4.37408e-14	67.3687	67.3687	67.1415	67.1415	66.4067	66.4067	1.84553e-11	2.00321e-11	2.09408e-11	1.92945e-11	5.28128	5.12779
[truncated: 1,293 more rows]
[truncated: 52 more columns]

## Sheet: Simple Model +RBN
Time	RT - Experiment	RT1 - Model	RT2 - Model	RT3 - Model	RT4 - Model	RT5 - Model	RT6 - Model	RT7 - Model	RT8 - Model	RT9 - Model	RT10 - Model	RT11 - Model	RT12 - Model	RT13 - Model	RT14 - Model	RT15 - Model	RT16 - Model	RT17 - Model	RT18 - Model	RT19 - Model	RT20 - Model	RT21 - Model	RT22 - Model	RT23 - Model	RT24 - Model	RT25 - Model	RT26 - Model	RT27 - Model	RT28 - Model	RT29 - Model	RT30 - Model	RT31 - Model	RT32 - Model	RT33 - Model	RT34 - Model	RT35 - Model	RT36 - Model	RT37 - Model	RT38 - Model	RT39 - Model	RT40 - Model	RT41 - Model	RT42 - Model	RT43 - Model	RT44 - Model	RT45 - Model	RT46 - Model	RT47 - Model	RT48 - Model
[truncated: 2,200 more rows]
[truncated: 52 more columns]
