# Supplementary material for: Parp7 generates an ADP-ribosyl degron that controls negative feedback of androgen signaling
Source: EMBO J. 2025 Jul 18;44(17):4720–44. doi: 10.1038/s44318-025-00510-4 (PMC12402299; doi:10.1038/s44318-025-00510-4)
Supplement: Supplementary file 6 — Source data Fig. 4 [file 44318_2025_510_MOESM6_ESM.zip › Figure 4/Figure 4J/Figure 4J.xlsx]

## Sheet: Sheet1
Time	1:1 Ratio	3:1 Ratio	6:1 Ratio	10:1 Ratio
0.01	0.0616185	0.0493277	0.00173773	0.0319393
0.02	0.185672	0.127659	0.00610333	0.0689873
0.03	0.337887	0.211428	0.0122235	0.106726
0.04	0.506842	0.297457	0.0195491	0.145183
0.05	0.687386	0.385258	0.0277196	0.184388
0.06	0.876791	0.474798	0.0364916	0.224367
0.07	1.07346	0.56612	0.0456979	0.265146
0.08	1.2764	0.659279	0.0552228	0.306751
0.09	1.48494	0.75433	0.0649861	0.349205
0.1	1.69865	0.851323	0.0749322	0.392531
0.11	1.91721	0.95031	0.0850229	0.436749
0.12	2.14042	1.05134	0.0952326	0.48188
0.13	2.36811	1.15444	0.105545	0.527941
0.14	2.60018	1.25968	0.115949	0.574951
0.15	2.83655	1.36707	0.12644	0.622926
0.16	3.07719	1.47666	0.137016	0.671881
0.17	3.32204	1.58849	0.147677	0.72183
0.18	3.57111	1.70257	0.158426	0.772785
0.19	3.82438	1.81895	0.169267	0.824759
0.2	4.08186	1.93764	0.180206	0.877761
0.21	4.34355	2.05866	0.191248	0.931803
0.22	4.60948	2.18205	0.2024	0.986891
0.23	4.87965	2.30781	0.213669	1.04303
0.24	5.15409	2.43596	0.225063	1.10024
0.25	5.43282	2.56652	0.236591	1.15851
0.26	5.71586	2.69949	0.248261	1.21785
0.27	6.00324	2.8349	0.260081	1.27826
0.28	6.29498	2.97273	0.272061	1.33976
0.29	6.59109	3.11301	0.284211	1.40233
0.3	6.8916	3.25572	0.296539	1.46598
0.31	7.19653	3.40088	0.309056	1.53071
0.32	7.5059	3.54848	0.321772	1.59652
0.33	7.81972	3.69853	0.334697	1.66341
0.34	8.13799	3.851	0.347842	1.73137
0.35	8.46075	4.00591	0.361217	1.80041
0.36	8.78798	4.16324	0.374834	1.87051
0.37	9.11969	4.32298	0.388704	1.94168
0.38	9.45589	4.48513	0.402837	2.01391
0.39	9.79658	4.64966	0.417246	2.08719
0.4	10.1417	4.81658	0.431943	2.16152
0.41	10.4914	4.98585	0.446939	2.23689
0.42	10.8455	5.15748	0.462246	2.31329
0.43	11.204	5.33143	0.477877	2.39072
0.44	11.567	5.5077	0.493844	2.46917
0.45	11.9344	5.68625	0.510161	2.54862
0.46	12.3061	5.86708	0.526839	2.62908
0.47	12.6822	6.05016	0.543893	2.71052
0.48	13.0627	6.23547	0.561335	2.79294
0.49	13.4474	6.42298	0.579179	2.87633
0.5	13.8364	6.61267	0.597438	2.96068
0.51	14.2295	6.80452	0.616127	3.04598
0.52	14.6269	6.9985	0.635259	3.13221
0.53	15.0283	7.19459	0.654848	3.21937
0.54	15.4339	7.39276	0.674909	3.30743
0.55	15.8434	7.59297	0.695457	3.3964
0.56	16.2569	7.79521	0.716505	3.48626
0.57	16.6743	7.99945	0.738068	3.57699
0.58	17.0955	8.20565	0.760162	3.66859
0.59	17.5205	8.41379	0.782802	3.76103
0.6	17.9491	8.62385	0.806002	3.85432
0.61	18.3814	8.83578	0.829778	3.94842
0.62	18.8173	9.04956	0.854145	4.04334
0.63	19.2567	9.26516	0.879119	4.13905
0.64	19.6994	9.48255	0.904715	4.23555
0.65	20.1455	9.7017	0.930949	4.33282
0.66	20.5948	9.92258	0.957837	4.43085
0.67	21.0473	10.1452	0.985394	4.52962
0.68	21.5028	10.3694	1.01364	4.62912
0.69	21.9613	10.5953	1.04258	4.72934
0.7	22.4228	10.8228	1.07224	4.83026
0.71	22.887	11.0519	1.10264	4.93188
0.72	23.354	11.2825	1.13378	5.03417
0.73	23.8235	11.5146	1.16569	5.13712
0.74	24.2956	11.7482	1.19838	5.24073
0.75	24.7702	11.9833	1.23187	5.34497
0.76	25.247	12.2198	1.26618	5.44984
0.77	25.7261	12.4577	1.30131	5.55532
0.78	26.2074	12.697	1.33729	5.66139
0.79	26.6907	12.9376	1.37413	5.76806
0.8	27.1759	13.1796	1.41185	5.87529
0.81	27.663	13.4228	1.45047	5.98309
0.82	28.1518	13.6673	1.48999	6.09144
0.83	28.6423	13.9129	1.53044	6.20032
0.84	29.1343	14.1598	1.57183	6.30973
0.85	29.6277	14.4079	1.61418	6.41965
0.86	30.1225	14.6571	1.6575	6.53007
0.87	30.6185	14.9074	1.7018	6.64097
0.88	31.1157	15.1588	1.74711	6.75236
0.89	31.6139	15.4113	1.79344	6.86421
0.9	32.113	15.6648	1.8408	6.97652
0.91	32.613	15.9194	1.8892	7.08927
0.92	33.1137	16.1749	1.93867	7.20245
0.93	33.6151	16.4314	1.98922	7.31605
0.94	34.1171	16.6888	2.04085	7.43007
0.95	34.6194	16.9472	2.09359	7.54449
0.96	35.1222	17.2064	2.14744	7.65929
0.97	35.6252	17.4665	2.20243	7.77448
0.98	36.1284	17.7275	2.25856	7.89004
0.99	36.6316	17.9893	2.31585	8.00597
1	37.1349	18.2519	2.37431	8.12224
1.01	37.638	18.5153	2.43396	8.23886
1.02	38.141	18.7794	2.4948	8.35581
1.03	38.6437	19.0443	2.55684	8.47308
1.04	39.146	19.3099	2.62011	8.59067
1.05	39.6478	19.5762	2.6846	8.70857
1.06	40.1492	19.8432	2.75034	8.82677
1.07	40.6499	20.1108	2.81733	8.94526
1.08	41.15	20.3791	2.88558	9.06403
1.09	41.6493	20.6481	2.9551	9.18307
1.1	42.1477	20.9176	3.02591	9.30238
1.11	42.6453	21.1877	3.09801	9.42195
1.12	43.1418	21.4584	3.17142	9.54177
1.13	43.6373	21.7297	3.24613	9.66184
1.14	44.1316	22.0014	3.32217	9.78214
1.15	44.6248	22.2738	3.39953	9.90267
1.16	45.1167	22.5466	3.47823	10.0234
1.17	45.6073	22.8199	3.55828	10.1444
1.18	46.0964	23.0937	3.63967	10.2656
1.19	46.5842	23.3679	3.72243	10.387
1.2	47.0704	23.6426	3.80655	10.5086
1.21	47.555	23.9178	3.89204	10.6303
1.22	48.038	24.1933	3.97892	10.7523
1.23	48.5194	24.4693	4.06717	10.8744
1.24	48.999	24.7457	4.15682	10.9967
1.25	49.4768	25.0224	4.24786	11.1192
1.26	49.9528	25.2995	4.3403	11.2419
1.27	50.4269	25.577	4.43415	11.3647
1.28	50.8991	25.8548	4.5294	11.4876
1.29	51.3694	26.1329	4.62606	11.6107
1.3	51.8376	26.4114	4.72415	11.734
1.31	52.3038	26.6901	4.82365	11.8573
1.32	52.7678	26.9692	4.92457	11.9808
1.33	53.2298	27.2485	5.02692	12.1045
1.34	53.6896	27.5282	5.13069	12.2282
1.35	54.1471	27.8081	5.23589	12.3521
1.36	54.6025	28.0882	5.34253	12.4761
1.37	55.0556	28.3686	5.45059	12.6002
1.38	55.5063	28.6492	5.56009	12.7244
1.39	55.9548	28.9301	5.67103	12.8487
1.4	56.4009	29.2112	5.7834	12.9731
1.41	56.8446	29.4924	5.8972	13.0976
1.42	57.2859	29.7739	6.01244	13.2222
1.43	57.7247	30.0556	6.12912	13.3469
1.44	58.1611	30.3375	6.24722	13.4717
1.45	58.5951	30.6195	6.36677	13.5965
1.46	59.0265	30.9017	6.48774	13.7214
1.47	59.4554	31.1841	6.61015	13.8464
1.48	59.8818	31.4666	6.73398	13.9715
1.49	60.3056	31.7492	6.85925	14.0966
1.5	60.7268	32.032	6.98593	14.2218
1.51	61.1455	32.3149	7.11405	14.3471
1.52	61.5615	32.598	7.24358	14.4724
1.53	61.975	32.8811	7.37453	14.5977
1.54	62.3858	33.1644	7.5069	14.7231
1.55	62.794	33.4478	7.64067	14.8486
1.56	63.1995	33.7312	7.77586	14.9741
1.57	63.6023	34.0148	7.91245	15.0996
1.58	64.0025	34.2984	8.05044	15.2252
1.59	64.4	34.5821	8.18983	15.3508
1.6	64.7948	34.8659	8.33061	15.4765
1.61	65.187	35.1497	8.47278	15.6022
1.62	65.5764	35.4336	8.61633	15.7279
1.63	65.9631	35.7176	8.76126	15.8537
1.64	66.3472	36.0016	8.90756	15.9794
1.65	66.7285	36.2857	9.05523	16.1052
1.66	67.1071	36.5698	9.20427	16.231
1.67	67.483	36.8539	9.35466	16.3569
1.68	67.8562	37.138	9.5064	16.4827
1.69	68.2266	37.4222	9.65949	16.6086
1.7	68.5943	37.7064	9.81391	16.7345
1.71	68.9593	37.9906	9.96967	16.8604
1.72	69.3216	38.2748	10.1268	16.9863
1.73	69.6812	38.559	10.2852	17.1122
1.74	70.0381	38.8432	10.4449	17.2381
1.75	70.3922	39.1274	10.6059	17.364
1.76	70.7437	39.4116	10.7682	17.4899
1.77	71.0924	39.6958	10.9318	17.6158
1.78	71.4384	39.98	11.0967	17.7417
1.79	71.7817	40.2641	11.2629	17.8677
1.8	72.1224	40.5483	11.4304	17.9936
1.81	72.4603	40.8324	11.5991	18.1194
1.82	72.7955	41.1164	11.7691	18.2453
1.83	73.1281	41.4004	11.9403	18.3712
1.84	73.458	41.6844	12.1127	18.4971
1.85	73.7852	41.9683	12.2864	18.6229
1.86	74.1098	42.2522	12.4613	18.7487
1.87	74.4317	42.536	12.6374	18.8746
1.88	74.7509	42.8198	12.8147	19.0003
1.89	75.0676	43.1035	12.9933	19.1261
1.9	75.3815	43.3872	13.173	19.2519
1.91	75.6929	43.6708	13.3539	19.3776
1.92	76.0016	43.9543	13.5359	19.5033
1.93	76.3078	44.2377	13.7192	19.629
1.94	76.6113	44.5211	13.9035	19.7547
1.95	76.9122	44.8044	14.089	19.8803
1.96	77.2106	45.0876	14.2757	20.0059
1.97	77.5064	45.3707	14.4635	20.1315
1.98	77.7996	45.6537	14.6524	20.257
1.99	78.0903	45.9367	14.8424	20.3825
2	78.3784	46.2195	15.0335	20.508
2.01	78.664	46.5022	15.2257	20.6334
2.02	78.9471	46.7849	15.4189	20.7588
2.03	79.2277	47.0674	15.6133	20.8842
2.04	79.5057	47.3499	15.8087	21.0095
2.05	79.7813	47.6323	16.0051	21.1349
2.06	80.0544	47.9145	16.2026	21.2601
2.07	80.325	48.1967	16.4011	21.3854
2.08	80.5932	48.4788	16.6006	21.5106
2.09	80.8589	48.7609	16.8012	21.6358
2.1	81.1222	49.0428	17.0027	21.761
2.11	81.3831	49.3246	17.2053	21.8861
2.12	81.6415	49.6064	17.4088	22.0113
2.13	81.8976	49.888	17.6133	22.1363
2.14	82.1512	50.1696	17.8187	22.2614
2.15	82.4025	50.4511	18.0251	22.3864
2.16	82.6514	50.7324	18.2325	22.5114
2.17	82.898	51.0137	18.4407	22.6364
2.18	83.1423	51.2949	18.6499	22.7613
2.19	83.3842	51.576	18.86	22.8862
2.2	83.6238	51.857	19.071	23.0111
2.21	83.861	52.1379	19.2829	23.136
2.22	84.096	52.4187	19.4957	23.2608
2.23	84.3287	52.6994	19.7093	23.3855
2.24	84.5592	52.98	19.9238	23.5103
2.25	84.7874	53.2605	20.1392	23.635
2.26	85.0133	53.5409	20.3554	23.7597
2.27	85.2371	53.8211	20.5724	23.8843
2.28	85.4586	54.1012	20.7903	24.0089
2.29	85.6778	54.3812	21.009	24.1334
2.3	85.895	54.6611	21.2284	24.2579
2.31	86.1099	54.9409	21.4487	24.3824
2.32	86.3226	55.2206	21.6697	24.5068
2.33	86.5332	55.5001	21.8915	24.6312
2.34	86.7417	55.7794	22.1141	24.7555
2.35	86.948	56.0587	22.3374	24.8798
2.36	87.1522	56.3378	22.5615	25.0041
2.37	87.3543	56.6168	22.7862	25.1283
2.38	87.5543	56.8956	23.0118	25.2524
2.39	87.7522	57.1743	23.238	25.3765
2.4	87.9481	57.4528	23.4649	25.5006
2.41	88.1419	57.7312	23.6925	25.6246
2.42	88.3336	58.0094	23.9208	25.7485
2.43	88.5233	58.2875	24.1498	25.8724
2.44	88.711	58.5654	24.3794	25.9963
2.45	88.8967	58.8432	24.6096	26.1201
2.46	89.0804	59.1208	24.8406	26.2438
2.47	89.2621	59.3982	25.0721	26.3675
2.48	89.4419	59.6754	25.3043	26.4911
2.49	89.6196	59.9525	25.537	26.6147
2.5	89.7955	60.2294	25.7704	26.7382
2.51	89.9694	60.5061	26.0044	26.8616
2.52	90.1413	60.7827	26.2389	26.985
2.53	90.3114	61.0591	26.474	27.1084
2.54	90.4796	61.3352	26.7097	27.2316
2.55	90.6458	61.6112	26.9459	27.3548
2.56	90.8102	61.887	27.1827	27.478
2.57	90.9728	62.1626	27.4199	27.601
2.58	91.1334	62.438	27.6577	27.7241
2.59	91.2923	62.7133	27.8961	27.847
2.6	91.4493	62.9883	28.1349	27.9699
2.61	91.6045	63.2631	28.3742	28.0927
2.62	91.7579	63.5377	28.614	28.2154
2.63	91.9094	63.8121	28.8543	28.3381
2.64	92.0593	64.0862	29.095	28.4607
2.65	92.2073	64.3602	29.3362	28.5833
2.66	92.3536	64.6339	29.5778	28.7057
2.67	92.4981	64.9075	29.8198	28.8281
2.68	92.6409	65.1807	30.0623	28.9505
2.69	92.7819	65.4538	30.3052	29.0727
2.7	92.9213	65.7267	30.5484	29.1949
2.71	93.0589	65.9993	30.7921	29.317
2.72	93.1949	66.2716	31.0362	29.439
2.73	93.3291	66.5438	31.2806	29.561
2.74	93.4617	66.8157	31.5254	29.6829
2.75	93.5927	67.0873	31.7706	29.8047
2.76	93.7219	67.3587	32.016	29.9264
2.77	93.8496	67.6298	32.2619	30.0481
2.78	93.9756	67.9007	32.508	30.1696
2.79	94.1	68.1714	32.7545	30.2911
2.8	94.2228	68.4417	33.0013	30.4126
2.81	94.344	68.7119	33.2484	30.5339
2.82	94.4636	68.9817	33.4957	30.6552
2.83	94.5816	69.2513	33.7434	30.7763
2.84	94.6981	69.5206	33.9913	30.8974
2.85	94.813	69.7896	34.2394	31.0185
2.86	94.9264	70.0584	34.4879	31.1394
2.87	95.0382	70.3268	34.7365	31.2602
2.88	95.1485	70.595	34.9854	31.381
2.89	95.2573	70.8629	35.2345	31.5017
2.9	95.3646	71.1305	35.4838	31.6223
2.91	95.4704	71.3977	35.7334	31.7428
2.92	95.5747	71.6647	35.9831	31.8633
2.93	95.6776	71.9314	36.233	31.9836
2.94	95.7789	72.1978	36.4831	32.1039
2.95	95.8789	72.4638	36.7334	32.2241
2.96	95.9773	72.7295	36.9838	32.3442
2.97	96.0744	72.9949	37.2344	32.4642
2.98	96.17	73.26	37.4851	32.5841
2.99	96.2642	73.5247	37.7359	32.7039
3	96.357	73.7891	37.9869	32.8237
3.01	96.4484	74.0532	38.238	32.9433
3.02	96.5384	74.3168	38.4892	33.0629
3.03	96.6271	74.5802	38.7405	33.1824
3.04	96.7143	74.8432	38.9918	33.3018
3.05	96.8003	75.1058	39.2433	33.4211
3.06	96.8848	75.368	39.4948	33.5403
3.07	96.968	75.6299	39.7464	33.6594
3.08	97.0499	75.8913	39.9981	33.7784
3.09	97.1305	76.1524	40.2498	33.8974
3.1	97.2097	76.4131	40.5015	34.0162
3.11	97.2877	76.6733	40.7533	34.135
3.12	97.3643	76.9332	41.005	34.2536
3.13	97.4397	77.1926	41.2568	34.3722
3.14	97.5138	77.4516	41.5086	34.4907
3.15	97.5866	77.7101	41.7604	34.6091
3.16	97.6582	77.9682	42.0122	34.7273
3.17	97.7285	78.2258	42.264	34.8455
3.18	97.7975	78.483	42.5157	34.9636
3.19	97.8654	78.7397	42.7675	35.0817
3.2	97.932	78.9959	43.0191	35.1996
3.21	97.9974	79.2516	43.2707	35.3174
3.22	98.0615	79.5067	43.5223	35.4351
3.23	98.1245	79.7614	43.7738	35.5527
3.24	98.1863	80.0155	44.0252	35.6703
3.25	98.2469	80.2691	44.2765	35.7877
3.26	98.3063	80.5221	44.5278	35.905
3.27	98.3645	80.7745	44.7789	36.0223
3.28	98.4216	81.0263	45.0299	36.1394
3.29	98.4776	81.2775	45.2809	36.2565
3.3	98.5324	81.5281	45.5317	36.3734
3.31	98.586	81.7781	45.7823	36.4903
3.32	98.6385	82.0273	46.0329	36.607
3.33	98.6899	82.2759	46.2833	36.7237
3.34	98.7402	82.5238	46.5335	36.8403
3.35	98.7894	82.771	46.7836	36.9567
3.36	98.8375	83.0174	47.0336	37.0731
3.37	98.8845	83.2631	47.2833	37.1894
3.38	98.9304	83.5079	47.5329	37.3055
3.39	98.9752	83.752	47.7823	37.4216
3.4	99.019	83.9952	48.0315	37.5376
3.41	99.0617	84.2375	48.2805	37.6534
3.42	99.1034	84.4789	48.5293	37.7692
3.43	99.144	84.7194	48.7779	37.8849
3.44	99.1836	84.9589	49.0262	38.0004
3.45	99.2221	85.1974	49.2743	38.1159
3.46	99.2596	85.4349	49.5222	38.2312
3.47	99.2961	85.6714	49.7699	38.3465
3.48	99.3316	85.9067	50.0173	38.4617
3.49	99.3661	86.1409	50.2645	38.5767
3.5	99.3996	86.3739	50.5114	38.6917
3.51	99.4321	86.6057	50.758	38.8066
3.52	99.4637	86.8362	51.0044	38.9213
3.53	99.4942	87.0654	51.2504	39.036
3.54	99.5238	87.2933	51.4962	39.1505
3.55	99.5524	87.5197	51.7417	39.265
3.56	99.5801	87.7448	51.9869	39.3793
3.57	99.6068	87.9683	52.2318	39.4936
3.58	99.6326	88.1903	52.4764	39.6077
3.59	99.6574	88.4107	52.7207	39.7217
3.6	99.6814	88.6295	52.9646	39.8357
3.61	99.7044	88.8466	53.2083	39.9495
3.62	99.7264	89.062	53.4515	40.0632
3.63	99.7476	89.2756	53.6945	40.1769
3.64	99.7679	89.4873	53.9371	40.2904
3.65	99.7873	89.6972	54.1793	40.4038
3.66	99.8058	89.9052	54.4212	40.5171
3.67	99.8234	90.1112	54.6627	40.6303
3.68	99.8401	90.3152	54.9039	40.7434
3.69	99.856	90.5171	55.1447	40.8564
3.7	99.871	90.717	55.3851	40.9693
3.71	99.8851	90.9147	55.6251	41.0821
3.72	99.8984	91.1102	55.8647	41.1948
3.73	99.9108	91.3035	56.1039	41.3074
3.74	99.9224	91.4946	56.3427	41.4199
3.75	99.9332	91.6835	56.5812	41.5322
3.76	99.9431	91.87	56.8192	41.6445
3.77	99.9523	92.0542	57.0567	41.7567
3.78	99.9606	92.2361	57.2939	41.8687
3.79	99.9681	92.4156	57.5306	41.9807
3.8	99.9748	92.5927	57.7669	42.0925
3.81	99.9806	92.7674	58.0028	42.2043
3.82	99.9857	92.9398	58.2382	42.3159
3.83	99.9901	93.1097	58.4732	42.4274
3.84	99.9936	93.2772	58.7077	42.5389
3.85	99.9963	93.4423	58.9418	42.6502
3.86	99.9983	93.605	59.1753	42.7614
3.87	99.9995	93.7652	59.4085	42.8725
3.88	100	93.923	59.6411	42.9835
3.89	99.9997	94.0784	59.8733	43.0944
3.9	99.9987	94.2313	60.105	43.2052
3.91	99.9969	94.3819	60.3362	43.3158
3.92	99.9944	94.53	60.5669	43.4264
3.93	99.9911	94.6758	60.7972	43.5369
3.94	99.9871	94.8191	61.0269	43.6472
3.95	99.9824	94.9601	61.2561	43.7575
3.96	99.977	95.0987	61.4848	43.8676
3.97	99.9709	95.235	61.713	43.9777
3.98	99.964	95.369	61.9407	44.0876
3.99	99.9565	95.5006	62.1679	44.1974
4	99.9482	95.6299	62.3945	44.3071
4.01	99.9393	95.7569	62.6206	44.4167
4.02	99.9297	95.8817	62.8462	44.5262
4.03	99.9194	96.0041	63.0713	44.6356
4.04	99.9084	96.1244	63.2958	44.7449
4.05	99.8968	96.2424	63.5197	44.854
4.06	99.8845	96.3582	63.7431	44.9631
4.07	99.8715	96.4718	63.966	45.072
4.08	99.8579	96.5833	64.1883	45.1808
4.09	99.8436	96.6926	64.41	45.2894
4.1	99.8287	96.7998	64.6312	45.398
4.11	99.8131	96.9048	64.8518	45.5064
4.12	99.7969	97.0077	65.0718	45.6147
4.13	99.7801	97.1086	65.2913	45.7228
4.14	99.7626	97.2074	65.5102	45.8309
4.15	99.7446	97.3041	65.7285	45.9388
4.16	99.7259	97.3989	65.9462	46.0465
4.17	99.7065	97.4916	66.1633	46.1542
4.18	99.6866	97.5823	66.3799	46.2617
4.19	99.6661	97.671	66.5958	46.3691
4.2	99.645	97.7578	66.8112	46.4764
4.21	99.6232	97.8427	67.0259	46.5836
4.22	99.6009	97.9256	67.2401	46.6906
4.23	99.578	98.0066	67.4536	46.7975
4.24	99.5545	98.0857	67.6665	46.9043
4.25	99.5305	98.163	67.8788	47.0109
4.26	99.5058	98.2384	68.0905	47.1174
4.27	99.4806	98.312	68.3016	47.2238
4.28	99.4549	98.3838	68.512	47.3301
4.29	99.4285	98.4538	68.7218	47.4362
4.3	99.4016	98.522	68.931	47.5423
4.31	99.3742	98.5884	69.1395	47.6481
4.32	99.3462	98.6531	69.3475	47.7539
4.33	99.3177	98.716	69.5547	47.8595
4.34	99.2886	98.7772	69.7614	47.9651
4.35	99.259	98.8368	69.9674	48.0705
4.36	99.2289	98.8946	70.1727	48.1757
4.37	99.1982	98.9508	70.3774	48.2809
4.38	99.167	99.0053	70.5814	48.3859
4.39	99.1353	99.0582	70.7848	48.4908
4.4	99.1031	99.1095	70.9876	48.5955
4.41	99.0704	99.1592	71.1896	48.7002
4.42	99.0371	99.2072	71.391	48.8047
4.43	99.0034	99.2537	71.5918	48.9091
4.44	98.9692	99.2987	71.7919	49.0133
4.45	98.9344	99.3421	71.9913	49.1175
4.46	98.8992	99.384	72.19	49.2215
4.47	98.8635	99.4243	72.3881	49.3254
4.48	98.8273	99.4632	72.5854	49.4292
4.49	98.7906	99.5006	72.7821	49.5328
4.5	98.7534	99.5365	72.9782	49.6364
4.51	98.7158	99.571	73.1735	49.7398
4.52	98.6777	99.604	73.3682	49.843
4.53	98.6392	99.6356	73.5621	49.9462
4.54	98.6001	99.6657	73.7554	50.0492
4.55	98.5606	99.6945	73.948	50.1521
4.56	98.5207	99.7219	74.1399	50.2549
4.57	98.4803	99.7479	74.3311	50.3576
4.58	98.4395	99.7726	74.5216	50.4601
4.59	98.3982	99.7959	74.7114	50.5626
4.6	98.3565	99.8179	74.9005	50.6649
4.61	98.3143	99.8385	75.0889	50.7671
4.62	98.2718	99.8579	75.2766	50.8691
4.63	98.2287	99.8759	75.4635	50.971
4.64	98.1853	99.8927	75.6498	51.0729
4.65	98.1414	99.9082	75.8354	51.1746
4.66	98.0972	99.9225	76.0202	51.2761
4.67	98.0525	99.9355	76.2044	51.3776
4.68	98.0073	99.9473	76.3878	51.4789
4.69	97.9618	99.9578	76.5705	51.5801
4.7	97.9159	99.9672	76.7525	51.6812
4.71	97.8696	99.9754	76.9337	51.7822
4.72	97.8228	99.9823	77.1143	51.883
4.73	97.7757	99.9881	77.2941	51.9837
4.74	97.7282	99.9928	77.4732	52.0843
4.75	97.6803	99.9963	77.6516	52.1848
4.76	97.632	99.9986	77.8292	52.2852
4.77	97.5833	99.9999	78.0062	52.3854
4.78	97.5343	100	78.1824	52.4856
4.79	97.4849	99.999	78.3578	52.5856
4.8	97.4351	99.9969	78.5326	52.6855
4.81	97.3849	99.9938	78.7066	52.7852
4.82	97.3343	99.9896	78.8798	52.8849
4.83	97.2834	99.9843	79.0523	52.9844
4.84	97.2322	99.978	79.2241	53.0838
4.85	97.1806	99.9706	79.3952	53.1831
4.86	97.1286	99.9622	79.5655	53.2823
4.87	97.0762	99.9528	79.7351	53.3813
4.88	97.0236	99.9423	79.9039	53.4803
4.89	96.9705	99.9309	80.072	53.5791
4.9	96.9172	99.9185	80.2394	53.6778
4.91	96.8635	99.9051	80.406	53.7764
4.92	96.8094	99.8908	80.5719	53.8749
4.93	96.755	99.8755	80.737	53.9732
4.94	96.7003	99.8592	80.9014	54.0714
4.95	96.6453	99.842	81.065	54.1695
4.96	96.5899	99.8239	81.2279	54.2675
4.97	96.5342	99.8049	81.39	54.3654
4.98	96.4782	99.7849	81.5514	54.4632
4.99	96.4219	99.764	81.7121	54.5608
5	96.3653	99.7423	81.872	54.6583
5.01	96.3083	99.7197	82.0311	54.7557
5.02	96.251	99.6962	82.1895	54.853
5.03	96.1935	99.6718	82.3471	54.9502
5.04	96.1356	99.6466	82.504	55.0473
5.05	96.0774	99.6205	82.6602	55.1442
5.06	96.0189	99.5936	82.8156	55.241
5.07	95.9602	99.5659	82.9702	55.3378
5.08	95.9011	99.5373	83.1241	55.4344
5.09	95.8417	99.508	83.2772	55.5308
5.1	95.7821	99.4778	83.4296	55.6272
5.11	95.7222	99.4468	83.5812	55.7234
5.12	95.662	99.4151	83.7321	55.8196
5.13	95.6015	99.3826	83.8822	55.9156
5.14	95.5407	99.3493	84.0316	56.0115
5.15	95.4796	99.3152	84.1802	56.1073
5.16	95.4183	99.2804	84.328	56.203
5.17	95.3567	99.2448	84.4751	56.2985
5.18	95.2949	99.2085	84.6215	56.394
5.19	95.2328	99.1715	84.767	56.4893
5.2	95.1704	99.1337	84.9119	56.5845
5.21	95.1077	99.0952	85.0559	56.6796
5.22	95.0448	99.056	85.1993	56.7746
5.23	94.9817	99.0161	85.3418	56.8695
5.24	94.9182	98.9756	85.4836	56.9642
5.25	94.8546	98.9343	85.6247	57.0589
5.26	94.7906	98.8923	85.765	57.1534
5.27	94.7265	98.8497	85.9045	57.2478
5.28	94.6621	98.8064	86.0433	57.3421
5.29	94.5974	98.7625	86.1813	57.4363
5.3	94.5325	98.7179	86.3186	57.5304
5.31	94.4674	98.6727	86.4551	57.6243
5.32	94.402	98.6268	86.5909	57.7182
5.33	94.3364	98.5803	86.7259	57.8119
5.34	94.2706	98.5331	86.8602	57.9056
5.35	94.2045	98.4854	86.9937	57.9991
5.36	94.1383	98.437	87.1265	58.0925
5.37	94.0718	98.3881	87.2585	58.1858
5.38	94.005	98.3385	87.3897	58.2789
5.39	93.9381	98.2884	87.5202	58.372
5.4	93.8709	98.2376	87.6499	58.465
5.41	93.8035	98.1863	87.7789	58.5578
5.42	93.7359	98.1344	87.9072	58.6505
5.43	93.6681	98.082	88.0347	58.7431
5.44	93.6001	98.029	88.1614	58.8356
5.45	93.5318	97.9754	88.2874	58.928
5.46	93.4634	97.9213	88.4126	59.0203
5.47	93.3948	97.8666	88.5371	59.1125
5.48	93.3259	97.8114	88.6609	59.2046
5.49	93.2569	97.7557	88.7839	59.2965
5.5	93.1876	97.6995	88.9061	59.3883
5.51	93.1182	97.6427	89.0276	59.4801
5.52	93.0486	97.5854	89.1484	59.5717
5.53	92.9787	97.5276	89.2684	59.6632
5.54	92.9087	97.4694	89.3877	59.7546
5.55	92.8385	97.4106	89.5062	59.8459
5.56	92.7681	97.3513	89.624	59.9371
5.57	92.6976	97.2916	89.741	60.0281
5.58	92.6268	97.2313	89.8573	60.1191
5.59	92.5559	97.1706	89.9729	60.2099
5.6	92.4848	97.1095	90.0877	60.3007
5.61	92.4135	97.0478	90.2017	60.3913
5.62	92.342	96.9857	90.3151	60.4818
5.63	92.2704	96.9232	90.4277	60.5722
5.64	92.1986	96.8602	90.5395	60.6625
5.65	92.1266	96.7967	90.6507	60.7527
5.66	92.0544	96.7329	90.7611	60.8428
5.67	91.9821	96.6686	90.8707	60.9328
5.68	91.9096	96.6038	90.9796	61.0227
5.69	91.837	96.5387	91.0878	61.1124
5.7	91.7642	96.4731	91.1953	61.2021
5.71	91.6912	96.4071	91.302	61.2916
5.72	91.6181	96.3407	91.408	61.3811
5.73	91.5448	96.2739	91.5133	61.4704
5.74	91.4714	96.2067	91.6178	61.5596
5.75	91.3978	96.1391	91.7216	61.6487
5.76	91.3241	96.0711	91.8247	61.7377
5.77	91.2502	96.0027	91.9271	61.8266
5.78	91.1762	95.934	92.0287	61.9154
5.79	91.102	95.8649	92.1296	62.0041
5.8	91.0277	95.7954	92.2298	62.0927
5.81	90.9532	95.7255	92.3293	62.1811
5.82	90.8786	95.6553	92.428	62.2695
5.83	90.8038	95.5847	92.5261	62.3577
5.84	90.7289	95.5137	92.6234	62.4459
5.85	90.6539	95.4424	92.72	62.5339
5.86	90.5788	95.3708	92.8158	62.6219
5.87	90.5035	95.2988	92.911	62.7097
5.88	90.4281	95.2265	93.0055	62.7974
5.89	90.3525	95.1538	93.0992	62.885
5.9	90.2768	95.0808	93.1922	62.9725
5.91	90.201	95.0075	93.2846	63.0599
5.92	90.1251	94.9339	93.3762	63.1472
5.93	90.049	94.86	93.4671	63.2344
5.94	89.9728	94.7857	93.5573	63.3215
5.95	89.8965	94.7111	93.6468	63.4085
5.96	89.8201	94.6362	93.7356	63.4954
5.97	89.7436	94.5611	93.8237	63.5821
5.98	89.6669	94.4856	93.9111	63.6688
5.99	89.5901	94.4098	93.9977	63.7554
6	89.5132	94.3337	94.0837	63.8418
6.01	89.4362	94.2574	94.169	63.9282
6.02	89.3591	94.1807	94.2536	64.0144
6.03	89.2819	94.1038	94.3375	64.1006
6.04	89.2045	94.0266	94.4207	64.1867
6.05	89.1271	93.9491	94.5033	64.2727
6.06	89.0496	93.8714	94.5851	64.3586
6.07	88.9719	93.7934	94.6662	64.4444
6.08	88.8941	93.7151	94.7467	64.5301
6.09	88.8163	93.6366	94.8265	64.6158
6.1	88.7383	93.5578	94.9055	64.7014
6.11	88.6603	93.4788	94.9839	64.7869
6.12	88.5821	93.3995	95.0617	64.8723
6.13	88.5038	93.32	95.1387	64.9576
6.14	88.4255	93.2402	95.215	65.0429
6.15	88.3471	93.1602	95.2907	65.1281
6.16	88.2685	93.0799	95.3657	65.2132
6.17	88.1899	92.9994	95.4401	65.2983
6.18	88.1112	92.9187	95.5137	65.3832
6.19	88.0324	92.8378	95.5867	65.4681
6.2	87.9535	92.7566	95.659	65.5529
6.21	87.8745	92.6752	95.7307	65.6377
6.22	87.7954	92.5936	95.8016	65.7223
6.23	87.7163	92.5118	95.8719	65.8069
6.24	87.637	92.4298	95.9416	65.8914
6.25	87.5577	92.3475	96.0106	65.9758
6.26	87.4783	92.2651	96.0789	66.0602
6.27	87.3989	92.1824	96.1466	66.1445
6.28	87.3193	92.0996	96.2136	66.2287
6.29	87.2397	92.0165	96.2799	66.3128
6.3	87.16	91.9333	96.3456	66.3968
6.31	87.0802	91.8499	96.4107	66.4808
6.32	87.0004	91.7662	96.4751	66.5647
6.33	86.9205	91.6824	96.5388	66.6485
6.34	86.8405	91.5984	96.6019	66.7323
6.35	86.7605	91.5143	96.6644	66.8159
6.36	86.6803	91.4299	96.7262	66.8995
6.37	86.6002	91.3454	96.7873	66.983
6.38	86.5199	91.2607	96.8478	67.0664
6.39	86.4396	91.1758	96.9077	67.1498
6.4	86.3592	91.0908	96.967	67.233
6.41	86.2788	91.0056	97.0256	67.3162
6.42	86.1983	90.9203	97.0836	67.3993
6.43	86.1177	90.8347	97.1409	67.4824
6.44	86.0371	90.7491	97.1976	67.5653
6.45	85.9564	90.6632	97.2537	67.6482
6.46	85.8757	90.5772	97.3091	67.731
6.47	85.7949	90.4911	97.364	67.8137
6.48	85.7141	90.4048	97.4182	67.8964
6.49	85.6332	90.3184	97.4717	67.9789
6.5	85.5523	90.2318	97.5247	68.0614
6.51	85.4713	90.1451	97.577	68.1438
6.52	85.3902	90.0583	97.6288	68.2261
6.53	85.3091	89.9713	97.6799	68.3084
6.54	85.228	89.8842	97.7304	68.3906
6.55	85.1468	89.797	97.7803	68.4726
6.56	85.0656	89.7096	97.8295	68.5546
6.57	84.9843	89.6221	97.8782	68.6366
6.58	84.903	89.5345	97.9263	68.7184
6.59	84.8217	89.4467	97.9737	68.8002
6.6	84.7403	89.3588	98.0206	68.8819
6.61	84.6588	89.2708	98.0668	68.9635
6.62	84.5774	89.1827	98.1125	69.045
6.63	84.4958	89.0945	98.1575	69.1264
6.64	84.4143	89.0062	98.202	69.2078
6.65	84.3327	88.9178	98.2459	69.2891
6.66	84.2511	88.8292	98.2891	69.3703
6.67	84.1694	88.7406	98.3318	69.4514
6.68	84.0877	88.6518	98.3739	69.5325
6.69	84.006	88.563	98.4154	69.6134
6.7	83.9243	88.474	98.4563	69.6943
6.71	83.8425	88.385	98.4967	69.7751
6.72	83.7607	88.2958	98.5364	69.8559
6.73	83.6788	88.2066	98.5756	69.9365
6.74	83.597	88.1172	98.6142	70.0171
6.75	83.5151	88.0278	98.6523	70.0975
6.76	83.4331	87.9383	98.6897	70.1779
6.77	83.3512	87.8487	98.7266	70.2583
6.78	83.2692	87.759	98.7629	70.3385
6.79	83.1872	87.6692	98.7987	70.4187
6.8	83.1052	87.5794	98.8338	70.4987
6.81	83.0232	87.4895	98.8684	70.5787
6.82	82.9411	87.3994	98.9025	70.6586
6.83	82.8591	87.3094	98.936	70.7385
6.84	82.777	87.2192	98.9689	70.8182
6.85	82.6948	87.129	99.0013	70.8979
6.86	82.6127	87.0387	99.0331	70.9775
6.87	82.5306	86.9483	99.0644	71.057
6.88	82.4484	86.8579	99.0951	71.1364
6.89	82.3662	86.7674	99.1253	71.2158
6.9	82.284	86.6768	99.1549	71.295
6.91	82.2018	86.5862	99.184	71.3742
6.92	82.1196	86.4955	99.2125	71.4533
6.93	82.0374	86.4047	99.2405	71.5323
6.94	81.9551	86.3139	99.268	71.6113
6.95	81.8729	86.2231	99.2949	71.6901
6.96	81.7906	86.1322	99.3212	71.7689
6.97	81.7084	86.0412	99.3471	71.8476
6.98	81.6261	85.9502	99.3724	71.9262
6.99	81.5438	85.8591	99.3972	72.0048
7	81.4615	85.768	99.4214	72.0832
7.01	81.3792	85.6768	99.4451	72.1616
7.02	81.2969	85.5856	99.4683	72.2399
7.03	81.2146	85.4943	99.491	72.3181
7.04	81.1323	85.403	99.5131	72.3962
7.05	81.05	85.3117	99.5348	72.4743
7.06	80.9677	85.2203	99.5559	72.5522
7.07	80.8854	85.1289	99.5765	72.6301
7.08	80.8031	85.0374	99.5966	72.7079
7.09	80.7207	84.9459	99.6161	72.7856
7.1	80.6384	84.8544	99.6352	72.8632
7.11	80.5561	84.7628	99.6537	72.9408
7.12	80.4738	84.6712	99.6718	73.0183
7.13	80.3915	84.5796	99.6893	73.0957
7.14	80.3092	84.4879	99.7064	73.173
7.15	80.2269	84.3962	99.7229	73.2502
7.16	80.1446	84.3045	99.7389	73.3273
7.17	80.0623	84.2128	99.7545	73.4044
7.18	79.98	84.121	99.7695	73.4814
7.19	79.8978	84.0292	99.7841	73.5583
7.2	79.8155	83.9374	99.7981	73.6351
7.21	79.7332	83.8456	99.8117	73.7118
7.22	79.651	83.7537	99.8248	73.7885
7.23	79.5687	83.6619	99.8374	73.8651
7.24	79.4865	83.57	99.8495	73.9415
7.25	79.4043	83.4781	99.8611	74.018
7.26	79.3221	83.3862	99.8722	74.0943
7.27	79.2399	83.2942	99.8829	74.1705
7.28	79.1577	83.2023	99.8931	74.2467
7.29	79.0755	83.1103	99.9028	74.3228
7.3	78.9933	83.0184	99.912	74.3988
7.31	78.9112	82.9264	99.9208	74.4747
7.32	78.829	82.8344	99.9291	74.5505
7.33	78.7469	82.7424	99.9369	74.6263
7.34	78.6648	82.6504	99.9443	74.702
7.35	78.5827	82.5584	99.9512	74.7775
7.36	78.5007	82.4664	99.9576	74.8531
7.37	78.4186	82.3744	99.9636	74.9285
7.38	78.3366	82.2824	99.9691	75.0038
7.39	78.2545	82.1904	99.9741	75.0791
7.4	78.1725	82.0984	99.9787	75.1543
7.41	78.0906	82.0064	99.9829	75.2294
7.42	78.0086	81.9143	99.9866	75.3044
7.43	77.9267	81.8223	99.9898	75.3793
7.44	77.8447	81.7303	99.9926	75.4542
7.45	77.7628	81.6383	99.9949	75.529
7.46	77.681	81.5463	99.9968	75.6037
7.47	77.5991	81.4543	99.9983	75.6783
7.48	77.5173	81.3624	99.9993	75.7528
7.49	77.4355	81.2704	99.9999	75.8273
7.5	77.3537	81.1784	100	75.9016
7.51	77.2719	81.0865	99.9997	75.9759
7.52	77.1902	80.9945	99.999	76.0501
7.53	77.1085	80.9026	99.9978	76.1242
7.54	77.0268	80.8107	99.9962	76.1983
7.55	76.9451	80.7188	99.9942	76.2722
7.56	76.8635	80.6269	99.9917	76.3461
7.57	76.7819	80.535	99.9888	76.4199
7.58	76.7003	80.4432	99.9855	76.4936
7.59	76.6188	80.3513	99.9818	76.5673
7.6	76.5372	80.2595	99.9776	76.6408
7.61	76.4557	80.1677	99.9731	76.7143
7.62	76.3743	80.0759	99.9681	76.7877
7.63	76.2928	79.9842	99.9627	76.861
7.64	76.2114	79.8924	99.9568	76.9342
7.65	76.1301	79.8007	99.9506	77.0074
7.66	76.0487	79.709	99.944	77.0804
7.67	75.9674	79.6173	99.9369	77.1534
7.68	75.8861	79.5257	99.9295	77.2263
7.69	75.8049	79.4341	99.9216	77.2991
7.7	75.7237	79.3425	99.9133	77.3719
7.71	75.6425	79.2509	99.9047	77.4445
7.72	75.5613	79.1594	99.8956	77.5171
7.73	75.4802	79.0678	99.8861	77.5896
7.74	75.3991	78.9764	99.8762	77.662
7.75	75.3181	78.8849	99.866	77.7344
7.76	75.2371	78.7935	99.8553	77.8066
7.77	75.1561	78.7021	99.8443	77.8788
7.78	75.0752	78.6107	99.8328	77.9509
7.79	74.9943	78.5194	99.821	78.0229
7.8	74.9134	78.4281	99.8088	78.0948
7.81	74.8326	78.3368	99.7962	78.1667
7.82	74.7518	78.2456	99.7832	78.2385
7.83	74.671	78.1544	99.7698	78.3101
7.84	74.5903	78.0632	99.7561	78.3818
7.85	74.5096	77.9721	99.742	78.4533
7.86	74.429	77.881	99.7275	78.5247
7.87	74.3484	77.7899	99.7126	78.5961
7.88	74.2678	77.6989	99.6973	78.6674
7.89	74.1873	77.6079	99.6817	78.7386
7.9	74.1068	77.517	99.6657	78.8097
7.91	74.0263	77.4261	99.6493	78.8808
7.92	73.9459	77.3352	99.6326	78.9517
7.93	73.8656	77.2444	99.6155	79.0226
7.94	73.7853	77.1536	99.598	79.0934
7.95	73.705	77.0629	99.5802	79.1641
7.96	73.6247	76.9722	99.562	79.2348
7.97	73.5446	76.8816	99.5435	79.3053
7.98	73.4644	76.791	99.5245	79.3758
7.99	73.3843	76.7004	99.5053	79.4462
8	73.3042	76.6099	99.4857	79.5165
8.01	73.2242	76.5194	99.4657	79.5868
8.02	73.1442	76.429	99.4454	79.6569
8.03	73.0643	76.3386	99.4247	79.727
8.04	72.9844	76.2483	99.4036	79.797
8.05	72.9046	76.158	99.3823	79.8668
8.06	72.8248	76.0678	99.3606	79.9366
8.07	72.745	75.9776	99.3385	80.0063
8.08	72.6653	75.8874	99.3161	80.0759
8.09	72.5856	75.7973	99.2933	80.1454
8.1	72.506	75.7073	99.2702	80.2147
8.11	72.4264	75.6173	99.2468	80.284
8.12	72.3469	75.5274	99.2231	80.3532
8.13	72.2674	75.4375	99.199	80.4223
8.14	72.188	75.3476	99.1745	80.4913
8.15	72.1086	75.2579	99.1498	80.5602
8.16	72.0293	75.1681	99.1247	80.629
8.17	71.95	75.0784	99.0992	80.6976
8.18	71.8707	74.9888	99.0735	80.7662
8.19	71.7915	74.8992	99.0474	80.8347
8.2	71.7124	74.8097	99.021	80.9031
8.21	71.6333	74.7203	98.9943	80.9714
8.22	71.5543	74.6309	98.9672	81.0396
8.23	71.4753	74.5415	98.9399	81.1077
8.24	71.3963	74.4522	98.9122	81.1757
8.25	71.3174	74.363	98.8842	81.2436
8.26	71.2386	74.2738	98.8559	81.3114
8.27	71.1598	74.1847	98.8272	81.3791
8.28	71.081	74.0956	98.7983	81.4467
8.29	71.0023	74.0066	98.769	81.5142
8.3	70.9236	73.9176	98.7395	81.5816
8.31	70.845	73.8287	98.7096	81.6489
8.32	70.7665	73.7399	98.6794	81.7161
8.33	70.688	73.6511	98.6489	81.7832
8.34	70.6095	73.5624	98.6181	81.8502
8.35	70.5312	73.4738	98.587	81.9171
8.36	70.4528	73.3852	98.5556	81.984
8.37	70.3745	73.2966	98.5239	82.0507
8.38	70.2963	73.2082	98.4919	82.1173
8.39	70.2181	73.1198	98.4596	82.1838
8.4	70.1399	73.0314	98.427	82.2503
8.41	70.0619	72.9431	98.3941	82.3166
8.42	69.9838	72.8549	98.3609	82.3828
8.43	69.9058	72.7667	98.3274	82.449
8.44	69.8279	72.6787	98.2937	82.515
8.45	69.75	72.5906	98.2596	82.581
8.46	69.6722	72.5026	98.2253	82.6468
8.47	69.5944	72.4147	98.1906	82.7126
8.48	69.5167	72.3269	98.1557	82.7783
8.49	69.4391	72.2391	98.1205	82.8438
8.5	69.3615	72.1514	98.085	82.9093
8.51	69.2839	72.0638	98.0493	82.9747
8.52	69.2064	71.9762	98.0132	83.0399
8.53	69.129	71.8887	97.9769	83.1051
8.54	69.0516	71.8012	97.9403	83.1702
8.55	68.9742	71.7138	97.9034	83.2352
8.56	68.8969	71.6265	97.8663	83.3001
8.57	68.8197	71.5393	97.8288	83.3649
8.58	68.7425	71.4521	97.7911	83.4296
8.59	68.6654	71.365	97.7532	83.4942
8.6	68.5884	71.2779	97.7149	83.5588
8.61	68.5113	71.191	97.6764	83.6232
8.62	68.4344	71.1041	97.6376	83.6875
8.63	68.3575	71.0172	97.5986	83.7517
8.64	68.2806	70.9304	97.5593	83.8159
8.65	68.2039	70.8437	97.5197	83.8799
8.66	68.1271	70.7571	97.4799	83.9439
8.67	68.0505	70.6706	97.4398	84.0077
8.68	67.9738	70.5841	97.3994	84.0715
8.69	67.8973	70.4976	97.3588	84.1352
8.7	67.8208	70.4113	97.318	84.1988
8.71	67.7443	70.325	97.2768	84.2623
8.72	67.6679	70.2388	97.2354	84.3256
8.73	67.5916	70.1526	97.1938	84.3889
8.74	67.5153	70.0666	97.1519	84.4521
8.75	67.4391	69.9806	97.1098	84.5153
8.76	67.3629	69.8947	97.0674	84.5783
8.77	67.2868	69.8088	97.0248	84.6412
8.78	67.2107	69.723	96.9819	84.704
8.79	67.1347	69.6373	96.9388	84.7668
8.8	67.0588	69.5517	96.8954	84.8294
8.81	66.9829	69.4661	96.8518	84.892
8.82	66.9071	69.3806	96.8079	84.9544
8.83	66.8313	69.2952	96.7638	85.0168
8.84	66.7556	69.2099	96.7195	85.0791
8.85	66.68	69.1246	96.6749	85.1413
8.86	66.6044	69.0394	96.6301	85.2034
8.87	66.5288	68.9543	96.585	85.2654
8.88	66.4534	68.8692	96.5397	85.3273
8.89	66.3779	68.7842	96.4942	85.3891
8.9	66.3026	68.6993	96.4484	85.4508
8.91	66.2273	68.6145	96.4025	85.5125
8.92	66.152	68.5298	96.3562	85.574
8.93	66.0769	68.4451	96.3098	85.6355
8.94	66.0017	68.3605	96.2631	85.6968
8.95	65.9267	68.276	96.2162	85.7581
8.96	65.8517	68.1915	96.1691	85.8193
8.97	65.7767	68.1071	96.1217	85.8804
8.98	65.7018	68.0228	96.0741	85.9414
8.99	65.627	67.9386	96.0263	86.0023
9	65.5522	67.8545	95.9783	86.0631
9.01	65.4775	67.7704	95.9301	86.1238
9.02	65.4029	67.6864	95.8816	86.1845
9.03	65.3283	67.6025	95.8329	86.245
9.04	65.2537	67.5186	95.784	86.3055
9.05	65.1793	67.4349	95.7349	86.3658
9.06	65.1048	67.3512	95.6856	86.4261
9.07	65.0305	67.2676	95.636	86.4863
9.08	64.9562	67.184	95.5863	86.5464
9.09	64.882	67.1006	95.5363	86.6064
9.1	64.8078	67.0172	95.4861	86.6663
9.11	64.7337	66.9339	95.4357	86.7261
9.12	64.6596	66.8507	95.3851	86.7859
9.13	64.5856	66.7676	95.3343	86.8455
9.14	64.5117	66.6845	95.2833	86.9051
9.15	64.4378	66.6015	95.2321	86.9646
9.16	64.364	66.5186	95.1807	87.0239
9.17	64.2903	66.4358	95.1291	87.0832
9.18	64.2166	66.353	95.0772	87.1424
9.19	64.1429	66.2703	95.0252	87.2015
9.2	64.0694	66.1877	94.973	87.2606
9.21	63.9959	66.1052	94.9206	87.3195
9.22	63.9224	66.0228	94.8679	87.3784
9.23	63.849	65.9404	94.8151	87.4371
9.24	63.7757	65.8581	94.7621	87.4958
9.25	63.7024	65.776	94.7089	87.5544
9.26	63.6292	65.6938	94.6555	87.6129
9.27	63.5561	65.6118	94.6019	87.6713
9.28	63.483	65.5298	94.5481	87.7296
9.29	63.41	65.448	94.4941	87.7878
9.3	63.337	65.3662	94.44	87.8459
9.31	63.2642	65.2844	94.3856	87.904
9.32	63.1913	65.2028	94.3311	87.962
9.33	63.1186	65.1212	94.2764	88.0198
9.34	63.0458	65.0398	94.2215	88.0776
9.35	62.9732	64.9584	94.1664	88.1353
9.36	62.9006	64.877	94.1111	88.1929
9.37	62.8281	64.7958	94.0556	88.2505
9.38	62.7556	64.7146	94	88.3079
9.39	62.6832	64.6336	93.9442	88.3652
9.4	62.6109	64.5526	93.8882	88.4225
9.41	62.5386	64.4716	93.832	88.4797
9.42	62.4664	64.3908	93.7756	88.5368
9.43	62.3943	64.3101	93.7191	88.5938
9.44	62.3222	64.2294	93.6624	88.6507
9.45	62.2501	64.1488	93.6055	88.7075
9.46	62.1782	64.0683	93.5484	88.7643
9.47	62.1063	63.9879	93.4912	88.8209
9.48	62.0344	63.9075	93.4338	88.8775
9.49	61.9627	63.8272	93.3763	88.934
9.5	61.891	63.7471	93.3185	88.9904
9.51	61.8193	63.667	93.2606	89.0467
9.52	61.7477	63.5869	93.2025	89.1029
9.53	61.6762	63.507	93.1443	89.159
9.54	61.6047	63.4271	93.0859	89.2151
9.55	61.5333	63.3474	93.0273	89.2711
9.56	61.462	63.2677	92.9686	89.3269
9.57	61.3907	63.1881	92.9097	89.3827
9.58	61.3195	63.1085	92.8507	89.4384
9.59	61.2484	63.0291	92.7914	89.494
9.6	61.1773	62.9497	92.7321	89.5496
9.61	61.1063	62.8704	92.6725	89.605
9.62	61.0353	62.7912	92.6128	89.6604
9.63	60.9644	62.7121	92.553	89.7157
9.64	60.8936	62.6331	92.493	89.7709
9.65	60.8228	62.5541	92.4328	89.826
9.66	60.7521	62.4752	92.3725	89.881
9.67	60.6815	62.3965	92.3121	89.9359
9.68	60.6109	62.3178	92.2514	89.9908
9.69	60.5404	62.2391	92.1907	90.0455
9.7	60.47	62.1606	92.1298	90.1002
9.71	60.3996	62.0821	92.0687	90.1548
9.72	60.3293	62.0038	92.0075	90.2093
9.73	60.259	61.9255	91.9461	90.2637
9.74	60.1888	61.8472	91.8846	90.3181
9.75	60.1187	61.7691	91.8229	90.3723
9.76	60.0486	61.6911	91.7611	90.4265
9.77	59.9786	61.6131	91.6992	90.4806
9.78	59.9087	61.5352	91.6371	90.5346
9.79	59.8388	61.4574	91.5749	90.5885
9.8	59.769	61.3797	91.5125	90.6423
9.81	59.6993	61.3021	91.45	90.6961
9.82	59.6296	61.2245	91.3873	90.7497
9.83	59.56	61.1471	91.3246	90.8033
9.84	59.4904	61.0697	91.2616	90.8568
9.85	59.4209	60.9924	91.1986	90.9102
9.86	59.3515	60.9152	91.1354	90.9635
9.87	59.2821	60.8381	91.072	91.0168
9.88	59.2128	60.761	91.0086	91.0699
9.89	59.1436	60.684	90.945	91.123
9.9	59.0744	60.6072	90.8812	91.176
9.91	59.0053	60.5304	90.8174	91.2289
9.92	58.9363	60.4536	90.7534	91.2817
9.93	58.8673	60.377	90.6892	91.3344
9.94	58.7984	60.3005	90.625	91.3871
9.95	58.7296	60.224	90.5606	91.4397
9.96	58.6608	60.1476	90.4961	91.4921
9.97	58.5921	60.0713	90.4315	91.5445
9.98	58.5234	59.9951	90.3667	91.5969
9.99	58.4549	59.919	90.3018	91.6491
10	58.3863	59.8429	90.2368	91.7012
10.01	58.3179	59.7669	90.1717	91.7533
10.02	58.2495	59.6911	90.1064	91.8053
10.03	58.1812	59.6153	90.041	91.8572
10.04	58.1129	59.5395	89.9755	91.909
10.05	58.0447	59.4639	89.9099	91.9607
10.06	57.9766	59.3884	89.8442	92.0123
10.07	57.9085	59.3129	89.7783	92.0639
10.08	57.8405	59.2375	89.7124	92.1154
10.09	57.7726	59.1622	89.6463	92.1667
10.1	57.7047	59.087	89.5801	92.218
10.11	57.6369	59.0119	89.5137	92.2693
10.12	57.5691	58.9368	89.4473	92.3204
10.13	57.5015	58.8618	89.3808	92.3714
10.14	57.4338	58.787	89.3141	92.4224
10.15	57.3663	58.7122	89.2473	92.4732
10.16	57.2988	58.6374	89.1805	92.524
10.17	57.2314	58.5628	89.1135	92.5747
10.18	57.164	58.4883	89.0464	92.6253
10.19	57.0968	58.4138	88.9792	92.6759
10.2	57.0295	58.3394	88.9119	92.7263
10.21	56.9624	58.2651	88.8444	92.7767
10.22	56.8953	58.1909	88.7769	92.8269
10.23	56.8283	58.1168	88.7093	92.8771
10.24	56.7613	58.0427	88.6415	92.9272
10.25	56.6944	57.9688	88.5737	92.9772
10.26	56.6276	57.8949	88.5058	93.0272
10.27	56.5608	57.8211	88.4377	93.077
10.28	56.4941	57.7474	88.3696	93.1268
10.29	56.4275	57.6737	88.3013	93.1765
10.3	56.3609	57.6002	88.233	93.226
10.31	56.2944	57.5267	88.1645	93.2755
10.32	56.228	57.4533	88.096	93.325
10.33	56.1616	57.38	88.0274	93.3743
10.34	56.0953	57.3068	87.9586	93.4235
10.35	56.029	57.2337	87.8898	93.4727
10.36	55.9629	57.1606	87.8209	93.5218
10.37	55.8968	57.0877	87.7518	93.5707
10.38	55.8307	57.0148	87.6827	93.6196
10.39	55.7647	56.942	87.6135	93.6685
10.4	55.6988	56.8693	87.5442	93.7172
10.41	55.633	56.7967	87.4748	93.7658
10.42	55.5672	56.7241	87.4053	93.8144
10.43	55.5015	56.6516	87.3358	93.8629
10.44	55.4358	56.5793	87.2661	93.9112
10.45	55.3702	56.507	87.1963	93.9595
10.46	55.3047	56.4347	87.1265	94.0077
10.47	55.2393	56.3626	87.0566	94.0559
10.48	55.1739	56.2906	86.9866	94.1039
10.49	55.1085	56.2186	86.9165	94.1519
10.5	55.0433	56.1467	86.8463	94.1997
10.51	54.9781	56.0749	86.776	94.2475
10.52	54.913	56.0032	86.7057	94.2952
10.53	54.8479	55.9316	86.6352	94.3428
10.54	54.7829	55.86	86.5647	94.3903
10.55	54.718	55.7885	86.4941	94.4378
10.56	54.6531	55.7171	86.4235	94.4851
10.57	54.5883	55.6458	86.3527	94.5324
10.58	54.5236	55.5746	86.2819	94.5795
10.59	54.4589	55.5035	86.211	94.6266
10.6	54.3943	55.4324	86.14	94.6736
10.61	54.3298	55.3615	86.0689	94.7205
10.62	54.2653	55.2906	85.9978	94.7673
10.63	54.2009	55.2198	85.9265	94.814
10.64	54.1366	55.149	85.8552	94.8607
10.65	54.0723	55.0784	85.7839	94.9072
10.66	54.0081	55.0078	85.7124	94.9537
10.67	53.944	54.9374	85.6409	95.0001
10.68	53.8799	54.867	85.5693	95.0464
10.69	53.8159	54.7966	85.4977	95.0926
10.7	53.752	54.7264	85.4259	95.1387
10.71	53.6881	54.6563	85.3541	95.1847
10.72	53.6243	54.5862	85.2823	95.2306
10.73	53.5605	54.5162	85.2103	95.2765
10.74	53.4969	54.4463	85.1383	95.3222
10.75	53.4332	54.3765	85.0662	95.3679
10.76	53.3697	54.3068	84.9941	95.4134
10.77	53.3062	54.2371	84.9219	95.4589
10.78	53.2428	54.1675	84.8496	95.5043
10.79	53.1795	54.0981	84.7773	95.5496
10.8	53.1162	54.0286	84.7049	95.5948
10.81	53.053	53.9593	84.6324	95.6399
10.82	52.9898	53.8901	84.5599	95.6849
10.83	52.9267	53.8209	84.4873	95.7299
10.84	52.8637	53.7518	84.4146	95.7747
10.85	52.8008	53.6828	84.3419	95.8195
10.86	52.7379	53.6139	84.2691	95.8641
10.87	52.6751	53.5451	84.1963	95.9087
10.88	52.6123	53.4763	84.1234	95.9531
10.89	52.5496	53.4077	84.0505	95.9975
10.9	52.487	53.3391	83.9774	96.0418
10.91	52.4244	53.2706	83.9044	96.086
10.92	52.3619	53.2022	83.8313	96.13
10.93	52.2995	53.1338	83.7581	96.174
10.94	52.2372	53.0656	83.6848	96.2179
10.95	52.1749	52.9974	83.6115	96.2617
10.96	52.1126	52.9293	83.5382	96.3054
10.97	52.0505	52.8613	83.4648	96.349
10.98	51.9884	52.7933	83.3913	96.3925
10.99	51.9264	52.7255	83.3178	96.436
11	51.8644	52.6577	83.2443	96.4793
11.01	51.8025	52.59	83.1707	96.5225
11.02	51.7407	52.5224	83.097	96.5656
11.03	51.6789	52.4549	83.0233	96.6086
11.04	51.6172	52.3874	82.9496	96.6515
11.05	51.5556	52.32	82.8758	96.6943
11.06	51.494	52.2528	82.8019	96.737
11.07	51.4325	52.1856	82.728	96.7796
11.08	51.3711	52.1184	82.654	96.8221
11.09	51.3097	52.0514	82.5801	96.8645
11.1	51.2484	51.9844	82.506	96.9068
11.11	51.1872	51.9175	82.4319	96.949
11.12	51.126	51.8507	82.3578	96.991
11.13	51.0649	51.784	82.2836	97.033
11.14	51.0038	51.7174	82.2094	97.0749
11.15	50.9429	51.6508	82.1351	97.1166
11.16	50.882	51.5843	82.0608	97.1583
11.17	50.8211	51.5179	81.9865	97.1998
11.18	50.7603	51.4516	81.9121	97.2412
11.19	50.6996	51.3854	81.8377	97.2825
11.2	50.639	51.3192	81.7632	97.3237
11.21	50.5784	51.2531	81.6887	97.3648
11.22	50.5179	51.1871	81.6142	97.4057
11.23	50.4574	51.1212	81.5396	97.4466
11.24	50.397	51.0554	81.465	97.4873
11.25	50.3367	50.9896	81.3903	97.5279
11.26	50.2765	50.924	81.3156	97.5684
11.27	50.2163	50.8584	81.2409	97.6087
11.28	50.1562	50.7928	81.1661	97.649
11.29	50.0961	50.7274	81.0913	97.6891
11.3	50.0361	50.662	81.0165	97.729
11.31	49.9762	50.5968	80.9416	97.7689
11.32	49.9163	50.5316	80.8667	97.8086
11.33	49.8565	50.4664	80.7917	97.8482
11.34	49.7968	50.4014	80.7168	97.8876
11.35	49.7372	50.3364	80.6418	97.9269
11.36	49.6776	50.2716	80.5667	97.9661
11.37	49.618	50.2068	80.4917	98.0051
11.38	49.5586	50.142	80.4166	98.044
11.39	49.4992	50.0774	80.3415	98.0827
11.4	49.4398	50.0128	80.2663	98.1213
11.41	49.3806	49.9483	80.1911	98.1598
11.42	49.3214	49.8839	80.1159	98.1981
11.43	49.2622	49.8196	80.0407	98.2362
11.44	49.2031	49.7554	79.9654	98.2741
11.45	49.1441	49.6912	79.8901	98.3119
11.46	49.0852	49.6271	79.8148	98.3496
11.47	49.0263	49.5631	79.7394	98.387
11.48	48.9675	49.4992	79.6641	98.4243
11.49	48.9088	49.4353	79.5887	98.4614
11.5	48.8501	49.3715	79.5133	98.4983
11.51	48.7915	49.3078	79.4378	98.5351
11.52	48.7329	49.2442	79.3623	98.5716
11.53	48.6744	49.1807	79.2869	98.608
11.54	48.616	49.1172	79.2113	98.6441
11.55	48.5576	49.0538	79.1358	98.6801
11.56	48.4993	48.9905	79.0603	98.7158
11.57	48.4411	48.9273	78.9847	98.7513
11.58	48.383	48.8642	78.9091	98.7866
11.59	48.3249	48.8011	78.8335	98.8217
11.6	48.2668	48.7381	78.7578	98.8565
11.61	48.2089	48.6752	78.6822	98.891
11.62	48.151	48.6123	78.6065	98.9254
11.63	48.0931	48.5496	78.5308	98.9594
11.64	48.0353	48.4869	78.4551	98.9932
11.65	47.9776	48.4243	78.3794	99.0267
11.66	47.92	48.3618	78.3037	99.06
11.67	47.8624	48.2993	78.2279	99.0929
11.68	47.8049	48.2369	78.1521	99.1255
11.69	47.7475	48.1747	78.0763	99.1578
11.7	47.6901	48.1124	78.0005	99.1898
11.71	47.6328	48.0503	77.9247	99.2214
11.72	47.5755	47.9882	77.8489	99.2527
11.73	47.5183	47.9262	77.7731	99.2836
11.74	47.4612	47.8643	77.6972	99.3141
11.75	47.4041	47.8025	77.6213	99.3443
11.76	47.3471	47.7408	77.5454	99.374
11.77	47.2902	47.6791	77.4696	99.4033
11.78	47.2333	47.6175	77.3937	99.4321
11.79	47.1765	47.556	77.3177	99.4605
11.8	47.1198	47.4945	77.2418	99.4884
11.81	47.0631	47.4331	77.1659	99.5158
11.82	47.0065	47.3718	77.0899	99.5427
11.83	46.95	47.3106	77.014	99.5691
11.84	46.8935	47.2495	76.938	99.5949
11.85	46.8371	47.1884	76.8621	99.6201
11.86	46.7807	47.1274	76.7861	99.6447
11.87	46.7244	47.0665	76.7101	99.6687
11.88	46.6682	47.0057	76.6341	99.692
11.89	46.612	46.9449	76.5581	99.7147
11.9	46.556	46.8842	76.4821	99.7367
11.91	46.4999	46.8236	76.4061	99.7579
11.92	46.444	46.7631	76.3301	99.7785
11.93	46.3881	46.7026	76.2541	99.7982
11.94	46.3322	46.6423	76.1781	99.8171
11.95	46.2764	46.582	76.102	99.8353
11.96	46.2207	46.5217	76.026	99.8526
11.97	46.1651	46.4616	75.95	99.869
11.98	46.1095	46.4015	75.874	99.8846
11.99	46.054	46.3415	75.7979	99.8992
12	45.9985	46.2816	75.7219	99.913
12.01	45.9431	46.2217	75.6458	99.9257
12.02	45.8878	46.1619	75.5698	99.9376
12.03	45.8325	46.1022	75.4938	99.9484
12.04	45.7773	46.0426	75.4177	99.9582
12.05	45.7222	45.9831	75.3417	99.9671
12.06	45.6671	45.9236	75.2657	99.9749
12.07	45.6121	45.8642	75.1896	99.9816
12.08	45.5572	45.8049	75.1136	99.9874
12.09	45.5023	45.7456	75.0375	99.992
12.1	45.4475	45.6864	74.9615	99.9956
12.11	45.3927	45.6273	74.8855	99.9982
12.12	45.338	45.5683	74.8095	99.9996
12.13	45.2834	45.5093	74.7334	100
12.14	45.2288	45.4505	74.6574	99.9993
12.15	45.1743	45.3917	74.5814	99.9975
12.16	45.1199	45.3329	74.5054	99.9947
12.17	45.0655	45.2743	74.4294	99.9908
12.18	45.0112	45.2157	74.3534	99.9858
12.19	44.9569	45.1572	74.2774	99.9797
12.2	44.9028	45.0987	74.2014	99.9726
12.21	44.8486	45.0404	74.1254	99.9644
12.22	44.7946	44.9821	74.0494	99.9551
12.23	44.7406	44.9239	73.9735	99.9448
12.24	44.6866	44.8657	73.8975	99.9335
12.25	44.6328	44.8077	73.8216	99.9211
12.26	44.579	44.7497	73.7456	99.9077
12.27	44.5252	44.6918	73.6697	99.8933
12.28	44.4715	44.6339	73.5937	99.8779
12.29	44.4179	44.5761	73.5178	99.8615
12.3	44.3644	44.5184	73.4419	99.844
12.31	44.3109	44.4608	73.366	99.8256
12.32	44.2574	44.4033	73.2901	99.8063
12.33	44.2041	44.3458	73.2142	99.7859
12.34	44.1508	44.2884	73.1384	99.7646
12.35	44.0975	44.231	73.0625	99.7424
12.36	44.0443	44.1738	72.9867	99.7192
12.37	43.9912	44.1166	72.9108	99.6951
12.38	43.9382	44.0595	72.835	99.67
12.39	43.8852	44.0024	72.7592	99.6441
12.4	43.8322	43.9455	72.6834	99.6172
12.41	43.7794	43.8886	72.6076	99.5895
12.42	43.7266	43.8317	72.5319	99.5609
12.43	43.6738	43.775	72.4561	99.5314
12.44	43.6211	43.7183	72.3804	99.501
12.45	43.5685	43.6617	72.3046	99.4698
12.46	43.516	43.6052	72.2289	99.4378
12.47	43.4635	43.5487	72.1532	99.4049
12.48	43.411	43.4923	72.0776	99.3711
12.49	43.3587	43.436	72.0019	99.3366
12.5	43.3064	43.3797	71.9262	99.3012
12.51	43.2541	43.3236	71.8506	99.2651
12.52	43.2019	43.2675	71.775	99.2281
12.53	43.1498	43.2114	71.6994	99.1904
12.54	43.0978	43.1555	71.6238	99.1519
12.55	43.0458	43.0996	71.5483	99.1126
12.56	42.9938	43.0438	71.4727	99.0726
12.57	42.942	42.988	71.3972	99.0318
12.58	42.8901	42.9323	71.3217	98.9903
12.59	42.8384	42.8767	71.2462	98.948
12.6	42.7867	42.8212	71.1707	98.905
12.61	42.7351	42.7657	71.0953	98.8613
12.62	42.6835	42.7104	71.0198	98.8169
12.63	42.632	42.655	70.9444	98.7717
12.64	42.5806	42.5998	70.8691	98.7259
12.65	42.5292	42.5446	70.7937	98.6794
12.66	42.4779	42.4895	70.7183	98.6322
12.67	42.4266	42.4345	70.643	98.5843
12.68	42.3754	42.3795	70.5677	98.5358
12.69	42.3243	42.3246	70.4924	98.4866
12.7	42.2732	42.2698	70.4172	98.4368
12.71	42.2222	42.215	70.3419	98.3863
12.72	42.1713	42.1603	70.2667	98.3352
12.73	42.1204	42.1057	70.1915	98.2834
12.74	42.0695	42.0512	70.1164	98.2311
12.75	42.0188	41.9967	70.0412	98.1781
12.76	41.9681	41.9423	69.9661	98.1245
12.77	41.9174	41.888	69.891	98.0703
12.78	41.8669	41.8337	69.8159	98.0155
12.79	41.8163	41.7795	69.7409	97.9601
12.8	41.7659	41.7254	69.6659	97.9042
12.81	41.7155	41.6713	69.5909	97.8476
12.82	41.6651	41.6173	69.5159	97.7905
12.83	41.6149	41.5634	69.441	97.7329
12.84	41.5646	41.5096	69.366	97.6747
12.85	41.5145	41.4558	69.2911	97.6159
12.86	41.4644	41.4021	69.2163	97.5566
12.87	41.4144	41.3485	69.1414	97.4967
12.88	41.3644	41.2949	69.0666	97.4364
12.89	41.3145	41.2414	68.9918	97.3755
12.9	41.2646	41.188	68.9171	97.3141
12.91	41.2148	41.1346	68.8424	97.2521
12.92	41.1651	41.0813	68.7677	97.1897
12.93	41.1154	41.0281	68.693	97.1268
12.94	41.0658	40.9749	68.6183	97.0634
12.95	41.0163	40.9218	68.5437	96.9994
12.96	40.9668	40.8688	68.4692	96.9351
12.97	40.9173	40.8159	68.3946	96.8702
12.98	40.868	40.763	68.3201	96.8048
12.99	40.8187	40.7102	68.2456	96.739
13	40.7694	40.6574	68.1711	96.6728
13.01	40.7202	40.6048	68.0967	96.6061
13.02	40.6711	40.5521	68.0223	96.5389
13.03	40.622	40.4996	67.9479	96.4713
13.04	40.573	40.4471	67.8736	96.4032
13.05	40.5241	40.3947	67.7992	96.3347
13.06	40.4752	40.3424	67.725	96.2658
13.07	40.4264	40.2901	67.6507	96.1965
13.08	40.3776	40.2379	67.5765	96.1268
13.09	40.3289	40.1858	67.5023	96.0566
13.1	40.2802	40.1337	67.4282	95.986
13.11	40.2316	40.0817	67.3541	95.9151
13.12	40.1831	40.0298	67.28	95.8437
13.13	40.1346	39.9779	67.2059	95.7719
13.14	40.0862	39.9261	67.1319	95.6998
13.15	40.0379	39.8744	67.0579	95.6272
13.16	39.9896	39.8228	66.984	95.5543
13.17	39.9413	39.7712	66.9101	95.4811
13.18	39.8932	39.7196	66.8362	95.4074
13.19	39.8451	39.6682	66.7623	95.3334
13.2	39.797	39.6168	66.6885	95.259
13.21	39.749	39.5654	66.6147	95.1843
13.22	39.7011	39.5142	66.541	95.1092
13.23	39.6532	39.463	66.4673	95.0338
13.24	39.6054	39.4119	66.3936	94.958
13.25	39.5576	39.3608	66.32	94.8819
13.26	39.5099	39.3098	66.2464	94.8055
13.27	39.4623	39.2589	66.1728	94.7288
13.28	39.4147	39.208	66.0993	94.6517
13.29	39.3672	39.1572	66.0258	94.5743
13.3	39.3197	39.1065	65.9524	94.4965
13.31	39.2723	39.0558	65.879	94.4185
13.32	39.225	39.0052	65.8056	94.3402
13.33	39.1777	38.9547	65.7322	94.2615
13.34	39.1305	38.9042	65.6589	94.1826
13.35	39.0833	38.8538	65.5857	94.1034
13.36	39.0362	38.8035	65.5124	94.0238
13.37	38.9891	38.7532	65.4393	93.944
13.38	38.9421	38.703	65.3661	93.8639
13.39	38.8952	38.6529	65.293	93.7835
13.4	38.8483	38.6028	65.2199	93.7029
13.41	38.8015	38.5528	65.1469	93.622
13.42	38.7547	38.5029	65.0739	93.5408
13.43	38.708	38.453	65.001	93.4593
13.44	38.6614	38.4032	64.928	93.3776
13.45	38.6148	38.3535	64.8552	93.2956
13.46	38.5683	38.3038	64.7823	93.2134
13.47	38.5218	38.2542	64.7095	93.1309
13.48	38.4754	38.2046	64.6368	93.0482
13.49	38.429	38.1551	64.5641	92.9652
13.5	38.3827	38.1057	64.4914	92.882
13.51	38.3365	38.0563	64.4188	92.7985
13.52	38.2903	38.0071	64.3462	92.7148
13.53	38.2442	37.9578	64.2736	92.6309
13.54	38.1981	37.9087	64.2011	92.5468
13.55	38.1521	37.8596	64.1287	92.4624
13.56	38.1062	37.8105	64.0562	92.3778
13.57	38.0603	37.7616	63.9839	92.2931
13.58	38.0144	37.7127	63.9115	92.208
13.59	37.9687	37.6638	63.8392	92.1228
13.6	37.923	37.615	63.767	92.0374
13.61	37.8773	37.5663	63.6948	91.9518
13.62	37.8317	37.5177	63.6226	91.8659
13.63	37.7861	37.4691	63.5505	91.7799
13.64	37.7407	37.4206	63.4784	91.6937
13.65	37.6952	37.3721	63.4063	91.6072
13.66	37.6498	37.3237	63.3343	91.5206
13.67	37.6045	37.2754	63.2624	91.4338
13.68	37.5593	37.2271	63.1905	91.3469
13.69	37.5141	37.1789	63.1186	91.2597
13.7	37.4689	37.1308	63.0468	91.1724
13.71	37.4238	37.0827	62.975	91.0849
13.72	37.3788	37.0347	62.9033	90.9972
13.73	37.3338	36.9867	62.8316	90.9093
13.74	37.2889	36.9388	62.76	90.8213
13.75	37.244	36.891	62.6884	90.7331
13.76	37.1992	36.8432	62.6168	90.6448
13.77	37.1545	36.7955	62.5453	90.5563
13.78	37.1098	36.7479	62.4739	90.4676
13.79	37.0651	36.7003	62.4024	90.3788
13.8	37.0206	36.6528	62.3311	90.2899
13.81	36.976	36.6053	62.2598	90.2008
13.82	36.9316	36.558	62.1885	90.1115
13.83	36.8872	36.5106	62.1172	90.0221
13.84	36.8428	36.4634	62.0461	89.9326
13.85	36.7985	36.4162	61.9749	89.8429
13.86	36.7543	36.369	61.9038	89.7531
13.87	36.7101	36.3219	61.8328	89.6631
13.88	36.666	36.2749	61.7618	89.5731
13.89	36.6219	36.228	61.6908	89.4829
13.9	36.5779	36.1811	61.6199	89.3925
13.91	36.5339	36.1343	61.5491	89.3021
13.92	36.49	36.0875	61.4783	89.2115
13.93	36.4461	36.0408	61.4075	89.1208
13.94	36.4024	35.9941	61.3368	89.03
13.95	36.3586	35.9476	61.2661	88.9391
13.96	36.3149	35.901	61.1955	88.8481
13.97	36.2713	35.8546	61.1249	88.7569
13.98	36.2277	35.8082	61.0544	88.6657
13.99	36.1842	35.7618	60.9839	88.5743
14	36.1408	35.7156	60.9135	88.4829
14.01	36.0974	35.6693	60.8431	88.3913
14.02	36.054	35.6232	60.7728	88.2996
14.03	36.0107	35.5771	60.7025	88.2079
14.04	35.9675	35.5311	60.6323	88.116
14.05	35.9243	35.4851	60.5621	88.0241
14.06	35.8812	35.4392	60.492	87.932
14.07	35.8381	35.3933	60.4219	87.8399
14.08	35.7951	35.3475	60.3519	87.7477
14.09	35.7521	35.3018	60.2819	87.6554
14.1	35.7092	35.2561	60.212	87.563
14.11	35.6664	35.2105	60.1421	87.4705
14.12	35.6236	35.165	60.0723	87.378
14.13	35.5808	35.1195	60.0025	87.2853
14.14	35.5381	35.074	59.9327	87.1926
14.15	35.4955	35.0287	59.8631	87.0999
14.16	35.4529	34.9834	59.7934	87.007
14.17	35.4104	34.9381	59.7238	86.9141
14.18	35.3679	34.8929	59.6543	86.8211
14.19	35.3255	34.8478	59.5848	86.7281
14.2	35.2831	34.8027	59.5154	86.635
14.21	35.2408	34.7577	59.446	86.5418
14.22	35.1986	34.7128	59.3767	86.4485
14.23	35.1564	34.6679	59.3074	86.3552
14.24	35.1142	34.623	59.2382	86.2619
14.25	35.0722	34.5783	59.169	86.1684
14.26	35.0301	34.5336	59.0999	86.075
14.27	34.9881	34.4889	59.0308	85.9814
14.28	34.9462	34.4443	58.9618	85.8879
14.29	34.9043	34.3998	58.8929	85.7942
14.3	34.8625	34.3553	58.8239	85.7006
14.31	34.8208	34.3109	58.7551	85.6068
14.32	34.7791	34.2665	58.6863	85.5131
14.33	34.7374	34.2222	58.6175	85.4193
14.34	34.6958	34.178	58.5488	85.3254
14.35	34.6542	34.1338	58.4801	85.2315
14.36	34.6128	34.0897	58.4115	85.1376
14.37	34.5713	34.0456	58.343	85.0436
14.38	34.5299	34.0016	58.2745	84.9496
14.39	34.4886	33.9577	58.2061	84.8555
14.4	34.4473	33.9138	58.1377	84.7615
14.41	34.4061	33.8699	58.0693	84.6673
14.42	34.3649	33.8262	58.0011	84.5732
14.43	34.3238	33.7824	57.9328	84.479
14.44	34.2827	33.7388	57.8646	84.3848
14.45	34.2417	33.6952	57.7965	84.2906
14.46	34.2007	33.6516	57.7285	84.1964
14.47	34.1598	33.6082	57.6604	84.1021
14.48	34.119	33.5647	57.5925	84.0078
14.49	34.0782	33.5214	57.5246	83.9135
14.5	34.0374	33.4781	57.4567	83.8191
14.51	33.9967	33.4348	57.3889	83.7248
14.52	33.9561	33.3916	57.3212	83.6304
14.53	33.9155	33.3485	57.2535	83.536
14.54	33.875	33.3054	57.1858	83.4416
14.55	33.8345	33.2624	57.1183	83.3472
14.56	33.7941	33.2194	57.0507	83.2528
14.57	33.7537	33.1765	56.9832	83.1583
14.58	33.7133	33.1336	56.9158	83.0639
14.59	33.6731	33.0908	56.8485	82.9694
14.6	33.6328	33.0481	56.7811	82.8749
14.61	33.5927	33.0054	56.7139	82.7805
14.62	33.5526	32.9628	56.6467	82.686
14.63	33.5125	32.9202	56.5795	82.5915
14.64	33.4725	32.8777	56.5125	82.497
14.65	33.4325	32.8353	56.4454	82.4025
14.66	33.3926	32.7929	56.3784	82.308
14.67	33.3528	32.7505	56.3115	82.2135
14.68	33.313	32.7082	56.2446	82.119
14.69	33.2732	32.666	56.1778	82.0246
14.7	33.2335	32.6238	56.1111	81.9301
14.71	33.1939	32.5817	56.0444	81.8356
14.72	33.1543	32.5396	55.9777	81.7411
14.73	33.1147	32.4976	55.9111	81.6467
14.74	33.0752	32.4557	55.8446	81.5522
14.75	33.0358	32.4138	55.7781	81.4578
14.76	32.9964	32.372	55.7117	81.3633
14.77	32.9571	32.3302	55.6453	81.2689
14.78	32.9178	32.2885	55.579	81.1745
14.79	32.8785	32.2468	55.5127	81.0801
14.8	32.8394	32.2052	55.4465	80.9857
14.81	32.8002	32.1636	55.3804	80.8913
14.82	32.7611	32.1221	55.3143	80.7969
14.83	32.7221	32.0807	55.2483	80.7026
14.84	32.6831	32.0393	55.1823	80.6083
14.85	32.6442	31.9979	55.1164	80.5139
14.86	32.6053	31.9567	55.0505	80.4197
14.87	32.5665	31.9154	54.9847	80.3254
14.88	32.5277	31.8743	54.9189	80.2311
14.89	32.489	31.8331	54.8532	80.1369
14.9	32.4503	31.7921	54.7876	80.0427
14.91	32.4117	31.7511	54.722	79.9485
14.92	32.3731	31.7101	54.6565	79.8543
14.93	32.3346	31.6692	54.591	79.7602
14.94	32.2962	31.6284	54.5256	79.6661
14.95	32.2577	31.5876	54.4603	79.572
14.96	32.2194	31.5469	54.395	79.478
14.97	32.1811	31.5062	54.3298	79.3839
14.98	32.1428	31.4656	54.2646	79.29
14.99	32.1046	31.425	54.1995	79.196
15	32.0664	31.3845	54.1344	79.102
15.01	32.0283	31.344	54.0694	79.0081
15.02	31.9902	31.3036	54.0044	78.9143
15.03	31.9522	31.2632	53.9395	78.8204
15.04	31.9143	31.2229	53.8747	78.7266
15.05	31.8763	31.1827	53.8099	78.6329
15.06	31.8385	31.1425	53.7452	78.5391
15.07	31.8007	31.1024	53.6805	78.4454
15.08	31.7629	31.0623	53.6159	78.3518
15.09	31.7252	31.0222	53.5514	78.2581
15.1	31.6875	30.9823	53.4869	78.1645
15.11	31.6499	30.9423	53.4225	78.071
15.12	31.6123	30.9025	53.3581	77.9775
15.13	31.5748	30.8627	53.2938	77.884
15.14	31.5374	30.8229	53.2295	77.7906
15.15	31.4999	30.7832	53.1653	77.6972
15.16	31.4626	30.7435	53.1012	77.6039
15.17	31.4253	30.7039	53.0371	77.5106
15.18	31.388	30.6644	52.9731	77.4173
15.19	31.3508	30.6249	52.9091	77.3241
15.2	31.3136	30.5854	52.8452	77.2309
15.21	31.2765	30.546	52.7814	77.1378
15.22	31.2394	30.5067	52.7176	77.0447
15.23	31.2024	30.4674	52.6539	76.9517
15.24	31.1654	30.4282	52.5902	76.8587
15.25	31.1285	30.389	52.5266	76.7657
15.26	31.0916	30.3499	52.463	76.6728
15.27	31.0548	30.3108	52.3995	76.58
15.28	31.0181	30.2718	52.3361	76.4872
15.29	30.9813	30.2328	52.2727	76.3945
15.3	30.9446	30.1939	52.2094	76.3018
15.31	30.908	30.155	52.1461	76.2091
15.32	30.8714	30.1162	52.0829	76.1165
15.33	30.8349	30.0774	52.0198	76.024
15.34	30.7984	30.0387	51.9567	75.9315
15.35	30.762	30.0001	51.8937	75.8391
15.36	30.7256	29.9614	51.8307	75.7467
15.37	30.6893	29.9229	51.7678	75.6544
15.38	30.653	29.8844	51.7049	75.5621
15.39	30.6168	29.8459	51.6421	75.4699
15.4	30.5806	29.8075	51.5794	75.3778
15.41	30.5444	29.7692	51.5167	75.2857
15.42	30.5083	29.7309	51.4541	75.1936
15.43	30.4723	29.6926	51.3916	75.1016
15.44	30.4363	29.6545	51.3291	75.0097
15.45	30.4003	29.6163	51.2666	74.9178
15.46	30.3644	29.5782	51.2043	74.826
15.47	30.3286	29.5402	51.142	74.7342
15.48	30.2928	29.5022	51.0797	74.6426
15.49	30.257	29.4643	51.0175	74.5509
15.5	30.2213	29.4264	50.9554	74.4593
15.51	30.1856	29.3885	50.8933	74.3678
15.52	30.15	29.3507	50.8313	74.2764
15.53	30.1145	29.313	50.7693	74.185
15.54	30.079	29.2753	50.7074	74.0937
15.55	30.0435	29.2377	50.6456	74.0024
15.56	30.0081	29.2001	50.5838	73.9112
15.57	29.9727	29.1626	50.5221	73.8201
15.58	29.9374	29.1251	50.4604	73.729
15.59	29.9021	29.0877	50.3988	73.638
15.6	29.8668	29.0503	50.3373	73.547
15.61	29.8317	29.013	50.2758	73.4561
15.62	29.7965	28.9757	50.2144	73.3653
15.63	29.7614	28.9384	50.153	73.2746
15.64	29.7264	28.9013	50.0917	73.1839
15.65	29.6914	28.8641	50.0304	73.0933
15.66	29.6564	28.8271	49.9693	73.0027
15.67	29.6215	28.79	49.9081	72.9122
15.68	29.5867	28.7531	49.8471	72.8218
15.69	29.5519	28.7161	49.7861	72.7315
15.7	29.5171	28.6792	49.7251	72.6412
15.71	29.4824	28.6424	49.6642	72.551
15.72	29.4477	28.6056	49.6034	72.4609
15.73	29.4131	28.5689	49.5427	72.3708
15.74	29.3785	28.5322	49.482	72.2808
15.75	29.344	28.4956	49.4213	72.1908
15.76	29.3095	28.459	49.3607	72.101
15.77	29.2751	28.4225	49.3002	72.0112
15.78	29.2407	28.386	49.2397	71.9215
15.79	29.2063	28.3496	49.1793	71.8318
15.8	29.172	28.3132	49.119	71.7422
15.81	29.1378	28.2768	49.0587	71.6527
15.82	29.1036	28.2405	48.9985	71.5633
15.83	29.0694	28.2043	48.9383	71.474
15.84	29.0353	28.1681	48.8782	71.3847
15.85	29.0012	28.132	48.8182	71.2955
15.86	28.9672	28.0959	48.7582	71.2063
15.87	28.9332	28.0598	48.6983	71.1172
15.88	28.8993	28.0238	48.6384	71.0282
15.89	28.8654	27.9879	48.5786	70.9393
15.9	28.8316	27.952	48.5189	70.8505
15.91	28.7978	27.9162	48.4592	70.7617
15.92	28.7641	27.8804	48.3996	70.673
15.93	28.7304	27.8446	48.34	70.5844
15.94	28.6967	27.8089	48.2805	70.4959
15.95	28.6631	27.7732	48.221	70.4074
15.96	28.6295	27.7376	48.1617	70.319
15.97	28.596	27.7021	48.1023	70.2307
15.98	28.5626	27.6666	48.0431	70.1424
15.99	28.5291	27.6311	47.9839	70.0543
16	28.4957	27.5957	47.9247	69.9662
16.01	28.4624	27.5603	47.8657	69.8782
16.02	28.4291	27.525	47.8066	69.7903
16.03	28.3959	27.4897	47.7477	69.7024
16.04	28.3627	27.4545	47.6888	69.6146
16.05	28.3295	27.4193	47.6299	69.5269
16.06	28.2964	27.3842	47.5712	69.4393
16.07	28.2633	27.3491	47.5124	69.3518
16.08	28.2303	27.3141	47.4538	69.2643
16.09	28.1974	27.2791	47.3952	69.1769
16.1	28.1644	27.2442	47.3367	69.0896
16.11	28.1315	27.2093	47.2782	69.0024
16.12	28.0987	27.1744	47.2198	68.9153
16.13	28.0659	27.1396	47.1614	68.8282
16.14	28.0331	27.1049	47.1031	68.7412
16.15	28.0004	27.0702	47.0449	68.6543
16.16	27.9678	27.0355	46.9867	68.5675
16.17	27.9352	27.0009	46.9286	68.4808
16.18	27.9026	26.9663	46.8705	68.3941
16.19	27.8701	26.9318	46.8125	68.3075
16.2	27.8376	26.8974	46.7546	68.221
16.21	27.8051	26.8629	46.6967	68.1346
16.22	27.7727	26.8286	46.6389	68.0483
16.23	27.7404	26.7942	46.5812	67.962
16.24	27.7081	26.7599	46.5235	67.8759
16.25	27.6758	26.7257	46.4658	67.7898
16.26	27.6436	26.6915	46.4083	67.7038
16.27	27.6114	26.6574	46.3507	67.6178
16.28	27.5793	26.6233	46.2933	67.532
16.29	27.5472	26.5892	46.2359	67.4462
16.3	27.5152	26.5552	46.1786	67.3606
16.31	27.4832	26.5213	46.1213	67.275
16.32	27.4512	26.4873	46.0641	67.1895
16.33	27.4193	26.4535	46.0069	67.104
16.34	27.3874	26.4197	45.9498	67.0187
16.35	27.3556	26.3859	45.8928	66.9334
16.36	27.3238	26.3522	45.8358	66.8483
16.37	27.2921	26.3185	45.7789	66.7632
16.38	27.2604	26.2848	45.7221	66.6782
16.39	27.2287	26.2512	45.6653	66.5932
16.4	27.1971	26.2177	45.6086	66.5084
16.41	27.1655	26.1842	45.5519	66.4236
16.42	27.134	26.1507	45.4953	66.339
16.43	27.1025	26.1173	45.4387	66.2544
16.44	27.0711	26.084	45.3823	66.1699
16.45	27.0397	26.0506	45.3258	66.0855
16.46	27.0084	26.0174	45.2695	66.0011
16.47	26.9771	25.9841	45.2132	65.9169
16.48	26.9458	25.951	45.1569	65.8327
16.49	26.9146	25.9178	45.1007	65.7487
16.5	26.8834	25.8847	45.0446	65.6647
16.51	26.8523	25.8517	44.9885	65.5808
16.52	26.8212	25.8187	44.9325	65.4969
16.53	26.7901	25.7857	44.8766	65.4132
16.54	26.7591	25.7528	44.8207	65.3296
16.55	26.7281	25.7199	44.7649	65.246
16.56	26.6972	25.6871	44.7091	65.1625
16.57	26.6663	25.6543	44.6534	65.0791
16.58	26.6355	25.6216	44.5977	64.9958
16.59	26.6047	25.5889	44.5421	64.9126
16.6	26.574	25.5562	44.4866	64.8295
16.61	26.5432	25.5236	44.4312	64.7464
16.62	26.5126	25.4911	44.3757	64.6635
16.63	26.482	25.4586	44.3204	64.5806
16.64	26.4514	25.4261	44.2651	64.4978
16.65	26.4208	25.3937	44.2099	64.4151
16.66	26.3903	25.3613	44.1547	64.3325
16.67	26.3599	25.3289	44.0996	64.25
16.68	26.3295	25.2967	44.0446	64.1676
16.69	26.2991	25.2644	43.9896	64.0852
16.7	26.2688	25.2322	43.9346	64.0029
16.71	26.2385	25.2	43.8798	63.9208
16.72	26.2082	25.1679	43.825	63.8387
16.73	26.178	25.1358	43.7702	63.7567
16.74	26.1478	25.1038	43.7155	63.6748
16.75	26.1177	25.0718	43.6609	63.5929
16.76	26.0876	25.0399	43.6063	63.5112
16.77	26.0576	25.008	43.5518	63.4296
16.78	26.0276	24.9761	43.4974	63.348
16.79	25.9976	24.9443	43.443	63.2665
16.8	25.9677	24.9125	43.3887	63.1851
16.81	25.9379	24.8808	43.3344	63.1038
16.82	25.908	24.8491	43.2802	63.0226
16.83	25.8782	24.8175	43.226	62.9415
16.84	25.8485	24.7859	43.1719	62.8605
16.85	25.8188	24.7543	43.1179	62.7795
16.86	25.7891	24.7228	43.0639	62.6987
16.87	25.7595	24.6914	43.01	62.6179
16.88	25.7299	24.6599	42.9561	62.5372
16.89	25.7003	24.6285	42.9024	62.4566
16.9	25.6708	24.5972	42.8486	62.3761
16.91	25.6414	24.5659	42.7949	62.2957
16.92	25.6119	24.5346	42.7413	62.2154
16.93	25.5826	24.5034	42.6878	62.1351
16.94	25.5532	24.4723	42.6343	62.055
16.95	25.5239	24.4411	42.5808	61.9749
16.96	25.4947	24.4101	42.5275	61.8949
16.97	25.4654	24.379	42.4741	61.8151
16.98	25.4363	24.348	42.4209	61.7353
16.99	25.4071	24.3171	42.3677	61.6555
17	25.378	24.2861	42.3145	61.5759
17.01	25.349	24.2553	42.2614	61.4964
17.02	25.32	24.2244	42.2084	61.4169
17.03	25.291	24.1936	42.1555	61.3376
17.04	25.262	24.1629	42.1026	61.2583
17.05	25.2331	24.1322	42.0497	61.1792
17.06	25.2043	24.1015	41.9969	61.1001
17.07	25.1755	24.0709	41.9442	61.0211
17.08	25.1467	24.0403	41.8915	60.9422
17.09	25.118	24.0098	41.8389	60.8633
17.1	25.0893	23.9793	41.7864	60.7846
17.11	25.0606	23.9488	41.7339	60.706
17.12	25.032	23.9184	41.6814	60.6274
17.13	25.0034	23.888	41.6291	60.5489
17.14	24.9749	23.8577	41.5767	60.4706
17.15	24.9464	23.8274	41.5245	60.3923
17.16	24.9179	23.7972	41.4723	60.3141
17.17	24.8895	23.767	41.4201	60.236
17.18	24.8611	23.7368	41.3681	60.1579
17.19	24.8328	23.7067	41.316	60.08
17.2	24.8045	23.6766	41.2641	60.0022
17.21	24.7762	23.6466	41.2122	59.9244
17.22	24.748	23.6166	41.1603	59.8467
17.23	24.7198	23.5866	41.1085	59.7692
17.24	24.6917	23.5567	41.0568	59.6917
17.25	24.6636	23.5268	41.0051	59.6143
17.26	24.6355	23.497	40.9535	59.537
17.27	24.6075	23.4672	40.902	59.4597
17.28	24.5795	23.4374	40.8505	59.3826
17.29	24.5515	23.4077	40.799	59.3056
17.3	24.5236	23.378	40.7477	59.2286
17.31	24.4958	23.3484	40.6963	59.1517
17.32	24.4679	23.3188	40.6451	59.075
17.33	24.4401	23.2892	40.5939	58.9983
17.34	24.4124	23.2597	40.5427	58.9217
17.35	24.3847	23.2303	40.4916	58.8452
17.36	24.357	23.2008	40.4406	58.7688
17.37	24.3294	23.1714	40.3896	58.6924
17.38	24.3018	23.1421	40.3387	58.6162
17.39	24.2742	23.1128	40.2879	58.54
17.4	24.2467	23.0835	40.2371	58.464
17.41	24.2192	23.0543	40.1863	58.388
17.42	24.1918	23.0251	40.1357	58.3121
17.43	24.1644	22.9959	40.085	58.2363
17.44	24.137	22.9668	40.0345	58.1606
17.45	24.1097	22.9377	39.984	58.085
17.46	24.0824	22.9087	39.9335	58.0094
17.47	24.0551	22.8797	39.8831	57.934
17.48	24.0279	22.8508	39.8328	57.8586
17.49	24.0007	22.8219	39.7825	57.7834
17.5	23.9736	22.793	39.7323	57.7082
17.51	23.9465	22.7641	39.6821	57.6331
17.52	23.9194	22.7353	39.632	57.5581
17.53	23.8924	22.7066	39.582	57.4832
17.54	23.8654	22.6779	39.532	57.4084
17.55	23.8385	22.6492	39.4821	57.3336
17.56	23.8116	22.6206	39.4322	57.259
17.57	23.7847	22.592	39.3824	57.1844
17.58	23.7579	22.5634	39.3326	57.1099
17.59	23.7311	22.5349	39.2829	57.0356
17.6	23.7043	22.5064	39.2333	56.9613
17.61	23.6776	22.478	39.1837	56.8871
17.62	23.6509	22.4496	39.1342	56.8129
17.63	23.6242	22.4212	39.0847	56.7389
17.64	23.5976	22.3929	39.0353	56.665
17.65	23.5711	22.3646	38.9859	56.5911
17.66	23.5445	22.3363	38.9366	56.5174
17.67	23.518	22.3081	38.8874	56.4437
17.68	23.4916	22.28	38.8382	56.3701
17.69	23.4651	22.2518	38.7891	56.2966
17.7	23.4388	22.2237	38.74	56.2232
17.71	23.4124	22.1957	38.691	56.1499
17.72	23.3861	22.1677	38.642	56.0766
17.73	23.3598	22.1397	38.5931	56.0035
17.74	23.3336	22.1118	38.5443	55.9304
17.75	23.3074	22.0839	38.4955	55.8574
17.76	23.2812	22.056	38.4468	55.7846
17.77	23.2551	22.0282	38.3981	55.7118
17.78	23.229	22.0004	38.3495	55.6391
17.79	23.2029	21.9726	38.3009	55.5664
17.8	23.1769	21.9449	38.2524	55.4939
17.81	23.1509	21.9173	38.204	55.4215
17.82	23.125	21.8896	38.1556	55.3491
17.83	23.0991	21.862	38.1072	55.2768
17.84	23.0732	21.8345	38.059	55.2046
17.85	23.0474	21.807	38.0108	55.1325
17.86	23.0216	21.7795	37.9626	55.0605
17.87	22.9958	21.752	37.9145	54.9886
17.88	22.9701	21.7246	37.8664	54.9168
17.89	22.9444	21.6973	37.8184	54.845
17.9	22.9188	21.6699	37.7705	54.7734
17.91	22.8931	21.6426	37.7226	54.7018
17.92	22.8676	21.6154	37.6748	54.6303
17.93	22.842	21.5881	37.627	54.5589
17.94	22.8165	21.561	37.5793	54.4876
17.95	22.791	21.5338	37.5316	54.4164
17.96	22.7656	21.5067	37.484	54.3453
17.97	22.7402	21.4796	37.4365	54.2742
17.98	22.7148	21.4526	37.389	54.2032
17.99	22.6895	21.4256	37.3416	54.1324
18	22.6642	21.3987	37.2942	54.0616
18.01	22.639	21.3717	37.2469	53.9909
18.02	22.6137	21.3449	37.1996	53.9203
18.03	22.5886	21.318	37.1524	53.8497
18.04	22.5634	21.2912	37.1052	53.7793
18.05	22.5383	21.2644	37.0581	53.7089
18.06	22.5132	21.2377	37.0111	53.6386
18.07	22.4882	21.211	36.9641	53.5685
18.08	22.4632	21.1843	36.9172	53.4984
18.09	22.4382	21.1577	36.8703	53.4284
18.1	22.4133	21.1311	36.8235	53.3584
18.11	22.3884	21.1045	36.7767	53.2886
18.12	22.3635	21.078	36.73	53.2188
18.13	22.3387	21.0516	36.6833	53.1492
18.14	22.3139	21.0251	36.6367	53.0796
18.15	22.2891	20.9987	36.5902	53.0101
18.16	22.2644	20.9723	36.5437	52.9407
18.17	22.2397	20.946	36.4973	52.8713
18.18	22.215	20.9197	36.4509	52.8021
18.19	22.1904	20.8934	36.4046	52.733
18.2	22.1658	20.8672	36.3583	52.6639
18.21	22.1413	20.841	36.3121	52.5949
18.22	22.1168	20.8149	36.2659	52.526
18.23	22.0923	20.7887	36.2198	52.4572
18.24	22.0678	20.7627	36.1737	52.3885
18.25	22.0434	20.7366	36.1278	52.3198
18.26	22.019	20.7106	36.0818	52.2513
18.27	21.9947	20.6846	36.0359	52.1828
18.28	21.9704	20.6587	35.9901	52.1144
18.29	21.9461	20.6328	35.9443	52.0461
18.3	21.9219	20.6069	35.8986	51.9779
18.31	21.8977	20.5811	35.8529	51.9098
18.32	21.8735	20.5553	35.8073	51.8417
18.33	21.8494	20.5295	35.7617	51.7738
18.34	21.8253	20.5038	35.7162	51.7059
18.35	21.8012	20.4781	35.6708	51.6381
18.36	21.7772	20.4524	35.6254	51.5704
18.37	21.7532	20.4268	35.5801	51.5028
18.38	21.7292	20.4012	35.5348	51.4352
18.39	21.7053	20.3757	35.4895	51.3678
18.4	21.6814	20.3502	35.4444	51.3004
18.41	21.6575	20.3247	35.3992	51.2331
18.42	21.6337	20.2993	35.3542	51.1659
18.43	21.6099	20.2738	35.3091	51.0988
18.44	21.5861	20.2485	35.2642	51.0318
18.45	21.5624	20.2231	35.2193	50.9648
18.46	21.5387	20.1978	35.1744	50.898
18.47	21.5151	20.1726	35.1296	50.8312
18.48	21.4914	20.1473	35.0849	50.7645
18.49	21.4678	20.1221	35.0402	50.6979
18.5	21.4443	20.097	34.9955	50.6313
18.51	21.4208	20.0718	34.9509	50.5649
18.52	21.3973	20.0467	34.9064	50.4985
18.53	21.3738	20.0217	34.8619	50.4322
18.54	21.3504	19.9966	34.8175	50.366
18.55	21.327	19.9717	34.7731	50.2999
18.56	21.3036	19.9467	34.7288	50.2339
18.57	21.2803	19.9218	34.6845	50.1679
18.58	21.257	19.8969	34.6403	50.1021
18.59	21.2338	19.872	34.5962	50.0363
18.6	21.2106	19.8472	34.5521	49.9706
18.61	21.1874	19.8224	34.508	49.905
18.62	21.1642	19.7977	34.464	49.8395
18.63	21.1411	19.773	34.4201	49.774
18.64	21.118	19.7483	34.3762	49.7086
18.65	21.0949	19.7236	34.3323	49.6433
18.66	21.0719	19.699	34.2885	49.5781
18.67	21.0489	19.6744	34.2448	49.513
18.68	21.026	19.6499	34.2011	49.448
18.69	21.003	19.6254	34.1575	49.383
18.7	20.9802	19.6009	34.1139	49.3182
18.71	20.9573	19.5764	34.0704	49.2534
18.72	20.9345	19.552	34.0269	49.1887
18.73	20.9117	19.5277	33.9835	49.124
18.74	20.8889	19.5033	33.9401	49.0595
18.75	20.8662	19.479	33.8968	48.995
18.76	20.8435	19.4547	33.8536	48.9306
18.77	20.8208	19.4305	33.8104	48.8663
18.78	20.7982	19.4063	33.7672	48.8021
18.79	20.7756	19.3821	33.7241	48.738
18.8	20.753	19.3579	33.6811	48.6739
18.81	20.7305	19.3338	33.6381	48.61
18.82	20.708	19.3098	33.5951	48.5461
18.83	20.6855	19.2857	33.5522	48.4822
18.84	20.6631	19.2617	33.5094	48.4185
18.85	20.6407	19.2377	33.4666	48.3549
18.86	20.6183	19.2138	33.4238	48.2913
18.87	20.596	19.1899	33.3812	48.2278
18.88	20.5737	19.166	33.3385	48.1644
18.89	20.5514	19.1422	33.296	48.1011
18.9	20.5292	19.1183	33.2534	48.0378
18.91	20.507	19.0946	33.2109	47.9747
18.92	20.4848	19.0708	33.1685	47.9116
18.93	20.4627	19.0471	33.1261	47.8486
18.94	20.4405	19.0234	33.0838	47.7857
18.95	20.4185	18.9998	33.0416	47.7228
18.96	20.3964	18.9762	32.9993	47.66
18.97	20.3744	18.9526	32.9572	47.5974
18.98	20.3524	18.929	32.9151	47.5348
18.99	20.3305	18.9055	32.873	47.4722
19	20.3085	18.882	32.831	47.4098
19.01	20.2866	18.8586	32.789	47.3474
19.02	20.2648	18.8352	32.7471	47.2851
19.03	20.243	18.8118	32.7053	47.2229
19.04	20.2212	18.7884	32.6634	47.1608
19.05	20.1994	18.7651	32.6217	47.0988
19.06	20.1777	18.7418	32.58	47.0368
19.07	20.156	18.7186	32.5383	46.9749
19.08	20.1343	18.6953	32.4967	46.9131
19.09	20.1127	18.6722	32.4552	46.8514
19.1	20.0911	18.649	32.4137	46.7897
19.11	20.0695	18.6259	32.3722	46.7282
19.12	20.0479	18.6028	32.3308	46.6667
19.13	20.0264	18.5797	32.2895	46.6053
19.14	20.005	18.5567	32.2482	46.5439
19.15	19.9835	18.5337	32.207	46.4827
19.16	19.9621	18.5107	32.1658	46.4215
19.17	19.9407	18.4878	32.1246	46.3604
19.18	19.9193	18.4649	32.0835	46.2994
19.19	19.898	18.442	32.0425	46.2384
19.2	19.8767	18.4192	32.0015	46.1776
19.21	19.8555	18.3963	31.9606	46.1168
19.22	19.8342	18.3736	31.9197	46.0561
19.23	19.813	18.3508	31.8788	45.9955
19.24	19.7919	18.3281	31.838	45.9349
19.25	19.7707	18.3054	31.7973	45.8744
19.26	19.7496	18.2828	31.7566	45.814
19.27	19.7285	18.2602	31.716	45.7537
19.28	19.7075	18.2376	31.6754	45.6935
19.29	19.6865	18.215	31.6348	45.6333
19.3	19.6655	18.1925	31.5944	45.5732
19.31	19.6445	18.17	31.5539	45.5132
19.32	19.6236	18.1475	31.5135	45.4533
19.33	19.6027	18.1251	31.4732	45.3935
19.34	19.5819	18.1027	31.4329	45.3337
19.35	19.561	18.0803	31.3927	45.274
19.36	19.5402	18.058	31.3525	45.2144
19.37	19.5195	18.0357	31.3123	45.1548
19.38	19.4987	18.0134	31.2723	45.0954
19.39	19.478	17.9912	31.2322	45.036
19.4	19.4573	17.969	31.1922	44.9767
19.41	19.4367	17.9468	31.1523	44.9174
19.42	19.4161	17.9246	31.1124	44.8583
19.43	19.3955	17.9025	31.0726	44.7992
19.44	19.3749	17.8804	31.0328	44.7402
19.45	19.3544	17.8583	30.993	44.6812
19.46	19.3339	17.8363	30.9533	44.6224
19.47	19.3134	17.8143	30.9137	44.5636
19.48	19.293	17.7924	30.8741	44.5049
19.49	19.2726	17.7704	30.8346	44.4463
19.5	19.2522	17.7485	30.7951	44.3877
19.51	19.2318	17.7266	30.7556	44.3293
19.52	19.2115	17.7048	30.7162	44.2709
19.53	19.1912	17.683	30.6769	44.2125
19.54	19.171	17.6612	30.6376	44.1543
19.55	19.1507	17.6394	30.5983	44.0961
19.56	19.1305	17.6177	30.5591	44.038
19.57	19.1104	17.596	30.52	43.98
19.58	19.0902	17.5743	30.4809	43.9221
19.59	19.0701	17.5527	30.4418	43.8642
19.6	19.05	17.5311	30.4028	43.8064
19.61	19.03	17.5095	30.3639	43.7487
19.62	19.01	17.488	30.325	43.691
19.63	18.99	17.4665	30.2861	43.6334
19.64	18.97	17.445	30.2473	43.5759
19.65	18.9501	17.4235	30.2085	43.5185
19.66	18.9302	17.4021	30.1698	43.4612
19.67	18.9103	17.3807	30.1312	43.4039
19.68	18.8905	17.3594	30.0925	43.3467
19.69	18.8707	17.338	30.054	43.2896
19.7	18.8509	17.3167	30.0155	43.2325
19.71	18.8311	17.2955	29.977	43.1756
19.72	18.8114	17.2742	29.9386	43.1187
19.73	18.7917	17.253	29.9002	43.0618
19.74	18.772	17.2318	29.8619	43.0051
19.75	18.7524	17.2107	29.8236	42.9484
19.76	18.7328	17.1895	29.7854	42.8918
19.77	18.7132	17.1684	29.7472	42.8353
19.78	18.6936	17.1474	29.7091	42.7788
19.79	18.6741	17.1263	29.671	42.7224
19.8	18.6546	17.1053	29.6329	42.6661
19.81	18.6351	17.0843	29.5949	42.6099
19.82	18.6157	17.0634	29.557	42.5537
19.83	18.5963	17.0425	29.5191	42.4976
19.84	18.5769	17.0216	29.4813	42.4416
19.85	18.5576	17.0007	29.4435	42.3856
19.86	18.5382	16.9799	29.4057	42.3298
19.87	18.5189	16.9591	29.368	42.274
19.88	18.4997	16.9383	29.3304	42.2182
19.89	18.4804	16.9176	29.2927	42.1626
19.9	18.4612	16.8968	29.2552	42.107
19.91	18.4421	16.8762	29.2177	42.0515
19.92	18.4229	16.8555	29.1802	41.9961
19.93	18.4038	16.8349	29.1428	41.9407
19.94	18.3847	16.8143	29.1054	41.8854
19.95	18.3656	16.7937	29.0681	41.8302
19.96	18.3466	16.7731	29.0308	41.775
19.97	18.3276	16.7526	28.9936	41.72
19.98	18.3086	16.7321	28.9564	41.6649
19.99	18.2896	16.7117	28.9193	41.61
[truncated: 201 more rows]
