# Supplementary material for: Parp7 generates an ADP-ribosyl degron that controls negative feedback of androgen signaling
Source: EMBO J. 2025 Jul 18;44(17):4720–44. doi: 10.1038/s44318-025-00510-4 (PMC12402299; doi:10.1038/s44318-025-00510-4)
Supplement: Supplementary file 6 — Source data Fig. 4 [file 44318_2025_510_MOESM6_ESM.zip › Figure 4/Figure 4D/Figure 4D.xlsx]

## Sheet: Chromatin -RBN
Time	RT - Experiment	RT1 - Model	RT2 - Model	RT3 - Model	RT4 - Model	RT5 - Model	RT6 - Model	RT7 - Model	RT8 - Model	RT9 - Model	RT10 - Model	RT11 - Model	RT12 - Model	RT13 - Model	RT14 - Model	RT15 - Model	RT16 - Model	RT17 - Model	RT18 - Model	RT19 - Model	RT20 - Model	RT21 - Model	RT22 - Model	RT23 - Model	RT24 - Model	RT25 - Model	RT26 - Model	RT27 - Model	RT28 - Model	RT29 - Model	RT30 - Model	RT31 - Model	RT32 - Model	RT33 - Model	RT34 - Model	RT35 - Model	RT36 - Model	RT37 - Model	RT38 - Model	RT39 - Model	RT40 - Model	RT41 - Model	RT42 - Model	RT43 - Model	RT44 - Model	RT45 - Model	RT46 - Model	RT47 - Model	RT48 - Model
0.01	1.43873	0.0370184	0.0367328	0.0368928	0.036424	0.0375587	0.0371177	0.0371978	0.0374618	0.0377521	0.0373368	0.0361211	0.0360341	0.0373404	0.03806	0.0372535	0.0376253	0.0383197	0.0376105	0.0384231	0.0365604	0.0365579	0.038252	0.0365584	0.038463	0.0375441	0.0363411	0.0375671	0.0366109	0.0365105	0.0373789	0.0383447	0.0383355	0.0365524	0.0368466	0.0360514	0.037689	0.03661	0.0365231	0.0364546	0.0361901	0.0361819	0.0380088	0.0365947	0.0382695	0.0370894	0.0383907	0.0368205	0.0365584
0.02	1.53963	0.0834277	0.0827988	0.083149	0.0821041	0.0846124	0.083649	0.0838255	0.0843864	0.0850417	0.084118	0.0814193	0.0814785	0.0843295	0.0857446	0.084134	0.0849246	0.0864088	0.0849444	0.0865457	0.0826008	0.0826554	0.0862618	0.0823942	0.0867293	0.0847652	0.0821223	0.0847481	0.082523	0.0822929	0.0842251	0.0864042	0.0863412	0.0824017	0.0832657	0.0814222	0.0850759	0.0825429	0.0824901	0.0824405	0.0818372	0.0817298	0.0856501	0.0826828	0.0862051	0.0837822	0.0865084	0.0831624	0.0826835
0.03	1.64054	0.130764	0.129789	0.130329	0.128721	0.132587	0.131114	0.13138	0.132231	0.133249	0.131822	0.127656	0.127874	0.132252	0.134346	0.131941	0.133159	0.135425	0.133221	0.135588	0.129581	0.129698	0.135198	0.12917	0.135921	0.132928	0.128847	0.132853	0.129366	0.129015	0.131997	0.135384	0.135269	0.129182	0.130612	0.127746	0.1334	0.129413	0.129414	0.12937	0.128425	0.128229	0.134209	0.129716	0.135063	0.131409	0.135549	0.130449	0.129753
0.04	1.74144	0.179001	0.177677	0.178406	0.176249	0.181455	0.179486	0.179833	0.180968	0.182347	0.180421	0.174806	0.175186	0.181072	0.183836	0.18064	0.182294	0.185334	0.182406	0.18552	0.177466	0.177651	0.185028	0.176861	0.186004	0.181998	0.17648	0.181848	0.177115	0.176653	0.180667	0.185253	0.185091	0.176866	0.178847	0.174993	0.182628	0.177193	0.177263	0.177206	0.175918	0.175647	0.183655	0.177662	0.184814	0.179935	0.185482	0.178648	0.17773
0.05	1.84235	0.228173	0.226497	0.227416	0.224725	0.231251	0.2288	0.229221	0.230633	0.232371	0.22995	0.222905	0.223451	0.230826	0.234248	0.230265	0.232366	0.236173	0.232534	0.236377	0.226293	0.226548	0.235786	0.225504	0.237015	0.232012	0.225059	0.23177	0.225804	0.225242	0.23027	0.236046	0.235843	0.22549	0.228008	0.223198	0.232794	0.225919	0.226074	0.225983	0.224351	0.224021	0.234024	0.226554	0.235494	0.229395	0.236343	0.227795	0.226649
0.06	1.94325	0.278316	0.276285	0.277392	0.274182	0.282011	0.279092	0.279578	0.281261	0.283353	0.280445	0.27199	0.272703	0.281547	0.285617	0.28085	0.283409	0.287976	0.28364	0.288195	0.276095	0.276424	0.287508	0.275133	0.288987	0.283003	0.274617	0.282653	0.275469	0.274816	0.280841	0.287798	0.287557	0.275089	0.278128	0.272397	0.283934	0.275626	0.275882	0.275737	0.273759	0.273386	0.28535	0.276428	0.287137	0.279823	0.288165	0.277924	0.276545
0.07	2.04416	0.329461	0.327072	0.328367	0.324656	0.333767	0.330395	0.330937	0.332883	0.335328	0.331938	0.322092	0.322975	0.333269	0.337976	0.332428	0.335456	0.340774	0.335757	0.341004	0.326905	0.327313	0.340225	0.325782	0.341953	0.335005	0.325187	0.334528	0.326142	0.32541	0.332414	0.34054	0.340269	0.325696	0.32924	0.322624	0.336079	0.326347	0.326719	0.3265	0.324174	0.323774	0.337664	0.327317	0.339775	0.331253	0.340982	0.329068	0.327452
0.08	2.14506	0.381642	0.378891	0.380374	0.376176	0.386549	0.38274	0.383329	0.385532	0.388327	0.38446	0.373244	0.374299	0.386022	0.391354	0.38503	0.388538	0.3946	0.388917	0.394837	0.378755	0.379245	0.393969	0.377482	0.395944	0.388049	0.376802	0.387428	0.377856	0.377056	0.385018	0.394305	0.394007	0.377342	0.381374	0.373908	0.389263	0.378114	0.378618	0.378304	0.375628	0.375218	0.390999	0.379252	0.39344	0.383715	0.394825	0.381258	0.379399
0.09	2.24597	0.434887	0.431771	0.433441	0.428773	0.440388	0.436157	0.436785	0.439237	0.442378	0.438041	0.425476	0.426705	0.439837	0.445782	0.438685	0.442686	0.449482	0.443148	0.449722	0.431675	0.432251	0.448769	0.430264	0.45099	0.442166	0.42949	0.441381	0.43064	0.429783	0.438684	0.449122	0.448803	0.430056	0.434559	0.426282	0.443514	0.430958	0.431609	0.431177	0.42815	0.427746	0.445382	0.432263	0.448162	0.437239	0.449722	0.434525	0.432417
0.1	2.34687	0.489224	0.48574	0.487597	0.482476	0.495311	0.490674	0.491332	0.494025	0.49751	0.492708	0.478816	0.480221	0.494741	0.501287	0.493422	0.497926	0.505449	0.498481	0.505689	0.485691	0.486358	0.504654	0.484157	0.507118	0.497382	0.483279	0.496415	0.484522	0.483619	0.493441	0.505017	0.504684	0.483869	0.488824	0.479772	0.49886	0.484905	0.485719	0.485148	0.481768	0.481388	0.500843	0.486377	0.503967	0.491852	0.505702	0.488896	0.486534
0.11	2.44778	0.544681	0.540824	0.542868	0.537311	0.551345	0.546318	0.546998	0.549923	0.553748	0.548488	0.533291	0.534874	0.55076	0.557896	0.549266	0.554286	0.562527	0.55494	0.562762	0.540832	0.541593	0.561648	0.539187	0.564354	0.553725	0.538197	0.552556	0.539529	0.538593	0.549314	0.562018	0.561676	0.538805	0.544194	0.534406	0.555328	0.539984	0.540977	0.540245	0.536509	0.53617	0.557407	0.541622	0.560883	0.547583	0.562792	0.544397	0.541777
0.12	2.54868	0.601282	0.597049	0.599279	0.593304	0.608515	0.603115	0.603806	0.606956	0.611119	0.605407	0.588927	0.590689	0.60792	0.615633	0.606242	0.61179	0.620741	0.612552	0.620968	0.597121	0.597982	0.619779	0.595379	0.622725	0.611221	0.594269	0.60983	0.595686	0.594728	0.606329	0.620149	0.619805	0.594891	0.600694	0.590209	0.612943	0.596219	0.597406	0.59649	0.592398	0.592118	0.615098	0.598022	0.618935	0.604454	0.621015	0.601054	0.59817
0.13	2.64959	0.659051	0.654438	0.656855	0.650479	0.666845	0.661088	0.661781	0.665148	0.669645	0.663487	0.645747	0.64769	0.666244	0.67452	0.664374	0.670462	0.680114	0.67134	0.680329	0.654582	0.655547	0.679067	0.652759	0.682251	0.669891	0.651517	0.668259	0.653017	0.65205	0.664509	0.679434	0.679094	0.65215	0.658348	0.647204	0.671728	0.653634	0.655032	0.653908	0.649458	0.649254	0.673941	0.655601	0.678145	0.66249	0.680395	0.65889	0.655737
0.14	2.75049	0.718011	0.713014	0.715616	0.708857	0.726356	0.720259	0.720945	0.72452	0.729349	0.722751	0.703774	0.705898	0.725755	0.734581	0.723683	0.730325	0.740667	0.731325	0.740867	0.713238	0.714311	0.739537	0.711347	0.742957	0.72976	0.709964	0.727866	0.711545	0.71058	0.723876	0.739894	0.739565	0.710604	0.717177	0.705413	0.731706	0.712253	0.713875	0.712521	0.707711	0.7076	0.733957	0.714381	0.738537	0.721712	0.740955	0.717927	0.7145
0.15	2.8514	0.778181	0.772796	0.775584	0.76846	0.787068	0.780649	0.781319	0.785093	0.79025	0.783219	0.763028	0.765335	0.786471	0.795835	0.784189	0.791397	0.802422	0.792529	0.802603	0.773107	0.774294	0.801206	0.771165	0.804861	0.790845	0.76963	0.788671	0.771289	0.770339	0.784451	0.80155	0.801238	0.770274	0.777201	0.764858	0.792897	0.772094	0.773956	0.77235	0.767178	0.767178	0.795165	0.774381	0.800129	0.782141	0.802714	0.778185	0.774479
0.16	2.9523	0.83958	0.833804	0.836778	0.829307	0.849001	0.842277	0.842921	0.846886	0.852367	0.84491	0.823529	0.826019	0.848412	0.8583	0.845912	0.853699	0.865397	0.85497	0.865556	0.83421	0.835514	0.864096	0.832232	0.867983	0.853168	0.830534	0.850692	0.83227	0.831347	0.846253	0.864419	0.864132	0.831179	0.838438	0.825556	0.85532	0.833178	0.835294	0.833411	0.827876	0.828006	0.857585	0.835622	0.862941	0.843796	0.86569	0.839683	0.835693
0.17	3.05321	0.902227	0.896055	0.899214	0.891415	0.912172	0.905161	0.905769	0.909915	0.915718	0.907842	0.885294	0.887967	0.911597	0.921995	0.908868	0.917247	0.929609	0.918667	0.929743	0.896564	0.89799	0.928222	0.894566	0.932339	0.916745	0.892693	0.913947	0.894504	0.893621	0.9093	0.92852	0.928265	0.893337	0.900908	0.887525	0.918992	0.895522	0.897907	0.895724	0.889824	0.890101	0.921234	0.898119	0.926991	0.906693	0.929902	0.902437	0.898159
0.18	3.15411	0.966138	0.959566	0.962911	0.954802	0.976598	0.969317	0.96988	0.974199	0.98032	0.972031	0.948339	0.951196	0.97604	0.986935	0.973074	0.982058	0.995074	0.983634	0.995179	0.960184	0.961737	0.993601	0.958183	0.997947	0.981592	0.956124	0.978452	0.958009	0.957177	0.973607	0.993869	0.993653	0.956764	0.964624	0.950781	0.983929	0.959143	0.96181	0.959305	0.953038	0.95348	0.986128	0.961889	0.992294	0.97085	0.995366	0.966465	0.961894
0.19	3.25502	1.03133	1.02435	1.02788	1.01948	1.04229	1.03476	1.03527	1.03975	1.04619	1.03749	1.01268	1.01572	1.04176	1.05313	1.03854	1.04815	1.06181	1.04989	1.06188	1.02509	1.02677	1.06025	1.0231	1.06482	1.04772	1.02084	1.04422	1.0228	1.02203	1.03919	1.06048	1.06031	1.02148	1.0296	1.01534	1.05015	1.02406	1.02702	1.02417	1.01753	1.01816	1.05228	1.02695	1.05886	1.03628	1.06209	1.03178	1.02691
0.2	3.35592	1.09781	1.09043	1.09414	1.08547	1.10927	1.1015	1.10195	1.10658	1.11333	1.10424	1.07833	1.08155	1.10876	1.12061	1.10529	1.11553	1.12982	1.11744	1.12986	1.09128	1.0931	1.12817	1.08933	1.13297	1.11515	1.08686	1.11127	1.08889	1.0882	1.10606	1.12837	1.12825	1.08748	1.09585	1.08121	1.11766	1.09027	1.09354	1.09032	1.08332	1.08414	1.11971	1.09331	1.12672	1.103	1.1301	1.0984	1.09323
0.21	3.45683	1.1656	1.1578	1.1617	1.15277	1.17754	1.16956	1.16993	1.17471	1.18177	1.17228	1.1453	1.14871	1.17706	1.18936	1.17333	1.18421	1.19913	1.1863	1.19913	1.15878	1.16074	1.19739	1.15688	1.20241	1.1839	1.15418	1.17961	1.15629	1.15568	1.17423	1.19754	1.19748	1.1548	1.16339	1.14841	1.18647	1.15781	1.1614	1.15779	1.15041	1.15145	1.18842	1.16098	1.19586	1.17101	1.1994	1.16632	1.16085
0.22	3.55773	1.2347	1.22648	1.23057	1.2214	1.24712	1.23894	1.23922	1.24414	1.2515	1.24163	1.21361	1.21719	1.24667	1.25941	1.24266	1.2542	1.26974	1.25648	1.2697	1.2276	1.22971	1.26792	1.22577	1.27315	1.25396	1.22283	1.24924	1.22501	1.22451	1.24372	1.26801	1.26803	1.22344	1.23223	1.21695	1.2566	1.22667	1.23059	1.22657	1.21882	1.2201	1.25842	1.22997	1.26631	1.24034	1.27	1.23557	1.22979
0.23	3.65864	1.30512	1.29649	1.30076	1.29138	1.31801	1.30965	1.30984	1.31488	1.32255	1.31229	1.28325	1.28701	1.3176	1.33077	1.31331	1.32552	1.34166	1.328	1.34158	1.29774	1.3	1.33975	1.296	1.34521	1.32535	1.29281	1.32019	1.29506	1.29467	1.31452	1.33978	1.33988	1.29341	1.30237	1.28683	1.32806	1.29687	1.30114	1.29667	1.28855	1.29008	1.32973	1.30029	1.33807	1.31098	1.34191	1.30615	1.30005
0.24	3.75954	1.37688	1.36782	1.37228	1.3627	1.39022	1.3817	1.38179	1.38695	1.39491	1.38429	1.35425	1.35819	1.38985	1.40343	1.38527	1.39817	1.4149	1.40085	1.41478	1.36922	1.37163	1.4129	1.36758	1.41858	1.39807	1.36413	1.39245	1.36645	1.36619	1.38666	1.41288	1.41306	1.36472	1.37383	1.35806	1.40085	1.36842	1.37304	1.36811	1.35962	1.36142	1.40235	1.37196	1.41116	1.38295	1.41514	1.37807	1.37166
0.25	3.86045	1.44998	1.44049	1.44513	1.43537	1.46376	1.4551	1.45508	1.46034	1.4686	1.45761	1.4266	1.43071	1.46344	1.47742	1.45855	1.47215	1.48947	1.47505	1.4893	1.44204	1.44461	1.48739	1.44052	1.49327	1.47215	1.43679	1.46604	1.43918	1.43907	1.46013	1.48729	1.48757	1.43737	1.44661	1.43066	1.47497	1.44132	1.4463	1.44089	1.43202	1.43411	1.47629	1.44496	1.48557	1.45625	1.4897	1.45134	1.4446
0.26	3.96135	1.52442	1.5145	1.51933	1.50941	1.53864	1.52985	1.52971	1.53507	1.54362	1.53227	1.50032	1.5046	1.53837	1.55273	1.53317	1.54748	1.56538	1.55059	1.56516	1.5162	1.51894	1.5632	1.51483	1.5693	1.54757	1.51081	1.54096	1.51327	1.51331	1.53494	1.56303	1.56341	1.51138	1.52071	1.50462	1.55045	1.51557	1.52093	1.51502	1.50577	1.50816	1.55155	1.51932	1.56131	1.53089	1.56558	1.52595	1.51889
0.27	4.06226	1.60021	1.58985	1.59487	1.5848	1.61486	1.60596	1.6057	1.61114	1.61998	1.60828	1.5754	1.57985	1.61464	1.62937	1.60912	1.62415	1.64261	1.6275	1.64235	1.59171	1.59462	1.64035	1.59051	1.64666	1.62434	1.58617	1.61721	1.58872	1.58891	1.6111	1.6401	1.64059	1.58674	1.59614	1.57994	1.62727	1.59119	1.59694	1.59049	1.58087	1.58358	1.62815	1.59504	1.6384	1.60687	1.6428	1.60192	1.59453
0.28	4.16316	1.67736	1.66656	1.67176	1.66157	1.69242	1.68344	1.68303	1.68855	1.69767	1.68563	1.65185	1.65646	1.69225	1.70733	1.6864	1.70217	1.72119	1.70576	1.72088	1.66857	1.67166	1.71884	1.66756	1.72535	1.70247	1.6629	1.6948	1.66553	1.66589	1.68861	1.7185	1.71912	1.66346	1.67291	1.65664	1.70544	1.66818	1.67432	1.66732	1.65731	1.66037	1.70607	1.67211	1.71682	1.6842	1.72136	1.67925	1.67153
0.29	4.26407	1.75586	1.74462	1.75001	1.73971	1.77133	1.76227	1.76172	1.7673	1.77671	1.76432	1.72968	1.73445	1.77121	1.78664	1.76502	1.78155	1.80111	1.78538	1.80075	1.74679	1.75005	1.79867	1.74599	1.80539	1.78196	1.74098	1.77373	1.74369	1.74425	1.76747	1.79824	1.79899	1.74154	1.75102	1.73472	1.78497	1.74653	1.75307	1.7455	1.73512	1.73852	1.78533	1.75054	1.79659	1.76288	1.80125	1.75793	1.74988
0.3	4.36497	1.83572	1.82403	1.8296	1.81922	1.85158	1.84247	1.84176	1.8474	1.85708	1.84437	1.80887	1.8138	1.85153	1.86728	1.84499	1.86228	1.88238	1.86636	1.88196	1.82636	1.82981	1.87984	1.82579	1.88676	1.86281	1.82043	1.854	1.82323	1.82398	1.84768	1.87932	1.8802	1.82098	1.83046	1.81416	1.86585	1.82626	1.8332	1.82504	1.81428	1.81805	1.86592	1.83033	1.8777	1.8429	1.88249	1.83798	1.82959
0.31	4.46588	1.91694	1.90479	1.91055	1.90009	1.93318	1.92404	1.92316	1.92884	1.9388	1.92577	1.88945	1.89453	1.93319	1.94925	1.92629	1.94436	1.96498	1.9487	1.96451	1.90729	1.91093	1.96236	1.90698	1.96948	1.94502	1.90123	1.93562	1.90412	1.90509	1.92925	1.96174	1.96277	1.90179	1.91124	1.89498	1.94809	1.90735	1.9147	1.90593	1.89479	1.89894	1.94785	1.91149	1.96015	1.92427	1.96507	1.91938	1.91066
0.32	4.56678	1.99951	1.9869	1.99286	1.98234	2.01612	2.00697	2.00592	2.01163	2.02187	2.00851	1.97139	1.97662	2.0162	2.03255	2.00893	2.02779	2.04893	2.0324	2.0484	1.98957	1.9934	2.04622	1.98953	2.05354	2.02859	1.98339	2.01857	1.98638	1.98757	2.01217	2.04549	2.04668	1.98396	1.99335	1.97717	2.03169	1.98982	1.99758	1.98818	1.97665	1.98121	2.03111	1.99399	2.04395	2.007	2.04899	2.00214	1.99308
0.33	4.66769	2.08344	2.07037	2.07651	2.06596	2.10041	2.09126	2.09003	2.09577	2.10627	2.09261	2.05471	2.06007	2.10055	2.11719	2.09291	2.11257	2.13422	2.11746	2.13364	2.07321	2.07723	2.13141	2.07346	2.13893	2.11352	2.06691	2.10286	2.07	2.07142	2.09645	2.13057	2.13193	2.06749	2.0768	2.06073	2.11663	2.07365	2.08183	2.07177	2.05987	2.06484	2.1157	2.07786	2.12909	2.09106	2.13425	2.08625	2.07686
0.34	4.76859	2.16872	2.15518	2.16151	2.15095	2.18604	2.1769	2.17548	2.18124	2.19201	2.17804	2.13939	2.14489	2.18625	2.20316	2.17822	2.1987	2.22084	2.20387	2.22021	2.15819	2.16241	2.21795	2.15876	2.22566	2.19979	2.15179	2.18849	2.15498	2.15664	2.18207	2.21699	2.21852	2.15238	2.16158	2.14566	2.20292	2.15884	2.16745	2.15672	2.14443	2.14983	2.20162	2.16308	2.21557	2.17647	2.22084	2.17172	2.16198
0.35	4.8695	2.25535	2.24134	2.24786	2.23729	2.27301	2.26391	2.26229	2.26805	2.27908	2.26482	2.22544	2.23107	2.27329	2.29045	2.26487	2.28617	2.3088	2.29163	2.30811	2.24452	2.24894	2.30581	2.24543	2.31372	2.28742	2.23801	2.27544	2.24131	2.24323	2.26903	2.30474	2.30645	2.23863	2.24769	2.23195	2.29056	2.24539	2.25443	2.24301	2.23034	2.23618	2.28887	2.24964	2.30338	2.26322	2.30876	2.25853	2.24845
0.36	4.9704	2.34332	2.32884	2.33555	2.325	2.36131	2.35226	2.35044	2.35619	2.36749	2.35293	2.31285	2.3186	2.36166	2.37906	2.35284	2.37498	2.39808	2.38074	2.39734	2.33218	2.33682	2.39501	2.33346	2.4031	2.37638	2.32557	2.36373	2.329	2.33117	2.35734	2.3938	2.39572	2.32622	2.33512	2.31959	2.37954	2.3333	2.34277	2.33064	2.31759	2.32388	2.37744	2.33755	2.39253	2.3513	2.39801	2.34668	2.33627
0.37	5.07131	2.43263	2.41767	2.42458	2.41405	2.45094	2.44196	2.43993	2.44566	2.45721	2.44238	2.40161	2.40747	2.45136	2.46898	2.44213	2.46512	2.48869	2.47118	2.4879	2.42118	2.42603	2.48552	2.42285	2.4938	2.46669	2.41448	2.45334	2.41803	2.42048	2.44698	2.48419	2.48631	2.41516	2.42387	2.40858	2.46985	2.42256	2.43246	2.4196	2.40617	2.41293	2.46732	2.4268	2.48299	2.44071	2.48858	2.43617	2.42541
0.38	5.17221	2.52327	2.50783	2.51493	2.50445	2.54188	2.533	2.53074	2.53645	2.54826	2.53314	2.49172	2.49769	2.54239	2.56022	2.53273	2.55659	2.58061	2.56296	2.57977	2.5115	2.51657	2.57735	2.51359	2.58582	2.55832	2.50471	2.54426	2.50839	2.51113	2.53795	2.57589	2.57822	2.50543	2.51393	2.49892	2.56149	2.51317	2.52349	2.50989	2.49608	2.50332	2.55851	2.51737	2.57478	2.53144	2.58046	2.52699	2.51589
0.39	5.27312	2.61523	2.59931	2.6066	2.59619	2.63415	2.62537	2.62288	2.62856	2.64061	2.62523	2.58317	2.58924	2.63472	2.65275	2.62464	2.64938	2.67384	2.65606	2.67295	2.60315	2.60844	2.67049	2.60567	2.67914	2.65128	2.59627	2.63649	2.60009	2.60312	2.63023	2.66888	2.67144	2.59704	2.6053	2.59058	2.65445	2.60511	2.61586	2.60149	2.58731	2.59504	2.651	2.60927	2.66788	2.62348	2.67365	2.61913	2.60768
0.4	5.37402	2.70852	2.69211	2.69959	2.68926	2.72772	2.71906	2.71634	2.72196	2.73427	2.71862	2.67595	2.68211	2.72837	2.74658	2.71784	2.74347	2.76837	2.75048	2.76744	2.6961	2.70162	2.76493	2.69908	2.77376	2.74556	2.68914	2.73002	2.69312	2.69645	2.72384	2.76318	2.76597	2.68997	2.69796	2.68358	2.74872	2.69837	2.70956	2.69441	2.67984	2.68809	2.74479	2.70248	2.76227	2.71683	2.76814	2.71258	2.70079
0.41	5.47493	2.80311	2.78621	2.79389	2.78366	2.82259	2.81406	2.81111	2.81667	2.82922	2.81332	2.77006	2.7763	2.82331	2.84169	2.81234	2.83887	2.8642	2.84621	2.86321	2.79036	2.7961	2.86067	2.79382	2.86968	2.84114	2.78332	2.82484	2.78745	2.7911	2.81875	2.85876	2.8618	2.78421	2.79191	2.77789	2.84429	2.79296	2.80457	2.78863	2.77368	2.78244	2.83986	2.79699	2.85797	2.81148	2.86391	2.80734	2.79521
0.42	5.57583	2.899	2.88161	2.88948	2.87936	2.91874	2.91038	2.90717	2.91267	2.92546	2.9093	2.86547	2.87179	2.91955	2.93808	2.90812	2.93556	2.9613	2.94324	2.96027	2.88591	2.89189	2.95768	2.88988	2.96687	2.93802	2.8788	2.92095	2.8831	2.88706	2.91495	2.95562	2.95891	2.87976	2.88713	2.87351	2.94116	2.88886	2.90089	2.88414	2.86882	2.87811	2.93621	2.89281	2.95495	2.90741	2.96097	2.90338	2.89091
0.43	5.67674	2.99618	2.97829	2.98637	2.97637	3.01618	3.00798	3.00452	3.00994	3.02297	3.00657	2.9622	2.96857	3.01706	3.03574	3.00517	3.03353	3.05968	3.04155	3.05861	2.98274	2.98895	3.05597	2.98725	3.06533	3.03618	2.97557	3.01833	2.98004	2.98433	3.01244	3.05375	3.0573	2.97661	2.98363	2.97042	3.03931	2.98606	2.99851	2.98093	2.96523	2.97506	3.03382	2.9899	3.0532	3.00463	3.0593	3.00071	2.9879
0.44	5.77764	3.09465	3.07625	3.08452	3.07466	3.11488	3.10687	3.10315	3.10848	3.12175	3.10512	3.06021	3.06664	3.11584	3.13464	3.10348	3.13277	3.15932	3.14114	3.15821	3.08085	3.0873	3.15552	3.08591	3.16505	3.13562	3.07361	3.11697	3.07826	3.0829	3.11121	3.15314	3.15696	3.07474	3.08138	3.06862	3.13874	3.08455	3.09742	3.07899	3.06292	3.0733	3.13269	3.08827	3.15272	3.10311	3.15889	3.09932	3.08617
0.45	5.87855	3.19438	3.17548	3.18395	3.17424	3.21485	3.20704	3.20305	3.20828	3.22179	3.20492	3.15951	3.16599	3.21588	3.2348	3.20304	3.23327	3.26021	3.242	3.25906	3.18021	3.1869	3.25632	3.18586	3.26602	3.23633	3.17291	3.21687	3.17776	3.18275	3.21124	3.25377	3.25788	3.17415	3.18038	3.16809	3.23942	3.18431	3.19759	3.17832	3.16187	3.1728	3.23281	3.1879	3.2535	3.20285	3.25973	3.19918	3.18569
0.46	5.97945	3.29536	3.27596	3.28463	3.27509	3.31605	3.30847	3.3042	3.30933	3.32307	3.30597	3.26008	3.26659	3.31716	3.33618	3.30384	3.33502	3.36234	3.34411	3.36116	3.28082	3.28776	3.35836	3.28708	3.36823	3.33828	3.27347	3.318	3.27853	3.28386	3.31252	3.35564	3.36004	3.27482	3.28062	3.26882	3.34136	3.28535	3.29903	3.27889	3.26206	3.27357	3.33415	3.28878	3.35551	3.30383	3.36181	3.30029	3.28647
0.47	6.08036	3.39759	3.37768	3.38655	3.3772	3.4185	3.41114	3.4066	3.41161	3.42558	3.40826	3.36191	3.36844	3.41968	3.43879	3.40586	3.43801	3.46569	3.44746	3.46448	3.38267	3.38986	3.46163	3.38956	3.47166	3.44148	3.37527	3.42036	3.38054	3.38624	3.41505	3.45873	3.46344	3.37674	3.38208	3.3708	3.44453	3.38763	3.40172	3.38069	3.3635	3.37558	3.43672	3.3909	3.45876	3.40604	3.46511	3.40263	3.38848
0.48	6.18126	3.50106	3.48063	3.4897	3.48055	3.52216	3.51506	3.51023	3.51511	3.5293	3.51178	3.46498	3.47152	3.52342	3.5426	3.5091	3.54222	3.57026	3.55204	3.56903	3.48574	3.49318	3.56611	3.49328	3.57631	3.5459	3.47829	3.52394	3.4838	3.48986	3.5188	3.56303	3.56805	3.4799	3.48476	3.47401	3.54893	3.49116	3.50564	3.48372	3.46615	3.47882	3.5405	3.49424	3.56322	3.50947	3.56962	3.5062	3.49171
0.49	6.28217	3.60574	3.58479	3.59407	3.58513	3.62704	3.62019	3.61508	3.61982	3.63424	3.6165	3.56928	3.57582	3.62837	3.64761	3.61354	3.64764	3.67603	3.65783	3.67477	3.59002	3.59771	3.67179	3.59825	3.68215	3.65154	3.58253	3.62872	3.58827	3.59472	3.62377	3.66852	3.67388	3.58428	3.58863	3.57845	3.65453	3.59592	3.61078	3.58795	3.57002	3.58328	3.64547	3.59879	3.66889	3.61411	3.67534	3.61097	3.59616
0.5	6.38307	3.71163	3.69016	3.69965	3.69092	3.7331	3.72654	3.72113	3.72572	3.74037	3.72243	3.67481	3.68133	3.73451	3.7538	3.71916	3.75425	3.78299	3.76483	3.78171	3.6955	3.70345	3.77866	3.70443	3.78918	3.75837	3.68796	3.73469	3.69396	3.70079	3.72994	3.7752	3.78089	3.68988	3.69368	3.68409	3.76134	3.70189	3.71712	3.69338	3.67508	3.68894	3.75163	3.70454	3.77575	3.71994	3.78224	3.71694	3.7018
0.51	6.48398	3.81871	3.79672	3.80641	3.79792	3.84036	3.83408	3.82837	3.83281	3.84767	3.82954	3.78153	3.78804	3.84183	3.86116	3.82596	3.86205	3.89112	3.87301	3.88983	3.80215	3.81036	3.8867	3.81182	3.89738	3.86639	3.79459	3.84184	3.80085	3.80807	3.8373	3.88305	3.88909	3.79667	3.79991	3.79092	3.86933	3.80907	3.82466	3.79999	3.78133	3.7958	3.85895	3.81147	3.88378	3.82695	3.89031	3.82409	3.80863
0.52	6.58488	3.92696	3.90445	3.91436	3.90611	3.94877	3.9428	3.93679	3.94106	3.95614	3.93782	3.88945	3.89592	3.95031	3.96967	3.93391	3.97102	4.00041	3.98237	3.99911	3.90998	3.91845	3.99591	3.9204	4.00673	3.97558	3.90238	3.95015	3.90892	3.91654	3.94583	3.99206	3.99845	3.90465	3.9073	3.89892	3.97848	3.91743	3.93337	3.90777	3.88874	3.90382	3.96743	3.91957	3.99298	3.93513	3.99954	3.9324	3.91662
0.53	6.68579	4.03639	4.01335	4.02346	4.01547	4.05834	4.05269	4.04638	4.05046	4.06576	4.04726	3.99854	4.00496	4.05995	4.07932	4.04301	4.08114	4.11084	4.09288	4.10953	4.01895	4.02769	4.10625	4.03016	4.11723	4.08593	4.01133	4.05961	4.01816	4.02618	4.05553	4.10221	4.10896	4.0138	4.01582	4.00809	4.08879	4.02696	4.04324	4.0167	3.99731	4.01301	4.07704	4.02881	4.10332	4.04445	4.10991	4.04187	4.02577
0.54	6.78669	4.14695	4.12339	4.13371	4.126	4.16905	4.16374	4.15711	4.16101	4.17652	4.15783	4.10879	4.11515	4.17072	4.19009	4.15324	4.19239	4.2224	4.20454	4.22109	4.12906	4.13807	4.21773	4.14108	4.22886	4.19741	4.12142	4.17019	4.12856	4.13698	4.16637	4.21348	4.22061	4.1241	4.12548	4.11841	4.20024	4.13765	4.15426	4.12676	4.10701	4.12334	4.18778	4.1392	4.2148	4.15491	4.22141	4.15246	4.13605
0.55	6.8876	4.25866	4.23456	4.24509	4.23766	4.28088	4.27591	4.26897	4.27267	4.2884	4.26954	4.22018	4.22647	4.28262	4.30198	4.26459	4.30477	4.33508	4.31732	4.33377	4.2403	4.24957	4.33032	4.25314	4.3416	4.31002	4.23263	4.2819	4.24009	4.24893	4.27833	4.32586	4.33338	4.23554	4.23625	4.22985	4.31282	4.24948	4.26641	4.23794	4.21784	4.2348	4.29963	4.25071	4.3274	4.26648	4.33402	4.26418	4.24746
0.56	6.9885	4.37148	4.34685	4.35759	4.35045	4.39382	4.38921	4.38195	4.38545	4.40138	4.38235	4.33271	4.3389	4.39562	4.41495	4.37703	4.41826	4.44885	4.43121	4.44756	4.35264	4.36219	4.44401	4.36634	4.45544	4.42374	4.34495	4.39471	4.35275	4.36201	4.39142	4.43934	4.44726	4.3481	4.34811	4.34241	4.4265	4.36243	4.37967	4.35023	4.32977	4.34737	4.41258	4.36332	4.4411	4.37916	4.44773	4.377	4.35998
0.57	7.08941	4.4854	4.46023	4.4712	4.46436	4.50785	4.50362	4.49603	4.49931	4.51546	4.49626	4.44634	4.45244	4.5097	4.52901	4.49056	4.53283	4.56371	4.5462	4.56243	4.46606	4.47589	4.55879	4.48065	4.57035	4.53856	4.45837	4.5086	4.46651	4.47619	4.5056	4.5539	4.56222	4.46177	4.46106	4.45606	4.54127	4.47649	4.49402	4.46361	4.44279	4.46104	4.5266	4.47702	4.55589	4.49293	4.56252	4.4909	4.47358
0.58	7.19031	4.6004	4.5747	4.58588	4.57936	4.62296	4.61911	4.61119	4.61425	4.6306	4.61125	4.56107	4.56705	4.62487	4.64412	4.60515	4.64848	4.67963	4.66226	4.67837	4.58057	4.59067	4.67463	4.59606	4.68634	4.65444	4.57286	4.62356	4.58137	4.59148	4.62086	4.66952	4.67826	4.57653	4.57508	4.5708	4.65711	4.59165	4.60946	4.57805	4.55689	4.57578	4.64169	4.59179	4.67174	4.60777	4.67838	4.60588	4.58826
0.59	7.29122	4.71648	4.69024	4.70164	4.69544	4.73913	4.73567	4.72743	4.73026	4.74681	4.72731	4.67689	4.68274	4.74108	4.76029	4.72079	4.76519	4.7966	4.77939	4.79537	4.69612	4.7065	4.79152	4.71255	4.80337	4.77139	4.68841	4.73958	4.6973	4.70784	4.73719	4.78619	4.79536	4.69237	4.69014	4.68659	4.77402	4.70788	4.72595	4.69356	4.67205	4.69159	4.75783	4.70762	4.78866	4.72366	4.79528	4.72191	4.704
0.6	7.39212	4.83361	4.80683	4.81845	4.81258	4.85634	4.85329	4.84472	4.8473	4.86406	4.84441	4.79376	4.79947	4.85834	4.87748	4.83747	4.88295	4.91461	4.89756	4.91341	4.81272	4.82338	4.90945	4.83011	4.92143	4.88938	4.80501	4.85664	4.81429	4.82527	4.85457	4.90389	4.9135	4.80927	4.80624	4.80344	4.89197	4.82518	4.8435	4.8101	4.78825	4.80844	4.87499	4.82449	4.90661	4.84059	4.91322	4.83897	4.82078
0.61	7.49303	4.95178	4.92446	4.93629	4.93077	4.97458	4.97195	4.96304	4.96538	4.98233	4.96254	4.91168	4.91723	4.97663	4.99568	4.95517	5.00172	5.03364	5.01676	5.03247	4.93035	4.94129	5.02839	4.94872	5.04051	5.0084	4.92263	4.97472	4.93232	4.94374	4.97298	5.02261	5.03266	4.92721	4.92336	4.92131	5.01094	4.94351	4.96206	4.92767	4.90547	4.92632	4.99317	4.94238	5.02558	4.95855	5.03218	4.95706	4.93858
0.62	7.59393	5.07097	5.0431	5.05516	5.04999	5.09383	5.09163	5.08239	5.08446	5.10162	5.08169	5.03063	5.03601	5.09592	5.11489	5.07387	5.12151	5.15366	5.13698	5.15254	5.04898	5.0602	5.14834	5.06836	5.16059	5.12843	5.04126	5.09381	5.05137	5.06324	5.09241	5.14232	5.15284	5.04617	5.04148	5.0402	5.13093	5.06288	5.08165	5.04624	5.02371	5.04521	5.11235	5.06128	5.14556	5.07751	5.15213	5.07615	5.05739
0.63	7.69484	5.19116	5.16275	5.17503	5.17022	5.21407	5.21232	5.20273	5.20454	5.22189	5.20183	5.1506	5.15579	5.2162	5.23507	5.19356	5.24229	5.27467	5.25818	5.2736	5.1686	5.18011	5.26927	5.18901	5.28166	5.24945	5.16089	5.21388	5.17144	5.18376	5.21285	5.26302	5.274	5.16615	5.16058	5.16008	5.2519	5.18325	5.20222	5.1658	5.14293	5.1651	5.23251	5.18117	5.26653	5.19746	5.27307	5.19622	5.1772
0.64	7.79574	5.31234	5.28338	5.29589	5.29145	5.3353	5.334	5.32407	5.3256	5.34315	5.32296	5.27156	5.27655	5.33746	5.35622	5.31422	5.36405	5.39665	5.38037	5.39564	5.28919	5.30099	5.39117	5.31066	5.40369	5.37145	5.28149	5.33493	5.2925	5.30527	5.33426	5.38469	5.39615	5.28712	5.28066	5.28095	5.37386	5.30462	5.32377	5.28633	5.26313	5.28596	5.35363	5.30203	5.38847	5.31838	5.39498	5.31726	5.29797
0.65	7.89665	5.43449	5.40499	5.41772	5.41366	5.45748	5.45665	5.44637	5.44762	5.46536	5.44505	5.3935	5.39828	5.45968	5.47832	5.43583	5.48676	5.51958	5.50352	5.51863	5.41074	5.42283	5.51403	5.43329	5.52667	5.49441	5.40305	5.45694	5.41454	5.42775	5.45665	5.5073	5.51925	5.40906	5.40168	5.40277	5.49677	5.42696	5.44628	5.40782	5.38429	5.40778	5.47571	5.42384	5.51137	5.44026	5.51784	5.43926	5.41971
0.66	7.99755	5.55759	5.52754	5.54051	5.53683	5.58061	5.58025	5.56963	5.57058	5.58852	5.56809	5.5164	5.52095	5.58283	5.60135	5.55837	5.61041	5.64345	5.62761	5.64256	5.53323	5.54561	5.63781	5.55689	5.65058	5.61831	5.52556	5.57988	5.53753	5.5512	5.57998	5.63084	5.64329	5.53197	5.52365	5.52554	5.62062	5.55026	5.56973	5.53024	5.50639	5.53055	5.59871	5.54659	5.6352	5.56308	5.64163	5.56219	5.54238
0.67	8.09846	5.68163	5.65103	5.66423	5.66094	5.70467	5.7048	5.69382	5.69448	5.7126	5.69206	5.64025	5.64455	5.70691	5.72529	5.68184	5.73499	5.76823	5.75263	5.76742	5.65665	5.66931	5.76252	5.68143	5.77541	5.74313	5.64899	5.70375	5.66147	5.6756	5.70425	5.75531	5.76826	5.65581	5.64653	5.64923	5.7454	5.67451	5.6941	5.65359	5.62941	5.65424	5.72264	5.67026	5.75996	5.68682	5.76633	5.68604	5.66598
0.68	8.19936	5.80659	5.77544	5.78887	5.78598	5.82963	5.83026	5.81894	5.81928	5.83759	5.81694	5.76502	5.76907	5.8319	5.85013	5.80621	5.86048	5.89391	5.87856	5.89318	5.78096	5.79392	5.88813	5.8069	5.90114	5.86886	5.77333	5.82852	5.78633	5.80092	5.82944	5.88067	5.89413	5.78058	5.77031	5.77383	5.87108	5.79968	5.81939	5.77784	5.75335	5.77884	5.84746	5.79484	5.88562	5.81147	5.89194	5.81079	5.79049
0.69	8.30027	5.93246	5.90075	5.91441	5.91194	5.95549	5.95663	5.94495	5.94498	5.96348	5.94272	5.89071	5.89448	5.95778	5.97585	5.93146	5.98686	6.02047	6.00538	6.01984	5.90617	5.91942	6.01462	5.93328	6.02775	5.99549	5.89856	5.95418	5.91209	5.92715	5.95552	6.00691	6.0209	5.90626	5.89498	5.89932	5.99766	5.92576	5.94556	5.90298	5.87817	5.90433	5.97316	5.9203	6.01218	5.937	6.01843	5.93642	5.91588
0.7	8.40117	6.05921	6.02695	6.04085	6.03879	6.08223	6.08388	6.07185	6.07156	6.09024	6.06939	6.01729	6.02076	6.08453	6.10243	6.05758	6.11411	6.1479	6.13307	6.14737	6.03225	6.04579	6.14198	6.06056	6.15523	6.12298	6.02466	6.08072	6.03875	6.05428	6.08249	6.13402	6.14854	6.03284	6.02052	6.02569	6.12511	6.05273	6.0726	6.02899	6.00387	6.03069	6.09973	6.04663	6.1396	6.0634	6.14579	6.06292	6.04215
0.71	8.50208	6.18682	6.15402	6.16815	6.16651	6.20983	6.21201	6.19963	6.19899	6.21787	6.19692	6.14475	6.14791	6.21214	6.22987	6.18456	6.24222	6.27619	6.26163	6.27575	6.15919	6.17302	6.27019	6.18871	6.28355	6.25134	6.15162	6.20811	6.16629	6.18227	6.21033	6.26197	6.27704	6.16028	6.14691	6.15292	6.25342	6.18057	6.20049	6.15585	6.13042	6.15791	6.22714	6.17381	6.26788	6.19066	6.27399	6.19027	6.16927
0.72	8.60298	6.3153	6.28193	6.29631	6.29509	6.33828	6.34098	6.32825	6.32728	6.34633	6.32529	6.27306	6.27591	6.34058	6.35813	6.31237	6.37117	6.4053	6.39102	6.40498	6.28696	6.30108	6.39924	6.31773	6.41271	6.38053	6.27942	6.33635	6.29468	6.31113	6.33901	6.39076	6.40639	6.28859	6.27413	6.28098	6.38256	6.30927	6.32923	6.28355	6.25781	6.28597	6.35539	6.30183	6.397	6.31876	6.40303	6.31845	6.29723
0.73	8.70389	6.4446	6.41069	6.4253	6.42452	6.46755	6.4708	6.45771	6.45639	6.47563	6.4545	6.40222	6.40473	6.46985	6.48721	6.441	6.50094	6.53524	6.52125	6.53503	6.41555	6.42997	6.5291	6.44759	6.54269	6.51054	6.40805	6.4654	6.42391	6.44083	6.46853	6.52036	6.53655	6.41773	6.40218	6.40987	6.51253	6.43881	6.45878	6.41207	6.38603	6.41485	6.48446	6.43067	6.52694	6.44768	6.53289	6.44745	6.42602
0.74	8.80479	6.57473	6.54026	6.55511	6.55477	6.59763	6.60143	6.58799	6.58631	6.60573	6.58452	6.5322	6.53436	6.59993	6.61709	6.57044	6.63153	6.66597	6.65228	6.66589	6.54495	6.55966	6.65977	6.57828	6.67346	6.64137	6.53748	6.59526	6.55396	6.57136	6.59887	6.65077	6.66753	6.5477	6.53103	6.53957	6.64331	6.56917	6.58914	6.54139	6.51505	6.54454	6.61432	6.56031	6.65768	6.5774	6.66354	6.57724	6.55561
0.75	8.9057	6.70566	6.67063	6.68573	6.68584	6.72851	6.73287	6.71907	6.71703	6.73663	6.71534	6.663	6.66479	6.7308	6.74775	6.70066	6.7629	6.79749	6.7841	6.79754	6.67513	6.69015	6.79122	6.70978	6.80502	6.77298	6.6677	6.72592	6.68482	6.70269	6.73	6.78195	6.7993	6.67848	6.66067	6.67006	6.77488	6.70034	6.72029	6.6715	6.64487	6.67502	6.74497	6.69073	6.78922	6.70791	6.79498	6.70782	6.68598
0.76	9.0066	6.83738	6.8018	6.81714	6.81769	6.86017	6.86509	6.85093	6.84853	6.86831	6.84694	6.79458	6.796	6.86244	6.87917	6.83165	6.89504	6.92977	6.9167	6.92997	6.80609	6.8214	6.92344	6.84207	6.93734	6.90536	6.7987	6.85735	6.81648	6.83481	6.86192	6.91391	6.93184	6.81005	6.79108	6.80131	6.90722	6.8323	6.8522	6.80238	6.77546	6.80627	6.87638	6.82192	6.92152	6.8392	6.92719	6.83917	6.81713
0.77	9.10751	6.96986	6.93373	6.94932	6.95033	6.99259	6.99809	6.98357	6.98079	7.00074	6.97931	6.92695	6.92796	6.99484	7.01135	6.9634	7.02794	7.06281	7.05005	7.06315	6.93781	6.95341	7.05641	6.97514	7.07042	7.03851	6.93045	6.98953	6.94891	6.96771	6.99461	7.04661	7.06514	6.9424	6.92224	6.93333	7.04032	6.96503	6.98487	6.93401	6.9068	6.93827	7.00855	6.95387	7.05459	6.97124	7.06015	6.97126	6.94904
0.78	9.20841	7.10311	7.06641	7.08225	7.08372	7.12575	7.13183	7.11696	7.11379	7.13393	7.11242	7.06007	7.06067	7.12798	7.14426	7.09588	7.16159	7.19658	7.18415	7.19708	7.07026	7.08616	7.19012	7.10897	7.20423	7.17239	7.06295	7.12246	7.08209	7.10137	7.12805	7.18005	7.19919	7.0755	7.05414	7.06609	7.17415	7.09852	7.11827	7.06638	7.03889	7.07102	7.14145	7.08655	7.18839	7.10402	7.19384	7.10409	7.08169
0.79	9.30932	7.23708	7.19984	7.21592	7.21786	7.25965	7.26632	7.25109	7.24753	7.26784	7.24627	7.19394	7.19411	7.26185	7.27789	7.22909	7.29596	7.33107	7.31897	7.33173	7.20344	7.21963	7.32455	7.24354	7.33876	7.307	7.19617	7.25611	7.21602	7.23577	7.26222	7.31421	7.33396	7.20935	7.18677	7.19956	7.30872	7.23276	7.25239	7.19948	7.1717	7.20449	7.27507	7.21995	7.32292	7.23752	7.32825	7.23763	7.21506
0.8	9.41022	7.37179	7.33398	7.35032	7.35272	7.39426	7.40153	7.38594	7.38199	7.40247	7.38084	7.32853	7.32826	7.39643	7.41222	7.363	7.43104	7.46626	7.45451	7.4671	7.33732	7.35381	7.45968	7.37885	7.47399	7.44231	7.3301	7.39048	7.35067	7.3709	7.39712	7.44907	7.46945	7.34392	7.32011	7.33375	7.44399	7.36771	7.38722	7.33327	7.30523	7.33866	7.40939	7.35406	7.45816	7.37173	7.46337	7.37188	7.34913
0.81	9.51113	7.50719	7.46883	7.48542	7.4883	7.52957	7.53744	7.5215	7.51714	7.5378	7.51611	7.46383	7.46311	7.5317	7.54724	7.49761	7.56681	7.60215	7.59074	7.60316	7.4719	7.48869	7.5955	7.51486	7.60991	7.57832	7.46472	7.52554	7.48604	7.50673	7.53271	7.58462	7.60563	7.47921	7.45413	7.46863	7.57996	7.50338	7.52274	7.46776	7.43944	7.47353	7.5444	7.48886	7.59409	7.50663	7.59917	7.50681	7.4839
0.82	9.61203	7.64329	7.60438	7.62122	7.62457	7.66556	7.67404	7.65774	7.65298	7.67381	7.65207	7.59984	7.59864	7.66765	7.68293	7.63289	7.70327	7.7387	7.72764	7.7399	7.60715	7.62424	7.732	7.65157	7.7465	7.71501	7.60002	7.66128	7.6221	7.64326	7.669	7.72084	7.74249	7.61519	7.58884	7.60419	7.7166	7.63974	7.65893	7.60293	7.57434	7.60907	7.68009	7.62433	7.7307	7.64222	7.73565	7.64241	7.61935
0.83	9.71294	7.78007	7.74059	7.7577	7.76153	7.80222	7.81132	7.79466	7.78948	7.81049	7.7887	7.73652	7.73483	7.80426	7.81927	7.76884	7.84038	7.87592	7.86521	7.8773	7.74306	7.76044	7.86916	7.78897	7.88375	7.85235	7.73599	7.79769	7.75884	7.78047	7.80596	7.85772	7.88002	7.75185	7.7242	7.7404	7.85391	7.77678	7.79578	7.73875	7.7099	7.74527	7.81643	7.76045	7.86797	7.77846	7.87278	7.77867	7.75546
0.84	9.81384	7.9175	7.87747	7.89483	7.89915	7.93954	7.94926	7.93225	7.92664	7.94782	7.92598	7.87386	7.87168	7.94152	7.95626	7.90543	7.97814	8.01377	8.00343	8.01536	7.87962	7.8973	8.00695	7.92702	8.02164	7.99035	7.8726	7.93474	7.89624	7.91834	7.94358	7.99524	8.01819	7.88918	7.86021	7.87726	7.99187	7.91448	7.93326	7.87522	7.84611	7.88212	7.95342	7.89722	8.00589	7.91535	8.01056	7.91557	7.89221
0.85	9.91475	8.05558	8.015	8.03262	8.03742	8.07749	8.08784	8.07047	8.06444	8.08579	8.06391	8.01186	8.00915	8.07941	8.09388	8.04265	8.11654	8.15226	8.14229	8.15405	8.01681	8.03479	8.14538	8.06573	8.16016	8.12897	8.00984	8.07243	8.03429	8.05687	8.08184	8.13338	8.157	8.02715	7.99686	8.01476	8.13045	8.05282	8.07138	8.01232	7.98295	8.0196	8.09103	8.03462	8.14444	8.05287	8.14896	8.05309	8.0296
0.86	10.0157	8.19429	8.15315	8.17103	8.17633	8.21606	8.22705	8.20933	8.20287	8.22438	8.20246	8.15049	8.14725	8.21793	8.23211	8.18048	8.25556	8.29135	8.28176	8.29336	8.15462	8.17289	8.28442	8.20508	8.29929	8.26822	8.1477	8.21074	8.17298	8.19602	8.22073	8.27214	8.29644	8.16576	8.13412	8.15286	8.26966	8.1918	8.2101	8.15003	8.12041	8.15769	8.22926	8.17262	8.28361	8.191	8.28798	8.19122	8.1676
0.87	10.1166	8.33361	8.29193	8.31006	8.31586	8.35525	8.36688	8.3488	8.3419	8.36358	8.34163	8.28974	8.28596	8.35704	8.37093	8.31892	8.39517	8.43105	8.42183	8.43328	8.29302	8.31159	8.42407	8.34504	8.43901	8.40806	8.28617	8.34966	8.31228	8.33579	8.36023	8.4115	8.43647	8.30499	8.27199	8.29157	8.40947	8.3314	8.34943	8.28834	8.25847	8.29638	8.36808	8.31123	8.42339	8.32974	8.42759	8.32995	8.3062
0.88	10.2175	8.47354	8.4313	8.4497	8.45599	8.49503	8.50731	8.48888	8.48153	8.50338	8.48139	8.4296	8.42525	8.49675	8.51034	8.45795	8.53538	8.57133	8.56249	8.57378	8.43202	8.45088	8.56429	8.48561	8.57932	8.54849	8.42522	8.48917	8.45219	8.47617	8.50033	8.55144	8.5771	8.44483	8.41044	8.43086	8.54986	8.4716	8.48933	8.42724	8.39713	8.43566	8.50749	8.45042	8.56375	8.46907	8.56779	8.46926	8.4454
0.89	10.3184	8.61405	8.57126	8.58992	8.59671	8.63539	8.64832	8.62954	8.62174	8.64376	8.62174	8.57005	8.56513	8.63703	8.65032	8.59755	8.67616	8.71218	8.70373	8.71487	8.57159	8.59074	8.70509	8.62677	8.7202	8.68949	8.56485	8.62925	8.59269	8.61713	8.64101	8.69195	8.71831	8.58525	8.54947	8.57073	8.69083	8.61239	8.6298	8.5667	8.53635	8.57551	8.64747	8.59018	8.70468	8.60897	8.70856	8.60913	8.58516
0.9	10.4193	8.75514	8.71179	8.73072	8.73802	8.77631	8.7899	8.77077	8.76252	8.7847	8.76266	8.71107	8.70556	8.77787	8.79086	8.73771	8.81751	8.85358	8.84553	8.85652	8.71171	8.73116	8.84644	8.7685	8.86164	8.83106	8.70504	8.7699	8.73376	8.75867	8.78227	8.83302	8.86008	8.72626	8.68906	8.71115	8.83236	8.75375	8.77083	8.70673	8.67614	8.71592	8.78801	8.7305	8.84618	8.74943	8.84988	8.74956	8.72548
0.91	10.5202	8.89678	8.85289	8.87208	8.87988	8.91779	8.93204	8.91256	8.90385	8.92619	8.90413	8.85266	8.84655	8.91926	8.93194	8.87842	8.9594	8.99553	8.98787	8.99871	8.85239	8.87213	8.98834	8.9108	9.00361	8.97316	8.84577	8.9111	8.8754	8.90077	8.92408	8.97463	9.00239	8.86783	8.8292	8.85212	8.97444	8.89567	8.9124	8.8473	8.81648	8.85687	8.92909	8.87135	8.98823	8.89044	8.99175	8.89053	8.86635
0.92	10.6211	9.03897	8.99453	9.01399	9.0223	9.0598	9.07473	9.0549	9.04572	9.06823	9.04614	8.99479	8.98806	9.06119	9.07354	9.01966	9.10182	9.138	9.13075	9.14145	8.99359	9.01362	9.13077	9.05365	9.14612	9.1158	8.98704	9.05283	9.01759	9.04342	9.06644	9.11677	9.14525	9.00994	8.96988	8.99362	9.11704	9.03814	9.05449	8.9884	8.95735	8.99835	9.07071	9.01274	9.1308	9.03198	9.13415	9.03202	9.00775
0.93	10.722	9.1817	9.1367	9.15643	9.16525	9.20235	9.21794	9.19777	9.18811	9.21079	9.18869	9.13746	9.1301	9.20363	9.21567	9.16141	9.24476	9.28099	9.27415	9.2847	9.13531	9.15564	9.27371	9.19703	9.28914	9.25896	9.12883	9.19509	9.16031	9.1866	9.20933	9.25942	9.28862	9.15259	9.11107	9.13563	9.26017	9.18114	9.19709	9.13002	9.09875	9.14035	9.21283	9.15464	9.2739	9.17404	9.27706	9.17402	9.14967
0.94	10.8229	9.32494	9.27939	9.2994	9.30872	9.3454	9.36168	9.34115	9.33102	9.35386	9.33175	9.28065	9.27265	9.34659	9.35829	9.30368	9.38822	9.42449	9.41805	9.42847	9.27754	9.29816	9.41716	9.34094	9.43266	9.40263	9.27112	9.33786	9.30355	9.3303	9.35273	9.40258	9.43251	9.29577	9.25277	9.27815	9.40381	9.32466	9.3402	9.27214	9.24065	9.28285	9.35546	9.29704	9.41751	9.3166	9.42047	9.31653	9.2921
0.95	10.9238	9.46868	9.42259	9.44287	9.4527	9.48896	9.50591	9.48504	9.47443	9.49744	9.47531	9.42435	9.4157	9.49003	9.50141	9.44644	9.53216	9.56847	9.56245	9.57273	9.42026	9.44117	9.5611	9.48535	9.57667	9.54678	9.41391	9.48112	9.4473	9.4745	9.49663	9.54622	9.57689	9.43945	9.39497	9.42116	9.54793	9.46869	9.48379	9.41476	9.38304	9.42584	9.49859	9.43993	9.56161	9.45966	9.56437	9.45952	9.43502
0.96	11.0247	9.61292	9.56628	9.58683	9.59718	9.633	9.65064	9.62943	9.61833	9.6415	9.61936	9.56855	9.55922	9.63396	9.645	9.58968	9.67659	9.71293	9.70733	9.71748	9.56346	9.58466	9.70551	9.63026	9.72116	9.69142	9.55717	9.62487	9.59155	9.6192	9.64103	9.69035	9.72176	9.58363	9.53765	9.56465	9.69254	9.61321	9.62785	9.55785	9.52592	9.56931	9.64219	9.5833	9.70619	9.6032	9.70875	9.60298	9.57842
0.97	11.1256	9.75764	9.71046	9.73128	9.74214	9.77751	9.79585	9.77429	9.7627	9.78603	9.76389	9.71323	9.70322	9.77836	9.78906	9.73339	9.82148	9.85786	9.85267	9.8627	9.70713	9.72861	9.85039	9.77565	9.86611	9.83652	9.70091	9.76909	9.73628	9.76438	9.78591	9.83494	9.86709	9.7283	9.6808	9.7086	9.83762	9.75821	9.77238	9.70141	9.66927	9.71324	9.78626	9.72713	9.85124	9.74721	9.8536	9.74691	9.72228
0.98	11.2265	9.90282	9.8551	9.87619	9.88758	9.92249	9.94152	9.91962	9.90754	9.93103	9.90888	9.85838	9.84768	9.92322	9.93357	9.87755	9.96683	10.0032	9.99847	10.0084	9.85125	9.87302	9.99573	9.92152	10.0115	9.98207	9.8451	9.91377	9.88148	9.91003	9.93125	9.97998	10.0129	9.87343	9.82441	9.853	9.98315	9.90368	9.91735	9.84542	9.81308	9.85763	9.93078	9.87142	9.99675	9.89167	9.9989	9.89128	9.8666
0.99	11.3274	10.0485	10.0002	10.0216	10.0335	10.0679	10.0876	10.0654	10.0528	10.0765	10.0543	10.004	9.99258	10.0685	10.0785	10.0222	10.1126	10.1491	10.1447	10.1545	9.99582	10.0179	10.1415	10.0678	10.1574	10.1281	9.98974	10.0589	10.0271	10.0561	10.077	10.1255	10.1591	10.019	9.96847	9.99785	10.1291	10.0496	10.0628	9.98987	9.95733	10.0025	10.0757	10.0161	10.1427	10.0366	10.1446	10.0361	10.0114
1	11.4283	10.1946	10.1457	10.1674	10.1798	10.2138	10.2342	10.2116	10.1986	10.2224	10.2002	10.15	10.1379	10.2143	10.2239	10.1672	10.2589	10.2953	10.2914	10.3011	10.1408	10.1632	10.2877	10.2146	10.3036	10.2745	10.1348	10.2045	10.1732	10.2027	10.2233	10.2714	10.3058	10.1651	10.113	10.1431	10.2755	10.196	10.2086	10.1348	10.102	10.1477	10.2211	10.1613	10.2891	10.1819	10.2908	10.1813	10.1566
1.01	11.5292	10.3411	10.2917	10.3136	10.3266	10.3601	10.3812	10.3583	10.3447	10.3687	10.3465	10.2965	10.2837	10.3604	10.3697	10.3127	10.4055	10.442	10.4385	10.448	10.2862	10.3089	10.4343	10.3618	10.4503	10.4213	10.2803	10.3505	10.3198	10.3497	10.3699	10.4177	10.4529	10.3115	10.2579	10.2888	10.4224	10.3428	10.3549	10.2801	10.2471	10.2934	10.3669	10.3069	10.4359	10.3277	10.4374	10.327	10.3022
1.02	11.6301	10.488	10.4381	10.4603	10.4738	10.5068	10.5286	10.5054	10.4913	10.5154	10.4933	10.4434	10.4298	10.507	10.5159	10.4585	10.5526	10.589	10.586	10.5954	10.4321	10.455	10.5814	10.5094	10.5974	10.5686	10.4262	10.4969	10.4667	10.4971	10.517	10.5644	10.6004	10.4584	10.4032	10.4349	10.5696	10.49	10.5015	10.4258	10.3926	10.4395	10.5132	10.4528	10.5831	10.4738	10.5844	10.473	10.4482
1.03	11.731	10.6354	10.5849	10.6074	10.6214	10.6539	10.6764	10.6529	10.6383	10.6625	10.6404	10.5908	10.5764	10.6539	10.6625	10.6048	10.7	10.7365	10.7339	10.7432	10.5783	10.6015	10.7288	10.6575	10.7449	10.7163	10.5725	10.6437	10.6141	10.6449	10.6645	10.7116	10.7483	10.6058	10.5489	10.5814	10.7172	10.6376	10.6485	10.5719	10.5386	10.586	10.6598	10.5992	10.7307	10.6204	10.7318	10.6195	10.5946
1.04	11.8319	10.7831	10.7321	10.7549	10.7694	10.8014	10.8247	10.8008	10.7856	10.8101	10.7879	10.7385	10.7234	10.8013	10.8095	10.7515	10.8479	10.8843	10.8822	10.8914	10.7249	10.7484	10.8766	10.8059	10.8928	10.8643	10.7192	10.7909	10.7619	10.7931	10.8124	10.8591	10.8966	10.7535	10.695	10.7283	10.8652	10.7857	10.796	10.7184	10.6849	10.7328	10.8068	10.7459	10.8787	10.7674	10.8795	10.7663	10.7414
1.05	11.9329	10.9312	10.8797	10.9028	10.9178	10.9493	10.9733	10.949	10.9334	10.958	10.9359	10.8866	10.8707	10.949	10.9569	10.8985	10.9961	11.0326	11.0309	11.04	10.8719	10.8956	11.0248	10.9547	11.041	11.0127	10.8662	10.9384	10.9101	10.9417	10.9607	11.007	11.0453	10.9016	10.8415	10.8755	11.0136	10.9341	10.9438	10.8652	10.8316	10.88	10.9542	10.8931	11.0271	10.9147	11.0277	10.9135	10.8886
1.06	12.0338	11.0797	11.0277	11.051	11.0666	11.0975	11.1223	11.0977	11.0815	11.1063	11.0842	11.0351	11.0184	11.0971	11.1046	11.0459	11.1447	11.1811	11.1799	11.1889	11.0192	11.0433	11.1733	11.1039	11.1896	11.1615	11.0137	11.0864	11.0586	11.0907	11.1093	11.1552	11.1944	11.0501	10.9884	11.0232	11.1624	11.0829	11.0919	11.0125	10.9786	11.0276	11.1019	11.0406	11.1759	11.0624	11.1762	11.0611	11.0362
1.07	12.1347	11.2286	11.176	11.1997	11.2157	11.2462	11.2716	11.2467	11.23	11.2549	11.2328	11.184	11.1665	11.2456	11.2527	11.1937	11.2936	11.3301	11.3293	11.3382	11.167	11.1913	11.3222	11.2535	11.3386	11.3106	11.1615	11.2347	11.2075	11.24	11.2583	11.3038	11.3438	11.1989	11.1356	11.1711	11.3115	11.232	11.2404	11.1601	11.126	11.1756	11.25	11.1884	11.325	11.2105	11.325	11.209	11.1841
1.08	12.2356	11.3778	11.3247	11.3486	11.3653	11.3951	11.4213	11.3961	11.3788	11.4039	11.3818	11.3332	11.3149	11.3944	11.4011	11.3418	11.4429	11.4794	11.479	11.4878	11.315	11.3396	11.4715	11.4034	11.4879	11.4601	11.3096	11.3833	11.3568	11.3897	11.4077	11.4528	11.4935	11.3481	11.2832	11.3194	11.461	11.3816	11.3893	11.308	11.2738	11.3239	11.3984	11.3366	11.4744	11.3589	11.4742	11.3572	11.3323
1.09	12.3365	11.5274	11.4738	11.498	11.5151	11.5444	11.5713	11.5458	11.528	11.5532	11.5312	11.4827	11.4636	11.5435	11.5499	11.4902	11.5925	11.629	11.6291	11.6378	11.4634	11.4882	11.6211	11.5537	11.6375	11.6099	11.4581	11.5323	11.5064	11.5398	11.5574	11.602	11.6436	11.4977	11.4311	11.4681	11.6108	11.5314	11.5384	11.4562	11.4219	11.4725	11.5472	11.4851	11.6242	11.5076	11.6238	11.5058	11.4809
1.1	12.4374	11.6773	11.6232	11.6476	11.6653	11.6941	11.7217	11.6959	11.6775	11.7029	11.6809	11.6326	11.6127	11.693	11.699	11.639	11.7425	11.7789	11.7795	11.7881	11.6121	11.6372	11.771	11.7043	11.7874	11.76	11.6069	11.6817	11.6563	11.6901	11.7075	11.7516	11.794	11.6476	11.5794	11.617	11.7609	11.6816	11.6879	11.6048	11.5703	11.6215	11.6963	11.6339	11.7743	11.6567	11.7736	11.6547	11.6298
1.11	12.5383	11.8276	11.7729	11.7976	11.8158	11.844	11.8724	11.8462	11.8274	11.8529	11.8309	11.7829	11.7621	11.8428	11.8484	11.7881	11.8928	11.9292	11.9302	11.9388	11.7611	11.7865	11.9212	11.8552	11.9377	11.9105	11.756	11.8313	11.8066	11.8408	11.8578	11.9016	11.9448	11.7978	11.7279	11.7663	11.9113	11.8321	11.8377	11.7537	11.7191	11.7707	11.8457	11.7831	11.9247	11.806	11.9238	11.8039	11.779
1.12	12.6392	11.9781	11.9229	11.9479	11.9667	11.9943	12.0234	11.9969	11.9775	12.0032	11.9813	11.9334	11.9118	11.9929	11.9981	11.9375	12.0433	12.0797	12.0812	12.0897	11.9105	11.9362	12.0717	12.0065	12.0883	12.0612	11.9054	11.9813	11.9572	11.9919	12.0085	12.0518	12.0958	11.9484	11.8768	11.9159	12.0621	11.983	11.9878	11.903	11.8681	11.9203	11.9955	11.9325	12.0755	11.9557	12.0743	11.9534	11.9286
1.13	12.7401	12.129	12.0733	12.0986	12.1178	12.1449	12.1747	12.1479	12.128	12.1538	12.1319	12.0843	12.0618	12.1433	12.1481	12.0872	12.1942	12.2306	12.2325	12.2409	12.0601	12.0861	12.2225	12.158	12.2392	12.2123	12.0551	12.1315	12.1081	12.1432	12.1595	12.2023	12.2472	12.0992	12.026	12.0658	12.2131	12.1341	12.1382	12.0525	12.0175	12.0701	12.1455	12.0823	12.2265	12.1057	12.2251	12.1032	12.0784
1.14	12.841	12.2801	12.2239	12.2495	12.2693	12.2958	12.3264	12.2992	12.2787	12.3047	12.2828	12.2354	12.212	12.294	12.2984	12.2372	12.3454	12.3817	12.3841	12.3925	12.21	12.2363	12.3736	12.3099	12.3903	12.3636	12.2051	12.2821	12.2594	12.2948	12.3108	12.3531	12.3988	12.2504	12.1755	12.216	12.3644	12.2856	12.2889	12.2023	12.1671	12.2203	12.2958	12.2323	12.3779	12.256	12.3761	12.2533	12.2285
1.15	12.9419	12.4316	12.3748	12.4007	12.421	12.4469	12.4783	12.4508	12.4298	12.4559	12.4341	12.3869	12.3626	12.4449	12.4489	12.3875	12.4968	12.5331	12.536	12.5443	12.3603	12.3867	12.525	12.462	12.5417	12.5152	12.3554	12.4329	12.4109	12.4467	12.4624	12.5042	12.5507	12.4018	12.3252	12.3664	12.516	12.4373	12.4398	12.3523	12.317	12.3707	12.4464	12.3826	12.5295	12.4066	12.5275	12.4037	12.3789
1.16	13.0428	12.5833	12.526	12.5522	12.5731	12.5984	12.6304	12.6027	12.5811	12.6074	12.5856	12.5386	12.5135	12.5962	12.5998	12.538	12.6485	12.6848	12.6881	12.6964	12.5107	12.5375	12.6767	12.6145	12.6934	12.6671	12.506	12.584	12.5626	12.5989	12.6142	12.6556	12.7029	12.5536	12.4752	12.5171	12.6679	12.5893	12.591	12.5027	12.4673	12.5214	12.5973	12.5332	12.6813	12.5574	12.6791	12.5543	12.5296
1.17	13.1437	12.7353	12.6775	12.704	12.7254	12.7501	12.7829	12.7549	12.7327	12.7591	12.7373	12.6906	12.6646	12.7477	12.7509	12.6888	12.8005	12.8367	12.8405	12.8487	12.6615	12.6885	12.8286	12.7672	12.8454	12.8192	12.6568	12.7354	12.7147	12.7514	12.7664	12.8072	12.8554	12.7056	12.6255	12.6681	12.8201	12.7416	12.7425	12.6533	12.6177	12.6724	12.7484	12.684	12.8335	12.7085	12.8309	12.7052	12.6806
1.18	13.2446	12.8876	12.8293	12.856	12.8779	12.902	12.9356	12.9073	12.8845	12.9111	12.8894	12.8429	12.8159	12.8994	12.9022	12.8399	12.9528	12.9889	12.9932	13.0013	12.8125	12.8397	12.9808	12.9201	12.9976	12.9716	12.8079	12.8871	12.867	12.9041	12.9188	12.959	13.0081	12.8579	12.7761	12.8193	12.9725	12.8942	12.8942	12.8042	12.7685	12.8236	12.8998	12.8351	12.9859	12.8599	12.9831	12.8564	12.8317
1.19	13.3455	13.0401	12.9813	13.0083	13.0308	13.0543	13.0886	13.0599	13.0366	13.0633	13.0417	12.9954	12.9675	13.0515	13.0538	12.9912	13.1052	13.1414	13.1461	13.1542	12.9637	12.9913	13.1332	13.0734	13.1501	13.1243	12.9592	13.0389	13.0196	13.0571	13.0714	13.1112	13.1611	13.0104	12.9269	12.9708	13.1251	13.047	13.0462	12.9553	12.9194	12.9751	13.0514	12.9864	13.1386	13.0115	13.1354	13.0077	12.9832
1.2	13.4464	13.1929	13.1336	13.1609	13.1839	13.2067	13.2418	13.2129	13.189	13.2158	13.1942	13.1482	13.1194	13.2037	13.2057	13.1428	13.258	13.294	13.2992	13.3073	13.1152	13.143	13.2858	13.2268	13.3027	13.2772	13.1108	13.1911	13.1725	13.2103	13.2243	13.2635	13.3143	13.1632	13.078	13.1225	13.278	13.2	13.1984	13.1066	13.0707	13.1267	13.2033	13.138	13.2914	13.1633	13.288	13.1594	13.1349
1.21	13.5473	13.3459	13.2861	13.3137	13.3372	13.3594	13.3953	13.366	13.3415	13.3686	13.347	13.3013	13.2715	13.3562	13.3578	13.2946	13.4109	13.447	13.4526	13.4606	13.267	13.295	13.4387	13.3806	13.4557	13.4303	13.2626	13.3435	13.3255	13.3638	13.3774	13.4161	13.4677	13.3162	13.2293	13.2745	13.4311	13.3533	13.3508	13.2582	13.2221	13.2787	13.3554	13.2898	13.4446	13.3154	13.4409	13.3112	13.2868
1.22	13.6482	13.4992	13.4388	13.4667	13.4907	13.5124	13.5489	13.5194	13.4944	13.5215	13.5	13.4545	13.4238	13.5089	13.5101	13.4466	13.5641	13.6001	13.6062	13.6142	13.4189	13.4472	13.5918	13.5345	13.6088	13.5836	13.4146	13.4961	13.4788	13.5175	13.5308	13.5689	13.6214	13.4695	13.3808	13.4266	13.5844	13.5068	13.5034	13.41	13.3738	13.4308	13.5077	13.4419	13.5979	13.4677	13.5939	13.4633	13.4389
1.23	13.7491	13.6526	13.5918	13.62	13.6445	13.6655	13.7028	13.673	13.6474	13.6747	13.6533	13.608	13.5763	13.6618	13.6626	13.5988	13.7175	13.7534	13.76	13.768	13.5711	13.5996	13.7452	13.6887	13.7622	13.7372	13.5669	13.6489	13.6324	13.6715	13.6844	13.7219	13.7753	13.623	13.5325	13.579	13.738	13.6606	13.6563	13.5621	13.5257	13.5832	13.6602	13.5941	13.7515	13.6202	13.7472	13.6156	13.5913
1.24	13.85	13.8063	13.745	13.7735	13.7985	13.8189	13.857	13.8269	13.8007	13.8281	13.8067	13.7617	13.7291	13.815	13.8153	13.7513	13.8711	13.907	13.9141	13.922	13.7235	13.7523	13.8987	13.8431	13.9157	13.8909	13.7193	13.8019	13.7861	13.8256	13.8382	13.8752	13.9294	13.7767	13.6845	13.7316	13.8918	13.8146	13.8093	13.7143	13.6778	13.7358	13.813	13.7466	13.9053	13.7729	13.9007	13.7681	13.7439
1.25	13.951	13.9602	13.8984	13.9272	13.9528	13.9725	14.0113	13.9809	13.9541	13.9817	13.9604	13.9156	13.8821	13.9683	13.9683	13.9039	14.0249	14.0607	14.0683	14.0762	13.876	13.9051	14.0524	13.9977	14.0695	14.0449	13.872	13.9552	13.9401	13.98	13.9922	14.0286	14.0837	13.9307	13.8367	13.8844	14.0457	13.9687	13.9626	13.8668	13.8302	13.8885	13.966	13.8992	14.0593	13.9259	14.0544	13.9208	13.8966
1.26	14.0519	14.1143	14.052	14.0811	14.1072	14.1262	14.1658	14.1352	14.1078	14.1356	14.1143	14.0698	14.0352	14.1219	14.1214	14.0568	14.179	14.2147	14.2227	14.2306	14.0288	14.0581	14.2064	14.1525	14.2235	14.1991	14.0249	14.1086	14.0943	14.1345	14.1464	14.1822	14.2382	14.0848	13.9891	14.0374	14.1999	14.1231	14.116	14.0194	13.9827	14.0415	14.1191	14.0521	14.2135	14.079	14.2083	14.0737	14.0496
1.27	14.1528	14.2687	14.2058	14.2352	14.2618	14.2802	14.3206	14.2896	14.2616	14.2896	14.2683	14.2241	14.1886	14.2756	14.2747	14.2099	14.3332	14.3688	14.3773	14.3852	14.1818	14.2114	14.3605	14.3075	14.3776	14.3534	14.1779	14.2623	14.2487	14.2893	14.3008	14.3361	14.3929	14.2391	14.1416	14.1906	14.3543	14.2777	14.2696	14.1722	14.1354	14.1947	14.2725	14.2051	14.3678	14.2323	14.3623	14.2267	14.2028
1.28	14.2537	14.4232	14.3598	14.3895	14.4166	14.4344	14.4755	14.4442	14.4157	14.4438	14.4226	14.3786	14.3421	14.4295	14.4282	14.3631	14.4875	14.5232	14.5321	14.54	14.335	14.3648	14.5148	14.4627	14.5319	14.5079	14.3312	14.4161	14.4032	14.4442	14.4554	14.4901	14.5478	14.3937	14.2944	14.344	14.5088	14.4325	14.4235	14.3252	14.2883	14.348	14.426	14.3583	14.5224	14.3859	14.5166	14.38	14.3561
1.29	14.3546	14.5778	14.514	14.5439	14.5716	14.5887	14.6306	14.5991	14.5699	14.5981	14.577	14.5333	14.4958	14.5836	14.5819	14.5165	14.6421	14.6777	14.6871	14.6949	14.4883	14.5183	14.6693	14.6181	14.6865	14.6626	14.4846	14.5701	14.558	14.5994	14.6102	14.6443	14.7028	14.5484	14.4473	14.4975	14.6635	14.5874	14.5774	14.4784	14.4414	14.5015	14.5797	14.5117	14.6771	14.5396	14.671	14.5334	14.5097
1.3	14.4555	14.7327	14.6684	14.6986	14.7268	14.7432	14.7859	14.7541	14.7243	14.7527	14.7316	14.6882	14.6497	14.7379	14.7358	14.6701	14.7968	14.8323	14.8423	14.8501	14.6418	14.6721	14.8239	14.7736	14.8411	14.8175	14.6382	14.7243	14.7129	14.7547	14.7652	14.7986	14.8581	14.7033	14.6004	14.6512	14.8184	14.7426	14.7316	14.6318	14.5947	14.6552	14.7336	14.6653	14.832	14.6934	14.8256	14.687	14.6634
1.31	14.5564	14.8877	14.8229	14.8534	14.8822	14.8979	14.9413	14.9092	14.8789	14.9074	14.8864	14.8432	14.8037	14.8924	14.8898	14.8239	14.9517	14.9872	14.9976	15.0054	14.7955	14.826	14.9787	14.9294	14.996	14.9726	14.792	14.8787	14.8681	14.9102	14.9203	14.9531	15.0135	14.8584	14.7537	14.8051	14.9734	14.8979	14.8859	14.7853	14.7481	14.8091	14.8877	14.819	14.9871	14.8475	14.9804	14.8408	14.8172
1.32	14.6573	15.0429	14.9776	15.0084	15.0377	15.0528	15.097	15.0646	15.0337	15.0623	15.0414	14.9985	14.9579	15.047	15.044	14.9778	15.1068	15.1421	15.153	15.1608	14.9493	14.9801	15.1337	15.0853	15.151	15.1278	14.9459	15.0332	15.0233	15.0658	15.0756	15.1078	15.169	15.0136	14.9072	14.9591	15.1286	15.0533	15.0404	14.939	14.9017	14.9631	15.0419	14.9729	15.1424	15.0016	15.1353	14.9947	14.9713
1.33	14.7582	15.1983	15.1325	15.1636	15.1934	15.2078	15.2527	15.2201	15.1886	15.2174	15.1965	15.1538	15.1123	15.2017	15.1983	15.1319	15.262	15.2973	15.3087	15.3164	15.1033	15.1343	15.2888	15.2413	15.3061	15.2831	15.1	15.1879	15.1788	15.2216	15.2311	15.2626	15.3248	15.169	15.0608	15.1133	15.284	15.209	15.195	15.0929	15.0555	15.1173	15.1962	15.127	15.2978	15.156	15.2904	15.1488	15.1254
1.34	14.8591	15.3538	15.2875	15.3189	15.3492	15.3629	15.4087	15.3757	15.3436	15.3726	15.3518	15.3094	15.2668	15.3566	15.3528	15.2861	15.4174	15.4526	15.4644	15.4722	15.2575	15.2887	15.4441	15.3975	15.4614	15.4386	15.2542	15.3427	15.3344	15.3776	15.3867	15.4176	15.4806	15.3246	15.2145	15.2676	15.4395	15.3648	15.3497	15.2469	15.2094	15.2716	15.3507	15.2811	15.4533	15.3105	15.4456	15.303	15.2798
1.35	14.96	15.5095	15.4427	15.4744	15.5052	15.5182	15.5647	15.5316	15.4989	15.5279	15.5072	15.4651	15.4215	15.5117	15.5074	15.4405	15.5729	15.608	15.6203	15.6281	15.4118	15.4433	15.5995	15.5539	15.6168	15.5942	15.4086	15.4977	15.4901	15.5337	15.5425	15.5727	15.6366	15.4803	15.3685	15.4221	15.5952	15.5207	15.5046	15.401	15.3634	15.426	15.5054	15.4355	15.609	15.4651	15.601	15.4574	15.4342
1.36	15.0609	15.6653	15.5981	15.63	15.6614	15.6737	15.721	15.6875	15.6542	15.6834	15.6628	15.6209	15.5763	15.6669	15.6622	15.595	15.7285	15.7636	15.7764	15.7842	15.5662	15.5979	15.7551	15.7104	15.7724	15.75	15.5631	15.6528	15.646	15.6899	15.6984	15.728	15.7928	15.6361	15.5225	15.5767	15.7509	15.6768	15.6597	15.5553	15.5176	15.5806	15.6602	15.5899	15.7648	15.6199	15.7565	15.6119	15.5889
1.37	15.1618	15.8212	15.7535	15.7858	15.8177	15.8293	15.8773	15.8436	15.8097	15.839	15.8185	15.7769	15.7312	15.8222	15.8171	15.7496	15.8843	15.9193	15.9325	15.9404	15.7208	15.7527	15.9108	15.867	15.9281	15.9059	15.7178	15.808	15.802	15.8463	15.8544	15.8834	15.949	15.7921	15.6767	15.7315	15.9069	15.833	15.8148	15.7097	15.672	15.7353	15.8151	15.7445	15.9208	15.7748	15.9121	15.7665	15.7436
1.38	15.2627	15.9773	15.9091	15.9417	15.9741	15.985	16.0338	15.9998	15.9653	15.9948	15.9743	15.933	15.8863	15.9776	15.9721	15.9044	16.0402	16.0751	16.0888	16.0967	15.8755	15.9076	16.0666	16.0238	16.0839	16.062	15.8725	15.9634	15.9582	16.0029	16.0106	16.0389	16.1054	15.9483	15.831	15.8863	16.0629	15.9893	15.9701	15.8643	15.8264	15.8902	15.9702	15.8993	16.0768	15.9299	16.0678	15.9212	15.8985
1.39	15.3636	16.1335	16.0649	16.0977	16.1306	16.1408	16.1904	16.1562	16.1211	16.1507	16.1303	16.0892	16.0415	16.1332	16.1273	16.0593	16.1962	16.231	16.2453	16.2531	16.0303	16.0627	16.2225	16.1807	16.2398	16.2181	16.0274	16.1189	16.1145	16.1595	16.1669	16.1945	16.262	16.1045	15.9855	16.0413	16.2191	16.1458	16.1255	16.0189	15.981	16.0452	16.1254	16.0541	16.233	16.0851	16.2237	16.0761	16.0535
1.4	15.4645	16.2899	16.2207	16.2539	16.2873	16.2968	16.3471	16.3126	16.2769	16.3067	16.2864	16.2456	16.1968	16.2889	16.2826	16.2143	16.3524	16.3871	16.4018	16.4096	16.1852	16.2178	16.3785	16.3377	16.3959	16.3744	16.1825	16.2746	16.2709	16.3163	16.3233	16.3502	16.4186	16.2609	16.1401	16.1964	16.3753	16.3024	16.281	16.1737	16.1357	16.2003	16.2807	16.2091	16.3894	16.2403	16.3797	16.2311	16.2086
1.41	15.5654	16.4463	16.3767	16.4101	16.4441	16.4529	16.504	16.4692	16.4329	16.4628	16.4426	16.4021	16.3522	16.4447	16.4379	16.3695	16.5086	16.5432	16.5584	16.5663	16.3403	16.3731	16.5347	16.4949	16.5521	16.5307	16.3376	16.4303	16.4275	16.4732	16.4799	16.5061	16.5754	16.4174	16.2947	16.3517	16.5317	16.4591	16.4366	16.3286	16.2906	16.3555	16.4361	16.3642	16.5458	16.3957	16.5358	16.3862	16.3638
1.42	15.6663	16.6029	16.5328	16.5665	16.601	16.6091	16.6609	16.6259	16.589	16.619	16.5989	16.5587	16.5078	16.6006	16.5934	16.5247	16.665	16.6995	16.7152	16.7231	16.4954	16.5285	16.6909	16.6521	16.7083	16.6872	16.4928	16.5862	16.5841	16.6302	16.6365	16.6621	16.7322	16.5741	16.4495	16.507	16.6882	16.6159	16.5923	16.4836	16.4455	16.5108	16.5916	16.5194	16.7024	16.5512	16.692	16.5414	16.5192
1.43	15.7672	16.7596	16.689	16.723	16.758	16.7654	16.818	16.7827	16.7452	16.7754	16.7553	16.7154	16.6634	16.7566	16.749	16.6801	16.8214	16.8559	16.8721	16.88	16.6507	16.684	16.8473	16.8095	16.8647	16.8438	16.6482	16.7421	16.7409	16.7873	16.7933	16.8181	16.8892	16.7308	16.6045	16.6624	16.8448	16.7728	16.7482	16.6387	16.6005	16.6662	16.7472	16.6746	16.859	16.7069	16.8483	16.6967	16.6746
1.44	15.8681	16.9163	16.8454	16.8796	16.9151	16.9218	16.9752	16.9396	16.9015	16.9318	16.9119	16.8722	16.8191	16.9128	16.9047	16.8355	16.978	17.0123	17.029	17.0369	16.8061	16.8396	17.0038	16.967	17.0212	17.0005	16.8037	16.8982	16.8977	16.9445	16.9502	16.9743	17.0463	16.8876	16.7595	16.8179	17.0015	16.9299	16.9041	16.794	16.7557	16.8217	16.903	16.83	17.0157	16.8626	17.0047	16.8521	16.8302
1.45	15.9691	17.0732	17.0018	17.0363	17.0723	17.0783	17.1324	17.0967	17.0579	17.0883	17.0685	17.0291	16.975	17.069	17.0605	16.9911	17.1347	17.1689	17.186	17.194	16.9615	16.9953	17.1603	17.1245	17.1777	17.1573	16.9592	17.0544	17.0547	17.1018	17.1071	17.1306	17.2034	17.0446	16.9146	16.9736	17.1583	17.087	17.0601	16.9493	16.9109	16.9773	17.0588	16.9855	17.1726	17.0184	17.1613	17.0076	16.9858
1.46	16.07	17.2302	17.1583	17.1931	17.2296	17.2348	17.2898	17.2538	17.2144	17.245	17.2252	17.1861	17.1309	17.2253	17.2164	17.1467	17.2914	17.3256	17.3432	17.3512	17.1171	17.151	17.317	17.2822	17.3344	17.3141	17.1148	17.2106	17.2118	17.2592	17.2642	17.2869	17.3607	17.2016	17.0698	17.1293	17.3152	17.2442	17.2162	17.1047	17.0663	17.133	17.2147	17.1411	17.3295	17.1743	17.3178	17.1632	17.1415
1.47	16.1709	17.3873	17.3149	17.35	17.3871	17.3915	17.4472	17.411	17.371	17.4017	17.382	17.3432	17.2869	17.3817	17.3724	17.3025	17.4482	17.4823	17.5004	17.5084	17.2727	17.3069	17.4737	17.4399	17.4911	17.4711	17.2706	17.367	17.3689	17.4167	17.4213	17.4434	17.518	17.3587	17.2251	17.2851	17.4722	17.4015	17.3724	17.2602	17.2217	17.2888	17.3707	17.2967	17.4865	17.3303	17.4745	17.3189	17.2974
1.48	16.2718	17.5444	17.4716	17.507	17.5445	17.5483	17.6048	17.5683	17.5277	17.5585	17.5389	17.5004	17.443	17.5382	17.5284	17.4583	17.6051	17.6391	17.6577	17.6658	17.4285	17.4629	17.6305	17.5978	17.6479	17.6281	17.4264	17.5234	17.5262	17.5742	17.5786	17.5999	17.6754	17.516	17.3805	17.441	17.6292	17.5589	17.5286	17.4157	17.3772	17.4446	17.5268	17.4525	17.6436	17.4864	17.6313	17.4746	17.4533
1.49	16.3727	17.7016	17.6284	17.6641	17.7021	17.7051	17.7624	17.7256	17.6844	17.7154	17.6959	17.6577	17.5992	17.6947	17.6846	17.6142	17.7621	17.796	17.8151	17.8232	17.5843	17.6189	17.7874	17.7557	17.8048	17.7852	17.5823	17.6799	17.6835	17.7319	17.7359	17.7565	17.8329	17.6733	17.536	17.5969	17.7863	17.7164	17.6849	17.5714	17.5328	17.6006	17.6829	17.6083	17.8008	17.6425	17.7881	17.6305	17.6093
1.5	16.4736	17.859	17.7853	17.8212	17.8598	17.862	17.9201	17.8831	17.8413	17.8724	17.853	17.815	17.7555	17.8513	17.8408	17.7702	17.9192	17.953	17.9725	17.9807	17.7402	17.775	17.9443	17.9137	17.9618	17.9424	17.7383	17.8365	17.8409	17.8896	17.8933	17.9131	17.9905	17.8306	17.6915	17.753	17.9435	17.874	17.8414	17.7271	17.6885	17.7566	17.8392	17.7642	17.9581	17.7987	17.945	17.7864	17.7653
1.51	16.5745	18.0163	17.9422	17.9785	18.0175	18.019	18.0778	18.0406	17.9982	18.0294	18.0101	17.9725	17.9118	18.008	17.9971	17.9262	18.0763	18.11	18.13	18.1382	17.8961	17.9311	18.1014	18.0717	18.1188	18.0996	17.8943	17.9932	17.9984	18.0474	18.0508	18.0699	18.1482	17.9881	17.8472	17.9091	18.1008	18.0316	17.9978	17.8829	17.8442	17.9127	17.9955	17.9202	18.1154	17.9551	18.102	17.9424	17.9215
1.52	16.6754	18.1738	18.0992	18.1358	18.1753	18.1761	18.2357	18.1982	18.1552	18.1865	18.1673	18.13	18.0682	18.1648	18.1534	18.0823	18.2335	18.2671	18.2876	18.2958	18.0522	18.0874	18.2584	18.2299	18.2759	18.2569	18.0504	18.1499	18.1559	18.2053	18.2083	18.2267	18.3059	18.1456	18.0029	18.0652	18.2581	18.1893	18.1544	18.0388	18.0001	18.0688	18.1519	18.0762	18.2728	18.1114	18.2591	18.0984	18.0777
1.53	16.7763	18.3313	18.2563	18.2931	18.3332	18.3332	18.3936	18.3559	18.3122	18.3437	18.3246	18.2875	18.2247	18.3216	18.3098	18.2385	18.3908	18.4243	18.4452	18.4535	18.2082	18.2437	18.4156	18.3881	18.433	18.4143	18.2066	18.3067	18.3136	18.3633	18.3659	18.3835	18.4636	18.3032	18.1586	18.2215	18.4155	18.3471	18.3109	18.1947	18.156	18.225	18.3083	18.2323	18.4302	18.2679	18.4162	18.2545	18.2339
1.54	16.8772	18.4889	18.4135	18.4506	18.4911	18.4904	18.5515	18.5136	18.4693	18.5009	18.4819	18.4452	18.3812	18.4785	18.4663	18.3947	18.5481	18.5815	18.6029	18.6113	18.3644	18.4	18.5728	18.5463	18.5902	18.5717	18.3628	18.4636	18.4713	18.5213	18.5236	18.5405	18.6215	18.4609	18.3145	18.3778	18.573	18.5049	18.4676	18.3507	18.3119	18.3813	18.4648	18.3884	18.5878	18.4244	18.5733	18.4107	18.3902
1.55	16.9781	18.6466	18.5707	18.6081	18.6491	18.6477	18.7096	18.6714	18.6265	18.6582	18.6394	18.6029	18.5378	18.6355	18.6228	18.551	18.7055	18.7388	18.7607	18.7691	18.5206	18.5565	18.7301	18.7046	18.7475	18.7292	18.5191	18.6205	18.629	18.6793	18.6813	18.6974	18.7794	18.6186	18.4704	18.5341	18.7305	18.6628	18.6243	18.5068	18.4679	18.5376	18.6214	18.5446	18.7453	18.5809	18.7306	18.5669	18.5466
1.56	17.079	18.8043	18.728	18.7656	18.8072	18.805	18.8676	18.8292	18.7837	18.8156	18.7968	18.7606	18.6944	18.7925	18.7794	18.7074	18.8629	18.8961	18.9185	18.9269	18.6769	18.7129	18.8874	18.863	18.9048	18.8867	18.6755	18.7775	18.7868	18.8375	18.8391	18.8545	18.9373	18.7764	18.6263	18.6905	18.888	18.8208	18.7811	18.6629	18.624	18.694	18.778	18.7009	18.903	18.7375	18.8878	18.7232	18.7031
1.57	17.1799	18.9621	18.8853	18.9232	18.9653	18.9623	19.0258	18.9871	18.941	18.973	18.9543	18.9184	18.8511	18.9495	18.9361	18.8638	19.0204	19.0535	19.0763	19.0848	18.8332	18.8695	19.0448	19.0215	19.0622	19.0443	18.8319	18.9345	18.9447	18.9956	18.9969	19.0116	19.0953	18.9342	18.7823	18.847	19.0456	18.9788	18.9379	18.8191	18.7801	18.8505	18.9347	18.8572	19.0606	18.8942	19.0451	18.8795	18.8596
1.58	17.2808	19.1199	19.0427	19.0809	19.1235	19.1197	19.1839	19.1451	19.0983	19.1304	19.1119	19.0763	19.0079	19.1067	19.0928	19.0203	19.1779	19.2109	19.2342	19.2428	18.9896	19.026	19.2022	19.1799	19.2196	19.202	18.9884	19.0916	19.1026	19.1539	19.1548	19.1687	19.2533	19.0921	18.9384	19.0035	19.2033	19.1368	19.0947	18.9753	18.9363	19.0069	19.0914	19.0136	19.2183	19.0509	19.2025	19.0359	19.0161
1.59	17.3817	19.2777	19.2001	19.2386	19.2817	19.2772	19.3421	19.3031	19.2557	19.2879	19.2695	19.2342	19.1647	19.2638	19.2495	19.1768	19.3355	19.3683	19.3922	19.4008	19.146	19.1826	19.3596	19.3385	19.377	19.3596	19.1449	19.2487	19.2605	19.3121	19.3127	19.3259	19.4114	19.2501	19.0945	19.1601	19.361	19.2949	19.2516	19.1316	19.0925	19.1635	19.2481	19.17	19.3761	19.2077	19.3599	19.1923	19.1727
1.6	17.4826	19.4357	19.3576	19.3964	19.4399	19.4347	19.5004	19.4611	19.4131	19.4455	19.4272	19.3921	19.3215	19.421	19.4063	19.3333	19.4931	19.5258	19.5501	19.5588	19.3025	19.3393	19.5171	19.497	19.5345	19.5173	19.3014	19.4059	19.4185	19.4704	19.4707	19.4831	19.5695	19.4081	19.2507	19.3166	19.5187	19.4531	19.4085	19.2879	19.2488	19.32	19.4049	19.3264	19.5339	19.3645	19.5174	19.3487	19.3293
1.61	17.5835	19.5936	19.5151	19.5542	19.5982	19.5922	19.6587	19.6192	19.5706	19.6031	19.5849	19.5501	19.4784	19.5782	19.5631	19.4899	19.6508	19.6834	19.7082	19.7169	19.459	19.496	19.6746	19.6556	19.692	19.6751	19.458	19.5631	19.5766	19.6288	19.6287	19.6403	19.7276	19.5661	19.4069	19.4733	19.6765	19.6112	19.5655	19.4442	19.4051	19.4766	19.5618	19.4829	19.6917	19.5213	19.6749	19.5052	19.486
1.62	17.6844	19.7516	19.6727	19.712	19.7566	19.7498	19.817	19.7773	19.7281	19.7607	19.7426	19.7081	19.6353	19.7355	19.7199	19.6465	19.8084	19.8409	19.8662	19.875	19.6155	19.6527	19.8322	19.8143	19.8496	19.8329	19.6146	19.7204	19.7347	19.7872	19.7868	19.7976	19.8858	19.7241	19.5631	19.6299	19.8343	19.7695	19.7225	19.6006	19.5614	19.6333	19.7187	19.6395	19.8496	19.6782	19.8324	19.6617	19.6427
1.63	17.7853	19.9096	19.8303	19.8699	19.9149	19.9074	19.9754	19.9355	19.8856	19.9184	19.9004	19.8662	19.7922	19.8928	19.8768	19.8032	19.9661	19.9985	20.0243	20.0331	19.7721	19.8095	19.9898	19.9729	20.0072	19.9907	19.7713	19.8777	19.8928	19.9456	19.9449	19.9549	20.044	19.8822	19.7194	19.7866	19.9921	19.9277	19.8795	19.757	19.7178	19.7899	19.8756	19.796	20.0075	19.8351	19.9899	19.8183	19.7994
1.64	17.8862	20.0677	19.9879	20.0278	20.0734	20.065	20.1338	20.0936	20.0432	20.076	20.0582	20.0243	19.9492	20.0501	20.0337	19.9599	20.1239	20.1562	20.1824	20.1913	19.9287	19.9663	20.1474	20.1317	20.1648	20.1485	19.928	20.035	20.0509	20.1041	20.103	20.1123	20.2023	20.0404	19.8757	19.9434	20.15	20.086	20.0365	19.9134	19.8742	19.9466	20.0325	19.9526	20.1655	19.992	20.1475	19.9749	19.9562
1.65	17.9872	20.2257	20.1456	20.1857	20.2318	20.2227	20.2922	20.2518	20.2008	20.2337	20.216	20.1824	20.1062	20.2074	20.1906	20.1166	20.2816	20.3138	20.3405	20.3495	20.0853	20.1231	20.305	20.2904	20.3224	20.3064	20.0847	20.1923	20.2091	20.2625	20.2611	20.2696	20.3605	20.1985	20.032	20.1001	20.3079	20.2443	20.1936	20.0699	20.0307	20.1034	20.1895	20.1092	20.3234	20.149	20.3051	20.1315	20.113
1.66	18.0881	20.3838	20.3033	20.3437	20.3902	20.3804	20.4507	20.4101	20.3584	20.3915	20.3738	20.3406	20.2632	20.3648	20.3476	20.2733	20.4394	20.4715	20.4986	20.5077	20.242	20.2799	20.4627	20.4491	20.48	20.4642	20.2414	20.3497	20.3673	20.421	20.4193	20.427	20.5188	20.3567	20.1884	20.2569	20.4658	20.4026	20.3507	20.2264	20.1871	20.2601	20.3465	20.2658	20.4814	20.3059	20.4627	20.2881	20.2698
1.67	18.189	20.542	20.461	20.5017	20.5487	20.5381	20.6092	20.5683	20.516	20.5492	20.5317	20.4988	20.4203	20.5222	20.5046	20.4301	20.5972	20.6292	20.6568	20.6659	20.3987	20.4368	20.6204	20.6079	20.6377	20.6221	20.3982	20.5071	20.5255	20.5796	20.5775	20.5844	20.6771	20.5149	20.3448	20.4137	20.6237	20.561	20.5078	20.3829	20.3436	20.4169	20.5035	20.4225	20.6394	20.463	20.6204	20.4448	20.4267
1.68	18.2899	20.7001	20.6188	20.6597	20.7072	20.6958	20.7676	20.7266	20.6737	20.707	20.6896	20.657	20.5773	20.6796	20.6616	20.5869	20.755	20.7869	20.815	20.8242	20.5554	20.5937	20.7781	20.7667	20.7954	20.78	20.555	20.6645	20.6838	20.7381	20.7357	20.7418	20.8355	20.6732	20.5012	20.5705	20.7816	20.7193	20.6649	20.5395	20.5001	20.5737	20.6605	20.5792	20.7974	20.62	20.778	20.6015	20.5835
1.69	18.3908	20.8583	20.7765	20.8177	20.8658	20.8535	20.9261	20.8849	20.8314	20.8648	20.8475	20.8152	20.7344	20.837	20.8186	20.7437	20.9129	20.9446	20.9731	20.9824	20.7121	20.7506	20.9358	20.9255	20.9531	20.938	20.7118	20.8219	20.8421	20.8967	20.8939	20.8993	20.9938	20.8314	20.6577	20.7273	20.9396	20.8777	20.8221	20.696	20.6567	20.7305	20.8175	20.7358	20.9554	20.777	20.9357	20.7582	20.7404
1.7	18.4917	21.0165	20.9343	20.9758	21.0243	21.0113	21.0847	21.0432	20.9891	21.0226	21.0055	20.9734	20.8915	20.9945	20.9756	20.9005	21.0707	21.1023	21.1313	21.1407	20.8688	20.9075	21.0935	21.0844	21.1108	21.0959	20.8686	20.9793	21.0003	21.0552	21.0522	21.0567	21.1521	20.9897	20.8141	20.8842	21.0975	21.0361	20.9792	20.8526	20.8132	20.8873	20.9746	20.8925	21.1135	20.9341	21.0934	20.9149	20.8973
1.71	18.5926	21.1747	21.0921	21.1338	21.1828	21.1691	21.2432	21.2016	21.1468	21.1804	21.1634	21.1317	21.0486	21.1519	21.1327	21.0573	21.2286	21.2601	21.2895	21.299	21.0256	21.0644	21.2513	21.2432	21.2685	21.2538	21.0254	21.1368	21.1586	21.2138	21.2104	21.2142	21.3105	21.148	20.9706	21.041	21.2555	21.1945	21.1364	21.0092	20.9698	21.0441	21.1317	21.0493	21.2715	21.0912	21.2511	21.0716	21.0542
1.72	18.6935	21.3329	21.2499	21.2919	21.3414	21.3269	21.4017	21.3599	21.3045	21.3383	21.3214	21.2899	21.2058	21.3094	21.2897	21.2142	21.3864	21.4178	21.4478	21.4573	21.1823	21.2214	21.409	21.402	21.4262	21.4118	21.1823	21.2943	21.3169	21.3724	21.3687	21.3716	21.4689	21.3063	21.1271	21.1979	21.4135	21.353	21.2935	21.1658	21.1264	21.201	21.2888	21.206	21.4296	21.2482	21.4088	21.2283	21.2111
1.73	18.7944	21.4911	21.4077	21.45	21.5	21.4846	21.5603	21.5182	21.4622	21.4961	21.4793	21.4482	21.3629	21.4668	21.4468	21.371	21.5443	21.5755	21.606	21.6156	21.3391	21.3783	21.5667	21.5609	21.5839	21.5697	21.3391	21.4517	21.4753	21.531	21.5269	21.5291	21.6272	21.4646	21.2836	21.3547	21.5715	21.5114	21.4507	21.3224	21.283	21.3578	21.4458	21.3627	21.5877	21.4053	21.5665	21.385	21.368
1.74	18.8953	21.6493	21.5656	21.6081	21.6585	21.6424	21.7188	21.6766	21.6199	21.654	21.6373	21.6065	21.52	21.6243	21.6039	21.5279	21.7022	21.7333	21.7642	21.7739	21.4959	21.5352	21.7245	21.7198	21.7417	21.7277	21.496	21.6092	21.6336	21.6896	21.6852	21.6866	21.7856	21.6229	21.4401	21.5116	21.7294	21.6698	21.6079	21.479	21.4396	21.5147	21.6029	21.5194	21.7457	21.5624	21.7242	21.5418	21.525
1.75	18.9962	21.8076	21.7234	21.7662	21.8171	21.8002	21.8774	21.8349	21.7777	21.8118	21.7953	21.7647	21.6772	21.7817	21.7609	21.6847	21.86	21.891	21.9224	21.9322	21.6527	21.6922	21.8822	21.8786	21.8994	21.8857	21.6529	21.7667	21.7919	21.8482	21.8435	21.8441	21.944	21.7812	21.5966	21.6685	21.8874	21.8283	21.765	21.6356	21.5962	21.6715	21.76	21.6762	21.9038	21.7195	21.8819	21.6985	21.6819
1.76	19.0971	21.9658	21.8812	21.9243	21.9757	21.958	22.0359	21.9933	21.9354	21.9696	21.9533	21.923	21.8343	21.9392	21.918	21.8416	22.0179	22.0488	22.0806	22.0904	21.8094	21.8491	22.04	22.0375	22.0571	22.0436	21.8097	21.9242	21.9502	22.0068	22.0018	22.0015	22.1023	21.9395	21.7531	21.8254	22.0454	21.9867	21.9222	21.7923	21.7528	21.8284	21.9171	21.8329	22.0619	21.8766	22.0396	21.8552	21.8388
1.77	19.198	22.124	22.0391	22.0824	22.1343	22.1158	22.1945	22.1516	22.0931	22.1275	22.1113	22.0813	21.9914	22.0967	22.0751	21.9985	22.1758	22.2065	22.2388	22.2487	21.9662	22.0061	22.1977	22.1963	22.2148	22.2015	21.9666	22.0817	22.1085	22.1654	22.16	22.159	22.2607	22.0978	21.9096	21.9822	22.2034	22.1451	22.0793	21.9489	21.9094	21.9852	22.0742	21.9896	22.2199	22.0337	22.1973	22.012	21.9957
1.78	19.2989	22.2822	22.1969	22.2405	22.2929	22.2736	22.353	22.31	22.2509	22.2853	22.2692	22.2396	22.1486	22.2541	22.2321	22.1553	22.3336	22.3643	22.397	22.407	22.123	22.163	22.3554	22.3552	22.3725	22.3595	22.1234	22.2391	22.2669	22.324	22.3183	22.3165	22.419	22.2561	22.0661	22.1391	22.3613	22.3036	22.2365	22.1055	22.066	22.1421	22.2313	22.1464	22.378	22.1908	22.355	22.1687	22.1527
1.79	19.3998	22.4404	22.3547	22.3986	22.4514	22.4314	22.5115	22.4683	22.4086	22.4432	22.4272	22.3978	22.3057	22.4116	22.3892	22.3122	22.4914	22.522	22.5552	22.5653	22.2798	22.3199	22.5131	22.514	22.5302	22.5174	22.2803	22.3966	22.4252	22.4826	22.4766	22.4739	22.5774	22.4144	22.2226	22.296	22.5193	22.462	22.3936	22.2621	22.2226	22.2989	22.3884	22.3031	22.536	22.3479	22.5127	22.3254	22.3096
1.8	19.5007	22.5987	22.5126	22.5567	22.61	22.5891	22.67	22.6267	22.5663	22.601	22.5852	22.5561	22.4628	22.569	22.5462	22.469	22.6493	22.6797	22.7134	22.7235	22.4365	22.4769	22.6708	22.6728	22.6879	22.6753	22.4371	22.5541	22.5835	22.6412	22.6348	22.6313	22.7357	22.5727	22.3791	22.4528	22.6772	22.6204	22.5508	22.4187	22.3792	22.4557	22.5455	22.4598	22.6941	22.5049	22.6704	22.4821	22.4665
1.81	19.6016	22.7569	22.6704	22.7147	22.7686	22.7469	22.8286	22.785	22.724	22.7588	22.7431	22.7144	22.6199	22.7264	22.7033	22.6258	22.8071	22.8374	22.8715	22.8818	22.5933	22.6338	22.8285	22.8317	22.8455	22.8332	22.594	22.7115	22.7418	22.7998	22.7931	22.7888	22.894	22.731	22.5356	22.6097	22.8352	22.7788	22.7079	22.5753	22.5357	22.6125	22.7025	22.6165	22.8521	22.662	22.828	22.6388	22.6234
1.82	19.7025	22.915	22.8282	22.8728	22.9271	22.9046	22.9871	22.9433	22.8817	22.9166	22.901	22.8726	22.777	22.8839	22.8603	22.7826	22.9649	22.9951	23.0297	23.04	22.75	22.7907	22.9862	22.9905	23.0032	22.9911	22.7508	22.869	22.9001	22.9583	22.9513	22.9462	23.0523	22.8893	22.6921	22.7665	22.9931	22.9372	22.865	22.7319	22.6923	22.7694	22.8596	22.7732	23.0101	22.8191	22.9857	22.7955	22.7803
1.83	19.8034	23.0732	22.986	23.0309	23.0856	23.0624	23.1455	23.1016	23.0394	23.0744	23.059	23.0308	22.9341	23.0413	23.0173	22.9394	23.1227	23.1527	23.1878	23.1982	22.9068	22.9476	23.1439	23.1493	23.1608	23.149	22.9076	23.0264	23.0583	23.1169	23.1095	23.1036	23.2106	23.0476	22.8486	22.9233	23.151	23.0956	23.0221	22.8884	22.8489	22.9261	23.0166	22.9299	23.1681	22.9761	23.1433	22.9522	22.9372
1.84	19.9043	23.2314	23.1438	23.1889	23.2441	23.2201	23.304	23.2599	23.197	23.2322	23.2169	23.1891	23.0912	23.1986	23.1743	23.0962	23.2805	23.3104	23.3459	23.3564	23.0635	23.1044	23.3015	23.308	23.3184	23.3068	23.0644	23.1838	23.2166	23.2754	23.2677	23.261	23.3689	23.2058	23.0051	23.0801	23.3089	23.2539	23.1791	23.045	23.0054	23.0829	23.1736	23.0865	23.3261	23.1331	23.3009	23.1088	23.094
1.85	20.0053	23.3895	23.3016	23.3469	23.4026	23.3778	23.4624	23.4181	23.3547	23.3899	23.3748	23.3472	23.2482	23.356	23.3313	23.253	23.4382	23.468	23.504	23.5146	23.2202	23.2613	23.4591	23.4668	23.476	23.4647	23.2212	23.3412	23.3748	23.4339	23.4259	23.4183	23.5271	23.364	23.1615	23.2369	23.4667	23.4122	23.3362	23.2015	23.162	23.2397	23.3306	23.2432	23.484	23.2901	23.4585	23.2655	23.2509
1.86	20.1062	23.5476	23.4593	23.5049	23.5611	23.5354	23.6209	23.5764	23.5123	23.5476	23.5326	23.5054	23.4053	23.5133	23.4882	23.4098	23.5959	23.6256	23.662	23.6728	23.3769	23.4181	23.6167	23.6255	23.6336	23.6225	23.3779	23.4986	23.533	23.5924	23.584	23.5757	23.6853	23.5222	23.318	23.3937	23.6245	23.5706	23.4932	23.358	23.3185	23.3964	23.4876	23.3998	23.6419	23.4471	23.6161	23.4221	23.4077
1.87	20.2071	23.7057	23.617	23.6629	23.7196	23.6931	23.7793	23.7346	23.6699	23.7053	23.6905	23.6636	23.5623	23.6707	23.6452	23.5665	23.7536	23.7832	23.82	23.8309	23.5335	23.5749	23.7743	23.7842	23.7911	23.7803	23.5347	23.6559	23.6912	23.7508	23.7422	23.733	23.8435	23.6804	23.4744	23.5504	23.7824	23.7288	23.6502	23.5145	23.475	23.5531	23.6446	23.5564	23.7998	23.6041	23.7736	23.5787	23.5645
1.88	20.308	23.8638	23.7748	23.8209	23.878	23.8507	23.9376	23.8928	23.8275	23.863	23.8483	23.8217	23.7193	23.8279	23.8021	23.7232	23.9113	23.9408	23.9781	23.989	23.6902	23.7317	23.9318	23.9429	23.9486	23.938	23.6914	23.8132	23.8494	23.9093	23.9003	23.8903	24.0017	23.8386	23.6308	23.7071	23.9401	23.8871	23.8072	23.671	23.6315	23.7098	23.8015	23.713	23.9577	23.761	23.9312	23.7353	23.7213
1.89	20.4089	24.0219	23.9325	23.9788	24.0364	24.0083	24.096	24.051	23.985	24.0207	24.0061	23.9798	23.8763	23.9852	23.959	23.8799	24.069	24.0983	24.136	24.1471	23.8468	23.8885	24.0894	24.1016	24.1061	24.0957	23.8481	23.9705	24.0076	24.0677	24.0584	24.0475	24.1598	23.9967	23.7871	23.8638	24.0979	24.0454	23.9641	23.8275	23.7879	23.8665	23.9584	23.8695	24.1156	23.9179	24.0886	23.8918	23.878
1.9	20.5098	24.1799	24.0901	24.1367	24.1948	24.1659	24.2543	24.2091	24.1426	24.1783	24.1639	24.1379	24.0332	24.1424	24.1158	24.0365	24.2266	24.2558	24.294	24.3051	24.0034	24.0452	24.2468	24.2602	24.2635	24.2534	24.0048	24.1278	24.1657	24.226	24.2164	24.2048	24.3179	24.1549	23.9435	24.0205	24.2556	24.2036	24.121	23.9839	23.9444	24.0231	24.1153	24.026	24.2734	24.0748	24.2461	24.0483	24.0348
1.91	20.6107	24.3379	24.2478	24.2946	24.3531	24.3234	24.4126	24.3672	24.3001	24.3359	24.3217	24.296	24.1901	24.2997	24.2727	24.1932	24.3842	24.4132	24.4519	24.4631	24.1599	24.2019	24.4043	24.4188	24.421	24.4111	24.1614	24.2851	24.3238	24.3844	24.3745	24.362	24.476	24.3129	24.0998	24.1771	24.4133	24.3617	24.2779	24.1403	24.1008	24.1797	24.2721	24.1825	24.4312	24.2316	24.4035	24.2048	24.1915
1.92	20.7116	24.4959	24.4054	24.4525	24.5115	24.481	24.5708	24.5253	24.4575	24.4935	24.4794	24.454	24.347	24.4568	24.4295	24.3498	24.5417	24.5707	24.6098	24.6211	24.3165	24.3586	24.5617	24.5773	24.5783	24.5687	24.318	24.4423	24.4818	24.5427	24.5325	24.5191	24.634	24.471	24.2561	24.3337	24.571	24.5199	24.4347	24.2967	24.2571	24.3363	24.429	24.339	24.589	24.3885	24.5609	24.3613	24.3481
1.93	20.8125	24.6538	24.563	24.6103	24.6697	24.6384	24.729	24.6834	24.615	24.651	24.6371	24.612	24.5039	24.614	24.5862	24.5063	24.6992	24.7281	24.7676	24.779	24.473	24.5153	24.7191	24.7359	24.7357	24.7263	24.4746	24.5995	24.6399	24.701	24.6904	24.6763	24.792	24.629	24.4124	24.4903	24.7286	24.678	24.5916	24.453	24.4135	24.4928	24.5858	24.4954	24.7467	24.5453	24.7183	24.5177	24.5048
1.94	20.9134	24.8117	24.7205	24.7681	24.828	24.7959	24.8872	24.8414	24.7724	24.8085	24.7947	24.7699	24.6607	24.7711	24.743	24.6629	24.8567	24.8854	24.9254	24.9369	24.6294	24.6719	24.8764	24.8944	24.893	24.8839	24.6312	24.7566	24.7979	24.8592	24.8484	24.8334	24.95	24.787	24.5686	24.6468	24.8862	24.8361	24.7483	24.6093	24.5698	24.6494	24.7425	24.6518	24.9044	24.702	24.8756	24.6741	24.6614
1.95	21.0143	24.9696	24.878	24.9258	24.9862	24.9533	25.0454	24.9994	24.9298	24.966	24.9523	24.9279	24.8175	24.9281	24.8997	24.8194	25.0142	25.0427	25.0832	25.0948	24.7859	24.8284	25.0338	25.0528	25.0503	25.0414	24.7877	24.9137	24.9558	25.0174	25.0062	24.9904	25.1079	24.945	24.7248	24.8033	25.0437	24.9941	24.9051	24.7656	24.7261	24.8058	24.8992	24.8082	25.062	24.8588	25.0329	24.8305	24.818
1.96	21.1152	25.1274	25.0355	25.0835	25.1444	25.1107	25.2035	25.1573	25.0871	25.1234	25.1099	25.0858	24.9742	25.0852	25.0563	24.9758	25.1716	25.2	25.2409	25.2526	24.9423	24.985	25.191	25.2112	25.2075	25.1989	24.9442	25.0708	25.1137	25.1756	25.1641	25.1475	25.2658	25.1029	24.881	24.9598	25.2012	25.1521	25.0618	24.9218	24.8823	24.9623	25.0559	24.9645	25.2196	25.0154	25.1902	24.9868	24.9745
1.97	21.2161	25.2852	25.193	25.2412	25.3025	25.268	25.3616	25.3152	25.2444	25.2808	25.2675	25.2436	25.1309	25.2422	25.213	25.1323	25.3289	25.3573	25.3986	25.4104	25.0987	25.1415	25.3483	25.3696	25.3647	25.3563	25.1006	25.2279	25.2716	25.3337	25.3219	25.3044	25.4236	25.2608	25.0372	25.1162	25.3587	25.3101	25.2184	25.078	25.0386	25.1187	25.2126	25.1208	25.3772	25.1721	25.3474	25.1431	25.131
1.98	21.317	25.4429	25.3504	25.3989	25.4606	25.4253	25.5196	25.4731	25.4016	25.4382	25.425	25.4014	25.2876	25.3991	25.3695	25.2887	25.4862	25.5144	25.5562	25.5682	25.255	25.2979	25.5054	25.5279	25.5218	25.5137	25.257	25.3849	25.4295	25.4918	25.4797	25.4614	25.5814	25.4186	25.1933	25.2726	25.5161	25.468	25.375	25.2342	25.1947	25.275	25.3692	25.2771	25.5347	25.3287	25.5046	25.2993	25.2875
1.99	21.4179	25.6006	25.5077	25.5565	25.6187	25.5825	25.6776	25.6309	25.5588	25.5955	25.5824	25.5592	25.4442	25.556	25.5261	25.445	25.6435	25.6716	25.7138	25.7258	25.4113	25.4544	25.6626	25.6862	25.6789	25.6711	25.4134	25.5418	25.5873	25.6499	25.6374	25.6183	25.7392	25.5764	25.3493	25.429	25.6735	25.6259	25.5316	25.3903	25.3509	25.4314	25.5257	25.4333	25.6922	25.4853	25.6617	25.4556	25.4439
2	21.5188	25.7583	25.6651	25.714	25.7767	25.7397	25.8355	25.7887	25.716	25.7527	25.7399	25.7169	25.6008	25.7129	25.6826	25.6013	25.8007	25.8287	25.8713	25.8835	25.5675	25.6107	25.8197	25.8445	25.836	25.8284	25.5697	25.6987	25.745	25.8079	25.7951	25.7751	25.8969	25.7342	25.5053	25.5853	25.8308	25.7838	25.6882	25.5464	25.507	25.5876	25.6823	25.5895	25.8497	25.6418	25.8188	25.6117	25.6003
2.01	21.6462	25.9159	25.8224	25.8716	25.9347	25.8969	25.9934	25.9465	25.8731	25.9099	25.8972	25.8746	25.7574	25.8697	25.8391	25.7576	25.9579	25.9858	26.0288	26.0411	25.7237	25.7671	25.9767	26.0027	25.993	25.9856	25.726	25.8556	25.9027	25.9658	25.9528	25.9319	26.0546	25.8919	25.6613	25.7415	25.9881	25.9415	25.8446	25.7025	25.663	25.7439	25.8387	25.7456	26.0071	25.7983	25.9758	25.7678	25.7566
2.02	21.7735	26.0735	25.9796	26.029	26.0926	26.054	26.1512	26.1042	26.0302	26.0671	26.0546	26.0322	25.9139	26.0265	25.9955	25.9138	26.1151	26.1428	26.1863	26.1987	25.8799	25.9234	26.1337	26.1608	26.1499	26.1428	25.8822	26.0124	26.0604	26.1238	26.1104	26.0887	26.2122	26.0496	25.8173	25.8978	26.1453	26.0993	26.0011	25.8585	25.8191	25.9001	25.9952	25.9017	26.1644	25.9547	26.1328	25.9239	25.9129
2.03	21.9009	26.2311	26.1368	26.1865	26.2505	26.2111	26.309	26.2618	26.1873	26.2243	26.2119	26.1898	26.0704	26.1832	26.1519	26.07	26.2722	26.2998	26.3437	26.3562	26.036	26.0796	26.2907	26.3189	26.3069	26.3	26.0384	26.1692	26.218	26.2816	26.2679	26.2454	26.3698	26.2072	25.9732	26.0539	26.3025	26.257	26.1575	26.0145	25.975	26.0562	26.1516	26.0577	26.3217	26.1111	26.2898	26.08	26.0691
2.04	22.0283	26.3886	26.294	26.3439	26.4084	26.3682	26.4668	26.4194	26.3443	26.3814	26.3691	26.3474	26.2268	26.3399	26.3082	26.2261	26.4292	26.4567	26.5011	26.5137	26.1921	26.2358	26.4476	26.477	26.4637	26.4571	26.1946	26.326	26.3756	26.4395	26.4254	26.4021	26.5273	26.3648	26.1291	26.2101	26.4597	26.4147	26.3138	26.1704	26.131	26.2123	26.3079	26.2137	26.479	26.2675	26.4467	26.236	26.2254
2.05	22.1556	26.546	26.4511	26.5012	26.5662	26.5252	26.6245	26.577	26.5012	26.5384	26.5264	26.5049	26.3832	26.4966	26.4645	26.3822	26.5862	26.6136	26.6584	26.6711	26.3482	26.392	26.6045	26.635	26.6206	26.6142	26.3507	26.4827	26.5332	26.5972	26.5829	26.5587	26.6848	26.5223	26.2849	26.3662	26.6168	26.5723	26.4702	26.3263	26.2869	26.3684	26.4643	26.3697	26.6362	26.4238	26.6035	26.3919	26.3815
2.06	22.283	26.7034	26.6082	26.6586	26.724	26.6821	26.7822	26.7346	26.6582	26.6954	26.6835	26.6624	26.5396	26.6532	26.6208	26.5383	26.7432	26.7704	26.8157	26.8285	26.5042	26.5482	26.7613	26.793	26.7774	26.7713	26.5068	26.6394	26.6907	26.755	26.7404	26.7154	26.8422	26.6798	26.4407	26.5223	26.7739	26.7299	26.6264	26.4821	26.4428	26.5245	26.6205	26.5256	26.7934	26.5801	26.7604	26.5479	26.5377
2.07	22.4103	26.8608	26.7653	26.8159	26.8817	26.839	26.9399	26.8921	26.8151	26.8524	26.8407	26.8199	26.6959	26.8098	26.777	26.6943	26.9002	26.9272	26.9729	26.9858	26.6602	26.7043	26.9181	26.951	26.9341	26.9283	26.6629	26.796	26.8482	26.9127	26.8978	26.8719	26.9996	26.8373	26.5965	26.6783	26.9309	26.8874	26.7827	26.638	26.5986	26.6805	26.7768	26.6815	26.9505	26.7364	26.9172	26.7038	26.6938
2.08	22.5377	27.0182	26.9224	26.9731	27.0394	26.9959	27.0975	27.0495	26.9719	27.0094	26.9978	26.9773	26.8522	26.9663	26.9332	26.8503	27.0571	27.084	27.1301	27.1431	26.8162	26.8603	27.0749	27.1089	27.0908	27.0852	26.8189	26.9526	27.0056	27.0704	27.0551	27.0284	27.157	26.9948	26.7523	26.8343	27.0879	27.045	26.9389	26.7938	26.7544	26.8364	26.933	26.8374	27.1077	26.8926	27.0739	26.8596	26.8499
2.09	22.6651	27.1755	27.0794	27.1304	27.1971	27.1528	27.2551	27.207	27.1288	27.1663	27.1549	27.1347	27.0084	27.1228	27.0894	27.0063	27.2139	27.2408	27.2873	27.3004	26.9721	27.0164	27.2316	27.2668	27.2475	27.2422	26.9749	27.1092	27.163	27.228	27.2125	27.1849	27.3143	27.1522	26.908	26.9903	27.2449	27.2024	27.095	26.9495	26.9102	26.9924	27.0892	26.9932	27.2647	27.0488	27.2306	27.0154	27.0059
2.1	22.7924	27.3328	27.2363	27.2875	27.3547	27.3096	27.4126	27.3644	27.2855	27.3231	27.3119	27.292	27.1647	27.2793	27.2455	27.1622	27.3707	27.3974	27.4444	27.4577	27.128	27.1724	27.3883	27.4246	27.4041	27.3991	27.1309	27.2658	27.3204	27.3856	27.3697	27.3414	27.4716	27.3096	27.0636	27.1462	27.4018	27.3599	27.2512	27.1052	27.066	27.1483	27.2453	27.149	27.4218	27.2049	27.3873	27.1712	27.1619
2.11	22.9198	27.49	27.3933	27.4447	27.5123	27.4664	27.5701	27.5217	27.4423	27.48	27.4689	27.4493	27.3208	27.4357	27.4016	27.3181	27.5275	27.5541	27.6015	27.6149	27.2838	27.3283	27.545	27.5824	27.5607	27.5559	27.2868	27.4223	27.4777	27.5432	27.527	27.4978	27.6289	27.4669	27.2193	27.3021	27.5587	27.5173	27.4073	27.2609	27.2217	27.3041	27.4014	27.3048	27.5788	27.3611	27.544	27.327	27.3179
2.12	23.0472	27.6473	27.5502	27.6018	27.6699	27.6231	27.7275	27.679	27.599	27.6368	27.6259	27.6066	27.477	27.5921	27.5576	27.474	27.6843	27.7107	27.7585	27.772	27.4396	27.4843	27.7016	27.7402	27.7173	27.7127	27.4427	27.5787	27.635	27.7007	27.6842	27.6542	27.7861	27.6242	27.3749	27.4579	27.7155	27.6746	27.5633	27.4166	27.3774	27.46	27.5575	27.4605	27.7357	27.5171	27.7006	27.4827	27.4738
2.13	23.1745	27.8044	27.707	27.7589	27.8274	27.7798	27.885	27.8363	27.7557	27.7935	27.7828	27.7639	27.6331	27.7485	27.7137	27.6298	27.841	27.8673	27.9155	27.9291	27.5954	27.6402	27.8581	27.8979	27.8738	27.8695	27.5986	27.7352	27.7923	27.8582	27.8414	27.8105	27.9432	27.7815	27.5305	27.6138	27.8723	27.832	27.7193	27.5722	27.533	27.6158	27.7135	27.6162	27.8926	27.6732	27.8571	27.6384	27.6297
2.14	23.3019	27.9616	27.8639	27.916	27.9849	27.9365	28.0424	27.9936	27.9123	27.9503	27.9397	27.9211	27.7892	27.9048	27.8697	27.7856	27.9976	28.0239	28.0725	28.0862	27.7512	27.796	28.0147	28.0556	28.0303	28.0262	27.7544	27.8916	27.9495	28.0157	27.9986	27.9668	28.1004	27.9387	27.686	27.7695	28.0291	27.9893	27.8753	27.7278	27.6886	27.7715	27.8695	27.7718	28.0495	27.8292	28.0137	27.794	27.7856
2.15	23.4292	28.1187	28.0207	28.073	28.1424	28.0931	28.1997	28.1508	28.0689	28.107	28.0966	28.0782	27.9452	28.0611	28.0256	27.9414	28.1543	28.1804	28.2294	28.2433	27.9069	27.9518	28.1712	28.2132	28.1867	28.1829	27.9102	28.0479	28.1067	28.1731	28.1557	28.1231	28.2575	28.0959	27.8416	27.9253	28.1858	28.1465	28.0312	27.8834	27.8442	27.9272	28.0255	27.9274	28.2064	27.9852	28.1701	27.9496	27.9414
2.16	23.5566	28.2757	28.1774	28.2299	28.2998	28.2497	28.357	28.308	28.2255	28.2636	28.2534	28.2354	28.1013	28.2173	28.1815	28.0971	28.3109	28.3368	28.3863	28.4003	28.0626	28.1076	28.3276	28.3708	28.3431	28.3396	28.0659	28.2042	28.2639	28.3305	28.3127	28.2793	28.4145	28.253	27.997	28.081	28.3425	28.3037	28.1871	28.0389	27.9998	28.0829	28.1814	28.083	28.3632	28.1411	28.3266	28.1052	28.0972
2.17	23.684	28.4328	28.3342	28.3869	28.4572	28.4063	28.5143	28.4651	28.382	28.4202	28.4102	28.3925	28.2572	28.3736	28.3374	28.2528	28.4674	28.4932	28.5432	28.5572	28.2182	28.2634	28.484	28.5284	28.4994	28.4962	28.2217	28.3605	28.421	28.4878	28.4698	28.4355	28.5715	28.4102	28.1525	28.2367	28.4991	28.4609	28.343	28.1944	28.1553	28.2386	28.3373	28.2386	28.5199	28.297	28.483	28.2607	28.253
2.18	23.8113	28.5898	28.4909	28.5438	28.6145	28.5628	28.6715	28.6222	28.5385	28.5768	28.567	28.5495	28.4132	28.5297	28.4932	28.4084	28.6239	28.6496	28.7	28.7141	28.3738	28.4191	28.6404	28.6859	28.6558	28.6528	28.3773	28.5168	28.5781	28.6451	28.6267	28.5916	28.7285	28.5672	28.3079	28.3923	28.6557	28.618	28.4988	28.3498	28.3107	28.3942	28.4932	28.3941	28.6766	28.4528	28.6394	28.4162	28.4087
2.19	23.9387	28.7467	28.6475	28.7006	28.7718	28.7193	28.8287	28.7792	28.695	28.7333	28.7237	28.7065	28.5691	28.6858	28.649	28.564	28.7804	28.806	28.8567	28.871	28.5294	28.5747	28.7967	28.8434	28.812	28.8093	28.533	28.673	28.7351	28.8023	28.7837	28.7477	28.8854	28.7243	28.4633	28.5479	28.8123	28.7751	28.6546	28.5052	28.4662	28.5497	28.649	28.5495	28.8333	28.6087	28.7957	28.5717	28.5644
2.2	24.066	28.9036	28.8041	28.8575	28.9291	28.8757	28.9858	28.9363	28.8514	28.8898	28.8803	28.8635	28.7249	28.8419	28.8048	28.7196	28.9368	28.9623	29.0134	29.0278	28.6849	28.7304	28.953	29.0009	28.9682	28.9658	28.6886	28.8291	28.8921	28.9596	28.9406	28.9038	29.0423	28.8813	28.6186	28.7035	28.9688	28.9322	28.8103	28.6606	28.6216	28.7053	28.8047	28.705	28.99	28.7644	28.952	28.7271	28.72
2.21	24.1934	29.0605	28.9607	29.0142	29.0863	29.0321	29.1429	29.0932	29.0078	29.0463	29.037	29.0204	28.8807	28.998	28.9605	28.8751	29.0932	29.1185	29.1701	29.1846	28.8404	28.886	29.1092	29.1583	29.1244	29.1222	28.8441	28.9853	29.049	29.1167	29.0975	29.0598	29.1991	29.0382	28.7739	28.859	29.1252	29.0892	28.966	28.8159	28.7769	28.8608	28.9605	28.8603	29.1465	28.9202	29.1082	28.8825	28.8756
2.22	24.3208	29.2173	29.1172	29.171	29.2435	29.1884	29.3	29.2502	29.1641	29.2027	29.1936	29.1773	29.0365	29.154	29.1162	29.0306	29.2495	29.2747	29.3267	29.3414	28.9959	29.0415	29.2654	29.3156	29.2805	29.2786	28.9997	29.1413	29.2059	29.2738	29.2543	29.2158	29.3559	29.1952	28.9292	29.0145	29.2817	29.2461	29.1217	28.9712	28.9323	29.0162	29.1161	29.0157	29.3031	29.0759	29.2644	29.0378	29.0312
2.23	24.4481	29.3741	29.2737	29.3277	29.4006	29.3447	29.457	29.4071	29.3204	29.359	29.3501	29.3342	29.1923	29.3099	29.2718	29.186	29.4058	29.4309	29.4833	29.498	29.1513	29.197	29.4216	29.4729	29.4366	29.435	29.1551	29.2974	29.3628	29.4309	29.4111	29.3717	29.5126	29.352	29.0844	29.1699	29.438	29.403	29.2773	29.1264	29.0875	29.1716	29.2718	29.171	29.4596	29.2315	29.4206	29.1931	29.1867
2.24	24.5755	29.5308	29.4302	29.4843	29.5577	29.501	29.6139	29.5639	29.4766	29.5153	29.5066	29.491	29.3479	29.4658	29.4274	29.3414	29.562	29.587	29.6398	29.6547	29.3067	29.3525	29.5777	29.6302	29.5927	29.5913	29.3106	29.4534	29.5196	29.5879	29.5678	29.5276	29.6693	29.5088	29.2396	29.3253	29.5944	29.5599	29.4328	29.2817	29.2428	29.327	29.4274	29.3262	29.6161	29.3871	29.5767	29.3484	29.3422
2.25	24.7028	29.6875	29.5866	29.6409	29.7147	29.6572	29.7708	29.7207	29.6328	29.6716	29.663	29.6478	29.5036	29.6217	29.5829	29.4968	29.7182	29.743	29.7963	29.8113	29.462	29.5079	29.7337	29.7874	29.7487	29.7475	29.466	29.6093	29.6764	29.7449	29.7245	29.6834	29.826	29.6656	29.3947	29.4806	29.7506	29.7167	29.5883	29.4368	29.398	29.4823	29.5829	29.4814	29.7725	29.5427	29.7327	29.5036	29.4976
2.26	24.8302	29.8441	29.743	29.7975	29.8717	29.8134	29.9277	29.8774	29.789	29.8278	29.8195	29.8045	29.6592	29.7775	29.7384	29.6521	29.8744	29.8991	29.9527	29.9678	29.6173	29.6632	29.8897	29.9446	29.9046	29.9037	29.6213	29.7652	29.8331	29.9019	29.8811	29.8392	29.9826	29.8224	29.5498	29.6359	29.9069	29.8735	29.7438	29.5919	29.5531	29.6375	29.7384	29.6366	29.9288	29.6982	29.8887	29.6587	29.653
2.27	24.9576	30.0007	29.8993	29.954	30.0286	29.9695	30.0845	30.0341	29.9451	29.984	29.9758	29.9611	29.8147	29.9333	29.8938	29.8074	30.0305	30.055	30.1091	30.1243	29.7725	29.8186	30.0457	30.1017	30.0605	30.0599	29.7766	29.9211	29.9898	30.0588	30.0377	29.9949	30.1391	29.979	29.7049	29.7912	30.063	30.0302	29.8992	29.747	29.7082	29.7928	29.8939	29.7917	30.0851	29.8537	30.0447	29.8138	29.8083
2.28	25.0849	30.1573	30.0555	30.1105	30.1855	30.1255	30.2413	30.1908	30.1011	30.1401	30.1321	30.1177	29.9703	30.089	30.0492	29.9626	30.1865	30.2109	30.2654	30.2808	29.9277	29.9738	30.2016	30.2587	30.2163	30.216	29.9319	30.0769	30.1464	30.2156	30.1942	30.1506	30.2956	30.1357	29.8599	29.9464	30.2192	30.1869	30.0545	29.902	29.8633	29.9479	30.0493	29.9468	30.2414	30.0091	30.2006	29.9689	29.9636
2.29	25.2123	30.3138	30.2118	30.2669	30.3424	30.2816	30.398	30.3474	30.2571	30.2962	30.2884	30.2743	30.1257	30.2446	30.2046	30.1177	30.3425	30.3668	30.4217	30.4372	30.0828	30.1291	30.3574	30.4157	30.3721	30.372	30.0871	30.2326	30.303	30.3724	30.3507	30.3063	30.452	30.2923	30.0148	30.1016	30.3752	30.3435	30.2099	30.057	30.0183	30.1031	30.2046	30.1018	30.3976	30.1644	30.3565	30.1239	30.1188
2.3	25.3396	30.4702	30.3679	30.4233	30.4992	30.4375	30.5546	30.5039	30.4131	30.4522	30.4446	30.4308	30.2811	30.4002	30.3599	30.2728	30.4984	30.5226	30.5779	30.5935	30.2379	30.2842	30.5132	30.5727	30.5278	30.528	30.2422	30.3883	30.4595	30.5291	30.5071	30.4618	30.6084	30.4488	30.1698	30.2567	30.5313	30.5001	30.3651	30.2119	30.1733	30.2581	30.3599	30.2568	30.5537	30.3198	30.5123	30.2789	30.274
2.31	25.467	30.6266	30.5241	30.5796	30.6559	30.5934	30.7112	30.6604	30.569	30.6082	30.6007	30.5873	30.4365	30.5558	30.5151	30.4279	30.6543	30.6784	30.7341	30.7498	30.3929	30.4393	30.669	30.7296	30.6835	30.684	30.3974	30.544	30.616	30.6858	30.6635	30.6174	30.7647	30.6053	30.3246	30.4117	30.6872	30.6566	30.5203	30.3668	30.3282	30.4131	30.5152	30.4117	30.7098	30.475	30.668	30.4338	30.4292
2.32	25.5944	30.783	30.6801	30.7358	30.8126	30.7493	30.8678	30.8169	30.7248	30.7641	30.7568	30.7437	30.5918	30.7113	30.6703	30.5829	30.8101	30.8341	30.8902	30.906	30.5479	30.5944	30.8246	30.8864	30.8391	30.8399	30.5524	30.6996	30.7724	30.8424	30.8198	30.7728	30.921	30.7617	30.4794	30.5667	30.8431	30.8131	30.6754	30.5216	30.4831	30.5681	30.6704	30.5666	30.8659	30.6302	30.8237	30.5887	30.5842
2.33	25.7217	30.9392	30.8362	30.892	30.9692	30.9051	31.0243	30.9733	30.8806	30.9199	30.9129	30.9001	30.747	30.8667	30.8255	30.7379	30.9659	30.9897	31.0462	31.0622	30.7029	30.7494	30.9803	31.0432	30.9946	30.9957	30.7074	30.8551	30.9288	30.999	30.9761	30.9282	31.0772	30.9181	30.6342	30.7217	30.999	30.9695	30.8305	30.6764	30.6379	30.723	30.8255	30.7214	31.0219	30.7854	30.9793	30.7435	30.7393
2.34	25.8491	31.0955	30.9921	31.0482	31.1258	31.0608	31.1807	31.1296	31.0363	31.0757	31.0689	31.0564	30.9022	31.0221	30.9806	30.8928	31.1216	31.1453	31.2022	31.2183	30.8578	30.9044	31.1358	31.2	31.1501	31.1515	30.8624	31.0106	31.0851	31.1555	31.1323	31.0836	31.2333	31.0744	30.7889	30.8765	31.1548	31.1258	30.9856	30.8311	30.7927	30.8779	30.9806	30.8761	31.1778	30.9405	31.1349	30.8982	30.8942
2.35	25.9764	31.2516	31.148	31.2043	31.2823	31.2165	31.3371	31.2859	31.192	31.2315	31.2248	31.2126	31.0574	31.1775	31.1356	31.0476	31.2773	31.3008	31.3581	31.3743	31.0126	31.0593	31.2913	31.3566	31.3056	31.3072	31.0173	31.166	31.2413	31.3119	31.2885	31.2389	31.3894	31.2307	30.9436	31.0314	31.3105	31.2821	31.1405	30.9858	30.9474	31.0327	31.1357	31.0308	31.3337	31.0956	31.2904	31.0529	31.0492
2.36	26.1038	31.4077	31.3039	31.3603	31.4388	31.3721	31.4934	31.4421	31.3476	31.3872	31.3807	31.3688	31.2125	31.3327	31.2906	31.2024	31.4328	31.4563	31.514	31.5303	31.1674	31.2141	31.4468	31.5132	31.4609	31.4628	31.1721	31.3214	31.3975	31.4683	31.4446	31.3941	31.5455	31.3869	31.0982	31.1862	31.4662	31.4383	31.2955	31.1404	31.102	31.1874	31.2907	31.1855	31.4895	31.2506	31.4459	31.2075	31.204
2.37	26.2312	31.5638	31.4597	31.5163	31.5952	31.5277	31.6497	31.5982	31.5032	31.5428	31.5365	31.5249	31.3675	31.4879	31.4455	31.3571	31.5884	31.6117	31.6698	31.6862	31.3221	31.3689	31.6022	31.6698	31.6163	31.6184	31.3269	31.4767	31.5536	31.6246	31.6006	31.5493	31.7014	31.543	31.2527	31.3409	31.6218	31.5945	31.4503	31.295	31.2566	31.3421	31.4456	31.3401	31.6452	31.4055	31.6013	31.3621	31.3588
2.38	26.3585	31.7198	31.6154	31.6722	31.7515	31.6832	31.8058	31.7543	31.6587	31.6984	31.6923	31.681	31.5225	31.6431	31.6003	31.5118	31.7438	31.767	31.8255	31.8421	31.4767	31.5236	31.7575	31.8263	31.7715	31.7739	31.4816	31.632	31.7097	31.7809	31.7566	31.7044	31.8573	31.6991	31.4072	31.4955	31.7773	31.7506	31.6051	31.4495	31.4112	31.4967	31.6004	31.4946	31.8009	31.5604	31.7566	31.5166	31.5136
2.39	26.4859	31.8757	31.7711	31.8281	31.9078	31.8386	31.962	31.9103	31.8141	31.8539	31.848	31.837	31.6774	31.7982	31.7551	31.6664	31.8992	31.9223	31.9812	31.9979	31.6313	31.6783	31.9127	31.9827	31.9267	31.9294	31.6363	31.7872	31.8657	31.9371	31.9125	31.8595	32.0132	31.8551	31.5616	31.6501	31.9328	31.9067	31.7598	31.6039	31.5657	31.6513	31.7552	31.649	31.9565	31.7152	31.9119	31.6711	31.6683
2.4	26.6132	32.0316	31.9267	31.9839	32.064	31.994	32.118	32.0663	31.9695	32.0093	32.0036	31.9929	31.8322	31.9532	31.9098	31.821	32.0546	32.0775	32.1368	32.1536	31.7859	31.8329	32.0679	32.139	32.0818	32.0848	31.7909	31.9423	32.0217	32.0932	32.0683	32.0145	32.1689	32.0111	31.716	31.8047	32.0882	32.0626	31.9145	31.7583	31.7201	31.8058	31.91	31.8035	32.1121	31.8699	32.0671	31.8255	31.8229
2.41	26.7406	32.1874	32.0823	32.1396	32.2202	32.1493	32.274	32.2222	32.1248	32.1647	32.1592	32.1488	31.987	32.1082	32.0645	31.9754	32.2098	32.2326	32.2923	32.3093	31.9403	31.9874	32.2231	32.2953	32.2369	32.2401	31.9454	32.0974	32.1775	32.2493	32.2241	32.1694	32.3246	32.1669	31.8703	31.9591	32.2436	32.2185	32.0691	31.9126	31.8744	31.9602	32.0646	31.9578	32.2676	32.0246	32.2223	31.9798	31.9775
2.42	26.868	32.3431	32.2378	32.2953	32.3762	32.3046	32.43	32.378	32.2801	32.32	32.3147	32.3046	32.1417	32.263	32.2191	32.1299	32.3651	32.3877	32.4478	32.4649	32.0947	32.1419	32.3781	32.4516	32.3918	32.3954	32.0999	32.2524	32.3333	32.4053	32.3798	32.3243	32.4803	32.3228	32.0246	32.1135	32.3989	32.3744	32.2236	32.0668	32.0287	32.1146	32.2192	32.1121	32.423	32.1792	32.3774	32.1341	32.132
2.43	26.9953	32.4988	32.3932	32.4509	32.5323	32.4598	32.5858	32.5338	32.4352	32.4752	32.4701	32.4604	32.2964	32.4179	32.3737	32.2842	32.5202	32.5427	32.6032	32.6204	32.2491	32.2963	32.5331	32.6077	32.5467	32.5506	32.2543	32.4073	32.4891	32.5612	32.5354	32.4791	32.6358	32.4785	32.1788	32.2679	32.5541	32.5302	32.3781	32.221	32.183	32.2689	32.3738	32.2663	32.5783	32.3338	32.5324	32.2883	32.2864
2.44	27.1227	32.6544	32.5486	32.6064	32.6882	32.6149	32.7416	32.6895	32.5903	32.6304	32.6255	32.616	32.451	32.5726	32.5281	32.4385	32.6753	32.6977	32.7585	32.7759	32.4034	32.4507	32.688	32.7638	32.7016	32.7057	32.4087	32.5622	32.6448	32.7171	32.691	32.6338	32.7913	32.6342	32.3329	32.4222	32.7092	32.6859	32.5325	32.3751	32.3372	32.4232	32.5283	32.4204	32.7336	32.4883	32.6873	32.4425	32.4408
2.45	27.25	32.8099	32.7039	32.7619	32.8441	32.7699	32.8973	32.8451	32.7454	32.7855	32.7808	32.7716	32.6055	32.7273	32.6825	32.5927	32.8302	32.8525	32.9138	32.9313	32.5576	32.6049	32.8429	32.9198	32.8564	32.8607	32.5629	32.717	32.8004	32.8729	32.8465	32.7884	32.9467	32.7898	32.487	32.5764	32.8643	32.8415	32.6868	32.5292	32.4913	32.5774	32.6827	32.5745	32.8888	32.6427	32.8422	32.5965	32.5951
2.46	27.3774	32.9654	32.8591	32.9173	32.9999	32.9249	33.053	33.0007	32.9004	32.9405	32.9361	32.9272	32.7599	32.8819	32.8369	32.7469	32.9852	33.0073	33.0689	33.0866	32.7117	32.7591	32.9977	33.0757	33.0111	33.0157	32.7172	32.8717	32.9559	33.0286	33.002	32.943	33.1021	32.9454	32.641	32.7305	33.0193	32.9971	32.8411	32.6832	32.6453	32.7315	32.837	32.7285	33.044	32.797	32.997	32.7505	32.7493
2.47	27.5048	33.1208	33.0142	33.0726	33.1556	33.0798	33.2085	33.1562	33.0553	33.0955	33.0912	33.0827	32.9143	33.0365	32.9911	32.901	33.14	33.162	33.2241	33.2418	32.8658	32.9133	33.1524	33.2316	33.1657	33.1706	32.8713	33.0264	33.1114	33.1843	33.1573	33.0975	33.2574	33.1009	32.7949	32.8846	33.1742	33.1526	32.9953	32.8371	32.7993	32.8855	32.9913	32.8825	33.199	32.9513	33.1517	32.9045	32.9035
2.48	27.6321	33.2761	33.1693	33.2279	33.3113	33.2346	33.364	33.3116	33.2101	33.2504	33.2463	33.238	33.0686	33.191	33.1453	33.055	33.2948	33.3167	33.3791	33.397	33.0198	33.0674	33.307	33.3874	33.3202	33.3255	33.0254	33.181	33.2668	33.3398	33.3126	33.252	33.4126	33.2563	32.9488	33.0386	33.3291	33.308	33.1494	32.991	32.9532	33.0395	33.1455	33.0363	33.354	33.1055	33.3064	33.0583	33.0576
2.49	27.7595	33.4314	33.3244	33.3831	33.4669	33.3894	33.5195	33.467	33.3649	33.4052	33.4013	33.3934	33.2229	33.3454	33.2995	33.2089	33.4495	33.4713	33.534	33.5521	33.1738	33.2214	33.4616	33.5431	33.4747	33.4802	33.1794	33.3355	33.4221	33.4954	33.4678	33.4063	33.5677	33.4116	33.1026	33.1925	33.4839	33.4633	33.3034	33.1448	33.107	33.1934	33.2996	33.1901	33.509	33.2597	33.461	33.2121	33.2116
2.5	27.8868	33.5865	33.4793	33.5382	33.6224	33.5441	33.6748	33.6222	33.5196	33.5599	33.5563	33.5486	33.3771	33.4997	33.4535	33.3628	33.6041	33.6258	33.6889	33.7071	33.3277	33.3753	33.616	33.6988	33.6291	33.6349	33.3333	33.4899	33.5773	33.6508	33.623	33.5606	33.7227	33.5669	33.2563	33.3464	33.6386	33.6186	33.4574	33.2985	33.2608	33.3472	33.4537	33.3439	33.6638	33.4138	33.6155	33.3659	33.3655
2.51	28.0142	33.7416	33.6342	33.6932	33.7778	33.6987	33.8301	33.7774	33.6742	33.7146	33.7112	33.7038	33.5312	33.6539	33.6075	33.5166	33.7587	33.7802	33.8437	33.862	33.4815	33.5291	33.7705	33.8543	33.7834	33.7895	33.4872	33.6443	33.7325	33.8061	33.778	33.7148	33.8777	33.7221	33.4099	33.5002	33.7932	33.7738	33.6113	33.4521	33.4145	33.5009	33.6076	33.4975	33.8186	33.5678	33.7699	33.5195	33.5194
2.52	28.1416	33.8967	33.789	33.8482	33.9332	33.8532	33.9853	33.9325	33.8287	33.8692	33.866	33.8589	33.6852	33.8081	33.7614	33.6703	33.9131	33.9345	33.9985	34.0169	33.6352	33.6829	33.9248	34.0098	33.9377	33.944	33.641	33.7986	33.8876	33.9614	33.933	33.869	34.0326	33.8772	33.5635	33.6539	33.9478	33.9289	33.7651	33.6057	33.5681	33.6546	33.7616	33.6511	33.9733	33.7217	33.9243	33.6731	33.6732
2.53	28.2689	34.0516	33.9437	34.0031	34.0885	34.0077	34.1404	34.0876	33.9832	34.0237	34.0207	34.0139	33.8392	33.9622	33.9152	33.824	34.0675	34.0888	34.1531	34.1716	33.7889	33.8366	34.079	34.1652	34.0918	34.0985	33.7947	33.9528	34.0426	34.1166	34.0879	34.023	34.1874	34.0322	33.717	33.8075	34.1022	34.084	33.9188	33.7592	33.7217	33.8082	33.9154	33.8046	34.1279	33.8755	34.0785	33.8266	33.8269
2.54	28.3963	34.2065	34.0984	34.1579	34.2437	34.162	34.2955	34.2426	34.1376	34.1781	34.1753	34.1689	33.993	34.1162	34.069	33.9776	34.2219	34.243	34.3077	34.3263	33.9424	33.9902	34.2332	34.3205	34.2459	34.2528	33.9483	34.107	34.1976	34.2717	34.2428	34.177	34.3421	34.1872	33.8705	33.9611	34.2566	34.2389	34.0725	33.9126	33.8752	33.9617	34.0691	33.958	34.2824	34.0293	34.2327	33.98	33.9806
2.55	28.5236	34.3613	34.2529	34.3127	34.3988	34.3163	34.4504	34.3974	34.2919	34.3325	34.3299	34.3237	34.1468	34.2702	34.2227	34.1311	34.3761	34.3971	34.4622	34.481	34.0959	34.1438	34.3873	34.4758	34.3999	34.4071	34.1019	34.261	34.3524	34.4268	34.3975	34.3309	34.4968	34.3421	34.0238	34.1146	34.4109	34.3938	34.226	34.0659	34.0286	34.1152	34.2228	34.1114	34.4369	34.183	34.3869	34.1334	34.1342
2.56	28.651	34.516	34.4074	34.4673	34.5539	34.4706	34.6053	34.5522	34.4461	34.4868	34.4844	34.4785	34.3005	34.424	34.3763	34.2845	34.5302	34.5511	34.6166	34.6355	34.2494	34.2972	34.5413	34.631	34.5538	34.5613	34.2554	34.415	34.5072	34.5817	34.5522	34.4848	34.6513	34.4969	34.1771	34.268	34.5651	34.5486	34.3795	34.2192	34.1819	34.2686	34.3764	34.2647	34.5913	34.3366	34.5409	34.2866	34.2877
2.57	28.7784	34.6706	34.5619	34.6219	34.7089	34.6247	34.7601	34.707	34.6002	34.641	34.6388	34.6332	34.4542	34.5778	34.5298	34.4378	34.6843	34.7051	34.7709	34.7899	34.4027	34.4506	34.6952	34.786	34.7077	34.7155	34.4088	34.5689	34.6619	34.7366	34.7068	34.6385	34.8058	34.6516	34.3303	34.4213	34.7193	34.7033	34.533	34.3724	34.3351	34.4218	34.5299	34.4179	34.7456	34.4901	34.6949	34.4398	34.4411
2.58	28.9057	34.8252	34.7162	34.7764	34.8638	34.7788	34.9148	34.8616	34.7543	34.7951	34.7931	34.7879	34.6078	34.7315	34.6832	34.5911	34.8383	34.8589	34.9251	34.9443	34.556	34.6039	34.8491	34.941	34.8614	34.8695	34.5621	34.7228	34.8165	34.8914	34.8613	34.7922	34.9602	34.8062	34.4835	34.5745	34.8733	34.858	34.6863	34.5255	34.4883	34.5751	34.6834	34.571	34.8998	34.6436	34.8487	34.5929	34.5944
2.59	29.0331	34.9796	34.8705	34.9308	35.0186	34.9327	35.0694	35.0162	34.9083	34.9491	34.9474	34.9424	34.7612	34.8851	34.8366	34.7443	34.9922	35.0127	35.0793	35.0986	34.7092	34.7572	35.0028	35.0959	35.0151	35.0234	34.7154	34.8765	34.971	35.0461	35.0157	34.9457	35.1145	34.9608	34.6365	34.7277	35.0273	35.0125	34.8395	34.6786	34.6414	34.7282	34.8367	34.724	35.0539	34.7969	35.0025	34.746	34.7477
2.6	29.1604	35.134	35.0246	35.0851	35.1733	35.0866	35.224	35.1706	35.0622	35.103	35.1015	35.0969	34.9146	35.0387	34.9899	34.8974	35.146	35.1664	35.2333	35.2528	34.8623	34.9103	35.1565	35.2508	35.1687	35.1773	34.8686	35.0302	35.1255	35.2007	35.1701	35.0992	35.2687	35.1152	34.7895	34.8808	35.1812	35.167	34.9927	34.8315	34.7944	34.8812	34.99	34.877	35.2079	34.9502	35.1562	34.8989	34.9009
2.61	29.2878	35.2883	35.1787	35.2394	35.3279	35.2404	35.3784	35.325	35.216	35.2569	35.2556	35.2513	35.068	35.1921	35.1431	35.0504	35.2997	35.32	35.3873	35.4069	35.0153	35.0634	35.3101	35.4055	35.3222	35.3311	35.0216	35.1837	35.2798	35.3552	35.3243	35.2526	35.4229	35.2696	34.9424	35.0338	35.335	35.3213	35.1458	34.9844	34.9474	35.0342	35.1432	35.0298	35.3619	35.1034	35.3099	35.0518	35.054
2.62	29.4152	35.4425	35.3327	35.3935	35.4825	35.3941	35.5328	35.4793	35.3697	35.4107	35.4096	35.4055	35.2212	35.3455	35.2962	35.2033	35.4534	35.4736	35.5412	35.5609	35.1683	35.2164	35.4636	35.5601	35.4756	35.4848	35.1747	35.3372	35.4341	35.5097	35.4785	35.406	35.5769	35.4239	35.0952	35.1867	35.4887	35.4756	35.2988	35.1372	35.1002	35.1871	35.2963	35.1826	35.5157	35.2566	35.4634	35.2046	35.207
2.63	29.5425	35.5967	35.4867	35.5476	35.6369	35.5478	35.6871	35.6335	35.5234	35.5644	35.5635	35.5597	35.3743	35.4987	35.4492	35.3562	35.6069	35.627	35.695	35.7148	35.3211	35.3693	35.617	35.7147	35.6289	35.6384	35.3276	35.4906	35.5883	35.664	35.6325	35.5592	35.7309	35.5781	35.2479	35.3395	35.6423	35.6298	35.4517	35.2899	35.253	35.3399	35.4493	35.3353	35.6695	35.4096	35.6169	35.3573	35.3599
2.64	29.6699	35.7507	35.6405	35.7016	35.7913	35.7013	35.8412	35.7877	35.6769	35.718	35.7173	35.7139	35.5274	35.6519	35.6022	35.5089	35.7604	35.7803	35.8487	35.8687	35.4739	35.5221	35.7703	35.8692	35.7821	35.7919	35.4804	35.644	35.7424	35.8183	35.7865	35.7123	35.8848	35.7322	35.4006	35.4923	35.7959	35.7839	35.6045	35.4425	35.4057	35.4926	35.6022	35.488	35.8232	35.5625	35.7702	35.5099	35.5128
2.65	29.7972	35.9046	35.7943	35.8555	35.9456	35.8548	35.9953	35.9417	35.8304	35.8715	35.8711	35.8679	35.6804	35.805	35.755	35.6616	35.9138	35.9336	36.0023	36.0224	35.6266	35.6748	35.9235	36.0236	35.9353	35.9453	35.6332	35.7972	35.8964	35.9725	35.9404	35.8654	36.0385	35.8863	35.5531	35.6449	35.9493	35.938	35.7573	35.595	35.5583	35.6452	35.7551	35.6405	35.9768	35.7154	35.9235	35.6624	35.6655
2.66	29.9246	36.0585	35.9479	36.0093	36.0998	36.0081	36.1494	36.0957	35.9838	36.0249	36.0247	36.0218	35.8333	35.958	35.9078	35.8142	36.0671	36.0868	36.1558	36.1761	35.7792	35.8274	36.0767	36.1778	36.0883	36.0987	35.7858	35.9503	36.0503	36.1265	36.0943	36.0184	36.1922	36.0402	35.7056	35.7975	36.1027	36.0919	35.9099	35.7475	35.7108	35.7977	35.9079	35.7929	36.1303	35.8682	36.0767	35.8149	35.8182
2.67	30.052	36.2123	36.1015	36.163	36.2539	36.1614	36.3033	36.2495	36.1371	36.1782	36.1783	36.1757	35.9861	36.111	36.0605	35.9667	36.2203	36.2398	36.3092	36.3297	35.9317	35.98	36.2297	36.332	36.2413	36.2519	35.9384	36.1034	36.2042	36.2805	36.248	36.1712	36.3458	36.1941	35.858	35.95	36.256	36.2457	36.0625	35.8999	35.8632	35.9502	36.0605	35.9453	36.2838	36.0209	36.2298	35.9672	35.9708
2.68	30.1793	36.366	36.255	36.3166	36.4079	36.3146	36.4571	36.4033	36.2903	36.3315	36.3317	36.3294	36.1388	36.2638	36.213	36.1191	36.3734	36.3928	36.4626	36.4831	36.0842	36.1324	36.3827	36.4861	36.3941	36.4051	36.0909	36.2564	36.3579	36.4344	36.4016	36.324	36.4993	36.3478	36.0103	36.1024	36.4091	36.3995	36.2149	36.0521	36.0156	36.1026	36.2131	36.0976	36.4371	36.1735	36.3828	36.1195	36.1233
2.69	30.3067	36.5196	36.4084	36.4702	36.5618	36.4677	36.6108	36.557	36.4434	36.4846	36.4851	36.4831	36.2914	36.4165	36.3656	36.2714	36.5264	36.5457	36.6158	36.6365	36.2365	36.2848	36.5355	36.6401	36.5469	36.5582	36.2433	36.4092	36.5116	36.5882	36.5551	36.4767	36.6527	36.5015	36.1625	36.2547	36.5622	36.5532	36.3673	36.2043	36.1678	36.2548	36.3656	36.2498	36.5903	36.326	36.5357	36.2717	36.2757
2.7	30.434	36.6731	36.5617	36.6236	36.7157	36.6207	36.7645	36.7106	36.5964	36.6377	36.6384	36.6367	36.444	36.5692	36.518	36.4237	36.6793	36.6985	36.769	36.7898	36.3888	36.4371	36.6883	36.7941	36.6996	36.7111	36.3956	36.562	36.6651	36.742	36.7086	36.6293	36.806	36.6551	36.3147	36.4069	36.7152	36.7067	36.5196	36.3564	36.32	36.407	36.518	36.4018	36.7435	36.4784	36.6885	36.4238	36.428
2.71	30.5614	36.8265	36.7149	36.777	36.8694	36.7736	36.918	36.8641	36.7493	36.7906	36.7916	36.7902	36.5964	36.7217	36.6703	36.5758	36.8321	36.8512	36.922	36.943	36.541	36.5893	36.841	36.9479	36.8522	36.864	36.5479	36.7147	36.8186	36.8956	36.8619	36.7818	36.9592	36.8086	36.4667	36.5591	36.8681	36.8602	36.6718	36.5084	36.4721	36.5591	36.6703	36.5538	36.8965	36.6307	36.8412	36.5758	36.5802
2.72	30.6888	36.9798	36.8681	36.9303	37.023	36.9264	37.0715	37.0175	36.9022	36.9435	36.9447	36.9436	36.7488	36.8742	36.8225	36.7279	36.9849	37.0038	37.075	37.0961	36.693	36.7414	36.9936	37.1016	37.0047	37.0168	36.7	36.8673	36.972	37.0491	37.0152	36.9343	37.1124	36.9619	36.6187	36.7111	37.0209	37.0136	36.8239	36.6604	36.6241	36.7111	36.8225	36.7058	37.0495	36.783	36.9939	36.7277	36.7324
2.73	30.8161	37.133	37.0211	37.0834	37.1766	37.0791	37.2248	37.1708	37.0549	37.0963	37.0977	37.0969	36.9011	37.0265	36.9747	36.8798	37.1375	37.1563	37.2279	37.2491	36.845	36.8934	37.1461	37.2552	37.157	37.1695	36.852	37.0198	37.1252	37.2025	37.1683	37.0866	37.2654	37.1152	36.7705	36.863	37.1736	37.1668	36.9759	36.8122	36.776	36.863	36.9747	36.8576	37.2023	36.9351	37.1464	36.8795	36.8844
2.74	30.9435	37.2861	37.1741	37.2365	37.33	37.2317	37.3781	37.324	37.2075	37.249	37.2506	37.2501	37.0532	37.1788	37.1267	37.0317	37.29	37.3087	37.3806	37.402	36.9969	37.0453	37.2985	37.4088	37.3093	37.322	37.004	37.1722	37.2784	37.3559	37.3214	37.2388	37.4183	37.2684	36.9223	37.0149	37.3262	37.32	37.1278	36.9639	36.9278	37.0148	37.1267	37.0093	37.3551	37.0872	37.2988	37.0312	37.0364
2.75	31.0708	37.4391	37.3269	37.3895	37.4834	37.3843	37.5312	37.4771	37.3601	37.4015	37.4034	37.4032	37.2053	37.331	37.2787	37.1835	37.4425	37.4611	37.5333	37.5548	37.1487	37.1971	37.4508	37.5622	37.4615	37.4745	37.1559	37.3245	37.4315	37.5091	37.4744	37.3909	37.5711	37.4215	37.074	37.1666	37.4787	37.4731	37.2796	37.1156	37.0795	37.1665	37.2786	37.1609	37.5077	37.2391	37.4512	37.1829	37.1882
2.76	31.1982	37.5921	37.4797	37.5424	37.6367	37.5367	37.6843	37.6301	37.5125	37.554	37.5561	37.5562	37.3573	37.4831	37.4305	37.3351	37.5948	37.6133	37.6859	37.7075	37.3004	37.3488	37.603	37.7155	37.6136	37.6269	37.3076	37.4768	37.5845	37.6622	37.6272	37.543	37.7239	37.5745	37.2256	37.3183	37.6311	37.6261	37.4313	37.2671	37.2311	37.3182	37.4305	37.3125	37.6603	37.391	37.6034	37.3344	37.34
2.77	31.3256	37.7449	37.6323	37.6952	37.7898	37.689	37.8372	37.783	37.6649	37.7064	37.7087	37.7091	37.5092	37.635	37.5823	37.4867	37.747	37.7654	37.8383	37.8601	37.4521	37.5005	37.755	37.8688	37.7656	37.7792	37.4593	37.6289	37.7374	37.8153	37.78	37.6949	37.8765	37.7275	37.3771	37.4699	37.7834	37.779	37.5829	37.4186	37.3826	37.4697	37.5822	37.4639	37.8128	37.5428	37.7556	37.4858	37.4916
2.78	31.4529	37.8976	37.7849	37.8479	37.9429	37.8413	37.9901	37.9358	37.8172	37.8587	37.8612	37.8619	37.661	37.7869	37.7339	37.6382	37.8992	37.9174	37.9907	38.0126	37.6036	37.652	37.907	38.0219	37.9175	37.9314	37.6109	37.7809	37.8901	37.9682	37.9327	37.8468	38.029	37.8803	37.5285	37.6214	37.9356	37.9318	37.7345	37.57	37.5341	37.6211	37.7339	37.6153	37.9652	37.6944	37.9076	37.6372	37.6432
2.79	31.5803	38.0503	37.9374	38.0005	38.0958	37.9934	38.1428	38.0885	37.9693	38.0109	38.0137	38.0146	37.8127	37.9387	37.8855	37.7896	38.0512	38.0694	38.143	38.165	37.755	37.8034	38.0589	38.1749	38.0693	38.0835	37.7624	37.9328	38.0428	38.1211	38.0853	37.9985	38.1814	38.033	37.6798	37.7727	38.0877	38.0844	37.8859	37.7213	37.6854	37.7725	37.8855	37.7665	38.1174	37.846	38.0596	37.7884	37.7947
2.8	31.7076	38.2028	38.0897	38.153	38.2487	38.1454	38.2955	38.2412	38.1214	38.163	38.166	38.1672	37.9643	38.0904	38.037	37.9409	38.2032	38.2212	38.2951	38.3173	37.9064	37.9548	38.2107	38.3278	38.221	38.2355	37.9138	38.0847	38.1954	38.2738	38.2377	38.1501	38.3338	38.1856	37.831	37.924	38.2397	38.237	38.0372	37.8724	37.8367	37.9237	38.0369	37.9177	38.2696	37.9975	38.2114	37.9396	37.9461
2.81	31.835	38.3553	38.242	38.3053	38.4015	38.2974	38.4481	38.3937	38.2734	38.315	38.3182	38.3198	38.1158	38.242	38.1884	38.0921	38.355	38.3729	38.4472	38.4695	38.0576	38.106	38.3624	38.4807	38.3726	38.3874	38.065	38.2364	38.3479	38.4264	38.3901	38.3017	38.486	38.3381	37.9821	38.0752	38.3916	38.3895	38.1884	38.0235	37.9878	38.0749	38.1883	38.0687	38.4217	38.1489	38.3632	38.0907	38.0974
2.82	31.9624	38.5076	38.3942	38.4576	38.5541	38.4492	38.6005	38.5461	38.4252	38.4669	38.4703	38.4722	38.2672	38.3935	38.3396	38.2432	38.5068	38.5245	38.5992	38.6216	38.2087	38.2572	38.514	38.6334	38.5241	38.5392	38.2162	38.388	38.5003	38.579	38.5424	38.4531	38.6381	38.4905	38.1332	38.2263	38.5434	38.5419	38.3396	38.1745	38.1389	38.2259	38.3395	38.2197	38.5736	38.3001	38.5149	38.2416	38.2485
2.83	32.0897	38.6598	38.5463	38.6098	38.7067	38.601	38.7529	38.6984	38.577	38.6187	38.6223	38.6245	38.4185	38.5448	38.4908	38.3942	38.6584	38.6761	38.751	38.7736	38.3598	38.4082	38.6655	38.786	38.6755	38.6909	38.3673	38.5396	38.6526	38.7314	38.6945	38.6045	38.7901	38.6428	38.2841	38.3773	38.6951	38.6942	38.4906	38.3254	38.2899	38.3768	38.4907	38.3706	38.7255	38.4513	38.6664	38.3925	38.3996
2.84	32.2171	38.812	38.6982	38.7619	38.8591	38.7526	38.9051	38.8506	38.7286	38.7704	38.7743	38.7767	38.5697	38.6961	38.6419	38.5451	38.8099	38.8275	38.9028	38.9255	38.5107	38.5592	38.8169	38.9385	38.8268	38.8424	38.5183	38.691	38.8047	38.8837	38.8466	38.7557	38.942	38.795	38.4349	38.5281	38.8467	38.8464	38.6415	38.4762	38.4407	38.5277	38.6418	38.5213	38.8773	38.6024	38.8179	38.5432	38.5506
2.85	32.3444	38.964	38.8501	38.9139	39.0115	38.9041	39.0573	39.0027	38.8802	38.9219	38.9261	38.9288	38.7208	38.8473	38.7929	38.6959	38.9614	38.9788	39.0544	39.0773	38.6616	38.71	38.9682	39.0909	38.9779	38.9939	38.6692	38.8423	38.9568	39.0359	38.9986	38.9068	39.0938	38.9471	38.5857	38.6789	38.9982	38.9984	38.7923	38.6269	38.5915	38.6784	38.7927	38.672	39.0289	38.7534	38.9692	38.6939	38.7015
2.86	32.4718	39.1159	39.0019	39.0658	39.1637	39.0555	39.2093	39.1547	39.0317	39.0734	39.0778	39.0808	38.8718	38.9984	38.9437	38.8466	39.1127	39.13	39.2059	39.2289	38.8123	38.8607	39.1194	39.2432	39.129	39.1453	38.82	38.9936	39.1088	39.1881	39.1504	39.0579	39.2455	39.0991	38.7363	38.8296	39.1496	39.1504	38.943	38.7775	38.7421	38.8291	38.9436	38.8225	39.1805	38.9042	39.1204	38.8445	38.8523
2.87	32.5992	39.2677	39.1536	39.2176	39.3159	39.2069	39.3612	39.3066	39.183	39.2248	39.2294	39.2327	39.0227	39.1493	39.0945	38.9972	39.2639	39.2811	39.3574	39.3805	38.963	39.0114	39.2705	39.3954	39.28	39.2966	38.9707	39.1447	39.2607	39.3401	39.3022	39.2088	39.3971	39.251	38.8868	38.9802	39.3009	39.3023	39.0937	38.928	38.8927	38.9796	39.0943	38.973	39.3319	39.055	39.2716	38.9949	39.003
2.88	32.7265	39.4195	39.3051	39.3693	39.4679	39.3581	39.513	39.4584	39.3343	39.3761	39.3809	39.3845	39.1735	39.3002	39.2452	39.1477	39.415	39.4321	39.5087	39.532	39.1135	39.1619	39.4214	39.5475	39.4309	39.4477	39.1213	39.2957	39.4124	39.492	39.4538	39.3596	39.5486	39.4028	39.0373	39.1307	39.4521	39.454	39.2442	39.0784	39.0432	39.1301	39.245	39.1234	39.4833	39.2057	39.4226	39.1453	39.1536
2.89	32.8539	39.5711	39.4566	39.5209	39.6199	39.5092	39.6648	39.6101	39.4854	39.5272	39.5323	39.5362	39.3242	39.451	39.3958	39.2981	39.566	39.583	39.6599	39.6833	39.2639	39.3124	39.5723	39.6995	39.5816	39.5988	39.2718	39.4466	39.5641	39.6438	39.6053	39.5103	39.6999	39.5545	39.1876	39.2811	39.6031	39.6057	39.3946	39.2286	39.1935	39.2804	39.3956	39.2736	39.6345	39.3563	39.5736	39.2956	39.304
2.9	32.9812	39.7226	39.608	39.6723	39.7717	39.6602	39.8164	39.7617	39.6364	39.6783	39.6836	39.6878	39.4748	39.6016	39.5462	39.4484	39.7169	39.7338	39.811	39.8346	39.4143	39.4627	39.7231	39.8514	39.7323	39.7497	39.4222	39.5974	39.7156	39.7955	39.7568	39.661	39.8512	39.7061	39.3378	39.4313	39.7541	39.7572	39.5449	39.3788	39.3438	39.4306	39.546	39.4238	39.7856	39.5067	39.7244	39.4457	39.4544
2.91	33.1086	39.874	39.7592	39.8237	39.9234	39.8111	39.9679	39.9132	39.7874	39.8293	39.8348	39.8393	39.6253	39.7522	39.6966	39.5986	39.8677	39.8845	39.9621	39.9857	39.5645	39.6129	39.8737	40.0031	39.8828	39.9006	39.5725	39.7481	39.8671	39.947	39.9081	39.8115	40.0024	39.8575	39.488	39.5815	39.905	39.9086	39.6951	39.5289	39.494	39.5808	39.6963	39.5738	39.9366	39.6571	39.8751	39.5958	39.6047
2.92	33.236	40.0253	39.9104	39.9749	40.075	39.9619	40.1193	40.0646	39.9382	39.9801	39.9859	39.9907	39.7757	39.9026	39.8469	39.7486	40.0184	40.0351	40.113	40.1368	39.7147	39.763	40.0242	40.1548	40.0332	40.0513	39.7227	39.8987	40.0184	40.0985	40.0593	39.9619	40.1534	40.0089	39.638	39.7316	40.0557	40.06	39.8452	39.6789	39.644	39.7308	39.8466	39.7238	40.0876	39.8073	40.0257	39.7457	39.7549
2.93	33.3633	40.1765	40.0614	40.1261	40.2265	40.1126	40.2706	40.2158	40.0889	40.1308	40.1369	40.1419	39.926	40.053	39.997	39.8986	40.169	40.1855	40.2637	40.2877	39.8647	39.9131	40.1747	40.3063	40.1836	40.2019	39.8728	40.0492	40.1696	40.2499	40.2104	40.1122	40.3044	40.1601	39.7879	39.8815	40.2063	40.2112	39.9951	39.8288	39.794	39.8807	39.9967	39.8736	40.2384	39.9575	40.1762	39.8956	39.9049
2.94	33.4907	40.3275	40.2124	40.2771	40.3779	40.2632	40.4217	40.367	40.2395	40.2815	40.2878	40.2931	40.0762	40.2032	40.1471	40.0485	40.3195	40.3359	40.4144	40.4385	40.0146	40.063	40.325	40.4578	40.3338	40.3525	40.0227	40.1996	40.3207	40.4011	40.3614	40.2623	40.4552	40.3113	39.9378	40.0314	40.3569	40.3623	40.145	39.9786	39.9438	40.0305	40.1467	40.0234	40.3891	40.1075	40.3266	40.0453	40.0549
2.95	33.618	40.4785	40.3632	40.4281	40.5292	40.4136	40.5728	40.518	40.39	40.432	40.4385	40.4441	40.2263	40.3533	40.297	40.1982	40.4698	40.4862	40.565	40.5892	40.1644	40.2128	40.4752	40.6091	40.4839	40.5029	40.1726	40.3499	40.4718	40.5523	40.5123	40.4124	40.6059	40.4623	40.0875	40.1811	40.5073	40.5133	40.2948	40.1282	40.0936	40.1803	40.2967	40.173	40.5397	40.2575	40.4769	40.1949	40.2047
2.96	33.7454	40.6294	40.5139	40.5789	40.6804	40.564	40.7237	40.669	40.5404	40.5824	40.5892	40.5951	40.3762	40.5033	40.4468	40.3479	40.6201	40.6363	40.7154	40.7398	40.3142	40.3625	40.6253	40.7603	40.6339	40.6532	40.3224	40.5001	40.6227	40.7033	40.6631	40.5624	40.7565	40.6133	40.2371	40.3308	40.6576	40.6642	40.4444	40.2778	40.2432	40.3299	40.4465	40.3225	40.6901	40.4073	40.6271	40.3445	40.3545
2.97	33.8728	40.7801	40.6646	40.7296	40.8315	40.7143	40.8746	40.8198	40.6907	40.7327	40.7397	40.7459	40.5261	40.6532	40.5966	40.4975	40.7702	40.7863	40.8658	40.8903	40.4638	40.5121	40.7753	40.9114	40.7838	40.8033	40.472	40.6501	40.7734	40.8542	40.8138	40.7123	40.907	40.7641	40.3866	40.4803	40.8078	40.815	40.594	40.4273	40.3928	40.4794	40.5962	40.4719	40.8405	40.557	40.7771	40.4939	40.5041
2.98	34.0001	40.9308	40.8151	40.8802	40.9824	40.8644	41.0253	40.9705	40.8409	40.8829	40.8902	40.8966	40.6759	40.803	40.7462	40.6469	40.9202	40.9362	41.016	41.0406	40.6133	40.6616	40.9252	41.0624	40.9335	40.9534	40.6216	40.8001	40.9241	41.005	40.9643	40.862	41.0574	40.9148	40.536	40.6297	40.9579	40.9656	40.7434	40.5766	40.5422	40.6287	40.7458	40.6212	40.9908	40.7066	40.9271	40.6432	40.6537
2.99	34.1275	41.0813	40.9655	41.0307	41.1333	41.0144	41.1759	41.1211	40.991	41.033	41.0405	41.0472	40.8255	40.9527	40.8957	40.7962	41.0701	41.0861	41.1661	41.1909	40.7627	40.811	41.075	41.2133	41.0832	41.1034	40.771	40.9499	41.0747	41.1557	41.1148	41.0116	41.2076	41.0654	40.6853	40.7791	41.1079	41.1162	40.8928	40.7259	40.6915	40.778	40.8953	40.7705	41.1409	40.8562	41.077	40.7924	40.8031
3	34.2548	41.2317	41.1158	41.1811	41.284	41.1644	41.3264	41.2716	41.1409	41.183	41.1907	41.1977	40.9751	41.1023	41.0451	40.9455	41.22	41.2358	41.3161	41.341	40.912	40.9602	41.2246	41.364	41.2327	41.2532	40.9204	41.0997	41.2251	41.3063	41.2651	41.1612	41.3578	41.2159	40.8345	40.9283	41.2577	41.2666	41.042	40.875	40.8408	40.9272	41.0447	40.9195	41.2909	41.0056	41.2267	40.9415	40.9524
3.01	34.3822	41.382	41.266	41.3314	41.4346	41.3142	41.4768	41.422	41.2908	41.3328	41.3408	41.3481	41.1245	41.2517	41.1944	41.0946	41.3696	41.3853	41.466	41.4911	41.0612	41.1094	41.3742	41.5147	41.3822	41.403	41.0696	41.2493	41.3755	41.4568	41.4153	41.3106	41.5078	41.3662	40.9836	41.0774	41.4075	41.4169	41.1911	41.0241	40.9899	41.0763	41.1939	41.0685	41.4409	41.1548	41.3763	41.0905	41.1016
3.02	34.5096	41.5322	41.416	41.4816	41.5851	41.4639	41.6271	41.5723	41.4405	41.4826	41.4908	41.4984	41.2738	41.4011	41.3436	41.2436	41.5192	41.5348	41.6158	41.641	41.2102	41.2584	41.5236	41.6652	41.5315	41.5526	41.2187	41.3988	41.5257	41.6072	41.5654	41.4599	41.6578	41.5165	41.1326	41.2264	41.5571	41.5671	41.3401	41.173	41.1389	41.2252	41.3431	41.2174	41.5907	41.304	41.5258	41.2394	41.2507
3.03	34.6369	41.6823	41.566	41.6316	41.7355	41.6134	41.7773	41.7224	41.5902	41.6322	41.6407	41.6486	41.423	41.5503	41.4927	41.3925	41.6687	41.6842	41.7655	41.7908	41.3592	41.4074	41.673	41.8156	41.6807	41.7021	41.3677	41.5482	41.6758	41.7574	41.7154	41.6091	41.8076	41.6666	41.2814	41.3753	41.7066	41.7172	41.489	41.3218	41.2878	41.3741	41.4922	41.3662	41.7404	41.4531	41.6752	41.3882	41.3997
3.04	34.7643	41.8323	41.7159	41.7816	41.8858	41.7629	41.9273	41.8725	41.7397	41.7817	41.7905	41.7986	41.5721	41.6994	41.6416	41.5413	41.818	41.8334	41.915	41.9405	41.5081	41.5562	41.8222	41.9659	41.8298	41.8515	41.5167	41.6975	41.8258	41.9075	41.8653	41.7582	41.9573	41.8167	41.4302	41.5241	41.856	41.8672	41.6378	41.4705	41.4366	41.5228	41.6411	41.5148	41.89	41.602	41.8245	41.5368	41.5486
3.05	34.8916	41.9822	41.8656	41.9314	42.036	41.9123	42.0773	42.0224	41.8891	41.9312	41.9401	41.9486	41.7211	41.8485	41.7905	41.69	41.9673	41.9826	42.0645	42.09	41.6568	41.7049	41.9713	42.1161	41.9788	42.0008	41.6654	41.8467	41.9757	42.0576	42.0151	41.9072	42.1068	41.9666	41.5789	41.6727	42.0053	42.0171	41.7865	41.6191	41.5852	41.6714	41.7899	41.6634	42.0394	41.7509	41.9737	41.6854	41.6974
3.06	35.019	42.1319	42.0152	42.0811	42.186	42.0615	42.2271	42.1722	42.0384	42.0804	42.0897	42.0984	41.87	41.9974	41.9392	41.8385	42.1164	42.1316	42.2138	42.2395	41.8055	41.8536	42.1202	42.2662	42.1276	42.15	41.8141	41.9958	42.1255	42.2075	42.1647	42.056	42.2563	42.1164	41.7274	41.8213	42.1545	42.1669	41.935	41.7676	41.7338	41.8199	41.9386	41.8118	42.1888	41.8996	42.1228	41.8338	41.846
3.07	35.1464	42.2815	42.1648	42.2307	42.336	42.2106	42.3768	42.3219	42.1875	42.2296	42.2391	42.2481	42.0188	42.1461	42.0879	41.987	42.2654	42.2805	42.363	42.3888	41.954	42.0021	42.2691	42.4161	42.2764	42.299	41.9627	42.1447	42.2751	42.3572	42.3142	42.2048	42.4057	42.2661	41.8758	41.9697	42.3036	42.3165	42.0835	41.916	41.8823	41.9684	42.0872	41.9602	42.338	42.0483	42.2717	41.9822	41.9946
3.08	35.2737	42.431	42.3142	42.3802	42.4858	42.3597	42.5264	42.4715	42.3366	42.3787	42.3884	42.3977	42.1674	42.2948	42.2364	42.1353	42.4143	42.4293	42.5121	42.538	42.1024	42.1504	42.4179	42.566	42.425	42.448	42.1112	42.2936	42.4247	42.5069	42.4637	42.3534	42.5549	42.4156	42.0242	42.118	42.4525	42.466	42.2318	42.0643	42.0306	42.1166	42.2357	42.1084	42.4871	42.1968	42.4206	42.1304	42.143
3.09	35.4011	42.5804	42.4635	42.5296	42.6355	42.5086	42.6758	42.621	42.4855	42.5276	42.5376	42.5472	42.316	42.4434	42.3848	42.2835	42.5631	42.578	42.661	42.6872	42.2507	42.2987	42.5665	42.7157	42.5735	42.5968	42.2595	42.4423	42.5741	42.6565	42.613	42.5019	42.704	42.5651	42.1724	42.2663	42.6014	42.6154	42.38	42.2124	42.1789	42.2648	42.3841	42.2565	42.6361	42.3452	42.5693	42.2785	42.2913
3.1	35.5284	42.7297	42.6126	42.6788	42.7851	42.6573	42.8252	42.7703	42.6344	42.6765	42.6867	42.6965	42.4644	42.5918	42.5331	42.4317	42.7117	42.7265	42.8099	42.8361	42.3989	42.4469	42.715	42.8653	42.7219	42.7455	42.4078	42.5909	42.7234	42.8059	42.7622	42.6503	42.853	42.7144	42.3205	42.4144	42.7501	42.7647	42.5281	42.3605	42.327	42.4129	42.5324	42.4045	42.785	42.4934	42.7179	42.4265	42.4396
3.11	35.6558	42.8789	42.7617	42.828	42.9345	42.806	42.9744	42.9196	42.7831	42.8252	42.8357	42.8458	42.6127	42.7401	42.6813	42.5797	42.8603	42.875	42.9586	42.985	42.547	42.5949	42.8634	43.0148	42.8702	42.8941	42.5559	42.7394	42.8726	42.9552	42.9112	42.7986	43.0019	42.8637	42.4685	42.5624	42.8987	42.9139	42.6761	42.5084	42.475	42.5608	42.6805	42.5523	42.9338	42.6416	42.8664	42.5744	42.5877
3.12	35.7832	43.0279	42.9107	42.977	43.0839	42.9546	43.1235	43.0687	42.9317	42.9738	42.9845	42.9949	42.7609	42.8883	42.8293	42.7276	43.0087	43.0233	43.1072	43.1338	42.695	42.7429	43.0117	43.1641	43.0184	43.0426	42.7039	42.8878	43.0217	43.1044	43.0602	42.9467	43.1506	43.0128	42.6164	42.7102	43.0471	43.0629	42.824	42.6562	42.6229	42.7087	42.8286	42.7001	43.0825	42.7897	43.0147	42.7222	42.7356
3.13	35.9105	43.1769	43.0595	43.1259	43.2331	43.103	43.2725	43.2177	43.0801	43.1223	43.1333	43.1439	42.909	43.0364	42.9773	42.8753	43.157	43.1715	43.2557	43.2824	42.8428	42.8907	43.1599	43.3134	43.1664	43.1909	42.8518	43.036	43.1706	43.2535	43.209	43.0948	43.2993	43.1618	42.7641	42.858	43.1955	43.2119	42.9717	42.8039	42.7707	42.8564	42.9765	42.8478	43.231	42.9376	43.163	42.8698	42.8835
3.14	36.0379	43.3257	43.2082	43.2747	43.3822	43.2513	43.4214	43.3666	43.2285	43.2707	43.2819	43.2928	43.057	43.1844	43.1251	43.023	43.3052	43.3196	43.4041	43.4309	42.9906	43.0384	43.3079	43.4625	43.3143	43.3392	42.9996	43.1842	43.3195	43.4024	43.3577	43.2427	43.4478	43.3106	42.9118	43.0057	43.3437	43.3607	43.1193	42.9515	42.9184	43.004	43.1243	42.9953	43.3794	43.0854	43.3111	43.0174	43.0313
3.15	36.1652	43.4744	43.3568	43.4234	43.5312	43.3995	43.5702	43.5153	43.3768	43.4189	43.4304	43.4416	43.2048	43.3323	43.2729	43.1705	43.4533	43.4676	43.5524	43.5793	43.1382	43.186	43.4558	43.6115	43.4621	43.4873	43.1473	43.3322	43.4682	43.5513	43.5063	43.3905	43.5962	43.4594	43.0593	43.1532	43.4919	43.5094	43.2669	43.099	43.066	43.1515	43.272	43.1427	43.5277	43.2331	43.4592	43.1648	43.1789
3.16	36.2926	43.623	43.5053	43.5719	43.6801	43.5476	43.7188	43.664	43.5249	43.567	43.5788	43.5903	43.3526	43.48	43.4205	43.318	43.6012	43.6154	43.7005	43.7276	43.2857	43.3334	43.6037	43.7604	43.6098	43.6353	43.2948	43.4801	43.6168	43.7	43.6548	43.5382	43.7444	43.608	43.2068	43.3006	43.6399	43.658	43.4143	43.2464	43.2134	43.2989	43.4196	43.29	43.6759	43.3807	43.6071	43.3121	43.3264
3.17	36.42	43.7714	43.6537	43.7203	43.8289	43.6956	43.8673	43.8125	43.6729	43.715	43.7271	43.7388	43.5002	43.6276	43.568	43.4653	43.7491	43.7631	43.8485	43.8757	43.4332	43.4808	43.7514	43.9091	43.7574	43.7832	43.4423	43.6279	43.7653	43.8486	43.8032	43.6858	43.8926	43.7565	43.3541	43.4479	43.7878	43.8064	43.5616	43.3937	43.3608	43.4462	43.567	43.4372	43.824	43.5282	43.7548	43.4593	43.4739
3.18	36.5473	43.9198	43.8019	43.8687	43.9775	43.8434	44.0157	43.9609	43.8208	43.8629	43.8752	43.8872	43.6477	43.7751	43.7153	43.6125	43.8968	43.9108	43.9964	44.0237	43.5804	43.6281	43.8989	44.0578	43.9048	43.9309	43.5896	43.7756	43.9136	43.9971	43.9514	43.8333	44.0406	43.9049	43.5013	43.5951	43.9355	43.9548	43.7087	43.5408	43.508	43.5933	43.7144	43.5843	43.9719	43.6756	43.9025	43.6064	43.6211
3.19	36.6747	44.068	43.9501	44.0169	44.1261	43.9911	44.164	44.1092	43.9686	44.0107	44.0232	44.0355	43.7951	43.9225	43.8626	43.7596	44.0444	44.0583	44.1442	44.1716	43.7276	43.7752	44.0464	44.2063	44.0522	44.0786	43.7368	43.9232	44.0619	44.1454	44.0995	43.9806	44.1885	44.0532	43.6484	43.7422	44.0832	44.103	43.8558	43.6878	43.6551	43.7403	43.8616	43.7313	44.1198	43.8228	44.0501	43.7534	43.7683
3.2	36.802	44.2161	44.0981	44.1649	44.2745	44.1387	44.3122	44.2574	44.1162	44.1584	44.1712	44.1837	43.9424	44.0698	44.0097	43.9065	44.1918	44.2056	44.2919	44.3194	43.8747	43.9222	44.1937	44.3547	44.1994	44.2261	43.8839	44.0706	44.21	44.2937	44.2475	44.1279	44.3363	44.2013	43.7953	43.8892	44.2307	44.2511	44.0027	43.8348	43.8021	43.8872	44.0087	43.8781	44.2675	43.97	44.1975	43.9002	43.9154
3.21	36.9294	44.3641	44.246	44.3129	44.4227	44.2862	44.4602	44.4054	44.2638	44.3059	44.3189	44.3318	44.0896	44.2169	44.1568	44.0534	44.3392	44.3529	44.4394	44.4671	44.0216	44.0691	44.3409	44.5029	44.3465	44.3735	44.0309	44.2179	44.358	44.4418	44.3954	44.275	44.484	44.3494	43.9422	44.036	44.3781	44.399	44.1495	43.9816	43.949	44.034	44.1557	44.0248	44.415	44.117	44.3448	44.047	44.0623
3.22	37.0568	44.512	44.3938	44.4608	44.5709	44.4336	44.6081	44.5533	44.4112	44.4533	44.4666	44.4797	44.2366	44.364	44.3037	44.2001	44.4864	44.5	44.5868	44.6146	44.1684	44.2159	44.488	44.6511	44.4934	44.5208	44.1778	44.3651	44.5059	44.5898	44.5431	44.422	44.6315	44.4973	44.0889	44.1827	44.5254	44.5469	44.2962	44.1282	44.0957	44.1807	44.3026	44.1714	44.5625	44.2639	44.492	44.1936	44.2092
3.23	37.1841	44.6597	44.5414	44.6085	44.7189	44.5808	44.7559	44.7012	44.5585	44.6006	44.6142	44.6276	44.3836	44.5109	44.4505	44.3467	44.6335	44.647	44.7341	44.762	44.3152	44.3625	44.635	44.7991	44.6403	44.6679	44.3245	44.5122	44.6536	44.7376	44.6908	44.5688	44.779	44.6451	44.2356	44.3293	44.6725	44.6946	44.4428	44.2748	44.2424	44.3273	44.4494	44.3179	44.7098	44.4106	44.6391	44.3401	44.3559
3.24	37.3115	44.8073	44.689	44.7561	44.8669	44.728	44.9036	44.8488	44.7057	44.7478	44.7616	44.7753	44.5304	44.6577	44.5971	44.4932	44.7805	44.7939	44.8813	44.9093	44.4618	44.5091	44.7818	44.947	44.787	44.815	44.4711	44.6592	44.8013	44.8854	44.8383	44.7156	44.9263	44.7927	44.3821	44.4758	44.8196	44.8422	44.5893	44.4213	44.3889	44.4737	44.596	44.4643	44.8571	44.5573	44.786	44.4865	44.5025
3.25	37.4388	44.9548	44.8364	44.9036	45.0146	44.875	45.0511	44.9964	44.8527	44.8948	44.9089	44.9228	44.6771	44.8043	44.7437	44.6396	44.9274	44.9407	45.0283	45.0565	44.6082	44.6555	44.9286	45.0948	44.9336	44.9619	44.6177	44.806	44.9488	45.033	44.9857	44.8622	45.0734	44.9403	44.5285	44.6222	44.9665	44.9897	44.7356	44.5676	44.5353	44.6201	44.7425	44.6106	45.0042	44.7038	44.9328	44.6328	44.6489
3.26	37.5662	45.1022	44.9837	45.0509	45.1623	45.0219	45.1985	45.1438	44.9997	45.0418	45.0561	45.0703	44.8236	44.9509	44.8901	44.7858	45.0741	45.0874	45.1752	45.2036	44.7546	44.8018	45.0752	45.2424	45.0801	45.1087	44.7641	44.9527	45.0962	45.1805	45.1329	45.0087	45.2205	45.0877	44.6747	44.7684	45.1133	45.1371	44.8818	44.7138	44.6816	44.7663	44.8889	44.7567	45.1511	44.8502	45.0796	44.7789	44.7953
3.27	37.6936	45.2495	45.1309	45.1981	45.3099	45.1686	45.3458	45.2912	45.1465	45.1886	45.2032	45.2176	44.9701	45.0973	45.0365	44.932	45.2207	45.2339	45.322	45.3505	44.9008	44.948	45.2216	45.39	45.2264	45.2553	44.9103	45.0993	45.2434	45.3279	45.2801	45.1551	45.3674	45.235	44.8209	44.9146	45.26	45.2843	45.0279	44.8599	44.8278	44.9124	45.0352	44.9027	45.298	44.9965	45.2261	44.925	44.9415
3.28	37.8209	45.3966	45.278	45.3453	45.4573	45.3153	45.493	45.4384	45.2932	45.3353	45.3501	45.3649	45.1164	45.2436	45.1827	45.078	45.3672	45.3803	45.4687	45.4973	45.047	45.094	45.368	45.5374	45.3727	45.4019	45.0565	45.2458	45.3906	45.4751	45.4271	45.3013	45.5142	45.3822	44.9669	45.0606	45.4065	45.4314	45.1739	45.0059	44.9739	45.0583	45.1814	45.0486	45.4447	45.1427	45.3726	45.0709	45.0877
3.29	37.9483	45.5436	45.4249	45.4922	45.6046	45.4618	45.64	45.5854	45.4397	45.4818	45.4969	45.5119	45.2627	45.3898	45.3287	45.2239	45.5136	45.5266	45.6152	45.644	45.193	45.24	45.5142	45.6847	45.5188	45.5483	45.2025	45.3922	45.5376	45.6223	45.574	45.4475	45.6609	45.5292	45.1129	45.2065	45.5529	45.5784	45.3197	45.1517	45.1198	45.2042	45.3274	45.1944	45.5913	45.2888	45.5189	45.2167	45.2337
3.3	38.0756	45.6905	45.5717	45.6391	45.7518	45.6082	45.787	45.7324	45.5862	45.6283	45.6436	45.6589	45.4088	45.5358	45.4747	45.3697	45.6599	45.6728	45.7617	45.7905	45.3388	45.3858	45.6604	45.8318	45.6647	45.6946	45.3485	45.5384	45.6845	45.7693	45.7208	45.5935	45.8075	45.6762	45.2587	45.3522	45.6992	45.7253	45.4655	45.2975	45.2657	45.3499	45.4733	45.3401	45.7378	45.4347	45.6652	45.3623	45.3795
3.31	38.203	45.8373	45.7184	45.7859	45.8988	45.7544	45.9338	45.8792	45.7325	45.7746	45.7902	45.8058	45.5547	45.6818	45.6205	45.5153	45.806	45.8188	45.908	45.9369	45.4846	45.5315	45.8063	45.9788	45.8106	45.8408	45.4943	45.6845	45.8312	45.9162	45.8674	45.7394	45.9539	45.823	45.4044	45.4979	45.8454	45.872	45.6111	45.4431	45.4114	45.4955	45.6191	45.4856	45.8842	45.5805	45.8113	45.5079	45.5253
3.32	38.3304	45.9839	45.865	45.9325	46.0458	45.9006	46.0804	46.0259	45.8787	45.9208	45.9367	45.9525	45.7006	45.8276	45.7662	45.6608	45.952	45.9647	46.0541	46.0833	45.6303	45.6771	45.9522	46.1257	45.9563	45.9868	45.6399	45.8305	45.9779	46.0629	46.0139	45.8852	46.1002	45.9697	45.5499	45.6434	45.9915	46.0186	45.7566	45.5886	45.557	45.641	45.7648	45.6311	46.0304	45.7262	45.9572	45.6533	45.6709
3.33	38.4577	46.1304	46.0115	46.079	46.1926	46.0466	46.227	46.1725	46.0248	46.0668	46.083	46.0991	45.8463	45.9733	45.9118	45.8063	46.0979	46.1105	46.2002	46.2294	45.7758	45.8225	46.0979	46.2725	46.1019	46.1328	45.7855	45.9764	46.1244	46.2095	46.1603	46.0308	46.2464	46.1162	45.6954	45.7888	46.1374	46.1651	45.902	45.734	45.7024	45.7864	45.9103	45.7764	46.1765	45.8718	46.1031	45.7987	45.8165
3.34	38.5851	46.2768	46.1578	46.2254	46.3392	46.1925	46.3734	46.3189	46.1707	46.2128	46.2292	46.2456	45.9919	46.1188	46.0573	45.9516	46.2436	46.2562	46.3461	46.3755	45.9212	45.9679	46.2436	46.4192	46.2474	46.2786	45.9309	46.1221	46.2708	46.356	46.3066	46.1763	46.3924	46.2626	45.8407	45.9341	46.2832	46.3115	46.0472	45.8793	45.8478	45.9316	46.0558	45.9215	46.3225	46.0172	46.2488	45.9439	45.9619
3.35	38.7124	46.4231	46.304	46.3716	46.4858	46.3383	46.5197	46.4653	46.3166	46.3586	46.3753	46.3919	46.1374	46.2643	46.2027	46.0967	46.3893	46.4017	46.4919	46.5214	46.0665	46.1131	46.3891	46.5657	46.3928	46.4242	46.0763	46.2678	46.4171	46.5024	46.4528	46.3217	46.5383	46.409	45.9859	46.0793	46.4289	46.4577	46.1923	46.0244	45.993	46.0767	46.2011	46.0666	46.4684	46.1626	46.3944	46.0889	46.1071
3.36	38.8398	46.5692	46.4501	46.5177	46.6322	46.4839	46.6659	46.6115	46.4623	46.5043	46.5213	46.5381	46.2828	46.4096	46.3479	46.2418	46.5348	46.5471	46.6376	46.6672	46.2116	46.2582	46.5344	46.7121	46.538	46.5698	46.2215	46.4133	46.5632	46.6487	46.5988	46.467	46.6841	46.5551	46.131	46.2243	46.5744	46.6038	46.3373	46.1694	46.1381	46.2218	46.3463	46.2115	46.6141	46.3078	46.5399	46.2339	46.2523
3.37	38.9672	46.7153	46.5961	46.6637	46.7785	46.6294	46.8119	46.7575	46.6079	46.6498	46.6671	46.6842	46.4281	46.5548	46.493	46.3867	46.6801	46.6924	46.7831	46.8129	46.3567	46.4032	46.6797	46.8583	46.6831	46.7152	46.3666	46.5586	46.7092	46.7948	46.7447	46.6122	46.8298	46.7012	46.276	46.3693	46.7198	46.7498	46.4822	46.3143	46.2831	46.3666	46.4913	46.3564	46.7597	46.4528	46.6853	46.3787	46.3973
3.38	39.0945	46.8612	46.7419	46.8096	46.9247	46.7748	46.9578	46.9035	46.7533	46.7953	46.8128	46.8302	46.5732	46.6998	46.638	46.5315	46.8254	46.8376	46.9285	46.9584	46.5016	46.548	46.8248	47.0045	46.8281	46.8605	46.5115	46.7039	46.8551	46.9408	46.8904	46.7572	46.9753	46.8471	46.4208	46.5141	46.8651	46.8957	46.6269	46.4591	46.428	46.5114	46.6363	46.501	46.9052	46.5978	46.8305	46.5234	46.5422
3.39	39.2219	47.0069	46.8876	46.9554	47.0707	46.9201	47.1036	47.0493	46.8987	46.9406	46.9584	46.976	46.7182	46.8448	46.7828	46.6762	46.9705	46.9826	47.0738	47.1038	46.6464	46.6927	46.9698	47.1505	46.973	47.0057	46.6563	46.849	47.0009	47.0866	47.0361	46.9021	47.1207	46.9929	46.5656	46.6587	47.0103	47.0414	46.7716	46.6038	46.5727	46.656	46.7811	46.6456	47.0506	46.7426	46.9756	46.668	46.687
3.4	39.3492	47.1526	47.0332	47.101	47.2167	47.0653	47.2493	47.195	47.0439	47.0858	47.1038	47.1218	46.8631	46.9896	46.9276	46.8207	47.1155	47.1275	47.219	47.2491	46.7911	46.8374	47.1146	47.2964	47.1177	47.1507	46.8011	46.994	47.1465	47.2324	47.1816	47.0469	47.266	47.1386	46.7102	46.8033	47.1553	47.187	46.9161	46.7483	46.7174	46.8005	46.9258	46.7901	47.1958	46.8874	47.1206	46.8125	46.8317
3.41	39.4766	47.2981	47.1787	47.2465	47.3625	47.2103	47.3948	47.3406	47.189	47.2309	47.2492	47.2674	47.0078	47.1343	47.0722	46.9652	47.2604	47.2723	47.364	47.3943	46.9357	46.9818	47.2594	47.4421	47.2623	47.2957	46.9456	47.1389	47.292	47.378	47.327	47.1915	47.4112	47.2841	46.8546	46.9477	47.3003	47.3325	47.0605	46.8928	46.8619	46.9449	47.0704	46.9344	47.3409	47.0319	47.2654	46.9568	46.9762
3.42	39.604	47.4435	47.324	47.3919	47.5081	47.3552	47.5402	47.486	47.3339	47.3758	47.3944	47.4128	47.1525	47.2788	47.2167	47.1095	47.4051	47.417	47.5089	47.5393	47.0801	47.1262	47.404	47.5877	47.4067	47.4405	47.0901	47.2837	47.4374	47.5235	47.4722	47.3361	47.5562	47.4296	46.999	47.0921	47.445	47.4778	47.2047	47.0371	47.0063	47.0892	47.2148	47.0786	47.4859	47.1764	47.4101	47.1011	47.1206
3.43	39.7313	47.5887	47.4692	47.5371	47.6537	47.4999	47.6855	47.6313	47.4788	47.5206	47.5395	47.5582	47.297	47.4233	47.3611	47.2537	47.5497	47.5615	47.6537	47.6842	47.2244	47.2704	47.5485	47.7332	47.5511	47.5851	47.2345	47.4283	47.5827	47.6688	47.6174	47.4805	47.7011	47.5749	47.1432	47.2362	47.5897	47.623	47.3488	47.1812	47.1505	47.2333	47.3591	47.2227	47.6307	47.3207	47.5547	47.2452	47.2649
3.44	39.8587	47.7339	47.6143	47.6822	47.7991	47.6446	47.8306	47.7765	47.6235	47.6653	47.6844	47.7034	47.4414	47.5676	47.5053	47.3977	47.6942	47.7059	47.7983	47.829	47.3686	47.4145	47.6928	47.8786	47.6953	47.7297	47.3787	47.5728	47.7278	47.8141	47.7624	47.6248	47.8459	47.72	47.2874	47.3803	47.7342	47.7681	47.4929	47.3253	47.2947	47.3774	47.5033	47.3666	47.7754	47.465	47.6992	47.3891	47.4091
3.45	39.9861	47.8789	47.7593	47.8272	47.9444	47.7891	47.9756	47.9216	47.768	47.8099	47.8293	47.8485	47.5856	47.7118	47.6494	47.5417	47.8386	47.8502	47.9429	47.9736	47.5127	47.5585	47.837	48.0238	47.8394	47.8741	47.5228	47.7172	47.8728	47.9592	47.9073	47.7689	47.9905	47.8651	47.4314	47.5242	47.8786	47.9131	47.6367	47.4692	47.4387	47.5213	47.6474	47.5105	47.92	47.6091	47.8436	47.533	47.5532
3.46	40.1134	48.0238	47.9041	47.9721	48.0895	47.9335	48.1205	48.0665	47.9125	47.9543	47.974	47.9934	47.7298	47.8558	47.7934	47.6855	47.9828	47.9944	48.0872	48.1181	47.6566	47.7024	47.9811	48.1689	47.9834	48.0184	47.6668	47.8614	48.0177	48.1041	48.052	47.9129	48.135	48.01	47.5752	47.6681	48.0229	48.0579	47.7805	47.613	47.5826	47.665	47.7914	47.6542	48.0645	47.753	47.9878	47.6767	47.6971
3.47	40.2408	48.1685	48.0489	48.1168	48.2346	48.0777	48.2653	48.2113	48.0568	48.0986	48.1185	48.1383	47.8738	47.9998	47.9373	47.8292	48.1269	48.1384	48.2315	48.2625	47.8004	47.8461	48.1251	48.3139	48.1272	48.1625	47.8106	48.0055	48.1624	48.249	48.1966	48.0568	48.2794	48.1548	47.719	47.8118	48.1671	48.2026	47.9241	47.7567	47.7263	47.8087	47.9352	47.7978	48.2089	47.8969	48.1319	47.8203	47.8409
3.48	40.3681	48.3131	48.1935	48.2614	48.3795	48.2219	48.4099	48.356	48.201	48.2428	48.263	48.283	48.0177	48.1436	48.0811	47.9727	48.2709	48.2823	48.3756	48.4068	47.9441	47.9897	48.2689	48.4588	48.2709	48.3065	47.9543	48.1495	48.307	48.3937	48.3411	48.2006	48.4236	48.2994	47.8626	47.9553	48.3111	48.3472	48.0676	47.9003	47.87	47.9522	48.0789	47.9412	48.3531	48.0406	48.2759	47.9638	47.9846
3.49	40.4955	48.4576	48.3379	48.4059	48.5242	48.3659	48.5544	48.5006	48.3451	48.3868	48.4073	48.4275	48.1614	48.2873	48.2247	48.1162	48.4148	48.4261	48.5196	48.5509	48.0877	48.1332	48.4127	48.6035	48.4145	48.4504	48.0979	48.2934	48.4515	48.5383	48.4855	48.3442	48.5678	48.4439	48.0061	48.0988	48.455	48.4916	48.211	48.0437	48.0135	48.0956	48.2225	48.0846	48.4971	48.1842	48.4197	48.1072	48.1281
3.5	40.6229	48.602	48.4823	48.5503	48.6689	48.5098	48.6988	48.645	48.489	48.5307	48.5515	48.572	48.3051	48.4308	48.3682	48.2595	48.5585	48.5697	48.6635	48.6949	48.2312	48.2766	48.5562	48.7481	48.5579	48.5942	48.2414	48.4371	48.5959	48.6827	48.6297	48.4877	48.7118	48.5883	48.1495	48.2421	48.5988	48.636	48.3542	48.187	48.1569	48.2389	48.3659	48.2278	48.6411	48.3276	48.5634	48.2504	48.2715
3.51	40.7502	48.7462	48.6265	48.6945	48.8134	48.6535	48.843	48.7893	48.6328	48.6745	48.6955	48.7163	48.4486	48.5742	48.5115	48.4027	48.7021	48.7132	48.8073	48.8388	48.3745	48.4198	48.6997	48.8925	48.7012	48.7379	48.3848	48.5808	48.7401	48.827	48.7738	48.6311	48.8556	48.7326	48.2928	48.3853	48.7424	48.7801	48.4974	48.3302	48.3002	48.382	48.5092	48.3709	48.7849	48.471	48.707	48.3935	48.4148
3.52	40.8776	48.8904	48.7705	48.8386	48.9578	48.7971	48.9871	48.9334	48.7765	48.8182	48.8395	48.8605	48.592	48.7175	48.6548	48.5457	48.8455	48.8566	48.9509	48.9825	48.5177	48.5629	48.843	49.0368	48.8444	48.8814	48.528	48.7242	48.8842	48.9712	48.9178	48.7744	48.9993	48.8767	48.4359	48.5283	48.8859	48.9242	48.6404	48.4733	48.4433	48.525	48.6524	48.5138	48.9286	48.6142	48.8505	48.5365	48.558
3.53	41.0049	49.0343	48.9145	48.9826	49.102	48.9406	49.1311	49.0775	48.9201	48.9617	48.9833	49.0045	48.7352	48.8607	48.7979	48.6887	48.9889	48.9999	49.0944	49.1261	48.6608	48.7059	48.9862	49.181	48.9875	49.0247	48.6711	48.8676	49.0282	49.1153	49.0616	48.9175	49.1429	49.0207	48.5789	48.6713	49.0293	49.0681	48.7832	48.6162	48.5864	48.6679	48.7955	48.6567	49.0722	48.7573	48.9938	48.6793	48.701
3.54	41.1323	49.1782	49.0583	49.1264	49.2461	49.084	49.275	49.2214	49.0635	49.1051	49.127	49.1485	48.8784	49.0037	48.9409	48.8315	49.1321	49.143	49.2377	49.2696	48.8037	48.8488	49.1293	49.3251	49.1304	49.168	48.8141	49.0108	49.172	49.2592	49.2053	49.0605	49.2864	49.1646	48.7218	48.8141	49.1725	49.2119	48.926	48.759	48.7293	48.8107	48.9384	48.7994	49.2156	48.9002	49.137	48.8221	48.844
3.55	41.2597	49.3219	49.202	49.2701	49.3901	49.2272	49.4187	49.3651	49.2068	49.2484	49.2705	49.2923	49.0214	49.1466	49.0838	48.9742	49.2751	49.286	49.3809	49.4129	48.9466	48.9915	49.2722	49.469	49.2732	49.3111	48.957	49.1539	49.3157	49.403	49.3489	49.2034	49.4297	49.3083	48.8645	48.9568	49.3156	49.3556	49.0686	48.9017	48.8721	48.9534	49.0813	48.942	49.3589	49.0431	49.2801	48.9647	48.9868
3.56	41.387	49.4655	49.3456	49.4137	49.534	49.3703	49.5623	49.5088	49.35	49.3915	49.4139	49.4359	49.1643	49.2894	49.2265	49.1167	49.4181	49.4289	49.524	49.5561	49.0893	49.1341	49.415	49.6128	49.4159	49.4541	49.0997	49.2969	49.4593	49.5467	49.4924	49.3462	49.5729	49.452	49.0072	49.0993	49.4586	49.4991	49.2111	49.0443	49.0147	49.0959	49.2239	49.0844	49.5021	49.1858	49.423	49.1072	49.1294
3.57	41.5144	49.609	49.4891	49.5571	49.6777	49.5133	49.7057	49.6523	49.493	49.5345	49.5572	49.5795	49.307	49.4321	49.3691	49.2591	49.5609	49.5716	49.667	49.6992	49.2318	49.2766	49.5577	49.7564	49.5584	49.597	49.2423	49.4398	49.6027	49.6902	49.6357	49.4888	49.716	49.5954	49.1497	49.2418	49.6015	49.6425	49.3534	49.1867	49.1572	49.2383	49.3665	49.2268	49.6452	49.3283	49.5658	49.2495	49.272
3.58	41.6417	49.7523	49.6324	49.7005	49.8213	49.6561	49.849	49.7957	49.6359	49.6774	49.7004	49.7229	49.4496	49.5746	49.5116	49.4014	49.7036	49.7142	49.8098	49.8422	49.3743	49.419	49.7003	49.9	49.7008	49.7397	49.3848	49.5825	49.746	49.8336	49.7789	49.6313	49.8589	49.7388	49.2921	49.3841	49.7442	49.7858	49.4957	49.3291	49.2996	49.3805	49.5089	49.369	49.7881	49.4708	49.7085	49.3918	49.4144
3.59	41.7691	49.8955	49.7756	49.8436	49.9648	49.7988	49.9922	49.9389	49.7787	49.8202	49.8434	49.8662	49.5921	49.717	49.654	49.5436	49.8461	49.8567	49.9525	49.985	49.5166	49.5612	49.8427	50.0434	49.8431	49.8823	49.5271	49.7251	49.8892	49.9769	49.9219	49.7736	50.0018	49.882	49.4343	49.5263	49.8868	49.9289	49.6378	49.4713	49.4419	49.5227	49.6512	49.5111	49.9309	49.6131	49.8511	49.5339	49.5567
3.6	41.8965	50.0386	49.9186	49.9867	50.1081	49.9414	50.1353	50.082	49.9214	49.9628	49.9863	50.0093	49.7345	49.8593	49.7962	49.6857	49.9885	49.9991	50.0951	50.1276	49.6588	49.7033	49.985	50.1866	49.9852	50.0248	49.6693	49.8675	50.0323	50.12	50.0648	49.9158	50.1444	50.0251	49.5765	49.6683	50.0292	50.0719	49.7797	49.6133	49.5841	49.6647	49.7934	49.653	50.0735	49.7553	49.9935	49.6758	49.6988
3.61	42.0238	50.1815	50.0615	50.1296	50.2513	50.0839	50.2782	50.225	50.0639	50.1053	50.1291	50.1523	49.8768	50.0014	49.9383	49.8276	50.1308	50.1413	50.2375	50.2702	49.8009	49.8453	50.1271	50.3297	50.1272	50.1671	49.8114	50.0098	50.1752	50.263	50.2076	50.0579	50.287	50.1681	49.7185	49.8103	50.1716	50.2148	49.9216	49.7553	49.7261	49.8066	49.9355	49.7948	50.216	49.8974	50.1358	49.8177	49.8409
3.62	42.1512	50.3243	50.2044	50.2724	50.3944	50.2262	50.421	50.3679	50.2063	50.2476	50.2717	50.2952	50.0189	50.1434	50.0803	49.9694	50.273	50.2834	50.3798	50.4126	49.9428	49.9871	50.2692	50.4727	50.2691	50.3093	49.9534	50.152	50.318	50.4059	50.3503	50.1999	50.4294	50.3109	49.8603	49.9521	50.3138	50.3575	50.0633	49.8971	49.868	49.9483	50.0774	49.9365	50.3584	50.0393	50.2779	49.9594	49.9828
3.63	42.2785	50.467	50.347	50.4151	50.5373	50.3684	50.5637	50.5106	50.3486	50.3899	50.4142	50.438	50.1609	50.2853	50.2221	50.111	50.415	50.4253	50.522	50.5549	50.0846	50.1288	50.4111	50.6156	50.4109	50.4514	50.0952	50.2941	50.4606	50.5486	50.4928	50.3418	50.5716	50.4536	50.0021	50.0937	50.4558	50.5001	50.2049	50.0388	50.0098	50.0899	50.2192	50.0781	50.5007	50.1811	50.42	50.101	50.1246
3.64	42.4059	50.6096	50.4896	50.5576	50.6801	50.5104	50.7062	50.6532	50.4907	50.532	50.5566	50.5806	50.3027	50.427	50.3638	50.2526	50.5569	50.5672	50.664	50.6971	50.2263	50.2704	50.5528	50.7583	50.5525	50.5934	50.237	50.4361	50.6031	50.6912	50.6352	50.4835	50.7138	50.5961	50.1437	50.2353	50.5978	50.6426	50.3463	50.1803	50.1514	50.2314	50.3608	50.2195	50.6428	50.3228	50.5619	50.2425	50.2662
3.65	42.5333	50.752	50.632	50.7001	50.8228	50.6524	50.8486	50.7956	50.6327	50.6739	50.6988	50.7231	50.4445	50.5686	50.5054	50.394	50.6987	50.7088	50.8059	50.8391	50.3679	50.4119	50.6945	50.9009	50.694	50.7352	50.3786	50.5779	50.7455	50.8337	50.7775	50.625	50.8558	50.7386	50.2852	50.3767	50.7396	50.785	50.4877	50.3217	50.2929	50.3728	50.5024	50.3609	50.7848	50.4643	50.7037	50.3838	50.4077
3.66	42.6606	50.8943	50.7743	50.8423	50.9653	50.7942	50.9908	50.938	50.7746	50.8158	50.841	50.8655	50.5861	50.7101	50.6469	50.5352	50.8403	50.8504	50.9477	50.981	50.5093	50.5532	50.836	51.0434	50.8353	50.8769	50.52	50.7195	50.8878	50.9761	50.9196	50.7665	50.9977	50.8809	50.4266	50.518	50.8812	50.9272	50.6289	50.4631	50.4343	50.514	50.6438	50.5021	50.9267	50.6058	50.8453	50.525	50.5491
3.67	42.788	51.0364	50.9164	50.9845	51.1078	50.9358	51.133	51.0802	50.9163	50.9575	50.9829	51.0077	50.7276	50.8514	50.7882	50.6764	50.9818	50.9918	51.0893	51.1227	50.6507	50.6944	50.9773	51.1857	50.9765	51.0184	50.6613	50.8611	51.0299	51.1183	51.0616	50.9078	51.1394	51.023	50.5678	50.6591	51.0228	51.0692	50.7699	50.6042	50.5756	50.6552	50.7851	50.6431	51.0684	50.747	50.9868	50.6661	50.6904
3.68	42.9153	51.1784	51.0584	51.1265	51.25	51.0774	51.275	51.2222	51.0579	51.099	51.1248	51.1498	50.8689	50.9927	50.9294	50.8174	51.1232	51.1331	51.2308	51.2643	50.7918	50.8355	51.1186	51.3279	51.1176	51.1598	50.8026	51.0025	51.1719	51.2603	51.2035	51.049	51.281	51.1651	50.709	50.8002	51.1642	51.2112	50.9109	50.7453	50.7167	50.7961	50.9262	50.784	51.21	50.8882	51.1282	50.8071	50.8315
3.69	43.0427	51.3203	51.2003	51.2684	51.3922	51.2188	51.4168	51.3642	51.1994	51.2405	51.2665	51.2918	51.0101	51.1338	51.0705	50.9583	51.2644	51.2743	51.3722	51.4058	50.9329	50.9764	51.2597	51.47	51.2586	51.3011	50.9436	51.1438	51.3138	51.4023	51.3452	51.1901	51.4225	51.307	50.8499	50.9411	51.3055	51.353	51.0517	50.8862	50.8577	50.937	51.0672	50.9248	51.3515	51.0292	51.2695	50.9479	50.9725
3.7	43.1701	51.4621	51.3421	51.4101	51.5342	51.36	51.5585	51.506	51.3408	51.3818	51.4081	51.4336	51.1512	51.2747	51.2115	51.0991	51.4055	51.4154	51.5134	51.5472	51.0738	51.1172	51.4006	51.6119	51.3994	51.4423	51.0846	51.2849	51.4555	51.5441	51.4868	51.331	51.5638	51.4487	50.9908	51.0818	51.4466	51.4947	51.1924	51.027	50.9986	51.0777	51.2081	51.0655	51.4928	51.1701	51.4106	51.0886	51.1134
3.71	43.2974	51.6037	51.4837	51.5517	51.6761	51.5012	51.7001	51.6476	51.482	51.523	51.5496	51.5753	51.2922	51.4155	51.3523	51.2397	51.5465	51.5563	51.6545	51.6884	51.2146	51.2579	51.5415	51.7537	51.5401	51.5833	51.2254	51.426	51.5971	51.6858	51.6283	51.4718	51.705	51.5904	51.1315	51.2225	51.5876	51.6362	51.3329	51.1677	51.1394	51.2183	51.3489	51.2061	51.634	51.3109	51.5516	51.2292	51.2542
3.72	43.4248	51.7452	51.6252	51.6932	51.8178	51.6422	51.8416	51.7892	51.6231	51.664	51.6909	51.7169	51.433	51.5562	51.493	51.3802	51.6873	51.697	51.7955	51.8295	51.3553	51.3985	51.6822	51.8953	51.6806	51.7242	51.3661	51.5669	51.7385	51.8273	51.7696	51.6124	51.8461	51.7319	51.2722	51.363	51.7285	51.7776	51.4733	51.3082	51.28	51.3588	51.4895	51.3465	51.7751	51.4516	51.6924	51.3696	51.3948
3.73	43.5521	51.8866	51.7666	51.8346	51.9594	51.7831	51.9829	51.9306	51.764	51.8049	51.8321	51.8583	51.5737	51.6968	51.6335	51.5206	51.828	51.8377	51.9364	51.9704	51.4958	51.5389	51.8228	52.0368	51.8211	51.8649	51.5067	51.7076	51.8798	51.9687	51.9108	51.753	51.987	51.8732	51.4126	51.5034	51.8692	51.9189	51.6136	51.4486	51.4205	51.4991	51.63	51.4868	51.916	51.5921	51.8331	51.51	51.5353
3.74	43.6795	52.0278	51.9078	51.9758	52.1009	51.9238	52.1241	52.0718	51.9048	51.9457	51.9731	51.9996	51.7143	51.8372	51.774	51.6608	51.9686	51.9782	52.0771	52.1112	51.6362	51.6792	51.9632	52.1782	51.9614	52.0056	51.6471	51.8483	52.021	52.11	52.0519	51.8934	52.1278	52.0145	51.553	51.6436	52.0098	52.06	51.7538	51.5889	51.5609	51.6393	51.7704	51.6269	52.0568	51.7325	51.9737	51.6501	51.6756
3.75	43.8069	52.1689	52.0489	52.1169	52.2422	52.0644	52.2652	52.213	52.0455	52.0863	52.1141	52.1408	51.8547	51.9775	51.9143	51.8009	52.109	52.1186	52.2176	52.2519	51.7765	51.8194	52.1035	52.3195	52.1015	52.146	51.7874	51.9887	52.1621	52.2511	52.1928	52.0336	52.2685	52.1556	51.6932	51.7838	52.1503	52.201	51.8938	51.7291	51.7011	51.7794	51.9106	51.767	52.1975	51.8727	52.1142	51.7902	51.8159
3.76	43.9342	52.3098	52.1899	52.2578	52.3834	52.2049	52.4061	52.354	52.1861	52.2268	52.2549	52.2818	51.995	52.1177	52.0544	51.9409	52.2493	52.2588	52.3581	52.3925	51.9167	51.9594	52.2437	52.4606	52.2415	52.2864	51.9276	52.1291	52.303	52.3921	52.3336	52.1738	52.409	52.2965	51.8333	51.9238	52.2906	52.3419	52.0337	51.8691	51.8412	51.9194	52.0507	51.9069	52.3381	52.0128	52.2545	51.9301	51.956
3.77	44.0616	52.4507	52.3307	52.3986	52.5245	52.3452	52.5469	52.4948	52.3265	52.3672	52.3955	52.4227	52.1352	52.2577	52.1945	52.0807	52.3895	52.3989	52.4984	52.5329	52.0567	52.0993	52.3837	52.6015	52.3814	52.4266	52.0676	52.2693	52.4438	52.533	52.4743	52.3138	52.5494	52.4373	51.9733	52.0636	52.4308	52.4826	52.1734	52.009	51.9812	52.0592	52.1907	52.0466	52.4785	52.1528	52.3947	52.0699	52.096
3.78	44.1889	52.5914	52.4715	52.5393	52.6655	52.4854	52.6875	52.6356	52.4668	52.5074	52.5361	52.5635	52.2753	52.3976	52.3344	52.2205	52.5295	52.5389	52.6385	52.6731	52.1966	52.2391	52.5236	52.7424	52.5212	52.5667	52.2075	52.4094	52.5845	52.6737	52.6148	52.4536	52.6897	52.578	52.1131	52.2034	52.5709	52.6232	52.3131	52.1488	52.1211	52.1989	52.3305	52.1863	52.6187	52.2927	52.5348	52.2096	52.2358
3.79	44.3163	52.7319	52.612	52.6799	52.8063	52.6255	52.828	52.7762	52.6069	52.6476	52.6764	52.7041	52.4152	52.5374	52.4742	52.36	52.6694	52.6787	52.7786	52.8133	52.3364	52.3787	52.6634	52.8831	52.6608	52.7067	52.3473	52.5494	52.725	52.8143	52.7552	52.5934	52.8298	52.7186	52.2528	52.343	52.7109	52.7637	52.4526	52.2884	52.2608	52.3384	52.4703	52.3258	52.7589	52.4324	52.6747	52.3491	52.3755
3.8	44.4437	52.8723	52.7525	52.8203	52.9469	52.7655	52.9684	52.9166	52.747	52.7875	52.8167	52.8446	52.555	52.677	52.6138	52.4995	52.8092	52.8185	52.9185	52.9533	52.476	52.5182	52.8031	53.0236	52.8003	52.8465	52.487	52.6893	52.8654	52.9548	52.8955	52.733	52.9698	52.859	52.3924	52.4825	52.8507	52.904	52.592	52.4279	52.4004	52.4779	52.6098	52.4652	52.8989	52.572	52.8145	52.4886	52.5151
3.81	44.571	53.0126	52.8928	52.9606	53.0875	52.9053	53.1087	53.0569	52.8869	52.9274	52.9568	52.985	52.6947	52.8165	52.7533	52.6388	52.9488	52.958	53.0582	53.0932	52.6155	52.6576	52.9426	53.1641	52.9396	52.9862	52.6265	52.829	53.0056	53.0951	53.0356	52.8725	53.1097	52.9993	52.5319	52.6218	52.9903	53.0442	52.7312	52.5673	52.5399	52.6172	52.7493	52.6044	53.0387	52.7115	52.9542	52.6278	52.6545
3.82	44.6984	53.1528	53.033	53.1007	53.2279	53.0449	53.2488	53.1971	53.0266	53.0671	53.0968	53.1252	52.8342	52.9559	52.8927	52.778	53.0883	53.0975	53.1978	53.2329	52.7549	52.7969	53.0819	53.3044	53.0789	53.1257	52.7659	52.9685	53.1457	53.2353	53.1756	53.0118	53.2494	53.1395	52.6712	52.761	53.1299	53.1843	52.8703	52.7066	52.6792	52.7563	52.8886	52.7435	53.1785	52.8508	53.0937	52.767	52.7939
3.83	44.8257	53.2928	53.173	53.2407	53.3681	53.1845	53.3887	53.3372	53.1662	53.2067	53.2367	53.2653	52.9736	53.0951	53.032	52.9171	53.2277	53.2368	53.3373	53.3725	52.8942	52.936	53.2212	53.4445	53.2179	53.2652	52.9052	53.108	53.2857	53.3753	53.3154	53.151	53.389	53.2795	52.8104	52.9001	53.2693	53.3242	53.0093	52.8457	52.8184	52.8954	53.0278	52.8825	53.3181	52.99	53.2331	52.906	52.9331
3.84	44.9531	53.4327	53.313	53.3806	53.5083	53.3239	53.5286	53.4771	53.3057	53.3461	53.3764	53.4053	53.1129	53.2342	53.1711	53.056	53.3669	53.376	53.4767	53.512	53.0333	53.075	53.3603	53.5845	53.3569	53.4044	53.0443	53.2473	53.4255	53.5153	53.4552	53.2901	53.5284	53.4194	52.9494	53.0391	53.4085	53.464	53.1481	52.9847	52.9575	53.0343	53.1669	53.0214	53.4575	53.1291	53.3724	53.0449	53.0721
3.85	45.0805	53.5725	53.4527	53.5204	53.6483	53.4632	53.6683	53.6169	53.4451	53.4854	53.516	53.5451	53.252	53.3732	53.3101	53.1948	53.506	53.515	53.6159	53.6513	53.1723	53.2139	53.4992	53.7244	53.4957	53.5436	53.1833	53.3864	53.5652	53.655	53.5947	53.429	53.6677	53.5591	53.0884	53.1779	53.5477	53.6037	53.2868	53.1235	53.0965	53.1731	53.3058	53.1601	53.5969	53.268	53.5115	53.1837	53.211
3.86	45.2078	53.7121	53.5924	53.66	53.7881	53.6023	53.8079	53.7566	53.5843	53.6246	53.6555	53.6848	53.391	53.512	53.4489	53.3335	53.645	53.6539	53.755	53.7905	53.3111	53.3526	53.6381	53.8642	53.6344	53.6826	53.3222	53.5255	53.7048	53.7947	53.7342	53.5678	53.8069	53.6987	53.2272	53.3166	53.6867	53.7432	53.4254	53.2623	53.2353	53.3117	53.4446	53.2987	53.7361	53.4068	53.6505	53.3223	53.3498
3.87	45.3352	53.8516	53.7319	53.7995	53.9279	53.7413	53.9473	53.8961	53.7234	53.7636	53.7948	53.8244	53.5299	53.6507	53.5877	53.472	53.7838	53.7927	53.8939	53.9295	53.4499	53.4912	53.7768	54.0038	53.7729	53.8215	53.4609	53.6644	53.8442	53.9342	53.8735	53.7065	53.9459	53.8382	53.3658	53.4551	53.8255	53.8826	53.5638	53.4009	53.374	53.4502	53.5832	53.4372	53.8751	53.5455	53.7894	53.4608	53.4885
3.88	45.4625	53.9909	53.8713	53.9388	54.0674	53.8802	54.0866	54.0355	53.8624	53.9025	53.934	53.9638	53.6686	53.7893	53.7263	53.6104	53.9225	53.9313	54.0327	54.0685	53.5885	53.6297	53.9154	54.1432	53.9113	53.9602	53.5996	53.8032	53.9835	54.0736	54.0127	53.845	54.0848	53.9776	53.5044	53.5936	53.9642	54.0218	53.7022	53.5394	53.5125	53.5886	53.7218	53.5755	54.0141	53.6841	53.9281	53.5992	53.627
3.89	45.5899	54.1301	54.0105	54.078	54.2069	54.0189	54.2257	54.1747	54.0012	54.0413	54.0731	54.1031	53.8072	53.9277	53.8647	53.7487	54.061	54.0699	54.1714	54.2072	53.7269	53.768	54.0538	54.2826	54.0496	54.0988	53.738	53.9418	54.1227	54.2128	54.1517	53.9835	54.2236	54.1168	53.6428	53.7319	54.1028	54.1609	53.8403	53.6777	53.651	53.7269	53.8602	53.7137	54.1529	53.8225	54.0667	53.7374	53.7654
3.9	45.7173	54.2692	54.1497	54.2171	54.3462	54.1575	54.3648	54.3138	54.1399	54.1799	54.212	54.2422	53.9457	54.066	54.0031	53.8869	54.1995	54.2082	54.31	54.3459	53.8653	53.9062	54.1921	54.4218	54.1877	54.2373	53.8764	54.0803	54.2617	54.3519	54.2906	54.1217	54.3622	54.2559	53.7811	53.87	54.2413	54.2999	53.9784	53.8159	53.7893	53.865	53.9984	53.8518	54.2915	53.9608	54.2052	53.8755	53.9037
3.91	45.8446	54.4082	54.2887	54.356	54.4854	54.296	54.5036	54.4528	54.2784	54.3184	54.3508	54.3813	54.0841	54.2042	54.1413	54.0249	54.3378	54.3465	54.4484	54.4844	54.0035	54.0443	54.3302	54.5608	54.3258	54.3757	54.0146	54.2187	54.4006	54.4909	54.4294	54.2599	54.5007	54.3948	53.9192	54.0081	54.3796	54.4387	54.1163	53.954	53.9274	54.003	54.1366	53.9897	54.43	54.0989	54.3435	54.0135	54.0419
3.92	45.972	54.547	54.4275	54.4948	54.6244	54.4343	54.6424	54.5917	54.4168	54.4568	54.4894	54.5201	54.2223	54.3422	54.2793	54.1628	54.4759	54.4846	54.5866	54.6228	54.1416	54.1822	54.4683	54.6998	54.4636	54.5139	54.1527	54.3569	54.5394	54.6297	54.568	54.3979	54.639	54.5336	54.0572	54.146	54.5178	54.5774	54.2541	54.0919	54.0655	54.1408	54.2746	54.1275	54.5684	54.2369	54.4817	54.1513	54.1799
3.93	46.0993	54.6856	54.5662	54.6335	54.7634	54.5725	54.781	54.7304	54.5551	54.595	54.6279	54.6589	54.3604	54.4801	54.4173	54.3005	54.6139	54.6225	54.7248	54.761	54.2795	54.32	54.6062	54.8385	54.6014	54.6519	54.2907	54.495	54.678	54.7684	54.7065	54.5357	54.7773	54.6723	54.1951	54.2837	54.6558	54.716	54.3917	54.2298	54.2034	54.2785	54.4124	54.2652	54.7067	54.3748	54.6198	54.2891	54.3177
3.94	46.2267	54.8242	54.7048	54.772	54.9021	54.7106	54.9195	54.8689	54.6933	54.7331	54.7663	54.7975	54.4983	54.6179	54.5551	54.4381	54.7518	54.7604	54.8628	54.8991	54.4173	54.4577	54.7439	54.9772	54.739	54.7899	54.4285	54.633	54.8165	54.907	54.8449	54.6735	54.9153	54.8108	54.3329	54.4214	54.7938	54.8544	54.5292	54.3675	54.3412	54.4161	54.5502	54.4028	54.8448	54.5126	54.7577	54.4266	54.4555
3.95	46.3541	54.9626	54.8433	54.9104	55.0408	54.8485	55.0578	55.0074	54.8313	54.871	54.9046	54.936	54.6361	54.7555	54.6928	54.5756	54.8895	54.8981	55.0006	55.0371	54.555	54.5952	54.8815	55.1157	54.8764	54.9277	54.5662	54.7708	54.9548	55.0454	54.9831	54.8111	55.0533	54.9492	54.4705	54.5589	54.9315	54.9927	54.6666	54.505	54.4788	54.5536	54.6878	54.5402	54.9828	54.6502	54.8955	54.5641	54.5931
3.96	46.4814	55.1009	54.9816	55.0487	55.1793	54.9863	55.196	55.1457	54.9692	55.0089	55.0427	55.0743	54.7738	54.893	54.8303	54.7129	55.0271	55.0356	55.1384	55.1749	54.6926	54.7326	55.019	55.2541	55.0137	55.0653	54.7038	54.9085	55.0931	55.1836	55.1212	54.9486	55.1911	55.0874	54.608	54.6963	55.0692	55.1309	54.8039	54.6425	54.6163	54.6909	54.8252	54.6775	55.1206	54.7877	55.0331	54.7014	54.7306
3.97	46.6088	55.239	55.1198	55.1868	55.3176	55.1239	55.3341	55.2838	55.1069	55.1465	55.1807	55.2125	54.9114	55.0304	54.9677	54.8502	55.1646	55.1731	55.2759	55.3126	54.83	54.8699	55.1564	55.3923	55.1509	55.2029	54.8412	55.0461	55.2311	55.3218	55.2592	55.0859	55.3288	55.2256	54.7454	54.8335	55.2067	55.2689	54.941	54.7798	54.7537	54.8281	54.9626	54.8146	55.2583	54.925	55.1707	54.8386	54.8679
3.98	46.7361	55.377	55.2578	55.3248	55.4559	55.2615	55.472	55.4219	55.2445	55.2841	55.3185	55.3506	55.0488	55.1676	55.105	54.9872	55.302	55.3104	55.4134	55.4501	54.9673	55.0071	55.2936	55.5304	55.288	55.3403	54.9785	55.1835	55.3691	55.4598	55.397	55.2231	55.4663	55.3635	54.8826	54.9706	55.3441	55.4068	55.078	54.9169	54.891	54.9652	55.0998	54.9516	55.3959	55.0622	55.3081	54.9757	55.0051
3.99	46.8635	55.5149	55.3957	55.4627	55.5939	55.3988	55.6098	55.5598	55.382	55.4215	55.4562	55.4885	55.1861	55.3047	55.2421	55.1242	55.4392	55.4475	55.5507	55.5875	55.1044	55.1441	55.4307	55.6684	55.4249	55.4775	55.1157	55.3208	55.5069	55.5977	55.5346	55.3602	55.6037	55.5014	55.0197	55.1076	55.4813	55.5445	55.2148	55.054	55.0281	55.1021	55.2369	55.0885	55.5333	55.1993	55.4453	55.1126	55.1422
4	46.9909	55.6526	55.5335	55.6004	55.7319	55.5361	55.7474	55.6975	55.5193	55.5588	55.5938	55.6263	55.3233	55.4416	55.3792	55.261	55.5762	55.5845	55.6879	55.7248	55.2415	55.281	55.5676	55.8062	55.5617	55.6146	55.2527	55.458	55.6445	55.7354	55.6722	55.4971	55.7409	55.6391	55.1567	55.2444	55.6184	55.6821	55.3515	55.1909	55.1651	55.2389	55.3738	55.2253	55.6706	55.3363	55.5824	55.2494	55.2792
4.01	47.0491	55.7902	55.6711	55.738	55.8697	55.6732	55.8849	55.8351	55.6565	55.6959	55.7312	55.764	55.4603	55.5785	55.516	55.3977	55.7132	55.7214	55.8249	55.862	55.3784	55.4177	55.7044	55.9439	55.6983	55.7516	55.3896	55.595	55.7821	55.873	55.8096	55.6339	55.878	55.7767	55.2935	55.3812	55.7553	55.8196	55.4881	55.3276	55.302	55.3756	55.5106	55.3619	55.8078	55.4731	55.7194	55.3861	55.416
4.02	47.1072	55.9276	55.8087	55.8755	56.0074	55.8102	56.0223	55.9726	55.7936	55.8329	55.8685	55.9015	55.5972	55.7151	55.6528	55.5342	55.8499	55.8582	55.9618	55.999	55.5151	55.5543	55.8411	56.0814	55.8348	55.8885	55.5264	55.7319	55.9194	56.0104	55.9469	55.7705	56.015	55.9141	55.4303	55.5177	55.8922	55.9569	55.6246	55.4643	55.4387	55.5121	55.6473	55.4984	55.9448	55.6098	55.8563	55.5226	55.5527
4.03	47.1654	56.0649	55.946	56.0128	56.1449	55.947	56.1595	56.1099	55.9305	55.9698	56.0057	56.0389	55.7339	55.8517	55.7894	55.6706	55.9866	55.9948	56.0986	56.1358	55.6517	55.6908	55.9776	56.2188	55.9712	56.0252	55.663	55.8686	56.0567	56.1477	56.084	55.9071	56.1518	56.0514	55.5668	55.6542	56.0288	56.0941	55.7609	55.6008	55.5753	55.6485	55.7838	55.6347	56.0817	55.7463	55.993	55.659	55.6892
4.04	47.2236	56.2021	56.0832	56.1499	56.2823	56.0837	56.2966	56.2471	56.0673	56.1065	56.1427	56.1761	55.8705	55.9881	55.9258	55.8069	56.1231	56.1312	56.2352	56.2725	55.7882	55.8271	56.114	56.356	56.1074	56.1617	55.7995	56.0052	56.1938	56.2849	56.2209	56.0434	56.2885	56.1885	55.7032	55.7905	56.1654	56.2311	55.897	55.7371	55.7117	55.7847	55.9202	55.771	56.2184	55.8827	56.1295	55.7952	55.8256
4.05	47.2818	56.3391	56.2203	56.2869	56.4195	56.2202	56.4335	56.3842	56.2039	56.2431	56.2795	56.3132	56.007	56.1243	56.0621	55.943	56.2594	56.2675	56.3716	56.4091	55.9245	55.9633	56.2502	56.4931	56.2435	56.2981	55.9359	56.1417	56.3307	56.4219	56.3578	56.1797	56.4251	56.3255	55.8395	55.9266	56.3017	56.368	56.033	55.8734	55.848	55.9208	56.0564	55.907	56.355	56.0189	56.2659	55.9313	55.9619
4.06	47.34	56.4759	56.3572	56.4238	56.5566	56.3566	56.5703	56.521	56.3404	56.3795	56.4163	56.4501	56.1433	56.2604	56.1983	56.079	56.3956	56.4037	56.5079	56.5455	56.0607	56.0993	56.3863	56.63	56.3794	56.4344	56.072	56.278	56.4675	56.5588	56.4944	56.3157	56.5614	56.4623	55.9757	56.0626	56.438	56.5047	56.1689	56.0094	55.9842	56.0568	56.1925	56.0429	56.4914	56.155	56.4022	56.0673	56.098
4.07	47.3982	56.6126	56.494	56.5605	56.6935	56.4928	56.7069	56.6578	56.4767	56.5157	56.5528	56.5869	56.2794	56.3963	56.3343	56.2148	56.5317	56.5397	56.6441	56.6817	56.1968	56.2352	56.5222	56.7668	56.5151	56.5705	56.2081	56.4141	56.6041	56.6955	56.6309	56.4516	56.6977	56.599	56.1116	56.1985	56.574	56.6413	56.3046	56.1453	56.1202	56.1926	56.3284	56.1787	56.6277	56.291	56.5383	56.2031	56.2339
4.08	47.4564	56.7492	56.6306	56.697	56.8303	56.6289	56.8434	56.7943	56.6129	56.6518	56.6892	56.7235	56.4154	56.5321	56.4702	56.3505	56.6675	56.6756	56.7801	56.8178	56.3326	56.3709	56.658	56.9034	56.6507	56.7064	56.344	56.5501	56.7406	56.832	56.7673	56.5874	56.8337	56.7355	56.2475	56.3342	56.71	56.7777	56.4402	56.2811	56.256	56.3282	56.4642	56.3143	56.7639	56.4268	56.6742	56.3387	56.3697
4.09	47.5146	56.8856	56.7671	56.8334	56.9669	56.7648	56.9797	56.9308	56.7489	56.7878	56.8255	56.86	56.5513	56.6678	56.6059	56.486	56.8033	56.8113	56.9159	56.9537	56.4684	56.5065	56.7936	57.0399	56.7862	56.8422	56.4797	56.686	56.8769	56.9684	56.9035	56.723	56.9696	56.8719	56.3832	56.4697	56.8457	56.914	56.5756	56.4167	56.3917	56.4637	56.5998	56.4498	56.8998	56.5624	56.81	56.4742	56.5054
4.1	47.5728	57.0218	56.9034	56.9696	57.1034	56.9006	57.1159	57.067	56.8848	56.9236	56.9615	56.9963	56.687	56.8032	56.7415	56.6214	56.9389	56.9468	57.0516	57.0895	56.604	56.6419	56.9291	57.1762	56.9215	56.9779	56.6153	56.8217	57.0131	57.1046	57.0395	56.8585	57.1054	57.0081	56.5187	56.6051	56.9813	57.0501	56.7108	56.5522	56.5273	56.5991	56.7353	56.5851	57.0356	56.6979	56.9457	56.6096	56.6409
4.11	47.631	57.1579	57.0395	57.1057	57.2397	57.0362	57.2518	57.2031	57.0205	57.0592	57.0975	57.1324	56.8225	56.9386	56.8769	56.7566	57.0743	57.0822	57.1871	57.2251	56.7394	56.7772	57.0644	57.3124	57.0566	57.1133	56.7508	56.9572	57.1491	57.2407	57.1754	56.9938	57.241	57.1442	56.6541	56.7403	57.1168	57.186	56.8459	56.6875	56.6627	56.7343	56.8706	56.7202	57.1713	56.8333	57.0812	56.7448	56.7762
4.12	47.6892	57.2938	57.1755	57.2416	57.3758	57.1717	57.3877	57.3391	57.156	57.1947	57.2332	57.2684	56.9579	57.0737	57.0121	56.8916	57.2095	57.2174	57.3225	57.3606	56.8747	56.9123	57.1995	57.4483	57.1916	57.2487	56.8861	57.0926	57.2849	57.3766	57.3112	57.1289	57.3764	57.2801	56.7893	56.8754	57.2521	57.3218	56.9809	56.8227	56.7979	56.8693	57.0058	56.8552	57.3068	56.9684	57.2165	56.8798	56.9114
4.13	47.7473	57.4296	57.3114	57.3774	57.5118	57.307	57.5233	57.4748	57.2914	57.33	57.3689	57.4043	57.0932	57.2087	57.1472	57.0265	57.3446	57.3525	57.4577	57.4959	57.0098	57.0473	57.3345	57.5842	57.3264	57.3838	57.0212	57.2278	57.4206	57.5123	57.4467	57.2639	57.5117	57.4158	56.9244	57.0104	57.3872	57.4574	57.1156	56.9577	56.933	57.0042	57.1408	56.9901	57.4421	57.1035	57.3517	57.0147	57.0464
4.14	47.8055	57.5652	57.447	57.513	57.6476	57.4421	57.6588	57.6105	57.4267	57.4651	57.5043	57.5399	57.2283	57.3436	57.2821	57.1612	57.4796	57.4874	57.5927	57.631	57.1448	57.1821	57.4693	57.7198	57.4611	57.5188	57.1562	57.3628	57.5561	57.6479	57.5821	57.3988	57.6468	57.5514	57.0593	57.1451	57.5222	57.5929	57.2503	57.0925	57.068	57.1389	57.2757	57.1248	57.5773	57.2383	57.4867	57.1494	57.1813
4.15	47.8637	57.7006	57.5826	57.6484	57.7832	57.5771	57.7942	57.7459	57.5617	57.6001	57.6396	57.6754	57.3632	57.4783	57.4169	57.2958	57.6144	57.6222	57.7276	57.766	57.2796	57.3168	57.604	57.8553	57.5956	57.6537	57.291	57.4977	57.6915	57.7833	57.7174	57.5334	57.7817	57.6868	57.194	57.2798	57.657	57.7282	57.3847	57.2272	57.2028	57.2735	57.4104	57.2593	57.7123	57.373	57.6216	57.284	57.316
4.16	47.9219	57.8359	57.7179	57.7837	57.9187	57.7119	57.9294	57.8812	57.6966	57.735	57.7748	57.8108	57.498	57.6128	57.5515	57.4303	57.749	57.7568	57.8623	57.9008	57.4143	57.4513	57.7385	57.9907	57.7299	57.7884	57.4256	57.6325	57.8267	57.9186	57.8525	57.6679	57.9165	57.822	57.3287	57.4142	57.7916	57.8633	57.5191	57.3618	57.3374	57.4079	57.5449	57.3937	57.8472	57.5076	57.7563	57.4185	57.4506
4.17	47.9801	57.971	57.8531	57.9188	58.0541	57.8465	58.0644	58.0164	57.8314	57.8697	57.9097	57.946	57.6326	57.7472	57.686	57.5645	57.8834	57.8912	57.9969	58.0354	57.5488	57.5856	57.8728	58.1258	57.8641	57.9229	57.5602	57.7671	57.9618	58.0537	57.9874	57.8023	58.0511	57.9571	57.4631	57.5485	57.9261	57.9983	57.6532	57.4962	57.4719	57.5422	57.6793	57.5279	57.9819	57.642	57.8908	57.5527	57.585
4.18	48.0383	58.106	57.9882	58.0538	58.1892	57.981	58.1993	58.1514	57.966	58.0042	58.0445	58.081	57.767	57.8814	57.8203	57.6986	58.0178	58.0255	58.1313	58.1699	57.6831	57.7198	58.007	58.2608	57.9981	58.0573	57.6945	57.9015	58.0966	58.1886	58.1221	57.9365	58.1856	58.092	57.5974	57.6827	58.0605	58.1331	57.7872	57.6304	57.6062	57.6763	57.8135	57.662	58.1164	57.7762	58.0252	57.6868	57.7193
4.19	48.0965	58.2408	58.1231	58.1886	58.3242	58.1154	58.334	58.2862	58.1004	58.1385	58.1792	58.2159	57.9013	58.0155	57.9545	57.8326	58.1519	58.1596	58.2655	58.3043	57.8173	57.8538	58.1411	58.3957	58.132	58.1915	57.8287	58.0358	58.2314	58.3234	58.2567	58.0705	58.3199	58.2268	57.7315	57.8167	58.1946	58.2678	57.9211	57.7645	57.7403	57.8102	57.9476	57.7959	58.2508	57.9103	58.1594	57.8208	57.8534
4.2	48.1547	58.3754	58.2578	58.3232	58.4591	58.2495	58.4685	58.4209	58.2347	58.2727	58.3137	58.3506	58.0355	58.1494	58.0885	57.9664	58.2859	58.2935	58.3996	58.4384	57.9513	57.9877	58.2749	58.5304	58.2657	58.3255	57.9628	58.1699	58.3659	58.458	58.3912	58.2044	58.454	58.3614	57.8655	57.9505	58.3287	58.4023	58.0548	57.8984	57.8744	57.944	58.0815	57.9296	58.385	58.0443	58.2935	57.9546	57.9873
4.21	48.2129	58.5099	58.3924	58.4577	58.5938	58.3836	58.6029	58.5554	58.3688	58.4068	58.448	58.4852	58.1695	58.2831	58.2223	58.1	58.4197	58.4274	58.5335	58.5724	58.0852	58.1214	58.4086	58.6649	58.3992	58.4594	58.0967	58.3038	58.5003	58.5925	58.5255	58.3382	58.588	58.4959	57.9994	58.0842	58.4625	58.5366	58.1883	58.0322	58.0082	58.0777	58.2153	58.0632	58.5191	58.178	58.4274	58.0883	58.1211
4.22	48.2711	58.6442	58.5268	58.592	58.7283	58.5174	58.7371	58.6897	58.5028	58.5406	58.5822	58.6195	58.3033	58.4167	58.356	58.2335	58.5534	58.561	58.6673	58.7063	58.219	58.255	58.5422	58.7992	58.5326	58.5931	58.2304	58.4376	58.6345	58.7268	58.6596	58.4717	58.7218	58.6301	58.133	58.2178	58.5962	58.6708	58.3217	58.1658	58.1419	58.2112	58.3489	58.1967	58.653	58.3116	58.5611	58.2218	58.2547
4.23	48.3293	58.7784	58.661	58.7262	58.8627	58.6511	58.8711	58.8239	58.6366	58.6744	58.7162	58.7538	58.437	58.5501	58.4896	58.3669	58.6869	58.6945	58.8009	58.84	58.3525	58.3884	58.6756	58.9334	58.6658	58.7267	58.364	58.5712	58.7686	58.8609	58.7935	58.6051	58.8555	58.7643	58.2666	58.3511	58.7297	58.8048	58.4549	58.2993	58.2755	58.3445	58.4823	58.33	58.7867	58.4451	58.6947	58.3551	58.3882
4.24	48.3875	58.9124	58.7951	58.8602	58.9969	58.7847	59.005	58.9579	58.7702	58.8079	58.8501	58.8878	58.5705	58.6834	58.6229	58.5	58.8202	58.8278	58.9343	58.9735	58.486	58.5216	58.8088	59.0675	58.7989	58.8601	58.4974	58.7047	58.9025	58.9949	58.9273	58.7384	58.989	58.8982	58.3999	58.4844	58.8631	58.9387	58.588	58.4326	58.4088	58.4776	58.6156	58.4631	58.9203	58.5784	58.8282	58.4883	58.5215
4.25	48.4456	59.0462	58.929	58.994	59.1309	58.918	59.1388	59.0918	58.9037	58.9413	58.9838	59.0218	58.7039	58.8165	58.7562	58.6331	58.9534	58.961	59.0676	59.1069	58.6192	58.6547	58.9419	59.2014	58.9318	58.9934	58.6307	58.838	59.0363	59.1287	59.061	58.8715	59.1223	59.032	58.5332	58.6174	58.9963	59.0723	58.7209	58.5657	58.5421	58.6107	58.7488	58.5961	59.0537	58.7115	58.9615	58.6213	58.6547
4.26	48.5038	59.1799	59.0628	59.1277	59.2648	59.0513	59.2723	59.2254	59.037	59.0746	59.1174	59.1555	58.8371	58.9494	58.8892	58.7659	59.0864	59.094	59.2007	59.2401	58.7523	58.7877	59.0748	59.3351	59.0645	59.1264	58.7638	58.9712	59.1699	59.2623	59.1944	59.0044	59.2555	59.1657	58.6662	58.7503	59.1294	59.2059	58.8536	58.6987	58.6752	58.7435	58.8817	58.7289	59.187	58.8445	59.0946	58.7542	58.7877
4.27	48.562	59.3134	59.1964	59.2612	59.3985	59.1843	59.4057	59.359	59.1702	59.2076	59.2507	59.2891	58.9701	59.0822	59.0221	58.8986	59.2193	59.2268	59.3337	59.3731	58.8853	58.9204	59.2076	59.4686	59.1971	59.2594	58.8967	59.1042	59.3033	59.3958	59.3277	59.1372	59.3885	59.2991	58.7991	58.8831	59.2623	59.3392	58.9862	58.8316	58.8081	58.8762	59.0146	58.8616	59.3201	58.9774	59.2275	58.8869	58.9206
4.28	48.6202	59.4468	59.3299	59.3946	59.5321	59.3172	59.539	59.4924	59.3032	59.3406	59.384	59.4225	59.103	59.2148	59.1549	59.0312	59.352	59.3595	59.4665	59.506	59.0181	59.0531	59.3402	59.602	59.3295	59.3921	59.0295	59.237	59.4366	59.5292	59.4609	59.2698	59.5213	59.4324	58.9319	59.0157	59.395	59.4724	59.1187	58.9643	58.9409	59.0088	59.1472	58.9941	59.453	59.11	59.3603	59.0195	59.0533
4.29	48.6784	59.58	59.4632	59.5278	59.6655	59.45	59.6721	59.6256	59.436	59.4733	59.517	59.5558	59.2358	59.3473	59.2875	59.1636	59.4846	59.4921	59.5991	59.6387	59.1507	59.1855	59.4726	59.7352	59.4618	59.5248	59.1622	59.3697	59.5697	59.6623	59.5939	59.4023	59.654	59.5656	59.0645	59.1481	59.5276	59.6055	59.2509	59.0968	59.0735	59.1412	59.2797	59.1265	59.5858	59.2426	59.493	59.1519	59.1858
4.3	48.7366	59.713	59.5963	59.6608	59.7987	59.5825	59.805	59.7586	59.5687	59.6059	59.6499	59.6889	59.3683	59.4796	59.4199	59.2958	59.617	59.6244	59.7316	59.7713	59.2832	59.3178	59.6049	59.8683	59.5939	59.6572	59.2947	59.5022	59.7026	59.7953	59.7267	59.5346	59.7866	59.6986	59.1969	59.2804	59.66	59.7384	59.3831	59.2292	59.2059	59.2734	59.4121	59.2587	59.7185	59.3749	59.6255	59.2842	59.3182
4.31	48.7948	59.8459	59.7293	59.7937	59.9318	59.715	59.9378	59.8915	59.7012	59.7384	59.7827	59.8218	59.5008	59.6118	59.5522	59.4279	59.7492	59.7566	59.8639	59.9037	59.4156	59.45	59.737	60.0012	59.7259	59.7895	59.427	59.6346	59.8354	59.9282	59.8594	59.6667	59.9189	59.8314	59.3292	59.4125	59.7923	59.8711	59.515	59.3614	59.3383	59.4055	59.5443	59.3907	59.8509	59.5071	59.7578	59.4163	59.4504
4.32	48.853	59.9787	59.8622	59.9264	60.0647	59.8472	60.0704	60.0243	59.8336	59.8706	59.9153	59.9546	59.6331	59.7438	59.6843	59.5598	59.8813	59.8887	59.9961	60.0359	59.5478	59.582	59.869	60.1339	59.8576	59.9217	59.5592	59.7668	59.968	60.0608	59.9919	59.7987	60.0511	59.9641	59.4613	59.5445	59.9244	60.0037	59.6469	59.4935	59.4704	59.5374	59.6763	59.5226	59.9832	59.6392	59.89	59.5482	59.5825
4.33	48.9112	60.1112	59.9948	60.059	60.1974	59.9793	60.2028	60.1569	59.9658	60.0028	60.0477	60.0873	59.7652	59.8756	59.8163	59.6916	60.0132	60.0206	60.1281	60.168	59.6798	59.7139	60.0008	60.2665	59.9893	60.0536	59.6912	59.8988	60.1005	60.1934	60.1243	59.9305	60.1832	60.0966	59.5933	59.6763	60.0563	60.1361	59.7785	59.6254	59.6024	59.6692	59.8082	59.6544	60.1154	59.7711	60.022	59.68	59.7144
4.34	48.9694	60.2436	60.1273	60.1914	60.33	60.1113	60.3351	60.2893	60.0979	60.1347	60.18	60.2197	59.8971	60.0073	59.9481	59.8232	60.1449	60.1524	60.2599	60.2999	59.8117	59.8455	60.1324	60.3989	60.1207	60.1855	59.8231	60.0307	60.2328	60.3257	60.2564	60.0622	60.3151	60.229	59.7251	59.808	60.1881	60.2683	59.91	59.7572	59.7343	59.8008	59.9399	59.786	60.2474	59.9028	60.1538	59.8117	59.8462
4.35	49.0276	60.3759	60.2597	60.3236	60.4625	60.2431	60.4672	60.4215	60.2298	60.2665	60.3121	60.3521	60.0289	60.1388	60.0798	59.9547	60.2765	60.2839	60.3916	60.4316	59.9434	59.9771	60.2639	60.5312	60.2521	60.3171	59.9548	60.1625	60.3649	60.4579	60.3885	60.1937	60.4468	60.3612	59.8568	59.9395	60.3197	60.4004	60.0414	59.8888	59.8659	59.9323	60.0715	59.9174	60.3792	60.0344	60.2855	59.9431	59.9778
4.36	49.0858	60.508	60.3919	60.4557	60.5948	60.3747	60.5992	60.5536	60.3615	60.3982	60.444	60.4842	60.1606	60.2702	60.2113	60.086	60.408	60.4154	60.5231	60.5632	60.075	60.1085	60.3952	60.6632	60.3832	60.4486	60.0864	60.2941	60.4969	60.59	60.5203	60.3251	60.5784	60.4932	59.9883	60.0709	60.4512	60.5323	60.1726	60.0203	59.9975	60.0636	60.2029	60.0487	60.5109	60.1658	60.4171	60.0745	60.1092
4.37	49.1439	60.6399	60.5239	60.5877	60.7269	60.5062	60.731	60.6856	60.4931	60.5297	60.5758	60.6162	60.2921	60.4014	60.3427	60.2171	60.5392	60.5466	60.6545	60.6947	60.2064	60.2397	60.5264	60.7952	60.5142	60.58	60.2178	60.4255	60.6287	60.7218	60.6521	60.4563	60.7098	60.6251	60.1196	60.2021	60.5825	60.6641	60.3036	60.1516	60.1289	60.1947	60.3342	60.1798	60.6424	60.2971	60.5485	60.2057	60.2406
4.38	49.2021	60.7717	60.6558	60.7194	60.8588	60.6375	60.8626	60.8174	60.6245	60.661	60.7075	60.748	60.4234	60.5325	60.4739	60.3481	60.6704	60.6778	60.7857	60.826	60.3376	60.3708	60.6574	60.9269	60.6451	60.7112	60.3491	60.5567	60.7604	60.8536	60.7836	60.5874	60.841	60.7568	60.2508	60.3331	60.7136	60.7957	60.4345	60.2827	60.2601	60.3257	60.4653	60.3108	60.7738	60.4282	60.6797	60.3367	60.3717
4.39	49.2603	60.9033	60.7875	60.851	60.9906	60.7687	60.9941	60.949	60.7558	60.7922	60.8389	60.8797	60.5546	60.6634	60.6049	60.479	60.8013	60.8087	60.9167	60.9571	60.4687	60.5017	60.7883	61.0586	60.7757	60.8422	60.4802	60.6878	60.8919	60.9851	60.915	60.7182	60.9721	60.8883	60.3819	60.464	60.8446	60.9271	60.5652	60.4137	60.3912	60.4566	60.5962	60.4416	60.905	60.5592	60.8108	60.4676	60.5027
4.4	49.3185	61.0347	60.9191	60.9825	61.1223	60.8997	61.1254	61.0804	60.8869	60.9232	60.9703	61.0112	60.6857	60.7941	60.7358	60.6096	60.9321	60.9395	61.0476	61.088	60.5997	60.6325	60.919	61.19	60.9063	60.9731	60.6111	60.8188	61.0233	61.1165	61.0462	60.849	61.103	61.0197	60.5128	60.5948	60.9755	61.0584	60.6958	60.5446	60.5221	60.5873	60.727	60.5722	61.036	60.69	60.9417	60.5983	60.6335
4.41	49.3767	61.166	61.0505	61.1138	61.2537	61.0305	61.2566	61.2118	61.0178	61.0541	61.1014	61.1426	60.8165	60.9247	60.8666	60.7402	61.0628	61.0702	61.1784	61.2188	60.7305	60.7631	61.0495	61.3213	61.0366	61.1038	60.7419	60.9496	61.1545	61.2478	61.1773	60.9796	61.2338	61.151	60.6435	60.7254	61.1061	61.1895	60.8262	60.6753	60.6529	60.7178	60.8577	60.7028	61.1669	60.8206	61.0725	60.7289	60.7642
4.42	49.4349	61.2972	61.1818	61.2449	61.3851	61.1612	61.3876	61.3429	61.1486	61.1848	61.2324	61.2738	60.9473	61.0551	60.9971	60.8705	61.1933	61.2006	61.3089	61.3495	60.8611	60.8935	61.1799	61.4524	61.1668	61.2343	60.8726	61.0802	61.2855	61.3788	61.3082	61.11	61.3644	61.282	60.7741	60.8558	61.2366	61.3205	60.9565	60.8058	60.7835	60.8482	60.9881	60.8331	61.2976	60.9511	61.2031	60.8593	60.8947
4.43	49.4931	61.4281	61.3129	61.3759	61.5162	61.2917	61.5184	61.4739	61.2793	61.3153	61.3633	61.4048	61.0778	61.1854	61.1276	61.0008	61.3236	61.331	61.4393	61.48	60.9916	61.0238	61.3101	61.5834	61.2969	61.3648	61.0031	61.2107	61.4163	61.5098	61.439	61.2403	61.4948	61.413	60.9046	60.9861	61.367	61.4513	61.0866	60.9362	60.914	60.9784	61.1185	60.9633	61.4282	61.0815	61.3335	60.9895	61.0251
4.44	49.5513	61.559	61.4438	61.5067	61.6472	61.4221	61.6491	61.6047	61.4098	61.4457	61.494	61.5357	61.2083	61.3155	61.2579	61.1308	61.4538	61.4611	61.5696	61.6103	61.122	61.154	61.4402	61.7142	61.4268	61.495	61.1334	61.341	61.5471	61.6405	61.5696	61.3704	61.6251	61.5437	61.0349	61.1162	61.4972	61.5819	61.2165	61.0664	61.0443	61.1085	61.2487	61.0934	61.5586	61.2117	61.4638	61.1196	61.1553
4.45	49.6095	61.6896	61.5746	61.6374	61.7781	61.5523	61.7797	61.7354	61.5401	61.5759	61.6245	61.6665	61.3385	61.4455	61.388	61.2607	61.5838	61.5912	61.6997	61.7405	61.2522	61.284	61.5701	61.8449	61.5565	61.6251	61.2636	61.4712	61.6776	61.7711	61.7	61.5003	61.7553	61.6743	61.165	61.2462	61.6273	61.7124	61.3463	61.1965	61.1745	61.2384	61.3787	61.2233	61.6888	61.3417	61.594	61.2496	61.2854
4.46	49.6677	61.8201	61.7053	61.7679	61.9088	61.6824	61.91	61.8659	61.6702	61.706	61.7549	61.797	61.4686	61.5753	61.5179	61.3905	61.7137	61.721	61.8296	61.8705	61.3822	61.4138	61.6999	61.9753	61.6861	61.755	61.3936	61.6012	61.808	61.9016	61.8303	61.6301	61.8852	61.8048	61.295	61.376	61.7571	61.8428	61.476	61.3265	61.3045	61.3682	61.5086	61.353	61.8189	61.4716	61.7239	61.3794	61.4153
4.47	49.7259	61.9505	61.8357	61.8982	62.0393	61.8123	62.0402	61.9963	61.8003	61.8359	61.8851	61.9274	61.5986	61.7049	61.6478	61.5201	61.8434	61.8507	61.9594	62.0003	61.5121	61.5435	61.8295	62.1057	61.8155	61.8848	61.5235	61.7311	61.9382	62.0319	61.9604	61.7598	62.0151	61.9351	61.4248	61.5057	61.8869	61.9729	61.6055	61.4562	61.4343	61.4978	61.6383	61.4826	61.9489	61.6013	61.8538	61.5091	61.5451
4.48	49.7841	62.0807	61.9661	62.0284	62.1697	61.942	62.1703	62.1265	61.9301	61.9657	62.0152	62.0577	61.7284	61.8344	61.7774	61.6496	61.9729	61.9803	62.0891	62.13	61.6418	61.6731	61.9589	62.2358	61.9448	62.0144	61.6532	61.8608	62.0683	62.162	62.0904	61.8893	62.1447	62.0652	61.5545	61.6352	62.0165	62.103	61.7348	61.5859	61.564	61.6273	61.7678	61.612	62.0787	61.7309	61.9834	61.6386	61.6747
4.49	49.8422	62.2107	62.0962	62.1585	62.2999	62.0716	62.3002	62.2565	62.0598	62.0953	62.1451	62.1878	61.8581	61.9638	61.9069	61.7789	62.1023	62.1097	62.2185	62.2595	61.7714	61.8025	62.0882	62.3659	62.0739	62.1439	61.7828	61.9903	62.1982	62.292	62.2202	62.0186	62.2742	62.1952	61.684	61.7646	62.1459	62.2328	61.864	61.7154	61.6936	61.7566	61.8972	61.7413	62.2083	61.8603	62.113	61.7679	61.8042
4.5	49.9004	62.3406	62.2262	62.2883	62.4299	62.2011	62.4299	62.3864	62.1894	62.2247	62.2748	62.3177	61.9876	62.093	62.0363	61.908	62.2316	62.2389	62.3478	62.3889	61.9009	61.9317	62.2174	62.4957	62.2029	62.2732	61.9122	62.1197	62.328	62.4218	62.3499	62.1478	62.4036	62.325	61.8134	61.8938	62.2751	62.3625	61.993	61.8447	61.823	61.8858	62.0265	61.8705	62.3378	61.9895	62.2423	61.8971	61.9335
4.51	49.9586	62.4703	62.3561	62.4181	62.5598	62.3304	62.5595	62.5161	62.3188	62.354	62.4044	62.4475	62.1169	62.222	62.1655	62.037	62.3606	62.368	62.477	62.5181	62.0301	62.0608	62.3463	62.6254	62.3317	62.4024	62.0415	62.249	62.4576	62.5514	62.4794	62.2768	62.5327	62.4546	61.9426	62.0228	62.4042	62.492	62.1219	61.9739	61.9522	62.0148	62.1556	61.9995	62.4671	62.1187	62.3715	62.0262	62.0626
4.52	50.0168	62.5999	62.4858	62.5476	62.6896	62.4595	62.6889	62.6457	62.448	62.4831	62.5339	62.5772	62.2461	62.3509	62.2946	62.1658	62.4896	62.4969	62.606	62.6472	62.1593	62.1897	62.4752	62.7549	62.4603	62.5314	62.1706	62.378	62.5871	62.6809	62.6087	62.4057	62.6618	62.5841	62.0717	62.1517	62.5332	62.6214	62.2506	62.1029	62.0813	62.1436	62.2846	62.1283	62.5962	62.2476	62.5006	62.1551	62.1916
4.53	50.075	62.7293	62.6153	62.677	62.8191	62.5884	62.8182	62.7751	62.5771	62.6121	62.6632	62.7066	62.3751	62.4796	62.4235	62.2945	62.6183	62.6257	62.7348	62.7761	62.2882	62.3185	62.6038	62.8843	62.5888	62.6602	62.2996	62.507	62.7163	62.8103	62.7379	62.5344	62.7906	62.7135	62.2006	62.2805	62.662	62.7507	62.3792	62.2318	62.2103	62.2723	62.4133	62.257	62.7252	62.3764	62.6295	62.2838	62.3205
4.54	50.1332	62.8586	62.7447	62.8063	62.9486	62.7173	62.9473	62.9044	62.706	62.7409	62.7923	62.836	62.504	62.6082	62.5522	62.4231	62.7469	62.7543	62.8635	62.9048	62.4171	62.4471	62.7323	63.0135	62.7171	62.7889	62.4284	62.6357	62.8455	62.9395	62.8669	62.663	62.9193	62.8426	62.3294	62.4091	62.7906	62.8797	62.5076	62.3605	62.3391	62.4009	62.542	62.3855	62.8541	62.5051	62.7582	62.4124	62.4492
4.55	50.1914	62.9877	62.874	62.9354	63.0778	62.8459	63.0763	63.0335	62.8348	62.8696	62.9213	62.9651	62.6328	62.7366	62.6808	62.5515	62.8754	62.8828	62.9921	63.0334	62.5457	62.5756	62.8607	63.1426	62.8453	62.9174	62.5571	62.7644	62.9745	63.0685	62.9958	62.7914	63.0479	62.9717	62.458	62.5376	62.9191	63.0086	62.6359	62.4891	62.4677	62.5293	62.6705	62.5139	62.9828	62.6336	62.8868	62.5408	62.5777
4.56	50.2496	63.1166	63.0031	63.0643	63.2069	62.9744	63.205	63.1624	62.9634	62.9981	63.0501	63.0941	62.7614	62.8648	62.8092	62.6797	63.0037	63.0111	63.1204	63.1619	62.6743	62.7039	62.9889	63.2715	62.9733	63.0458	62.6856	62.8928	63.1033	63.1974	63.1245	62.9197	63.1763	63.1005	62.5865	62.6659	63.0474	63.1374	62.764	62.6175	62.5962	62.6575	62.7988	62.6421	63.1113	62.7619	63.0153	62.6691	62.7061
4.57	50.3078	63.2454	63.132	63.1931	63.3359	63.1028	63.3337	63.2912	63.0918	63.1265	63.1788	63.223	62.8898	62.9929	62.9375	62.8078	63.1319	63.1393	63.2486	63.2901	62.8026	62.8321	63.1169	63.4002	63.1012	63.174	62.814	63.0211	63.2319	63.3261	63.253	63.0478	63.3045	63.2292	62.7148	62.794	63.1756	63.266	62.892	62.7458	62.7246	62.7856	62.927	62.7702	63.2397	62.8901	63.1435	62.7973	62.8343
4.58	50.366	63.374	63.2608	63.3218	63.4647	63.231	63.4622	63.4199	63.2201	63.2547	63.3073	63.3517	63.0181	63.1209	63.0657	62.9357	63.2599	63.2673	63.3767	63.4183	62.9309	62.9601	63.2448	63.5288	63.2289	63.3021	62.9422	63.1493	63.3604	63.4546	63.3814	63.1757	63.4326	63.3578	62.8429	62.922	63.3036	63.3944	63.0198	62.8739	62.8528	62.9136	63.055	62.8981	63.3679	63.0182	63.2717	62.9253	62.9624
4.59	50.4242	63.5025	63.3894	63.4502	63.5933	63.359	63.5905	63.5484	63.3483	63.3827	63.4356	63.4802	63.1462	63.2487	63.1937	63.0635	63.3877	63.3951	63.5046	63.5462	63.0589	63.0879	63.3726	63.6573	63.3565	63.43	63.0702	63.2773	63.4888	63.583	63.5097	63.3035	63.5605	63.4862	62.971	63.0498	63.4315	63.5227	63.1475	63.0019	62.9808	63.0414	63.1829	63.0259	63.496	63.1461	63.3996	63.0531	63.0904
4.6	50.4824	63.6308	63.5179	63.5785	63.7218	63.4869	63.7187	63.6767	63.4763	63.5106	63.5638	63.6086	63.2742	63.3763	63.3215	63.1911	63.5154	63.5228	63.6324	63.674	63.1869	63.2157	63.5002	63.7855	63.4839	63.5578	63.1982	63.4051	63.617	63.7113	63.6378	63.4312	63.6883	63.6144	63.0988	63.1775	63.5592	63.6508	63.275	63.1297	63.1087	63.169	63.3107	63.1535	63.6239	63.2738	63.5275	63.1808	63.2182
4.61	50.5405	63.759	63.6462	63.7067	63.8502	63.6146	63.8467	63.8049	63.6041	63.6383	63.6919	63.7368	63.402	63.5038	63.4492	63.3186	63.6429	63.6504	63.76	63.8017	63.3146	63.3432	63.6276	63.9136	63.6111	63.6854	63.3259	63.5328	63.745	63.8394	63.7657	63.5587	63.8159	63.7425	63.2265	63.3051	63.6868	63.7788	63.4023	63.2574	63.2365	63.2965	63.4382	63.281	63.7517	63.4014	63.6551	63.3083	63.3458
4.62	50.5987	63.887	63.7743	63.8347	63.9783	63.7422	63.9745	63.9329	63.7318	63.7659	63.8198	63.8649	63.5297	63.6311	63.5767	63.4459	63.7703	63.7778	63.8874	63.9292	63.4422	63.4706	63.7549	64.0416	63.7382	63.8128	63.4535	63.6604	63.8729	63.9673	63.8935	63.686	63.9434	63.8705	63.3541	63.4325	63.8142	63.9066	63.5296	63.3849	63.3641	63.4239	63.5657	63.4083	63.8793	63.5288	63.7827	63.4357	63.4733
4.63	50.6569	64.0149	63.9023	63.9626	64.1064	63.8696	64.1022	64.0607	63.8594	63.8933	63.9475	63.9928	63.6572	63.7583	63.7041	63.573	63.8975	63.905	64.0147	64.0565	63.5697	63.5979	63.882	64.1694	63.8652	63.9401	63.581	63.7878	64.0006	64.0951	64.0211	63.8132	64.0707	63.9982	63.4815	63.5597	63.9414	64.0343	63.6566	63.5123	63.4915	63.5511	63.6929	63.5355	64.0068	63.6561	63.91	63.563	63.6006
4.64	50.7151	64.1426	64.0302	64.0903	64.2342	63.9969	64.2298	64.1884	63.9867	64.0206	64.0751	64.1206	63.7846	63.8853	63.8313	63.7001	64.0246	64.0321	64.1418	64.1837	63.697	63.725	64.009	64.297	63.992	64.0673	63.7083	63.915	64.1282	64.2227	64.1486	63.9402	64.1978	64.1259	63.6088	63.6868	64.0685	64.1618	63.7835	63.6395	63.6188	63.6781	63.8201	63.6625	64.1341	63.7832	64.0372	63.69	63.7278
4.65	50.7733	64.2701	64.1579	64.2178	64.3619	64.124	64.3571	64.316	64.114	64.1477	64.2025	64.2482	63.9118	64.0122	63.9584	63.8269	64.1515	64.159	64.2688	64.3108	63.8242	63.852	64.1358	64.4245	64.1186	64.1943	63.8355	64.0421	64.2556	64.3501	64.2759	64.0671	64.3248	64.2533	63.7359	63.8138	64.1954	64.2892	63.9103	63.7666	63.746	63.805	63.947	63.7894	64.2612	63.9102	64.1643	63.817	63.8548
4.66	50.8315	64.3975	64.2854	64.3452	64.4895	64.251	64.4844	64.4434	64.241	64.2747	64.3298	64.3756	64.0389	64.1389	64.0853	63.9536	64.2782	64.2858	64.3956	64.4376	63.9512	63.9788	64.2625	64.5519	64.2451	64.3211	63.9625	64.169	64.3829	64.4774	64.403	64.1938	64.4517	64.3806	63.8628	63.9406	64.3222	64.4163	64.0369	63.8935	63.8729	63.9317	64.0739	63.9161	64.3882	64.037	64.2912	63.9438	63.9817
4.67	50.8897	64.5248	64.4128	64.4725	64.6169	64.3778	64.6115	64.5706	64.368	64.4015	64.4569	64.5029	64.1658	64.2655	64.2121	64.0802	64.4048	64.4124	64.5223	64.5643	64.0781	64.1054	64.389	64.679	64.3714	64.4478	64.0893	64.2958	64.51	64.6046	64.53	64.3204	64.5783	64.5078	63.9897	64.0672	64.4488	64.5434	64.1633	64.0203	63.9998	64.0583	64.2005	64.0427	64.515	64.1637	64.418	64.0704	64.1084
4.68	50.9479	64.6518	64.5401	64.5995	64.7441	64.5044	64.7384	64.6977	64.4947	64.5282	64.5839	64.6301	64.2926	64.3919	64.3388	64.2066	64.5313	64.5389	64.6488	64.6909	64.2048	64.2319	64.5153	64.806	64.4976	64.5743	64.2161	64.4224	64.6369	64.7316	64.6569	64.4468	64.7049	64.6348	64.1163	64.1937	64.5753	64.6703	64.2896	64.1469	64.1265	64.1848	64.327	64.1691	64.6417	64.2902	64.5446	64.1969	64.235
4.69	51.0061	64.7788	64.6672	64.7265	64.8712	64.6309	64.8651	64.8246	64.6213	64.6547	64.7107	64.7571	64.4192	64.5182	64.4652	64.3329	64.6576	64.6652	64.7752	64.8173	64.3314	64.3583	64.6415	64.9329	64.6236	64.7007	64.3426	64.5489	64.7637	64.8584	64.7835	64.5731	64.8312	64.7616	64.2428	64.32	64.7016	64.797	64.4158	64.2734	64.253	64.3111	64.4534	64.2953	64.7683	64.4166	64.671	64.3233	64.3615
4.7	51.0643	64.9056	64.7941	64.8532	64.9981	64.7573	64.9918	64.9514	64.7478	64.781	64.8374	64.8839	64.5457	64.6443	64.5916	64.459	64.7837	64.7914	64.9014	64.9436	64.4578	64.4845	64.7676	65.0596	64.7495	64.8269	64.469	64.6752	64.8904	64.9851	64.9101	64.6992	64.9575	64.8883	64.3692	64.4462	64.8278	64.9236	64.5418	64.3997	64.3794	64.4372	64.5796	64.4215	64.8946	64.5428	64.7973	64.4495	64.4877
4.71	51.1225	65.0322	64.9209	64.9799	65.1249	64.8835	65.1182	65.078	64.8741	64.9072	64.9639	65.0106	64.672	64.7703	64.7178	64.5849	64.9097	64.9174	65.0274	65.0697	64.5841	64.6106	64.8935	65.1862	64.8752	64.953	64.5953	64.8014	65.0168	65.1116	65.0365	64.8252	65.0835	65.0149	64.4954	64.5723	64.9538	65.05	64.6676	64.5259	64.5057	64.5632	64.7057	64.5474	65.0209	64.6689	64.9234	64.5755	64.6139
4.72	51.1807	65.1587	65.0475	65.1063	65.2515	65.0095	65.2445	65.2045	65.0003	65.0333	65.0902	65.1371	64.7982	64.8961	64.8438	64.7108	65.0356	65.0432	65.1533	65.1956	64.7102	64.7365	65.0192	65.3126	65.0007	65.0789	64.7214	64.9274	65.1432	65.238	65.1627	64.951	65.2094	65.1412	64.6215	64.6982	65.0797	65.1763	64.7933	64.6519	64.6318	64.689	64.8316	64.6733	65.1469	64.7949	65.0494	64.7014	64.7399
4.73	51.2388	65.285	65.174	65.2327	65.378	65.1354	65.3707	65.3308	65.1263	65.1592	65.2164	65.2635	64.9242	65.0218	64.9697	64.8364	65.1613	65.169	65.2791	65.3214	64.8362	64.8622	65.1448	65.4388	65.1262	65.2047	64.8474	65.0533	65.2693	65.3642	65.2888	65.0767	65.3352	65.2675	64.7474	64.8239	65.2054	65.3024	64.9189	64.7778	64.7578	64.8147	64.9574	64.7989	65.2729	64.9206	65.1753	64.8271	64.8657
4.74	51.297	65.4111	65.3003	65.3588	65.5043	65.2611	65.4967	65.457	65.2521	65.2849	65.3425	65.3897	65.0501	65.1473	65.0954	64.9619	65.2868	65.2945	65.4047	65.4471	64.9621	64.9879	65.2703	65.5649	65.2514	65.3303	64.9732	65.179	65.3954	65.4903	65.4147	65.2022	65.4608	65.3935	64.8732	64.9495	65.331	65.4283	65.0443	64.9035	64.8836	64.9403	65.083	64.9245	65.3986	65.0463	65.301	64.9527	64.9914
4.75	51.3552	65.5371	65.4265	65.4848	65.6305	65.3867	65.6225	65.583	65.3778	65.4105	65.4684	65.5158	65.1758	65.2726	65.221	65.0873	65.4122	65.4199	65.5301	65.5725	65.0877	65.1133	65.3955	65.6908	65.3765	65.4557	65.0989	65.3045	65.5212	65.6162	65.5404	65.3276	65.5862	65.5195	64.9988	65.075	65.4564	65.5541	65.1695	65.0291	65.0092	65.0657	65.2085	65.0499	65.5242	65.1717	65.4265	65.0782	65.1169
4.76	51.4134	65.663	65.5525	65.6107	65.7565	65.5121	65.7482	65.7089	65.5034	65.5359	65.5941	65.6417	65.3013	65.3978	65.3464	65.2125	65.5374	65.5452	65.6554	65.6979	65.2133	65.2386	65.5207	65.8166	65.5015	65.581	65.2244	65.4299	65.647	65.742	65.6661	65.4528	65.7115	65.6452	65.1243	65.2003	65.5816	65.6798	65.2946	65.1546	65.1347	65.1909	65.3338	65.1751	65.6497	65.2971	65.5519	65.2035	65.2423
4.77	51.4716	65.7887	65.6784	65.7364	65.8823	65.6374	65.8737	65.8346	65.6288	65.6612	65.7197	65.7675	65.4268	65.5229	65.4717	65.3376	65.6625	65.6703	65.7806	65.8231	65.3387	65.3638	65.6457	65.9422	65.6263	65.7062	65.3498	65.5552	65.7725	65.8676	65.7915	65.5779	65.8367	65.7708	65.2496	65.3254	65.7067	65.8053	65.4196	65.2799	65.2601	65.316	65.459	65.3002	65.775	65.4222	65.6771	65.3287	65.3675
4.78	51.5298	65.9143	65.8041	65.862	66.008	65.7626	65.9991	65.9601	65.754	65.7863	65.8452	65.8931	65.552	65.6478	65.5968	65.4625	65.7874	65.7952	65.9055	65.9481	65.4639	65.4888	65.7705	66.0677	65.7509	65.8312	65.475	65.6803	65.8979	65.993	65.9168	65.7028	65.9616	65.8963	65.3748	65.4504	65.8317	65.9306	65.5444	65.405	65.3853	65.441	65.584	65.4251	65.9002	65.5473	65.8022	65.4537	65.4926
4.79	51.588	66.0397	65.9297	65.9874	66.1336	65.8875	66.1243	66.0855	65.8791	65.9113	65.9705	66.0186	65.6772	65.7725	65.7218	65.5873	65.9122	65.92	66.0304	66.073	65.589	65.6137	65.8952	66.193	65.8754	65.9561	65.6001	65.8053	66.0232	66.1183	66.042	65.8275	66.0865	66.0216	65.4998	65.5753	65.9565	66.0558	65.669	65.53	65.5104	65.5658	65.7088	65.5499	66.0252	65.6721	65.9272	65.5785	65.6176
4.8	51.6462	66.1649	66.0551	66.1126	66.259	66.0124	66.2494	66.2108	66.0041	66.0361	66.0956	66.1439	65.8022	65.8971	65.8467	65.7119	66.0368	66.0447	66.155	66.1977	65.7139	65.7384	66.0197	66.3181	65.9998	66.0808	65.725	65.9301	66.1483	66.2435	66.167	65.9522	66.2111	66.1468	65.6247	65.7	66.0811	66.1808	65.7935	65.6549	65.6353	65.6904	65.8336	65.6745	66.15	65.7969	66.052	65.7032	65.7423
4.81	51.7044	66.29	66.1804	66.2377	66.3842	66.137	66.3743	66.3358	66.1289	66.1608	66.2206	66.269	65.927	66.0216	65.9713	65.8363	66.1613	66.1692	66.2796	66.3222	65.8387	65.863	66.1441	66.4431	66.124	66.2053	65.8498	66.0547	66.2732	66.3685	66.2918	66.0766	66.3357	66.2717	65.7494	65.8245	66.2056	66.3057	65.9179	65.7796	65.7601	65.8149	65.9581	65.799	66.2747	65.9214	66.1766	65.8278	65.867
4.82	51.7626	66.415	66.3055	66.3626	66.5093	66.2616	66.4991	66.4608	66.2535	66.2853	66.3454	66.394	66.0517	66.1459	66.0959	65.9607	66.2856	66.2935	66.4039	66.4467	65.9634	65.9874	66.2683	66.568	66.248	66.3297	65.9744	66.1792	66.398	66.4933	66.4165	66.2009	66.46	66.3966	65.874	65.9489	66.3299	66.4305	66.0421	65.9041	65.8847	65.9393	66.0826	65.9234	66.3993	66.0459	66.3011	65.9522	65.9915
4.83	51.8208	66.5398	66.4305	66.4874	66.6343	66.3859	66.6237	66.5856	66.378	66.4097	66.4701	66.5189	66.1762	66.27	66.2203	66.0848	66.4098	66.4177	66.5282	66.5709	66.0879	66.1117	66.3924	66.6927	66.3719	66.454	66.0989	66.3036	66.5227	66.618	66.5411	66.3251	66.5843	66.5213	65.9985	66.0732	66.4541	66.555	66.1662	66.0285	66.0092	66.0635	66.2068	66.0476	66.5237	66.1701	66.4254	66.0765	66.1158
4.84	51.8789	66.6644	66.5553	66.6121	66.759	66.5101	66.7481	66.7102	66.5023	66.5339	66.5946	66.6436	66.3006	66.394	66.3445	66.2089	66.5338	66.5418	66.6522	66.695	66.2122	66.2358	66.5163	66.8172	66.4956	66.5781	66.2232	66.4278	66.6472	66.7425	66.6654	66.4491	66.7083	66.6458	66.1228	66.1973	66.5782	66.6795	66.2901	66.1528	66.1335	66.1876	66.331	66.1716	66.6479	66.2943	66.5496	66.2006	66.24
4.85	51.9371	66.7889	66.68	66.7366	66.8837	66.6342	66.8724	66.8347	66.6265	66.658	66.719	66.7681	66.4248	66.5179	66.4686	66.3327	66.6577	66.6657	66.7762	66.819	66.3364	66.3598	66.6401	66.9416	66.6192	66.702	66.3474	66.5518	66.7715	66.8669	66.7897	66.573	66.8322	66.7702	66.2469	66.3213	66.7021	66.8037	66.4138	66.2769	66.2577	66.3115	66.4549	66.2955	66.772	66.4183	66.6736	66.3246	66.3641
4.86	51.9953	66.9132	66.8045	66.8609	67.0081	66.7581	66.9966	66.959	66.7506	66.7819	66.8433	66.8925	66.5489	66.6416	66.5926	66.4565	66.7814	66.7894	66.8999	66.9428	66.4605	66.4836	66.7637	67.0659	66.7427	66.8258	66.4715	66.6757	66.8957	66.9911	66.9138	66.6967	66.956	66.8945	66.3709	66.4451	66.8258	66.9279	66.5374	66.4009	66.3817	66.4352	66.5788	66.4193	66.896	66.5421	66.7975	66.4484	66.488
4.87	52.0535	67.0374	66.9289	66.9851	67.1325	66.8819	67.1206	67.0832	66.8745	66.9056	66.9673	67.0168	66.6728	66.7651	66.7164	66.58	66.9049	66.913	67.0235	67.0664	66.5844	66.6073	66.8872	67.1899	66.8659	66.9495	66.5954	66.7995	67.0197	67.1152	67.0377	66.8203	67.0796	67.0185	66.4948	66.5688	66.9494	67.0518	66.6609	66.5247	66.5056	66.5589	66.7024	66.5429	67.0198	66.6658	66.9213	66.5721	66.6117
4.88	52.1117	67.1615	67.0531	67.1091	67.2566	67.0055	67.2444	67.2072	66.9982	67.0293	67.0913	67.1409	66.7966	66.8885	66.84	66.7035	67.0284	67.0365	67.147	67.1899	66.7082	66.7308	67.0105	67.3139	66.9891	67.073	66.7191	66.9231	67.1436	67.2391	67.1615	66.9437	67.2031	67.1425	66.6185	66.6923	67.0728	67.1756	66.7842	66.6484	66.6294	66.6823	66.826	66.6663	67.1434	66.7893	67.0449	66.6957	66.7353
4.89	52.1699	67.2854	67.1772	67.233	67.3807	67.129	67.3681	67.3311	67.1218	67.1527	67.2151	67.2648	66.9203	67.0118	66.9635	66.8267	67.1516	67.1598	67.2703	67.3133	66.8318	66.8542	67.1337	67.4376	67.1121	67.1963	66.8427	67.0466	67.2673	67.3629	67.2851	67.0669	67.3264	67.2663	66.742	66.8157	67.1961	67.2993	66.9074	66.7719	66.7529	66.8057	66.9494	66.7896	67.2669	66.9127	67.1683	66.8191	66.8588
4.9	52.2281	67.4091	67.3011	67.3567	67.5045	67.2523	67.4917	67.4549	67.2452	67.276	67.3387	67.3886	67.0438	67.1349	67.0869	66.9499	67.2747	67.2829	67.3935	67.4365	66.9553	66.9774	67.2567	67.5613	67.2349	67.3195	66.9662	67.1699	67.3909	67.4865	67.4086	67.1901	67.4495	67.3899	66.8654	66.9389	67.3192	67.4228	67.0304	66.8953	66.8764	66.9288	67.0726	66.9128	67.3903	67.036	67.2916	66.9423	66.9821
4.91	52.2863	67.5327	67.4249	67.4803	67.6283	67.3755	67.6151	67.5784	67.3685	67.3992	67.4622	67.5123	67.1671	67.2578	67.2101	67.0729	67.3977	67.4059	67.5165	67.5595	67.0786	67.1005	67.3796	67.6847	67.3576	67.4426	67.0895	67.293	67.5143	67.61	67.5319	67.313	67.5725	67.5134	66.9887	67.062	67.4422	67.5462	67.1533	67.0186	66.9997	67.0519	67.1957	67.0358	67.5135	67.1591	67.4147	67.0654	67.1053
4.92	52.3445	67.6561	67.5485	67.6038	67.7518	67.4985	67.7383	67.7019	67.4917	67.5222	67.5855	67.6357	67.2903	67.3806	67.3332	67.1957	67.5205	67.5288	67.6394	67.6824	67.2018	67.2235	67.5023	67.808	67.4801	67.5655	67.2126	67.416	67.6376	67.7333	67.6551	67.4359	67.6954	67.6367	67.1118	67.1849	67.5651	67.6694	67.276	67.1417	67.1229	67.1748	67.3186	67.1587	67.6365	67.282	67.5377	67.1884	67.2283
4.93	52.4027	67.7794	67.672	67.727	67.8752	67.6214	67.8614	67.8251	67.6146	67.6451	67.7087	67.7591	67.4134	67.5033	67.4561	67.3184	67.6432	67.6515	67.7621	67.8052	67.3248	67.3463	67.6249	67.9312	67.6025	67.6882	67.3357	67.5389	67.7607	67.8565	67.7781	67.5585	67.8181	67.7599	67.2348	67.3077	67.6877	67.7924	67.3986	67.2646	67.2459	67.2975	67.4414	67.2814	67.7594	67.4048	67.6606	67.3112	67.3512
4.94	52.4609	67.9025	67.7953	67.8502	67.9985	67.7441	67.9843	67.9483	67.7375	67.7678	67.8317	67.8823	67.5363	67.6258	67.5789	67.4409	67.7657	67.7741	67.8846	67.9277	67.4477	67.4689	67.7473	68.0542	67.7248	67.8108	67.4585	67.6616	67.8837	67.9795	67.901	67.6811	67.9406	67.8829	67.3576	67.4304	67.8103	67.9153	67.521	67.3874	67.3687	67.4201	67.5641	67.404	67.8822	67.5275	67.7833	67.4338	67.4739
4.95	52.5191	68.0255	67.9185	67.9732	68.1216	67.8667	68.1071	68.0712	67.8602	67.8904	67.9546	68.0053	67.6591	67.7482	67.7015	67.5633	67.8881	67.8965	68.007	68.0502	67.5705	67.5914	67.8696	68.1771	67.8468	67.9333	67.5813	67.7842	68.0065	68.1023	68.0237	67.8034	68.063	68.0058	67.4803	67.5529	67.9327	68.0381	67.6433	67.5101	67.4915	67.5425	67.6866	67.5264	68.0048	67.65	67.9058	67.5563	67.5965
4.96	52.5772	68.1484	68.0415	68.096	68.2446	67.9891	68.2298	68.194	67.9827	68.0128	68.0773	68.1282	67.7817	67.8704	67.824	67.6856	68.0103	68.0187	68.1293	68.1725	67.6931	67.7138	67.9918	68.2998	67.9688	68.0556	67.7038	67.9066	68.1292	68.2251	68.1463	67.9257	68.1852	68.1285	67.6028	67.6752	68.0549	68.1607	67.7655	67.6326	67.6141	67.6648	67.8089	67.6487	68.1272	67.7723	68.0282	67.6787	67.7189
4.97	52.6354	68.271	68.1644	68.2187	68.3674	68.1113	68.3523	68.3167	68.1051	68.135	68.1999	68.251	67.9042	67.9924	67.9463	67.8077	68.1323	68.1408	68.2514	68.2946	67.8155	67.836	68.1137	68.4223	68.0906	68.1777	67.8263	68.0288	68.2517	68.3476	68.2687	68.0477	68.3073	68.251	67.7252	67.7974	68.177	68.2831	67.8875	67.755	67.7365	67.787	67.9311	67.7709	68.2495	67.8945	68.1505	67.8009	67.8412
4.98	52.6936	68.3936	68.2871	68.3412	68.49	68.2335	68.4746	68.4392	68.2274	68.2572	68.3223	68.3735	68.0265	68.1143	68.0685	67.9297	68.2543	68.2628	68.3734	68.4166	67.9378	67.9581	68.2356	68.5447	68.2122	68.2997	67.9486	68.151	68.3741	68.47	68.391	68.1697	68.4293	68.3735	67.8475	67.9195	68.2989	68.4055	68.0093	67.8772	67.8588	67.909	68.0532	67.8929	68.3716	68.0166	68.2726	67.923	67.9634
4.99	52.7518	68.516	68.4097	68.4636	68.6126	68.3554	68.5968	68.5616	68.3495	68.3791	68.4446	68.496	68.1487	68.2361	68.1905	68.0515	68.376	68.3846	68.4952	68.5384	68.06	68.08	68.3572	68.667	68.3337	68.4216	68.0707	68.2729	68.4963	68.5923	68.5131	68.2915	68.5511	68.4957	67.9696	68.0414	68.4207	68.5276	68.131	67.9993	67.9809	68.0309	68.1751	68.0147	68.4936	68.1385	68.3945	68.045	68.0854
5	52.81	68.6382	68.5321	68.5858	68.7349	68.4773	68.7188	68.6838	68.4714	68.5009	68.5667	68.6183	68.2707	68.3577	68.3124	68.1731	68.4976	68.5063	68.6168	68.6601	68.182	68.2018	68.4788	68.7891	68.4551	68.5433	68.1927	68.3947	68.6183	68.7144	68.6351	68.4131	68.6727	68.6179	68.0915	68.1632	68.5424	68.6496	68.2526	68.1212	68.1029	68.1526	68.2969	68.1364	68.6155	68.2603	68.5163	68.1668	68.2072
5.01	52.8682	68.7603	68.6544	68.7079	68.8571	68.5989	68.8407	68.8059	68.5932	68.6226	68.6887	68.7404	68.3926	68.4792	68.4342	68.2947	68.6191	68.6278	68.7384	68.7817	68.3039	68.3234	68.6002	68.911	68.5762	68.6648	68.3146	68.5164	68.7403	68.8363	68.7569	68.5346	68.7942	68.7398	68.2134	68.2848	68.6638	68.7715	68.374	68.243	68.2248	68.2742	68.4185	68.258	68.7372	68.3819	68.638	68.2884	68.3289
5.02	52.9264	68.8822	68.7766	68.8298	68.9792	68.7205	68.9624	68.9278	68.7149	68.7441	68.8106	68.8624	68.5143	68.6005	68.5558	68.416	68.7404	68.7491	68.8597	68.9031	68.4256	68.4449	68.7214	69.0328	68.6973	68.7862	68.4363	68.6379	68.862	68.9581	68.8785	68.6559	68.9156	68.8616	68.335	68.4063	68.7852	68.8932	68.4952	68.3647	68.3465	68.3956	68.54	68.3794	68.8588	68.5034	68.7595	68.4099	68.4505
5.03	52.9846	69.004	68.8986	68.9516	69.1011	68.8418	69.084	69.0496	68.8364	68.8655	68.9323	68.9843	68.6359	68.7217	68.6772	68.5373	68.8616	68.8704	68.9809	69.0243	68.5472	68.5663	68.8425	69.1545	68.8182	68.9075	68.5578	68.7593	68.9837	69.0798	69.0001	68.7771	69.0367	68.9833	68.4565	68.5276	68.9064	69.0147	68.6164	68.4862	68.468	68.5169	68.6613	68.5007	68.9802	68.6247	68.8809	68.5313	68.5719
5.04	53.0428	69.1257	69.0204	69.0733	69.2229	68.9631	69.2054	69.1712	68.9577	68.9867	69.0538	69.1059	68.7574	68.8427	68.7985	68.6583	68.9826	68.9914	69.102	69.1454	68.6687	68.6875	68.9634	69.276	68.9389	69.0286	68.6792	68.8805	69.1051	69.2013	69.1214	68.8982	69.1578	69.1048	68.5779	68.6488	69.0274	69.1361	68.7373	68.6075	68.5895	68.638	68.7825	68.6218	69.1014	68.7459	69.0021	68.6525	68.6932
5.05	53.101	69.2472	69.1421	69.1948	69.3445	69.0842	69.3267	69.2927	69.0789	69.1078	69.1752	69.2275	68.8787	68.9636	68.9197	68.7793	69.1035	69.1124	69.2229	69.2663	68.79	68.8085	69.0842	69.3973	69.0595	69.1496	68.8005	69.0016	69.2264	69.3227	69.2427	69.0191	69.2787	69.2262	68.6992	68.7699	69.1483	69.2574	68.8582	68.7287	68.7107	68.759	68.9035	68.7428	69.2225	68.867	69.1232	68.7735	68.8143
5.06	53.1592	69.3685	69.2636	69.3161	69.4659	69.2051	69.4479	69.4141	69.2	69.2287	69.2964	69.3489	68.9998	69.0843	69.0407	68.9001	69.2242	69.2331	69.3437	69.3871	68.9111	68.9294	69.2049	69.5185	69.18	69.2704	68.9216	69.1226	69.3476	69.4439	69.3637	69.1398	69.3994	69.3474	68.8202	68.8908	69.2691	69.3785	68.9788	68.8498	68.8319	68.8798	69.0244	68.8636	69.3435	68.9879	69.2441	68.8945	68.9353
5.07	53.2174	69.4897	69.3851	69.4373	69.5872	69.3259	69.5689	69.5352	69.3209	69.3495	69.4175	69.4701	69.1209	69.2049	69.1616	69.0207	69.3448	69.3538	69.4643	69.5078	69.0321	69.0502	69.3254	69.6396	69.3003	69.3911	69.0426	69.2434	69.4686	69.5649	69.4847	69.2604	69.52	69.4685	68.9412	69.0115	69.3897	69.4994	69.0994	68.9707	68.9528	69.0005	69.1452	68.9843	69.4643	69.1086	69.3649	69.0153	69.0561
5.08	53.2755	69.6107	69.5063	69.5583	69.7084	69.4465	69.6897	69.6563	69.4417	69.4701	69.5385	69.5912	69.2417	69.3254	69.2823	69.1412	69.4653	69.4743	69.5848	69.6283	69.153	69.1708	69.4457	69.7605	69.4205	69.5116	69.1635	69.364	69.5895	69.6858	69.6054	69.3809	69.6405	69.5894	69.062	69.1321	69.5101	69.6202	69.2198	69.0915	69.0737	69.1211	69.2658	69.1049	69.585	69.2292	69.4855	69.1359	69.1768
5.09	53.3337	69.7316	69.6274	69.6792	69.8294	69.567	69.8104	69.7771	69.5623	69.5906	69.6593	69.7122	69.3624	69.4456	69.4029	69.2616	69.5855	69.5946	69.7051	69.7486	69.2737	69.2913	69.5659	69.8812	69.5405	69.632	69.2842	69.4845	69.7102	69.8066	69.7261	69.5012	69.7608	69.7102	69.1827	69.2526	69.6304	69.7409	69.34	69.2122	69.1944	69.2415	69.3862	69.2253	69.7055	69.3497	69.606	69.2564	69.2973
5.1	53.3919	69.8524	69.7484	69.8	69.9503	69.6874	69.9309	69.8979	69.6828	69.7109	69.7799	69.833	69.483	69.5658	69.5234	69.3818	69.7057	69.7148	69.8253	69.8688	69.3943	69.4116	69.686	70.0018	69.6603	69.7522	69.4047	69.6048	69.8308	69.9272	69.8465	69.6214	69.8809	69.8308	69.3032	69.3729	69.7506	69.8614	69.4601	69.3327	69.3149	69.3618	69.5065	69.3455	69.8258	69.47	69.7263	69.3767	69.4177
5.11	53.4501	69.973	69.8692	69.9206	70.071	69.8076	70.0513	70.0185	69.8031	69.8311	69.9004	69.9536	69.6035	69.6858	69.6437	69.5019	69.8257	69.8348	69.9453	69.9888	69.5147	69.5318	69.8059	70.1223	69.7801	69.8723	69.5251	69.725	69.9512	70.0477	69.9669	69.7414	70.0009	69.9513	69.4235	69.4931	69.8706	69.9817	69.5801	69.453	69.4354	69.4819	69.6267	69.4657	69.9461	69.5902	69.8465	69.4969	69.538
5.12	53.5083	70.0934	69.9899	70.041	70.1916	69.9276	70.1715	70.1389	69.9233	69.9512	70.0208	70.0742	69.7238	69.8056	69.7638	69.6218	69.9455	69.9547	70.0652	70.1087	69.635	69.6518	69.9257	70.2426	69.8996	69.9922	69.6454	69.8451	70.0715	70.168	70.0871	69.8613	70.1207	70.0716	69.5438	69.6131	69.9905	70.1019	69.6999	69.5732	69.5556	69.6019	69.7467	69.5856	70.0661	69.7102	69.9665	69.617	69.6581
5.13	53.5665	70.2138	70.1104	70.1613	70.312	70.0475	70.2916	70.2592	70.0433	70.0711	70.141	70.1945	69.8439	69.9253	69.8838	69.7416	70.0652	70.0745	70.1849	70.2285	69.7552	69.7717	70.0453	70.3627	70.0191	70.112	69.7655	69.965	70.1916	70.2881	70.2071	69.981	70.2404	70.1918	69.6638	69.733	70.1102	70.222	69.8195	69.6933	69.6758	69.7217	69.8666	69.7055	70.1861	69.8301	70.0864	69.7369	69.7781
5.14	53.6247	70.3339	70.2308	70.2815	70.4323	70.1673	70.4116	70.3793	70.1632	70.1908	70.2611	70.3147	69.9639	70.0449	70.0037	69.8612	70.1848	70.1941	70.3045	70.3481	69.8752	69.8915	70.1648	70.4827	70.1383	70.2316	69.8855	70.0848	70.3116	70.4081	70.327	70.1006	70.36	70.3118	69.7838	69.8528	70.2297	70.3419	69.9391	69.8132	69.7957	69.8414	69.9863	69.8252	70.3058	69.9498	70.2062	69.8567	69.8979
5.15	53.6829	70.4539	70.351	70.4015	70.5524	70.2869	70.5314	70.4993	70.2829	70.3104	70.381	70.4348	70.0838	70.1643	70.1234	69.9807	70.3042	70.3135	70.4239	70.4675	69.995	70.0111	70.2841	70.6025	70.2575	70.3511	70.0053	70.2044	70.4314	70.528	70.4467	70.2201	70.4794	70.4317	69.9036	69.9724	70.3492	70.4617	70.0584	69.933	69.9156	69.961	70.1059	69.9447	70.4255	70.0694	70.3258	69.9763	70.0176
5.16	53.7411	70.5738	70.4711	70.5214	70.6724	70.4063	70.651	70.6192	70.4025	70.4298	70.5008	70.5547	70.2035	70.2836	70.243	70.1	70.4234	70.4329	70.5432	70.5868	70.1148	70.1305	70.4033	70.7222	70.3764	70.4705	70.125	70.3239	70.5511	70.6477	70.5663	70.3394	70.5987	70.5514	70.0232	70.0918	70.4684	70.5813	70.1777	70.0526	70.0353	70.0804	70.2254	70.0641	70.545	70.1889	70.4453	70.0958	70.1371
5.17	53.7993	70.6935	70.591	70.6411	70.7922	70.5257	70.7705	70.7389	70.522	70.5492	70.6204	70.6745	70.323	70.4027	70.3624	70.2192	70.5425	70.552	70.6624	70.706	70.2343	70.2499	70.5223	70.8418	70.4953	70.5897	70.2446	70.4432	70.6706	70.7673	70.6857	70.4585	70.7178	70.671	70.1427	70.2112	70.5876	70.7008	70.2968	70.1721	70.1548	70.1996	70.3447	70.1834	70.6643	70.3082	70.5646	70.2152	70.2565
5.18	53.8575	70.8131	70.7108	70.7607	70.9119	70.6448	70.8899	70.8584	70.6413	70.6683	70.7399	70.7941	70.4425	70.5217	70.4817	70.3383	70.6615	70.671	70.7814	70.825	70.3538	70.369	70.6412	70.9612	70.614	70.7087	70.364	70.5624	70.79	70.8867	70.805	70.5775	70.8367	70.7905	70.2621	70.3303	70.7065	70.8201	70.4157	70.2915	70.2742	70.3188	70.4638	70.3025	70.7835	70.4273	70.6838	70.3344	70.3757
5.19	53.9157	70.9325	70.8304	70.8801	71.0314	70.7639	71.0091	70.9778	70.7604	70.7873	70.8592	70.9136	70.5618	70.6405	70.6009	70.4572	70.7803	70.7899	70.9002	70.9439	70.4731	70.4881	70.7599	71.0804	70.7325	70.8276	70.4833	70.6814	70.9093	71.006	70.9242	70.6964	70.9555	70.9098	70.3813	70.4494	70.8254	70.9393	70.5345	70.4107	70.3935	70.4377	70.5828	70.4215	70.9025	70.5463	70.8028	70.4535	70.4948
5.2	53.9738	71.0518	70.9499	70.9993	71.1508	70.8827	71.1281	71.0971	70.8794	70.9062	70.9784	71.0329	70.6809	70.7592	70.7199	70.576	70.899	70.9087	71.0189	71.0626	70.5922	70.607	70.8785	71.1995	70.8509	70.9464	70.6024	70.8003	71.0284	71.1251	71.0432	70.8151	71.0742	71.0289	70.5004	70.5683	70.9441	71.0583	70.6532	70.5298	70.5126	70.5566	70.7017	70.5403	71.0214	70.6652	70.9217	70.5724	70.6138
5.21	54.032	71.1709	71.0693	71.1185	71.27	71.0015	71.247	71.2162	70.9983	71.0249	71.0974	71.1521	70.7999	70.8778	70.8387	70.6946	71.0175	71.0272	71.1375	71.1812	70.7112	70.7257	70.997	71.3185	70.9692	71.065	70.7213	70.919	71.1473	71.2441	71.162	70.9337	71.1927	71.1479	70.6194	70.687	71.0626	71.1772	70.7717	70.6487	70.6316	70.6753	70.8204	70.659	71.1402	70.7839	71.0404	70.6912	70.7326
5.22	54.0902	71.2899	71.1885	71.2375	71.3891	71.1201	71.3658	71.3352	71.117	71.1435	71.2163	71.2711	70.9188	70.9962	70.9574	70.8131	71.1359	71.1457	71.2559	71.2996	70.8301	70.8443	71.1153	71.4373	71.0873	71.1835	70.8402	71.0376	71.2661	71.3629	71.2807	71.0521	71.3111	71.2667	70.7382	70.8056	71.181	71.2959	70.8901	70.7675	70.7505	70.7938	70.939	70.7775	71.2588	70.9025	71.159	70.8098	70.8513
5.23	54.1484	71.4087	71.3076	71.3563	71.5081	71.2385	71.4844	71.454	71.2356	71.2619	71.3351	71.39	71.0375	71.1144	71.076	70.9314	71.2541	71.264	71.3741	71.4178	70.9488	70.9628	71.2334	71.556	71.2052	71.3018	70.9589	71.1561	71.3847	71.4816	71.3993	71.1704	71.4293	71.3854	70.8568	70.9241	71.2993	71.4145	71.0083	70.8861	70.8692	70.9122	71.0574	70.8959	71.3773	71.021	71.2775	70.9283	70.9698
5.24	54.2066	71.5274	71.4265	71.475	71.6268	71.3568	71.6029	71.5727	71.354	71.3802	71.4537	71.5088	71.156	71.2325	71.1944	71.0496	71.3722	71.3821	71.4922	71.536	71.0674	71.0811	71.3514	71.6745	71.3231	71.42	71.0774	71.2744	71.5032	71.6001	71.5177	71.2885	71.5474	71.504	70.9753	71.0424	71.4174	71.5329	71.1264	71.0047	70.9877	71.0305	71.1757	71.0142	71.4956	71.1393	71.3958	71.0466	71.0882
5.25	54.2648	71.646	71.5453	71.5935	71.7455	71.475	71.7212	71.6912	71.4723	71.4983	71.5721	71.6274	71.2745	71.3505	71.3127	71.1677	71.4902	71.5001	71.6102	71.654	71.1858	71.1993	71.4693	71.7928	71.4407	71.538	71.1958	71.3926	71.6216	71.7185	71.636	71.4065	71.6653	71.6224	71.0937	71.1606	71.5353	71.6512	71.2443	71.123	71.1061	71.1486	71.2939	71.1323	71.6137	71.2574	71.5139	71.1649	71.2065
5.26	54.323	71.7644	71.6639	71.7119	71.864	71.593	71.8394	71.8096	71.5904	71.6163	71.6904	71.7458	71.3927	71.4683	71.4309	71.2856	71.608	71.618	71.728	71.7718	71.3041	71.3173	71.587	71.9111	71.5583	71.6559	71.3141	71.5106	71.7398	71.8368	71.7541	71.5244	71.7831	71.7407	71.2119	71.2786	71.6531	71.7693	71.3621	71.2412	71.2244	71.2666	71.4119	71.2503	71.7318	71.3754	71.6319	71.2829	71.3246
5.27	54.3812	71.8826	71.7824	71.8302	71.9823	71.7108	71.9574	71.9278	71.7084	71.7342	71.8086	71.8641	71.5109	71.586	71.5489	71.4034	71.7256	71.7357	71.8457	71.8895	71.4223	71.4352	71.7046	72.0291	71.6756	71.7737	71.4322	71.6284	71.8579	71.9549	71.8721	71.6421	71.9007	71.8588	71.33	71.3965	71.7708	71.8873	71.4798	71.3593	71.3426	71.3844	71.5298	71.3681	71.8497	71.4933	71.7498	71.4009	71.4425
5.28	54.4394	72.0008	71.9007	71.9483	72.1006	71.8285	72.0753	72.0459	71.8263	71.8519	71.9266	71.9823	71.6289	71.7035	71.6667	71.521	71.8431	71.8533	71.9633	72.007	71.5403	71.5529	71.822	72.147	71.7929	71.8913	71.5502	71.7462	71.9758	72.0728	71.9899	71.7596	72.0182	71.9768	71.448	71.5142	71.8883	72.0052	71.5973	71.4773	71.4605	71.5021	71.6475	71.4858	71.9674	71.611	71.8675	71.5186	71.5604
5.29	54.4976	72.1187	72.0189	72.0663	72.2186	71.9461	72.193	72.1638	71.944	71.9694	72.0445	72.1003	71.7467	71.8209	71.7845	71.6385	71.9605	71.9707	72.0806	72.1244	71.6581	71.6705	71.9393	72.2648	71.91	72.0087	71.6681	71.8638	72.0936	72.1906	72.1076	71.8771	72.1356	72.0946	71.5658	71.6318	72.0057	72.1229	71.7147	71.5951	71.5784	71.6197	71.7651	71.6034	72.085	71.7286	71.9851	71.6363	71.678
5.3	54.5558	72.2365	72.137	72.1841	72.3365	72.0635	72.3106	72.2816	72.0615	72.0868	72.1622	72.2182	71.8644	71.9381	71.902	71.7558	72.0777	72.088	72.1979	72.2417	71.7759	71.788	72.0565	72.3824	72.0269	72.126	71.7858	71.9812	72.2112	72.3083	72.2251	71.9943	72.2528	72.2123	71.6834	71.7493	72.1229	72.2404	71.8319	71.7127	71.6961	71.7371	71.8825	71.7208	72.2024	71.846	72.1026	71.7538	71.7956
5.31	54.614	72.3542	72.2549	72.3017	72.4543	72.1808	72.428	72.3993	72.1789	72.2041	72.2798	72.3359	71.982	72.0552	72.0195	71.873	72.1948	72.2051	72.315	72.3588	71.8935	71.9053	72.1735	72.4999	72.1437	72.2432	71.9033	72.0985	72.3287	72.4258	72.3425	72.1115	72.3698	72.3298	71.801	71.8666	72.24	72.3578	71.949	71.8302	71.8137	71.8544	71.9998	71.838	72.3197	71.9633	72.2199	71.8712	71.913
5.32	54.6721	72.4717	72.3727	72.4193	72.5719	72.298	72.5453	72.5168	72.2962	72.3212	72.3973	72.4535	72.0994	72.1722	72.1368	71.9901	72.3117	72.3221	72.4319	72.4757	72.0109	72.0225	72.2903	72.6172	72.2604	72.3602	72.0207	72.2157	72.446	72.5431	72.4597	72.2285	72.4867	72.4472	71.9183	71.9838	72.357	72.4751	72.0659	71.9476	71.9311	71.9715	72.1169	71.9552	72.4369	72.0805	72.337	71.9884	72.0302
5.33	54.7303	72.5891	72.4903	72.5366	72.6894	72.415	72.6624	72.6341	72.4133	72.4382	72.5145	72.5709	72.2167	72.289	72.2539	72.107	72.4285	72.439	72.5487	72.5925	72.1282	72.1396	72.407	72.7344	72.3769	72.4771	72.138	72.3327	72.5632	72.6604	72.5768	72.3453	72.6035	72.5644	72.0356	72.1009	72.4738	72.5922	72.1827	72.0648	72.0484	72.0885	72.234	72.0721	72.5539	72.1975	72.454	72.1055	72.1473
5.34	54.7885	72.7064	72.6078	72.6539	72.8067	72.5318	72.7794	72.7513	72.5303	72.555	72.6317	72.6882	72.3339	72.4057	72.3709	72.2238	72.5451	72.5557	72.6654	72.7092	72.2454	72.2565	72.5236	72.8515	72.4932	72.5939	72.2552	72.4495	72.6802	72.7774	72.6938	72.462	72.7201	72.6815	72.1527	72.2178	72.5904	72.7092	72.2994	72.1819	72.1655	72.2053	72.3508	72.189	72.6708	72.3144	72.5709	72.2224	72.2643
5.35	54.8467	72.8235	72.7251	72.771	72.9239	72.6485	72.8963	72.8684	72.6472	72.6717	72.7487	72.8053	72.4509	72.5222	72.4878	72.3404	72.6616	72.6723	72.7819	72.8257	72.3624	72.3732	72.64	72.9684	72.6095	72.7104	72.3721	72.5663	72.7971	72.8944	72.8106	72.5786	72.8366	72.7984	72.2696	72.3345	72.7069	72.826	72.4159	72.2989	72.2826	72.322	72.4676	72.3057	72.7875	72.4311	72.6876	72.3392	72.3811
5.36	54.9049	72.9404	72.8423	72.8879	73.041	72.7651	73.013	72.9853	72.7639	72.7882	72.8656	72.9223	72.5677	72.6386	72.6045	72.4569	72.778	72.7887	72.8983	72.9421	72.4793	72.4898	72.7563	73.0851	72.7256	72.8269	72.489	72.6829	72.9139	73.0111	72.9272	72.695	72.9529	72.9152	72.3865	72.4511	72.8233	72.9427	72.5323	72.4157	72.3994	72.4386	72.5841	72.4223	72.9041	72.5477	72.8042	72.4559	72.4978
5.37	54.9631	73.0572	72.9593	73.0047	73.1579	72.8815	73.1296	73.1021	72.8804	72.9046	72.9823	73.0392	72.6845	72.7548	72.7211	72.5732	72.8942	72.905	73.0145	73.0583	72.5961	72.6063	72.8724	73.2017	72.8415	72.9432	72.6057	72.7993	73.0305	73.1278	73.0437	72.8113	73.0691	73.0319	72.5031	72.5676	72.9395	73.0592	72.6485	72.5324	72.5161	72.555	72.7006	72.5387	73.0205	72.6641	72.9206	72.5724	72.6144
5.38	55.0213	73.1739	73.0762	73.1214	73.2746	72.9978	73.246	73.2188	72.9968	73.0209	73.0989	73.1559	72.801	72.8709	72.8376	72.6894	73.0102	73.0211	73.1306	73.1744	72.7127	72.7226	72.9884	73.3182	72.9573	73.0594	72.7223	72.9156	73.1469	73.2443	73.1601	72.9274	73.1851	73.1484	72.6197	72.6839	73.0556	73.1756	72.7646	72.6489	72.6327	72.6713	72.8169	72.655	73.1368	72.7804	73.0369	72.6888	72.7308
5.39	55.0795	73.2904	73.193	73.2379	73.3912	73.1139	73.3623	73.3352	73.1131	73.137	73.2153	73.2725	72.9175	72.9869	72.9539	72.8055	73.1262	73.1371	73.2465	73.2904	72.8291	72.8388	73.1043	73.4345	73.0729	73.1754	72.8387	73.0317	73.2632	73.3606	73.2763	73.0434	73.301	73.2648	72.7361	72.8001	73.1715	73.2919	72.8806	72.7653	72.7492	72.7874	72.933	72.7711	73.2529	72.8966	73.1531	72.805	72.8471
5.4	55.1377	73.4068	73.3096	73.3543	73.5077	73.2299	73.4784	73.4516	73.2292	73.253	73.3316	73.3889	73.0338	73.1027	73.07	72.9214	73.2419	73.253	73.3623	73.4061	72.9455	72.9549	73.22	73.5506	73.1884	73.2912	72.955	73.1477	73.3794	73.4768	73.3924	73.1592	73.4167	73.381	72.8523	72.9162	73.2873	73.408	72.9964	72.8816	72.8655	72.9034	73.0491	72.8871	73.3689	73.0126	73.2691	72.9211	72.9632
5.41	55.1959	73.523	73.4261	73.4705	73.624	73.3457	73.5944	73.5678	73.3452	73.3688	73.4477	73.5051	73.1499	73.2184	73.186	73.0372	73.3576	73.3687	73.478	73.5218	73.0616	73.0708	73.3355	73.6666	73.3038	73.407	73.0712	73.2636	73.4954	73.5929	73.5084	73.2749	73.5323	73.4971	72.9685	73.0321	73.403	73.5239	73.1121	72.9977	72.9817	73.0193	73.1649	73.003	73.4848	73.1285	73.385	73.0371	73.0792
5.42	55.2541	73.6391	73.5424	73.5866	73.7402	73.4614	73.7102	73.6839	73.461	73.4845	73.5637	73.6213	73.2659	73.3339	73.3019	73.1528	73.4731	73.4842	73.5935	73.6373	73.1777	73.1866	73.451	73.7825	73.419	73.5226	73.1872	73.3793	73.6113	73.7088	73.6241	73.3905	73.6478	73.613	73.0844	73.1479	73.5185	73.6397	73.2276	73.1137	73.0977	73.135	73.2807	73.1187	73.6005	73.2442	73.5007	73.1529	73.195
5.43	55.3123	73.755	73.6586	73.7025	73.8562	73.577	73.8259	73.7998	73.5767	73.6	73.6796	73.7373	73.3818	73.4493	73.4177	73.2684	73.5884	73.5997	73.7089	73.7527	73.2936	73.3022	73.5662	73.8982	73.5341	73.638	73.3031	73.4949	73.727	73.8245	73.7398	73.5059	73.7631	73.7288	73.2003	73.2635	73.6339	73.7554	73.343	73.2295	73.2136	73.2506	73.3963	73.2343	73.7161	73.3598	73.6163	73.2686	73.3107
5.44	55.3704	73.8708	73.7747	73.8183	73.9721	73.6924	73.9415	73.9155	73.6923	73.7154	73.7953	73.8531	73.4976	73.5645	73.5333	73.3837	73.7036	73.7149	73.8241	73.8679	73.4094	73.4177	73.6814	74.0138	73.649	73.7533	73.4188	73.6104	73.8426	73.9401	73.8553	73.6212	73.8783	73.8444	73.316	73.379	73.7491	73.8709	73.4583	73.3452	73.3293	73.3661	73.5117	73.3497	73.8315	73.4753	73.7317	73.3841	73.4263
5.45	55.4286	73.9865	73.8906	73.934	74.0878	73.8077	74.0569	74.0312	73.8077	73.8306	73.9109	73.9688	73.6132	73.6796	73.6487	73.4989	73.8187	73.8301	73.9392	73.983	73.525	73.533	73.7964	74.1292	73.7638	73.8685	73.5344	73.7257	73.9581	74.0556	73.9707	73.7364	73.9933	73.9599	73.4315	73.4944	73.8642	73.9863	73.5734	73.4607	73.4449	73.4814	73.627	73.465	73.9468	73.5906	73.847	73.4995	73.5417
5.46	55.4868	74.102	74.0063	74.0495	74.2034	73.9228	74.1721	74.1466	73.9229	73.9458	74.0263	74.0844	73.7286	73.7946	73.764	73.614	73.9336	73.9451	74.0541	74.0979	73.6405	73.6482	73.9112	74.2445	73.8785	73.9835	73.6498	73.8408	74.0734	74.1709	74.0859	73.8513	74.1082	74.0753	73.5469	73.6096	73.9791	74.1015	73.6883	73.5762	73.5604	73.5965	73.7422	73.5802	74.0619	73.7058	73.9622	73.6148	73.657
5.47	55.545	74.2174	74.1219	74.1648	74.3188	74.0378	74.2872	74.262	74.0381	74.0607	74.1416	74.1998	73.8439	73.9094	73.8792	73.729	74.0484	74.0599	74.1689	74.2127	73.7558	73.7633	74.0259	74.3597	73.993	74.0984	73.7651	73.9558	74.1885	74.2861	74.2009	73.9662	74.2229	74.1905	73.6622	73.7247	74.0939	74.2166	73.8032	73.6914	73.6757	73.7115	73.8573	73.6952	74.177	73.8208	74.0772	73.7299	73.7721
5.48	55.6032	74.3326	74.2374	74.2801	74.4341	74.1526	74.4022	74.3772	74.153	74.1755	74.2567	74.3151	73.9591	74.0241	73.9943	73.8438	74.163	74.1746	74.2835	74.3273	73.871	73.8782	74.1405	74.4747	74.1074	74.2131	73.8803	74.0707	74.3035	74.4012	74.3159	74.0809	74.3375	74.3056	73.7774	73.8396	74.2085	74.3316	73.9179	73.8066	73.7909	73.8264	73.9721	73.8101	74.2918	73.9357	74.1921	73.8449	73.8871
5.49	55.6614	74.4477	74.3528	74.3951	74.5493	74.2673	74.517	74.4922	74.2679	74.2902	74.3717	74.4302	74.0741	74.1386	74.1092	73.9584	74.2775	74.2892	74.398	74.4418	73.9861	73.993	74.2549	74.5895	74.2216	74.3277	73.9954	74.1854	74.4184	74.5161	74.4307	74.1955	74.4519	74.4205	73.8924	73.9544	74.323	74.4464	74.0324	73.9216	73.906	73.9412	74.0869	73.9248	74.4065	74.0505	74.3068	73.9598	74.002
5.5	55.7196	74.5626	74.468	74.5101	74.6643	74.3819	74.6317	74.6071	74.3826	74.4048	74.4866	74.5452	74.189	74.253	74.2239	74.0729	74.3918	74.4036	74.5124	74.5562	74.101	74.1077	74.3692	74.7042	74.3357	74.4421	74.1102	74.3	74.5331	74.6308	74.5453	74.3099	74.5662	74.5353	74.0072	74.0691	74.4374	74.561	74.1468	74.0365	74.0209	74.0558	74.2015	74.0394	74.5211	74.1651	74.4214	74.0745	74.1167
5.51	55.7778	74.6774	74.583	74.6249	74.7792	74.4963	74.7463	74.7219	74.4971	74.5191	74.6013	74.66	74.3038	74.3672	74.3385	74.1873	74.506	74.5179	74.6266	74.6704	74.2158	74.2222	74.4833	74.8188	74.4496	74.5564	74.225	74.4145	74.6477	74.7454	74.6598	74.4242	74.6804	74.6499	74.122	74.1836	74.5516	74.6755	74.2611	74.1512	74.1357	74.1702	74.316	74.1539	74.6355	74.2796	74.5358	74.189	74.2313
5.52	55.836	74.7921	74.6979	74.7395	74.8939	74.6106	74.8607	74.8365	74.6115	74.6334	74.7159	74.7747	74.4184	74.4813	74.453	74.3016	74.6201	74.6321	74.7407	74.7845	74.3305	74.3366	74.5973	74.9332	74.5634	74.6706	74.3396	74.5288	74.7622	74.8599	74.7741	74.5384	74.7944	74.7644	74.2365	74.298	74.6657	74.7899	74.3752	74.2658	74.2503	74.2846	74.4303	74.2682	74.7498	74.3939	74.6501	74.3035	74.3457
5.53	55.8942	74.9066	74.8127	74.854	75.0085	74.7247	74.9749	74.951	74.7258	74.7475	74.8303	74.8893	74.5329	74.5953	74.5674	74.4157	74.734	74.7461	74.8546	74.8984	74.445	74.4508	74.7112	75.0475	74.677	74.7846	74.4541	74.6429	74.8765	74.9742	74.8884	74.6524	74.9083	74.8788	74.351	74.4122	74.7796	74.9041	74.4892	74.3802	74.3648	74.3987	74.5445	74.3824	74.864	74.5081	74.7643	74.4178	74.46
5.54	55.9524	75.0209	74.9273	74.9684	75.123	74.8387	75.089	75.0653	74.8399	74.8615	74.9446	75.0037	74.6472	74.7091	74.6816	74.5296	74.8478	74.8599	74.9684	75.0122	74.5594	74.5649	74.8249	75.1616	74.7906	74.8985	74.5684	74.757	74.9906	75.0884	75.0024	74.7662	75.022	74.993	74.4653	74.5263	74.8934	75.0182	74.6031	74.4945	74.4791	74.5128	74.6586	74.4965	74.978	74.6221	74.8783	74.5319	74.5742
5.55	56.0105	75.1352	75.0418	75.0826	75.2373	74.9526	75.203	75.1795	74.9539	74.9753	75.0588	75.118	74.7614	74.8228	74.7956	74.6434	74.9614	74.9737	75.0821	75.1258	74.6736	74.6789	74.9385	75.2756	74.9039	75.0122	74.6826	74.8709	75.1046	75.2024	75.1164	74.88	75.1356	75.107	74.5795	74.6403	75.0071	75.1322	74.7168	74.6087	74.5934	74.6267	74.7725	74.6104	75.0918	74.7361	74.9922	74.6459	74.6882
5.56	56.0687	75.2492	75.1562	75.1967	75.3514	75.0663	75.3168	75.2936	75.0678	75.089	75.1728	75.2321	74.8755	74.9364	74.9096	74.7571	75.0749	75.0872	75.1956	75.2393	74.7877	74.7927	75.0519	75.3894	75.0172	75.1258	74.7967	74.9846	75.2185	75.3163	75.2301	74.9936	75.249	75.2209	74.6935	74.7541	75.1206	75.246	74.8303	74.7227	74.7074	74.7405	74.8863	74.7242	75.2056	74.8498	75.106	74.7598	74.8021
5.57	56.1269	75.3632	75.2704	75.3106	75.4654	75.1798	75.4305	75.4075	75.1815	75.2025	75.2866	75.3461	74.9894	75.0498	75.0233	74.8707	75.1883	75.2007	75.3089	75.3527	74.9017	74.9064	75.1652	75.5031	75.1303	75.2393	74.9106	75.0982	75.3322	75.4301	75.3438	75.107	75.3623	75.3347	74.8074	74.8678	75.234	75.3596	74.9438	74.8366	74.8214	74.8541	74.9999	74.8378	75.3191	74.9635	75.2196	74.8736	74.9159
5.58	56.1851	75.477	75.3844	75.4244	75.5793	75.2933	75.544	75.5213	75.295	75.3159	75.4004	75.4599	75.1031	75.163	75.137	74.9841	75.3015	75.314	75.4221	75.4659	75.0155	75.0199	75.2783	75.6167	75.2432	75.3526	75.0244	75.2117	75.4458	75.5437	75.4573	75.2203	75.4755	75.4484	74.9211	74.9813	75.3472	75.4731	75.0571	74.9504	74.9352	74.9676	75.1134	74.9513	75.4326	75.077	75.333	74.9872	75.0295
5.59	56.2433	75.5906	75.4984	75.5381	75.693	75.4066	75.6574	75.6349	75.4085	75.4292	75.5139	75.5736	75.2168	75.2762	75.2505	75.0973	75.4146	75.4271	75.5352	75.5789	75.1292	75.1333	75.3914	75.7301	75.356	75.4658	75.1381	75.325	75.5592	75.6571	75.5706	75.3335	75.5885	75.5618	75.0348	75.0947	75.4603	75.5865	75.1702	75.064	75.0489	75.0809	75.2267	75.0647	75.5459	75.1903	75.4464	75.1006	75.143
5.6	56.3015	75.7042	75.6121	75.6516	75.8066	75.5197	75.7707	75.7484	75.5217	75.5423	75.6274	75.6872	75.3303	75.3891	75.3639	75.2105	75.5275	75.5402	75.6482	75.6919	75.2427	75.2466	75.5042	75.8434	75.4687	75.5788	75.2516	75.4382	75.6725	75.7705	75.6838	75.4465	75.7013	75.6752	75.1482	75.208	75.5732	75.6997	75.2832	75.1775	75.1624	75.1942	75.34	75.1779	75.659	75.3035	75.5595	75.214	75.2563
5.61	56.3597	75.8175	75.7258	75.765	75.9201	75.6327	75.8838	75.8617	75.6349	75.6553	75.7407	75.8006	75.4437	75.502	75.4771	75.3234	75.6403	75.653	75.761	75.8046	75.3561	75.3597	75.617	75.9565	75.5812	75.6917	75.365	75.5512	75.7857	75.8836	75.7969	75.5594	75.8141	75.7884	75.2616	75.3211	75.686	75.8128	75.3961	75.2909	75.2758	75.3072	75.453	75.291	75.772	75.4166	75.6726	75.3271	75.3695
5.62	56.4179	75.9308	75.8393	75.8782	76.0334	75.7456	75.9968	75.9749	75.7479	75.7681	75.8538	75.9139	75.5569	75.6147	75.5902	75.4363	75.753	75.7658	75.8736	75.9173	75.4694	75.4727	75.7295	76.0695	75.6936	75.8044	75.4782	75.6641	75.8987	75.9967	75.9098	75.6722	75.9267	75.9015	75.3748	75.4341	75.7987	75.9258	75.5089	75.4041	75.389	75.4202	75.566	75.4039	75.8849	75.5296	75.7855	75.4402	75.4825
5.63	56.4761	76.0439	75.9526	75.9913	76.1465	75.8583	76.1096	76.088	75.8608	75.8808	75.9669	76.027	75.67	75.7273	75.7031	75.549	75.8655	75.8784	75.9861	76.0298	75.5826	75.5855	75.842	76.1823	75.8058	75.9171	75.5913	75.7769	76.0115	76.1096	76.0226	75.7848	76.0391	76.0144	75.4879	75.547	75.9112	76.0386	75.6215	75.5171	75.5022	75.533	75.6788	75.5167	75.9976	75.6424	75.8983	75.5531	75.5955
5.64	56.5343	76.1568	76.0659	76.1042	76.2595	75.9709	76.2223	76.2009	75.9735	75.9934	76.0797	76.14	75.7829	75.8397	75.816	75.6616	75.9778	75.9908	76.0985	76.1421	75.6956	75.6982	75.9543	76.295	75.9179	76.0295	75.7042	75.8895	76.1243	76.2223	76.1353	75.8972	76.1514	76.1272	75.6008	75.6597	76.0236	76.1512	75.7339	75.6301	75.6151	75.6456	75.7914	75.6294	76.1102	75.755	76.0109	75.6659	75.7082
5.65	56.5925	76.2696	76.1789	76.217	76.3724	76.0833	76.3348	76.3136	76.0861	76.1058	76.1925	76.2529	75.8957	75.952	75.9286	75.774	76.0901	76.1032	76.2107	76.2544	75.8084	75.8108	76.0665	76.4076	76.0299	76.1419	75.8171	76.002	76.2369	76.3349	76.2478	76.0096	76.2636	76.2398	75.7136	75.7723	76.1358	76.2637	75.8462	75.7429	75.728	75.7582	75.904	75.7419	76.2227	75.8675	76.1234	75.7785	75.8209
5.66	56.6507	76.3823	76.2919	76.3297	76.4851	76.1956	76.4472	76.4263	76.1985	76.218	76.3051	76.3656	76.0084	76.0641	76.0412	75.8863	76.2021	76.2153	76.3228	76.3664	75.9211	75.9232	76.1785	76.52	76.1417	76.254	75.9297	76.1143	76.3493	76.4474	76.3601	76.1217	76.3756	76.3523	75.8262	75.8847	76.2479	76.3761	75.9584	75.8555	75.8407	75.8705	76.0164	75.8543	76.335	75.9799	76.2357	75.891	75.9334
5.67	56.7088	76.4948	76.4047	76.4422	76.5977	76.3078	76.5595	76.5388	76.3108	76.3302	76.4175	76.4781	76.1209	76.1761	76.1536	75.9985	76.3141	76.3274	76.4348	76.4784	76.0337	76.0355	76.2904	76.6323	76.2534	76.3661	76.0423	76.2265	76.4616	76.5597	76.4724	76.2338	76.4875	76.4647	75.9387	75.997	76.3599	76.4883	76.0705	75.9681	75.9533	75.9828	76.1286	75.9666	76.4472	76.0922	76.3479	76.0034	76.0458
5.68	56.767	76.6072	76.5173	76.5546	76.7102	76.4198	76.6716	76.6511	76.423	76.4422	76.5298	76.5906	76.2333	76.288	76.2658	76.1105	76.4259	76.4393	76.5466	76.5902	76.1462	76.1477	76.4021	76.7444	76.3649	76.478	76.1547	76.3386	76.5738	76.6719	76.5844	76.3457	76.5992	76.5769	76.0511	76.1092	76.4717	76.6004	76.1824	76.0804	76.0657	76.0949	76.2407	76.0787	76.5592	76.2043	76.46	76.1156	76.158
5.69	56.8252	76.7194	76.6299	76.6668	76.8225	76.5317	76.7836	76.7633	76.535	76.554	76.642	76.7029	76.3456	76.3997	76.378	76.2224	76.5376	76.551	76.6583	76.7018	76.2585	76.2597	76.5137	76.8564	76.4763	76.5898	76.267	76.4505	76.6858	76.784	76.6964	76.4575	76.7108	76.6889	76.1634	76.2212	76.5834	76.7124	76.2942	76.1927	76.178	76.2069	76.3527	76.1907	76.6711	76.3163	76.5719	76.2277	76.2701
5.7	56.8834	76.8316	76.7423	76.7789	76.9346	76.6434	76.8954	76.8754	76.6469	76.6657	76.7541	76.815	76.4577	76.5113	76.49	76.3341	76.6491	76.6627	76.7698	76.8133	76.3707	76.3716	76.6252	76.9682	76.5876	76.7014	76.3791	76.5623	76.7977	76.8959	76.8082	76.5691	76.8222	76.8009	76.2755	76.3331	76.6949	76.8242	76.4058	76.3048	76.2902	76.3187	76.4645	76.3025	76.7828	76.4281	76.6837	76.3397	76.382
5.71	56.9416	76.9435	76.8545	76.8909	77.0467	76.755	77.0071	76.9873	76.7586	76.7773	76.8659	76.927	76.5697	76.6227	76.6018	76.4457	76.7605	76.7741	76.8812	76.9247	76.4827	76.4833	76.7365	77.0799	76.6987	76.8129	76.4911	76.6739	76.9094	77.0076	76.9198	76.6806	76.9335	76.9127	76.3874	76.4449	76.8063	76.9359	76.5173	76.4168	76.4022	76.4304	76.5762	76.4142	76.8944	76.5398	76.7954	76.4515	76.4938
5.72	56.9998	77.0553	76.9666	77.0027	77.1586	76.8665	77.1186	77.0991	76.8702	76.8887	76.9777	77.0389	76.6815	76.734	76.7135	76.5572	76.8717	76.8855	76.9924	77.0359	76.5946	76.5949	76.8477	77.1915	76.8097	76.9242	76.603	76.7854	77.021	77.1192	77.0313	76.792	77.0447	77.0243	76.4993	76.5565	76.9176	77.0474	76.6286	76.5286	76.5141	76.542	76.6878	76.5258	77.0059	76.6513	76.9069	76.5632	76.6055
5.73	57.058	77.167	77.0786	77.1144	77.2703	76.9778	77.2301	77.2108	76.9817	77	77.0893	77.1506	76.7932	76.8452	76.8251	76.6685	76.9828	76.9967	77.1035	77.147	76.7064	76.7064	76.9587	77.3029	76.9205	77.0354	76.7147	76.8968	77.1324	77.2307	77.1427	76.9032	77.1557	77.1358	76.611	76.668	77.0287	77.1588	76.7399	76.6403	76.6258	76.6534	76.7992	76.6372	77.1172	76.7628	77.0182	76.6747	76.7171
5.74	57.1162	77.2786	77.1904	77.2259	77.3819	77.089	77.3413	77.3223	77.093	77.1112	77.2008	77.2622	76.9048	76.9562	76.9365	76.7797	77.0938	77.1078	77.2145	77.258	76.818	76.8177	77.0696	77.4141	77.0313	77.1465	76.8263	77.008	77.2438	77.342	77.2539	77.0143	77.2666	77.2472	76.7225	76.7793	77.1397	77.27	76.851	76.7519	76.7374	76.7647	76.9105	76.7485	77.2284	76.874	77.1295	76.7861	76.8285
5.75	57.1744	77.39	77.3021	77.3373	77.4934	77.2	77.4524	77.4336	77.2042	77.2222	77.3121	77.3736	77.0162	77.0671	77.0478	76.8908	77.2046	77.2187	77.3253	77.3688	76.9295	76.9289	77.1804	77.5253	77.1418	77.2574	76.9377	77.1191	77.3549	77.4532	77.365	77.1252	77.3774	77.3584	76.8339	76.8905	77.2505	77.3811	76.9619	76.8633	76.8489	76.8759	77.0216	76.8597	77.3395	76.9852	77.2406	76.8974	76.9397
5.76	57.2326	77.5012	77.4136	77.4486	77.6047	77.3109	77.5634	77.5448	77.3152	77.3331	77.4233	77.4849	77.1275	77.1779	77.159	77.0017	77.3153	77.3295	77.436	77.4794	77.0409	77.04	77.291	77.6363	77.2522	77.3682	77.049	77.23	77.466	77.5643	77.476	77.236	77.488	77.4695	76.9452	77.0016	77.3612	77.4921	77.0727	76.9746	76.9602	76.9869	77.1326	76.9707	77.4504	77.0962	77.3515	77.0085	77.0509
5.77	57.2908	77.6124	77.525	77.5597	77.7159	77.4217	77.6743	77.6559	77.4261	77.4438	77.5344	77.5961	77.2387	77.2885	77.27	77.1125	77.4259	77.4401	77.5465	77.59	77.1521	77.1509	77.4015	77.7471	77.3625	77.4789	77.1602	77.3408	77.5768	77.6752	77.5868	77.3467	77.5985	77.5804	77.0564	77.1125	77.4718	77.6029	77.1834	77.0858	77.0714	77.0978	77.2435	77.0816	77.5612	77.2071	77.4624	77.1195	77.1619
5.78	57.349	77.7233	77.6363	77.6707	77.8269	77.5323	77.785	77.7669	77.5369	77.5544	77.6453	77.7071	77.3497	77.399	77.3809	77.2231	77.5363	77.5506	77.6569	77.7003	77.2632	77.2617	77.5119	77.8578	77.4727	77.5894	77.2713	77.4515	77.6876	77.786	77.6975	77.4572	77.7088	77.6912	77.1674	77.2233	77.5822	77.7136	77.2939	77.1968	77.1825	77.2085	77.3542	77.1924	77.6718	77.3178	77.573	77.2304	77.2727
5.79	57.4071	77.8342	77.7474	77.7815	77.9378	77.6428	77.8955	77.8777	77.6475	77.6648	77.7561	77.818	77.4606	77.5093	77.4917	77.3336	77.6465	77.661	77.7672	77.8106	77.3741	77.3723	77.6221	77.9684	77.5827	77.6998	77.3822	77.562	77.7982	77.8966	77.808	77.5676	77.819	77.8019	77.2783	77.334	77.6925	77.8241	77.4043	77.3077	77.2934	77.3191	77.4648	77.303	77.7823	77.4284	77.6836	77.3411	77.3834
5.8	57.4653	77.9449	77.8584	77.8922	78.0485	77.7531	78.006	77.9883	77.758	77.7751	77.8667	77.9288	77.5713	77.6195	77.6023	77.444	77.7567	77.7712	77.8773	77.9207	77.4849	77.4829	77.7322	78.0788	77.6926	77.81	77.4929	77.6724	77.9087	78.0071	77.9184	77.6779	77.929	77.9124	77.389	77.4445	77.8026	77.9345	77.5146	77.4185	77.4042	77.4296	77.5753	77.4135	77.8926	77.5388	77.794	77.4517	77.494
5.81	57.5235	78.0555	77.9693	78.0028	78.1592	77.8633	78.1162	78.0989	77.8683	77.8853	77.9772	78.0394	77.6819	77.7296	77.7128	77.5542	77.8667	77.8813	77.9873	78.0307	77.5956	77.5932	77.8421	78.1891	77.8023	77.9201	77.6036	77.7827	78.019	78.1174	78.0286	77.788	78.0389	78.0228	77.4996	77.5549	77.9126	78.0448	77.6247	77.5291	77.5149	77.5399	77.6856	77.5238	78.0029	77.6492	77.9042	77.5622	77.6045
5.82	57.5817	78.1659	78.08	78.1132	78.2696	77.9734	78.2264	78.2092	77.9786	77.9954	78.0876	78.1498	77.7924	77.8395	77.8231	77.6643	77.9765	77.9913	78.0972	78.1405	77.7061	77.7035	77.9519	78.2992	77.9119	78.0301	77.7141	77.8928	78.1292	78.2276	78.1387	77.8979	78.1487	78.133	77.6101	77.6652	78.0225	78.1549	77.7347	77.6396	77.6254	77.6501	77.7958	77.634	78.1129	77.7593	78.0144	77.6725	77.7148
5.83	57.6399	78.2762	78.1906	78.2235	78.38	78.0833	78.3364	78.3195	78.0886	78.1052	78.1978	78.2602	77.9027	77.9493	77.9333	77.7743	78.0862	78.1011	78.2069	78.2502	77.8165	77.8136	78.0616	78.4092	78.0213	78.1399	77.8244	78.0028	78.2392	78.3377	78.2487	78.0078	78.2583	78.2431	77.7204	77.7753	78.1322	78.2649	77.8445	77.7499	77.7358	77.7602	77.9058	77.7441	78.2229	77.8694	78.1244	77.7827	77.825
5.84	57.6981	78.3863	78.301	78.3337	78.4902	78.1931	78.4463	78.4296	78.1986	78.215	78.3079	78.3704	78.013	78.0589	78.0434	77.8841	78.1958	78.2108	78.3165	78.3597	77.9268	77.9235	78.1711	78.5191	78.1306	78.2496	77.9347	78.1126	78.3491	78.4476	78.3585	78.1175	78.3678	78.3531	77.8306	77.8853	78.2418	78.3747	77.9543	77.8601	77.8461	77.8701	78.0158	77.8541	78.3327	77.9793	78.2342	77.8928	77.935
5.85	57.7563	78.4963	78.4113	78.4437	78.6002	78.3028	78.556	78.5396	78.3084	78.3246	78.4178	78.4804	78.123	78.1684	78.1533	77.9938	78.3052	78.3203	78.4259	78.4691	78.037	78.0334	78.2805	78.6288	78.2398	78.3591	78.0448	78.2223	78.4589	78.5574	78.4682	78.227	78.4771	78.4629	77.9407	77.9951	78.3512	78.4844	78.0638	77.9702	77.9562	77.9799	78.1255	77.9639	78.4423	78.0891	78.3439	78.0027	78.0449
5.86	57.8145	78.6062	78.5214	78.5535	78.7101	78.4123	78.6656	78.6494	78.418	78.4341	78.5276	78.5903	78.2329	78.2778	78.2631	78.1034	78.4145	78.4297	78.5352	78.5784	78.147	78.1431	78.3897	78.7384	78.3489	78.4685	78.1547	78.3319	78.5685	78.6671	78.5778	78.3365	78.5863	78.5726	78.0506	78.1048	78.4605	78.594	78.1733	78.0802	78.0662	78.0896	78.2352	78.0735	78.5518	78.1987	78.4535	78.1125	78.1547
5.87	57.8727	78.7159	78.6315	78.6632	78.8199	78.5217	78.775	78.7591	78.5275	78.5434	78.6373	78.7001	78.3427	78.387	78.3728	78.2128	78.5237	78.539	78.6443	78.6875	78.2568	78.2526	78.4988	78.8478	78.4578	78.5778	78.2645	78.4413	78.678	78.7766	78.6872	78.4458	78.6954	78.6822	78.1604	78.2144	78.5697	78.7034	78.2826	78.19	78.176	78.1991	78.3447	78.1831	78.6612	78.3082	78.5629	78.2221	78.2643
5.88	57.9309	78.8255	78.7414	78.7728	78.9295	78.6309	78.8843	78.8686	78.6369	78.6526	78.7468	78.8097	78.4524	78.4961	78.4823	78.3221	78.6327	78.6481	78.7533	78.7965	78.3665	78.3621	78.6078	78.9571	78.5665	78.6869	78.3742	78.5506	78.7874	78.8859	78.7965	78.5549	78.8043	78.7916	78.2701	78.3239	78.6787	78.8127	78.3918	78.2996	78.2857	78.3085	78.454	78.2925	78.7705	78.4176	78.6722	78.3316	78.3738
5.89	57.9891	78.935	78.8511	78.8823	79.039	78.74	78.9935	78.978	78.7462	78.7617	78.8562	78.9192	78.5619	78.6051	78.5917	78.4312	78.7416	78.7571	78.8622	78.9053	78.4761	78.4713	78.7166	79.0662	78.6751	78.7959	78.4838	78.6598	78.8966	78.9952	78.9056	78.6639	78.9131	78.9008	78.3796	78.4332	78.7876	78.9218	78.5008	78.4092	78.3953	78.4177	78.5633	78.4017	78.8796	78.5268	78.7814	78.441	78.4832
5.9	58.0473	79.0443	78.9607	78.9916	79.1484	78.849	79.1025	79.0873	78.8553	78.8706	78.9654	79.0286	78.6713	78.7139	78.701	78.5402	78.8504	78.866	78.9709	79.014	78.5856	78.5805	78.8253	79.1753	78.7836	78.9047	78.5932	78.7688	79.0056	79.1043	79.0146	78.7728	79.0218	79.0099	78.489	78.5423	78.8964	79.0308	78.6097	78.5186	78.5048	78.5268	78.6724	78.5108	78.9885	78.6359	78.8904	78.5502	78.5924
5.91	58.1054	79.1534	79.0702	79.1008	79.2576	78.9578	79.2114	79.1964	78.9642	78.9794	79.0745	79.1378	78.7805	78.8226	78.8101	78.6491	78.959	78.9747	79.0795	79.1226	78.6949	78.6895	78.9339	79.2841	78.892	79.0135	78.7025	78.8777	79.1146	79.2132	79.1234	78.8815	79.1303	79.1189	78.5982	78.6514	79.005	79.1397	78.7185	78.6279	78.6141	78.6358	78.7813	78.6198	79.0974	78.7449	78.9993	78.6593	78.7015
5.92	58.1636	79.2625	79.1795	79.2098	79.3667	79.0665	79.3201	79.3054	79.0731	79.0881	79.1835	79.2468	78.8897	78.9312	78.9191	78.7578	79.0674	79.0832	79.188	79.231	78.8041	78.7984	79.0423	79.3929	79.0002	79.122	78.8116	78.9864	79.2234	79.322	79.2322	78.9901	79.2386	79.2278	78.7073	78.7603	79.1135	79.2484	78.8271	78.737	78.7232	78.7447	78.8901	78.7287	79.206	78.8537	79.1081	78.7683	78.8104
5.93	58.2218	79.3714	79.2887	79.3187	79.4756	79.175	79.4287	79.4143	79.1818	79.1966	79.2924	79.3558	78.9986	79.0396	79.0279	78.8664	79.1758	79.1917	79.2963	79.3393	78.9132	78.9071	79.1506	79.5015	79.1083	79.2305	78.9206	79.095	79.332	79.4307	79.3407	79.0986	79.3469	79.3365	78.8163	78.869	79.2218	79.357	78.9356	78.846	78.8323	78.8534	78.9988	78.8374	79.3146	78.9624	79.2167	78.8772	78.9192
5.94	58.28	79.4801	79.3978	79.4274	79.5844	79.2834	79.5372	79.523	79.2903	79.305	79.4011	79.4646	79.1075	79.1478	79.1366	78.9749	79.284	79.3	79.4045	79.4475	79.0221	79.0158	79.2587	79.6099	79.2162	79.3388	79.0295	79.2035	79.4405	79.5392	79.4492	79.2069	79.455	79.445	78.9252	78.9777	79.33	79.4654	79.0439	78.9549	78.9412	78.9619	79.1074	78.946	79.423	79.0709	79.3252	78.9859	79.0279
5.95	58.3382	79.5888	79.5067	79.5361	79.6931	79.3917	79.6455	79.6315	79.3987	79.4132	79.5096	79.5732	79.2162	79.256	79.2452	79.0832	79.392	79.4082	79.5126	79.5555	79.1309	79.1242	79.3667	79.7182	79.324	79.4469	79.1382	79.3118	79.5489	79.6476	79.5575	79.3151	79.5629	79.5535	79.0339	79.0861	79.4381	79.5737	79.1522	79.0636	79.05	79.0704	79.2158	79.0545	79.5313	79.1793	79.4335	79.0944	79.1365
5.96	58.3964	79.6972	79.6155	79.6445	79.8016	79.4998	79.7537	79.74	79.507	79.5213	79.618	79.6818	79.3247	79.364	79.3537	79.1914	79.4999	79.5162	79.6205	79.6634	79.2395	79.2326	79.4746	79.8264	79.4317	79.555	79.2468	79.42	79.6571	79.7559	79.6656	79.4232	79.6707	79.6618	79.1425	79.1945	79.546	79.6819	79.2602	79.1722	79.1586	79.1787	79.3241	79.1628	79.6394	79.2876	79.5417	79.2029	79.2449
5.97	58.4546	79.8056	79.7241	79.7529	79.91	79.6078	79.8617	79.8483	79.6151	79.6293	79.7263	79.7901	79.4332	79.4718	79.462	79.2995	79.6077	79.6241	79.7282	79.7711	79.348	79.3408	79.5823	79.9344	79.5392	79.6629	79.3553	79.528	79.7652	79.864	79.7737	79.5311	79.7784	79.7699	79.2509	79.3027	79.6538	79.7899	79.3682	79.2807	79.2671	79.2868	79.4322	79.271	79.7474	79.3957	79.6498	79.3112	79.3532
5.98	58.5128	79.9138	79.8326	79.8611	80.0182	79.7157	79.9696	79.9564	79.7232	79.7371	79.8345	79.8984	79.5415	79.5796	79.5701	79.4074	79.7154	79.7318	79.8359	79.8787	79.4564	79.4488	79.6899	80.0423	79.6466	79.7706	79.4636	79.636	79.8732	79.9719	79.8815	79.6389	79.8859	79.8779	79.3592	79.4108	79.7615	79.8978	79.476	79.389	79.3755	79.3949	79.5402	79.379	79.8553	79.5037	79.7577	79.4193	79.4613
5.99	58.571	80.0218	79.941	79.9691	80.1263	79.8234	80.0774	80.0645	79.831	79.8448	79.9425	80.0065	79.6496	79.6872	79.6782	79.5152	79.8229	79.8395	79.9433	79.9862	79.5647	79.5568	79.7973	80.1501	79.7538	79.8782	79.5718	79.7437	79.981	80.0798	79.9893	79.7466	79.9933	79.9858	79.4674	79.5188	79.869	80.0055	79.5837	79.4972	79.4837	79.5028	79.6481	79.4869	79.963	79.6116	79.8655	79.5274	79.5693
6	58.6292	80.1298	80.0492	80.0771	80.2343	79.931	80.185	80.1723	79.9388	79.9523	80.0503	80.1145	79.7577	79.7946	79.7861	79.6228	79.9302	79.9469	80.0507	80.0935	79.6728	79.6646	79.9047	80.2577	79.8609	79.9857	79.6799	79.8514	80.0887	80.1875	80.0969	79.8541	80.1006	80.0935	79.5754	79.6266	79.9764	80.1132	79.6912	79.6052	79.5918	79.6105	79.7558	79.5947	80.0706	79.7193	79.9732	79.6353	79.6772
6.01	58.836	80.2376	80.1573	80.1849	80.3421	80.0385	80.2925	80.2801	80.0463	80.0597	80.1581	80.2223	79.8656	79.9019	79.8938	79.7304	80.0375	80.0543	80.1579	80.2007	79.7808	79.7723	80.0119	80.3652	79.9679	80.093	79.7878	79.9589	80.1962	80.295	80.2044	79.9614	80.2077	80.2011	79.6833	79.7343	80.0836	80.2206	79.7986	79.7132	79.6997	79.7182	79.8634	79.7023	80.1781	79.8269	80.0807	79.743	79.7849
6.02	59.0429	80.3452	80.2653	80.2925	80.4498	80.1458	80.3999	80.3877	80.1538	80.167	80.2657	80.33	79.9733	80.0091	80.0015	79.8377	80.1446	80.1615	80.265	80.3077	79.8886	79.8798	80.1189	80.4725	80.0748	80.2002	79.8956	80.0663	80.3036	80.4025	80.3117	80.0687	80.3147	80.3086	79.7911	79.8418	80.1907	80.328	79.9059	79.821	79.8076	79.8257	79.9709	79.8099	80.2854	79.9344	80.1881	79.8507	79.8925
6.03	59.2497	80.4528	80.3731	80.4	80.5574	80.253	80.5071	80.4952	80.2611	80.2742	80.3732	80.4376	80.081	80.1162	80.109	79.945	80.2516	80.2686	80.372	80.4146	79.9963	79.9872	80.2258	80.5797	80.1815	80.3073	80.0033	80.1735	80.4109	80.5098	80.4189	80.1758	80.4215	80.4159	79.8988	79.9493	80.2977	80.4352	80.0131	79.9286	79.9153	79.9331	80.0783	79.9172	80.3926	80.0418	80.2954	79.9582	80
6.04	59.4566	80.5602	80.4809	80.5074	80.6648	80.36	80.6142	80.6025	80.3684	80.3812	80.4805	80.545	80.1885	80.2231	80.2164	80.0522	80.3584	80.3756	80.4788	80.5214	80.1039	80.0945	80.3326	80.6868	80.2881	80.4143	80.1108	80.2807	80.5181	80.6169	80.526	80.2828	80.5283	80.5231	80.0063	80.0566	80.4046	80.5423	80.1201	80.0362	80.0229	80.0403	80.1855	80.0245	80.4996	80.149	80.4025	80.0656	80.1074
6.05	59.6634	80.6675	80.5885	80.6147	80.7721	80.467	80.7212	80.7098	80.4755	80.4881	80.5877	80.6523	80.2959	80.3299	80.3237	80.1592	80.4651	80.4824	80.5855	80.6281	80.2114	80.2017	80.4393	80.7938	80.3946	80.5211	80.2183	80.3877	80.6251	80.724	80.633	80.3897	80.6349	80.6302	80.1137	80.1638	80.5113	80.6492	80.227	80.1436	80.1304	80.1475	80.2926	80.1317	80.6066	80.2561	80.5095	80.1728	80.2146
6.06	59.8703	80.7746	80.696	80.7219	80.8793	80.5738	80.8281	80.8169	80.5824	80.5949	80.6949	80.7595	80.4032	80.4367	80.4308	80.2661	80.5718	80.5892	80.6921	80.7347	80.3188	80.3087	80.5459	80.9006	80.5009	80.6279	80.3256	80.4946	80.732	80.8309	80.7398	80.4965	80.7414	80.7372	80.221	80.2709	80.6179	80.7561	80.3338	80.251	80.2377	80.2545	80.3996	80.2387	80.7134	80.3631	80.6165	80.28	80.3217
6.07	60.0771	80.8817	80.8033	80.829	80.9864	80.6806	80.9349	80.9239	80.6893	80.7016	80.8019	80.8667	80.5104	80.5433	80.5379	80.3729	80.6783	80.6958	80.7986	80.8411	80.4261	80.4157	80.6523	81.0074	80.6072	80.7345	80.4328	80.6014	80.8389	80.9377	80.8465	80.6031	80.8478	80.8441	80.3282	80.3778	80.7245	80.8628	80.4405	80.3582	80.345	80.3614	80.5065	80.3457	80.8201	80.47	80.7233	80.3871	80.4288
6.08	60.284	80.9887	80.9106	80.9359	81.0934	80.7872	81.0415	81.0308	80.7961	80.8082	80.9088	80.9736	80.6174	80.6497	80.6448	80.4796	80.7847	80.8023	80.905	80.9475	80.5332	80.5225	80.7587	81.114	80.7133	80.841	80.54	80.708	80.9456	81.0445	80.9532	80.7097	80.9541	80.9508	80.4353	80.4847	80.8309	80.9695	80.5471	80.4653	80.4521	80.4682	80.6133	80.4525	80.9268	80.5767	80.83	80.494	80.5357
6.09	60.4909	81.0955	81.0178	81.0428	81.2003	80.8937	81.1481	81.1376	80.9027	80.9146	81.0156	81.0805	80.7244	80.7561	80.7517	80.5862	80.891	80.9087	81.0112	81.0537	80.6403	80.6293	80.8649	81.2205	80.8193	80.9474	80.647	80.8146	81.0521	81.1511	81.0597	80.8161	81.0602	81.0575	80.5423	80.5915	80.9372	81.076	80.6536	80.5723	80.5592	80.5749	80.72	80.5592	81.0333	80.6834	80.9365	80.6009	80.6425
6.1	60.6977	81.2022	81.1248	81.1495	81.3071	81.0001	81.2545	81.2443	81.0093	81.021	81.1222	81.1873	80.8313	80.8624	80.8584	80.6927	80.9971	81.015	81.1174	81.1598	80.7473	80.7359	80.9711	81.3269	80.9253	81.0537	80.7539	80.9211	81.1586	81.2576	81.1661	80.9224	81.1663	81.164	80.6492	80.6981	81.0433	81.1824	80.76	80.6792	80.6661	80.6815	80.8265	80.6658	81.1397	80.79	81.043	80.7076	80.7492
6.11	60.9046	81.3089	81.2318	81.2561	81.4137	81.1064	81.3608	81.3509	81.1157	81.1272	81.2288	81.294	80.938	80.9686	80.965	80.7991	81.1032	81.1212	81.2235	81.2659	80.8541	80.8425	81.0771	81.4332	81.0311	81.1599	80.8607	81.0274	81.265	81.3639	81.2724	81.0287	81.2723	81.2704	80.756	80.8047	81.1494	81.2887	80.8663	80.786	80.773	80.788	80.933	80.7724	81.246	80.8964	81.1494	80.8142	80.8558
6.12	61.1114	81.4154	81.3386	81.3627	81.5203	81.2126	81.467	81.4574	81.2221	81.2334	81.3353	81.4005	81.0447	81.0746	81.0716	80.9053	81.2092	81.2273	81.3294	81.3718	80.9608	80.9489	81.183	81.5394	81.1368	81.2659	80.9674	81.1337	81.3713	81.4702	81.3786	81.1348	81.3781	81.3768	80.8626	80.9111	81.2554	81.3949	80.9724	80.8927	80.8797	80.8944	81.0393	80.8788	81.3521	81.0028	81.2557	80.9208	80.9623
6.13	61.3183	81.5218	81.4453	81.4691	81.6267	81.3187	81.5731	81.5637	81.3283	81.3394	81.4417	81.507	81.1512	81.1806	81.178	81.0115	81.3151	81.3333	81.4353	81.4776	81.0675	81.0552	81.2889	81.6455	81.2424	81.3719	81.074	81.2399	81.4774	81.5764	81.4847	81.2408	81.4838	81.483	80.9692	81.0175	81.3613	81.501	81.0785	80.9993	80.9863	81.0007	81.1456	80.9851	81.4582	81.109	81.3618	81.0272	81.0687
6.14	61.5251	81.6281	81.552	81.5754	81.7331	81.4246	81.6792	81.67	81.4344	81.4454	81.5479	81.6134	81.2577	81.2865	81.2843	81.1176	81.4208	81.4392	81.541	81.5833	81.174	81.1614	81.3946	81.7515	81.3479	81.4778	81.1804	81.3459	81.5835	81.6825	81.5907	81.3467	81.5895	81.5891	81.0757	81.1237	81.4671	81.607	81.1845	81.1058	81.0929	81.1069	81.2518	81.0913	81.5642	81.2152	81.4679	81.1335	81.175
6.15	61.732	81.7343	81.6585	81.6816	81.8393	81.5305	81.7851	81.7762	81.5405	81.5512	81.6541	81.7196	81.364	81.3922	81.3905	81.2236	81.5265	81.5449	81.6466	81.6889	81.2805	81.2676	81.5002	81.8574	81.4533	81.5836	81.2868	81.4518	81.6895	81.7884	81.6966	81.4526	81.695	81.6951	81.1821	81.2299	81.5727	81.7129	81.2903	81.2122	81.1993	81.213	81.3578	81.1974	81.6701	81.3212	81.5739	81.2397	81.2812
6.16	61.9388	81.8405	81.7649	81.7877	81.9454	81.6363	81.8909	81.8822	81.6464	81.657	81.7602	81.8257	81.4703	81.4979	81.4967	81.3294	81.632	81.6506	81.7522	81.7944	81.3868	81.3736	81.6057	81.9632	81.5586	81.6892	81.3931	81.5577	81.7953	81.8943	81.8023	81.5583	81.8004	81.801	81.2883	81.3359	81.6783	81.8187	81.3961	81.3185	81.3056	81.319	81.4638	81.3034	81.7759	81.4272	81.6797	81.3459	81.3873
6.17	62.1457	81.9465	81.8713	81.8937	82.0515	81.742	81.9966	81.9882	81.7522	81.7626	81.8661	81.9318	81.5764	81.6034	81.6027	81.4352	81.7375	81.7562	81.8576	81.8998	81.4931	81.4795	81.7111	82.0688	81.6638	81.7948	81.4993	81.6634	81.9011	82.0001	81.908	81.6639	81.9058	81.9068	81.3945	81.4419	81.7837	81.9243	81.5017	81.4247	81.4118	81.4249	81.5696	81.4093	81.8815	81.533	81.7855	81.4519	81.4933
6.18	62.3525	82.0524	81.9775	81.9996	82.1574	81.8475	82.1021	82.094	81.8579	81.8681	81.972	82.0377	81.6824	81.7089	81.7086	81.5409	81.8428	81.8616	81.9629	82.005	81.5992	81.5853	81.8164	82.1744	81.7689	81.9002	81.6054	81.7691	82.0067	82.1057	82.0136	81.7694	82.011	82.0125	81.5006	81.5477	81.8891	82.0299	81.6073	81.5308	81.518	81.5307	81.6754	81.5151	81.9871	81.6388	81.8911	81.5578	81.5991
6.19	62.5594	82.1582	82.0836	82.1054	82.2632	81.953	82.2076	82.1998	81.9635	81.9735	82.0777	82.1436	81.7884	81.8142	81.8144	81.6464	81.9481	81.967	82.0681	82.1102	81.7052	81.691	81.9216	82.2799	81.8739	82.0056	81.7114	81.8746	82.1123	82.2113	82.1191	81.8748	82.1161	82.1181	81.6065	81.6535	81.9943	82.1354	81.7127	81.6368	81.624	81.6363	81.781	81.6208	82.0925	81.7444	81.9967	81.6636	81.7049
6.2	62.7663	82.2638	82.1896	82.2111	82.3689	82.0584	82.313	82.3054	82.069	82.0789	82.1833	82.2493	81.8942	81.9194	81.9201	81.7519	82.0532	82.0723	82.1732	82.2153	81.8112	81.7966	82.0267	82.3852	81.9788	82.1108	81.8173	81.98	82.2177	82.3167	82.2244	81.9801	82.2211	82.2236	81.7124	81.7591	82.0995	82.2407	81.8181	81.7426	81.7299	81.7419	81.8865	81.7264	82.1979	81.8499	82.1021	81.7694	81.8106
6.21	62.9731	82.3694	82.2955	82.3167	82.4745	82.1636	82.4183	82.4109	82.1745	82.1841	82.2889	82.3549	81.9999	82.0246	82.0257	81.8573	82.1583	82.1774	82.2782	82.3203	81.917	81.9021	82.1317	82.4905	82.0836	82.216	81.923	82.0854	82.323	82.4221	82.3297	82.0853	82.326	82.329	81.8182	81.8646	82.2045	82.346	81.9233	81.8484	81.8357	81.8474	81.992	81.8319	82.3031	81.9554	82.2074	81.875	81.9162
6.22	63.18	82.4749	82.4013	82.4222	82.58	82.2688	82.5235	82.5164	82.2798	82.2892	82.3943	82.4604	82.1056	82.1296	82.1312	81.9625	82.2632	82.2825	82.3831	82.4251	82.0227	82.0075	82.2366	82.5956	82.1883	82.321	82.0287	82.1906	82.4282	82.5273	82.4348	82.1904	82.4308	82.4343	81.9238	81.9701	82.3095	82.4511	82.0285	81.9541	81.9415	81.9528	82.0973	81.9373	82.4083	82.0607	82.3127	81.9805	82.0217
6.23	63.3868	82.5803	82.507	82.5276	82.6854	82.3738	82.6285	82.6217	82.385	82.3942	82.4996	82.5659	82.2111	82.2345	82.2366	82.0677	82.368	82.3874	82.4879	82.5299	82.1283	82.1128	82.3413	82.7006	82.2928	82.4259	82.1343	82.2957	82.5334	82.6324	82.5399	82.2954	82.5355	82.5395	82.0294	82.0754	82.4143	82.5562	82.1335	82.0597	82.0471	82.0581	82.2026	82.0426	82.5133	82.1659	82.4178	82.0859	82.127
6.24	63.5937	82.6856	82.6126	82.6328	82.7907	82.4788	82.7335	82.7269	82.4901	82.4991	82.6049	82.6712	82.3165	82.3394	82.3419	82.1727	82.4727	82.4923	82.5926	82.6346	82.2339	82.218	82.446	82.8056	82.3973	82.5308	82.2398	82.4007	82.6384	82.7374	82.6448	82.4003	82.6401	82.6445	82.1349	82.1806	82.519	82.6611	82.2384	82.1652	82.1526	82.1632	82.3077	82.1478	82.6183	82.2711	82.5228	82.1912	82.2323
6.25	63.8005	82.7907	82.7181	82.738	82.8959	82.5836	82.8383	82.832	82.595	82.6039	82.71	82.7764	82.4218	82.4441	82.4471	82.2777	82.5774	82.597	82.6972	82.7391	82.3393	82.3231	82.5506	82.9104	82.5017	82.6355	82.3451	82.5056	82.7433	82.8424	82.7497	82.505	82.7446	82.7495	82.2402	82.2857	82.6236	82.766	82.3433	82.2705	82.258	82.2683	82.4127	82.2529	82.7231	82.3761	82.6277	82.2964	82.3375
6.26	64.0074	82.8958	82.8235	82.8431	83.001	82.6883	82.9431	82.937	82.6999	82.7086	82.815	82.8815	82.5271	82.5487	82.5522	82.3825	82.6819	82.7016	82.8017	82.8435	82.4446	82.4281	82.6551	83.0151	82.6059	82.7401	82.4504	82.6104	82.8481	82.9472	82.8544	82.6097	82.849	82.8544	82.3455	82.3908	82.7282	82.8707	82.448	82.3758	82.3633	82.3733	82.5176	82.3578	82.8278	82.481	82.7326	82.4015	82.4425
6.27	64.2142	83.0008	82.9288	82.948	83.106	82.793	83.0477	83.042	82.8047	82.8132	82.9199	82.9865	82.6322	82.6532	82.6572	82.4873	82.7863	82.8062	82.9061	82.9479	82.5498	82.533	82.7594	83.1197	82.7101	82.8446	82.5556	82.7152	82.9528	83.0519	82.959	82.7143	82.9532	82.9591	82.4506	82.4957	82.8326	82.9753	82.5526	82.481	82.4685	82.4781	82.6225	82.4627	82.9324	82.5858	82.8373	82.5065	82.5475
6.28	64.4211	83.1056	83.034	83.0529	83.2109	82.8975	83.1523	83.1467	82.9094	82.9177	83.0247	83.0914	82.7372	82.7576	82.7621	82.5919	82.8906	82.9106	83.0103	83.0521	82.6549	82.6378	82.8637	83.2242	82.8141	82.949	82.6606	82.8198	83.0574	83.1565	83.0636	82.8188	83.0574	83.0638	82.5557	82.6005	82.9369	83.0798	82.6572	82.5861	82.5736	82.5829	82.7272	82.5675	83.037	82.6905	82.9419	82.6114	82.6524
6.29	64.6279	83.2104	83.1391	83.1576	83.3156	83.0019	83.2567	83.2514	83.014	83.022	83.1294	83.1962	82.8421	82.8619	82.8669	82.6965	82.9948	83.0149	83.1145	83.1562	82.7599	82.7425	82.9678	83.3286	82.9181	83.0533	82.7656	82.9242	83.1619	83.261	83.168	82.9231	83.1615	83.1683	82.6606	82.7052	83.0411	83.1843	82.7616	82.691	82.6786	82.6875	82.8318	82.6722	83.1414	82.7951	83.0464	82.7162	82.7571
6.3	64.8348	83.315	83.244	83.2623	83.4203	83.1062	83.361	83.356	83.1184	83.1263	83.234	83.3008	82.9469	82.9661	82.9716	82.8009	83.0989	83.1191	83.2186	83.2603	82.8649	82.8471	83.0719	83.4329	83.0219	83.1575	82.8704	83.0286	83.2663	83.3653	83.2723	83.0274	83.2654	83.2727	82.7655	82.8098	83.1452	83.2886	82.8659	82.7959	82.7835	82.7921	82.9363	82.7768	83.2457	82.8996	83.1508	82.8209	82.8618
6.31	65.0416	83.4195	83.3489	83.3668	83.5248	83.2104	83.4652	83.4605	83.2228	83.2305	83.3385	83.4054	83.0516	83.0702	83.0761	82.9052	83.2029	83.2232	83.3225	83.3642	82.9697	82.9515	83.1758	83.5371	83.1257	83.2616	82.9752	83.1329	83.3705	83.4696	83.3765	83.1315	83.3693	83.3771	82.8702	82.9143	83.2492	83.3928	82.9701	82.9006	82.8883	82.8965	83.0407	82.8812	83.3499	83.004	83.2551	82.9255	82.9663
6.32	65.2485	83.524	83.4537	83.4712	83.6293	83.3145	83.5693	83.5649	83.327	83.3346	83.4429	83.5099	83.1562	83.1742	83.1806	83.0094	83.3067	83.3272	83.4263	83.468	83.0743	83.0559	83.2797	83.6412	83.2293	83.3656	83.0798	83.2371	83.4747	83.5738	83.4806	83.2356	83.473	83.4813	82.9748	83.0187	83.353	83.4968	83.0742	83.0053	82.993	83.0009	83.145	82.9856	83.4539	83.1083	83.3592	83.03	83.0708
6.33	65.4554	83.6283	83.5583	83.5756	83.7336	83.4185	83.6733	83.6691	83.4312	83.4385	83.5472	83.6142	83.2607	83.2781	83.285	83.1135	83.4105	83.4311	83.5301	83.5717	83.1789	83.1602	83.3834	83.7451	83.3328	83.4695	83.1844	83.3412	83.5788	83.6779	83.5846	83.3395	83.5766	83.5854	83.0794	83.123	83.4568	83.6008	83.1782	83.1098	83.0976	83.1051	83.2492	83.0898	83.5579	83.2125	83.4633	83.1344	83.1751
6.34	65.6622	83.7325	83.6629	83.6798	83.8378	83.5224	83.7772	83.7733	83.5352	83.5424	83.6513	83.7185	83.365	83.3818	83.3892	83.2176	83.5142	83.5349	83.6337	83.6753	83.2834	83.2643	83.487	83.849	83.4362	83.5732	83.2888	83.4451	83.6827	83.7818	83.6884	83.4434	83.6801	83.6894	83.1838	83.2272	83.5605	83.7047	83.2821	83.2143	83.2021	83.2092	83.3533	83.194	83.6618	83.3166	83.5673	83.2386	83.2793
6.35	65.8691	83.8366	83.7673	83.7839	83.942	83.6262	83.881	83.8773	83.6392	83.6461	83.7554	83.8226	83.4693	83.4855	83.4934	83.3215	83.6177	83.6386	83.7372	83.7787	83.3878	83.3684	83.5905	83.9527	83.5395	83.6769	83.3931	83.549	83.7866	83.8857	83.7922	83.5471	83.7836	83.7933	83.2881	83.3313	83.664	83.8085	83.3858	83.3186	83.3065	83.3133	83.4572	83.298	83.7656	83.4206	83.6712	83.3428	83.3834
6.36	66.0759	83.9406	83.8716	83.8879	84.046	83.7299	83.9847	83.9813	83.743	83.7497	83.8594	83.9266	83.5735	83.5891	83.5974	83.4253	83.7212	83.7422	83.8406	83.8821	83.4921	83.4723	83.6939	84.0564	83.6427	83.7805	83.4973	83.6528	83.8903	83.9894	83.8959	83.6507	83.8869	83.8971	83.3923	83.4352	83.7675	83.9121	83.4895	83.4228	83.4107	83.4172	83.5611	83.402	83.8692	83.5244	83.7749	83.4469	83.4875
6.37	66.2828	84.0445	83.9759	83.9918	84.1499	83.8335	84.0882	84.0851	83.8467	83.8532	83.9632	84.0306	83.6775	83.6925	83.7013	83.529	83.8245	83.8456	83.9439	83.9854	83.5963	83.5762	83.7972	84.1599	83.7458	83.8839	83.6015	83.7564	83.9939	84.093	83.9994	83.7542	83.9901	84.0008	83.4964	83.5391	83.8708	84.0157	83.5931	83.527	83.5149	83.521	83.6649	83.5058	83.9728	83.6282	83.8786	83.5508	83.5914
6.38	66.4896	84.1483	84.08	84.0956	84.2537	83.9369	84.1917	84.1888	83.9503	83.9567	84.0669	84.1344	83.7815	83.7959	83.8052	83.6326	83.9277	83.949	84.0471	84.0885	83.7003	83.6799	83.9004	84.2633	83.8488	83.9872	83.7055	83.8599	84.0974	84.1965	84.1029	83.8576	84.0931	84.1044	83.6004	83.6429	83.9741	84.1191	83.6966	83.631	83.6189	83.6247	83.7686	83.6095	84.0762	83.7318	83.9821	83.6547	83.6952
6.39	66.6965	84.2519	84.184	84.1992	84.3573	84.0403	84.295	84.2924	84.0538	84.06	84.1706	84.2381	83.8853	83.8991	83.9089	83.736	84.0309	84.0522	84.1502	84.1916	83.8043	83.7835	84.0035	84.3666	83.9517	84.0905	83.8094	83.9634	84.2009	84.2999	84.2062	83.9609	84.1961	84.2078	83.7043	83.7465	84.0772	84.2224	83.7999	83.7349	83.7229	83.7283	83.8721	83.7132	84.1796	83.8354	84.0855	83.7584	83.7989
6.4	66.9033	84.3555	84.2879	84.3028	84.4609	84.1435	84.3983	84.396	84.1572	84.1632	84.2741	84.3417	83.9891	84.0022	84.0125	83.8394	84.1339	84.1554	84.2532	84.2945	83.9081	83.8871	84.1065	84.4698	84.0544	84.1936	83.9132	84.0667	84.3042	84.4032	84.3094	84.0641	84.299	84.3112	83.8081	83.8501	84.1802	84.3257	83.9032	83.8387	83.8267	83.8318	83.9756	83.8167	84.2828	83.9388	84.1889	83.862	83.9025
6.41	67.1102	84.4589	84.3917	84.4063	84.5644	84.2466	84.5014	84.4993	84.2605	84.2663	84.3775	84.4452	84.0927	84.1053	84.116	83.9427	84.2368	84.2584	84.356	84.3973	84.0119	83.9905	84.2093	84.5729	84.1571	84.2966	84.0169	84.1699	84.4073	84.5064	84.4126	84.1672	84.4017	84.4144	83.9118	83.9535	84.2831	84.4288	84.0063	83.9424	83.9305	83.9352	84.0789	83.9201	84.3859	84.0422	84.2921	83.9656	84.0059
6.42	67.317	84.5623	84.4954	84.5096	84.6677	84.3497	84.6044	84.6026	84.3637	84.3692	84.4808	84.5486	84.1962	84.2082	84.2194	84.0458	84.3396	84.3613	84.4588	84.5001	84.1155	84.0938	84.3121	84.6759	84.2596	84.3995	84.1204	84.273	84.5104	84.6095	84.5156	84.2702	84.5044	84.5176	84.0154	84.0569	84.3859	84.5318	84.1093	84.046	84.0341	84.0385	84.1821	84.0234	84.4889	84.1454	84.3952	84.069	84.1093
6.43	67.5239	84.6655	84.5989	84.6129	84.771	84.4526	84.7073	84.7058	84.4668	84.4721	84.584	84.6518	84.2996	84.311	84.3227	84.1489	84.4423	84.4641	84.5614	84.6027	84.219	84.197	84.4147	84.7787	84.3621	84.5023	84.2239	84.376	84.6134	84.7125	84.6185	84.373	84.6069	84.6206	84.1189	84.1601	84.4886	84.6347	84.2123	84.1495	84.1377	84.1416	84.2853	84.1266	84.5918	84.2485	84.4982	84.1723	84.2126
6.44	67.7308	84.7686	84.7024	84.716	84.8741	84.5554	84.8101	84.8089	84.5697	84.5749	84.6871	84.755	84.403	84.4137	84.4259	84.2518	84.5449	84.5668	84.664	84.7052	84.3225	84.3001	84.5173	84.8815	84.4644	84.605	84.3273	84.4789	84.7163	84.8153	84.7213	84.4758	84.7094	84.7235	84.2222	84.2632	84.5912	84.7375	84.3151	84.2529	84.2411	84.2447	84.3883	84.2297	84.6946	84.3515	84.6011	84.2755	84.3158
6.45	67.9376	84.8716	84.8058	84.819	84.9771	84.6581	84.9128	84.9118	84.6726	84.6775	84.79	84.858	84.5062	84.5162	84.529	84.3547	84.6473	84.6694	84.7664	84.8075	84.4258	84.403	84.6197	84.9841	84.5666	84.7075	84.4305	84.5817	84.819	84.9181	84.8239	84.5784	84.8117	84.8263	84.3255	84.3662	84.6936	84.8401	84.4178	84.3562	84.3444	84.3476	84.4912	84.3326	84.7973	84.4544	84.7038	84.3786	84.4188
6.46	68.1445	84.9745	84.909	84.9219	85.08	84.7607	85.0154	85.0147	84.7753	84.7801	84.8929	84.961	84.6092	84.6187	84.632	84.4574	84.7497	84.7719	84.8687	84.9098	84.529	84.5059	84.722	85.0867	84.6687	84.81	84.5337	84.6844	84.9216	85.0207	84.9265	84.681	84.9139	84.929	84.4287	84.4691	84.796	84.9427	84.5204	84.4593	84.4476	84.4505	84.594	84.4355	84.8998	84.5572	84.8065	84.4816	84.5218
6.47	68.3513	85.0773	85.0121	85.0247	85.1828	84.8632	85.1178	85.1174	84.8779	84.8825	84.9957	85.0638	84.7122	84.7211	84.7348	84.56	84.8519	84.8743	84.9709	85.012	84.6321	84.6087	84.8242	85.1891	84.7707	84.9123	84.6367	84.7869	85.0242	85.1232	85.0289	84.7834	85.016	85.0316	84.5317	84.5719	84.8982	85.0451	84.6229	84.5624	84.5507	84.5532	84.6967	84.5383	85.0023	84.6599	84.9091	84.5845	84.6246
6.48	68.5582	85.18	85.1152	85.1274	85.2855	84.9655	85.2202	85.22	84.9805	84.9848	85.0983	85.1665	84.8151	84.8233	84.8376	84.6625	84.9541	84.9766	85.073	85.114	84.7351	84.7113	84.9263	85.2914	84.8726	85.0146	84.7397	84.8894	85.1266	85.2256	85.1313	84.8857	85.118	85.1341	84.6346	84.6746	85.0004	85.1475	84.7252	84.6653	84.6537	84.6559	84.7992	84.6409	85.1046	84.7625	85.0115	84.6873	84.7273
6.49	68.765	85.2826	85.2181	85.23	85.3881	85.0678	85.3224	85.3225	85.0829	85.0871	85.2008	85.2691	84.9179	84.9255	84.9402	84.7649	85.0561	85.0787	85.175	85.216	84.8379	84.8139	85.0283	85.3936	84.9744	85.1167	84.8425	84.9917	85.2289	85.3279	85.2335	84.9879	85.2198	85.2364	84.7375	84.7772	85.1024	85.2497	84.8275	84.7682	84.7565	84.7584	84.9017	84.7435	85.2068	84.8649	85.1139	84.7899	84.8299
6.5	68.9719	85.385	85.3209	85.3324	85.4905	85.1699	85.4245	85.4249	85.1852	85.1892	85.3032	85.3716	85.0205	85.0275	85.0428	84.8672	85.158	85.1808	85.2768	85.3178	84.9407	84.9163	85.1302	85.4957	85.076	85.2187	84.9452	85.0939	85.3311	85.4301	85.3356	85.09	85.3216	85.3387	84.8402	84.8796	85.2043	85.3518	84.9297	84.8709	84.8593	84.8608	85.0041	84.8459	85.309	84.9673	85.2161	84.8925	84.9324
6.51	69.1787	85.4874	85.4236	85.4348	85.5929	85.272	85.5265	85.5272	85.2874	85.2911	85.4055	85.474	85.123	85.1294	85.1452	84.9694	85.2598	85.2827	85.3786	85.4195	85.0434	85.0186	85.2319	85.5976	85.1776	85.3206	85.0478	85.196	85.4332	85.5322	85.4377	85.192	85.4232	85.4408	84.9428	84.982	85.3061	85.4538	85.0317	84.9735	84.962	84.9631	85.1063	84.9482	85.411	85.0695	85.3182	84.9949	85.0348
6.52	69.3856	85.5896	85.5261	85.537	85.6951	85.3739	85.6284	85.6294	85.3894	85.393	85.5077	85.5763	85.2255	85.2313	85.2475	85.0715	85.3615	85.3845	85.4802	85.5211	85.1459	85.1209	85.3336	85.6995	85.279	85.4224	85.1503	85.2981	85.5351	85.6341	85.5395	85.2939	85.5248	85.5428	85.0453	85.0843	85.4078	85.5557	85.1337	85.076	85.0645	85.0653	85.2085	85.0505	85.5129	85.1716	85.4202	85.0973	85.1371
6.53	69.5924	85.6917	85.6286	85.6391	85.7972	85.4757	85.7302	85.7314	85.4914	85.4948	85.6098	85.6784	85.3278	85.333	85.3497	85.1734	85.4631	85.4862	85.5817	85.6226	85.2484	85.223	85.4351	85.8012	85.3804	85.5241	85.2527	85.4	85.637	85.736	85.6413	85.3957	85.6262	85.6447	85.1477	85.1864	85.5094	85.6574	85.2355	85.1784	85.167	85.1674	85.3105	85.1526	85.6147	85.2737	85.5221	85.1995	85.2393
6.54	69.7993	85.7937	85.731	85.7411	85.8992	85.5774	85.8319	85.8334	85.5933	85.5964	85.7118	85.7805	85.43	85.4345	85.4518	85.2753	85.5645	85.5878	85.6832	85.724	85.3507	85.325	85.5366	85.9028	85.4816	85.6256	85.355	85.5017	85.7387	85.8377	85.743	85.4973	85.7275	85.7465	85.25	85.2884	85.6108	85.7591	85.3372	85.2807	85.2693	85.2693	85.4124	85.2546	85.7163	85.3756	85.6239	85.3016	85.3414
6.55	70.0061	85.8956	85.8332	85.843	86.0011	85.679	85.9334	85.9352	85.695	85.698	85.8136	85.8824	85.5321	85.536	85.5538	85.377	85.6659	85.6893	85.7845	85.8252	85.4529	85.4268	85.6379	86.0043	85.5827	85.7271	85.4571	85.6034	85.8403	85.9393	85.8445	85.5988	85.8287	85.8482	85.3521	85.3903	85.7122	85.8606	85.4388	85.3829	85.3715	85.3712	85.5142	85.3564	85.8179	85.4774	85.7255	85.4036	85.4433
6.56	70.213	85.9974	85.9353	85.9448	86.1029	85.7804	86.0349	86.0369	85.7966	85.7994	85.9154	85.9842	85.6341	85.6374	85.6556	85.4787	85.7671	85.7906	85.8856	85.9264	85.555	85.5286	85.7391	86.1057	85.6837	85.8284	85.5592	85.705	85.9419	86.0408	85.946	85.7003	85.9297	85.9498	85.4542	85.4921	85.8134	85.9621	85.5403	85.485	85.4736	85.473	85.6159	85.4582	85.9193	85.5791	85.8271	85.5055	85.5452
6.57	70.4199	86.099	86.0373	86.0465	86.2046	85.8818	86.1362	86.1385	85.8981	85.9007	86.017	86.0859	85.736	85.7386	85.7574	85.5802	85.8682	85.8919	85.9867	86.0274	85.657	85.6303	85.8402	86.207	85.7846	85.9297	85.6611	85.8064	86.0433	86.1422	86.0473	85.8016	86.0307	86.0512	85.5561	85.5938	85.9145	86.0634	85.6417	85.5869	85.5756	85.5746	85.7175	85.5599	86.0206	85.6806	85.9285	85.6073	85.6469
6.58	70.6267	86.2006	86.1392	86.1481	86.3061	85.983	86.2374	86.24	85.9995	86.0019	86.1185	86.1875	85.8377	85.8398	85.859	85.6816	85.9693	85.993	86.0877	86.1283	85.7589	85.7318	85.9411	86.3082	85.8853	86.0308	85.7629	85.9077	86.1445	86.2435	86.1485	85.9028	86.1316	86.1526	85.658	85.6954	86.0155	86.1646	85.743	85.6888	85.6775	85.6761	85.819	85.6614	86.1219	85.7821	86.0298	85.709	85.7485
6.59	70.8336	86.302	86.241	86.2495	86.4075	86.0842	86.3385	86.3413	86.1008	86.103	86.2199	86.2889	85.9394	85.9408	85.9606	85.7829	86.0701	86.0941	86.1885	86.2291	85.8607	85.8332	86.042	86.4092	85.986	86.1318	85.8647	86.009	86.2457	86.3446	86.2496	86.0039	86.2323	86.2538	85.7597	85.7969	86.1164	86.2657	85.8441	85.7905	85.7793	85.7775	85.9203	85.7629	86.223	85.8834	86.1311	85.8106	85.85
6.6	71.0404	86.4033	86.3427	86.3508	86.5088	86.1852	86.4395	86.4426	86.202	86.204	86.3212	86.3903	86.0409	86.0417	86.062	85.8841	86.1709	86.195	86.2892	86.3298	85.9623	85.9346	86.1427	86.5101	86.0865	86.2326	85.9663	86.1101	86.3468	86.4457	86.3506	86.1049	86.3329	86.3549	85.8613	85.8982	86.2172	86.3666	85.9452	85.8921	85.8809	85.8788	86.0216	85.8642	86.3239	85.9847	86.2322	85.912	85.9514
6.61	71.2473	86.5045	86.4443	86.452	86.61	86.2861	86.5403	86.5437	86.303	86.3048	86.4224	86.4915	86.1423	86.1425	86.1633	85.9851	86.2716	86.2958	86.3898	86.4304	86.0639	86.0358	86.2434	86.6109	86.1869	86.3334	86.0678	86.2111	86.4477	86.5466	86.4515	86.2057	86.4334	86.4559	85.9628	85.9995	86.3179	86.4675	86.0461	85.9936	85.9825	85.98	86.1227	85.9654	86.4248	86.0858	86.3331	86.0133	86.0527
6.62	71.4541	86.6056	86.5457	86.5531	86.7111	86.3869	86.6411	86.6448	86.404	86.4056	86.5234	86.5927	86.2436	86.2432	86.2645	86.0861	86.3721	86.3965	86.4903	86.5308	86.1653	86.1369	86.3439	86.7116	86.2873	86.4341	86.1691	86.3119	86.5485	86.6474	86.5522	86.3065	86.5338	86.5568	86.0642	86.1006	86.4184	86.5682	86.1469	86.095	86.0839	86.0811	86.2237	86.0665	86.5256	86.1868	86.434	86.1146	86.1538
6.63	71.661	86.7066	86.647	86.6541	86.8121	86.4876	86.7417	86.7457	86.5048	86.5062	86.6244	86.6937	86.3448	86.3438	86.3656	86.1869	86.4726	86.497	86.5907	86.6312	86.2667	86.2379	86.4443	86.8122	86.3874	86.5346	86.2704	86.4127	86.6492	86.7481	86.6528	86.4071	86.6341	86.6575	86.1655	86.2016	86.5188	86.6688	86.2476	86.1963	86.1853	86.1821	86.3247	86.1675	86.6262	86.2877	86.5348	86.2157	86.2549
6.64	71.8678	86.8074	86.7482	86.755	86.9129	86.5881	86.8422	86.8464	86.6055	86.6067	86.7252	86.7945	86.4459	86.4442	86.4665	86.2877	86.5729	86.5975	86.691	86.7314	86.3679	86.3387	86.5446	86.9127	86.4875	86.635	86.3715	86.5133	86.7498	86.8487	86.7534	86.5076	86.7342	86.7582	86.2666	86.3025	86.6191	86.7694	86.3482	86.2975	86.2865	86.2829	86.4254	86.2684	86.7267	86.3885	86.6354	86.3167	86.3558
6.65	72.0747	86.9082	86.8493	86.8557	87.0137	86.6886	86.9426	86.9471	86.7061	86.7071	86.8259	86.8953	86.5469	86.5445	86.5674	86.3883	86.6731	86.6978	86.7911	86.8315	86.469	86.4395	86.6447	87.013	86.5875	86.7353	86.4726	86.6139	86.8503	86.9491	86.8538	86.608	86.8343	86.8587	86.3677	86.4033	86.7193	86.8697	86.4487	86.3986	86.3876	86.3837	86.5261	86.3691	86.8271	86.4892	86.7359	86.4176	86.4567
6.66	72.2815	87.0088	86.9503	86.9564	87.1143	86.7889	87.0429	87.0477	86.8066	86.8074	86.9265	86.996	86.6477	86.6448	86.6681	86.4888	86.7732	86.798	86.8911	86.9315	86.5699	86.5401	86.7448	87.1132	86.6873	86.8355	86.5735	86.7143	86.9506	87.0495	86.954	86.7083	86.9342	86.9591	86.4686	86.504	86.8194	86.97	86.549	86.4995	86.4886	86.4843	86.6267	86.4698	86.9274	86.5897	86.8363	86.5183	86.5574
6.67	72.4884	87.1093	87.0512	87.0569	87.2148	86.8891	87.143	87.1481	86.907	86.9075	87.027	87.0965	86.7484	86.7449	86.7687	86.5892	86.8732	86.8981	86.991	87.0314	86.6708	86.6406	86.8447	87.2133	86.7871	86.9356	86.6743	86.8146	87.0509	87.1497	87.0542	86.8085	87.034	87.0594	86.5694	86.6046	86.9194	87.0702	86.6493	86.6003	86.5894	86.5848	86.7271	86.5703	87.0276	86.6902	86.9366	86.619	86.658
6.68	72.6953	87.2097	87.1519	87.1573	87.3151	86.9892	87.2431	87.2484	87.0072	87.0076	87.1273	87.1969	86.8491	86.8449	86.8692	86.6894	86.973	86.9981	87.0908	87.1311	86.7716	86.7411	86.9446	87.3133	86.8867	87.0355	86.775	86.9148	87.151	87.2498	87.1543	86.9085	87.1337	87.1596	86.6701	86.705	87.0192	87.1702	86.7494	86.701	86.6902	86.6852	86.8275	86.6707	87.1276	86.7905	87.0368	86.7195	86.7584
6.69	72.9021	87.3099	87.2525	87.2575	87.4154	87.0891	87.343	87.3486	87.1073	87.1075	87.2276	87.2972	86.9496	86.9447	86.9696	86.7896	87.0728	87.098	87.1905	87.2308	86.8722	86.8413	87.0443	87.4132	86.9862	87.1354	86.8756	87.0148	87.251	87.3497	87.2542	87.0085	87.2332	87.2596	86.7707	86.8054	87.119	87.2701	86.8494	86.8016	86.7908	86.7855	86.9277	86.771	87.2276	86.8907	87.1368	86.8199	86.8588
6.7	73.109	87.4101	87.353	87.3577	87.5155	87.189	87.4428	87.4487	87.2074	87.2073	87.3277	87.3974	87.0499	87.0445	87.0699	86.8896	87.1724	87.1977	87.2901	87.3303	86.9727	86.9415	87.1438	87.5129	87.0856	87.2351	86.976	87.1148	87.3509	87.4496	87.354	87.1083	87.3327	87.3595	86.8712	86.9056	87.2186	87.3699	86.9493	86.9021	86.8913	86.8856	87.0278	86.8712	87.3274	86.9908	87.2368	86.9203	86.9591
6.71	73.3158	87.5101	87.4534	87.4577	87.6155	87.2887	87.5425	87.5487	87.3072	87.307	87.4277	87.4975	87.1502	87.1441	87.1701	86.9896	87.2719	87.2974	87.3895	87.4297	87.0731	87.0416	87.2433	87.6126	87.1848	87.3347	87.0764	87.2146	87.4506	87.5493	87.4537	87.208	87.432	87.4594	86.9716	87.0057	87.3181	87.4696	87.0491	87.0025	86.9918	86.9857	87.1278	86.9713	87.4271	87.0907	87.3366	87.0204	87.0592
6.72	73.5227	87.61	87.5537	87.5577	87.7154	87.3884	87.642	87.6485	87.407	87.4066	87.5276	87.5974	87.2504	87.2437	87.2701	87.0894	87.3713	87.3969	87.4888	87.529	87.1734	87.1415	87.3427	87.7121	87.284	87.4341	87.1766	87.3143	87.5503	87.649	87.5533	87.3076	87.5312	87.5591	87.0718	87.1057	87.4174	87.5691	87.1488	87.1028	87.092	87.0856	87.2276	87.0713	87.5267	87.1906	87.4363	87.1205	87.1592
6.73	73.7295	87.7098	87.6538	87.6575	87.8152	87.4879	87.7415	87.7482	87.5067	87.506	87.6273	87.6972	87.3504	87.3431	87.37	87.1891	87.4705	87.4963	87.588	87.6281	87.2736	87.2414	87.4419	87.8114	87.383	87.5335	87.2767	87.4139	87.6498	87.7485	87.6527	87.407	87.6303	87.6586	87.1719	87.2055	87.5167	87.6686	87.2483	87.2029	87.1922	87.1854	87.3274	87.1711	87.6261	87.2903	87.5359	87.2205	87.2591
6.74	73.9364	87.8095	87.7539	87.7571	87.9148	87.5873	87.8408	87.8478	87.6062	87.6054	87.727	87.7969	87.4503	87.4423	87.4698	87.2886	87.5697	87.5956	87.6871	87.7272	87.3736	87.3411	87.541	87.9107	87.4819	87.6327	87.3767	87.5134	87.7492	87.8478	87.752	87.5064	87.7293	87.7581	87.272	87.3053	87.6158	87.7679	87.3477	87.3029	87.2923	87.2851	87.427	87.2708	87.7255	87.39	87.6354	87.3203	87.3589
6.75	74.1432	87.909	87.8538	87.8567	88.0144	87.6865	87.94	87.9473	87.7056	87.7046	87.8265	87.8965	87.5501	87.5415	87.5695	87.3881	87.6687	87.6947	87.786	87.8261	87.4736	87.4407	87.64	88.0098	87.5807	87.7319	87.4766	87.6128	87.8485	87.9471	87.8512	87.6056	87.8281	87.8574	87.3719	87.4049	87.7149	87.8671	87.4471	87.4028	87.3922	87.3847	87.5265	87.3704	87.8247	87.4895	87.7347	87.4201	87.4585
6.76	74.3501	88.0084	87.9536	87.9561	88.1138	87.7857	88.0391	88.0466	87.8049	87.8037	87.9259	87.996	87.6498	87.6406	87.6691	87.4874	87.7676	87.7938	87.8849	87.9249	87.5734	87.5401	87.7389	88.1089	87.6794	87.8309	87.5763	87.712	87.9476	88.0462	87.9503	87.7047	87.9268	87.9566	87.4716	87.5044	87.8138	87.9661	87.5462	87.5026	87.4921	87.4841	87.6259	87.4699	87.9238	87.5888	87.8339	87.5197	87.5581
6.77	74.5569	88.1077	88.0532	88.0555	88.2131	87.8847	88.138	88.1459	87.9041	87.9027	88.0252	88.0953	87.7493	87.7395	87.7685	87.5866	87.8664	87.8927	87.9836	88.0236	87.6731	87.6395	87.8376	88.2078	87.7779	87.9297	87.676	87.8111	88.0467	88.1452	88.0493	87.8037	88.0254	88.0557	87.5713	87.6038	87.9125	88.0651	87.6453	87.6023	87.5918	87.5835	87.7252	87.5693	88.0228	87.6881	87.933	87.6192	87.6575
6.78	74.7638	88.2069	88.1528	88.1546	88.3122	87.9836	88.2369	88.245	88.0032	88.0015	88.1243	88.1945	87.8488	87.8383	87.8679	87.6858	87.9651	87.9915	88.0822	88.1221	87.7727	87.7387	87.9363	88.3065	87.8763	88.0285	87.7755	87.9101	88.1456	88.2441	88.1481	87.9026	88.1239	88.1547	87.6708	87.7031	88.0112	88.1639	87.7443	87.7018	87.6913	87.6827	87.8244	87.6685	88.1216	87.7873	88.032	87.7185	87.7568
6.79	74.9706	88.306	88.2522	88.2537	88.4113	88.0824	88.3356	88.344	88.1021	88.1002	88.2234	88.2936	87.9481	87.937	87.9671	87.7847	88.0636	88.0902	88.1806	88.2205	87.8721	87.8379	88.0348	88.4052	87.9747	88.1271	87.8749	88.009	88.2444	88.3429	88.2469	88.0014	88.2223	88.2535	87.7703	87.8023	88.1097	88.2626	87.8431	87.8012	87.7908	87.7818	87.9234	87.7677	88.2204	87.8863	88.1309	87.8178	87.856
6.8	75.1775	88.4049	88.3515	88.3527	88.5102	88.181	88.4342	88.4428	88.2009	88.1989	88.3223	88.3926	88.0473	88.0356	88.0662	87.8836	88.162	88.1887	88.279	88.3189	87.9715	87.9368	88.1332	88.5037	88.0728	88.2256	87.9742	88.1078	88.343	88.4415	88.3455	88.1	88.3205	88.3523	87.8696	87.9013	88.2081	88.3612	87.9418	87.9006	87.8902	87.8808	88.0223	87.8667	88.319	87.9852	88.2296	87.9169	87.9551
6.81	75.3844	88.5037	88.4507	88.4515	88.609	88.2796	88.5326	88.5416	88.2996	88.2973	88.4211	88.4914	88.1464	88.134	88.1651	87.9823	88.2603	88.2871	88.3772	88.417	88.0707	88.0357	88.2314	88.6021	88.1709	88.324	88.0733	88.2064	88.4416	88.5401	88.4439	88.1985	88.4186	88.4509	87.9688	88.0002	88.3064	88.4597	88.0404	87.9998	87.9894	87.9797	88.1211	87.9656	88.4175	88.084	88.3282	88.0159	88.054
6.82	75.5912	88.6024	88.5497	88.5502	88.7076	88.378	88.631	88.6402	88.3982	88.3957	88.5197	88.5901	88.2453	88.2323	88.264	88.081	88.3585	88.3855	88.4753	88.5151	88.1698	88.1345	88.3296	88.7004	88.2689	88.4223	88.1724	88.3049	88.54	88.6385	88.5423	88.2969	88.5166	88.5493	88.0678	88.099	88.4046	88.558	88.1389	88.0988	88.0885	88.0784	88.2198	88.0644	88.5158	88.1826	88.4267	88.1148	88.1529
6.83	75.7981	88.701	88.6487	88.6488	88.8062	88.4763	88.7292	88.7387	88.4966	88.494	88.6183	88.6887	88.3442	88.3305	88.3627	88.1795	88.4566	88.4836	88.5733	88.613	88.2688	88.2331	88.4276	88.7985	88.3667	88.5205	88.2713	88.4033	88.6383	88.7367	88.6405	88.3952	88.6145	88.6477	88.1668	88.1977	88.5026	88.6562	88.2373	88.1978	88.1875	88.177	88.3184	88.163	88.6141	88.2812	88.5251	88.2136	88.2516
6.84	76.0049	88.7994	88.7475	88.7472	88.9046	88.5745	88.8273	88.8371	88.595	88.5921	88.7167	88.7872	88.4429	88.4286	88.4613	88.2779	88.5545	88.5817	88.6711	88.7109	88.3676	88.3316	88.5255	88.8965	88.4644	88.6185	88.3701	88.5016	88.7365	88.8349	88.7386	88.4933	88.7122	88.7459	88.2656	88.2963	88.6005	88.7543	88.3355	88.2966	88.2864	88.2756	88.4168	88.2616	88.7122	88.3796	88.6234	88.3123	88.3501
6.85	76.2118	88.8977	88.8462	88.8456	89.0029	88.6725	88.9252	88.9353	88.6932	88.6901	88.815	88.8856	88.5415	88.5266	88.5598	88.3761	88.6523	88.6797	88.7689	88.8085	88.4664	88.43	88.6233	88.9944	88.562	88.7164	88.4688	88.5998	88.8345	88.9329	88.8366	88.5913	88.8098	88.844	88.3643	88.3947	88.6983	88.8522	88.4336	88.3953	88.3851	88.3739	88.5151	88.36	88.8102	88.4779	88.7215	88.4108	88.4486
6.86	76.4186	88.9959	88.9447	88.9438	89.101	88.7704	89.023	89.0334	88.7913	88.788	88.9132	88.9838	88.6399	88.6244	88.6582	88.4743	88.75	88.7775	88.8665	88.9061	88.565	88.5283	88.721	89.0922	88.6594	88.8142	88.5673	88.6978	88.9324	89.0308	88.9345	88.6892	88.9073	88.942	88.4629	88.493	88.796	88.9501	88.5316	88.4939	88.4838	88.4722	88.6133	88.4583	88.9081	88.5761	88.8195	88.5092	88.5469
6.87	76.6255	89.094	89.0432	89.0419	89.1991	88.8682	89.1208	89.1314	88.8892	88.8857	89.0112	89.0819	88.7383	88.7221	88.7564	88.5723	88.8475	88.8752	88.964	89.0036	88.6635	88.6265	88.8185	89.1898	88.7567	88.9118	88.6658	88.7957	89.0302	89.1286	89.0322	88.787	89.0047	89.0399	88.5613	88.5912	88.8935	89.0478	88.6295	88.5924	88.5823	88.5703	88.7114	88.5564	89.0058	88.6741	88.9174	88.6075	88.6452
6.88	76.8323	89.1919	89.1415	89.1398	89.297	88.9659	89.2183	89.2293	88.987	88.9833	89.1091	89.1799	88.8365	88.8197	88.8545	88.6702	88.945	88.9727	89.0613	89.1009	88.7619	88.7245	88.9159	89.2873	88.854	89.0093	88.7641	88.8935	89.1279	89.2262	89.1298	88.8847	89.1019	89.1376	88.6597	88.6893	88.991	89.1454	88.7272	88.6907	88.6806	88.6684	88.8093	88.6545	89.1034	88.7721	89.0151	88.7057	88.7433
6.89	77.0392	89.2897	89.2396	89.2376	89.3947	89.0634	89.3158	89.327	89.0847	89.0808	89.2069	89.2777	88.9346	88.9172	88.9525	88.7679	89.0423	89.0702	89.1585	89.1981	88.8601	88.8224	89.0132	89.3847	88.951	89.1067	88.8623	88.9911	89.2254	89.3237	89.2273	88.9822	89.1991	89.2352	88.7579	88.7872	89.0883	89.2428	88.8248	88.7889	88.7789	88.7663	88.9072	88.7524	89.2009	88.8699	89.1128	88.8037	88.8412
6.9	77.246	89.3874	89.3377	89.3353	89.4924	89.1609	89.4131	89.4246	89.1823	89.1782	89.3046	89.3754	89.0326	89.0145	89.0504	88.8656	89.1395	89.1675	89.2556	89.2951	88.9582	88.9202	89.1103	89.482	89.048	89.204	88.9603	89.0886	89.3229	89.4211	89.3246	89.0796	89.296	89.3326	88.856	88.8851	89.1854	89.3401	88.9223	88.887	88.877	88.864	89.0048	88.8502	89.2983	88.9676	89.2103	88.9016	88.9391
6.91	77.4529	89.4849	89.4356	89.4329	89.5899	89.2582	89.5103	89.5221	89.2798	89.2754	89.4021	89.473	89.1304	89.1117	89.1481	88.9631	89.2365	89.2647	89.3526	89.392	89.0562	89.0178	89.2074	89.5791	89.1448	89.3011	89.0583	89.186	89.4201	89.5183	89.4218	89.1769	89.3929	89.43	88.954	88.9828	89.2825	89.4373	89.0197	88.985	88.975	88.9617	89.1024	88.9479	89.3955	89.0651	89.3076	88.9994	89.0368
6.92	77.6598	89.5823	89.5334	89.5303	89.6873	89.3553	89.6074	89.6194	89.3771	89.3726	89.4995	89.5704	89.2281	89.2088	89.2458	89.0605	89.3334	89.3617	89.4494	89.4888	89.1541	89.1153	89.3043	89.6761	89.2415	89.3981	89.1561	89.2833	89.5173	89.6155	89.5189	89.274	89.4896	89.5272	89.0518	89.0804	89.3794	89.5344	89.1169	89.0828	89.0729	89.0592	89.1999	89.0455	89.4926	89.1625	89.4049	89.0971	89.1344
6.93	77.8666	89.6796	89.6311	89.6277	89.7845	89.4524	89.7043	89.7166	89.4743	89.4696	89.5968	89.6678	89.3257	89.3058	89.3433	89.1578	89.4302	89.4587	89.5461	89.5855	89.2518	89.2127	89.401	89.773	89.3381	89.495	89.2538	89.3805	89.6143	89.7124	89.6159	89.371	89.5862	89.6243	89.1495	89.1778	89.4762	89.6313	89.2141	89.1806	89.1707	89.1566	89.2972	89.1429	89.5896	89.2599	89.502	89.1946	89.2319
6.94	78.0735	89.7768	89.7286	89.7248	89.8817	89.5493	89.8011	89.8137	89.5714	89.5664	89.694	89.765	89.4232	89.4026	89.4406	89.2549	89.5269	89.5555	89.6427	89.6821	89.3495	89.31	89.4977	89.8697	89.4346	89.5918	89.3513	89.4775	89.7112	89.8093	89.7127	89.4679	89.6827	89.7212	89.2471	89.2751	89.5728	89.7281	89.3111	89.2782	89.2683	89.2539	89.3944	89.2402	89.6865	89.357	89.599	89.2921	89.3292
6.95	78.2803	89.8738	89.826	89.8219	89.9787	89.6461	89.8978	89.9107	89.6683	89.6631	89.791	89.862	89.5205	89.4993	89.5379	89.352	89.6235	89.6522	89.7392	89.7785	89.447	89.4072	89.5942	89.9663	89.5309	89.6884	89.4487	89.5744	89.808	89.906	89.8094	89.5647	89.779	89.818	89.3446	89.3723	89.6693	89.8248	89.4079	89.3756	89.3658	89.351	89.4915	89.3374	89.7832	89.4541	89.6959	89.3894	89.4264
6.96	78.4872	89.9707	89.9233	89.9188	90.0755	89.7427	89.9943	90.0075	89.7651	89.7597	89.8879	89.959	89.6177	89.5959	89.635	89.4489	89.7199	89.7487	89.8355	89.8748	89.5443	89.5042	89.6906	90.0627	89.6271	89.7849	89.546	89.6711	89.9046	90.0026	89.906	89.6614	89.8753	89.9147	89.4419	89.4694	89.7657	89.9214	89.5047	89.473	89.4632	89.448	89.5884	89.4344	89.8798	89.551	89.7926	89.4865	89.5235
6.97	78.694	90.0675	90.0204	90.0156	90.1722	89.8392	90.0907	90.1042	89.8618	89.8562	89.9846	90.0557	89.7148	89.6923	89.7319	89.5456	89.8161	89.8451	89.9317	89.9709	89.6416	89.6011	89.7869	90.1591	89.7231	89.8813	89.6432	89.7678	90.0011	90.0991	90.0024	89.7579	89.9713	90.0113	89.5391	89.5663	89.862	90.0178	89.6013	89.5702	89.5605	89.5449	89.6852	89.5313	89.9762	89.6478	89.8892	89.5836	89.6205
6.98	78.9009	90.1641	90.1174	90.1122	90.2688	89.9356	90.187	90.2007	89.9583	89.9526	90.0813	90.1524	89.8118	89.7886	89.8288	89.6423	89.9123	89.9414	90.0277	90.0669	89.7387	89.6979	89.883	90.2553	89.8191	89.9775	89.7403	89.8643	90.0975	90.1954	90.0987	89.8542	90.0673	90.1077	89.6362	89.6632	89.9581	90.1141	89.6978	89.6673	89.6576	89.6417	89.7819	89.6281	90.0726	89.7445	89.9857	89.6805	89.7173
6.99	79.1077	90.2606	90.2143	90.2088	90.3653	90.0319	90.2831	90.2972	90.0547	90.0488	90.1778	90.2489	89.9086	89.8848	89.9255	89.7388	90.0083	90.0376	90.1237	90.1628	89.8356	89.7945	89.979	90.3513	89.9149	90.0736	89.8372	89.9606	90.1937	90.2916	90.1949	89.9505	90.1631	90.204	89.7332	89.7598	90.0541	90.2102	89.7941	89.7642	89.7546	89.7383	89.8784	89.7248	90.1687	89.841	90.082	89.7773	89.814
7	79.3146	90.357	90.3111	90.3052	90.4616	90.128	90.3792	90.3934	90.151	90.1449	90.2741	90.3453	90.0053	89.9809	90.0221	89.8352	90.1042	90.1336	90.2195	90.2586	89.9325	89.891	90.0749	90.4473	90.0106	90.1696	89.934	90.0569	90.2898	90.3877	90.2909	90.0466	90.2588	90.3001	89.83	89.8564	90.15	90.3062	89.8903	89.8611	89.8515	89.8348	89.9749	89.8213	90.2648	89.9374	90.1782	89.8739	89.9106
7.01	79.5214	90.4532	90.4077	90.4014	90.5578	90.224	90.475	90.4896	90.2472	90.2408	90.3704	90.4416	90.1018	90.0768	90.1186	89.9314	90.2	90.2295	90.3151	90.3542	90.0292	89.9874	90.1706	90.543	90.1061	90.2654	90.0306	90.153	90.3858	90.4836	90.3868	90.1426	90.3543	90.3962	89.9267	89.9528	90.2457	90.4021	89.9864	89.9578	89.9482	89.9312	90.0712	89.9177	90.3607	90.0337	90.2743	89.9704	90.007
7.02	79.7283	90.5493	90.5041	90.4975	90.6538	90.3199	90.5708	90.5856	90.3432	90.3366	90.4664	90.5377	90.1982	90.1726	90.2149	90.0275	90.2956	90.3253	90.4106	90.4497	90.1258	90.0836	90.2662	90.6387	90.2015	90.3611	90.1271	90.2489	90.4816	90.5794	90.4826	90.2385	90.4497	90.4921	90.0233	90.0491	90.3413	90.4978	90.0824	90.0543	90.0448	90.0275	90.1673	90.014	90.4565	90.1298	90.3702	90.0668	90.1033
7.03	79.9351	90.6452	90.6005	90.5935	90.7497	90.4156	90.6664	90.6815	90.4391	90.4323	90.5624	90.6337	90.2945	90.2682	90.3111	90.1235	90.3911	90.4209	90.506	90.545	90.2223	90.1797	90.3617	90.7342	90.2968	90.4567	90.2235	90.3448	90.5773	90.675	90.5782	90.3342	90.545	90.5878	90.1197	90.1453	90.4368	90.5934	90.1782	90.1508	90.1413	90.1236	90.2633	90.1102	90.5522	90.2258	90.466	90.1631	90.1995
7.04	80.142	90.7411	90.6967	90.6893	90.8455	90.5112	90.7618	90.7772	90.5348	90.5278	90.6582	90.7296	90.3907	90.3638	90.4072	90.2194	90.4864	90.5164	90.6013	90.6402	90.3186	90.2757	90.457	90.8296	90.3919	90.5521	90.3198	90.4405	90.6729	90.7705	90.6737	90.4298	90.6402	90.6834	90.216	90.2413	90.5321	90.6889	90.2739	90.2471	90.2376	90.2196	90.3592	90.2062	90.6477	90.3217	90.5617	90.2592	90.2955
7.05	80.3489	90.8367	90.7927	90.7851	90.9411	90.6067	90.8571	90.8728	90.6304	90.6232	90.7539	90.8253	90.4867	90.4592	90.5031	90.3151	90.5816	90.6117	90.6964	90.7353	90.4148	90.3715	90.5522	90.9248	90.4869	90.6474	90.4159	90.5361	90.7683	90.8659	90.7691	90.5252	90.7352	90.7789	90.3122	90.3372	90.6273	90.7842	90.3695	90.3432	90.3338	90.3154	90.455	90.3021	90.7431	90.4175	90.6572	90.3552	90.3914
7.06	80.5557	90.9323	90.8886	90.8806	91.0366	90.702	90.9523	90.9683	90.7259	90.7185	90.8494	90.9208	90.5826	90.5544	90.5989	90.4107	90.6767	90.7069	90.7914	90.8303	90.5108	90.4673	90.6473	91.0199	90.5818	90.7426	90.5119	90.6315	90.8636	90.9611	90.8643	90.6205	90.83	90.8742	90.4082	90.433	90.7224	90.8794	90.4649	90.4393	90.4299	90.4111	90.5506	90.3978	90.8383	90.5131	90.7526	90.4511	90.4872
7.07	80.7626	91.0277	90.9844	90.976	91.132	90.7972	91.0473	91.0636	90.8212	90.8136	90.9448	91.0163	90.6783	90.6495	90.6945	90.5061	90.7717	90.802	90.8862	90.9251	90.6067	90.5628	90.7422	91.1149	90.6766	90.8376	90.6078	90.7268	90.9587	91.0562	90.9594	90.7157	90.9247	90.9694	90.5041	90.5286	90.8173	90.9745	90.5602	90.5352	90.5258	90.5067	90.6461	90.4934	90.9334	90.6085	90.8479	90.5468	90.5828
7.08	80.9694	91.1229	91.0801	91.0713	91.2272	90.8922	91.1422	91.1588	90.9164	90.9086	91.0401	91.1116	90.7739	90.7445	90.7901	90.6015	90.8665	90.897	90.9809	91.0197	90.7025	90.6583	90.837	91.2097	90.7712	90.9325	90.7035	90.822	91.0537	91.1512	91.0543	90.8108	91.0193	91.0645	90.5999	90.6241	90.9121	91.0694	90.6554	90.6309	90.6217	90.6022	90.7415	90.5889	91.0284	90.7039	90.943	90.6424	90.6783
7.09	81.1763	91.218	91.1756	91.1665	91.3222	90.9872	91.237	91.2538	91.0115	91.0035	91.1352	91.2067	90.8694	90.8394	90.8854	90.6967	90.9611	90.9918	91.0754	91.1142	90.7982	90.7536	90.9317	91.3043	90.8656	91.0272	90.7991	90.917	91.1486	91.246	91.1491	90.9057	91.1138	91.1594	90.6955	90.7195	91.0067	91.1641	90.7504	90.7266	90.7173	90.6975	90.8367	90.6843	91.1232	90.7991	91.038	90.7379	90.7737
7.1	81.3831	91.313	91.2709	91.2615	91.4171	91.0819	91.3316	91.3487	91.1064	91.0982	91.2302	91.3017	90.9648	90.9341	90.9807	90.7917	91.0557	91.0864	91.1699	91.2086	90.8937	90.8487	91.0262	91.3989	90.96	91.1218	90.8945	91.0119	91.2433	91.3407	91.2437	91.0005	91.2081	91.2541	90.791	90.8147	91.1012	91.2588	90.8453	90.822	90.8129	90.7926	90.9318	90.7795	91.2179	90.8941	91.1328	90.8332	90.8689
7.11	81.59	91.4078	91.3661	91.3563	91.5119	91.1765	91.4261	91.4434	91.2012	91.1928	91.325	91.3966	91.0599	91.0286	91.0758	90.8866	91.1501	91.181	91.2641	91.3028	90.989	90.9438	91.1205	91.4932	91.0541	91.2163	90.9898	91.1066	91.3379	91.4352	91.3383	91.0951	91.3022	91.3488	90.8864	90.9098	91.1956	91.3532	90.9401	90.9174	90.9082	90.8877	91.0267	90.8745	91.3124	90.9891	91.2275	90.9284	90.964
7.12	81.7968	91.5025	91.4612	91.451	91.6065	91.271	91.5204	91.538	91.2958	91.2872	91.4197	91.4913	91.155	91.1231	91.1708	90.9814	91.2443	91.2753	91.3583	91.3969	91.0843	91.0387	91.2148	91.5875	91.1482	91.3106	91.085	91.2012	91.4323	91.5295	91.4326	91.1896	91.3963	91.4432	90.9816	91.0048	91.2898	91.4476	91.0347	91.0126	91.0035	90.9826	91.1215	90.9695	91.4068	91.0838	91.3221	91.0234	91.059
7.13	82.0037	91.597	91.5561	91.5456	91.701	91.3654	91.6146	91.6325	91.3903	91.3815	91.5143	91.5859	91.2499	91.2173	91.2656	91.076	91.3384	91.3696	91.4522	91.4909	91.1794	91.1334	91.3089	91.6815	91.2421	91.4048	91.18	91.2957	91.5266	91.6238	91.5268	91.2839	91.4901	91.5376	91.0767	91.0996	91.3839	91.5418	91.1292	91.1077	91.0986	91.0773	91.2162	91.0643	91.5011	91.1785	91.4165	91.1183	91.1538
7.14	82.2105	91.6914	91.6509	91.64	91.7953	91.4596	91.7086	91.7268	91.4847	91.4756	91.6087	91.6803	91.3447	91.3115	91.3603	91.1705	91.4324	91.4637	91.5461	91.5847	91.2743	91.228	91.4028	91.7755	91.3359	91.4988	91.2749	91.39	91.6207	91.7178	91.6209	91.3781	91.5839	91.6318	91.1716	91.1942	91.4778	91.6358	91.2235	91.2026	91.1936	91.172	91.3107	91.1589	91.5952	91.273	91.5108	91.2131	91.2485
7.15	82.4174	91.7857	91.7455	91.7343	91.8895	91.5536	91.8025	91.8209	91.5789	91.5696	91.7029	91.7746	91.4393	91.4055	91.4548	91.2649	91.5262	91.5576	91.6398	91.6783	91.3691	91.3225	91.4966	91.8693	91.4295	91.5927	91.3696	91.4842	91.7147	91.8118	91.7148	91.4722	91.6775	91.7258	91.2664	91.2888	91.5716	91.7297	91.3177	91.2974	91.2884	91.2664	91.4051	91.2534	91.6892	91.3673	91.6049	91.3077	91.343
7.16	82.6243	91.8798	91.84	91.8284	91.9835	91.6475	91.8962	91.9149	91.6729	91.6635	91.797	91.8687	91.5338	91.4994	91.5492	91.3591	91.6198	91.6514	91.7333	91.7719	91.4638	91.4168	91.5903	91.9629	91.523	91.6864	91.4642	91.5782	91.8086	91.9055	91.8086	91.5661	91.7709	91.8197	91.361	91.3832	91.6653	91.8234	91.4117	91.3921	91.3831	91.3608	91.4993	91.3478	91.783	91.4616	91.6989	91.4022	91.4374
7.17	82.8311	91.9737	91.9343	91.9224	92.0774	91.7413	91.9898	92.0088	91.7669	91.7572	91.891	91.9626	91.6281	91.5931	91.6434	91.4532	91.7134	91.7451	91.8267	91.8652	91.5583	91.511	91.6838	92.0564	91.6163	91.78	91.5587	91.6721	91.9023	91.9992	91.9022	91.6599	91.8642	91.9134	91.4556	91.4774	91.7587	91.917	91.5056	91.4866	91.4777	91.455	91.5934	91.442	91.8766	91.5556	91.7927	91.4965	91.5316
7.18	83.038	92.0675	92.0285	92.0162	92.1711	91.8349	92.0832	92.1025	91.8606	91.8508	91.9848	92.0565	91.7223	91.6866	91.7375	91.5471	91.8067	91.8386	91.92	91.9584	91.6527	91.605	91.7772	92.1497	91.7095	91.8735	91.653	91.7658	91.9958	92.0926	91.9957	91.7535	91.9573	92.007	91.5499	91.5715	91.8521	92.0105	91.5994	91.5809	91.5721	91.549	91.6873	91.5361	91.9701	91.6496	91.8864	91.5907	91.6257
7.19	83.2448	92.1611	92.1225	92.1099	92.2646	91.9284	92.1765	92.196	91.9542	91.9442	92.0784	92.1501	91.8163	91.78	91.8315	91.6409	91.9	91.9319	92.013	92.0515	91.7469	91.6989	91.8704	92.2429	91.8025	91.9667	91.7471	91.8594	92.0892	92.186	92.089	91.847	92.0503	92.1004	91.6441	91.6655	91.9453	92.1038	91.693	91.6751	91.6663	91.6429	91.7811	91.6301	92.0635	91.7433	91.9799	91.6848	91.7196
7.2	83.4517	92.2546	92.2164	92.2034	92.358	92.0217	92.2696	92.2894	92.0477	92.0374	92.1719	92.2436	91.9102	91.8733	91.9253	91.7345	91.993	92.0252	92.106	92.1444	91.8409	91.7926	91.9634	92.3359	91.8954	92.0599	91.8411	91.9528	92.1824	92.2791	92.1822	91.9403	92.1431	92.1937	91.7382	91.7593	92.0383	92.1969	91.7865	91.7692	91.7604	91.7367	91.8748	91.7239	92.1567	91.837	92.0733	91.7787	91.8134
7.21	83.6585	92.3479	92.3101	92.2968	92.4513	92.1149	92.3625	92.3826	92.141	92.1305	92.2653	92.337	92.004	91.9664	92.019	91.828	92.086	92.1182	92.1988	92.2371	91.9349	91.8862	92.0564	92.4287	91.9882	92.1529	91.935	92.0461	92.2755	92.3721	92.2752	92.0335	92.2358	92.2868	91.8322	91.8529	92.1312	92.2899	91.8798	91.8631	91.8544	91.8303	91.9683	91.8175	92.2498	91.9304	92.1665	91.8724	91.9071
7.22	83.8654	92.4411	92.4036	92.39	92.5443	92.2079	92.4553	92.4757	92.2341	92.2235	92.3585	92.4302	92.0975	92.0594	92.1125	91.9213	92.1787	92.2111	92.2914	92.3297	92.0286	91.9797	92.1491	92.5214	92.0808	92.2457	92.0287	92.1392	92.3684	92.465	92.3681	92.1265	92.3283	92.3798	91.9259	91.9464	92.2239	92.3827	91.973	91.9569	91.9482	91.9238	92.0616	91.911	92.3427	92.0238	92.2596	91.966	92.0006
7.23	84.0722	92.5341	92.497	92.483	92.6373	92.3007	92.548	92.5686	92.3271	92.3163	92.4515	92.5232	92.191	92.1522	92.2058	92.0145	92.2714	92.3039	92.3839	92.4222	92.1223	92.073	92.2417	92.614	92.1732	92.3384	92.1222	92.2322	92.4612	92.5577	92.4608	92.2194	92.4207	92.4726	92.0196	92.0398	92.3165	92.4754	92.066	92.0505	92.0418	92.0171	92.1548	92.0043	92.4354	92.1169	92.3525	92.0594	92.0939
7.24	84.2791	92.6269	92.5902	92.5759	92.73	92.3934	92.6405	92.6614	92.42	92.4089	92.5444	92.6161	92.2842	92.2449	92.299	92.1075	92.3638	92.3965	92.4762	92.5145	92.2157	92.1661	92.3342	92.7063	92.2655	92.4309	92.2156	92.325	92.5538	92.6502	92.5533	92.3121	92.5129	92.5653	92.113	92.133	92.4089	92.5679	92.1589	92.144	92.1353	92.1102	92.2479	92.0975	92.528	92.21	92.4453	92.1527	92.1871
7.25	84.4859	92.7196	92.6833	92.6686	92.8226	92.486	92.7328	92.754	92.5127	92.5014	92.6371	92.7088	92.3774	92.3374	92.3921	92.2004	92.4561	92.4889	92.5684	92.6066	92.309	92.2591	92.4265	92.7985	92.3576	92.5232	92.3089	92.4177	92.6462	92.7425	92.6457	92.4047	92.605	92.6577	92.2063	92.226	92.5012	92.6602	92.2516	92.2373	92.2287	92.2032	92.3408	92.1906	92.6204	92.3028	92.5379	92.2459	92.2801
7.26	84.6928	92.8121	92.7762	92.7611	92.915	92.5783	92.8249	92.8464	92.6052	92.5937	92.7296	92.8013	92.4703	92.4297	92.4849	92.2931	92.5483	92.5812	92.6604	92.6985	92.4022	92.3519	92.5186	92.8906	92.4496	92.6154	92.402	92.5102	92.7385	92.8347	92.7379	92.4971	92.6968	92.7501	92.2995	92.3189	92.5933	92.7524	92.3441	92.3304	92.3219	92.2961	92.4335	92.2835	92.7127	92.3955	92.6303	92.3389	92.373
7.27	84.8996	92.9044	92.8689	92.8535	93.0073	92.6706	92.9169	92.9386	92.6975	92.6859	92.822	92.8937	92.5631	92.5219	92.5777	92.3857	92.6402	92.6733	92.7522	92.7903	92.4952	92.4446	92.6106	92.9824	92.5414	92.7075	92.4949	92.6026	92.8306	92.9268	92.83	92.5893	92.7886	92.8422	92.3925	92.4117	92.6853	92.8444	92.4365	92.4234	92.4149	92.3888	92.5261	92.3762	92.8048	92.4881	92.7226	92.4317	92.4657
7.28	85.1065	92.9966	92.9615	92.9457	93.0993	92.7626	93.0087	93.0307	92.7897	92.7779	92.9142	92.9859	92.6557	92.614	92.6702	92.4781	92.7321	92.7652	92.8439	92.882	92.588	92.5371	92.7024	93.0741	92.6331	92.7993	92.5877	92.6947	92.9225	93.0186	92.9218	92.6814	92.8801	92.9342	92.4854	92.5043	92.777	92.9362	92.5288	92.5163	92.5078	92.4813	92.6185	92.4688	92.8967	92.5805	92.8147	92.5244	92.5583
7.29	85.3134	93.0886	93.0539	93.0378	93.1912	92.8545	93.1004	93.1226	92.8818	92.8697	93.0062	93.0779	92.7482	92.7058	92.7626	92.5704	92.8237	92.857	92.9354	92.9734	92.6807	92.6294	92.7941	93.1657	92.7246	92.891	92.6803	92.7868	93.0143	93.1103	93.0136	92.7734	92.9715	93.026	92.5781	92.5967	92.8687	93.0279	92.6209	92.6089	92.6005	92.5737	92.7107	92.5612	92.9884	92.6727	92.9067	92.6169	92.6507
7.3	85.5202	93.1804	93.1461	93.1297	93.283	92.9463	93.1918	93.2143	92.9736	92.9614	93.0981	93.1698	92.8405	92.7976	92.8549	92.6625	92.9152	92.9486	93.0267	93.0647	92.7732	92.7216	92.8856	93.257	92.8159	92.9826	92.7727	92.8786	93.1059	93.2018	93.1051	92.8651	93.0628	93.1177	92.6706	92.689	92.9601	93.1194	92.7128	92.7015	92.6931	92.6659	92.8028	92.6535	93.08	92.7648	92.9984	92.7092	92.7429
7.31	85.7271	93.2721	93.2381	93.2214	93.3745	93.0378	93.2831	93.3059	93.0653	93.0529	93.1898	93.2615	92.9327	92.8891	92.9469	92.7544	93.0065	93.0401	93.1179	93.1559	92.8655	92.8136	92.9769	93.3482	92.9071	93.074	92.865	92.9703	93.1974	93.2932	93.1965	92.9567	93.1538	93.2092	92.763	92.7811	93.0514	93.2108	92.8045	92.7938	92.7855	92.758	92.8947	92.7456	93.1715	92.8567	93.09	92.8014	92.835
7.32	85.9339	93.3636	93.33	93.3129	93.4659	93.1292	93.3743	93.3973	93.1569	93.1442	93.2813	93.353	93.0246	92.9805	93.0388	92.8462	93.0977	93.1314	93.2089	93.2468	92.9577	92.9055	93.0681	93.4392	92.9981	93.1652	92.9571	93.0618	93.2886	93.3843	93.2877	93.0481	93.2447	93.3005	92.8552	92.873	93.1425	93.3019	92.8961	92.886	92.8777	92.8499	92.9865	92.8375	93.2627	92.9484	93.1815	92.8935	92.9269
7.33	86.1408	93.4549	93.4217	93.4043	93.5571	93.2204	93.4652	93.4885	93.2482	93.2354	93.3727	93.4443	93.1164	93.0717	93.1306	92.9378	93.1887	93.2225	93.2997	93.3376	93.0497	92.9972	93.1591	93.53	93.0889	93.2562	93.0491	93.1532	93.3797	93.4753	93.3787	93.1394	93.3354	93.3916	92.9472	92.9648	93.2334	93.3929	92.9876	92.978	92.9697	92.9416	93.0781	92.9293	93.3538	93.04	93.2728	92.9853	93.0186
7.34	86.3476	93.546	93.5132	93.4954	93.6481	93.3115	93.556	93.5795	93.3394	93.3264	93.4639	93.5355	93.2081	93.1627	93.2221	93.0292	93.2795	93.3134	93.3903	93.4282	93.1416	93.0887	93.2499	93.6206	93.1796	93.347	93.1408	93.2444	93.4706	93.5661	93.4695	93.2305	93.4259	93.4825	93.0391	93.0564	93.3242	93.4837	93.0788	93.0699	93.0616	93.0332	93.1695	93.0209	93.4447	93.1314	93.3638	93.077	93.1102
7.35	86.5545	93.6369	93.6045	93.5864	93.7389	93.4023	93.6465	93.6703	93.4304	93.4172	93.5548	93.6265	93.2995	93.2536	93.3135	93.1205	93.3701	93.4042	93.4808	93.5186	93.2332	93.1801	93.3406	93.7111	93.2701	93.4377	93.2324	93.3354	93.5613	93.6567	93.5602	93.3214	93.5163	93.5733	93.1308	93.1478	93.4148	93.5743	93.1699	93.1615	93.1533	93.1246	93.2608	93.1123	93.5354	93.2226	93.4548	93.1685	93.2016
7.36	86.7613	93.7276	93.6957	93.6772	93.8295	93.493	93.7369	93.761	93.5212	93.5078	93.6456	93.7172	93.3908	93.3443	93.4047	93.2116	93.4606	93.4948	93.5711	93.6089	93.3247	93.2712	93.431	93.8013	93.3604	93.5282	93.3238	93.4262	93.6519	93.7471	93.6507	93.4121	93.6065	93.6639	93.2223	93.2391	93.5052	93.6648	93.2609	93.253	93.2449	93.2158	93.3518	93.2035	93.6259	93.3137	93.5455	93.2599	93.2928
7.37	86.9682	93.8182	93.7866	93.7678	93.9199	93.5835	93.8271	93.8514	93.6118	93.5982	93.7363	93.8078	93.4819	93.4348	93.4958	93.3025	93.5509	93.5852	93.6612	93.6989	93.416	93.3622	93.5213	93.8914	93.4506	93.6185	93.4151	93.5168	93.7422	93.8374	93.741	93.5027	93.6965	93.7542	93.3136	93.3301	93.5954	93.755	93.3516	93.3444	93.3362	93.3068	93.4427	93.2946	93.7162	93.4046	93.636	93.351	93.3838
7.38	87.175	93.9086	93.8774	93.8583	94.0101	93.6739	93.9171	93.9417	93.7023	93.6885	93.8267	93.8982	93.5728	93.5251	93.5866	93.3933	93.641	93.6754	93.7511	93.7888	93.5071	93.453	93.6114	93.9813	93.5406	93.7086	93.5061	93.6073	93.8324	93.9274	93.8311	93.5931	93.7863	93.8444	93.4048	93.4211	93.6855	93.8451	93.4422	93.4355	93.4274	93.3977	93.5334	93.3855	93.8064	93.4952	93.7264	93.442	93.4747
7.39	87.3819	93.9987	93.9679	93.9485	94.1002	93.764	94.007	94.0317	93.7926	93.7786	93.9169	93.9884	93.6635	93.6153	93.6773	93.4838	93.7309	93.7654	93.8408	93.8785	93.5981	93.5437	93.7013	94.071	93.6303	93.7986	93.597	93.6976	93.9223	94.0173	93.921	93.6833	93.8759	93.9344	93.4958	93.5118	93.7753	93.9349	93.5326	93.5265	93.5184	93.4884	93.624	93.4763	93.8964	93.5858	93.8166	93.5328	93.5654
7.4	87.5888	94.0887	94.0583	94.0385	94.19	93.854	94.0966	94.1216	93.8826	93.8685	94.007	94.0784	93.754	93.7052	93.7678	93.5742	93.8206	93.8553	93.9303	93.968	93.6888	93.6341	93.7911	94.1604	93.72	93.8883	93.6877	93.7877	94.0121	94.1069	94.0107	93.7733	93.9653	94.0242	93.5866	93.6023	93.865	94.0246	93.6228	93.6172	93.6093	93.5789	93.7143	93.5668	93.9861	93.6761	93.9066	93.6234	93.6559
7.41	87.7956	94.1785	94.1484	94.1284	94.2796	93.9437	94.186	94.2113	93.9725	93.9582	94.0968	94.1682	93.8444	93.795	93.858	93.6644	93.9101	93.9449	94.0196	94.0573	93.7794	93.7244	93.8806	94.2497	93.8094	93.9778	93.7782	93.8776	94.1017	94.1964	94.1002	93.8631	94.0545	94.1139	93.6772	93.6927	93.9544	94.1141	93.7128	93.7078	93.6999	93.6692	93.8045	93.6572	94.0757	93.7662	93.9963	93.7139	93.7462
7.42	88.0025	94.268	94.2384	94.218	94.369	94.0333	94.2752	94.3007	94.0622	94.0477	94.1864	94.2578	93.9345	93.8846	93.9481	93.7544	93.9995	94.0344	94.1088	94.1464	93.8698	93.8145	93.97	94.3388	93.8986	94.0672	93.8685	93.9673	94.191	94.2856	94.1895	93.9527	94.1436	94.2033	93.7676	93.7829	94.0437	94.2033	93.8026	93.7982	93.7903	93.7594	93.8945	93.7474	94.1651	93.8562	94.0859	93.8041	93.8363
7.43	88.2093	94.3574	94.3281	94.3074	94.4582	94.1226	94.3642	94.39	94.1517	94.137	94.2759	94.3472	94.0245	93.974	94.038	93.8443	94.0886	94.1236	94.1977	94.2353	93.96	93.9044	94.0592	94.4276	93.9877	94.1564	93.9586	94.0568	94.2802	94.3746	94.2787	94.0421	94.2324	94.2925	93.8579	93.8728	94.1328	94.2924	93.8923	93.8884	93.8806	93.8493	93.9842	93.8374	94.2543	93.9459	94.1753	93.8942	93.9262
7.44	88.4162	94.4465	94.4176	94.3966	94.5472	94.2118	94.453	94.479	94.241	94.2261	94.3651	94.4364	94.1142	94.0632	94.1277	93.9339	94.1775	94.2127	94.2864	94.324	94.0499	93.9941	94.1481	94.5163	94.0765	94.2453	94.0486	94.1461	94.3692	94.4635	94.3676	94.1314	94.321	94.3814	93.9479	93.9626	94.2217	94.3812	93.9817	93.9785	93.9706	93.9391	94.0738	93.9272	94.3432	94.0355	94.2645	93.9841	94.0159
7.45	88.623	94.5354	94.5069	94.4856	94.6359	94.3008	94.5416	94.5678	94.33	94.3149	94.4541	94.5253	94.2038	94.1522	94.2172	94.0233	94.2663	94.3015	94.375	94.4125	94.1397	94.0836	94.2369	94.6047	94.1652	94.334	94.1383	94.2352	94.4579	94.5521	94.4562	94.2204	94.4094	94.4702	94.0378	94.0522	94.3103	94.4699	94.071	94.0683	94.0605	94.0286	94.1632	94.0168	94.432	94.1249	94.3535	94.0737	94.1054
7.46	88.8299	94.6241	94.596	94.5744	94.7245	94.3895	94.6299	94.6564	94.4189	94.4036	94.5429	94.614	94.2931	94.241	94.3065	94.1126	94.3548	94.3902	94.4633	94.5007	94.2293	94.1729	94.3255	94.6929	94.2536	94.4226	94.2278	94.3241	94.5464	94.6404	94.5447	94.3092	94.4977	94.5588	94.1274	94.1416	94.3988	94.5583	94.16	94.1579	94.1502	94.118	94.2524	94.1062	94.5205	94.214	94.4422	94.1632	94.1948
7.47	89.0367	94.7126	94.6849	94.6629	94.8128	94.4781	94.718	94.7447	94.5076	94.4921	94.6314	94.7025	94.3822	94.3296	94.3956	94.2016	94.4431	94.4786	94.5514	94.5888	94.3187	94.2619	94.4138	94.7808	94.3418	94.5109	94.3171	94.4128	94.6347	94.7286	94.633	94.3979	94.5856	94.6471	94.2169	94.2308	94.4871	94.6465	94.2489	94.2473	94.2396	94.2072	94.3413	94.1954	94.6088	94.303	94.5308	94.2525	94.2839
7.48	89.2436	94.8008	94.7735	94.7513	94.9008	94.5664	94.8059	94.8328	94.596	94.5804	94.7198	94.7908	94.4711	94.418	94.4845	94.2905	94.5312	94.5668	94.6393	94.6766	94.4078	94.3508	94.5019	94.8686	94.4299	94.599	94.4062	94.5013	94.7228	94.8165	94.721	94.4863	94.6734	94.7352	94.3061	94.3198	94.5751	94.7345	94.3375	94.3365	94.3288	94.2961	94.4301	94.2844	94.6969	94.3917	94.6191	94.3415	94.3728
7.49	89.4504	94.8888	94.8619	94.8394	94.9886	94.6545	94.8936	94.9207	94.6842	94.6684	94.8079	94.8788	94.5598	94.5062	94.5731	94.3791	94.6191	94.6548	94.7269	94.7642	94.4968	94.4395	94.5899	94.9561	94.5177	94.6869	94.4951	94.5895	94.8107	94.9042	94.8088	94.5745	94.761	94.8231	94.3951	94.4086	94.6629	94.8222	94.426	94.4255	94.4179	94.3849	94.5186	94.3732	94.7848	94.4802	94.7072	94.4304	94.4615
7.5	89.6573	94.9766	94.95	94.9272	95.0762	94.7424	94.981	95.0084	94.7722	94.7562	94.8958	94.9666	94.6483	94.5941	94.6615	94.4675	94.7068	94.7426	94.8143	94.8516	94.5855	94.5279	94.6776	95.0433	94.6053	94.7745	94.5837	94.6776	94.8983	94.9917	94.8964	94.6624	94.8483	94.9107	94.4839	94.4971	94.7505	94.9097	94.5142	94.5142	94.5067	94.4734	94.607	94.4617	94.8724	94.5685	94.7951	94.519	94.5499
7.51	89.8641	95.0641	95.0379	95.0148	95.1635	94.83	95.0682	95.0958	94.8599	94.8438	94.9834	95.0542	94.7365	94.6819	94.7497	94.5557	94.7943	94.8301	94.9015	94.9388	94.674	94.6162	94.7651	95.1303	94.6927	94.862	94.6721	94.7654	94.9857	95.0789	94.9837	94.7502	94.9354	94.9981	94.5725	94.5855	94.8379	94.997	94.6022	94.6028	94.5953	94.5617	94.6951	94.5501	94.9598	94.6566	94.8828	94.6074	94.6382
7.52	90.071	95.1514	95.1256	95.1022	95.2506	94.9174	95.1551	95.1829	94.9475	94.9311	95.0708	95.1415	94.8245	94.7694	94.8377	94.6437	94.8815	94.9174	94.9885	95.0257	94.7622	94.7042	94.8523	95.2171	94.7799	94.9491	94.7603	94.853	95.0728	95.1658	95.0708	94.8377	95.0222	95.0853	94.6609	94.6736	94.925	95.084	94.69	94.6911	94.6836	94.6498	94.7829	94.6382	95.047	94.7445	94.9702	94.6956	94.7262
7.53	90.2779	95.2384	95.213	95.1893	95.3374	95.0046	95.2418	95.2698	95.0347	95.0182	95.1579	95.2285	94.9123	94.8566	94.9254	94.7315	94.9684	95.0045	95.0752	95.1124	94.8503	94.7919	94.9393	95.3036	94.8668	95.0361	94.8483	94.9403	95.1597	95.2525	95.1576	94.925	95.1088	95.1722	94.749	94.7615	95.0119	95.1708	94.7776	94.7792	94.7718	94.7377	94.8706	94.7261	95.1339	94.8321	95.0573	94.7835	94.814
7.54	90.4847	95.3251	95.3001	95.2762	95.4239	95.0916	95.3282	95.3564	95.1218	95.1051	95.2448	95.3153	94.9998	94.9437	95.0129	94.819	95.0552	95.0913	95.1616	95.1988	94.938	94.8795	95.0261	95.3898	94.9535	95.1228	94.936	95.0274	95.2463	95.339	95.2442	95.012	95.1952	95.2589	94.8369	94.8492	95.0985	95.2573	94.8649	94.8671	94.8597	94.8253	94.958	94.8138	95.2205	94.9195	95.1442	94.8712	94.9016
7.55	90.6916	95.4116	95.387	95.3627	95.5101	95.1782	95.4144	95.4428	95.2085	95.1917	95.3315	95.4018	95.0871	95.0305	95.1002	94.9063	95.1417	95.1779	95.2478	95.2849	95.0256	94.9668	95.1126	95.4757	95.04	95.2092	95.0235	95.1143	95.3327	95.4251	95.3305	95.0988	95.2813	95.3452	94.9246	94.9366	95.1849	95.3436	94.952	94.9547	94.9473	94.9127	95.0451	94.9013	95.3069	95.0067	95.2309	94.9587	94.9889
7.56	90.8984	95.4978	95.4735	95.4491	95.5961	95.2647	95.5003	95.5288	95.295	95.2781	95.4178	95.4881	95.1741	95.117	95.1872	94.9933	95.2279	95.2642	95.3338	95.3708	95.1129	95.0538	95.1989	95.5614	95.1262	95.2954	95.1107	95.2009	95.4188	95.511	95.4166	95.1854	95.3671	95.4314	95.012	95.0238	95.271	95.4296	95.0388	95.042	95.0347	94.9999	95.1321	94.9885	95.3931	95.0936	95.3173	95.0459	95.0759
7.57	91.1053	95.5837	95.5598	95.5351	95.6817	95.3508	95.5859	95.6146	95.3813	95.3642	95.5039	95.574	95.2609	95.2034	95.2739	95.0801	95.3139	95.3503	95.4195	95.4565	95.1999	95.1407	95.285	95.6468	95.2122	95.3813	95.1977	95.2872	95.5046	95.5966	95.5024	95.2717	95.4527	95.5172	95.0992	95.1107	95.3569	95.5153	95.1254	95.1292	95.1219	95.0868	95.2187	95.0755	95.4789	95.1802	95.4034	95.1329	95.1627
7.58	91.3121	95.6694	95.6458	95.6208	95.7671	95.4367	95.6712	95.7001	95.4673	95.45	95.5897	95.6597	95.3474	95.2894	95.3604	95.1667	95.3996	95.4361	95.5049	95.5418	95.2867	95.2272	95.3707	95.7319	95.2979	95.467	95.2844	95.3733	95.5902	95.6819	95.5879	95.3577	95.538	95.6028	95.1861	95.1974	95.4425	95.6007	95.2118	95.216	95.2088	95.1735	95.3051	95.1622	95.5645	95.2666	95.4893	95.2197	95.2493
7.59	91.519	95.7547	95.7315	95.7063	95.8522	95.5224	95.7562	95.7853	95.553	95.5356	95.6752	95.7451	95.4336	95.3752	95.4466	95.253	95.485	95.5216	95.59	95.6269	95.3732	95.3135	95.4562	95.8167	95.3834	95.5523	95.3709	95.4591	95.6754	95.7669	95.6731	95.4435	95.623	95.688	95.2728	95.2838	95.5279	95.6859	95.2979	95.3026	95.2954	95.2599	95.3913	95.2486	95.6498	95.3528	95.5749	95.3061	95.3356
7.6	91.7258	95.8397	95.8169	95.7914	95.9369	95.6077	95.8409	95.8702	95.6384	95.6208	95.7604	95.8301	95.5195	95.4607	95.5325	95.339	95.5702	95.6068	95.6748	95.7117	95.4594	95.3995	95.5415	95.9012	95.4686	95.6374	95.457	95.5446	95.7604	95.8517	95.758	95.529	95.7078	95.773	95.3592	95.37	95.6129	95.7707	95.3837	95.3889	95.3818	95.346	95.4771	95.3348	95.7348	95.4386	95.6601	95.3923	95.4216
7.61	91.9327	95.9244	95.902	95.8763	96.0213	95.6928	95.9253	95.9547	95.7235	95.7058	95.8453	95.9148	95.6052	95.5459	95.6181	95.4248	95.6551	95.6918	95.7594	95.7962	95.5454	95.4853	95.6264	95.9854	95.5535	95.7222	95.5429	95.6299	95.845	95.9361	95.8426	95.6142	95.7922	95.8576	95.4453	95.4558	95.6977	95.8552	95.4693	95.475	95.4679	95.4319	95.5627	95.4208	95.8195	95.5242	95.7451	95.4783	95.5073
7.62	92.1395	96.0088	95.9868	95.9608	96.1054	95.7775	96.0094	96.0389	95.8083	95.7905	95.9298	95.9993	95.6905	95.6309	95.7035	95.5103	95.7397	95.7764	95.8436	95.8804	95.631	95.5707	95.7111	96.0692	95.6382	95.8067	95.6285	95.7148	95.9294	96.0201	95.9269	95.6991	95.8763	95.942	95.5311	95.5414	95.7821	95.9395	95.5546	95.5607	95.5537	95.5175	95.648	95.5064	95.9039	95.6095	95.8298	95.5639	95.5928
7.63	92.3464	96.0928	96.0712	96.045	96.1891	95.862	96.0931	96.1228	95.8928	95.8749	96.0141	96.0833	95.7756	95.7156	95.7885	95.5955	95.824	95.8607	95.9276	95.9643	95.7164	95.6559	95.7954	96.1527	95.7226	95.8909	95.7138	95.7995	96.0134	96.1039	96.0109	95.7837	95.9602	96.026	95.6167	95.6268	95.8663	96.0234	95.6396	95.6462	95.6392	95.6028	95.733	95.5918	95.9879	95.6945	95.9142	95.6492	95.678
7.64	92.5533	96.1765	96.1552	96.1288	96.2725	95.9461	96.1765	96.2064	95.977	95.9589	96.098	96.1671	95.8603	95.7999	95.8732	95.6805	95.9079	95.9448	96.0112	96.0478	95.8014	95.7408	95.8795	96.2358	95.8066	95.9748	95.7988	95.8838	96.0971	96.1873	96.0945	95.8681	96.0437	96.1097	95.7019	95.7118	95.9501	96.1069	95.7243	95.7314	95.7244	95.6878	95.8177	95.6768	96.0717	95.7792	95.9982	95.7343	95.7628
7.65	92.7601	96.2599	96.2389	96.2123	96.3555	96.03	96.2596	96.2896	96.0609	96.0427	96.1816	96.2504	95.9447	95.884	95.9576	95.7651	95.9916	96.0285	96.0945	96.1311	95.8861	95.8253	95.9632	96.3186	95.8904	96.0583	95.8835	95.9679	96.1804	96.2703	96.1778	95.9521	96.1269	96.193	95.7869	95.7965	96.0337	96.1902	95.8087	95.8162	95.8093	95.7726	95.9021	95.7616	96.1551	95.8636	96.082	95.819	95.8474
7.66	92.967	96.3428	96.3223	96.2955	96.4381	96.1134	96.3423	96.3724	96.1444	96.1261	96.2648	96.3335	96.0288	95.9677	96.0417	95.8494	96.0749	96.1118	96.1774	96.2139	95.9705	95.9096	96.0466	96.4011	95.9738	96.1415	95.9678	96.0516	96.2634	96.353	96.2607	96.0357	96.2097	96.276	95.8715	95.8809	96.1168	96.273	95.8928	95.9008	95.8939	95.857	95.9861	95.8461	96.2381	95.9477	96.1653	95.9035	95.9316
7.67	93.1738	96.4254	96.4052	96.3783	96.5203	96.1966	96.4246	96.4548	96.2276	96.2091	96.3476	96.4161	96.1126	96.0511	96.1254	95.9334	96.1579	96.1949	96.26	96.2965	96.0546	95.9935	96.1297	96.4831	96.057	96.2244	96.0518	96.1349	96.346	96.4353	96.3433	96.1191	96.2922	96.3586	95.9558	95.965	96.1997	96.3555	95.9765	95.985	95.9782	95.9411	96.0699	95.9302	96.3208	96.0314	96.2484	95.9876	96.0155
7.68	93.3807	96.5076	96.4878	96.4606	96.6021	96.2794	96.5065	96.5368	96.3104	96.2918	96.4301	96.4983	96.196	96.1342	96.2088	96.0171	96.2406	96.2775	96.3422	96.3786	96.1383	96.0771	96.2125	96.5647	96.1398	96.3069	96.1355	96.2179	96.4282	96.5172	96.4255	96.2021	96.3743	96.4408	96.0398	96.0488	96.2822	96.4376	96.06	96.0688	96.0621	96.0248	96.1533	96.0141	96.4031	96.1148	96.331	96.0713	96.099
7.69	93.5875	96.5894	96.5699	96.5426	96.6835	96.3618	96.588	96.6184	96.3928	96.3742	96.5121	96.5801	96.279	96.217	96.2918	96.1004	96.3229	96.3599	96.4241	96.4604	96.2217	96.1604	96.2949	96.646	96.2222	96.389	96.2188	96.3006	96.5101	96.5987	96.5073	96.2847	96.456	96.5227	96.1234	96.1322	96.3643	96.5194	96.1431	96.1524	96.1457	96.1083	96.2363	96.0976	96.485	96.1979	96.4133	96.1548	96.1822
7.7	93.7944	96.6708	96.6516	96.6242	96.7644	96.4438	96.6691	96.6996	96.4749	96.4561	96.5938	96.6615	96.3616	96.2993	96.3745	96.1834	96.4048	96.4418	96.5055	96.5418	96.3047	96.2432	96.3769	96.7268	96.3043	96.4707	96.3018	96.3829	96.5916	96.6797	96.5888	96.367	96.5374	96.6041	96.2067	96.2153	96.4461	96.6007	96.2259	96.2355	96.2289	96.1914	96.319	96.1807	96.5665	96.2806	96.4952	96.2378	96.2651
7.71	94.0012	96.7517	96.7329	96.7053	96.8449	96.5255	96.7498	96.7803	96.5565	96.5377	96.675	96.7425	96.4439	96.3814	96.4567	96.2661	96.4863	96.5233	96.5866	96.6228	96.3873	96.3258	96.4585	96.8071	96.3861	96.5521	96.3843	96.4648	96.6726	96.7604	96.6698	96.4489	96.6184	96.6851	96.2896	96.298	96.5274	96.6816	96.3083	96.3183	96.3117	96.2741	96.4013	96.2635	96.6476	96.3629	96.5767	96.3205	96.3476
7.72	94.2081	96.8322	96.8137	96.786	96.9249	96.6068	96.83	96.8606	96.6378	96.6189	96.7558	96.823	96.5257	96.463	96.5386	96.3484	96.5675	96.6045	96.6673	96.7034	96.4695	96.4079	96.5398	96.887	96.4675	96.633	96.4665	96.5463	96.7532	96.8406	96.7503	96.5304	96.6989	96.7657	96.3722	96.3803	96.6084	96.7621	96.3903	96.4007	96.3942	96.3565	96.4832	96.3459	96.7283	96.4448	96.6577	96.4029	96.4297
7.73	94.4149	96.9122	96.8941	96.8663	97.0044	96.6876	96.9098	96.9405	96.7186	96.6996	96.8362	96.9031	96.6072	96.5442	96.62	96.4303	96.6482	96.6852	96.7475	96.7836	96.5513	96.4897	96.6207	96.9665	96.5484	96.7135	96.5483	96.6274	96.8333	96.9203	96.8305	96.6115	96.779	96.8458	96.4543	96.4622	96.6889	96.8421	96.4719	96.4828	96.4763	96.4384	96.5647	96.428	96.8086	96.5264	96.7384	96.4848	96.5114
7.74	94.6218	96.9918	96.9739	96.9461	97.0835	96.768	96.9891	97.0198	96.799	96.7799	96.9161	96.9827	96.6882	96.6251	96.7011	96.5118	96.7286	96.7655	96.8273	96.8633	96.6327	96.571	96.7011	97.0454	96.629	96.7936	96.6296	96.708	96.913	96.9995	96.9101	96.6922	96.8587	96.9255	96.536	96.5438	96.7691	96.9217	96.5532	96.5644	96.5579	96.52	96.6458	96.5096	96.8884	96.6075	96.8186	96.5663	96.5926
7.75	94.8286	97.0708	97.0533	97.0253	97.162	96.848	97.0679	97.0986	96.8789	96.8598	96.9955	97.0617	96.7688	96.7055	96.7816	96.5929	96.8084	96.8453	96.9066	96.9425	96.7137	96.652	96.7811	97.1238	96.7092	96.8732	96.7105	96.7883	96.9923	97.0783	96.9893	96.7724	96.9379	97.0046	96.6174	96.6249	96.8487	97.0008	96.634	96.6455	96.6392	96.6012	96.7265	96.5908	96.9677	96.6883	96.8983	96.6474	96.6735
7.76	95.0355	97.1493	97.1321	97.1041	97.2399	96.9275	97.1462	97.1769	96.9583	96.9392	97.0744	97.1403	96.8489	96.7855	96.8617	96.6736	96.8879	96.9247	96.9855	97.0213	96.7942	96.7325	96.8607	97.2018	96.789	96.9524	96.791	96.868	97.071	97.1565	97.068	96.8523	97.0167	97.0833	96.6983	96.7056	96.9279	97.0794	96.7144	96.7263	96.72	96.6819	96.8067	96.6717	97.0465	96.7685	96.9776	96.7281	96.7539
7.77	95.2424	97.2272	97.2104	97.1823	97.3173	97.0065	97.2239	97.2546	97.0373	97.0181	97.1527	97.2183	96.9285	96.865	96.9414	96.7539	96.9668	97.0036	97.0639	97.0996	96.8742	96.8125	96.9398	97.2791	96.8683	97.0311	96.871	96.9474	97.1492	97.2342	97.1462	96.9316	97.0949	97.1615	96.7787	96.7859	97.0067	97.1574	96.7944	96.8066	96.8003	96.7623	96.8864	96.7521	97.1248	96.8484	97.0563	96.8083	96.8339
7.78	95.4492	97.3046	97.2881	97.26	97.3941	97.085	97.3011	97.3318	97.1157	97.0965	97.2305	97.2957	97.0077	96.9441	97.0205	96.8337	97.0453	97.082	97.1417	97.1773	96.9538	96.8921	97.0184	97.3559	96.9471	97.1092	96.9505	97.0262	97.2268	97.3113	97.2238	97.0104	97.1726	97.2391	96.8587	96.8657	97.0849	97.235	96.874	96.8864	96.8802	96.8421	96.9657	96.832	97.2026	96.9277	97.1345	96.8881	96.9134
7.79	95.6561	97.3815	97.3652	97.3371	97.4703	97.163	97.3778	97.4084	97.1936	97.1744	97.3078	97.3726	97.0863	97.0226	97.0992	96.913	97.1233	97.1599	97.2191	97.2546	97.0328	96.9712	97.0966	97.4321	97.0255	97.1869	97.0295	97.1045	97.304	97.3879	97.3009	97.0888	97.2498	97.3161	96.9382	96.945	97.1626	97.3119	96.953	96.9657	96.9596	96.9215	97.0445	96.9115	97.2798	97.0066	97.2122	96.9673	96.9924
7.8	95.8629	97.4577	97.4417	97.4137	97.5458	97.2405	97.4538	97.4843	97.271	97.2518	97.3845	97.4488	97.1644	97.1007	97.1773	96.9919	97.2007	97.2372	97.2959	97.3312	97.1113	97.0498	97.1742	97.5077	97.1034	97.264	97.108	97.1823	97.3805	97.4638	97.3774	97.1666	97.3265	97.3926	97.0172	97.0239	97.2398	97.3883	97.0316	97.0446	97.0385	97.0004	97.1228	96.9904	97.3564	97.0849	97.2894	97.0461	97.0709
7.81	96.0698	97.5332	97.5176	97.4896	97.6207	97.3174	97.5292	97.5597	97.3478	97.3286	97.4605	97.5244	97.2419	97.1783	97.2548	97.0702	97.2776	97.314	97.3721	97.4073	97.1893	97.1279	97.2512	97.5827	97.1807	97.3405	97.186	97.2595	97.4564	97.5392	97.4533	97.2439	97.4026	97.4684	97.0957	97.1022	97.3164	97.4641	97.1096	97.1229	97.1169	97.0788	97.2005	97.0689	97.4325	97.1628	97.3659	97.1244	97.1489
7.82	96.2766	97.6082	97.5928	97.5648	97.6949	97.3937	97.604	97.6343	97.424	97.4048	97.536	97.5994	97.3189	97.2553	97.3318	97.1481	97.354	97.3902	97.4477	97.4828	97.2667	97.2055	97.3278	97.657	97.2576	97.4165	97.2634	97.3362	97.5317	97.6138	97.5286	97.3207	97.478	97.5437	97.1737	97.18	97.3925	97.5393	97.1872	97.2006	97.1947	97.1567	97.2777	97.1469	97.5079	97.2401	97.4419	97.2021	97.2263
7.83	96.4835	97.6824	97.6673	97.6394	97.7684	97.4694	97.678	97.7083	97.4996	97.4804	97.6108	97.6737	97.3953	97.3318	97.4082	97.2254	97.4298	97.4658	97.5227	97.5577	97.3436	97.2825	97.4037	97.7306	97.3338	97.4918	97.3402	97.4123	97.6064	97.6878	97.6033	97.3968	97.5529	97.6182	97.2511	97.2573	97.4679	97.6138	97.2642	97.2778	97.2719	97.234	97.3543	97.2243	97.5827	97.3168	97.5172	97.2792	97.3032
7.84	96.6903	97.7559	97.7411	97.7133	97.8411	97.5445	97.7514	97.7815	97.5745	97.5554	97.6848	97.7472	97.471	97.4077	97.4839	97.3022	97.5049	97.5408	97.5971	97.6319	97.4198	97.3589	97.4791	97.8034	97.4096	97.5665	97.4164	97.4878	97.6804	97.7611	97.6773	97.4724	97.6271	97.6921	97.3279	97.3339	97.5428	97.6877	97.3406	97.3544	97.3486	97.3108	97.4303	97.3011	97.6568	97.3929	97.5919	97.3558	97.3794
7.85	96.8972	97.8287	97.8142	97.7865	97.9131	97.6189	97.8241	97.854	97.6488	97.6297	97.7582	97.8201	97.5461	97.4829	97.559	97.3783	97.5794	97.6151	97.6708	97.7055	97.4954	97.4347	97.5538	97.8756	97.4847	97.6406	97.492	97.5626	97.7536	97.8336	97.7505	97.5473	97.7007	97.7653	97.4042	97.41	97.617	97.7608	97.4164	97.4304	97.4247	97.387	97.5057	97.3774	97.7303	97.4684	97.6659	97.4317	97.4551
7.86	97.104	97.9007	97.8865	97.8589	97.9842	97.6927	97.896	97.9257	97.7224	97.7034	97.8309	97.8921	97.6206	97.5576	97.6335	97.4539	97.6533	97.6888	97.7438	97.7783	97.5703	97.5099	97.6279	97.947	97.5592	97.7139	97.5669	97.6368	97.8262	97.9054	97.8231	97.6216	97.7735	97.8378	97.4798	97.4855	97.6905	97.8332	97.4916	97.5058	97.5001	97.4626	97.5804	97.4531	97.803	97.5433	97.7393	97.5071	97.5301
7.87	97.3109	97.9719	97.9579	97.9306	98.0546	97.7658	97.9671	97.9966	97.7952	97.7763	97.9027	97.9634	97.6943	97.6316	97.7072	97.5288	97.7265	97.7618	97.8162	97.8505	97.6446	97.5844	97.7013	98.0175	97.633	97.7866	97.6411	97.7103	97.898	97.9764	97.8949	97.6952	97.8457	97.9095	97.5547	97.5603	97.7633	97.9049	97.5662	97.5805	97.5749	97.5375	97.6545	97.5281	97.875	97.6175	97.8118	97.5818	97.6045
7.88	97.5178	98.0423	98.0286	98.0014	98.124	97.8381	98.0374	98.0667	97.8674	97.8485	97.9738	98.0339	97.7673	97.7049	97.7802	97.6031	97.7989	97.834	97.8877	97.9218	97.7181	97.6583	97.774	98.0872	97.7062	97.8585	97.7147	97.783	97.969	98.0466	97.9659	97.768	97.917	97.9803	97.629	97.6344	97.8354	97.9757	97.6401	97.6545	97.649	97.6118	97.7278	97.6025	97.9461	97.6911	97.8837	97.6558	97.6782
7.89	97.7246	98.1119	98.0984	98.0714	98.1926	97.9097	98.1069	98.1359	97.9387	97.92	98.044	98.1035	97.8396	97.7775	97.8525	97.6768	97.8707	97.9055	97.9585	97.9924	97.7909	97.7314	97.846	98.1561	97.7787	97.9297	97.7875	97.8551	98.0392	98.1159	98.0361	97.8402	97.9876	98.0504	97.7026	97.7079	97.9067	98.0458	97.7134	97.7278	97.7224	97.6854	97.8005	97.6762	98.0165	97.7639	97.9547	97.7291	97.7511
7.9	97.9315	98.1805	98.1672	98.1406	98.2602	97.9805	98.1755	98.2042	98.0092	97.9907	98.1134	98.1722	97.9111	97.8494	97.924	97.7497	97.9417	97.9761	98.0285	98.0622	97.863	97.8039	97.9172	98.2241	97.8505	98	97.8596	97.9264	98.1086	98.1844	98.1054	97.9116	98.0574	98.1196	97.7755	97.7806	97.9773	98.115	97.7859	97.8004	97.795	97.7583	97.8724	97.7492	98.0861	97.836	98.0249	97.8016	97.8234
7.91	98.1383	98.2482	98.2352	98.2088	98.3269	98.0504	98.2432	98.2716	98.0789	98.0605	98.1819	98.2399	97.9818	97.9205	97.9947	97.8219	98.0118	98.046	98.0977	98.1311	97.9343	97.8755	97.9876	98.2911	97.9215	98.0696	97.9308	97.9968	98.177	98.2519	98.1739	97.9822	98.1264	98.188	97.8476	97.8526	98.0471	98.1833	97.8577	97.8722	97.8669	97.8304	97.9435	97.8214	98.1547	97.9073	98.0943	97.8734	97.8948
7.92	98.3452	98.315	98.3022	98.2761	98.3926	98.1196	98.31	98.338	98.1477	98.1295	98.2495	98.3068	98.0516	97.9909	98.0645	97.8933	98.0812	98.115	98.166	98.1992	98.0047	97.9464	98.0573	98.3572	97.9918	98.1382	98.0013	98.0665	98.2446	98.3185	98.2415	98.052	98.1945	98.2554	97.9189	97.9238	98.116	98.2507	97.9287	97.9432	97.938	97.9018	98.0138	97.8929	98.2225	97.9779	98.1628	97.9444	97.9655
7.93	98.552	98.3808	98.3682	98.3425	98.4572	98.1878	98.3757	98.4035	98.2157	98.1976	98.3161	98.3726	98.1206	98.0604	98.1334	97.9639	98.1497	98.1832	98.2334	98.2663	98.0743	98.0165	98.126	98.4223	98.0612	98.206	98.0709	98.1352	98.3112	98.3841	98.3081	98.1209	98.2616	98.3218	97.9894	97.9942	98.184	98.3172	97.9989	98.0134	98.0083	97.9724	98.0832	97.9636	98.2893	98.0476	98.2304	98.0146	98.0353
7.94	98.7589	98.4455	98.4332	98.4078	98.5208	98.2551	98.4405	98.4678	98.2826	98.2648	98.3818	98.4374	98.1887	98.1291	98.2015	98.0338	98.2173	98.2504	98.2999	98.3325	98.143	98.0858	98.194	98.4863	98.1299	98.2729	98.1396	98.2031	98.3769	98.4486	98.3738	98.1889	98.3279	98.3873	98.0591	98.0638	98.2512	98.3827	98.0683	98.0828	98.0777	98.0422	98.1518	98.0335	98.3552	98.1164	98.297	98.084	98.1043
7.95	98.9657	98.5092	98.4971	98.4721	98.5833	98.3215	98.5042	98.5312	98.3487	98.331	98.4464	98.5012	98.2558	98.1969	98.2686	98.1028	98.284	98.3167	98.3654	98.3977	98.2108	98.1541	98.261	98.5493	98.1976	98.3388	98.2074	98.2701	98.4415	98.5122	98.4384	98.2561	98.3931	98.4518	98.1279	98.1325	98.3174	98.4472	98.1368	98.1512	98.1462	98.1111	98.2194	98.1025	98.42	98.1844	98.3627	98.1524	98.1724
7.96	99.1726	98.5719	98.5599	98.5353	98.6447	98.3869	98.5669	98.5934	98.4137	98.3963	98.5099	98.5639	98.322	98.2637	98.3348	98.1709	98.3498	98.382	98.4299	98.462	98.2776	98.2216	98.327	98.6112	98.2644	98.4038	98.2742	98.3361	98.5051	98.5746	98.502	98.3223	98.4574	98.5152	98.1958	98.2003	98.3826	98.5106	98.2045	98.2188	98.2139	98.1791	98.2861	98.1707	98.4839	98.2514	98.4274	98.22	98.2396
7.97	99.3794	98.6334	98.6216	98.5975	98.7049	98.4513	98.6284	98.6545	98.4777	98.4605	98.5724	98.6254	98.3872	98.3297	98.3999	98.2381	98.4145	98.4463	98.4935	98.5252	98.3435	98.2881	98.3921	98.672	98.3304	98.4677	98.3401	98.4012	98.5676	98.636	98.5646	98.3875	98.5206	98.5775	98.2628	98.2672	98.4468	98.573	98.2712	98.2853	98.2805	98.2462	98.3519	98.2379	98.5466	98.3175	98.491	98.2866	98.3058
7.98	99.5863	98.6937	98.6821	98.6585	98.764	98.5147	98.6889	98.7144	98.5406	98.5237	98.6337	98.6859	98.4514	98.3946	98.464	98.3043	98.4783	98.5096	98.5559	98.5873	98.4083	98.3536	98.4562	98.7316	98.3953	98.5306	98.405	98.4652	98.629	98.6962	98.626	98.4517	98.5828	98.6388	98.3288	98.3331	98.51	98.6342	98.337	98.3509	98.3462	98.3124	98.4166	98.3042	98.6083	98.3826	98.5535	98.3522	98.3711
7.99	99.7931	98.7529	98.7415	98.7183	98.8218	98.5769	98.7481	98.7731	98.6024	98.5858	98.6939	98.7451	98.5145	98.4586	98.5271	98.3696	98.541	98.5718	98.6173	98.6483	98.4721	98.4182	98.5193	98.79	98.4593	98.5924	98.4689	98.5281	98.6893	98.7552	98.6863	98.5148	98.6439	98.6988	98.3938	98.3981	98.5722	98.6943	98.4018	98.4155	98.4109	98.3776	98.4804	98.3695	98.6689	98.4467	98.615	98.4168	98.4353
8	100	98.8108	98.7996	98.7769	98.8783	98.6381	98.8062	98.8307	98.6632	98.6468	98.753	98.8031	98.5765	98.5215	98.589	98.4339	98.6026	98.6329	98.6776	98.7081	98.5349	98.4817	98.5813	98.8472	98.5222	98.6531	98.5316	98.59	98.7484	98.813	98.7455	98.5769	98.7038	98.7577	98.4578	98.462	98.6332	98.7533	98.4655	98.4791	98.4746	98.4417	98.543	98.4338	98.7282	98.5098	98.6753	98.4804	98.4985
8.01	99.9288	98.8675	98.8565	98.8344	98.9336	98.6981	98.863	98.8869	98.7227	98.7067	98.8108	98.8599	98.6374	98.5834	98.6498	98.4972	98.6631	98.6929	98.7367	98.7668	98.5965	98.5442	98.6422	98.9031	98.5841	98.7126	98.5933	98.6508	98.8063	98.8696	98.8034	98.6378	98.7626	98.8154	98.5207	98.5248	98.6931	98.811	98.5282	98.5416	98.5372	98.5048	98.6046	98.4971	98.7864	98.5718	98.7344	98.5429	98.5606
8.02	99.8576	98.923	98.9121	98.8905	98.9876	98.757	98.9185	98.9419	98.7811	98.7654	98.8674	98.9155	98.6972	98.6441	98.7095	98.5594	98.7225	98.7517	98.7946	98.8243	98.657	98.6055	98.7019	98.9578	98.6448	98.771	98.6539	98.7104	98.863	98.9249	98.8601	98.6977	98.8201	98.8719	98.5825	98.5866	98.7519	98.8676	98.5899	98.603	98.5986	98.5669	98.665	98.5593	98.8434	98.6326	98.7924	98.6043	98.6217
8.03	99.7864	98.9771	98.9664	98.9454	99.0403	98.8146	98.9728	98.9956	98.8382	98.8229	98.9227	98.9697	98.7558	98.7037	98.768	98.6205	98.7807	98.8093	98.8514	98.8806	98.7163	98.6658	98.7605	99.0112	98.7045	98.8282	98.7132	98.7688	98.9184	98.979	98.9156	98.7563	98.8765	98.9271	98.6432	98.6472	98.8095	98.9228	98.6504	98.6632	98.659	98.6278	98.7242	98.6204	98.8992	98.6923	98.8491	98.6646	98.6815
8.04	99.7151	99.03	99.0194	98.999	99.0916	98.8711	99.0258	99.048	98.8941	98.8791	98.9767	99.0226	98.8131	98.7622	98.8252	98.6804	98.8377	98.8657	98.9068	98.9356	98.7745	98.7248	98.8179	99.0632	98.763	98.8842	98.7714	98.826	98.9726	99.0317	98.9698	98.8138	98.9316	98.981	98.7028	98.7067	98.8658	98.9768	98.7098	98.7223	98.7182	98.6876	98.7823	98.6803	98.9536	98.7509	98.9046	98.7237	98.7403
8.05	99.6439	99.0815	99.0711	99.0513	99.1415	98.9262	99.0774	99.099	98.9487	98.9341	99.0294	99.0742	98.8693	98.8195	98.8812	98.7392	98.8935	98.9208	98.9611	98.9894	98.8314	98.7827	98.8741	99.1139	98.8203	98.9389	98.8284	98.882	99.0254	99.0831	99.0227	98.87	98.9854	99.0336	98.7612	98.765	98.9209	99.0295	98.768	98.7802	98.7762	98.7463	98.8391	98.7391	99.0068	98.8083	98.9588	98.7817	98.7978
8.06	99.5727	99.1316	99.1214	99.1022	99.1901	98.9801	99.1277	99.1487	99.002	98.9878	99.0807	99.1245	98.9241	98.8755	98.9359	98.7969	98.948	98.9747	99.014	99.0418	98.887	98.8394	98.929	99.1633	98.8764	98.9923	98.8841	98.9368	99.0769	99.1331	99.0742	98.925	99.0379	99.0849	98.8183	98.8221	98.9748	99.0809	98.825	98.8369	98.833	98.8037	98.8947	98.7967	99.0586	98.8644	99.0117	98.8384	98.8541
8.07	99.5015	99.1804	99.1703	99.1518	99.2373	99.0327	99.1766	99.1969	99.054	99.0402	99.1308	99.1733	98.9777	98.9303	98.9894	98.8533	99.0012	99.0272	99.0657	99.0929	98.9414	98.8949	98.9827	99.2112	98.9312	99.0444	98.9386	98.9902	99.1271	99.1818	99.1244	98.9787	99.0891	99.1348	98.8742	98.8779	99.0273	99.1309	98.8808	98.8923	98.8885	98.8599	98.9491	98.8531	99.1091	98.9193	99.0633	98.8938	98.9091
8.08	99.4303	99.2277	99.2178	99.1999	99.283	99.084	99.2242	99.2438	99.1047	99.0913	99.1794	99.2208	99.03	98.9838	99.0415	98.9084	99.0532	99.0785	99.116	99.1427	98.9946	98.949	99.0351	99.2577	98.9848	99.0952	98.9918	99.0424	99.1759	99.2291	99.1733	99.0311	99.1389	99.1834	98.9289	98.9326	99.0786	99.1795	98.9353	98.9464	98.9428	98.9149	99.0021	98.9083	99.1582	98.9729	99.1136	98.948	98.9629
8.09	99.3591	99.2737	99.2639	99.2467	99.3273	99.1339	99.2703	99.2893	99.154	99.141	99.2266	99.2668	99.081	99.0361	99.0923	98.9623	99.1038	99.1284	99.1649	99.1911	99.0463	99.0019	99.0861	99.3029	99.0371	99.1446	99.0436	99.0932	99.2233	99.2749	99.2207	99.0822	99.1874	99.2305	98.9823	98.9859	99.1285	99.2268	98.9886	98.9993	98.9957	98.9686	99.0538	98.9621	99.206	99.0252	99.1624	99.0009	99.0154
8.1	99.2879	99.3182	99.3086	99.2921	99.3702	99.1824	99.315	99.3333	99.2019	99.1894	99.2725	99.3115	99.1306	99.087	99.1417	99.015	99.153	99.1769	99.2125	99.2381	99.0968	99.0535	99.1358	99.3466	99.0881	99.1927	99.0942	99.1427	99.2693	99.3194	99.2668	99.1319	99.2345	99.2763	99.0343	99.0379	99.177	99.2726	99.0406	99.0509	99.0474	99.021	99.1042	99.0147	99.2524	99.0762	99.2099	99.0525	99.0666
8.11	99.2166	99.3613	99.3519	99.336	99.4116	99.2295	99.3582	99.3759	99.2485	99.2363	99.3169	99.3547	99.1788	99.1365	99.1898	99.0663	99.2009	99.2241	99.2587	99.2837	99.1459	99.1038	99.1842	99.3888	99.1377	99.2394	99.1434	99.1908	99.3139	99.3624	99.3114	99.1803	99.2802	99.3206	99.0851	99.0886	99.2242	99.3171	99.0912	99.1011	99.0977	99.0721	99.1533	99.066	99.2973	99.1259	99.2561	99.1028	99.1164
8.12	99.1454	99.4029	99.3937	99.3785	99.4516	99.2753	99.4001	99.417	99.2936	99.2819	99.3599	99.3965	99.2257	99.1847	99.2364	99.1162	99.2474	99.2698	99.3035	99.3278	99.1936	99.1527	99.2311	99.4296	99.186	99.2847	99.1912	99.2375	99.3571	99.404	99.3546	99.2273	99.3245	99.3635	99.1345	99.1379	99.2699	99.3601	99.1405	99.15	99.1467	99.1218	99.2009	99.1159	99.3409	99.1742	99.3008	99.1517	99.1649
8.13	99.0742	99.4431	99.4341	99.4195	99.4901	99.3196	99.4405	99.4567	99.3373	99.326	99.4014	99.4368	99.2712	99.2316	99.2817	99.1648	99.2926	99.3142	99.3469	99.3706	99.24	99.2003	99.2767	99.469	99.2329	99.3286	99.2376	99.2828	99.3988	99.4441	99.3964	99.2729	99.3673	99.405	99.1825	99.1859	99.3143	99.4017	99.1884	99.1975	99.1943	99.1702	99.2472	99.1645	99.383	99.2212	99.3441	99.1992	99.2121
8.14	99.003	99.4819	99.473	99.4591	99.5272	99.3625	99.4794	99.495	99.3796	99.3687	99.4416	99.4757	99.3153	99.277	99.3255	99.2121	99.3363	99.3571	99.3888	99.4119	99.285	99.2464	99.3209	99.5069	99.2785	99.3711	99.2826	99.3267	99.4391	99.4828	99.4368	99.3171	99.4088	99.445	99.2292	99.2325	99.3573	99.4418	99.235	99.2436	99.2406	99.2172	99.2921	99.2117	99.4237	99.2667	99.386	99.2454	99.2578
8.15	98.9318	99.5192	99.5105	99.4973	99.5628	99.404	99.5169	99.5318	99.4204	99.41	99.4802	99.5131	99.358	99.3211	99.368	99.258	99.3786	99.3987	99.4294	99.4518	99.3285	99.2912	99.3637	99.5433	99.3226	99.4121	99.3263	99.3692	99.4779	99.52	99.4757	99.3599	99.4487	99.4836	99.2745	99.2777	99.3988	99.4805	99.2802	99.2884	99.2854	99.2629	99.3355	99.2575	99.4629	99.3109	99.4264	99.2902	99.3022
8.16	98.8606	99.555	99.5466	99.534	99.5969	99.4441	99.5529	99.5671	99.4598	99.4499	99.5175	99.5491	99.3992	99.3638	99.409	99.3025	99.4194	99.4388	99.4685	99.4902	99.3707	99.3346	99.405	99.5783	99.3653	99.4517	99.3685	99.4103	99.5153	99.5558	99.5131	99.4012	99.4873	99.5208	99.3183	99.3216	99.4389	99.5178	99.324	99.3317	99.3289	99.3071	99.3776	99.3019	99.5008	99.3537	99.4654	99.3336	99.3452
8.17	98.7894	99.5894	99.5812	99.5692	99.6296	99.4827	99.5874	99.601	99.4978	99.4883	99.5533	99.5837	99.4391	99.405	99.4486	99.3455	99.4589	99.4774	99.5062	99.5272	99.4114	99.3766	99.4449	99.6118	99.4066	99.4899	99.4094	99.45	99.5513	99.5901	99.5491	99.4412	99.5244	99.5564	99.3608	99.364	99.4776	99.5536	99.3664	99.3737	99.371	99.35	99.4182	99.345	99.5371	99.395	99.503	99.3755	99.3867
8.18	98.7181	99.6224	99.6143	99.603	99.6608	99.5198	99.6205	99.6334	99.5343	99.5252	99.5876	99.6168	99.4775	99.4448	99.4867	99.3872	99.4969	99.5147	99.5424	99.5627	99.4507	99.4172	99.4834	99.6439	99.4465	99.5267	99.4488	99.4882	99.5858	99.623	99.5837	99.4797	99.56	99.5907	99.4019	99.405	99.5149	99.588	99.4073	99.4142	99.4116	99.3914	99.4575	99.3866	99.5721	99.435	99.5392	99.4161	99.4269
8.19	98.6469	99.6539	99.646	99.6353	99.6906	99.5555	99.6522	99.6644	99.5694	99.5608	99.6205	99.6484	99.5145	99.4832	99.5235	99.4275	99.5334	99.5505	99.5772	99.5968	99.4886	99.4563	99.5204	99.6745	99.4849	99.562	99.4867	99.525	99.6188	99.6545	99.6168	99.5168	99.5942	99.6235	99.4415	99.4446	99.5507	99.6209	99.4469	99.4534	99.4509	99.4315	99.4952	99.4268	99.6056	99.4735	99.5739	99.4552	99.4656
8.2	98.5757	99.6839	99.6763	99.6662	99.719	99.5898	99.6824	99.694	99.603	99.5948	99.652	99.6786	99.5501	99.5202	99.5588	99.4663	99.5685	99.5848	99.6105	99.6295	99.5251	99.4941	99.5561	99.7037	99.5219	99.5959	99.5233	99.5603	99.6504	99.6845	99.6485	99.5524	99.6269	99.6549	99.4798	99.4828	99.5851	99.6524	99.485	99.4911	99.4887	99.4701	99.5316	99.4656	99.6376	99.5106	99.6072	99.4929	99.5029
8.21	98.5045	99.7125	99.7052	99.6957	99.7459	99.6226	99.7112	99.7221	99.6352	99.6275	99.682	99.7074	99.5842	99.5557	99.5926	99.5038	99.6022	99.6178	99.6425	99.6607	99.5602	99.5304	99.5902	99.7314	99.5575	99.6284	99.5585	99.5942	99.6806	99.7131	99.6788	99.5866	99.6582	99.6848	99.5166	99.5195	99.618	99.6824	99.5218	99.5274	99.5251	99.5073	99.5665	99.503	99.6683	99.5463	99.6391	99.5293	99.5388
8.22	98.4333	99.7397	99.7326	99.7237	99.7714	99.654	99.7385	99.7488	99.666	99.6587	99.7106	99.7348	99.6169	99.5898	99.6251	99.5398	99.6345	99.6493	99.6729	99.6904	99.5938	99.5653	99.623	99.7577	99.5916	99.6594	99.5922	99.6267	99.7093	99.7402	99.7076	99.6194	99.6881	99.7133	99.552	99.5549	99.6496	99.711	99.5571	99.5623	99.5601	99.5431	99.6001	99.539	99.6975	99.5806	99.6695	99.5641	99.5733
8.23	98.3621	99.7655	99.7587	99.7503	99.7955	99.684	99.7644	99.7741	99.6954	99.6884	99.7378	99.7608	99.6483	99.6225	99.6561	99.5743	99.6653	99.6793	99.702	99.7187	99.6261	99.5988	99.6543	99.7826	99.6243	99.689	99.6245	99.6578	99.7367	99.7659	99.735	99.6508	99.7165	99.7404	99.586	99.5888	99.6796	99.7382	99.5909	99.5958	99.5937	99.5774	99.6321	99.5735	99.7252	99.6134	99.6986	99.5976	99.6064
8.24	98.2909	99.7899	99.7833	99.7755	99.8181	99.7125	99.7889	99.798	99.7233	99.7167	99.7635	99.7853	99.6782	99.6537	99.6857	99.6075	99.6947	99.708	99.7296	99.7456	99.6569	99.6309	99.6842	99.8061	99.6556	99.7172	99.6554	99.6874	99.7626	99.7902	99.7609	99.6807	99.7435	99.7661	99.6185	99.6213	99.7083	99.764	99.6234	99.6279	99.6259	99.6104	99.6628	99.6066	99.7516	99.6449	99.7262	99.6297	99.6381
8.25	98.2196	99.8128	99.8065	99.7993	99.8394	99.7396	99.812	99.8204	99.7498	99.7437	99.7879	99.8085	99.7067	99.6835	99.7139	99.6393	99.7227	99.7352	99.7559	99.7711	99.6864	99.6615	99.7126	99.8282	99.6854	99.744	99.6849	99.7157	99.7871	99.8132	99.7855	99.7092	99.7691	99.7903	99.6497	99.6524	99.7356	99.7884	99.6544	99.6586	99.6567	99.6419	99.6921	99.6384	99.7766	99.6749	99.7524	99.6604	99.6684
8.26	98.1484	99.8344	99.8284	99.8217	99.8593	99.7654	99.8337	99.8415	99.7749	99.7692	99.8109	99.8302	99.7338	99.712	99.7408	99.6696	99.7492	99.7611	99.7807	99.7952	99.7144	99.6908	99.7397	99.8488	99.7139	99.7694	99.7131	99.7425	99.8102	99.8347	99.8087	99.7364	99.7933	99.8132	99.6795	99.6821	99.7614	99.8114	99.6841	99.6879	99.6861	99.6721	99.72	99.6687	99.8002	99.7035	99.7773	99.6896	99.6973
8.27	98.0772	99.8546	99.8489	99.8427	99.8778	99.7897	99.854	99.8613	99.7986	99.7933	99.8325	99.8506	99.7596	99.739	99.7662	99.6985	99.7744	99.7856	99.8041	99.8178	99.7411	99.7187	99.7653	99.8681	99.7409	99.7934	99.7398	99.7679	99.8319	99.8549	99.8305	99.7621	99.8161	99.8347	99.7078	99.7103	99.7859	99.833	99.7123	99.7158	99.7141	99.7008	99.7464	99.6976	99.8224	99.7308	99.8007	99.7175	99.7248
8.28	98.006	99.8734	99.868	99.8623	99.895	99.8126	99.8729	99.8796	99.821	99.816	99.8527	99.8697	99.7839	99.7646	99.7902	99.7261	99.7982	99.8086	99.8262	99.8391	99.7663	99.7452	99.7896	99.8861	99.7665	99.816	99.7652	99.792	99.8522	99.8737	99.8509	99.7864	99.8374	99.8548	99.7348	99.7372	99.809	99.8533	99.7392	99.7423	99.7407	99.7282	99.7715	99.7251	99.8433	99.7567	99.8228	99.744	99.7509
8.29	97.9348	99.8909	99.8858	99.8806	99.9108	99.8341	99.8905	99.8966	99.8419	99.8373	99.8716	99.8874	99.8069	99.7888	99.8129	99.7522	99.8206	99.8303	99.8469	99.859	99.7903	99.7703	99.8125	99.9026	99.7907	99.8373	99.7892	99.8146	99.8712	99.8911	99.8699	99.8094	99.8575	99.8736	99.7604	99.7628	99.8307	99.8721	99.7647	99.7675	99.7659	99.7541	99.7953	99.7513	99.8627	99.7811	99.8436	99.7691	99.7756
8.3	97.8636	99.907	99.9022	99.8975	99.9253	99.8543	99.9067	99.9123	99.8615	99.8573	99.8892	99.9037	99.8285	99.8117	99.8342	99.777	99.8416	99.8507	99.8662	99.8776	99.8128	99.7941	99.834	99.9179	99.8135	99.8572	99.8118	99.8359	99.8888	99.9072	99.8876	99.831	99.8761	99.891	99.7847	99.7869	99.851	99.8897	99.7888	99.7913	99.7898	99.7787	99.8176	99.776	99.8809	99.8043	99.8629	99.7929	99.799
8.31	97.7924	99.9218	99.9173	99.9131	99.9385	99.8731	99.9215	99.9266	99.8798	99.8759	99.9054	99.9187	99.8488	99.8332	99.8542	99.8004	99.8612	99.8696	99.8841	99.8947	99.834	99.8164	99.8541	99.9317	99.835	99.8757	99.8331	99.8559	99.905	99.9219	99.904	99.8512	99.8934	99.9071	99.8076	99.8097	99.87	99.9058	99.8115	99.8137	99.8124	99.802	99.8386	99.7995	99.8977	99.826	99.881	99.8153	99.8211
8.32	97.7211	99.9353	99.9311	99.9274	99.9503	99.8905	99.9351	99.9396	99.8967	99.8931	99.9202	99.9325	99.8678	99.8533	99.8728	99.8225	99.8795	99.8873	99.9007	99.9106	99.8539	99.8375	99.8729	99.9443	99.8551	99.8929	99.853	99.8745	99.92	99.9354	99.919	99.8701	99.9093	99.9218	99.8291	99.8312	99.8876	99.9207	99.8329	99.8348	99.8336	99.8239	99.8583	99.8215	99.9131	99.8465	99.8977	99.8363	99.8418
8.33	97.6499	99.9474	99.9436	99.9403	99.9609	99.9066	99.9473	99.9513	99.9122	99.909	99.9338	99.9449	99.8854	99.8721	99.8901	99.8432	99.8964	99.9036	99.916	99.925	99.8725	99.8572	99.8903	99.9556	99.8738	99.9088	99.8716	99.8917	99.9336	99.9475	99.9327	99.8877	99.9239	99.9352	99.8493	99.8513	99.9039	99.9342	99.8529	99.8546	99.8534	99.8444	99.8766	99.8422	99.9273	99.8656	99.9131	99.8561	99.8611
8.34	97.5787	99.9583	99.9549	99.9519	99.9701	99.9214	99.9582	99.9617	99.9265	99.9236	99.946	99.956	99.9017	99.8895	99.9061	99.8625	99.9121	99.9186	99.93	99.9382	99.8897	99.8755	99.9064	99.9655	99.8912	99.9233	99.889	99.9076	99.9459	99.9584	99.9451	99.9039	99.9372	99.9474	99.8682	99.87	99.9189	99.9465	99.8716	99.8731	99.872	99.8636	99.8936	99.8616	99.9402	99.8833	99.9272	99.8745	99.8792
8.35	97.5075	99.9679	99.9648	99.9623	99.9781	99.9349	99.9678	99.9709	99.9395	99.9369	99.957	99.9658	99.9168	99.9056	99.9208	99.8806	99.9264	99.9322	99.9426	99.9501	99.9057	99.8926	99.9212	99.9742	99.9072	99.9366	99.905	99.9223	99.9569	99.9679	99.9562	99.9188	99.9492	99.9582	99.8857	99.8875	99.9326	99.9574	99.889	99.8902	99.8892	99.8815	99.9093	99.8796	99.9517	99.8998	99.94	99.8916	99.8959
8.36	97.4363	99.9762	99.9735	99.9713	99.9849	99.9471	99.9762	99.9787	99.9511	99.9488	99.9667	99.9744	99.9305	99.9204	99.9342	99.8973	99.9393	99.9446	99.954	99.9607	99.9203	99.9084	99.9346	99.9816	99.9219	99.9485	99.9197	99.9356	99.9667	99.9762	99.966	99.9325	99.9598	99.9678	99.902	99.9036	99.945	99.9671	99.905	99.9061	99.9052	99.8981	99.9237	99.8964	99.962	99.915	99.9516	99.9074	99.9114
8.37	97.3651	99.9832	99.9809	99.9791	99.9903	99.9579	99.9832	99.9853	99.9615	99.9595	99.9752	99.9817	99.943	99.9339	99.9464	99.9127	99.951	99.9557	99.9641	99.9699	99.9337	99.9228	99.9468	99.9877	99.9353	99.9592	99.9331	99.9476	99.9751	99.9832	99.9746	99.9448	99.9692	99.9761	99.9169	99.9185	99.956	99.9755	99.9198	99.9207	99.9199	99.9134	99.9368	99.9118	99.9711	99.9288	99.9619	99.9219	99.9255
8.38	97.2938	99.989	99.9871	99.9857	99.9946	99.9675	99.989	99.9907	99.9706	99.9689	99.9824	99.9878	99.9542	99.9461	99.9572	99.9268	99.9614	99.9656	99.9729	99.978	99.9458	99.936	99.9577	99.9926	99.9474	99.9686	99.9453	99.9584	99.9824	99.989	99.9819	99.9559	99.9773	99.9831	99.9306	99.932	99.9659	99.9826	99.9333	99.934	99.9332	99.9274	99.9487	99.9259	99.9789	99.9414	99.9709	99.9351	99.9384
8.39	97.2226	99.9936	99.9921	99.991	99.9976	99.9759	99.9936	99.9948	99.9785	99.977	99.9883	99.9926	99.9641	99.9571	99.9668	99.9396	99.9706	99.9742	99.9804	99.9847	99.9567	99.9479	99.9673	99.9963	99.9583	99.9768	99.9562	99.9679	99.9883	99.9936	99.9879	99.9657	99.9842	99.9889	99.943	99.9443	99.9744	99.9885	99.9455	99.9461	99.9454	99.9401	99.9592	99.9388	99.9854	99.9528	99.9787	99.9471	99.95
8.4	97.1514	99.9969	99.9959	99.995	99.9994	99.983	99.997	99.9978	99.9851	99.9839	99.993	99.9963	99.9728	99.9667	99.9752	99.9512	99.9785	99.9815	99.9867	99.9902	99.9663	99.9586	99.9757	99.9987	99.9678	99.9837	99.9659	99.9761	99.9931	99.9969	99.9928	99.9742	99.9898	99.9935	99.9542	99.9554	99.9817	99.9932	99.9564	99.9569	99.9563	99.9516	99.9686	99.9504	99.9907	99.9629	99.9852	99.9578	99.9604
8.41	97.0802	99.9991	99.9984	99.9979	100	99.9888	99.9991	99.9995	99.9905	99.9896	99.9966	99.9987	99.9803	99.9752	99.9823	99.9615	99.9851	99.9876	99.9918	99.9945	99.9747	99.968	99.9828	100	99.9761	99.9893	99.9743	99.9831	99.9966	99.9991	99.9964	99.9815	99.9942	99.9969	99.9641	99.9651	99.9878	99.9967	99.9661	99.9664	99.9659	99.9618	99.9767	99.9608	99.9948	99.9717	99.9906	99.9673	99.9696
8.42	97.009	100	99.9998	99.9995	99.9994	99.9934	100	100	99.9947	99.994	99.9989	99.9999	99.9865	99.9823	99.9882	99.9705	99.9905	99.9925	99.9957	99.9975	99.9819	99.9762	99.9886	100	99.9831	99.9938	99.9816	99.9889	99.9989	100	99.9988	99.9876	99.9973	99.999	99.9727	99.9737	99.9926	99.9989	99.9746	99.9748	99.9743	99.9708	99.9836	99.9699	99.9977	99.9793	99.9947	99.9756	99.9775
8.43	96.9378	99.9997	100	100	99.9977	99.9968	99.9997	99.9993	99.9976	99.9972	100	100	99.9916	99.9883	99.993	99.9783	99.9947	99.9961	99.9983	99.9994	99.9878	99.9831	99.9933	99.9988	99.9889	99.9971	99.9876	99.9935	100	99.9998	100	99.9924	99.9993	100	99.9802	99.981	99.9963	100	99.9818	99.9819	99.9815	99.9785	99.9892	99.9778	99.9995	99.9858	99.9976	99.9826	99.9842
8.44	96.8666	99.9983	99.999	99.9993	99.9947	99.999	99.9983	99.9975	99.9994	99.9992	100	99.9989	99.9954	99.993	99.9965	99.9849	99.9976	99.9986	99.9997	100	99.9926	99.9889	99.9967	99.9965	99.9935	99.9991	99.9924	99.9968	99.9999	99.9983	100	99.9961	100	99.9998	99.9865	99.9872	99.9987	99.9999	99.9878	99.9879	99.9875	99.9851	99.9937	99.9845	100	99.991	99.9994	99.9884	99.9897
8.45	96.7953	99.9957	99.9969	99.9974	99.9907	100	99.9956	99.9945	100	100	99.9987	99.9966	99.9981	99.9965	99.9988	99.9903	99.9994	99.9999	100	99.9995	99.9962	99.9934	99.999	99.993	99.9969	100	99.9961	99.999	99.9987	99.9958	99.9989	99.9986	99.9996	99.9984	99.9915	99.9921	99.9999	99.9986	99.9926	99.9926	99.9924	99.9904	99.997	99.9899	99.9994	99.995	100	99.9931	99.994
8.46	96.7241	99.992	99.9936	99.9943	99.9854	99.9998	99.9918	99.9904	99.9994	99.9996	99.9964	99.9932	99.9996	99.9989	100	99.9945	100	100	99.9991	99.9977	99.9986	99.9968	100	99.9884	99.999	99.9997	99.9985	100	99.9963	99.992	99.9966	99.9999	99.9979	99.9959	99.9954	99.9958	100	99.9962	99.9962	99.9962	99.996	99.9946	99.9991	99.9942	99.9976	99.9978	99.9994	99.9966	99.9972
8.47	96.6529	99.9871	99.9893	99.9902	99.9791	99.9985	99.9869	99.9851	99.9977	99.9981	99.9929	99.9887	100	100	100	99.9975	99.9994	99.999	99.997	99.9949	99.9999	99.999	99.9999	99.9826	100	99.9983	99.9998	99.9998	99.9928	99.9872	99.9931	100	99.9952	99.9922	99.9981	99.9984	99.9989	99.9926	99.9986	99.9986	99.9985	99.9975	100	99.9973	99.9947	99.9995	99.9977	99.9989	99.9992
8.48	96.5817	99.9811	99.9838	99.9848	99.9716	99.996	99.9809	99.9788	99.9948	99.9954	99.9882	99.9831	99.9992	100	99.9989	99.9993	99.9977	99.9968	99.9938	99.9908	100	100	99.9986	99.9757	99.9998	99.9957	100	99.9985	99.9881	99.9812	99.9885	99.999	99.9912	99.9874	99.9996	99.9998	99.9967	99.9879	99.9999	99.9999	99.9998	99.9993	99.9998	99.9992	99.9906	100	99.9949	100	100
8.49	96.5105	99.974	99.9771	99.9784	99.9631	99.9923	99.9737	99.9713	99.9908	99.9916	99.9825	99.9763	99.9973	99.9988	99.9966	100	99.9948	99.9934	99.9894	99.9856	99.999	99.9999	99.9961	99.9677	99.9984	99.9919	99.999	99.996	99.9823	99.9741	99.9828	99.9968	99.9862	99.9815	100	100	99.9933	99.9821	100	100	100	100	99.9984	100	99.9855	99.9994	99.991	100	99.9997
8.5	96.4393	99.9658	99.9694	99.9709	99.9534	99.9875	99.9654	99.9627	99.9856	99.9866	99.9757	99.9684	99.9942	99.9965	99.9932	99.9995	99.9907	99.989	99.9839	99.9794	99.9968	99.9986	99.9926	99.9586	99.9959	99.9871	99.9969	99.9924	99.9754	99.9659	99.976	99.9935	99.98	99.9745	99.9993	99.9991	99.9888	99.9751	99.999	99.999	99.9991	99.9995	99.996	99.9996	99.9792	99.9976	99.9859	99.9989	99.9983
8.51	96.3681	99.9565	99.9606	99.9622	99.9427	99.9816	99.956	99.953	99.9794	99.9805	99.9677	99.9595	99.9901	99.993	99.9887	99.9979	99.9856	99.9834	99.9773	99.9719	99.9936	99.9962	99.9879	99.9484	99.9922	99.9811	99.9937	99.9877	99.9674	99.9567	99.9681	99.9891	99.9727	99.9664	99.9974	99.9971	99.9831	99.9671	99.9968	99.9969	99.997	99.9979	99.9924	99.9981	99.9718	99.9947	99.9797	99.9966	99.9957
8.52	96.2968	99.9461	99.9508	99.9525	99.9309	99.9746	99.9455	99.9422	99.972	99.9733	99.9587	99.9495	99.9848	99.9884	99.9831	99.9951	99.9793	99.9767	99.9696	99.9634	99.9892	99.9927	99.982	99.9371	99.9874	99.974	99.9894	99.9819	99.9583	99.9463	99.9591	99.9835	99.9643	99.9572	99.9944	99.9939	99.9764	99.958	99.9935	99.9936	99.9938	99.9952	99.9876	99.9955	99.9634	99.9907	99.9725	99.9933	99.992
8.53	96.2256	99.9346	99.9399	99.9417	99.918	99.9665	99.9339	99.9304	99.9636	99.965	99.9486	99.9384	99.9785	99.9827	99.9764	99.9913	99.9719	99.9689	99.9608	99.9538	99.9838	99.9881	99.9751	99.9248	99.9815	99.9659	99.984	99.975	99.9481	99.9349	99.949	99.9769	99.9548	99.9469	99.9903	99.9897	99.9686	99.9478	99.9891	99.9893	99.9896	99.9913	99.9818	99.9918	99.9539	99.9857	99.9642	99.9888	99.9873
8.54	96.1544	99.9221	99.9279	99.9298	99.9041	99.9573	99.9213	99.9175	99.9541	99.9556	99.9374	99.9263	99.9711	99.9759	99.9687	99.9863	99.9634	99.9601	99.951	99.9431	99.9773	99.9824	99.9671	99.9113	99.9745	99.9567	99.9775	99.967	99.9369	99.9224	99.9379	99.9692	99.9442	99.9356	99.9851	99.9843	99.9597	99.9365	99.9836	99.9839	99.9842	99.9864	99.975	99.9869	99.9433	99.9795	99.9548	99.9832	99.9814
8.55	96.0832	99.9086	99.9149	99.9169	99.8891	99.9471	99.9076	99.9036	99.9435	99.9452	99.9252	99.9131	99.9626	99.9681	99.9598	99.9802	99.9539	99.9501	99.94	99.9314	99.9697	99.9757	99.958	99.8969	99.9663	99.9464	99.97	99.9579	99.9246	99.9089	99.9257	99.9604	99.9325	99.9232	99.9789	99.9779	99.9497	99.9242	99.977	99.9774	99.9778	99.9803	99.967	99.981	99.9317	99.9722	99.9443	99.9766	99.9745
8.56	96.012	99.894	99.9008	99.9029	99.8732	99.9357	99.8929	99.8887	99.9319	99.9337	99.912	99.8989	99.9531	99.9591	99.95	99.9731	99.9432	99.9392	99.928	99.9186	99.9611	99.9678	99.9478	99.8814	99.9571	99.935	99.9614	99.9478	99.9112	99.8943	99.9124	99.9506	99.9198	99.9098	99.9715	99.9704	99.9386	99.9109	99.9694	99.9699	99.9703	99.9732	99.958	99.974	99.919	99.9639	99.9329	99.9689	99.9666
8.57	95.9408	99.8783	99.8858	99.8879	99.8562	99.9233	99.8771	99.8727	99.9192	99.9211	99.8977	99.8837	99.9425	99.9491	99.939	99.9648	99.9316	99.9271	99.915	99.9047	99.9514	99.9589	99.9366	99.8649	99.9469	99.9226	99.9517	99.9366	99.8969	99.8788	99.8982	99.9397	99.9061	99.8954	99.9631	99.9619	99.9265	99.8965	99.9606	99.9613	99.9617	99.9651	99.9479	99.9659	99.9053	99.9546	99.9204	99.9602	99.9575
8.58	95.8696	99.8617	99.8697	99.8719	99.8382	99.9099	99.8603	99.8557	99.9055	99.9075	99.8824	99.8675	99.9309	99.938	99.9271	99.9556	99.9188	99.9141	99.9009	99.8898	99.9406	99.9489	99.9243	99.8474	99.9355	99.9092	99.941	99.9244	99.8815	99.8622	99.8829	99.9277	99.8913	99.8799	99.9537	99.9522	99.9134	99.8811	99.9509	99.9516	99.9522	99.9558	99.9368	99.9568	99.8906	99.9442	99.9068	99.9504	99.9475
8.59	95.7983	99.8441	99.8527	99.8549	99.8192	99.8955	99.8425	99.8378	99.8907	99.8929	99.8661	99.8503	99.9182	99.9259	99.9141	99.9452	99.9051	99.9	99.8858	99.8739	99.9289	99.938	99.911	99.8288	99.9231	99.8947	99.9293	99.9111	99.8651	99.8446	99.8666	99.9148	99.8755	99.8634	99.9432	99.9416	99.8993	99.8647	99.94	99.941	99.9416	99.9456	99.9247	99.9466	99.8749	99.9327	99.8923	99.9396	99.9364
8.6	95.7271	99.8254	99.8346	99.8369	99.7992	99.88	99.8238	99.8188	99.875	99.8772	99.8488	99.8321	99.9046	99.9127	99.9001	99.9339	99.8903	99.8849	99.8696	99.857	99.9161	99.9259	99.8966	99.8093	99.9097	99.8793	99.9166	99.8968	99.8477	99.8261	99.8493	99.9008	99.8586	99.846	99.9317	99.9299	99.8841	99.8473	99.9282	99.9293	99.9299	99.9343	99.9116	99.9354	99.8582	99.9203	99.8768	99.9278	99.9243
8.61	95.6559	99.8058	99.8156	99.8178	99.7783	99.8635	99.804	99.7989	99.8582	99.8605	99.8306	99.8129	99.8899	99.8985	99.8851	99.9215	99.8745	99.8688	99.8525	99.839	99.9024	99.9129	99.8812	99.7888	99.8952	99.8628	99.9029	99.8816	99.8293	99.8065	99.831	99.8858	99.8408	99.8275	99.9192	99.9172	99.8679	99.8289	99.9153	99.9166	99.9173	99.922	99.8974	99.9232	99.8405	99.9068	99.8602	99.9149	99.9112
8.62	95.5847	99.7852	99.7956	99.7979	99.7563	99.846	99.7832	99.778	99.8405	99.8429	99.8113	99.7927	99.8743	99.8833	99.8691	99.908	99.8576	99.8517	99.8344	99.8201	99.8876	99.8988	99.8649	99.7674	99.8797	99.8453	99.8881	99.8653	99.8099	99.786	99.8117	99.8698	99.822	99.8081	99.9057	99.9035	99.8507	99.8095	99.9014	99.9029	99.9036	99.9087	99.8823	99.91	99.8218	99.8924	99.8427	99.9011	99.897
8.63	95.5135	99.7637	99.7747	99.7769	99.7335	99.8275	99.7615	99.7561	99.8218	99.8242	99.7911	99.7716	99.8577	99.8672	99.8522	99.8936	99.8398	99.8336	99.8153	99.8002	99.8719	99.8838	99.8475	99.7449	99.8632	99.8269	99.8724	99.848	99.7896	99.7645	99.7915	99.8528	99.8022	99.7877	99.8912	99.8888	99.8326	99.7892	99.8865	99.8882	99.889	99.8943	99.8661	99.8957	99.8022	99.8769	99.8243	99.8862	99.8819
8.64	95.4423	99.7412	99.7528	99.755	99.7097	99.808	99.7388	99.7333	99.8021	99.8046	99.77	99.7496	99.8401	99.85	99.8342	99.8782	99.821	99.8145	99.7952	99.7793	99.8552	99.8678	99.8291	99.7215	99.8457	99.8075	99.8558	99.8298	99.7683	99.7421	99.7703	99.8348	99.7814	99.7664	99.8757	99.8731	99.8134	99.7679	99.8706	99.8726	99.8734	99.879	99.849	99.8805	99.7816	99.8605	99.8049	99.8704	99.8659
8.65	95.3711	99.7177	99.73	99.7321	99.6849	99.7876	99.7152	99.7095	99.7814	99.784	99.7479	99.7266	99.8215	99.8318	99.8153	99.8618	99.8013	99.7945	99.7741	99.7574	99.8375	99.8508	99.8098	99.6972	99.8273	99.7871	99.8381	99.8106	99.7461	99.7187	99.7481	99.8159	99.7596	99.7441	99.8593	99.8565	99.7934	99.7457	99.8538	99.856	99.8569	99.8628	99.831	99.8643	99.7601	99.8431	99.7845	99.8536	99.8488
8.66	95.2998	99.6933	99.7063	99.7083	99.6593	99.7662	99.6906	99.6848	99.7598	99.7624	99.7248	99.7027	99.802	99.8127	99.7955	99.8444	99.7805	99.7735	99.7521	99.7346	99.8189	99.8328	99.7895	99.672	99.8078	99.7658	99.8195	99.7904	99.7229	99.6945	99.7251	99.796	99.7369	99.7209	99.8418	99.8388	99.7723	99.7225	99.8359	99.8384	99.8393	99.8455	99.8119	99.8471	99.7376	99.8247	99.7632	99.8359	99.8308
8.67	95.2286	99.668	99.6816	99.6836	99.6327	99.7439	99.6651	99.6592	99.7373	99.7399	99.7009	99.6779	99.7816	99.7926	99.7747	99.8261	99.7589	99.7516	99.7292	99.7109	99.7993	99.8139	99.7683	99.6458	99.7874	99.7435	99.8	99.7693	99.6988	99.6693	99.7011	99.7752	99.7133	99.6968	99.8234	99.8203	99.7503	99.6984	99.8172	99.8199	99.8209	99.8273	99.792	99.829	99.7142	99.8054	99.7409	99.8172	99.8119
8.68	95.1574	99.6418	99.6561	99.658	99.6052	99.7206	99.6387	99.6327	99.7138	99.7165	99.676	99.6521	99.7602	99.7715	99.753	99.8068	99.7362	99.7288	99.7053	99.6862	99.7788	99.794	99.7461	99.6187	99.766	99.7203	99.7795	99.7473	99.6738	99.6431	99.6761	99.7534	99.6888	99.6717	99.8041	99.8007	99.7274	99.6734	99.7974	99.8004	99.8014	99.8081	99.7711	99.8099	99.6899	99.7852	99.7178	99.7975	99.792
8.69	95.0862	99.6147	99.6296	99.6314	99.5768	99.6964	99.6113	99.6053	99.6894	99.6921	99.6502	99.6255	99.7379	99.7495	99.7303	99.7865	99.7127	99.705	99.6805	99.6606	99.7574	99.7732	99.7229	99.5908	99.7437	99.6962	99.7581	99.7243	99.6479	99.6161	99.6503	99.7307	99.6633	99.6458	99.7839	99.7803	99.7035	99.6475	99.7767	99.78	99.7811	99.788	99.7492	99.7899	99.6647	99.764	99.6937	99.777	99.7712
8.7	95.015	99.5867	99.6023	99.604	99.5476	99.6713	99.5831	99.577	99.6641	99.6668	99.6235	99.598	99.7147	99.7266	99.7068	99.7653	99.6882	99.6803	99.6548	99.6341	99.7351	99.7515	99.6989	99.5619	99.7204	99.6712	99.7358	99.7004	99.621	99.5882	99.6236	99.7071	99.6369	99.6189	99.7627	99.7589	99.6788	99.6207	99.7551	99.7587	99.7598	99.767	99.7265	99.7689	99.6386	99.7419	99.6688	99.7555	99.7495
8.71	94.9438	99.5578	99.5741	99.5757	99.5174	99.6453	99.554	99.5479	99.6379	99.6407	99.596	99.5696	99.6906	99.7028	99.6823	99.7432	99.6628	99.6547	99.6282	99.6067	99.7119	99.7289	99.6739	99.5321	99.6962	99.6453	99.7126	99.6756	99.5933	99.5595	99.596	99.6826	99.6096	99.5912	99.7406	99.7365	99.6531	99.593	99.7326	99.7365	99.7377	99.7451	99.7028	99.7471	99.6116	99.7189	99.6429	99.7331	99.7269
8.72	94.8726	99.528	99.545	99.5465	99.4864	99.6183	99.524	99.5178	99.6108	99.6136	99.5676	99.5404	99.6656	99.678	99.657	99.7202	99.6365	99.6282	99.6007	99.5784	99.6877	99.7053	99.6481	99.5015	99.6711	99.6185	99.6885	99.6499	99.5647	99.5298	99.5675	99.6572	99.5814	99.5626	99.7176	99.7133	99.6265	99.5645	99.7092	99.7134	99.7146	99.7222	99.6783	99.7243	99.5838	99.6951	99.6162	99.7098	99.7033
8.73	94.8013	99.4974	99.515	99.5164	99.4546	99.5905	99.4931	99.4869	99.5829	99.5856	99.5383	99.5103	99.6397	99.6524	99.6308	99.6962	99.6093	99.6008	99.5723	99.5492	99.6627	99.6809	99.6213	99.47	99.6451	99.5908	99.6635	99.6233	99.5353	99.4993	99.5381	99.6309	99.5523	99.5331	99.6937	99.6892	99.5991	99.535	99.6848	99.6894	99.6907	99.6984	99.6529	99.7006	99.555	99.6703	99.5886	99.6856	99.6789
8.74	94.7301	99.4659	99.4843	99.4855	99.4219	99.5618	99.4614	99.4552	99.554	99.5567	99.5081	99.4793	99.613	99.6259	99.6037	99.6714	99.5813	99.5726	99.5431	99.5192	99.6368	99.6555	99.5936	99.4377	99.6182	99.5622	99.6377	99.5959	99.5049	99.4679	99.5079	99.6037	99.5224	99.5028	99.6689	99.6642	99.5708	99.5047	99.6596	99.6645	99.6658	99.6738	99.6265	99.676	99.5255	99.6446	99.5602	99.6605	99.6536
8.75	94.6589	99.4336	99.4526	99.4537	99.3884	99.5323	99.4288	99.4226	99.5243	99.527	99.4771	99.4475	99.5854	99.5984	99.5757	99.6457	99.5523	99.5435	99.513	99.4883	99.6101	99.6293	99.5651	99.4045	99.5904	99.5328	99.6109	99.5676	99.4738	99.4358	99.4768	99.5756	99.4916	99.4716	99.6433	99.6383	99.5416	99.4736	99.6335	99.6387	99.6401	99.6483	99.5994	99.6505	99.495	99.6181	99.5309	99.6346	99.6275
8.76	94.5877	99.4004	99.4202	99.421	99.354	99.5018	99.3954	99.3892	99.4938	99.4964	99.4453	99.4149	99.5569	99.5701	99.5469	99.6191	99.5225	99.5135	99.482	99.4565	99.5825	99.6023	99.5357	99.3705	99.5617	99.5025	99.5834	99.5384	99.4418	99.4027	99.4449	99.5467	99.4599	99.4396	99.6168	99.6116	99.5115	99.4416	99.6065	99.6121	99.6136	99.6219	99.5713	99.6242	99.4638	99.5907	99.5007	99.6078	99.6004
8.77	94.5165	99.3664	99.3869	99.3876	99.3188	99.4705	99.3611	99.3549	99.4624	99.465	99.4126	99.3814	99.5276	99.541	99.5173	99.5916	99.4918	99.4827	99.4501	99.4239	99.554	99.5743	99.5055	99.3357	99.5322	99.4714	99.5549	99.5084	99.4089	99.3689	99.4122	99.5169	99.4274	99.4067	99.5894	99.584	99.4806	99.4088	99.5786	99.5846	99.5861	99.5946	99.5425	99.597	99.4317	99.5624	99.4698	99.5801	99.5726
8.78	94.4453	99.3316	99.3528	99.3533	99.2828	99.4384	99.326	99.3198	99.4301	99.4327	99.3791	99.3471	99.4974	99.511	99.4868	99.5633	99.4603	99.4511	99.4175	99.3904	99.5247	99.5455	99.4744	99.3	99.5018	99.4394	99.5256	99.4775	99.3752	99.3342	99.3786	99.4863	99.394	99.3731	99.5612	99.5555	99.4489	99.3752	99.5499	99.5563	99.5579	99.5665	99.5127	99.569	99.3988	99.5333	99.438	99.5516	99.5439
8.79	94.3741	99.296	99.3179	99.3182	99.246	99.4055	99.2901	99.284	99.3971	99.3996	99.3448	99.3121	99.4665	99.4801	99.4555	99.5341	99.4279	99.4186	99.384	99.3561	99.4946	99.5159	99.4424	99.2635	99.4705	99.4066	99.4955	99.4458	99.3408	99.2987	99.3442	99.4549	99.3599	99.3386	99.5321	99.5262	99.4163	99.3407	99.5204	99.5272	99.5288	99.5376	99.4822	99.5401	99.365	99.5034	99.4053	99.5223	99.5143
8.8	94.3028	99.2595	99.2822	99.2823	99.2084	99.3717	99.2534	99.2473	99.3632	99.3657	99.3097	99.2762	99.4347	99.4484	99.4233	99.5041	99.3948	99.3853	99.3497	99.321	99.4637	99.4854	99.4097	99.2263	99.4384	99.373	99.4646	99.4133	99.3055	99.2624	99.309	99.4226	99.3249	99.3033	99.5022	99.4961	99.3829	99.3055	99.49	99.4972	99.4989	99.5078	99.4508	99.5103	99.3305	99.4727	99.3719	99.4921	99.4839
8.81	94.2316	99.2223	99.2458	99.2456	99.1701	99.3371	99.2159	99.2098	99.3285	99.331	99.2738	99.2396	99.4021	99.4159	99.3904	99.4733	99.3608	99.3512	99.3145	99.2851	99.4319	99.4542	99.3761	99.1882	99.4055	99.3386	99.4329	99.3799	99.2694	99.2254	99.273	99.3895	99.2891	99.2673	99.4715	99.4651	99.3487	99.2694	99.4588	99.4664	99.4681	99.4772	99.4186	99.4798	99.2952	99.4411	99.3377	99.4611	99.4527
8.82	94.1604	99.1843	99.2085	99.2081	99.1309	99.3017	99.1776	99.1716	99.293	99.2954	99.2371	99.2021	99.3686	99.3825	99.3566	99.4416	99.3259	99.3162	99.2786	99.2484	99.3993	99.4221	99.3417	99.1494	99.3717	99.3034	99.4003	99.3458	99.2325	99.1875	99.2363	99.3556	99.2525	99.2304	99.44	99.4333	99.3137	99.2326	99.4268	99.4348	99.4366	99.4457	99.3856	99.4484	99.2591	99.4087	99.3027	99.4293	99.4208
8.83	94.0892	99.1455	99.1705	99.1698	99.091	99.2655	99.1385	99.1326	99.2567	99.2591	99.1997	99.1639	99.3344	99.3484	99.3221	99.4091	99.2903	99.2805	99.2419	99.2109	99.366	99.3892	99.3064	99.1098	99.3372	99.2673	99.367	99.3109	99.1949	99.1489	99.1987	99.3209	99.2151	99.1928	99.4076	99.4007	99.2779	99.195	99.3939	99.4025	99.4042	99.4135	99.3518	99.4162	99.2222	99.3756	99.2669	99.3967	99.388
8.84	94.018	99.106	99.1317	99.1308	99.0503	99.2285	99.0987	99.0928	99.2197	99.2219	99.1615	99.125	99.2995	99.3134	99.2868	99.3758	99.2539	99.244	99.2044	99.1726	99.3319	99.3555	99.2704	99.0694	99.3018	99.2306	99.3329	99.2751	99.1564	99.1096	99.1604	99.2855	99.1769	99.1544	99.3745	99.3674	99.2413	99.1566	99.3603	99.3693	99.3711	99.3804	99.3172	99.3832	99.1845	99.3416	99.2304	99.3634	99.3544
8.85	93.9468	99.0657	99.0922	99.091	99.0089	99.1907	99.0581	99.0523	99.1818	99.184	99.1225	99.0853	99.2637	99.2777	99.2507	99.3417	99.2167	99.2067	99.1661	99.1335	99.2969	99.321	99.2336	99.0283	99.2656	99.193	99.298	99.2386	99.1172	99.0694	99.1213	99.2492	99.138	99.1152	99.3406	99.3332	99.204	99.1175	99.3258	99.3353	99.3372	99.3466	99.2819	99.3494	99.1461	99.3069	99.193	99.3292	99.32
8.86	93.8756	99.0246	99.0519	99.0505	98.9667	99.1521	99.0167	99.011	99.1432	99.1453	99.0827	99.0448	99.2272	99.2412	99.2138	99.3068	99.1787	99.1687	99.127	99.0937	99.2613	99.2857	99.1961	98.9864	99.2286	99.1546	99.2623	99.2014	99.0773	99.0286	99.0814	99.2122	99.0982	99.0753	99.3059	99.2982	99.1658	99.0776	99.2906	99.3006	99.3025	99.312	99.2458	99.3149	99.1069	99.2713	99.155	99.2942	99.2849
8.87	93.8043	98.9828	99.0109	99.0092	98.9238	99.1128	98.9746	98.969	99.1039	99.1059	99.0423	99.0036	99.1899	99.2039	99.1762	99.2712	99.14	99.1299	99.0872	99.0531	99.2248	99.2497	99.1577	98.9438	99.1909	99.1156	99.2259	99.1633	99.0366	98.9869	99.0409	99.1744	99.0578	99.0347	99.2705	99.2625	99.127	99.0369	99.2546	99.2651	99.267	99.2766	99.2089	99.2795	99.067	99.2351	99.1161	99.2585	99.249
8.88	93.7331	98.9403	98.9691	98.9671	98.8802	99.0727	98.9317	98.9263	99.0637	99.0657	99.001	98.9617	99.1518	99.1658	99.1378	99.2347	99.1005	99.0903	99.0467	99.0117	99.1876	99.2128	99.1186	98.9005	99.1524	99.0757	99.1887	99.1245	98.9952	98.9446	98.9995	99.1358	99.0165	98.9933	99.2343	99.226	99.0873	98.9955	99.2179	99.2288	99.2308	99.2404	99.1712	99.2434	99.0264	99.198	99.0766	99.222	99.2123
8.89	93.6619	98.897	98.9267	98.9244	98.8358	99.0319	98.8881	98.8828	99.0229	99.0247	98.9591	98.919	99.113	99.127	99.0987	99.1975	99.0602	99.05	99.0054	98.9697	99.1497	99.1753	99.0788	98.8564	99.1131	99.0351	99.1508	99.085	98.953	98.9015	98.9575	99.0965	98.9746	98.9512	99.1973	99.1888	99.0469	98.9534	99.1803	99.1918	99.1938	99.2035	99.1328	99.2065	98.985	99.1602	99.0363	99.1848	99.1749
8.9	93.5907	98.853	98.8835	98.8809	98.7908	98.9903	98.8438	98.8386	98.9813	98.983	98.9164	98.8757	99.0735	99.0874	99.0588	99.1596	99.0192	99.009	98.9633	98.9268	99.111	99.137	99.0382	98.8116	99.0731	98.9938	99.1121	99.0447	98.9102	98.8578	98.9147	99.0565	98.9319	98.9084	99.1596	99.1508	99.0058	98.9106	99.1421	99.154	99.1561	99.1659	99.0937	99.1689	98.9429	99.1217	98.9953	99.1469	99.1368
8.91	93.5195	98.8084	98.8396	98.8367	98.745	98.948	98.7988	98.7937	98.939	98.9406	98.8731	98.8316	99.0333	99.0471	99.0182	99.1209	98.9775	98.9672	98.9205	98.8833	99.0716	99.0979	98.9968	98.7661	99.0323	98.9518	99.0727	99.0037	98.8666	98.8133	98.8712	99.0157	98.8885	98.8648	99.1211	99.112	98.9639	98.8671	99.103	99.1155	99.1177	99.1275	99.0539	99.1305	98.9001	99.0824	98.9535	99.1082	99.0979
8.92	93.4483	98.763	98.7951	98.7918	98.6986	98.905	98.7531	98.7482	98.896	98.8975	98.829	98.7869	98.9923	99.006	98.9769	99.0814	98.935	98.9247	98.877	98.839	99.0314	99.0581	98.9548	98.7199	98.9908	98.909	99.0326	98.962	98.8223	98.7681	98.827	98.9743	98.8443	98.8206	99.0819	99.0726	98.9214	98.8228	99.0633	99.0763	99.0785	99.0883	99.0133	99.0914	98.8566	99.0424	98.9111	99.0687	99.0583
8.93	93.3771	98.7169	98.7498	98.7461	98.6514	98.8613	98.7066	98.7019	98.8522	98.8536	98.7842	98.7414	98.9506	98.9642	98.9349	99.0412	98.8918	98.8815	98.8328	98.7941	98.9906	99.0176	98.912	98.673	98.9485	98.8655	98.9918	98.9196	98.7773	98.7222	98.7821	98.9321	98.7995	98.7756	99.042	99.0324	98.8781	98.7779	99.0228	99.0364	99.0386	99.0485	98.972	99.0516	98.8124	99.0017	98.868	99.0286	99.018
8.94	93.3058	98.6701	98.7038	98.6999	98.6036	98.8169	98.6595	98.6549	98.8078	98.809	98.7388	98.6953	98.9083	98.9217	98.8922	99.0004	98.8479	98.8376	98.7879	98.7484	98.949	98.9764	98.8685	98.6255	98.9055	98.8214	98.9502	98.8764	98.7316	98.6757	98.7365	98.8891	98.7539	98.73	99.0014	98.9915	98.8341	98.7323	98.9816	98.9958	98.998	99.0079	98.93	99.0111	98.7675	98.9603	98.8241	98.9877	98.977
8.95	93.2346	98.6227	98.6572	98.6529	98.5551	98.7717	98.6117	98.6073	98.7627	98.7638	98.6926	98.6485	98.8652	98.8785	98.8488	98.9587	98.8033	98.793	98.7423	98.702	98.9068	98.9345	98.8243	98.5772	98.8618	98.7765	98.908	98.8326	98.6852	98.6284	98.6902	98.8455	98.7077	98.6837	98.9601	98.9499	98.7894	98.686	98.9397	98.9544	98.9567	98.9666	98.8873	98.9698	98.722	98.9182	98.7796	98.9462	98.9353
8.96	93.1634	98.5745	98.6099	98.6052	98.506	98.7259	98.5632	98.559	98.7169	98.7178	98.6458	98.601	98.8214	98.8346	98.8047	98.9164	98.758	98.7477	98.696	98.655	98.8638	98.8919	98.7794	98.5283	98.8175	98.7309	98.8651	98.788	98.6382	98.5805	98.6433	98.8012	98.6607	98.6367	98.9181	98.9075	98.744	98.639	98.8971	98.9124	98.9148	98.9246	98.8439	98.9279	98.6757	98.8754	98.7344	98.9039	98.8929
8.97	93.0922	98.5257	98.562	98.5569	98.4561	98.6794	98.5141	98.51	98.6704	98.6712	98.5983	98.5529	98.777	98.79	98.7599	98.8734	98.712	98.7018	98.6491	98.6072	98.8202	98.8485	98.7338	98.4787	98.7724	98.6847	98.8215	98.7428	98.5905	98.532	98.5957	98.7562	98.6131	98.5891	98.8754	98.8645	98.698	98.5913	98.8538	98.8697	98.8721	98.8819	98.7998	98.8852	98.6288	98.8319	98.6886	98.8609	98.8498
8.98	93.021	98.4763	98.5134	98.5079	98.4057	98.6322	98.4643	98.4604	98.6232	98.6239	98.5502	98.5041	98.7318	98.7447	98.7145	98.8297	98.6654	98.6551	98.6014	98.5588	98.7759	98.8045	98.6875	98.4285	98.7266	98.6378	98.7772	98.6969	98.5421	98.4828	98.5474	98.7106	98.5649	98.5408	98.832	98.8208	98.6512	98.543	98.8098	98.8263	98.8287	98.8385	98.7551	98.8419	98.5812	98.7877	98.6421	98.8173	98.806
8.99	92.9498	98.4262	98.4642	98.4583	98.3546	98.5843	98.4138	98.4102	98.5754	98.5759	98.5014	98.4547	98.6861	98.6987	98.6684	98.7853	98.618	98.6078	98.5531	98.5098	98.731	98.7598	98.6405	98.3776	98.6801	98.5902	98.7322	98.6504	98.4931	98.4329	98.4985	98.6642	98.5159	98.4919	98.7879	98.7765	98.6038	98.4941	98.7651	98.7822	98.7847	98.7945	98.7097	98.7978	98.533	98.7429	98.5949	98.773	98.7616
9	92.8785	98.3755	98.4143	98.408	98.3028	98.5358	98.3627	98.3593	98.5269	98.5272	98.452	98.4046	98.6396	98.6521	98.6216	98.7402	98.57	98.5598	98.5042	98.4601	98.6853	98.7145	98.5929	98.3261	98.6329	98.542	98.6866	98.6031	98.4434	98.3824	98.4489	98.6172	98.4663	98.4423	98.7432	98.7314	98.5558	98.4445	98.7198	98.7375	98.74	98.7497	98.6636	98.7531	98.4842	98.6974	98.5471	98.7281	98.7165
9.01	92.8073	98.3241	98.3638	98.3571	98.2505	98.4866	98.3109	98.3077	98.4778	98.4779	98.4019	98.354	98.5925	98.6047	98.5742	98.6944	98.5213	98.5112	98.4545	98.4097	98.6391	98.6685	98.5446	98.274	98.5851	98.4931	98.6403	98.5553	98.3931	98.3313	98.3987	98.5696	98.4161	98.392	98.6978	98.6857	98.5071	98.3942	98.6738	98.6921	98.6947	98.7043	98.6169	98.7078	98.4347	98.6512	98.4986	98.6824	98.6707
9.02	92.7361	98.2721	98.3126	98.3055	98.1975	98.4367	98.2585	98.2556	98.428	98.428	98.3512	98.3026	98.5448	98.5568	98.5261	98.648	98.472	98.4619	98.4043	98.3587	98.5921	98.6218	98.4957	98.2212	98.5366	98.4436	98.5934	98.5068	98.3422	98.2795	98.3479	98.5213	98.3652	98.3412	98.6517	98.6394	98.4577	98.3434	98.6271	98.646	98.6487	98.6583	98.5695	98.6618	98.3845	98.6044	98.4495	98.6362	98.6243
9.03	92.6649	98.2195	98.2609	98.2534	98.1439	98.3863	98.2055	98.2028	98.3776	98.3774	98.2999	98.2507	98.4964	98.5081	98.4774	98.601	98.4221	98.412	98.3534	98.307	98.5446	98.5745	98.4461	98.1678	98.4875	98.3934	98.5459	98.4576	98.2906	98.2271	98.2964	98.4723	98.3137	98.2897	98.605	98.5923	98.4077	98.2919	98.5798	98.5993	98.602	98.6116	98.5215	98.6151	98.3338	98.557	98.3998	98.5892	98.5772
9.04	92.5937	98.1662	98.2085	98.2006	98.0897	98.3352	98.1519	98.1494	98.3266	98.3262	98.248	98.1982	98.4474	98.4589	98.4281	98.5532	98.3715	98.3615	98.3019	98.2547	98.4964	98.5265	98.3959	98.1138	98.4377	98.3427	98.4977	98.4078	98.2384	98.1742	98.2443	98.4228	98.2615	98.2376	98.5577	98.5447	98.3571	98.2398	98.5318	98.552	98.5547	98.5642	98.4728	98.5678	98.2824	98.5089	98.3495	98.5417	98.5295
9.05	92.5225	98.1124	98.1556	98.1472	98.0349	98.2834	98.0976	98.0954	98.2749	98.2744	98.1954	98.145	98.3978	98.409	98.3782	98.5049	98.3202	98.3103	98.2497	98.2018	98.4476	98.4779	98.3451	98.0592	98.3873	98.2913	98.4489	98.3574	98.1856	98.1206	98.1916	98.3726	98.2088	98.1849	98.5097	98.4964	98.3059	98.1871	98.4832	98.504	98.5068	98.5162	98.4236	98.5198	98.2305	98.4602	98.2985	98.4935	98.4812
9.06	92.4513	98.058	98.102	98.0932	97.9795	98.2311	98.0428	98.0408	98.2226	98.2219	98.1423	98.0913	98.3475	98.3584	98.3276	98.4559	98.2684	98.2586	98.1969	98.1483	98.3981	98.4287	98.2936	98.004	98.3362	98.2392	98.3994	98.3064	98.1322	98.0664	98.1383	98.3218	98.1554	98.1317	98.4611	98.4475	98.254	98.1338	98.434	98.4555	98.4583	98.4676	98.3737	98.4712	98.1779	98.4108	98.247	98.4447	98.4323
9.07	92.38	98.0029	98.0479	98.0386	97.9235	98.1781	97.9873	97.9857	98.1698	98.1688	98.0886	98.037	98.2967	98.3073	98.2764	98.4063	98.2159	98.2062	98.1436	98.0942	98.3481	98.3789	98.2415	97.9482	98.2846	98.1866	98.3494	98.2547	98.0783	98.0116	98.0844	98.2703	98.1014	98.0778	98.4119	98.398	98.2015	98.0798	98.3841	98.4063	98.4092	98.4184	98.3232	98.422	98.1247	98.3609	98.1948	98.3953	98.3827
9.08	92.3088	97.9473	97.9932	97.9834	97.8669	98.1245	97.9313	97.9299	98.1163	98.1152	98.0342	97.9821	98.2452	98.2555	98.2246	98.356	98.1629	98.1532	98.0896	98.0395	98.2974	98.3284	98.1888	97.8919	98.2323	98.1334	98.2988	98.2025	98.0237	97.9563	98.03	98.2183	98.0468	98.0233	98.3621	98.3478	98.1485	98.0253	98.3336	98.3565	98.3594	98.3686	98.2721	98.3722	98.071	98.3103	98.1421	98.3452	98.3326
9.09	92.2376	97.8911	97.9379	97.9276	97.8098	98.0703	97.8747	97.8736	98.0622	98.0609	97.9793	97.9266	98.1931	98.2031	98.1723	98.3052	98.1092	98.0996	98.035	97.9842	98.2462	98.2773	98.1355	97.8349	98.1793	98.0796	98.2475	98.1496	97.9685	97.9004	97.9749	98.1657	97.9916	97.9682	98.3117	98.2971	98.0948	97.9703	98.2825	98.3061	98.309	98.3181	98.2204	98.3218	98.0166	98.2591	98.0887	98.2946	98.2818
9.1	92.1664	97.8343	97.882	97.8713	97.7521	98.0156	97.8175	97.8167	98.0076	98.006	97.9239	97.8705	98.1405	98.1501	98.1193	98.2537	98.0549	98.0454	97.9799	97.9283	98.1943	98.2257	98.0816	97.7774	98.1258	98.0252	98.1957	98.0962	97.9128	97.8439	97.9193	98.1124	97.9359	97.9126	98.2606	98.2457	98.0405	97.9146	98.2309	98.2551	98.2581	98.267	98.1681	98.2707	97.9617	98.2074	98.0348	98.2434	98.2305
9.11	92.0952	97.777	97.8256	97.8144	97.6938	97.9602	97.7597	97.7592	97.9523	97.9506	97.8678	97.8139	98.0873	98.0966	98.0658	98.2017	98	97.9907	97.9241	97.8718	98.1419	98.1734	98.0271	97.7193	98.0717	97.9702	98.1433	98.0422	97.8565	97.7868	97.863	98.0586	97.8795	97.8564	98.209	98.1937	97.9857	97.8584	98.1786	98.2035	98.2066	98.2154	98.1152	98.2191	97.9062	98.155	97.9804	98.1915	98.1786
9.12	92.024	97.7191	97.7686	97.7569	97.635	97.9043	97.7014	97.7012	97.8965	97.8946	97.8112	97.7568	98.0335	98.0424	98.0117	98.149	97.9446	97.9353	97.8678	97.8148	98.0889	98.1206	97.972	97.6607	98.017	97.9146	98.0903	97.9876	97.7996	97.7292	97.8063	98.0042	97.8226	97.7997	98.1568	98.1412	97.9303	97.8016	98.1257	98.1513	98.1544	98.1631	98.0618	98.1669	97.8502	98.1021	97.9253	98.1391	98.126
9.13	91.9528	97.6606	97.7111	97.6988	97.5756	97.8478	97.6425	97.6426	97.8401	97.838	97.754	97.699	97.9791	97.9877	97.957	98.0958	97.8886	97.8794	97.8109	97.7572	98.0353	98.0671	97.9164	97.6015	97.9617	97.8585	98.0367	97.9324	97.7422	97.671	97.7489	97.9493	97.7651	97.7424	98.1041	98.0881	97.8743	97.7442	98.0723	98.0986	98.1017	98.1103	98.0077	98.1141	97.7936	98.0486	97.8697	98.0862	98.073
9.14	91.8815	97.6016	97.653	97.6403	97.5157	97.7907	97.5831	97.5835	97.7832	97.7808	97.6963	97.6408	97.9242	97.9323	97.9017	98.0419	97.832	97.823	97.7535	97.699	97.9812	98.0131	97.8602	97.5417	97.9059	97.8018	97.9826	97.8767	97.6842	97.6123	97.6911	97.8937	97.7071	97.6845	98.0507	98.0344	97.8177	97.6863	98.0182	98.0453	98.0485	98.0569	97.9532	98.0607	97.7365	97.9946	97.8136	98.0326	98.0193
9.15	91.8103	97.5421	97.5944	97.5811	97.4553	97.7331	97.5231	97.5238	97.7257	97.7231	97.6381	97.582	97.8687	97.8765	97.8459	97.9875	97.7748	97.766	97.6955	97.6403	97.9265	97.9586	97.8034	97.4815	97.8494	97.7446	97.9279	97.8204	97.6257	97.5531	97.6326	97.8377	97.6485	97.6261	97.9968	97.9802	97.7606	97.6279	97.9636	97.9914	97.9947	98.003	97.898	98.0068	97.6788	97.9399	97.7569	97.9785	97.9651
9.16	91.7391	97.482	97.5352	97.5215	97.3943	97.6749	97.4626	97.4637	97.6677	97.6649	97.5793	97.5227	97.8126	97.82	97.7896	97.9326	97.7171	97.7084	97.6369	97.581	97.8712	97.9035	97.7461	97.4206	97.7924	97.6868	97.8726	97.7636	97.5666	97.4933	97.5737	97.781	97.5894	97.5672	97.9423	97.9253	97.703	97.5689	97.9085	97.937	97.9403	97.9484	97.8423	97.9523	97.6206	97.8848	97.6996	97.9238	97.9103
9.17	91.6679	97.4214	97.4756	97.4613	97.3328	97.6162	97.4015	97.4029	97.6091	97.6061	97.52	97.4628	97.756	97.763	97.7327	97.8771	97.6589	97.6503	97.5778	97.5212	97.8154	97.8478	97.6882	97.3593	97.7348	97.6285	97.8169	97.7062	97.507	97.433	97.5142	97.7238	97.5297	97.5077	97.8873	97.87	97.6448	97.5094	97.8528	97.882	97.8853	97.8933	97.7861	97.8972	97.5618	97.829	97.6419	97.8686	97.855
9.18	91.5967	97.3603	97.4154	97.4005	97.2708	97.557	97.3399	97.3417	97.55	97.5467	97.4601	97.4024	97.6989	97.7054	97.6753	97.821	97.6001	97.5916	97.5182	97.4609	97.7591	97.7916	97.6297	97.2975	97.6767	97.5696	97.7605	97.6483	97.4469	97.3722	97.4542	97.6661	97.4695	97.4477	97.8317	97.814	97.5861	97.4494	97.7965	97.8265	97.8299	97.8377	97.7293	97.8416	97.5025	97.7728	97.5836	97.8128	97.7991
9.19	91.5255	97.2986	97.3547	97.3393	97.2083	97.4972	97.2778	97.28	97.4904	97.4868	97.3998	97.3416	97.6413	97.6473	97.6173	97.7644	97.5408	97.5324	97.458	97.4	97.7022	97.7348	97.5708	97.2351	97.6181	97.5102	97.7037	97.5898	97.3863	97.3108	97.3936	97.6078	97.4087	97.3872	97.7756	97.7576	97.5268	97.3889	97.7397	97.7704	97.7739	97.7815	97.672	97.7854	97.4427	97.716	97.5248	97.7565	97.7427
9.2	91.4543	97.2365	97.2935	97.2775	97.1453	97.4368	97.2152	97.2177	97.4302	97.4264	97.3389	97.2802	97.5831	97.5887	97.5588	97.7072	97.4809	97.4727	97.3974	97.3386	97.6448	97.6775	97.5113	97.1722	97.5589	97.4503	97.6463	97.5309	97.3251	97.249	97.3326	97.5491	97.3475	97.3262	97.719	97.7006	97.467	97.3278	97.6823	97.7138	97.7173	97.7248	97.6141	97.7287	97.3824	97.6586	97.4654	97.6997	97.6858
9.21	91.383	97.1738	97.2318	97.2153	97.0817	97.376	97.1521	97.155	97.3695	97.3655	97.2775	97.2183	97.5244	97.5296	97.4998	97.6495	97.4205	97.4125	97.3362	97.2767	97.5869	97.6196	97.4512	97.1088	97.4991	97.3898	97.5884	97.4714	97.2635	97.1866	97.271	97.4897	97.2857	97.2647	97.6618	97.6431	97.4067	97.2662	97.6245	97.6567	97.6603	97.6676	97.5558	97.6715	97.3216	97.6008	97.4056	97.6424	97.6284
9.22	91.3118	97.1107	97.1695	97.1525	97.0177	97.3146	97.0885	97.0917	97.3083	97.3041	97.2156	97.1559	97.4652	97.4699	97.4403	97.5913	97.3596	97.3518	97.2744	97.2142	97.5284	97.5613	97.3907	97.045	97.4389	97.3289	97.5299	97.4113	97.2013	97.1238	97.2089	97.4299	97.2234	97.2027	97.6041	97.585	97.3459	97.2042	97.566	97.5991	97.6027	97.6098	97.4969	97.6138	97.2603	97.5424	97.3452	97.5845	97.5704
9.23	91.2406	97.047	97.1069	97.0893	96.9532	97.2528	97.0243	97.028	97.2467	97.2421	97.1533	97.093	97.4054	97.4097	97.3803	97.5325	97.2982	97.2905	97.2122	97.1513	97.4695	97.5024	97.3296	96.9806	97.3781	97.2674	97.471	97.3508	97.1387	97.0604	97.1464	97.3696	97.1606	97.1402	97.5459	97.5265	97.2845	97.1416	97.5071	97.5409	97.5446	97.5515	97.4375	97.5555	97.1985	97.4835	97.2844	97.5261	97.5119
9.24	91.1694	96.9829	97.0437	97.0255	96.8883	97.1904	96.9597	96.9637	97.1845	97.1797	97.0904	97.0297	97.3452	97.3489	97.3197	97.4733	97.2363	97.2288	97.1495	97.0879	97.41	97.443	97.2681	96.9158	97.3168	97.2055	97.4115	97.2898	97.0756	96.9966	97.0833	97.3087	97.0973	97.0772	97.4872	97.4674	97.2227	97.0785	97.4477	97.4822	97.486	97.4927	97.3776	97.4967	97.1362	97.4241	97.223	97.4672	97.4529
9.25	91.0982	96.9182	96.98	96.9613	96.8228	97.1275	96.8946	96.899	97.1218	97.1167	97.027	96.9658	97.2845	97.2877	97.2587	97.4135	97.1738	97.1665	97.0863	97.024	97.3501	97.3831	97.206	96.8504	97.255	97.143	97.3516	97.2283	97.0119	96.9323	97.0198	97.2474	97.0335	97.0137	97.428	97.4078	97.1604	97.015	97.3877	97.4231	97.4269	97.4334	97.3172	97.4374	97.0734	97.3642	97.1612	97.4078	97.3935
9.26	91.027	96.8531	96.9159	96.8966	96.7569	97.0641	96.8291	96.8339	97.0586	97.0533	96.9632	96.9015	97.2233	97.226	97.1972	97.3532	97.1109	97.1038	97.0226	96.9596	97.2897	97.3227	97.1434	96.7846	97.1927	97.0801	97.2912	97.1663	96.9478	96.8676	96.9558	97.1856	96.9693	96.9497	97.3683	97.3477	97.0976	96.951	97.3273	97.3634	97.3672	97.3736	97.2563	97.3776	97.0102	97.3038	97.0989	97.3479	97.3335
9.27	90.9558	96.7876	96.8513	96.8314	96.6905	97.0003	96.763	96.7682	96.995	96.9894	96.8989	96.8367	97.1616	97.1638	97.1352	97.2924	97.0475	97.0406	96.9584	96.8947	97.2287	97.2619	97.0804	96.7184	97.1299	97.0167	97.2302	97.1038	96.8832	96.8023	96.8913	97.1233	96.9045	96.8853	97.3081	97.2871	97.0343	96.8865	97.2663	97.3033	97.3072	97.3133	97.1949	97.3173	96.9464	97.2429	97.0361	97.2875	97.273
9.28	90.8845	96.7216	96.7863	96.7657	96.6237	96.936	96.6965	96.7021	96.9308	96.925	96.8342	96.7715	97.0994	97.101	97.0728	97.2311	96.9836	96.9769	96.8937	96.8293	97.1673	97.2005	97.0168	96.6517	97.0666	96.9528	97.1688	97.0408	96.8182	96.7366	96.8264	97.0605	96.8393	96.8204	97.2474	97.2261	96.9705	96.8216	97.2049	97.2427	97.2466	97.2525	97.1331	97.2565	96.8822	97.1816	96.9729	97.2266	97.2121
9.29	90.8133	96.6551	96.7208	96.6996	96.5564	96.8712	96.6295	96.6356	96.8662	96.8601	96.769	96.7058	97.0367	97.0379	97.0098	97.1694	96.9192	96.9127	96.8286	96.7635	97.1054	97.1386	96.9528	96.5845	97.0028	96.8884	97.107	96.9773	96.7527	96.6705	96.7609	96.9972	96.7736	96.755	97.1862	97.1645	96.9062	96.7562	97.143	97.1815	97.1855	97.1912	97.0708	97.1953	96.8176	97.1197	96.9092	97.1653	97.1506
9.3	90.7421	96.5881	96.6548	96.6331	96.4886	96.8059	96.5621	96.5686	96.8012	96.7948	96.7033	96.6397	96.9736	96.9742	96.9464	97.1071	96.8544	96.848	96.763	96.6972	97.0431	97.0763	96.8883	96.5168	96.9385	96.8236	97.0446	96.9134	96.6867	96.6039	96.6951	96.9334	96.7075	96.6892	97.1246	97.1025	96.8415	96.6903	97.0806	97.12	97.124	97.1294	97.008	97.1335	96.7525	97.0574	96.845	97.1034	97.0887
9.31	90.6709	96.5207	96.5884	96.5661	96.4204	96.7401	96.4942	96.5011	96.7356	96.729	96.6372	96.5731	96.91	96.91	96.8825	97.0444	96.7891	96.7829	96.6969	96.6305	96.9803	97.0135	96.8233	96.4488	96.8738	96.7583	96.9818	96.849	96.6203	96.5368	96.6288	96.8692	96.6409	96.623	97.0624	97.04	96.7763	96.624	97.0177	97.0579	97.062	97.0672	96.9447	97.0713	96.6869	96.9946	96.7804	97.0411	97.0264
9.32	90.5997	96.4529	96.5216	96.4986	96.3518	96.6739	96.4259	96.4332	96.6697	96.6627	96.5706	96.5061	96.846	96.8454	96.8182	96.9812	96.7233	96.7174	96.6304	96.5633	96.917	96.9502	96.7579	96.3803	96.8085	96.6926	96.9185	96.7842	96.5535	96.4694	96.562	96.8046	96.5738	96.5563	96.9999	96.977	96.7107	96.5572	96.9544	96.9954	96.9995	97.0045	96.881	97.0086	96.6209	96.9314	96.7153	96.9784	96.9635
9.33	90.5285	96.3846	96.4543	96.4307	96.2828	96.6073	96.3571	96.3649	96.6032	96.596	96.5036	96.4386	96.7815	96.7804	96.7534	96.9175	96.6571	96.6514	96.5634	96.4956	96.8532	96.8865	96.692	96.3113	96.7429	96.6264	96.8548	96.7189	96.4862	96.4014	96.4948	96.7395	96.5063	96.4892	96.9368	96.9136	96.6446	96.49	96.8906	96.9324	96.9366	96.9413	96.8168	96.9455	96.5545	96.8677	96.6498	96.9152	96.9002
9.34	90.4573	96.3159	96.3866	96.3624	96.2133	96.5402	96.2879	96.2961	96.5364	96.5288	96.4361	96.3707	96.7166	96.7148	96.6882	96.8534	96.5904	96.5849	96.496	96.4275	96.7891	96.8223	96.6257	96.2419	96.6767	96.5597	96.7906	96.6532	96.4185	96.3331	96.4271	96.6739	96.4383	96.4216	96.8733	96.8497	96.5781	96.4224	96.8263	96.869	96.8732	96.8777	96.7522	96.8819	96.4876	96.8035	96.5839	96.8515	96.8365
9.35	90.386	96.2468	96.3184	96.2936	96.1434	96.4727	96.2183	96.2269	96.4691	96.4612	96.3683	96.3024	96.6512	96.6488	96.6226	96.7888	96.5233	96.518	96.4282	96.359	96.7244	96.7577	96.5589	96.1721	96.6102	96.4927	96.726	96.587	96.3503	96.2643	96.3591	96.6079	96.3699	96.3536	96.8094	96.7854	96.5111	96.3543	96.7616	96.8051	96.8094	96.8136	96.6872	96.8178	96.4203	96.7389	96.5175	96.7874	96.7723
9.36	90.3148	96.1773	96.2499	96.2244	96.0731	96.4047	96.1482	96.1573	96.4013	96.3932	96.3	96.2337	96.5854	96.5824	96.5565	96.7238	96.4557	96.4507	96.3599	96.29	96.6594	96.6926	96.4917	96.1019	96.5431	96.4252	96.661	96.5204	96.2817	96.1951	96.2906	96.5414	96.3011	96.2852	96.745	96.7206	96.4437	96.2858	96.6965	96.7408	96.7452	96.7491	96.6217	96.7533	96.3526	96.6739	96.4507	96.7228	96.7077
9.37	90.2436	96.1073	96.1809	96.1548	96.0023	96.3363	96.0778	96.0873	96.3332	96.3247	96.2313	96.1645	96.5191	96.5156	96.4899	96.6583	96.3877	96.3829	96.2912	96.2206	96.5939	96.6271	96.4241	96.0313	96.4757	96.3572	96.5955	96.4533	96.2127	96.1255	96.2217	96.4745	96.2319	96.2163	96.6802	96.6554	96.3759	96.2169	96.6309	96.6761	96.6805	96.6842	96.5557	96.6884	96.2844	96.6084	96.3834	96.6578	96.6427
9.38	90.1724	96.0369	96.1116	96.0848	95.9312	96.2674	96.0069	96.0169	96.2646	96.2558	96.1622	96.095	96.4525	96.4483	96.423	96.5924	96.3193	96.3148	96.222	96.1508	96.528	96.5611	96.356	95.9602	96.4077	96.2889	96.5296	96.3859	96.1433	96.0555	96.1523	96.4072	96.1622	96.1471	96.6149	96.5897	96.3076	96.1476	96.5648	96.6109	96.6153	96.6188	96.4894	96.623	96.2158	96.5425	96.3158	96.5924	96.5772
9.39	90.1012	95.9662	96.0418	96.0144	95.8597	96.1982	95.9356	95.9461	96.1956	96.1865	96.0926	96.025	96.3854	96.3805	96.3556	96.526	96.2505	96.2462	96.1525	96.0806	96.4616	96.4947	96.2875	95.8888	96.3394	96.2201	96.4632	96.318	96.0735	95.9851	96.0826	96.3395	96.0921	96.0774	96.5492	96.5237	96.2389	96.0779	96.4984	96.5453	96.5498	96.5529	96.4226	96.5572	96.1469	96.4762	96.2477	96.5266	96.5113
9.4	90.03	95.895	95.9716	95.9436	95.7878	96.1285	95.8639	95.8748	96.1262	96.1168	96.0227	95.9547	96.3179	96.3124	96.2878	96.4593	96.1812	96.1771	96.0825	96.01	96.3949	96.4279	96.2185	95.8169	96.2706	96.1509	96.3965	96.2497	96.0032	95.9143	96.0125	96.2714	96.0216	96.0074	96.4831	96.4572	96.1698	96.0078	96.4315	96.4793	96.4838	96.4867	96.3554	96.4909	96.0775	96.4095	96.1793	96.4603	96.4449
9.41	89.9588	95.8234	95.9011	95.8723	95.7154	96.0584	95.7918	95.8032	96.0564	96.0467	95.9524	95.8839	96.25	96.2438	96.2196	96.3921	96.1115	96.1077	96.0121	95.9389	96.3277	96.3607	96.1492	95.7447	96.2015	96.0813	96.3293	96.181	95.9326	95.843	95.9419	96.2028	95.9507	95.9369	96.4166	96.3902	96.1003	95.9372	96.3642	96.4128	96.4174	96.42	96.2878	96.4243	96.0077	96.3423	96.1104	96.3936	96.3782
9.42	89.8875	95.7514	95.8301	95.8007	95.6427	95.9879	95.7193	95.7312	95.9861	95.9761	95.8816	95.8128	96.1816	96.1748	96.1511	96.3244	96.0414	96.0379	95.9414	95.8675	96.2601	96.2931	96.0794	95.672	96.1319	96.0113	96.2617	96.1118	95.8616	95.7714	95.871	96.1338	95.8794	95.8661	96.3497	96.3229	96.0304	95.8663	96.2965	96.346	96.3506	96.3529	96.2198	96.3572	95.9376	96.2747	96.0411	96.3265	96.3111
9.43	89.8163	95.6791	95.7588	95.7287	95.5696	95.917	95.6464	95.6588	95.9155	95.9052	95.8105	95.7413	96.1129	96.1054	96.0821	96.2564	95.9709	95.9676	95.8702	95.7957	96.1921	96.225	96.0093	95.599	96.0618	95.9409	96.1938	96.0423	95.7902	95.6994	95.7997	96.0645	95.8077	95.7948	96.2823	96.2552	95.9601	95.795	96.2283	96.2787	96.2834	96.2854	96.1514	96.2897	95.867	96.2068	95.9715	96.259	96.2435
9.44	89.7451	95.6063	95.6871	95.6563	95.4962	95.8458	95.5731	95.586	95.8445	95.8339	95.739	95.6694	96.0438	96.0356	96.0127	96.188	95.9001	95.897	95.7986	95.7234	96.1237	96.1565	95.9387	95.5256	95.9914	95.8701	96.1254	95.9724	95.7184	95.6271	95.7279	95.9947	95.7357	95.7232	96.2146	96.187	95.8894	95.7233	96.1598	96.2111	96.2158	96.2175	96.0826	96.2218	95.7961	96.1384	95.9014	96.1911	96.1756
9.45	89.6739	95.5332	95.615	95.5835	95.4224	95.7741	95.4995	95.5129	95.7731	95.7622	95.6672	95.5971	95.9743	95.9654	95.9429	96.1191	95.8288	95.826	95.7266	95.6508	96.055	96.0877	95.8678	95.4519	95.9206	95.7989	96.0566	95.9021	95.6462	95.5543	95.6559	95.9246	95.6632	95.6512	96.1464	96.1185	95.8183	95.6512	96.0908	96.143	96.1478	96.1492	96.0134	96.1535	95.7247	96.0696	95.831	96.1228	96.1072
9.46	89.6027	95.4597	95.5425	95.5104	95.3482	95.702	95.4255	95.4394	95.7013	95.69	95.5949	95.5245	95.9044	95.8949	95.8727	96.0499	95.7571	95.7546	95.6543	95.5778	95.9858	96.0184	95.7964	95.3777	95.8494	95.7274	95.9875	95.8314	95.5736	95.4812	95.5834	95.854	95.5903	95.5789	96.0779	96.0495	95.7468	95.5788	96.0215	96.0746	96.0794	96.0805	95.9438	96.0849	95.6531	96.0005	95.7602	96.0541	96.0385
9.47	89.5315	95.3859	95.4697	95.4369	95.2736	95.6296	95.3511	95.3655	95.6292	95.6176	95.5223	95.4515	95.8341	95.8239	95.8022	95.9802	95.6851	95.6828	95.5816	95.5045	95.9163	95.9488	95.7247	95.3032	95.7778	95.6554	95.9179	95.7603	95.5007	95.4077	95.5105	95.7831	95.5171	95.5061	96.009	95.9802	95.675	95.5059	95.9518	96.0057	96.0107	96.0114	95.8738	96.0158	95.581	95.9309	95.689	95.9851	95.9693
9.48	89.4603	95.3117	95.3965	95.363	95.1987	95.5568	95.2763	95.2913	95.5566	95.5447	95.4493	95.3781	95.7634	95.7525	95.7313	95.9102	95.6126	95.6107	95.5085	95.4307	95.8463	95.8788	95.6526	95.2284	95.7058	95.5831	95.848	95.6889	95.4274	95.3339	95.4373	95.7118	95.4435	95.433	95.9397	95.9105	95.6028	95.4328	95.8817	95.9365	95.9415	95.942	95.8035	95.9463	95.5086	95.861	95.6175	95.9156	95.8998
9.49	89.389	95.2371	95.323	95.2888	95.1234	95.4836	95.2012	95.2167	95.4837	95.4715	95.376	95.3044	95.6924	95.6808	95.66	95.8398	95.5398	95.5381	95.435	95.3566	95.776	95.8084	95.5801	95.1531	95.6334	95.5104	95.7777	95.617	95.3538	95.2597	95.3638	95.6401	95.3695	95.3595	95.87	95.8404	95.5302	95.3592	95.8112	95.8669	95.872	95.8721	95.7327	95.8765	95.4358	95.7907	95.5456	95.8458	95.8299
9.5	89.3178	95.1622	95.2491	95.2142	95.0478	95.41	95.1257	95.1417	95.4105	95.3979	95.3023	95.2303	95.621	95.6086	95.5883	95.769	95.4666	95.4652	95.3612	95.2821	95.7054	95.7376	95.5073	95.0776	95.5607	95.4374	95.707	95.5448	95.2798	95.1852	95.2899	95.5681	95.2952	95.2857	95.7999	95.7699	95.4572	95.2853	95.7403	95.797	95.802	95.8019	95.6616	95.8063	95.3626	95.72	95.4733	95.7756	95.7597
9.51	89.2466	95.0869	95.1748	95.1392	94.9718	95.3361	95.0499	95.0664	95.3368	95.3239	95.2282	95.1558	95.5493	95.5362	95.5163	95.6978	95.3931	95.392	95.287	95.2073	95.6343	95.6665	95.434	95.0017	95.4875	95.364	95.636	95.4723	95.2054	95.1103	95.2156	95.4957	95.2205	95.2116	95.7295	95.6991	95.3839	95.211	95.6691	95.7266	95.7318	95.7313	95.5902	95.7357	95.2891	95.649	95.4007	95.705	95.6891
9.52	89.1754	95.0113	95.1002	95.0639	94.8955	95.2618	94.9737	94.9908	95.2628	95.2496	95.1538	95.0811	95.4771	95.4633	95.4439	95.6263	95.3192	95.3184	95.2124	95.1321	95.5629	95.595	95.3605	94.9254	95.414	95.2902	95.5646	95.3994	95.1307	95.035	95.141	95.4229	95.1455	95.137	95.6587	95.6279	95.3102	95.1364	95.5975	95.6559	95.6611	95.6603	95.5184	95.6647	95.2153	95.5776	95.3277	95.634	95.6181
9.53	89.1042	94.9353	95.0253	94.9883	94.8189	95.1872	94.8972	94.9148	95.1885	95.1749	95.0791	95.006	95.4047	95.3901	95.3712	95.5544	95.2449	95.2444	95.1375	95.0566	95.4912	95.5231	95.2865	94.8488	95.3402	95.2161	95.4929	95.3261	95.0557	94.9594	95.066	95.3498	95.0701	95.0622	95.5875	95.5563	95.2361	95.0615	95.5255	95.5849	95.5901	95.5889	95.4462	95.5934	95.1411	95.5058	95.2544	95.5627	95.5468
9.54	89.033	94.859	94.95	94.9123	94.7419	95.1122	94.8204	94.8385	95.1138	95.0999	95.004	94.9305	95.3319	95.3165	95.2981	95.4821	95.1703	95.1701	95.0623	94.9807	95.4191	95.4508	95.2122	94.7719	95.266	95.1416	95.4208	95.2525	94.9803	94.8835	94.9907	95.2763	94.9944	94.987	95.516	95.4844	95.1617	94.9862	95.4531	95.5135	95.5188	95.5172	95.3737	95.5217	95.0666	95.4337	95.1807	95.4911	95.4751
9.55	88.9618	94.7824	94.8745	94.836	94.6646	95.0369	94.7432	94.7618	95.0388	95.0245	94.9286	94.8548	95.2587	95.2426	95.2247	95.4095	95.0953	95.0954	94.9867	94.9045	95.3466	95.3783	95.1376	94.6946	95.1914	95.0668	95.3483	95.1785	94.9045	94.8073	94.915	95.2025	94.9183	94.9114	95.4442	95.4121	95.087	94.9106	95.3805	95.4417	95.447	95.4452	95.3008	95.4497	94.9917	95.3613	95.1067	95.4191	95.403
9.56	88.8905	94.7054	94.7985	94.7594	94.587	94.9612	94.6657	94.6849	94.9635	94.9488	94.8528	94.7787	95.1852	95.1683	95.1509	95.3365	95.02	95.0204	94.9108	94.8279	95.2738	95.3053	95.0626	94.617	95.1165	94.9916	95.2756	95.1042	94.8285	94.7307	94.8391	95.1283	94.8419	94.8356	95.372	95.3395	95.0119	94.8346	95.3074	95.3696	95.375	95.3728	95.2276	95.3773	94.9165	95.2885	95.0324	95.3467	95.3306
9.57	88.8193	94.6281	94.7223	94.6824	94.509	94.8852	94.5878	94.6076	94.8878	94.8728	94.7767	94.7022	95.1113	95.0937	95.0768	95.2632	94.9444	94.9451	94.8345	94.751	95.2007	95.232	94.9873	94.5391	95.0412	94.9162	95.2024	95.0296	94.7521	94.6538	94.7628	95.0538	94.7651	94.7594	95.2994	95.2665	94.9365	94.7583	95.234	95.2971	95.3026	95.3001	95.154	95.3045	94.841	95.2153	94.9577	95.274	95.2579
9.58	88.7481	94.5505	94.6458	94.6051	94.4308	94.8088	94.5097	94.53	94.8118	94.7964	94.7004	94.6255	95.0372	95.0187	95.0024	95.1895	94.8684	94.8694	94.7579	94.6738	95.1272	95.1584	94.9116	94.4609	94.9656	94.8404	95.129	94.9546	94.6754	94.5766	94.6862	94.979	94.6881	94.6829	95.2265	95.1932	94.8608	94.6817	95.1603	95.2244	95.2299	95.227	95.0802	95.2315	94.7651	95.1418	94.8827	95.201	95.1848
9.59	88.6769	94.4726	94.5689	94.5275	94.3522	94.7322	94.4312	94.452	94.7354	94.7197	94.6236	94.5484	94.9626	94.9434	94.9276	95.1155	94.7921	94.7934	94.681	94.5963	95.0535	95.0845	94.8356	94.3823	94.8897	94.7642	95.0552	94.8793	94.5984	94.4991	94.6092	94.9038	94.6107	94.6061	95.1533	95.1196	94.7847	94.6048	95.0863	95.1512	95.1568	95.1535	95.0059	95.1581	94.689	95.068	94.8074	95.1276	95.1114
9.6	88.6057	94.3944	94.4917	94.4496	94.2733	94.6552	94.3524	94.3738	94.6587	94.6427	94.5466	94.4711	94.8878	94.8678	94.8525	95.0412	94.7155	94.7171	94.6038	94.5184	94.9793	95.0102	94.7593	94.3035	94.8134	94.6878	94.9811	94.8037	94.521	94.4212	94.532	94.8283	94.533	94.5289	95.0797	95.0456	94.7083	94.5276	95.0119	95.0778	95.0834	95.0798	94.9314	95.0843	94.6125	94.9939	94.7318	95.0539	95.0377
9.61	88.5345	94.3159	94.4142	94.3714	94.1942	94.5779	94.2733	94.2953	94.5818	94.5654	94.4693	94.3934	94.8127	94.7919	94.7772	94.9665	94.6385	94.6405	94.5262	94.4403	94.9049	94.9356	94.6827	94.2243	94.7368	94.611	94.9066	94.7277	94.4434	94.3431	94.4544	94.7525	94.4549	94.4515	95.0058	94.9713	94.6316	94.45	94.9372	95.004	95.0097	95.0057	94.8566	95.0103	94.5357	94.9194	94.6558	94.9799	94.9636
9.62	88.4633	94.237	94.3365	94.2929	94.1147	94.5003	94.1939	94.2164	94.5045	94.4877	94.3917	94.3154	94.7372	94.7156	94.7014	94.8915	94.5613	94.5635	94.4483	94.3618	94.8301	94.8606	94.6057	94.1449	94.6599	94.5339	94.8319	94.6515	94.3654	94.2647	94.3765	94.6764	94.3766	94.3737	94.9316	94.8966	94.5546	94.3722	94.8621	94.9299	94.9356	94.9313	94.7814	94.9359	94.4586	94.8446	94.5796	94.9056	94.8893
9.63	88.392	94.1579	94.2584	94.214	94.0349	94.4223	94.1142	94.1373	94.4269	94.4098	94.3137	94.2372	94.6614	94.639	94.6254	94.8162	94.4837	94.4863	94.3702	94.283	94.7551	94.7854	94.5284	94.0651	94.5827	94.4565	94.7568	94.5749	94.2872	94.1859	94.2983	94.5999	94.298	94.2957	94.8571	94.8217	94.4773	94.2941	94.7868	94.8555	94.8613	94.8566	94.7059	94.8612	94.3812	94.7695	94.503	94.8309	94.8146
9.64	88.3208	94.0785	94.18	94.1349	93.9549	94.3441	94.0342	94.0579	94.349	94.3315	94.2355	94.1586	94.5853	94.5621	94.5491	94.7406	94.4058	94.4087	94.2917	94.2039	94.6797	94.7098	94.4509	93.9851	94.5051	94.3788	94.6814	94.498	94.2086	94.1069	94.2199	94.5232	94.219	94.2173	94.7823	94.7464	94.3996	94.2156	94.7111	94.7808	94.7866	94.7815	94.6301	94.7861	94.3035	94.6941	94.4262	94.756	94.7396
9.65	88.2496	93.9988	94.1013	94.0555	93.8745	94.2655	93.9539	93.9782	94.2708	94.2529	94.157	94.0798	94.5089	94.4849	94.4725	94.6646	94.3276	94.3309	94.2129	94.1245	94.604	94.6339	94.373	93.9048	94.4273	94.3008	94.6057	94.4208	94.1298	94.0276	94.1411	94.4461	94.1398	94.1387	94.7071	94.6709	94.3217	94.1369	94.6351	94.7057	94.7116	94.7062	94.554	94.7108	94.2255	94.6184	94.349	94.6807	94.6643
9.66	88.1784	93.9187	94.0224	93.9758	93.7939	94.1867	93.8733	93.8982	94.1923	94.1741	94.0781	94.0006	94.4322	94.4073	94.3955	94.5884	94.2491	94.2527	94.1338	94.0448	94.528	94.5578	94.2948	93.8241	94.3491	94.2225	94.5297	94.3433	94.0506	93.9479	94.0621	94.3688	94.0602	94.0598	94.6317	94.595	94.2435	94.0578	94.5588	94.6304	94.6363	94.6305	94.4776	94.6351	94.1473	94.5423	94.2716	94.6051	94.5887
9.67	88.1072	93.8385	93.9432	93.8958	93.713	94.1076	93.7924	93.8179	94.1135	94.0949	93.999	93.9212	94.3553	94.3295	94.3183	94.5118	94.1703	94.1742	94.0544	93.9648	94.4517	94.4813	94.2163	93.7432	94.2706	94.1439	94.4534	94.2656	93.9712	93.8681	93.9827	94.2911	93.9804	93.9805	94.5559	94.5188	94.1649	93.9785	94.4822	94.5547	94.5607	94.5545	94.4009	94.5592	94.0687	94.466	94.1938	94.5292	94.5128
9.68	88.036	93.7579	93.8637	93.8155	93.6318	94.0281	93.7113	93.7373	94.0344	94.0154	93.9197	93.8415	94.278	94.2514	94.2408	94.4349	94.0912	94.0955	93.9748	93.8846	94.3751	94.4045	94.1375	93.6621	94.1918	94.065	94.3769	94.1875	93.8915	93.7879	93.9031	94.2132	93.9003	93.901	94.4799	94.4423	94.0861	93.8989	94.4053	94.4788	94.4849	94.4782	94.3239	94.4829	93.9899	94.3894	94.1158	94.4531	94.4366
9.69	87.9647	93.677	93.7839	93.735	93.5504	93.9484	93.6299	93.6565	93.955	93.9357	93.84	93.7615	94.2004	94.173	94.163	94.3577	94.0118	94.0164	93.8948	93.804	94.2982	94.3274	94.0584	93.5806	94.1128	93.9859	94.3	94.1091	93.8115	93.7074	93.8232	94.135	93.8199	93.8213	94.4035	94.3656	94.007	93.819	94.3281	94.4026	94.4087	94.4017	94.2466	94.4064	93.9107	94.3125	94.0375	94.3766	94.3601
9.7	87.8935	93.5959	93.7038	93.6542	93.4687	93.8684	93.5482	93.5754	93.8754	93.8557	93.7601	93.6813	94.1226	94.0943	94.0849	94.2803	93.9322	93.9371	93.8146	93.7232	94.2211	94.25	93.9791	93.4989	94.0334	93.9064	94.2228	94.0305	93.7313	93.6267	93.743	94.0564	93.7392	93.7412	94.3269	94.2885	93.9276	93.7389	94.2506	94.3261	94.3322	94.3248	94.169	94.3295	93.8313	94.2353	93.9589	94.2998	94.2833
9.71	87.8223	93.5146	93.6235	93.5731	93.3867	93.7881	93.4662	93.494	93.7955	93.7754	93.6798	93.6008	94.0444	94.0153	94.0065	94.2025	93.8522	93.8575	93.7341	93.6421	94.1436	94.1724	93.8994	93.4169	93.9538	93.8267	94.1454	93.9516	93.6507	93.5457	93.6626	93.9776	93.6583	93.6609	94.25	94.2111	93.8479	93.6584	94.1728	94.2492	94.2555	94.2477	94.0912	94.2524	93.7517	94.1578	93.8801	94.2228	94.2062
9.72	87.7511	93.4329	93.5429	93.4917	93.3044	93.7076	93.384	93.4124	93.7153	93.6948	93.5994	93.52	93.966	93.936	93.9279	94.1245	93.772	93.7777	93.6533	93.5607	94.0659	94.0944	93.8195	93.3347	93.8738	93.7467	94.0677	93.8724	93.5699	93.4645	93.5818	93.8986	93.577	93.5803	94.1728	94.1335	93.768	93.5778	94.0948	94.1722	94.1784	94.1702	94.013	94.175	93.6717	94.08	93.8009	94.1455	94.1288
9.73	87.6799	93.351	93.4621	93.4101	93.2219	93.6268	93.3015	93.3305	93.6348	93.614	93.5186	93.439	93.8873	93.8564	93.849	94.0461	93.6915	93.6975	93.5723	93.4791	93.9879	94.0162	93.7393	93.2522	93.7936	93.6664	93.9897	93.7929	93.4889	93.383	93.5008	93.8192	93.4955	93.4995	94.0953	94.0556	93.6878	93.4968	94.0164	94.0948	94.1011	94.0925	93.9346	94.0973	93.5915	94.002	93.7215	94.0679	94.0512
9.74	87.6087	93.2688	93.381	93.3282	93.1392	93.5457	93.2187	93.2484	93.5541	93.5329	93.4376	93.3577	93.8084	93.7766	93.7698	93.9675	93.6107	93.6171	93.4909	93.3972	93.9096	93.9377	93.6588	93.1694	93.7131	93.5859	93.9114	93.7131	93.4076	93.3012	93.4196	93.7396	93.4138	93.4183	94.0175	93.9774	93.6073	93.4156	93.9378	94.0171	94.0235	94.0145	93.856	94.0193	93.511	93.9236	93.6419	93.99	93.9733
9.75	87.5375	93.1864	93.2996	93.2461	93.0562	93.4643	93.1357	93.166	93.4731	93.4515	93.3564	93.2761	93.7292	93.6965	93.6903	93.8886	93.5297	93.5364	93.4094	93.315	93.8311	93.8589	93.5781	93.0864	93.6324	93.5051	93.8329	93.6331	93.326	93.2192	93.3381	93.6597	93.3318	93.337	93.9395	93.8989	93.5265	93.3341	93.8589	93.9392	93.9457	93.9363	93.777	93.9411	93.4303	93.8451	93.562	93.9118	93.8951
9.76	87.4662	93.1038	93.218	93.1637	92.973	93.3827	93.0525	93.0833	93.3918	93.3699	93.2749	93.1943	93.6497	93.6161	93.6106	93.8095	93.4484	93.4555	93.3275	93.2326	93.7523	93.7799	93.4971	93.0031	93.5513	93.424	93.7541	93.5529	93.2441	93.1369	93.2563	93.5796	93.2495	93.2554	93.8612	93.8202	93.4455	93.2524	93.7798	93.8611	93.8675	93.8577	93.6978	93.8626	93.3493	93.7662	93.4818	93.8334	93.8167
9.77	87.395	93.0208	93.1362	93.0811	92.8895	93.3008	92.969	93.0004	93.3103	93.288	93.1931	93.1123	93.5699	93.5355	93.5307	93.7301	93.3669	93.3743	93.2454	93.15	93.6732	93.7006	93.4158	92.9196	93.4701	93.3427	93.675	93.4723	93.1621	93.0544	93.1743	93.4992	93.167	93.1735	93.7826	93.7412	93.3643	93.1704	93.7003	93.7826	93.7892	93.7789	93.6183	93.7838	93.2681	93.6871	93.4014	93.7547	93.738
9.78	87.3238	92.9377	93.0541	92.9982	92.8057	93.2187	92.8852	92.9173	93.2285	93.2058	93.1111	93.03	93.4899	93.4546	93.4504	93.6504	93.285	93.2928	93.1631	93.067	93.5939	93.621	93.3343	92.8359	93.3885	93.2611	93.5957	93.3915	93.0797	92.9717	93.0921	93.4185	93.0842	93.0914	93.7038	93.6619	93.2827	93.0882	93.6207	93.7039	93.7105	93.6999	93.5386	93.7047	93.1866	93.6077	93.3207	93.6758	93.659
9.79	87.2526	92.8543	92.9718	92.9151	92.7218	93.1363	92.8012	92.8339	93.1465	93.1234	93.0289	92.9475	93.4097	93.3735	93.37	93.5704	93.203	93.2111	93.0805	92.9839	93.5143	93.5412	93.2525	92.7519	93.3067	93.1793	93.5161	93.3105	92.9972	92.8887	93.0096	93.3376	93.0012	93.009	93.6247	93.5824	93.201	93.0057	93.5407	93.6249	93.6316	93.6205	93.4586	93.6254	93.1049	93.5281	93.2398	93.5966	93.5798
9.8	87.1814	92.7707	92.8892	92.8317	92.6376	93.0537	92.717	92.7503	93.0643	93.0408	92.9464	92.8647	93.3292	93.292	93.2893	93.4902	93.1207	93.1292	92.9976	92.9005	93.4345	93.4611	93.1705	92.6677	93.2246	93.0973	93.4363	93.2292	92.9143	92.8054	92.9269	93.2564	92.9179	92.9264	93.5454	93.5026	93.119	92.923	93.4605	93.5457	93.5524	93.541	93.3784	93.5459	93.023	93.4482	93.1586	93.5172	93.5003
9.81	87.1102	92.6868	92.8064	92.7482	92.5532	92.9708	92.6325	92.6665	92.9818	92.9579	92.8637	92.7817	93.2484	93.2104	93.2083	93.4098	93.0381	93.047	92.9146	92.8168	93.3544	93.3808	93.0882	92.5832	93.1423	93.0149	93.3562	93.1477	92.8313	92.722	92.8439	93.175	92.8344	92.8436	93.4658	93.4226	93.0367	92.8401	93.38	93.4663	93.473	93.4611	93.2979	93.4661	92.9408	93.368	93.0772	93.4375	93.4206
9.82	87.039	92.6027	92.7234	92.6643	92.4685	92.8877	92.5478	92.5824	92.8991	92.8748	92.7807	92.6985	93.1675	93.1285	93.1271	93.3291	92.9553	92.9646	92.8312	92.7329	93.2741	93.3002	93.0057	92.4985	93.0598	92.9324	93.2759	93.0659	92.748	92.6383	92.7607	93.0933	92.7506	92.7605	93.386	93.3423	92.9542	92.7569	93.2993	93.3865	93.3934	93.381	93.2172	93.386	92.8584	93.2877	92.9956	93.3575	93.3406
9.83	86.9677	92.5184	92.6401	92.5803	92.3837	92.8044	92.4629	92.4981	92.8161	92.7914	92.6975	92.6151	93.0862	93.0463	93.0456	93.2481	92.8723	92.8819	92.7477	92.6488	93.1936	93.2194	92.923	92.4136	92.9769	92.8496	93.1954	92.9839	92.6645	92.5544	92.6772	93.0114	92.6667	92.6772	93.3059	93.2618	92.8715	92.6735	93.2184	93.3066	93.3135	93.3007	93.1363	93.3057	92.7757	93.207	92.9137	93.2773	93.2604
9.84	86.8965	92.4338	92.5567	92.496	92.2986	92.7208	92.3778	92.4136	92.7329	92.7078	92.6141	92.5314	93.0048	92.964	92.964	93.1669	92.789	92.799	92.6639	92.5644	93.1128	93.1383	92.84	92.3285	92.8939	92.7666	93.1146	92.9017	92.5808	92.4702	92.5936	92.9293	92.5825	92.5937	93.2256	93.1811	92.7885	92.5898	93.1372	93.2264	93.2333	93.2201	93.0551	93.2251	92.6928	93.1262	92.8316	93.1969	93.18
9.85	86.8253	92.3491	92.473	92.4115	92.2133	92.637	92.2924	92.3289	92.6495	92.624	92.5305	92.4475	92.9231	92.8813	92.8821	93.0854	92.7055	92.7159	92.5799	92.4799	93.0317	93.057	92.7567	92.2432	92.8106	92.6834	93.0335	92.8192	92.4968	92.3859	92.5097	92.847	92.498	92.51	93.145	93.1001	92.7053	92.506	93.0558	93.146	93.1529	93.1393	92.9736	93.1444	92.6097	93.0451	92.7493	93.1163	93.0993
9.86	86.7541	92.2641	92.3891	92.3268	92.1278	92.5529	92.2068	92.2439	92.5658	92.54	92.4467	92.3634	92.8412	92.7985	92.7999	93.0038	92.6217	92.6325	92.4956	92.3951	92.9505	92.9755	92.6733	92.1576	92.7271	92.5999	92.9523	92.7365	92.4126	92.3013	92.4256	92.7644	92.4134	92.426	93.0642	93.0188	92.6219	92.4219	92.9741	93.0653	93.0723	93.0583	92.892	93.0633	92.5264	92.9637	92.6667	93.0354	93.0184
9.87	86.6829	92.1789	92.3049	92.2419	92.042	92.4687	92.121	92.1588	92.4819	92.4557	92.3626	92.2791	92.759	92.7154	92.7176	92.9219	92.5378	92.5489	92.4112	92.3101	92.869	92.8937	92.5896	92.0719	92.6434	92.5162	92.8708	92.6536	92.3282	92.2165	92.3413	92.6815	92.3285	92.3418	92.9832	92.9374	92.5382	92.3376	92.8922	92.9844	92.9915	92.977	92.8101	92.9821	92.4428	92.8822	92.5839	92.9542	92.9372
9.88	86.6117	92.0935	92.2206	92.1567	91.9561	92.3842	92.035	92.0734	92.3978	92.3712	92.2783	92.1945	92.6766	92.6321	92.635	92.8397	92.4536	92.4651	92.3265	92.2248	92.7873	92.8117	92.5057	91.9859	92.5594	92.4323	92.7891	92.5704	92.2436	92.1315	92.2567	92.5985	92.2434	92.2574	92.902	92.8557	92.4543	92.2531	92.8101	92.9033	92.9104	92.8955	92.728	92.9006	92.3591	92.8004	92.5009	92.8729	92.8559
9.89	86.5405	92.0079	92.1361	92.0714	91.87	92.2995	91.9488	91.9878	92.3135	92.2865	92.1938	92.1098	92.5941	92.5485	92.5522	92.7573	92.3692	92.3811	92.2416	92.1394	92.7054	92.7295	92.4216	91.8997	92.4752	92.3482	92.7072	92.487	92.1588	92.0463	92.172	92.5153	92.1581	92.1728	92.8205	92.7738	92.3702	92.1684	92.7278	92.8219	92.8291	92.8138	92.6457	92.8189	92.2751	92.7184	92.4177	92.7913	92.7743
9.9	86.4692	91.9221	92.0513	91.9858	91.7836	92.2146	91.8624	91.9021	92.229	92.2016	92.1092	92.0249	92.5113	92.4648	92.4692	92.6747	92.2846	92.2969	92.1565	92.0537	92.6232	92.6471	92.3372	91.8133	92.3908	92.2638	92.625	92.4035	92.0738	91.9609	92.087	92.4318	92.0726	92.088	92.7388	92.6917	92.2859	92.0835	92.6452	92.7404	92.7476	92.7318	92.5631	92.737	92.1909	92.6362	92.3343	92.7095	92.6925
9.91	86.398	91.8361	91.9664	91.9001	91.6971	92.1295	91.7758	91.8161	92.1443	92.1165	92.0243	91.9397	92.4282	92.3808	92.386	92.5919	92.1998	92.2125	92.0712	91.9679	92.5409	92.5644	92.2527	91.7267	92.3061	92.1793	92.5427	92.3197	91.9885	91.8752	92.0019	92.3481	91.9869	92.003	92.6569	92.6093	92.2014	91.9983	92.5624	92.6586	92.6659	92.6497	92.4804	92.6548	92.1065	92.5537	92.2507	92.6275	92.6104
9.92	86.3268	91.7499	91.8813	91.8141	91.6104	92.0441	91.6889	91.7299	92.0594	92.0311	91.9392	91.8544	92.345	92.2966	92.3026	92.5089	92.1147	92.1278	91.9856	91.8818	92.4583	92.4815	92.1679	91.6399	92.2213	92.0945	92.4601	92.2357	91.9031	91.7894	91.9165	92.2642	91.9009	91.9178	92.5748	92.5267	92.1167	91.913	92.4794	92.5766	92.5839	92.5673	92.3974	92.5725	92.022	92.4711	92.1669	92.5453	92.5282
9.93	86.2556	91.6635	91.7959	91.728	91.5235	91.9586	91.6019	91.6435	91.9742	91.9456	91.8539	91.7688	92.2616	92.2122	92.2189	92.4256	92.0295	92.043	91.8999	91.7955	92.3755	92.3984	92.083	91.553	92.1362	92.0096	92.3773	92.1514	91.8175	91.7034	91.831	92.1801	91.8148	91.8324	92.4924	92.444	92.0318	91.8275	92.3962	92.4944	92.5018	92.4847	92.3142	92.4899	91.9372	92.3882	92.0829	92.4629	92.4457
9.94	86.1844	91.5769	91.7104	91.6417	91.4364	91.8729	91.5147	91.557	91.8889	91.8599	91.7684	91.6831	92.178	92.1276	92.1351	92.3422	91.944	91.9579	91.814	91.7091	92.2925	92.3151	91.9978	91.4658	92.051	91.9244	92.2943	92.067	91.7316	91.6172	91.7452	92.0958	91.7285	91.7468	92.4099	92.361	91.9467	91.7417	92.3128	92.412	92.4194	92.4018	92.2308	92.4071	91.8522	92.3051	91.9986	92.3802	92.3631
9.95	86.1132	91.4901	91.6247	91.5551	91.3491	91.7869	91.4273	91.4702	91.8034	91.7739	91.6827	91.5972	92.0941	92.0428	92.0511	92.2585	91.8584	91.8726	91.7279	91.6224	92.2093	92.2316	91.9124	91.3785	91.9655	91.8391	92.2111	91.9824	91.6456	91.5308	91.6592	92.0113	91.642	91.661	92.3271	92.2778	91.8613	91.6558	92.2291	92.3293	92.3368	92.3188	92.1472	92.3241	91.767	92.2218	91.9142	92.2974	92.2802
9.96	86.042	91.4031	91.5388	91.4684	91.2616	91.7008	91.3397	91.3833	91.7176	91.6878	91.5968	91.5111	92.0101	91.9578	91.9668	92.1746	91.7725	91.7872	91.6415	91.5355	92.126	92.1479	91.8268	91.2909	91.8798	91.7535	92.1278	91.8976	91.5594	91.4443	91.5731	91.9266	91.5553	91.575	92.2442	92.1944	91.7758	91.5697	92.1453	92.2465	92.2541	92.2356	92.0635	92.2409	91.6817	92.1383	91.8296	92.2143	92.1971
9.97	85.9707	91.316	91.4527	91.3815	91.1739	91.6145	91.252	91.2962	91.6317	91.6015	91.5108	91.4248	91.9259	91.8726	91.8824	92.0906	91.6865	91.7016	91.555	91.4485	92.0424	92.064	91.7411	91.2032	91.794	91.6678	92.0442	91.8126	91.473	91.3575	91.4868	91.8417	91.4684	91.4888	92.161	92.1108	91.6901	91.4834	92.0613	92.1635	92.1711	92.1522	91.9795	92.1575	91.5961	92.0547	91.7448	92.1311	92.1138
9.98	85.8995	91.2287	91.3665	91.2944	91.0861	91.528	91.164	91.2089	91.5456	91.515	91.4245	91.3383	91.8414	91.7872	91.7978	92.0063	91.6003	91.6157	91.4683	91.3613	91.9586	91.9799	91.6551	91.1153	91.7079	91.5818	91.9604	91.7274	91.3864	91.2706	91.4003	91.7566	91.3813	91.4025	92.0777	92.027	91.6042	91.3969	91.977	92.0803	92.0879	92.0685	91.8953	92.0739	91.5104	91.9708	91.6598	92.0477	92.0304
9.99	85.8283	91.1411	91.28	91.2071	90.9981	91.4413	91.0759	91.1214	91.4593	91.4283	91.3381	91.2517	91.7568	91.7016	91.713	91.9218	91.5138	91.5297	91.3815	91.2739	91.8746	91.8956	91.569	91.0272	91.6216	91.4957	91.8764	91.642	91.2996	91.1834	91.3136	91.6713	91.294	91.3159	91.9941	91.943	91.5181	91.3103	91.8926	91.9969	92.0046	91.9847	91.811	91.9901	91.4244	91.8867	91.5746	91.964	91.9467
10	85.7571	91.0535	91.1934	91.1197	90.9099	91.3544	90.9876	91.0338	91.3729	91.3414	91.2515	91.1649	91.672	91.6158	91.628	91.8371	91.4272	91.4435	91.2944	91.1863	91.7905	91.8112	91.4826	90.939	91.5352	91.4094	91.7923	91.5564	91.2127	91.0962	91.2267	91.5858	91.2066	91.2292	91.9104	91.8588	91.4318	91.2234	91.808	91.9133	91.921	91.9007	91.7264	91.9061	91.3384	91.8025	91.4893	91.8802	91.8629
10.01	85.6663	90.9656	91.1066	91.0321	90.8216	91.2674	90.8991	90.946	91.2862	91.2543	91.1647	91.0779	91.5871	91.5298	91.5428	91.7523	91.3404	91.3571	91.2071	91.0985	91.7061	91.7265	91.3961	90.8506	91.4486	91.323	91.7079	91.4707	91.1256	91.0087	91.1397	91.5002	91.1189	91.1423	91.8264	91.7745	91.3454	91.1364	91.7232	91.8295	91.8373	91.8165	91.6417	91.822	91.2521	91.718	91.4037	91.7962	91.7788
10.02	85.5755	90.8776	91.0197	90.9443	90.7331	91.1801	90.8105	90.858	91.1994	91.1671	91.0778	90.9907	91.5019	91.4437	91.4575	91.6672	91.2535	91.2706	91.1197	91.0106	91.6216	91.6416	91.3094	90.762	91.3617	91.2363	91.6234	91.3848	91.0383	90.9211	91.0524	91.4144	91.0311	91.0553	91.7423	91.6899	91.2587	91.0492	91.6382	91.7455	91.7533	91.7321	91.5568	91.7376	91.1656	91.6334	91.318	91.712	91.6946
10.03	85.4847	90.7894	90.9326	90.8564	90.6444	91.0927	90.7217	90.7699	91.1124	91.0797	90.9907	90.9034	91.4166	91.3573	91.372	91.582	91.1663	91.1838	91.0321	90.9225	91.5369	91.5566	91.2225	90.6732	91.2747	91.1495	91.5387	91.2986	90.9508	90.8333	90.9651	91.3283	90.9432	90.968	91.658	91.6052	91.1719	90.9619	91.553	91.6613	91.6692	91.6475	91.4717	91.6531	91.079	91.5486	91.2321	91.6276	91.6102
10.04	85.3939	90.701	90.8453	90.7682	90.5556	91.0051	90.6327	90.6816	91.0252	90.9921	90.9034	90.8159	91.331	91.2708	91.2863	91.4966	91.079	91.0969	90.9444	90.8342	91.452	91.4714	91.1355	90.5843	91.1876	91.0625	91.4538	91.2124	90.8632	90.7453	90.8775	91.2422	90.855	90.8806	91.5736	91.5203	91.0849	90.8743	91.4677	91.577	91.5849	91.5628	91.3864	91.5683	90.9922	91.4636	91.1461	91.5431	91.5256
10.05	85.3031	90.6125	90.7578	90.68	90.4666	90.9174	90.5436	90.5931	90.9379	90.9044	90.816	90.7282	91.2454	91.1841	91.2004	91.411	90.9915	91.0098	90.8564	90.7457	91.367	91.386	91.0482	90.4953	91.1002	90.9753	91.3688	91.1259	90.7754	90.6572	90.7898	91.1558	90.7667	90.793	91.4889	91.4352	90.9978	90.7866	91.3821	91.4925	91.5005	91.4779	91.301	91.4834	90.9053	91.3784	91.0599	91.4583	91.4409
10.06	85.2122	90.5239	90.6702	90.5915	90.3775	90.8295	90.4543	90.5045	90.8504	90.8164	90.7283	90.6404	91.1595	91.0973	91.1144	91.3252	90.9039	90.9226	90.7683	90.6571	91.2817	91.3004	90.9609	90.406	91.0127	90.8879	91.2835	91.0393	90.6875	90.5689	90.7019	91.0693	90.6782	90.7053	91.4041	91.3499	90.9105	90.6988	91.2964	91.4078	91.4158	91.3928	91.2153	91.3984	90.8182	91.2931	90.9735	91.3734	91.3559
10.07	85.1214	90.435	90.5825	90.5029	90.2882	90.7414	90.3648	90.4157	90.7627	90.7284	90.6406	90.5524	91.0735	91.0102	91.0282	91.2393	90.8161	90.8352	90.6801	90.5683	91.1964	91.2147	90.8733	90.3166	90.925	90.8004	91.1981	90.9525	90.5993	90.4804	90.6139	90.9826	90.5896	90.6174	91.3191	91.2645	90.823	90.6108	91.2105	91.3229	91.331	91.3075	91.1296	91.3131	90.7309	91.2076	90.8869	91.2884	91.2708
[truncated: 1,193 more rows]
[truncated: 52 more columns]

## Sheet: Chromatin +RBN
Time	RT - Experiment	RT1 - Model	RT2 - Model	RT3 - Model	RT4 - Model	RT5 - Model	RT6 - Model	RT7 - Model	RT8 - Model	RT9 - Model	RT10 - Model	RT11 - Model	RT12 - Model	RT13 - Model	RT14 - Model	RT15 - Model	RT16 - Model	RT17 - Model	RT18 - Model	RT19 - Model	RT20 - Model	RT21 - Model	RT22 - Model	RT23 - Model	RT24 - Model	RT25 - Model	RT26 - Model	RT27 - Model	RT28 - Model	RT29 - Model	RT30 - Model	RT31 - Model	RT32 - Model	RT33 - Model	RT34 - Model	RT35 - Model	RT36 - Model	RT37 - Model	RT38 - Model	RT39 - Model	RT40 - Model	RT41 - Model	RT42 - Model	RT43 - Model	RT44 - Model	RT45 - Model	RT46 - Model	RT47 - Model	RT48 - Model
[truncated: 2,200 more rows]
[truncated: 52 more columns]
