# Supplementary material for: Parp7 generates an ADP-ribosyl degron that controls negative feedback of androgen signaling
Source: EMBO J. 2025 Jul 18;44(17):4720–44. doi: 10.1038/s44318-025-00510-4 (PMC12402299; doi:10.1038/s44318-025-00510-4)
Supplement: Supplementary file 6 — Source data Fig. 4 [file 44318_2025_510_MOESM6_ESM.zip › Figure 4/Figure 4F/Figure 4F.xlsx]

## Sheet: Nucleoplasm -RBN
Time	RT - Experiment	RT1 - Model	RT2 - Model	RT3 - Model	RT4 - Model	RT5 - Model	RT6 - Model	RT7 - Model	RT8 - Model	RT9 - Model	RT10 - Model	RT11 - Model	RT12 - Model	RT13 - Model	RT14 - Model	RT15 - Model	RT16 - Model	RT17 - Model	RT18 - Model	RT19 - Model	RT20 - Model	RT21 - Model	RT22 - Model	RT23 - Model	RT24 - Model	RT25 - Model	RT26 - Model	RT27 - Model	RT28 - Model	RT29 - Model	RT30 - Model	RT31 - Model	RT32 - Model	RT33 - Model	RT34 - Model	RT35 - Model	RT36 - Model	RT37 - Model	RT38 - Model	RT39 - Model	RT40 - Model	RT41 - Model	RT42 - Model	RT43 - Model	RT44 - Model	RT45 - Model	RT46 - Model	RT47 - Model	RT48 - Model
0.01	1.43873	0.00173773	0.00149275	0.00160642	0.000915923	0.00111286	0.00132726	0.00232907	0.000615037	0.000643843	0.000531309	0.00141115	0.000790007	0.00305352	0.00126654	0.00110197	0.00126351	0.000824999	0.00087727	0.00178835	0.00182103	0.00147156	0.00115544	0.00173969	0.00218779	0.000775721	0.0028178	0.000915431	0.00105313	0.00144535	0.00119394	0.00218678	0.00115719	0.00171518	0.000621028	0.00282321	0.00315555	0.000969089	0.00118889	0.000725483	0.000523224	0.00154226	0.00226246	0.000556691	0.00289223	0.00225841	0.000996382	0.0019054	0.00234923
0.02	1.53963	0.00610333	0.0052473	0.00566422	0.00326992	0.00395106	0.00472482	0.00814906	0.00222209	0.00233923	0.00193735	0.00492526	0.00283005	0.0106147	0.00443105	0.00390548	0.00445098	0.00295897	0.0031147	0.00629846	0.00637229	0.00510503	0.00403391	0.0060283	0.00765054	0.00279501	0.00983528	0.00327178	0.00374592	0.00503049	0.00423322	0.0077	0.0040967	0.00603896	0.00224	0.00985925	0.0109941	0.00347385	0.00422406	0.00260474	0.00191281	0.0054494	0.00792741	0.00202731	0.0100833	0.00777048	0.00355445	0.00668454	0.00807403
0.03	1.64054	0.0122235	0.010519	0.0113817	0.00664401	0.00798861	0.00957281	0.0162647	0.00456188	0.00482563	0.00400862	0.0098162	0.00576755	0.0210691	0.00884966	0.00788498	0.00894051	0.00603634	0.0063	0.0126425	0.0127238	0.010124	0.00804377	0.0119414	0.0152635	0.00572458	0.0195875	0.00665389	0.00758621	0.0100029	0.00854903	0.0154504	0.00826336	0.0121198	0.00459222	0.0196441	0.0218607	0.0070825	0.00854523	0.00531893	0.00396648	0.0109707	0.0158409	0.00419027	0.0200622	0.0153007	0.00721681	0.0133737	0.0158838
0.04	1.74144	0.0195491	0.0168382	0.0182547	0.0107595	0.0128821	0.0154633	0.0259344	0.00745201	0.0079167	0.006592	0.015637	0.00936403	0.0334368	0.0141226	0.0126994	0.0143368	0.009809	0.0101629	0.0202573	0.0202982	0.0160603	0.0128199	0.0189241	0.0243301	0.0093342	0.0311724	0.0107839	0.0122505	0.0159037	0.0137718	0.0247473	0.0132982	0.019418	0.00749251	0.031275	0.0347427	0.0115034	0.0137859	0.00864986	0.0065342	0.0176245	0.0252834	0.00688413	0.0319025	0.0241257	0.0116796	0.0213693	0.0250258
0.05	1.84235	0.0277196	0.0238954	0.0259478	0.0154225	0.0183977	0.0221167	0.0366771	0.0107598	0.0114746	0.00957249	0.022099	0.0134516	0.0470957	0.0199895	0.0181173	0.020377	0.0141017	0.0145182	0.0287696	0.0287206	0.0226175	0.018126	0.0266267	0.0343993	0.0134587	0.0440102	0.0154681	0.017517	0.0224393	0.0196509	0.0351339	0.0189588	0.0275763	0.0108068	0.0441703	0.0489927	0.0165314	0.0196959	0.0124424	0.00950201	0.0250882	0.0357863	0.00998806	0.0450107	0.0338002	0.0167322	0.0302767	0.0350384
0.06	1.94325	0.0364916	0.0314808	0.0342318	0.0204955	0.0243718	0.0293362	0.0481723	0.0143875	0.0153963	0.0128632	0.0290108	0.0179096	0.0616394	0.0262765	0.0239782	0.0268815	0.0187882	0.0192365	0.0379257	0.0377405	0.0296023	0.0238048	0.0348222	0.045171	0.0179773	0.0577172	0.0205683	0.0232299	0.0294164	0.0260119	0.0462999	0.0250771	0.0363515	0.014437	0.0579446	0.0641853	0.022019	0.0261003	0.0165843	0.0127832	0.0331398	0.0470358	0.0134111	0.0589956	0.0440415	0.0222256	0.0398303	0.0456297
0.07	2.04416	0.0456979	0.03945	0.0429479	0.0258795	0.030689	0.0369816	0.0602024	0.0182633	0.0196042	0.0163985	0.0362432	0.022651	0.0767973	0.0328654	0.030169	0.0337264	0.0237767	0.0242266	0.0475501	0.0471879	0.0368869	0.0297504	0.0433609	0.0564418	0.0228014	0.0720352	0.0259852	0.0292784	0.036706	0.032732	0.0580311	0.0315353	0.0455759	0.0183111	0.0723382	0.0800353	0.0278591	0.032875	0.0209942	0.0163121	0.0416245	0.0588184	0.0170849	0.0735947	0.0546673	0.0280527	0.0498485	0.0566118
0.08	2.14506	0.0552228	0.047703	0.0519847	0.0315037	0.037267	0.0449522	0.0726184	0.0223346	0.0240407	0.0201296	0.043709	0.0276126	0.0923874	0.0396759	0.0366095	0.0408252	0.0290007	0.0294241	0.0575201	0.0569462	0.0443863	0.0358916	0.0521433	0.0680724	0.0278658	0.0867883	0.0316469	0.0355835	0.0442211	0.0397241	0.0701775	0.0382504	0.0551323	0.022377	0.0871737	0.0963496	0.0339736	0.0399315	0.0256132	0.0200397	0.0504332	0.0709869	0.0209589	0.0886297	0.0655588	0.0341368	0.060206	0.0678629
0.09	2.24597	0.0649861	0.0561705	0.0612641	0.0373169	0.0440474	0.0531754	0.0853174	0.0265634	0.0286628	0.0240205	0.051349	0.0327492	0.108287	0.0466534	0.0432435	0.0481181	0.034412	0.034784	0.06775	0.0669356	0.052044	0.0421802	0.0611034	0.0799673	0.0331231	0.101856	0.0375019	0.0420887	0.0519038	0.0469265	0.0826342	0.0451638	0.0649388	0.0265971	0.10233	0.112997	0.0403058	0.0472067	0.030399	0.0239299	0.0594889	0.0834396	0.0249959	0.103979	0.0766383	0.0404227	0.070816	0.0793035
0.1	2.34687	0.0749322	0.0648047	0.0707316	0.0432833	0.0509892	0.0615994	0.0982288	0.0309229	0.0334396	0.0280451	0.0591233	0.0380284	0.124411	0.053761	0.0500314	0.0555637	0.0399762	0.0402752	0.0781796	0.0771014	0.059823	0.0485846	0.0701974	0.0920607	0.0385388	0.117155	0.0435134	0.0487542	0.0597153	0.0542958	0.0953275	0.0522348	0.0749384	0.0309451	0.117722	0.129886	0.0468148	0.0546558	0.0353217	0.0279567	0.0687378	0.096106	0.0291694	0.11956	0.0878556	0.0468713	0.0816183	0.0908825
0.11	2.44778	0.0850229	0.0735731	0.0803493	0.0493778	0.0580637	0.0701871	0.111304	0.0353945	0.0383487	0.0321851	0.0670061	0.0434281	0.140705	0.0609747	0.0569458	0.0631342	0.0456692	0.0458768	0.0887674	0.0874067	0.0676995	0.0550842	0.0793974	0.104308	0.044089	0.13263	0.0496559	0.0555522	0.0676305	0.0618019	0.108206	0.0594351	0.0850915	0.035403	0.133295	0.146958	0.0534715	0.0622478	0.040361	0.0321018	0.0781421	0.108938	0.0334608	0.135315	0.0991786	0.0534552	0.092572	0.102567
0.12	2.54868	0.0952326	0.0824542	0.0900913	0.0555835	0.0652515	0.0789131	0.124511	0.0399663	0.0433751	0.0364285	0.0749806	0.0489334	0.157131	0.0682791	0.0639688	0.0708114	0.0514748	0.0515755	0.0994848	0.097827	0.075659	0.0616666	0.0886854	0.116679	0.0497572	0.148242	0.0559118	0.0624641	0.0756338	0.0694245	0.121234	0.0667463	0.0953716	0.0399593	0.149009	0.164169	0.0602559	0.0699612	0.0455035	0.0363534	0.0876765	0.121902	0.037858	0.151207	0.110587	0.0601558	0.103649	0.114337
0.13	2.64959	0.105545	0.0914343	0.0999409	0.0618898	0.0725403	0.0877599	0.137828	0.044631	0.048509	0.0407676	0.0830372	0.054535	0.173665	0.0756652	0.0710886	0.078584	0.0573826	0.0573635	0.110313	0.108347	0.0836932	0.0683249	0.0980513	0.129154	0.0555328	0.163967	0.0622702	0.0694778	0.083716	0.0771505	0.134388	0.0741564	0.105761	0.0446072	0.164838	0.181494	0.0671547	0.0777821	0.0507409	0.0407041	0.097324	0.134977	0.0423537	0.16721	0.122071	0.0669611	0.114832	0.126181
0.14	2.75049	0.115949	0.100506	0.109888	0.0682906	0.0799227	0.0967164	0.151241	0.0493852	0.0537447	0.0451986	0.0911707	0.0602277	0.190291	0.0831286	0.0782987	0.0864458	0.0633867	0.0632371	0.12124	0.118957	0.0917985	0.0750562	0.10749	0.141721	0.0614098	0.179787	0.0687245	0.0765861	0.0918728	0.0849721	0.147652	0.0816588	0.116249	0.0493436	0.180767	0.198914	0.0741599	0.085702	0.0560693	0.0451504	0.107074	0.14815	0.0469441	0.18331	0.133622	0.0738642	0.126109	0.138093
0.15	2.8514	0.12644	0.109664	0.119925	0.0747833	0.0873952	0.105776	0.164743	0.0542282	0.0590799	0.0497204	0.0993797	0.0660096	0.207	0.0906682	0.0855961	0.0943945	0.0694846	0.0691956	0.132259	0.129654	0.0999743	0.0818605	0.116999	0.154374	0.0673856	0.195694	0.0752719	0.0837857	0.100103	0.0928856	0.161017	0.0892504	0.126829	0.0541684	0.196786	0.21642	0.0812675	0.0937166	0.0614876	0.0496915	0.116922	0.161411	0.0516287	0.199496	0.14524	0.0808618	0.137475	0.150071
0.16	2.9523	0.137016	0.11891	0.130052	0.0813681	0.094957	0.114937	0.17833	0.0591616	0.0645149	0.054334	0.107665	0.0718814	0.22379	0.0982852	0.0929806	0.10243	0.0756766	0.0752406	0.143367	0.140435	0.108222	0.08874	0.126581	0.167109	0.0734602	0.211683	0.0819121	0.0910761	0.108408	0.10089	0.174478	0.0969312	0.1375	0.0590832	0.21289	0.234006	0.0884761	0.101825	0.066997	0.054329	0.126865	0.174758	0.0564088	0.215764	0.156925	0.0879534	0.148926	0.162116
0.17	3.05321	0.147677	0.128245	0.140269	0.0880471	0.10261	0.124198	0.192002	0.0641886	0.0700518	0.0590423	0.11603	0.0778454	0.240658	0.105983	0.100454	0.110556	0.0819647	0.0813755	0.154565	0.151303	0.116546	0.0956983	0.136237	0.179926	0.0796359	0.227752	0.0886472	0.0984589	0.116792	0.108987	0.188034	0.104703	0.148262	0.0640918	0.229078	0.25167	0.0957873	0.110027	0.0726006	0.0590661	0.136904	0.188189	0.0612877	0.232114	0.168681	0.0951408	0.160464	0.174231
0.18	3.15411	0.158426	0.137671	0.150577	0.094824	0.110357	0.133562	0.205761	0.0693137	0.0756944	0.0638494	0.124478	0.0839055	0.257608	0.113765	0.10802	0.118775	0.0883527	0.0876048	0.165853	0.162261	0.12495	0.10274	0.145973	0.192829	0.0859163	0.243903	0.0954805	0.105937	0.125258	0.11718	0.201686	0.11257	0.159117	0.0691987	0.245351	0.269412	0.103204	0.118327	0.0783028	0.0639074	0.147041	0.201706	0.0662702	0.248546	0.180511	0.102427	0.172091	0.186419
0.19	3.25502	0.169267	0.147195	0.160981	0.101704	0.118202	0.143033	0.219611	0.0745426	0.0814477	0.0687606	0.133015	0.0900668	0.274642	0.121637	0.115683	0.127094	0.0948455	0.0939343	0.177236	0.173313	0.13344	0.109871	0.155793	0.20582	0.0923066	0.260138	0.102417	0.113516	0.133811	0.125473	0.215437	0.120536	0.170069	0.0744099	0.261713	0.287237	0.110731	0.12673	0.0841093	0.0688586	0.157282	0.215313	0.0713618	0.265063	0.19242	0.109818	0.18381	0.198687
0.2	3.35592	0.180206	0.156821	0.171486	0.108692	0.126152	0.152615	0.233556	0.0798815	0.0873179	0.0737819	0.141646	0.0963351	0.291765	0.129605	0.123449	0.135517	0.101449	0.10037	0.188718	0.184465	0.142021	0.117098	0.165703	0.218904	0.0988128	0.276462	0.109462	0.121201	0.142459	0.133872	0.229292	0.128608	0.181124	0.0797319	0.278167	0.305148	0.118374	0.135239	0.0900263	0.0739263	0.167631	0.229014	0.0765691	0.281671	0.204415	0.117318	0.195628	0.21104
0.21	3.45683	0.191248	0.166557	0.182098	0.115796	0.134212	0.162315	0.247603	0.0853377	0.0933117	0.0789201	0.150379	0.102717	0.308984	0.137676	0.131324	0.144052	0.10817	0.10692	0.200305	0.195725	0.150702	0.124427	0.175711	0.232087	0.105442	0.292881	0.116623	0.128999	0.151207	0.142384	0.243256	0.136792	0.192287	0.0851719	0.29472	0.32315	0.126139	0.143862	0.096061	0.0791178	0.178095	0.242815	0.0818995	0.298375	0.216502	0.124935	0.207549	0.223486
0.22	3.55773	0.2024	0.176409	0.192824	0.123023	0.14239	0.17214	0.261758	0.0909187	0.0994368	0.0841826	0.159221	0.10922	0.326304	0.145858	0.139315	0.152708	0.115016	0.113592	0.212004	0.207098	0.159488	0.131866	0.185822	0.245376	0.112202	0.3094	0.123906	0.136915	0.160064	0.151015	0.257336	0.145096	0.203566	0.0907377	0.311379	0.34125	0.134034	0.152606	0.102221	0.084441	0.188681	0.256722	0.0873609	0.315181	0.228689	0.132675	0.219581	0.23603
0.23	3.65864	0.213669	0.186386	0.20367	0.13038	0.150692	0.182097	0.276028	0.0966327	0.105701	0.0895772	0.168178	0.115852	0.343734	0.154157	0.14743	0.16149	0.121994	0.120393	0.223823	0.218593	0.168387	0.139422	0.196045	0.258779	0.1191	0.326028	0.13132	0.144959	0.169036	0.159774	0.27154	0.153527	0.214969	0.0964377	0.32815	0.359454	0.142067	0.161478	0.108515	0.0899043	0.199397	0.270743	0.0929616	0.332097	0.240982	0.140546	0.231731	0.24868
0.24	3.75954	0.225063	0.196496	0.214646	0.137877	0.159128	0.192194	0.290421	0.102488	0.112114	0.0951123	0.177259	0.122621	0.361281	0.162581	0.155677	0.170409	0.129114	0.127332	0.235768	0.230218	0.177408	0.147104	0.206387	0.272302	0.126145	0.34277	0.138872	0.153138	0.178132	0.168668	0.285875	0.162093	0.226503	0.10228	0.345042	0.377771	0.150246	0.170487	0.11495	0.0955166	0.210252	0.284884	0.0987105	0.349131	0.253389	0.148557	0.244006	0.261446
0.25	3.86045	0.236591	0.206748	0.225758	0.145521	0.167705	0.20244	0.304946	0.108494	0.118683	0.100796	0.186473	0.129535	0.378954	0.17114	0.164064	0.179472	0.136384	0.134418	0.247848	0.241982	0.186559	0.154919	0.216857	0.285954	0.133347	0.359635	0.146572	0.161461	0.187359	0.177706	0.300351	0.170804	0.238176	0.108275	0.362062	0.396208	0.15858	0.179641	0.121537	0.101287	0.221254	0.299155	0.104617	0.36629	0.265919	0.156717	0.256416	0.274333
0.26	3.96135	0.248261	0.217149	0.237017	0.153322	0.176432	0.212845	0.319611	0.114659	0.125419	0.106639	0.195827	0.136603	0.396761	0.179841	0.1726	0.18869	0.143812	0.141661	0.260071	0.253893	0.195847	0.162877	0.227463	0.299743	0.140715	0.376632	0.154428	0.169936	0.196727	0.186897	0.314975	0.179668	0.249998	0.11443	0.37922	0.414773	0.16708	0.188948	0.128283	0.107225	0.232413	0.313563	0.11069	0.383584	0.27858	0.165034	0.268969	0.287351
0.27	4.06226	0.260081	0.227711	0.24843	0.161289	0.185319	0.223417	0.334425	0.120993	0.132331	0.112648	0.205331	0.143835	0.414711	0.188693	0.181293	0.198071	0.151409	0.149068	0.272447	0.265962	0.205282	0.170986	0.238213	0.313678	0.148259	0.393769	0.162449	0.178572	0.206245	0.19625	0.329758	0.188694	0.261978	0.120756	0.396524	0.433474	0.175754	0.198419	0.1352	0.113341	0.243738	0.328117	0.11694	0.40102	0.291381	0.173518	0.281674	0.300509
0.28	4.16316	0.272061	0.238442	0.260007	0.169432	0.194373	0.234167	0.349397	0.127506	0.139429	0.118834	0.214994	0.15124	0.432814	0.197706	0.190154	0.207625	0.159185	0.156652	0.284985	0.278197	0.214873	0.179254	0.249116	0.327769	0.155988	0.411055	0.170645	0.18738	0.21592	0.205774	0.344708	0.197893	0.274126	0.127263	0.413983	0.452322	0.184612	0.208063	0.142296	0.119645	0.255239	0.342826	0.123377	0.418609	0.304329	0.182179	0.29454	0.313815
0.29	4.26407	0.284211	0.249352	0.271758	0.177761	0.203606	0.245104	0.364538	0.134208	0.146724	0.125208	0.224824	0.158828	0.451078	0.206888	0.199191	0.217362	0.167148	0.16442	0.297694	0.290609	0.224628	0.187692	0.260183	0.342023	0.163914	0.4285	0.179027	0.196368	0.225763	0.21548	0.359837	0.207273	0.286451	0.13396	0.431609	0.471325	0.193666	0.217889	0.149582	0.126147	0.266926	0.3577	0.130011	0.436359	0.317435	0.191026	0.307576	0.327278
0.3	4.36497	0.296539	0.260451	0.283692	0.186285	0.213027	0.256239	0.379857	0.141109	0.154227	0.131778	0.234831	0.166609	0.469514	0.21625	0.208415	0.227293	0.17531	0.172384	0.310583	0.303207	0.234557	0.196309	0.271421	0.356452	0.172047	0.446112	0.187603	0.205547	0.235783	0.225378	0.375154	0.216846	0.298962	0.140858	0.449409	0.490491	0.202925	0.227908	0.157069	0.132859	0.27881	0.372748	0.136854	0.454281	0.330707	0.20007	0.320792	0.340908
0.31	4.46588	0.309056	0.27175	0.29582	0.195016	0.222646	0.267584	0.395363	0.148219	0.161947	0.138555	0.245026	0.174592	0.488132	0.225801	0.217835	0.237427	0.183681	0.180554	0.323663	0.316002	0.24467	0.205114	0.28284	0.371064	0.180397	0.463901	0.196386	0.214927	0.24599	0.235477	0.39067	0.226621	0.311672	0.147968	0.467395	0.509832	0.212401	0.23813	0.164765	0.13979	0.290902	0.38798	0.143916	0.472383	0.344156	0.209321	0.334198	0.354714
0.32	4.56678	0.321772	0.283259	0.308151	0.203965	0.232473	0.279147	0.411068	0.155549	0.169897	0.145549	0.255417	0.182789	0.506943	0.23555	0.227461	0.247776	0.192272	0.188941	0.336945	0.329005	0.254975	0.214118	0.294451	0.38587	0.188977	0.481878	0.205384	0.224519	0.256393	0.245788	0.406396	0.236608	0.324589	0.155301	0.485577	0.529357	0.222104	0.248565	0.172684	0.146953	0.303213	0.403405	0.151208	0.490678	0.35779	0.21879	0.347805	0.368706
0.33	4.66769	0.334697	0.29499	0.320696	0.213141	0.242519	0.290942	0.426982	0.163111	0.178088	0.152773	0.266015	0.19121	0.525955	0.245509	0.237305	0.258351	0.201093	0.197555	0.350437	0.342226	0.265484	0.223329	0.306263	0.40088	0.197797	0.500053	0.214609	0.234332	0.267004	0.256323	0.422342	0.24682	0.337725	0.162867	0.503964	0.549076	0.232047	0.259225	0.180835	0.154358	0.315753	0.419035	0.158741	0.509174	0.371619	0.228488	0.361623	0.382894
0.34	4.76859	0.347842	0.306952	0.333467	0.222557	0.252795	0.302979	0.443115	0.170915	0.186531	0.160235	0.276831	0.199866	0.545181	0.255687	0.247377	0.269162	0.210157	0.206408	0.364152	0.355677	0.276207	0.23276	0.318286	0.416104	0.20687	0.518436	0.224071	0.244378	0.277831	0.267091	0.43852	0.257267	0.351091	0.170678	0.52257	0.568999	0.242241	0.27012	0.18923	0.162018	0.328535	0.43488	0.166528	0.527883	0.385654	0.238426	0.375663	0.397287
0.35	4.8695	0.361217	0.319158	0.346473	0.232223	0.263311	0.31527	0.459479	0.178973	0.195239	0.167949	0.287874	0.208768	0.564632	0.266095	0.257687	0.280221	0.219474	0.215511	0.3781	0.369368	0.287153	0.242419	0.33053	0.431553	0.216207	0.537037	0.233783	0.254667	0.288885	0.278105	0.454942	0.267959	0.364698	0.178746	0.541403	0.589137	0.252698	0.281262	0.19788	0.169945	0.34157	0.45095	0.174581	0.546815	0.399904	0.248615	0.389934	0.411896
0.36	4.9704	0.374834	0.331618	0.359726	0.242151	0.274079	0.327826	0.476084	0.187297	0.204223	0.175924	0.299156	0.217927	0.584318	0.276743	0.268246	0.291539	0.229056	0.224875	0.392292	0.383311	0.298333	0.252319	0.343007	0.447238	0.22582	0.555867	0.243756	0.265213	0.300178	0.289375	0.471619	0.278909	0.378558	0.187082	0.560476	0.609501	0.263429	0.292662	0.206797	0.17815	0.354869	0.467257	0.18291	0.565981	0.414381	0.259068	0.40445	0.426731
0.37	5.07131	0.388704	0.344345	0.373237	0.252354	0.28511	0.340661	0.492943	0.195898	0.213496	0.184173	0.310688	0.227355	0.60425	0.287644	0.279067	0.30313	0.238915	0.234513	0.406739	0.397518	0.309759	0.262469	0.355726	0.46317	0.235722	0.574938	0.254001	0.276024	0.31172	0.300914	0.488564	0.290128	0.392682	0.195698	0.5798	0.630101	0.274448	0.304331	0.215994	0.186646	0.368446	0.483811	0.19153	0.585393	0.429095	0.269795	0.41922	0.441804
0.38	5.17221	0.402837	0.357351	0.387018	0.262842	0.296416	0.353786	0.510067	0.204788	0.22307	0.192708	0.322479	0.237064	0.624441	0.298807	0.29016	0.315003	0.249063	0.244437	0.421452	0.412	0.32144	0.272881	0.3687	0.47936	0.245925	0.59426	0.26453	0.287114	0.323523	0.312732	0.505787	0.301629	0.407081	0.204607	0.599387	0.650949	0.285768	0.316283	0.225482	0.195446	0.382313	0.500623	0.200452	0.605062	0.444056	0.280809	0.434256	0.457125
0.39	5.27312	0.417246	0.370647	0.401081	0.273629	0.308009	0.367215	0.527467	0.21398	0.232958	0.20154	0.334543	0.247065	0.644902	0.310245	0.301537	0.327172	0.259513	0.254658	0.436445	0.426771	0.333389	0.283565	0.381938	0.495819	0.256443	0.613845	0.275356	0.298495	0.335597	0.324842	0.523303	0.313422	0.421769	0.213821	0.619248	0.672056	0.2974	0.328527	0.235273	0.204562	0.396482	0.517706	0.209689	0.625	0.459276	0.292122	0.44957	0.472705
0.4	5.37402	0.431943	0.384245	0.415438	0.284726	0.3199	0.380958	0.545156	0.223486	0.243174	0.210682	0.34689	0.257371	0.665646	0.321968	0.31321	0.33965	0.270276	0.265189	0.451728	0.441841	0.345615	0.294535	0.395452	0.51256	0.267288	0.633705	0.28649	0.310178	0.347954	0.337257	0.541123	0.325521	0.436757	0.223352	0.639396	0.693434	0.309358	0.341078	0.24538	0.214008	0.410966	0.535071	0.219254	0.645219	0.474767	0.303747	0.465174	0.488555
0.41	5.47493	0.446939	0.39816	0.4301	0.296147	0.332102	0.395031	0.563145	0.233319	0.25373	0.220146	0.359532	0.267994	0.686684	0.333989	0.325191	0.352448	0.281366	0.276043	0.467313	0.457224	0.358132	0.3058	0.409255	0.529594	0.278473	0.653851	0.297945	0.322175	0.360606	0.349988	0.559261	0.337938	0.452057	0.233214	0.659842	0.715094	0.321655	0.353947	0.255817	0.223797	0.425778	0.552729	0.229161	0.66573	0.490538	0.315696	0.48108	0.504688
0.42	5.57583	0.462246	0.412402	0.44508	0.307904	0.344627	0.409446	0.581449	0.243492	0.26464	0.229946	0.372482	0.278946	0.708028	0.346319	0.337493	0.36558	0.292796	0.287232	0.483213	0.472933	0.370951	0.317374	0.423357	0.546932	0.290012	0.674295	0.309735	0.3345	0.373564	0.363049	0.577729	0.350686	0.467683	0.243419	0.680601	0.737048	0.334305	0.367147	0.266595	0.233942	0.440932	0.570694	0.239423	0.686546	0.506602	0.327981	0.497299	0.521113
0.43	5.67674	0.477877	0.426986	0.460391	0.32001	0.357487	0.424216	0.600078	0.254018	0.275918	0.240093	0.38575	0.290241	0.729692	0.358971	0.350127	0.379059	0.304579	0.29877	0.49944	0.48898	0.384083	0.329268	0.43777	0.564588	0.301919	0.695049	0.32187	0.347165	0.386842	0.376451	0.59654	0.363777	0.483648	0.253981	0.701683	0.759308	0.347322	0.380691	0.277729	0.244458	0.45644	0.588977	0.250053	0.70768	0.522972	0.340617	0.513846	0.537844
0.44	5.77764	0.493844	0.441924	0.476045	0.332478	0.370696	0.439355	0.619045	0.264909	0.287577	0.250601	0.399349	0.301891	0.751688	0.371958	0.363107	0.392897	0.316727	0.31067	0.516007	0.505378	0.397541	0.341494	0.452507	0.582574	0.314208	0.716126	0.334366	0.360182	0.400451	0.390209	0.615709	0.377225	0.499964	0.264913	0.723103	0.781887	0.360719	0.394592	0.289231	0.255357	0.472317	0.60759	0.261066	0.729144	0.539658	0.353616	0.530731	0.554892
0.45	5.87855	0.510161	0.457229	0.492055	0.345323	0.384267	0.454877	0.638365	0.276181	0.299631	0.261483	0.413293	0.313909	0.77403	0.38529	0.376446	0.40711	0.329255	0.322946	0.532927	0.522142	0.411337	0.354065	0.46758	0.600901	0.326893	0.737538	0.347235	0.373566	0.414403	0.404335	0.635248	0.391043	0.516644	0.276229	0.744872	0.804797	0.37451	0.408864	0.301115	0.266655	0.488576	0.626547	0.272475	0.750951	0.556673	0.366991	0.547969	0.57227
0.46	5.97945	0.526839	0.472916	0.508435	0.358557	0.398212	0.470795	0.65805	0.287846	0.312095	0.272752	0.427593	0.326308	0.796729	0.398982	0.390155	0.421709	0.342177	0.33561	0.550212	0.539283	0.425484	0.366993	0.483001	0.619584	0.339987	0.759298	0.36049	0.387329	0.428711	0.418842	0.655172	0.405245	0.533703	0.287943	0.767006	0.82805	0.38871	0.423519	0.313396	0.278365	0.505232	0.64586	0.284295	0.773113	0.574029	0.380756	0.565572	0.58999
0.47	6.08036	0.543893	0.488997	0.525197	0.372195	0.412546	0.487125	0.678113	0.299918	0.324983	0.284422	0.442262	0.339103	0.819801	0.413047	0.404249	0.43671	0.355505	0.348678	0.567877	0.556817	0.439994	0.380292	0.498783	0.638634	0.353506	0.781419	0.374146	0.401484	0.443389	0.433745	0.675495	0.419844	0.551153	0.300068	0.789516	0.85166	0.403333	0.438571	0.326086	0.290502	0.522299	0.665542	0.296541	0.795645	0.591739	0.394926	0.583553	0.608065
0.48	6.18126	0.561335	0.505487	0.542356	0.38625	0.427281	0.503881	0.698568	0.312412	0.33831	0.296508	0.457314	0.352306	0.843258	0.427496	0.418742	0.452125	0.369255	0.362163	0.585933	0.574757	0.454879	0.393974	0.514938	0.658066	0.367465	0.803914	0.388215	0.416046	0.458449	0.449056	0.696231	0.434854	0.569009	0.31262	0.812416	0.875639	0.418394	0.454035	0.3392	0.303081	0.53979	0.685606	0.309226	0.81856	0.609816	0.409513	0.601926	0.626506
0.49	6.28217	0.579179	0.522401	0.559924	0.400737	0.442431	0.521076	0.719428	0.325341	0.352091	0.309022	0.472761	0.365932	0.867114	0.442344	0.433645	0.46797	0.383441	0.376078	0.604396	0.593118	0.470154	0.408052	0.531481	0.677892	0.381877	0.826796	0.402713	0.431028	0.473904	0.464791	0.717394	0.45029	0.587285	0.325613	0.835721	0.900002	0.433907	0.469923	0.352753	0.316117	0.557722	0.706067	0.322366	0.841871	0.628273	0.424532	0.620703	0.645328
0.5	6.38307	0.597438	0.539751	0.577916	0.41567	0.45801	0.538727	0.740709	0.33872	0.36634	0.321979	0.488617	0.379995	0.891383	0.457604	0.448974	0.484259	0.398077	0.39044	0.623279	0.611912	0.485831	0.42254	0.548423	0.698125	0.396759	0.850079	0.417652	0.446444	0.489768	0.480962	0.738998	0.466165	0.605995	0.33906	0.859445	0.92476	0.449889	0.486251	0.366759	0.329624	0.576109	0.726936	0.335976	0.865591	0.647122	0.439998	0.6399	0.664544
0.51	6.48398	0.616127	0.557553	0.596345	0.431064	0.474032	0.556847	0.762423	0.352565	0.381073	0.335394	0.504895	0.394508	0.91608	0.473289	0.464743	0.501007	0.413177	0.405262	0.642595	0.631156	0.501924	0.437452	0.565779	0.718781	0.412125	0.873775	0.433049	0.462308	0.506054	0.497585	0.76106	0.482493	0.625152	0.352978	0.883601	0.949927	0.466353	0.503032	0.381233	0.343618	0.594965	0.748229	0.350071	0.889736	0.666377	0.455924	0.65953	0.684166
0.52	6.58488	0.635259	0.575822	0.615226	0.446933	0.490511	0.575452	0.784586	0.366889	0.396305	0.34928	0.52161	0.409486	0.941218	0.489414	0.480964	0.518227	0.428757	0.420559	0.662359	0.650864	0.518446	0.4528	0.583561	0.739871	0.427992	0.8979	0.448916	0.478635	0.522776	0.514674	0.783593	0.49929	0.644773	0.36738	0.908204	0.975518	0.483316	0.520282	0.39619	0.358116	0.614306	0.769958	0.364667	0.914318	0.686051	0.472326	0.679607	0.704208
0.53	6.68579	0.654848	0.594572	0.634573	0.463293	0.507462	0.594558	0.807211	0.381707	0.412052	0.363652	0.538775	0.424944	0.966811	0.505992	0.497653	0.535936	0.444831	0.436346	0.682584	0.671049	0.535411	0.468599	0.601785	0.76141	0.444373	0.922466	0.46527	0.495439	0.539949	0.532242	0.806613	0.516571	0.664871	0.382283	0.933268	1.00155	0.500793	0.538014	0.411644	0.373131	0.634148	0.792139	0.379779	0.939353	0.706158	0.489218	0.700144	0.724684
0.54	6.78669	0.674909	0.613818	0.6544	0.480158	0.5249	0.614179	0.830314	0.397035	0.42833	0.378526	0.556404	0.440896	0.992876	0.523037	0.514824	0.554148	0.461415	0.452638	0.703286	0.691729	0.552833	0.484863	0.620462	0.783413	0.461286	0.947487	0.482123	0.512735	0.557585	0.550306	0.830135	0.534349	0.685461	0.397702	0.958809	1.02802	0.5188	0.556243	0.427611	0.38868	0.654506	0.814784	0.395423	0.964854	0.726712	0.506615	0.721157	0.745607
0.55	6.8876	0.695457	0.633575	0.674723	0.497544	0.542838	0.634332	0.853908	0.412888	0.445154	0.393916	0.574511	0.457357	1.01943	0.540564	0.532491	0.572879	0.478524	0.469451	0.724479	0.712917	0.570726	0.501606	0.639608	0.805893	0.478747	0.972979	0.499493	0.530538	0.5757	0.568879	0.854174	0.552641	0.706558	0.413652	0.98484	1.05497	0.537352	0.574985	0.444107	0.40478	0.675395	0.837909	0.411614	0.990837	0.747726	0.524532	0.74266	0.766993
0.56	6.9885	0.716505	0.653859	0.695556	0.515466	0.561292	0.655031	0.878009	0.429282	0.46254	0.409838	0.593111	0.474343	1.04648	0.558587	0.550669	0.592144	0.496173	0.4868	0.746177	0.734629	0.589103	0.518843	0.659237	0.828865	0.49677	0.998955	0.517393	0.548861	0.594307	0.587978	0.878747	0.571461	0.728178	0.430148	1.01138	1.08239	0.556466	0.594255	0.461146	0.421445	0.696831	0.861528	0.428369	1.01732	0.769215	0.542985	0.764668	0.788853
0.57	7.08941	0.738068	0.674686	0.716913	0.533939	0.580277	0.676294	0.902633	0.446232	0.480505	0.426305	0.612218	0.491867	1.07404	0.577121	0.569374	0.611958	0.514378	0.504701	0.768396	0.756881	0.60798	0.536587	0.679362	0.852344	0.515373	1.02543	0.535839	0.567722	0.613421	0.607616	0.903868	0.590826	0.750336	0.447207	1.03844	1.11031	0.576158	0.614067	0.478745	0.438693	0.718831	0.885656	0.445705	1.0443	0.791193	0.561989	0.787195	0.811204
0.58	7.19031	0.760162	0.69607	0.73881	0.55298	0.599807	0.698136	0.927793	0.463754	0.499065	0.443335	0.631847	0.509946	1.10214	0.59618	0.588619	0.632338	0.533154	0.523169	0.79115	0.779688	0.627371	0.554853	0.699999	0.876344	0.534573	1.05242	0.554847	0.587134	0.633057	0.627811	0.929554	0.610749	0.773047	0.464845	1.06603	1.13873	0.596445	0.634437	0.49692	0.456539	0.741411	0.910307	0.463637	1.07182	0.813674	0.581559	0.810257	0.834059
0.59	7.29122	0.782802	0.718028	0.761262	0.572604	0.619899	0.720573	0.953506	0.481863	0.518236	0.460942	0.652012	0.528595	1.13078	0.615779	0.60842	0.6533	0.552518	0.542221	0.814455	0.803065	0.647291	0.573657	0.721162	0.90088	0.554384	1.07993	0.574432	0.607113	0.653229	0.648575	0.955821	0.631247	0.796326	0.483077	1.09418	1.16768	0.617342	0.655381	0.515686	0.475002	0.764587	0.935496	0.482181	1.09988	0.836672	0.601712	0.833868	0.857433
0.6	7.39212	0.806002	0.740575	0.784285	0.592827	0.640567	0.743622	0.979788	0.500577	0.538035	0.479143	0.672729	0.54783	1.15998	0.635933	0.628792	0.674858	0.572486	0.561871	0.838325	0.82703	0.667753	0.593013	0.742866	0.925966	0.574825	1.10799	0.594609	0.627675	0.673954	0.669927	0.982685	0.652337	0.82019	0.50192	1.12289	1.19717	0.638866	0.676914	0.53506	0.494096	0.788374	0.961238	0.501355	1.12849	0.860203	0.622462	0.858044	0.88134
0.61	7.49303	0.829778	0.763727	0.807893	0.613665	0.661827	0.767299	1.00665	0.519911	0.558479	0.497952	0.694012	0.567665	1.18976	0.656657	0.649751	0.69703	0.593073	0.582138	0.862776	0.851597	0.688774	0.612937	0.765125	0.951619	0.595911	1.13661	0.615394	0.648835	0.695244	0.69188	1.01016	0.674032	0.844655	0.521391	1.15219	1.22721	0.661034	0.699052	0.555057	0.513839	0.812791	0.987548	0.521176	1.15767	0.884281	0.643826	0.8828	0.905796
0.62	7.59393	0.854145	0.787501	0.832102	0.635134	0.683694	0.79162	1.03412	0.53988	0.579584	0.517385	0.715877	0.588117	1.22014	0.677967	0.671312	0.719832	0.614296	0.603036	0.887823	0.876783	0.710368	0.633442	0.787954	0.977852	0.61766	1.1658	0.636804	0.670609	0.717117	0.714452	1.03827	0.696351	0.869735	0.541505	1.18209	1.25782	0.683863	0.721811	0.575694	0.534247	0.837853	1.01444	0.54166	1.18744	0.908921	0.66582	0.908151	0.930814
0.63	7.69484	0.879119	0.811913	0.856928	0.657251	0.706184	0.816603	1.0622	0.560503	0.601367	0.537459	0.738339	0.609201	1.25112	0.699878	0.69349	0.74328	0.636171	0.624583	0.913482	0.902604	0.732551	0.654545	0.81137	1.00468	0.640089	1.19558	0.658854	0.693012	0.739586	0.737657	1.06702	0.719308	0.895448	0.56228	1.2126	1.289	0.707369	0.745206	0.596988	0.555339	0.863577	1.04194	0.562823	1.21782	0.934139	0.688459	0.934113	0.956411
0.64	7.79574	0.904715	0.836979	0.882387	0.680032	0.729314	0.842263	1.09091	0.581794	0.623845	0.55819	0.761413	0.630934	1.28273	0.722405	0.716302	0.76739	0.658714	0.646795	0.939769	0.929076	0.755336	0.676261	0.835385	1.03212	0.663214	1.22596	0.68156	0.716061	0.762668	0.761512	1.09643	0.74292	0.921809	0.583731	1.24374	1.32079	0.73157	0.769254	0.618955	0.57713	0.88998	1.07004	0.584684	1.24881	0.959948	0.71176	0.960701	0.982602
0.65	7.89665	0.930949	0.862715	0.908495	0.703493	0.753098	0.868618	1.12026	0.603772	0.647035	0.579594	0.785115	0.653332	1.31498	0.745563	0.739762	0.79218	0.681942	0.669688	0.966699	0.956217	0.778741	0.698605	0.860018	1.06019	0.687053	1.25696	0.704938	0.739772	0.786378	0.786033	1.12653	0.767204	0.948835	0.605877	1.27553	1.35319	0.756482	0.79397	0.641611	0.599638	0.917078	1.09878	0.607259	1.28043	0.986364	0.73574	0.987931	1.0094
0.66	7.99755	0.957837	0.889138	0.935266	0.727651	0.777553	0.895685	1.15028	0.626451	0.670955	0.601686	0.80946	0.676409	1.34788	0.769369	0.763887	0.817665	0.705871	0.693279	0.994289	0.984041	0.80278	0.721593	0.885281	1.0889	0.711623	1.2886	0.729005	0.764159	0.810732	0.811235	1.15732	0.792175	0.976541	0.628733	1.30798	1.38622	0.782124	0.819371	0.664973	0.622881	0.94489	1.12816	0.630565	1.31271	1.0134	0.760413	1.01582	1.03682
0.67	8.09846	0.985394	0.916265	0.962718	0.752523	0.802695	0.92348	1.18098	0.64985	0.695621	0.624484	0.834465	0.700184	1.38146	0.793837	0.788692	0.843862	0.730519	0.717585	1.02255	1.01257	0.827469	0.745241	0.911191	1.11827	0.736941	1.32088	0.753777	0.789241	0.835744	0.837136	1.18882	0.81785	1.00495	0.652317	1.34111	1.4199	0.808511	0.845474	0.689059	0.646875	0.973431	1.15821	0.65462	1.34565	1.04108	0.785798	1.04438	1.06489
0.68	8.19936	1.01364	0.944112	0.990866	0.778125	0.82854	0.952021	1.21238	0.673984	0.721051	0.648004	0.860143	0.724672	1.41573	0.818985	0.814194	0.870788	0.755901	0.742622	1.05151	1.04181	0.852823	0.769564	0.937764	1.14832	0.763024	1.35383	0.77927	0.815032	0.861432	0.863751	1.22105	0.844245	1.03406	0.676645	1.37493	1.45423	0.835661	0.872294	0.713884	0.671639	1.00272	1.18893	0.679441	1.37928	1.06941	0.81191	1.07363	1.0936
0.69	8.30027	1.04258	0.972696	1.01973	0.804473	0.855104	0.981324	1.24449	0.698872	0.747262	0.672261	0.886512	0.749888	1.4507	0.844827	0.840408	0.898461	0.782034	0.768408	1.08117	1.07179	0.878858	0.794577	0.965015	1.17905	0.789891	1.38747	0.8055	0.841549	0.88781	0.891097	1.25403	0.871378	1.06391	0.701735	1.40947	1.48924	0.863591	0.899847	0.739466	0.697188	1.03277	1.22034	0.705045	1.4136	1.09841	0.838765	1.10359	1.12299
0.7	8.40117	1.07224	1.00203	1.04932	0.831586	0.882403	1.01141	1.27732	0.724528	0.774272	0.697273	0.913587	0.77585	1.4864	0.871379	0.867351	0.926896	0.808936	0.79496	1.11155	1.10252	0.90559	0.820298	0.99296	1.21048	0.817558	1.42179	0.832484	0.868809	0.914895	0.91919	1.28777	0.899264	1.0945	0.727604	1.44473	1.52494	0.89232	0.92815	0.765822	0.723542	1.06361	1.25246	0.73145	1.44863	1.12809	0.866381	1.13427	1.15306
0.71	8.50208	1.10264	1.03214	1.07965	0.859478	0.910453	1.04229	1.3109	0.750972	0.802096	0.723056	0.941384	0.802574	1.52283	0.898658	0.895038	0.95611	0.836623	0.822294	1.14268	1.13401	0.933034	0.846741	1.02161	1.24264	0.846042	1.45683	0.860239	0.896827	0.942702	0.948046	1.32229	0.92792	1.12586	0.754268	1.48074	1.56135	0.921863	0.95722	0.792968	0.750717	1.09524	1.28531	0.758673	1.4844	1.15848	0.894773	1.16569	1.18384
0.72	8.60298	1.13378	1.06304	1.11074	0.888168	0.939271	1.07398	1.34524	0.778218	0.830754	0.749626	0.969919	0.830076	1.56002	0.926679	0.923485	0.986122	0.865111	0.850427	1.17456	1.16629	0.961207	0.873923	1.05099	1.27554	0.875361	1.4926	0.888781	0.92562	0.971248	0.977681	1.3576	0.957364	1.158	0.781745	1.51751	1.59848	0.952238	0.987073	0.820921	0.778731	1.12769	1.31889	0.786732	1.52091	1.18958	0.923959	1.19786	1.21533
0.73	8.70389	1.16569	1.09474	1.14261	0.917672	0.968873	1.1065	1.38036	0.806285	0.860262	0.776999	0.999208	0.858373	1.59798	0.955458	0.952709	1.01695	0.894417	0.879377	1.20721	1.19938	0.990123	0.901859	1.08111	1.30919	0.905533	1.52912	0.918125	0.955204	1.00055	1.00811	1.39373	0.98761	1.19093	0.810053	1.55505	1.63634	0.983463	1.01772	0.849699	0.807601	1.16097	1.35323	0.815643	1.55819	1.22141	0.953954	1.2308	1.24756
0.74	8.80479	1.19838	1.12726	1.17528	0.948007	0.999275	1.13987	1.41627	0.835189	0.890638	0.805193	1.02927	0.88748	1.63673	0.985011	0.982726	1.0486	0.924559	0.90916	1.24064	1.23328	1.0198	0.930565	1.11199	1.3436	0.936574	1.56639	0.94829	0.985595	1.03062	1.03936	1.43069	1.01868	1.22467	0.839207	1.59339	1.67496	1.01555	1.04919	0.879318	0.837344	1.1951	1.38835	0.845424	1.59624	1.25399	0.984776	1.26452	1.28053
0.75	8.9057	1.23187	1.16061	1.20875	0.979189	1.03049	1.17411	1.453	0.864947	0.921898	0.834224	1.06011	0.917415	1.67628	1.01535	1.01355	1.0811	0.955553	0.939794	1.27488	1.26801	1.05025	0.960058	1.14364	1.3788	0.968503	1.60444	0.97929	1.01681	1.06147	1.07143	1.4685	1.05058	1.25925	0.869226	1.63254	1.71435	1.04853	1.08149	0.909796	0.867979	1.23009	1.42425	0.876093	1.63509	1.28733	1.01644	1.29905	1.31427
0.76	9.0066	1.26618	1.19482	1.24305	1.01124	1.06255	1.20923	1.49054	0.895577	0.954061	0.864108	1.09176	0.948193	1.71665	1.0465	1.0452	1.11447	0.987416	0.971295	1.30994	1.3036	1.0815	0.990354	1.17608	1.4148	1.00134	1.64328	1.01114	1.04886	1.09313	1.10435	1.50717	1.08334	1.29466	0.900126	1.67252	1.75453	1.08241	1.11464	0.941148	0.899522	1.26598	1.46096	0.907667	1.67475	1.32145	1.04896	1.33439	1.34879
0.77	9.10751	1.30131	1.22991	1.27819	1.04416	1.09545	1.24524	1.52893	0.927094	0.987143	0.894862	1.12422	0.979831	1.75786	1.07848	1.07769	1.14872	1.02016	1.00368	1.34584	1.34005	1.11355	1.02147	1.20932	1.45162	1.03509	1.68293	1.04387	1.08178	1.12561	1.13813	1.54673	1.11696	1.33095	0.931925	1.71333	1.79551	1.1172	1.14865	0.973392	0.931992	1.30276	1.49848	0.940163	1.71523	1.35636	1.08236	1.37057	1.38411
0.78	9.20841	1.33729	1.26588	1.31419	1.07799	1.12921	1.28218	1.56818	0.959516	1.02116	0.926501	1.15752	1.01234	1.79992	1.11129	1.11104	1.18386	1.05381	1.03697	1.38258	1.3774	1.14642	1.05341	1.24338	1.48927	1.06978	1.7234	1.07747	1.11556	1.15892	1.17279	1.58718	1.15148	1.36811	0.964639	1.75501	1.8373	1.15293	1.18354	1.00655	0.965404	1.34046	1.53684	0.973599	1.75656	1.39208	1.11665	1.4076	1.42024
0.79	9.30932	1.37413	1.30275	1.35106	1.11273	1.16386	1.32004	1.60831	0.99286	1.05613	0.959043	1.19166	1.04575	1.84286	1.14495	1.14526	1.21992	1.08838	1.07117	1.4202	1.41564	1.18014	1.08621	1.27828	1.52776	1.10543	1.7647	1.11198	1.15023	1.19308	1.20834	1.62855	1.18689	1.40616	0.998286	1.79756	1.87992	1.18961	1.21933	1.04062	0.999777	1.3791	1.57605	1.00799	1.79875	1.42863	1.15185	1.44549	1.45719
0.8	9.41022	1.41185	1.34055	1.38882	1.1484	1.1994	1.35885	1.64933	1.02714	1.09207	0.992503	1.22668	1.08007	1.88668	1.17949	1.18037	1.25691	1.12389	1.10631	1.45869	1.4548	1.21471	1.11988	1.31402	1.56712	1.14206	1.80687	1.14741	1.18581	1.22811	1.2448	1.67084	1.22323	1.44512	1.03288	1.84101	1.92339	1.22726	1.25604	1.07564	1.03513	1.41869	1.61613	1.04336	1.84181	1.46603	1.18798	1.48427	1.49499
0.81	9.51113	1.45047	1.37928	1.42749	1.18502	1.23586	1.39863	1.69125	1.06238	1.129	1.0269	1.26257	1.11531	1.9314	1.21491	1.21639	1.29485	1.16034	1.1424	1.49809	1.4949	1.25015	1.15442	1.35064	1.60736	1.17967	1.8499	1.18377	1.22231	1.26402	1.28218	1.71409	1.2605	1.48502	1.06844	1.88536	1.96773	1.2659	1.29367	1.11162	1.07147	1.45924	1.65709	1.07971	1.88576	1.50427	1.22504	1.52394	1.53365
0.82	9.61203	1.48999	1.41897	1.46708	1.2226	1.27324	1.4394	1.7341	1.09859	1.16694	1.06224	1.29936	1.15149	1.97704	1.25123	1.25332	1.33375	1.19777	1.17946	1.5384	1.53594	1.28647	1.18986	1.38814	1.64849	1.21829	1.89381	1.22108	1.25974	1.30083	1.32051	1.7583	1.29872	1.52585	1.10499	1.93063	2.01294	1.30554	1.33225	1.14858	1.10883	1.50079	1.69895	1.11708	1.93062	1.5434	1.26307	1.56452	1.57318
0.83	9.71294	1.53044	1.45963	1.5076	1.26116	1.31158	1.48116	1.77788	1.13578	1.20589	1.09856	1.33706	1.18862	2.02361	1.28846	1.29119	1.37364	1.23617	1.21751	1.57964	1.57796	1.3237	1.22622	1.42653	1.69052	1.25793	1.93863	1.25935	1.29813	1.33855	1.3598	1.80349	1.33791	1.56765	1.14253	1.97685	2.05905	1.3462	1.37178	1.18653	1.14721	1.54333	1.74172	1.15546	1.97641	1.5834	1.30206	1.60604	1.6136
0.84	9.81384	1.57183	1.50127	1.54908	1.30072	1.35087	1.52393	1.82263	1.17398	1.24588	1.13585	1.37569	1.22673	2.07114	1.32664	1.33001	1.41452	1.27558	1.25655	1.62183	1.62096	1.36185	1.26351	1.46584	1.73349	1.29861	1.98437	1.29861	1.33748	1.3772	1.40006	1.84967	1.37809	1.61042	1.18109	2.02402	2.10607	1.38789	1.4123	1.22548	1.18664	1.5869	1.78543	1.19489	2.02313	1.62432	1.34204	1.6485	1.65493
0.85	9.91475	1.61418	1.54392	1.59153	1.34129	1.39114	1.56774	1.86834	1.2132	1.28692	1.17415	1.41526	1.26583	2.11963	1.36576	1.3698	1.45641	1.316	1.29662	1.66498	1.66496	1.40093	1.30173	1.50608	1.77739	1.34035	2.03103	1.33886	1.37782	1.41679	1.44131	1.89687	1.41926	1.65418	1.22069	2.07216	2.15401	1.43064	1.45381	1.26546	1.22713	1.6315	1.83007	1.23538	2.0708	1.66615	1.38303	1.69191	1.69718
0.86	10.0157	1.6575	1.58759	1.63496	1.38289	1.4324	1.6126	1.91504	1.25346	1.32904	1.21345	1.45579	1.30593	2.1691	1.40584	1.41057	1.49933	1.35746	1.33771	1.70911	1.70997	1.44095	1.34092	1.54726	1.82225	1.38316	2.07864	1.38013	1.41916	1.45735	1.48357	1.9451	1.46145	1.69895	1.26133	2.12129	2.20289	1.47446	1.49632	1.30648	1.2687	1.67715	1.87568	1.27693	2.11945	1.70891	1.42504	1.7363	1.74036
0.87	10.1166	1.7018	1.63229	1.67939	1.42553	1.47467	1.65852	1.96274	1.29477	1.37224	1.25379	1.49729	1.34704	2.21957	1.4469	1.45234	1.5433	1.39996	1.37986	1.75423	1.75602	1.48194	1.38109	1.5894	1.86808	1.42707	2.12721	1.42243	1.46151	1.49888	1.52684	1.99437	1.50467	1.74474	1.30303	2.17142	2.25272	1.51935	1.53986	1.34855	1.31136	1.72386	1.92226	1.31958	2.16907	1.75263	1.46808	1.78168	1.7845
0.88	10.2175	1.74711	1.67804	1.72484	1.46924	1.51796	1.70551	2.01147	1.33715	1.41654	1.29517	1.53979	1.3892	2.27105	1.48896	1.49512	1.58832	1.44353	1.42307	1.80035	1.80311	1.52391	1.42224	1.63252	1.91489	1.47207	2.17676	1.46576	1.50489	1.54139	1.57115	2.0447	1.54894	1.79156	1.34582	2.22257	2.30352	1.56535	1.58444	1.3917	1.35513	1.77166	1.96983	1.36333	2.2197	1.79731	1.51218	1.82807	1.8296
0.89	10.3184	1.79344	1.72485	1.77131	1.51401	1.56228	1.7536	2.06122	1.38061	1.46195	1.33761	1.58328	1.4324	2.32356	1.53202	1.53893	1.63443	1.48817	1.46737	1.8475	1.85127	1.56688	1.4644	1.67662	1.9627	1.5182	2.22729	1.51016	1.54932	1.58492	1.61651	2.09611	1.59427	1.83944	1.3897	2.27475	2.35531	1.61246	1.63007	1.43593	1.40003	1.82056	2.0184	1.40821	2.27134	1.84296	1.55734	1.87548	1.87568
0.9	10.4193	1.8408	1.77275	1.81883	1.55988	1.60766	1.80281	2.11202	1.42517	1.5085	1.38113	1.6278	1.47666	2.37712	1.57611	1.58378	1.68162	1.53391	1.51276	1.89569	1.9005	1.61085	1.50757	1.72173	2.01153	1.56546	2.27884	1.55563	1.5948	1.62946	1.66294	2.1486	1.64067	1.88839	1.43469	2.32797	2.40809	1.66071	1.67677	1.48126	1.44607	1.87057	2.068	1.45422	2.32401	1.88961	1.60358	1.92391	1.92276
0.91	10.5202	1.8892	1.82174	1.86741	1.60685	1.65411	1.85313	2.16388	1.47085	1.5562	1.42574	1.67335	1.52201	2.43173	1.62124	1.62968	1.72992	1.58076	1.55926	1.94492	1.95083	1.65584	1.55179	1.76786	2.06139	1.61387	2.3314	1.60219	1.64137	1.67504	1.71044	2.20221	1.68817	1.93842	1.48082	2.38226	2.46188	1.71009	1.72455	1.52772	1.49326	1.92172	2.11862	1.50138	2.37772	1.93727	1.65091	1.9734	1.97085
0.92	10.6211	1.93867	1.87184	1.91706	1.65495	1.70164	1.9046	2.21682	1.51765	1.60506	1.47145	1.71995	1.56845	2.48741	1.66742	1.67666	1.77934	1.62873	1.60689	1.99522	2.00227	1.70187	1.59705	1.81502	2.11228	1.66345	2.38499	1.64985	1.68901	1.72167	1.75904	2.25693	1.73678	1.98955	1.52808	2.43763	2.51671	1.76064	1.77343	1.5753	1.54163	1.974	2.17029	1.54971	2.43249	1.98595	1.69936	2.02395	2.01996
0.93	10.722	1.98922	1.92307	1.9678	1.70417	1.75027	1.95722	2.27085	1.5656	1.6551	1.51828	1.7676	1.61599	2.54418	1.71466	1.72473	1.8299	1.67784	1.65566	2.04661	2.05483	1.74896	1.64337	1.86323	2.16424	1.71421	2.43964	1.69863	1.73777	1.76936	1.80875	2.31278	1.7865	2.04179	1.5765	2.49409	2.57257	1.81237	1.82342	1.62403	1.59118	2.02744	2.22303	1.59922	2.48833	2.03567	1.74893	2.07558	2.07012
0.94	10.8229	2.04085	1.97544	2.01964	1.75455	1.8	2.011	2.32599	1.61471	1.70632	1.56624	1.81634	1.66466	2.60205	1.76299	1.77389	1.88161	1.7281	1.70558	2.09908	2.10852	1.7971	1.69077	1.91249	2.21726	1.76617	2.49534	1.74853	1.78764	1.81813	1.85958	2.36978	1.83736	2.09515	1.62609	2.55165	2.62948	1.86528	1.87454	1.67393	1.64193	2.08206	2.27684	1.64993	2.54526	2.08644	1.79964	2.1283	2.12132
0.95	10.9238	2.09359	2.02896	2.0726	1.80609	1.85086	2.06597	2.38225	1.66499	1.75876	1.61535	1.86616	1.71446	2.66104	1.81241	1.82416	1.93448	1.77952	1.75668	2.15267	2.16337	1.84633	1.73926	1.96284	2.27137	1.81933	2.55212	1.79959	1.83864	1.86799	1.91155	2.42795	1.88937	2.14965	1.67686	2.61034	2.68747	1.9194	1.92679	1.72499	1.6939	2.13786	2.33174	1.70184	2.60329	2.13827	1.8515	2.18212	2.17359
0.96	11.0247	2.14744	2.08365	2.12668	1.85881	1.90286	2.12214	2.43964	1.71646	1.81241	1.66563	1.91709	1.76541	2.72116	1.86295	1.87556	1.98853	1.83213	1.80896	2.20738	2.21938	1.89666	1.78886	2.01427	2.32657	1.87372	2.60999	1.8518	1.89078	1.91896	1.96466	2.48729	1.94254	2.20531	1.72884	2.67015	2.74653	1.97473	1.9802	1.77725	1.7471	2.19487	2.38774	1.75498	2.66243	2.19118	1.90453	2.23707	2.22694
0.97	11.1256	2.20243	2.13952	2.18191	1.91271	1.95601	2.17952	2.49817	1.76912	1.8673	1.71707	1.96914	1.81753	2.78241	1.9146	1.9281	2.04378	1.88593	1.86245	2.26322	2.27657	1.94808	1.83958	2.0668	2.38289	1.92935	2.66896	1.90518	1.94409	1.97104	2.01894	2.54783	1.99689	2.26213	1.78203	2.73112	2.80669	2.03129	2.03478	1.83071	1.80155	2.25309	2.44486	1.80936	2.7227	2.24518	1.95873	2.29314	2.28139
0.98	11.2265	2.25856	2.19659	2.2383	1.96783	2.01032	2.23812	2.55787	1.82301	1.92344	1.76971	2.02231	1.87082	2.84483	1.96739	1.9818	2.10023	1.94094	1.91714	2.32021	2.33496	2.00063	1.89142	2.12045	2.44032	1.98623	2.72904	1.95975	1.99856	2.02426	2.0744	2.60956	2.05243	2.32013	1.83645	2.79324	2.86795	2.0891	2.09054	1.88539	1.85725	2.31254	2.50311	1.865	2.78411	2.30029	2.01413	2.35036	2.33694
0.99	11.3274	2.31585	2.25487	2.29585	2.02416	2.06582	2.29796	2.61874	1.87812	1.98084	1.82354	2.07663	1.9253	2.90841	2.02133	2.03666	2.1579	1.99716	1.97306	2.37836	2.39455	2.05432	1.94442	2.17522	2.4989	2.04437	2.79025	2.01552	2.05422	2.07862	2.13105	2.67252	2.10917	2.37932	1.89211	2.85654	2.93034	2.14817	2.14748	1.9413	1.91422	2.37323	2.56249	1.92189	2.84667	2.35651	2.07073	2.40873	2.39362
1	11.4283	2.37431	2.31437	2.35459	2.08171	2.1225	2.35904	2.68079	1.93447	2.03951	1.87859	2.13211	1.98098	2.97317	2.07643	2.09269	2.2168	2.05462	2.03022	2.43768	2.45535	2.10915	1.99857	2.23114	2.55862	2.10379	2.8526	2.07249	2.11107	2.13415	2.1889	2.7367	2.16713	2.43972	1.94903	2.92102	2.99385	2.2085	2.20564	1.99845	1.97247	2.43517	2.62304	1.98007	2.91039	2.41386	2.12855	2.46827	2.45142
1.01	11.5292	2.43396	2.3751	2.41451	2.14052	2.18038	2.42139	2.74405	1.99208	2.09946	1.93486	2.18875	2.03788	3.03913	2.13271	2.14992	2.27695	2.11333	2.08863	2.49819	2.51739	2.16514	2.05389	2.28821	2.6195	2.1645	2.9161	2.13069	2.16914	2.19084	2.24796	2.80212	2.22631	2.50134	2.00721	2.9867	3.05851	2.27012	2.26501	2.05686	2.03202	2.49839	2.68474	2.03954	2.97529	2.47236	2.18761	2.529	2.51037
1.02	11.6301	2.4948	2.43708	2.47565	2.20058	2.23948	2.48502	2.80851	2.05095	2.16072	1.99237	2.24658	2.096	3.1063	2.19017	2.20835	2.33835	2.17329	2.14831	2.5599	2.58068	2.2223	2.11039	2.34645	2.68156	2.22652	2.98076	2.19013	2.22842	2.24871	2.30825	2.8688	2.28674	2.56418	2.06667	3.05359	3.12433	2.33304	2.32561	2.11653	2.09288	2.56288	2.74763	2.10031	3.04139	2.53201	2.2479	2.59092	2.57048
1.03	11.731	2.55684	2.50032	2.538	2.2619	2.29981	2.54993	2.8742	2.1111	2.22328	2.05114	2.30559	2.15536	3.17468	2.24883	2.268	2.40103	2.23452	2.20927	2.62282	2.64522	2.28064	2.16809	2.40586	2.7448	2.28984	3.04661	2.25081	2.28894	2.30779	2.36977	2.93674	2.34842	2.62827	2.12742	3.1217	3.19131	2.39725	2.38745	2.17749	2.15506	2.62866	2.81171	2.16239	3.10868	2.59283	2.30945	2.65405	2.63176
1.04	11.8319	2.62011	2.56483	2.60158	2.32451	2.36138	2.61613	2.94112	2.17254	2.28717	2.11116	2.36582	2.21597	3.24429	2.3087	2.32887	2.46498	2.29703	2.27151	2.68696	2.71102	2.34018	2.22699	2.46646	2.80923	2.3545	3.11363	2.31275	2.3507	2.36806	2.43255	3.00595	2.41136	2.69361	2.18948	3.19104	3.25947	2.46279	2.45054	2.23973	2.21857	2.69575	2.87698	2.2258	3.17718	2.65483	2.37226	2.71839	2.69422
1.05	11.9329	2.6846	2.63062	2.66641	2.3884	2.4242	2.68365	3.00929	2.23529	2.35239	2.17246	2.42726	2.27784	3.31515	2.36979	2.39098	2.53023	2.36083	2.33505	2.75233	2.77811	2.40092	2.28712	2.52827	2.87488	2.42049	3.18186	2.37596	2.41372	2.42956	2.49659	3.07646	2.47558	2.76021	2.25285	3.26163	3.32883	2.52966	2.5149	2.30328	2.28343	2.76415	2.94347	2.29055	3.24691	2.71802	2.43635	2.78396	2.75787
1.06	12.0338	2.75034	2.69771	2.73248	2.4536	2.48827	2.75248	3.07871	2.29934	2.41895	2.23504	2.48992	2.34099	3.38726	2.43211	2.45433	2.59678	2.42594	2.39991	2.81894	2.84649	2.46289	2.34847	2.59128	2.94174	2.48783	3.25129	2.44045	2.47801	2.49229	2.5619	3.14826	2.54108	2.82809	2.31754	3.33348	3.39938	2.59786	2.58053	2.36814	2.34964	2.83387	3.01119	2.35665	3.31788	2.78241	2.50173	2.85077	2.82273
1.07	12.1347	2.81733	2.7661	2.79982	2.52011	2.55362	2.82265	3.1494	2.36472	2.48687	2.29891	2.55383	2.40541	3.46063	2.49568	2.51895	2.66464	2.49236	2.46609	2.88681	2.91616	2.52608	2.41106	2.65552	3.00982	2.55653	3.32195	2.50623	2.54357	2.55625	2.62849	3.22138	2.60788	2.89726	2.38358	3.40659	3.47114	2.66742	2.64745	2.43433	2.41722	2.90493	3.08014	2.4241	3.39009	2.84801	2.5684	2.91883	2.8888
1.08	12.2356	2.88558	2.8358	2.86843	2.58794	2.62026	2.89416	3.22137	2.43144	2.55615	2.3641	2.61898	2.47113	3.53527	2.5605	2.58483	2.73383	2.56011	2.5336	2.95595	2.98715	2.59051	2.4749	2.72099	3.07915	2.62659	3.39383	2.57331	2.61042	2.62147	2.69637	3.29581	2.67599	2.96772	2.45096	3.48098	3.54413	2.73833	2.71566	2.50185	2.48617	2.97734	3.15033	2.49293	3.46355	2.91484	2.63638	2.98815	2.9561
1.09	12.3365	2.9551	2.90683	2.93833	2.6571	2.68818	2.96702	3.29462	2.4995	2.6268	2.43059	2.6854	2.53816	3.6112	2.62659	2.65199	2.80436	2.62919	2.60246	3.02636	3.05946	2.6562	2.54001	2.78771	3.14972	2.69804	3.46695	2.6417	2.67857	2.68795	2.76556	3.37158	2.74541	3.03949	2.5197	3.55666	3.61835	2.81062	2.78518	2.57072	2.55651	3.05111	3.22177	2.56314	3.53828	2.9829	2.70569	3.05873	3.02463
1.1	12.4374	3.02591	2.97919	3.00952	2.72761	2.75741	3.04123	3.36918	2.56892	2.69885	2.49842	2.75308	2.6065	3.68842	2.69395	2.72045	2.87623	2.69961	2.67267	3.09806	3.13311	2.72314	2.60638	2.85568	3.22156	2.77088	3.54133	2.71141	2.74802	2.7557	2.83606	3.44868	2.81616	3.11257	2.58981	3.63363	3.69381	2.88428	2.85601	2.64095	2.62824	3.12624	3.29448	2.63474	3.61428	3.0522	2.77632	3.1306	3.09441
1.11	12.5383	3.09801	3.0529	3.08201	2.79947	2.82795	3.11682	3.44504	2.6397	2.77228	2.56757	2.82204	2.67615	3.76694	2.7626	2.7902	2.94945	2.77139	2.74424	3.17105	3.20809	2.79135	2.67404	2.92491	3.29466	2.84511	3.61696	2.78245	2.81879	2.82474	2.90788	3.52713	2.88825	3.18698	2.6613	3.71191	3.77052	2.95934	2.92817	2.71253	2.70138	3.20274	3.36847	2.70773	3.69157	3.12275	2.84828	3.20376	3.16544
1.12	12.6392	3.17142	3.12797	3.15581	2.87269	2.89982	3.19379	3.52221	2.71185	2.84712	2.63808	2.89229	2.74715	3.84678	2.83254	2.86125	3.02404	2.84452	2.81719	3.24534	3.28442	2.86085	2.74299	2.99542	3.36903	2.92075	3.69386	2.85483	2.89089	2.89506	2.98103	3.60693	2.96168	3.26272	2.73417	3.79151	3.84849	3.03579	3.00166	2.7855	2.77593	3.28063	3.44374	2.78214	3.77016	3.19457	2.92159	3.27821	3.23774
1.13	12.7401	3.24613	3.20439	3.23093	2.94728	2.97301	3.27214	3.60072	2.78539	2.92337	2.70993	2.96384	2.81948	3.92794	2.90378	2.93363	3.1	2.91903	2.89151	3.32095	3.36212	2.93163	2.81323	3.06721	3.44469	2.99781	3.77204	2.92856	2.96433	2.96669	3.05552	3.68811	3.03647	3.3398	2.80844	3.87243	3.92773	3.11364	3.07649	2.85984	2.85191	3.35992	3.52029	2.85796	3.85004	3.26766	2.99626	3.35397	3.31132
1.14	12.841	3.32217	3.28219	3.30739	3.02325	3.04754	3.35189	3.68055	2.86032	3.00103	2.78315	3.0367	2.89316	4.01042	2.97633	3.00733	3.17735	2.99492	2.96723	3.39787	3.44118	3.00371	2.88479	3.14029	3.52165	3.07629	3.8515	3.00365	3.0391	3.03962	3.13136	3.77065	3.11262	3.41823	2.88411	3.95468	4.00824	3.19291	3.15267	2.93558	2.92931	3.4406	3.59815	2.9352	3.93123	3.34203	3.07229	3.43105	3.38617
1.15	12.9419	3.39953	3.36137	3.38518	3.10061	3.12343	3.43304	3.76173	2.93665	3.08013	2.85773	3.11087	2.9682	4.09425	3.05021	3.08236	3.25608	3.0722	3.04435	3.47613	3.52162	3.0771	2.95766	3.21467	3.5999	3.15621	3.93225	3.0801	3.11523	3.11387	3.20855	3.85458	3.19014	3.49803	2.9612	4.03827	4.09004	3.27361	3.23021	3.01271	3.00816	3.52269	3.67732	3.01388	4.01375	3.41769	3.14969	3.50945	3.46232
1.16	13.0428	3.47823	3.44193	3.46432	3.17936	3.20066	3.51561	3.84426	3.01439	3.16066	2.93369	3.18636	3.0446	4.17942	3.12541	3.15873	3.3362	3.15087	3.12288	3.55572	3.60344	3.1518	3.03186	3.29036	3.67947	3.23756	4.01431	3.15792	3.19272	3.18945	3.2871	3.9399	3.26904	3.57919	3.03971	4.12321	4.17313	3.35573	3.30912	3.09125	3.08845	3.6062	3.7578	3.09399	4.09759	3.49465	3.22847	3.58918	3.53977
1.17	13.1437	3.55828	3.52389	3.54481	3.25952	3.27926	3.59959	3.92814	3.09354	3.24263	3.01104	3.26319	3.12238	4.26594	3.20195	3.23645	3.41773	3.23094	3.20282	3.63666	3.68665	3.22783	3.10739	3.36736	3.76035	3.32036	4.09768	3.23712	3.27157	3.26637	3.36703	4.02661	3.34933	3.66172	3.11964	4.20951	4.25753	3.43928	3.3894	3.17121	3.17019	3.69114	3.83961	3.17556	4.18276	3.57291	3.30864	3.67025	3.61853
1.18	13.2446	3.63967	3.60726	3.62666	3.34108	3.35923	3.68499	4.01339	3.17412	3.32605	3.08978	3.34135	3.20154	4.35383	3.27984	3.31553	3.50068	3.31242	3.28418	3.71895	3.77126	3.30519	3.18426	3.44569	3.84256	3.40462	4.18236	3.31771	3.3518	3.34462	3.44833	4.11472	3.43101	3.74563	3.20101	4.29717	4.34323	3.52428	3.47106	3.25258	3.2534	3.7775	3.92274	3.25857	4.26928	3.65249	3.39019	3.75266	3.6986
1.19	13.3455	3.72243	3.69203	3.70987	3.42406	3.44058	3.77183	4.10001	3.25612	3.41093	3.16992	3.42086	3.28208	4.44307	3.35907	3.39597	3.58504	3.39532	3.36697	3.8026	3.85727	3.38388	3.26248	3.52535	3.9261	3.49033	4.26836	3.39969	3.4334	3.42422	3.53102	4.20425	3.51408	3.83094	3.28383	4.3862	4.43024	3.61073	3.5541	3.33539	3.33807	3.8653	4.00722	3.34305	4.35714	3.73339	3.47315	3.83642	3.78
1.2	13.4464	3.80655	3.77821	3.79447	3.50847	3.52331	3.8601	4.188	3.33956	3.49726	3.25147	3.50172	3.36402	4.5337	3.43966	3.47778	3.67082	3.47964	3.4512	3.88761	3.9447	3.46392	3.34206	3.60635	4.01098	3.57751	4.3557	3.48306	3.5164	3.50518	3.6151	4.29519	3.59857	3.91763	3.36809	4.4766	4.51858	3.69863	3.63854	3.41962	3.42422	3.95454	4.09303	3.429	4.44635	3.81561	3.55751	3.92155	3.86272
1.21	13.5473	3.89204	3.86582	3.88044	3.5943	3.60744	3.94982	4.27739	3.42445	3.58507	3.33442	3.58394	3.44735	4.6257	3.52162	3.56096	3.75804	3.56539	3.53687	3.974	4.03354	3.54531	3.423	3.68869	4.0972	3.66616	4.44437	3.56785	3.60079	3.5875	3.70057	4.38755	3.68446	4.00572	3.4538	4.56839	4.60824	3.78799	3.72438	3.5053	3.51184	4.04524	4.1802	3.51641	4.53693	3.89917	3.64328	4.00804	3.94678
1.22	13.6482	3.97892	3.95486	3.9678	3.68157	3.69296	4.04099	4.36816	3.51078	3.67434	3.4188	3.66753	3.53209	4.71909	3.60495	3.64553	3.84669	3.65257	3.62398	4.06177	4.12381	3.62806	3.5053	3.77238	4.18477	3.75629	4.53438	3.65404	3.68657	3.67119	3.78745	4.48134	3.77178	4.09522	3.54098	4.66156	4.69924	3.87881	3.81162	3.59243	3.60095	4.13739	4.26872	3.6053	4.62887	3.98406	3.73047	4.09589	4.03219
1.23	13.7491	4.06717	4.04533	4.05655	3.77027	3.77988	4.13361	4.46032	3.59856	3.76509	3.5046	3.75249	3.61825	4.81387	3.68965	3.73148	3.93678	3.74119	3.71255	4.15091	4.21551	3.71218	3.58898	3.85743	4.27369	3.84789	4.62574	3.74165	3.77376	3.75625	3.87574	4.57656	3.86051	4.18613	3.62962	4.75613	4.79157	3.97111	3.90028	3.681	3.69154	4.23099	4.35861	3.69568	4.72218	4.07031	3.81909	4.18513	4.11894
1.24	13.85	4.15682	4.13723	4.1467	3.86042	3.86821	4.22769	4.55389	3.68781	3.85733	3.59182	3.83883	3.70581	4.91004	3.77574	3.81882	4.02832	3.83126	3.80257	4.24145	4.30864	3.79766	3.67404	3.94384	4.36398	3.94099	4.71845	3.83068	3.86236	3.8427	3.96543	4.67321	3.95068	4.27846	3.71973	4.8521	4.88525	4.06488	3.99035	3.77103	3.78363	4.32606	4.44986	3.78754	4.81687	4.1579	3.90913	4.27574	4.20705
1.25	13.951	4.24786	4.23058	4.23825	3.95202	3.95795	4.32323	4.64886	3.77852	3.95104	3.68048	3.92654	3.7948	5.00762	3.86321	3.90756	4.12131	3.92277	3.89406	4.33338	4.40321	3.88452	3.76049	4.03161	4.45563	4.03558	4.81252	3.92114	3.95238	3.93052	4.05655	4.77131	4.04228	4.37221	3.81131	4.94947	4.98028	4.16013	4.08183	3.86252	3.87722	4.4226	4.54249	3.88089	4.91294	4.24685	4.0006	4.36774	4.29652
1.26	14.0519	4.3403	4.32538	4.33121	4.04508	4.04911	4.42024	4.74524	3.87069	4.04625	3.77058	4.01565	3.88522	5.1066	3.95207	3.9977	4.21576	4.01573	3.98702	4.42671	4.49922	3.97276	3.84832	4.12076	4.54865	4.13166	4.90795	4.01303	4.04381	4.01974	4.14908	4.87085	4.13531	4.46738	3.90438	5.04824	5.07666	4.25686	4.17475	3.95548	3.97231	4.52062	4.63649	3.97574	5.01039	4.33717	4.09351	4.46114	4.38735
1.27	14.1528	4.43415	4.42163	4.42557	4.13959	4.14169	4.51872	4.84304	3.96434	4.14296	3.86212	4.10615	3.97707	5.20699	4.04234	4.08925	4.31166	4.11016	4.08145	4.52144	4.59668	4.06239	3.93755	4.21129	4.64305	4.22924	5.00475	4.10635	4.13667	4.11036	4.24305	4.97184	4.22979	4.56397	3.99893	5.14843	5.1744	4.35508	4.26909	4.04991	4.06891	4.6201	4.73187	4.07209	5.10924	4.42885	4.18785	4.55592	4.47955
1.28	14.2537	4.5294	4.51934	4.52136	4.23557	4.2357	4.61867	4.94225	4.05947	4.24116	3.95511	4.19805	4.07034	5.30879	4.134	4.18221	4.40903	4.20604	4.17735	4.61758	4.69559	4.1534	4.02818	4.3032	4.73882	4.32832	5.10292	4.20111	4.23095	4.20237	4.33844	5.07428	4.32571	4.662	4.09496	5.25003	5.2735	4.45478	4.36486	4.1458	4.16701	4.72107	4.82864	4.16994	5.20947	4.52191	4.28364	4.65211	4.57313
1.29	14.3546	4.62606	4.6185	4.61856	4.33301	4.33114	4.7201	5.04288	4.15607	4.34086	4.04954	4.29134	4.16506	5.41201	4.22707	4.27658	4.50787	4.30339	4.27474	4.71513	4.79595	4.24581	4.12021	4.3965	4.83598	4.42891	5.20247	4.29731	4.32667	4.29579	4.43526	5.17818	4.42308	4.76147	4.19249	5.35306	5.37397	4.55598	4.46207	4.24318	4.26663	4.82352	4.9268	4.26929	5.31111	4.61634	4.38088	4.74969	4.66808
1.3	14.4555	4.72415	4.71913	4.71719	4.43191	4.42801	4.82301	5.14494	4.25416	4.44206	4.14543	4.38604	4.26122	5.51664	4.32155	4.37237	4.60817	4.4022	4.3736	4.8141	4.89777	4.33962	4.21365	4.49118	4.93452	4.531	5.30339	4.39495	4.42382	4.39062	4.53352	5.28353	4.52189	4.86237	4.29151	5.4575	5.47581	4.65867	4.56071	4.34203	4.36776	4.92746	5.02634	4.37015	5.41414	4.71214	4.47957	4.84869	4.76442
1.31	14.5564	4.82365	4.82122	4.81724	4.53229	4.52632	4.9274	5.24843	4.35373	4.54476	4.24277	4.48215	4.35882	5.6227	4.41744	4.46958	4.70995	4.50248	4.47395	4.91448	5.00106	4.43483	4.3085	4.58726	5.03445	4.6346	5.40569	4.49405	4.5224	4.48685	4.63322	5.39034	4.62217	4.96472	4.39203	5.56337	5.57901	4.76286	4.6608	4.44236	4.4704	5.03288	5.12729	4.47252	5.51858	4.80934	4.57971	4.94909	4.86214
1.32	14.6573	4.92457	4.92477	4.91872	4.63415	4.62607	5.03328	5.35335	4.45479	4.64898	4.34157	4.57967	4.45787	5.73019	4.51475	4.56821	4.8132	4.60423	4.57579	5.01628	5.1058	4.53145	4.40476	4.68474	5.13578	4.73972	5.50938	4.59459	4.62243	4.58451	4.73436	5.49861	4.7239	5.06851	4.49404	5.67066	5.6836	4.86854	4.76233	4.54418	4.57457	5.13979	5.22963	4.5764	5.62442	4.90792	4.6813	5.0509	4.96125
1.33	14.7582	5.02692	5.0298	5.02163	4.73748	4.72726	5.14064	5.45969	4.55735	4.7547	4.44184	4.6786	4.55836	5.8391	4.61347	4.66827	4.91793	4.70746	4.67911	5.1195	5.21201	4.62947	4.50244	4.78361	5.2385	4.84634	5.61445	4.69658	4.72389	4.68357	4.83695	5.60835	4.82709	5.17374	4.59756	5.77939	5.78956	4.97572	4.8653	4.64748	4.68025	5.2482	5.33337	4.68179	5.73167	5.00788	4.78436	5.15412	5.06175
1.34	14.8591	5.13069	5.1363	5.12597	4.84228	4.82989	5.24949	5.56748	4.66139	4.86193	4.54356	4.77895	4.66031	5.94944	4.71362	4.76975	5.02413	4.81216	4.78393	5.22415	5.31968	4.72891	4.60154	4.88389	5.34261	4.95448	5.72092	4.80003	4.8268	4.78406	4.94097	5.71955	4.93174	5.28042	4.70258	5.88955	5.8969	5.08441	4.96973	4.75227	4.78746	5.35809	5.43852	4.7887	5.84033	5.10924	4.88887	5.25876	5.16365
1.35	14.96	5.23589	5.24427	5.23175	4.94857	4.93397	5.35983	5.6767	4.76693	4.97067	4.64675	4.88072	4.76371	6.06121	4.81519	4.87267	5.13181	4.91833	4.89024	5.33023	5.42882	4.82975	4.70206	4.98557	5.44812	5.06414	5.82877	4.90493	4.93115	4.88597	5.04645	5.83222	5.03785	5.38855	4.8091	6.00113	6.00562	5.19459	5.0756	4.85855	4.89619	5.46948	5.54507	4.89712	5.9504	5.212	4.99484	5.36482	5.26694
1.36	15.0609	5.34253	5.35371	5.33897	5.05633	5.03949	5.47166	5.78735	4.87396	5.08092	4.75141	4.98391	4.86856	6.17442	4.91818	4.97701	5.24098	5.02599	4.99805	5.43773	5.53943	4.93202	4.80401	5.08866	5.55503	5.17531	5.93802	5.01128	5.03695	4.9893	5.15337	5.94636	5.14542	5.49813	4.91712	6.11416	6.11573	5.30628	5.18292	4.96632	5.00644	5.58237	5.65302	5.00706	6.06188	5.31615	5.10227	5.47229	5.37163
1.37	15.1618	5.45059	5.46463	5.44762	5.16558	5.14647	5.58498	5.89945	4.98249	5.19268	4.85753	5.08852	4.97487	6.28905	5.0226	5.08279	5.35162	5.13512	5.10735	5.54666	5.65151	5.03569	4.90737	5.19315	5.66335	5.288	6.04866	5.1191	5.1442	5.09406	5.26175	6.06196	5.25446	5.60915	5.02665	6.22861	6.22722	5.41947	5.29169	5.07557	5.11821	5.69675	5.76238	5.11852	6.17477	5.4217	5.21116	5.58119	5.47773
1.38	15.2627	5.56009	5.57702	5.55771	5.2763	5.25489	5.69979	6.01298	5.09251	5.30596	4.96512	5.19456	5.08263	6.40512	5.12845	5.19	5.46375	5.24573	5.21814	5.65702	5.76506	5.14079	5.01217	5.29906	5.77306	5.4022	6.16069	5.22837	5.2529	5.20024	5.37157	6.17903	5.36496	5.72163	5.13769	6.34451	6.3401	5.53416	5.40191	5.18632	5.23151	5.81262	5.87315	5.23149	6.28908	5.52864	5.32151	5.6915	5.58522
1.39	15.3636	5.67103	5.69089	5.66924	5.38851	5.36477	5.81608	6.12795	5.20403	5.42074	5.07418	5.30202	5.19185	6.52262	5.23573	5.29864	5.57736	5.35782	5.33043	5.76882	5.88008	5.24731	5.11839	5.40637	5.88418	5.51792	6.27412	5.3391	5.36304	5.30785	5.48284	6.29756	5.47692	5.83556	5.25023	6.46183	6.45436	5.65035	5.51359	5.29856	5.34633	5.92999	5.98533	5.34597	6.40481	5.63699	5.43333	5.80324	5.69412
1.4	15.4645	5.7834	5.80624	5.78221	5.5022	5.47609	5.93387	6.24437	5.31705	5.53704	5.18471	5.4109	5.30253	6.64156	5.34444	5.40872	5.69245	5.47139	5.44422	5.88204	5.99658	5.35525	5.22604	5.5151	5.9967	5.63515	6.38895	5.45129	5.47464	5.41689	5.59556	6.41756	5.59035	5.95095	5.36428	6.5806	6.57001	5.76804	5.62672	5.41229	5.46268	6.04885	6.09892	5.46197	6.52195	5.74674	5.54661	5.9164	5.80442
1.41	15.5654	5.8972	5.92306	5.89661	5.61737	5.58887	6.05315	6.36222	5.43156	5.65485	5.2967	5.52121	5.41466	6.76193	5.45457	5.52024	5.80902	5.58643	5.5595	5.9967	6.11454	5.4646	5.33512	5.62524	6.11063	5.7539	6.50517	5.56493	5.58768	5.52736	5.70973	6.53903	5.70525	6.06778	5.47983	6.7008	6.68704	5.88724	5.7413	5.52751	5.58054	6.1692	6.21392	5.57949	6.6405	5.85789	5.66135	6.03097	5.91612
1.42	15.6663	6.01244	6.04136	6.01246	5.73403	5.70309	6.17391	6.48151	5.54757	5.77416	5.41017	5.63295	5.52825	6.88373	5.56614	5.63318	5.92707	5.70295	5.67628	6.11279	6.23397	5.57539	5.44563	5.73679	6.22595	5.87416	6.62279	5.68004	5.70217	5.63926	5.82535	6.66197	5.8216	6.18606	5.59689	6.82243	6.80547	6.00793	5.85733	5.64421	5.69993	6.29105	6.33033	5.69852	6.76047	5.97045	5.77755	6.14697	6.02923
1.43	15.7672	6.12912	6.16113	6.12975	5.85216	5.81877	6.29616	6.60224	5.66507	5.89498	5.5251	5.74611	5.6433	7.00697	5.67914	5.74756	6.0466	5.82095	5.79455	6.23031	6.35487	5.68759	5.55757	5.84976	6.34269	5.99593	6.7418	5.7966	5.81811	5.75259	5.94242	6.78636	5.93942	6.30579	5.71545	6.9455	6.92528	6.13011	5.97481	5.76241	5.82083	6.41439	6.44815	5.81906	6.88185	6.08441	5.89522	6.26439	6.14375
1.44	15.8681	6.24722	6.28237	6.24848	5.97177	5.9359	6.4199	6.72441	5.78407	6.01731	5.6415	5.8607	5.7598	7.13163	5.79357	5.86338	6.16761	5.94043	5.91431	6.34926	6.47723	5.80121	5.67093	5.96413	6.46082	6.11922	6.86221	5.91461	5.9355	5.86734	6.06094	6.91222	6.05871	6.42697	5.83551	7.07	7.04648	6.2538	6.09373	5.88209	5.94325	6.53922	6.56737	5.94111	7.00464	6.19977	6.01434	6.38323	6.25967
1.45	15.9691	6.36677	6.40508	6.36864	6.09286	6.05448	6.54512	6.84801	5.90456	6.14114	5.75936	5.97671	5.87775	7.25773	5.90942	5.98062	6.2901	6.06138	6.03557	6.46964	6.60106	5.91626	5.78573	6.07992	6.58036	6.24401	6.98402	6.03408	6.05433	5.98353	6.1809	7.03954	6.17945	6.54959	5.95707	7.19594	7.16906	6.37897	6.21411	6.00326	6.06719	6.66553	6.68801	6.06466	7.12885	6.31653	6.13492	6.50349	6.37699
1.46	16.07	6.48774	6.52927	6.49024	6.21542	6.1745	6.67182	6.97305	6.02654	6.26647	5.87869	6.09415	5.99716	7.38525	6.02671	6.0993	6.41406	6.18379	6.15832	6.59144	6.72636	6.03272	5.90195	6.19712	6.70129	6.3703	7.10722	6.155	6.17461	6.10114	6.30231	7.16832	6.30165	6.67367	6.08013	7.3233	7.29302	6.50564	6.33593	6.12591	6.19264	6.79334	6.81005	6.18972	7.25446	6.43469	6.25695	6.62516	6.49572
1.47	16.1709	6.61015	6.65492	6.61327	6.33946	6.29597	6.8	7.09952	6.15001	6.3933	5.99948	6.21301	6.11802	7.5142	6.14542	6.21941	6.53949	6.30768	6.28255	6.71468	6.85312	6.1506	6.0196	6.31573	6.82363	6.4981	7.23181	6.27737	6.29633	6.22018	6.42516	7.29856	6.42531	6.79918	6.20469	7.45209	7.41837	6.63379	6.4592	6.25004	6.3196	6.92262	6.93349	6.31629	7.38149	6.55425	6.38044	6.74826	6.61585
1.48	16.2718	6.73398	6.78204	6.73774	6.46497	6.41888	6.92966	7.22742	6.27496	6.52163	6.12173	6.3333	6.24033	7.64458	6.26555	6.34094	6.66639	6.43304	6.40827	6.83934	6.98133	6.26991	6.13867	6.43575	6.94736	6.6274	7.35779	6.40119	6.41949	6.34064	6.54945	7.43025	6.55042	6.92613	6.33074	7.58231	7.5451	6.76343	6.58391	6.37565	6.44806	7.05338	7.05834	6.44435	7.50992	6.67522	6.50538	6.87276	6.73738
1.49	16.3727	6.85925	6.91062	6.86363	6.59195	6.54324	7.06079	7.35676	6.4014	6.65145	6.24544	6.455	6.36408	7.77637	6.38712	6.4639	6.79476	6.55986	6.53547	6.96542	7.11101	6.39063	6.25917	6.55717	7.07249	6.75819	7.48516	6.52646	6.54409	6.46253	6.67517	7.56338	6.67698	7.05452	6.45828	7.71395	7.67321	6.89455	6.71006	6.50274	6.57803	7.18562	7.18459	6.57391	7.63975	6.79758	6.63178	6.99868	6.86031
1.5	16.4736	6.98593	7.04066	6.99096	6.72039	6.66904	7.19339	7.48751	6.52932	6.78276	6.3706	6.57812	6.48928	7.90959	6.5101	6.58829	6.9246	6.68814	6.66415	7.09293	7.24214	6.51276	6.38109	6.68001	7.19902	6.89048	7.61391	6.65317	6.67013	6.58583	6.80234	7.69797	6.805	7.18435	6.58732	7.84702	7.8027	7.02715	6.83765	6.6313	6.7095	7.31934	7.31224	6.70497	7.77098	6.92133	6.75961	7.126	6.98463
1.51	16.5745	7.11405	7.17216	7.11971	6.8503	6.79627	7.32746	7.6197	6.65872	6.91556	6.49722	6.70266	6.61592	8.04422	6.6345	6.71409	7.0559	6.81788	6.79431	7.22185	7.37472	6.63631	6.50443	6.80424	7.32693	7.02426	7.74405	6.78132	6.7976	6.71056	6.93094	7.834	6.93446	7.31561	6.71783	7.9815	7.93356	7.16122	6.96667	6.76133	6.84247	7.45452	7.44129	6.83751	7.90362	7.04648	6.8889	7.25473	7.11036
1.52	16.6754	7.24358	7.30511	7.24988	6.98167	6.92494	7.46299	7.7533	6.7896	7.04984	6.62528	6.82861	6.744	8.18027	6.76033	6.84132	7.18865	6.94908	6.92594	7.35219	7.50875	6.76127	6.62918	6.92988	7.45624	7.15953	7.87557	6.9109	6.9265	6.83671	7.06096	7.97147	7.06536	7.4483	6.84983	8.1174	8.0658	7.29677	7.09712	6.89283	6.97694	7.59118	7.57173	6.97155	8.03765	7.17302	7.01962	7.38487	7.23748
1.53	16.7763	7.37453	7.43951	7.38148	7.1145	7.05505	7.59998	7.88832	6.92195	7.1856	6.7548	6.95598	6.87352	8.31773	6.88756	6.96996	7.32286	7.08173	7.05905	7.48394	7.64422	6.88764	6.75535	7.05691	7.58693	7.29628	8.00848	7.04193	7.05683	6.96426	7.19242	8.11038	7.1977	7.58242	6.98331	8.2547	8.1994	7.43378	7.229	7.02579	7.11289	7.72929	7.70356	7.10706	8.17307	7.30096	7.15178	7.51641	7.36598
1.54	16.8772	7.5069	7.57537	7.51449	7.24878	7.18658	7.73842	8.02476	7.05576	7.32283	6.88576	7.08475	7.00446	8.45659	7.01621	7.10001	7.45853	7.21583	7.19362	7.6171	7.78114	7.01541	6.88294	7.18535	7.719	7.43451	8.14275	7.17438	7.18859	7.09324	7.3253	8.25072	7.33148	7.71796	7.11826	8.39342	8.33438	7.57226	7.36231	7.16021	7.25033	7.86887	7.83678	7.24405	8.30989	7.43027	7.28537	7.64935	7.49588
1.55	16.9781	7.64067	7.71266	7.64892	7.3845	7.31954	7.87832	8.1626	7.19104	7.46153	7.01816	7.21493	7.13684	8.59686	7.14627	7.23148	7.59564	7.35137	7.32965	7.75167	7.91949	7.14459	7.01193	7.31517	7.85245	7.57421	8.2784	7.30826	7.32176	7.22362	7.45959	8.39249	7.4667	7.85491	7.25468	8.53354	8.47071	7.71219	7.49704	7.29608	7.38925	8.0099	7.97139	7.38252	8.44808	7.56098	7.42039	7.78368	7.62717
1.56	17.079	7.77586	7.85139	7.78475	7.52168	7.45392	8.01967	8.30185	7.32778	7.6017	7.15199	7.34651	7.27065	8.73852	7.27773	7.36435	7.73419	7.48835	7.46715	7.88764	8.05928	7.27517	7.14233	7.44639	7.98728	7.71538	8.41542	7.44356	7.45636	7.3554	7.59531	8.53569	7.60334	7.99329	7.39256	8.67507	8.60841	7.85358	7.63318	7.43341	7.52964	8.15237	8.10737	7.52245	8.58767	7.69306	7.55684	7.9194	7.75983
1.57	17.1799	7.91245	7.99156	7.922	7.66029	7.58972	8.16246	8.44251	7.46597	7.74333	7.28726	7.4795	7.40587	8.88158	7.4106	7.49862	7.87418	7.62677	7.6061	8.02501	8.20049	7.40714	7.27413	7.57899	8.12349	7.85801	8.55381	7.58029	7.59236	7.48859	7.73243	8.6803	7.7414	8.13307	7.53191	8.81799	8.74746	7.99641	7.77074	7.57218	7.67151	8.2963	8.24474	7.66385	8.72862	7.82652	7.69471	8.05651	7.89388
1.58	17.2808	8.05044	8.13316	8.06064	7.80034	7.72693	8.30668	8.58456	7.60562	7.88641	7.42396	7.61387	7.54252	9.02603	7.54487	7.63429	8.0156	7.76662	7.74649	8.16378	8.34313	7.54051	7.40733	7.71298	8.26106	8.0021	8.69355	7.71842	7.72978	7.62317	7.87096	8.82633	7.88089	8.27426	7.67272	8.9623	8.88786	8.14069	7.9097	7.7124	7.81484	8.44166	8.38348	7.80671	8.87096	7.96136	7.834	8.195	8.0293
1.59	17.3817	8.18983	8.27619	8.20068	7.94182	7.86555	8.45234	8.72801	7.74671	8.03095	7.56208	7.74964	7.68057	9.17187	7.68053	7.77135	8.15846	7.9079	7.88834	8.30393	8.48719	7.67527	7.54192	7.84834	8.4	8.14765	8.83466	7.85797	7.86859	7.75916	8.0109	8.97376	8.02179	8.41685	7.81497	9.108	9.02962	8.28641	8.05007	7.85405	7.95963	8.58846	8.52359	7.95102	9.01466	8.09756	7.9747	8.33487	8.1661
1.6	17.4826	8.33061	8.42064	8.34212	8.08473	8.00558	8.59943	8.87285	7.88924	8.17693	7.70162	7.8868	7.82004	9.31908	7.81758	7.90981	8.30273	8.05059	8.03162	8.44548	8.63266	7.81141	7.67791	7.98509	8.54029	8.29465	8.97712	7.99892	8.00881	7.89653	8.15223	9.12261	8.1641	8.56083	7.95868	9.25508	9.17271	8.43355	8.19184	7.99714	8.10588	8.73669	8.66506	8.09677	9.15973	8.23514	8.1168	8.47611	8.30426
1.61	17.5835	8.47278	8.5665	8.48494	8.22906	8.14701	8.74793	9.01907	8.03321	8.32435	7.84257	8.02534	7.96091	9.46768	7.95602	8.04965	8.44843	8.19471	8.17634	8.5884	8.77954	7.94894	7.81528	8.1232	8.68195	8.44308	9.12092	8.14128	8.15043	8.03529	8.29496	9.27285	8.30782	8.70621	8.10382	9.40354	9.31715	8.58213	8.335	8.14165	8.25358	8.88634	8.8079	8.24397	9.30616	8.37407	8.26031	8.61872	8.44379
1.62	17.6844	8.61633	8.71377	8.62915	8.37481	8.28984	8.89786	9.16667	8.17861	8.4732	7.98493	8.16526	8.10318	9.61764	8.09585	8.19087	8.59554	8.34023	8.32249	8.73271	8.92783	8.08784	7.95404	8.26269	8.82495	8.59296	9.26608	8.28503	8.29343	8.17543	8.43907	9.42448	8.45293	8.85297	8.2504	9.55337	9.46292	8.73213	8.47955	8.28758	8.40272	9.03741	8.95209	8.39261	9.45394	8.51437	8.40522	8.7627	8.58468
1.63	17.7853	8.76126	8.86245	8.77474	8.52197	8.43405	9.04919	9.31565	8.32544	8.62348	8.1287	8.30656	8.24684	9.76897	8.23705	8.33346	8.74405	8.48716	8.47006	8.87838	9.07751	8.22812	8.09418	8.40353	8.96931	8.74426	9.41257	8.43016	8.43782	8.31694	8.58457	9.5775	8.59944	9.00111	8.39841	9.70457	9.61003	8.88354	8.62548	8.43493	8.5533	9.1899	9.09764	8.54268	9.60307	8.65602	8.55151	8.90804	8.72692
1.64	17.8862	8.90756	9.01253	8.9217	8.67053	8.57966	9.20193	9.46599	8.47369	8.77518	8.27387	8.44922	8.39189	9.92166	8.37962	8.47743	8.89397	8.63549	8.61905	9.02542	9.22859	8.36977	8.23568	8.54574	9.115	8.89699	9.56039	8.57669	8.58359	8.45984	8.73144	9.7319	8.74734	9.15063	8.54784	9.85713	9.75846	9.03636	8.7728	8.58368	8.70531	9.34378	9.24453	8.69417	9.75355	8.79901	8.69919	9.05473	8.87051
1.65	17.9872	9.05523	9.164	9.07003	8.82049	8.72664	9.35606	9.6177	8.62335	8.9283	8.42043	8.59325	8.53833	10.0757	8.52356	8.62276	9.04528	8.78522	8.76945	9.17383	9.38105	8.51278	8.37856	8.6893	9.26203	9.05113	9.70955	8.72459	8.73074	8.60409	8.87969	9.88768	8.89663	9.30152	8.69869	10.011	9.90821	9.19058	8.92148	8.73385	8.85875	9.49907	9.39276	8.84708	9.90536	8.94336	8.84826	9.20277	9.01545
1.66	18.0881	9.20427	9.31685	9.21973	8.97185	8.875	9.51159	9.77076	8.77441	9.08282	8.56837	8.73864	8.68614	10.2311	8.66886	8.76945	9.19799	8.93633	8.92126	9.32359	9.5349	8.65715	8.5228	8.8342	9.4104	9.20669	9.86003	8.87386	8.87925	8.74972	9.0293	10.0448	9.04729	9.45377	8.85096	10.1663	10.0593	9.34619	9.07153	8.8854	9.0136	9.65575	9.54232	9.00139	10.0585	9.08904	8.99869	9.35216	9.16173
1.67	18.189	9.35466	9.47109	9.37078	9.12459	9.02473	9.6685	9.92518	8.92688	9.23874	8.7177	8.88538	8.83533	10.3878	8.81553	8.9175	9.35207	9.08882	9.07447	9.4747	9.69012	8.80287	8.6684	8.98045	9.56009	9.36365	10.0118	9.0245	9.02913	8.89669	9.18027	10.2033	9.19932	9.60737	9.00463	10.3229	10.2116	9.5032	9.22295	9.03835	9.16987	9.81382	9.69322	9.15712	10.213	9.23605	9.1505	9.50288	9.30935
1.68	18.2899	9.5064	9.62671	9.52318	9.27871	9.17582	9.82679	10.0809	9.08075	9.39606	8.86841	9.03348	8.98588	10.5459	8.96354	9.06689	9.50753	9.24268	9.22907	9.62716	9.8467	8.94994	8.81535	9.12804	9.7111	9.52201	10.1649	9.1765	9.18036	9.04502	9.3326	10.3632	9.35272	9.76233	9.15969	10.4809	10.3653	9.66158	9.37571	9.19269	9.32754	9.97327	9.84544	9.31424	10.3688	9.3844	9.30366	9.65494	9.4583
1.69	18.3908	9.65949	9.78369	9.67692	9.43421	9.32827	9.98645	10.238	9.236	9.55477	9.02048	9.18291	9.13779	10.7053	9.1129	9.21763	9.66437	9.39792	9.38506	9.78095	10.0046	9.09835	8.96365	9.27696	9.86342	9.68176	10.3194	9.32986	9.33294	9.1947	9.48627	10.5244	9.50747	9.91863	9.31615	10.6401	10.5203	9.82134	9.52983	9.3484	9.4866	10.1341	9.99899	9.47275	10.5259	9.53407	9.45818	9.80832	9.60857
1.7	18.4917	9.81391	9.94203	9.83201	9.59108	9.48207	10.1475	10.3965	9.39263	9.71486	9.17392	9.33369	9.29105	10.866	9.2636	9.3697	9.82256	9.55451	9.54243	9.93608	10.1639	9.2481	9.11329	9.42721	10.0171	9.84289	10.4751	9.48456	9.48687	9.34572	9.64129	10.687	9.66358	10.0763	9.47399	10.8007	10.6766	9.98247	9.68528	9.50548	9.64706	10.2963	10.1538	9.63264	10.6843	9.68506	9.61405	9.96302	9.76016
1.71	18.5926	9.96967	10.1017	9.98843	9.7493	9.63722	10.3099	10.5562	9.55064	9.87632	9.32871	9.48579	9.44566	11.028	9.41563	9.52311	9.98211	9.71246	9.70117	10.0925	10.3246	9.39918	9.26427	9.57878	10.172	10.0054	10.6321	9.64061	9.64213	9.49807	9.79763	10.8509	9.82103	10.2352	9.63321	10.9627	10.8341	10.145	9.84207	9.66393	9.80889	10.4598	10.31	9.79391	10.844	9.83736	9.77126	10.119	9.91307
1.72	18.6935	10.1268	10.2628	10.1462	9.90888	9.79371	10.4736	10.7173	9.71002	10.0391	9.48485	9.63923	9.60161	11.1914	9.56899	9.67784	10.143	9.87176	9.86128	10.2503	10.4866	9.55159	9.41657	9.73167	10.3282	10.1693	10.7904	9.79799	9.79873	9.65175	9.95531	11.0161	9.97982	10.3955	9.79381	11.1259	10.993	10.3088	10.0002	9.82373	9.97211	10.6247	10.4675	9.95654	11.0051	9.99096	9.92981	10.2764	10.0673
1.73	18.7944	10.2852	10.4252	10.3052	10.0698	9.95152	10.6387	10.8797	9.87075	10.2033	9.64234	9.79398	9.7589	11.356	9.72368	9.83388	10.3053	10.0324	10.0227	10.4094	10.6499	9.70531	9.5702	9.88586	10.4857	10.3345	10.95	9.95669	9.95665	9.80675	10.1143	11.1826	10.1399	10.5571	9.95576	11.2904	11.1531	10.474	10.1596	9.98488	10.1367	10.7909	10.6262	10.1205	11.1674	10.1459	10.0897	10.435	10.2228
1.74	18.8953	10.4449	10.5889	10.4656	10.2321	10.1107	10.8051	11.0434	10.0328	10.3689	9.80116	9.95004	9.91751	11.522	9.87968	9.99124	10.4688	10.1944	10.1856	10.5698	10.8146	9.86035	9.72514	10.0414	10.6446	10.5011	11.1109	10.1167	10.1159	9.96306	10.2746	11.3504	10.3014	10.7201	10.1191	11.4563	11.3144	10.6405	10.3204	10.1474	10.3026	10.9585	10.7862	10.2859	11.331	10.3021	10.2509	10.5949	10.3796
1.75	18.9962	10.6059	10.7539	10.6273	10.3957	10.2711	10.9728	11.2084	10.1963	10.5357	9.96131	10.1074	10.0774	11.6892	10.037	10.1499	10.6337	10.3577	10.3497	10.7315	10.9805	10.0167	9.8814	10.1982	10.8046	10.669	11.273	10.2781	10.2764	10.1207	10.4362	11.5196	10.4642	10.8843	10.2837	11.6234	11.4771	10.8083	10.4824	10.3112	10.4699	11.1274	10.9476	10.4526	11.4958	10.4596	10.4134	10.7561	10.5377
1.76	19.0971	10.7682	10.9203	10.7903	10.5606	10.4329	11.1419	11.3747	10.361	10.7039	10.1228	10.2661	10.2387	11.8577	10.1956	10.3099	10.8	10.5223	10.5152	10.8945	11.1478	10.1743	10.039	10.3562	10.966	10.8383	11.4364	10.4407	10.4383	10.2796	10.5991	11.69	10.6282	11.0498	10.4497	11.7918	11.641	10.9775	10.6458	10.4764	10.6385	11.2976	11.1102	10.6206	11.662	10.6183	10.5772	10.9186	10.6971
1.77	19.198	10.9318	11.0879	10.9545	10.7268	10.596	11.3122	11.5422	10.5271	10.8735	10.2856	10.426	10.4012	12.0275	10.3555	10.4711	10.9675	10.6882	10.6821	11.0587	11.3164	10.3333	10.1978	10.5156	11.1286	11.0089	11.601	10.6046	10.6014	10.4398	10.7634	11.8618	10.7936	11.2166	10.6171	11.9614	11.8061	11.148	10.8105	10.6428	10.8085	11.4692	11.274	10.79	11.8294	10.7784	10.7423	11.0823	10.8577
1.78	19.2989	11.0967	11.2569	11.1201	10.8944	10.7603	11.4839	11.7111	10.6946	11.0443	10.4497	10.5873	10.5651	12.1985	10.5167	10.6336	11.1363	10.8554	10.8502	11.2243	11.4863	10.4935	10.358	10.6762	11.2925	11.1808	11.7669	10.7699	10.7659	10.6013	10.9288	12.0348	10.9603	11.3847	10.7857	12.1324	11.9725	11.3198	10.9764	10.8106	10.9798	11.642	11.4391	10.9606	11.998	10.9397	10.9087	11.2473	11.0197
1.79	19.3998	11.2629	11.4272	11.2869	11.0632	10.926	11.6569	11.8812	10.8633	11.2165	10.6151	10.7498	10.7302	12.3708	10.6792	10.7974	11.3064	11.024	11.0197	11.3911	11.6574	10.655	10.5194	10.8382	11.4576	11.354	11.9341	10.9364	10.9316	10.7641	11.0956	12.2091	11.1282	11.554	10.9557	12.3046	12.1401	11.4928	11.1436	10.9797	11.1524	11.8161	11.6055	11.1326	12.1679	11.1022	11.0764	11.4136	11.1828
1.8	19.5007	11.4304	11.5987	11.455	11.2333	11.0929	11.8311	12.0525	11.0334	11.39	10.7817	10.9136	10.8966	12.5444	10.8429	10.9625	11.4779	11.1938	11.1904	11.5592	11.8299	10.8178	10.6821	11.0013	11.6239	11.5285	12.1024	11.1042	11.0986	10.9282	11.2636	12.3846	11.2974	11.7247	11.1269	12.478	12.3089	11.6672	11.3121	11.1501	11.3263	11.9915	11.7731	11.3059	12.339	11.2661	11.2453	11.5811	11.3473
1.81	19.6016	11.5991	11.7716	11.6244	11.4048	11.2612	12.0066	12.2251	11.2047	11.5647	10.9497	11.0787	11.0643	12.7192	11.0079	11.1288	11.6506	11.3648	11.3625	11.7285	12.0036	10.9818	10.8461	11.1658	11.7915	11.7043	12.272	11.2732	11.2668	11.0935	11.4329	12.5614	11.4679	11.8965	11.2995	12.6527	12.4789	11.8428	11.4818	11.3218	11.5015	12.1682	11.942	11.4805	12.5114	11.4311	11.4156	11.7499	11.513
1.82	19.7025	11.7691	11.9457	11.795	11.5775	11.4306	12.1834	12.399	11.3773	11.7407	11.1189	11.245	11.2333	12.8952	11.1742	11.2964	11.8245	11.5372	11.5358	11.8991	12.1785	11.1471	11.0113	11.3314	11.9604	11.8814	12.4429	11.4436	11.4363	11.2601	11.6035	12.7395	11.6397	12.0697	11.4734	12.8286	12.6502	12.0198	11.6528	11.4947	11.6781	12.3462	12.112	11.6563	12.685	11.5975	11.587	11.9199	11.6799
1.83	19.8034	11.9403	12.121	11.9668	11.7514	11.6014	12.3615	12.5741	11.5512	11.9181	11.2895	11.4126	11.4035	13.0725	11.3417	11.4653	11.9997	11.7108	11.7104	12.0709	12.3548	11.3137	11.1778	11.4983	12.1304	12.0598	12.6149	11.6151	11.6071	11.428	11.7753	12.9188	11.8127	12.244	11.6485	13.0058	12.8227	12.1979	11.8251	11.6689	11.8558	12.5254	12.2833	11.8335	12.8598	11.765	11.7598	12.0911	11.8481
1.84	19.9043	12.1127	12.2976	12.1399	11.9266	11.7734	12.5408	12.7504	11.7264	12.0966	11.4612	11.5814	11.575	13.2509	11.5105	11.6353	12.1762	11.8857	11.8863	12.244	12.5322	11.4815	11.3455	11.6665	12.3016	12.2395	12.7881	11.7879	11.7791	11.5971	11.9483	13.0993	11.987	12.4196	11.8249	13.1842	12.9963	12.3773	11.9985	11.8444	12.0349	12.7058	12.4558	12.0119	13.0358	11.9338	11.9337	12.2636	12.0174
1.85	20.0053	12.2864	12.4755	12.3142	12.1031	11.9466	12.7213	12.928	11.9029	12.2765	11.6342	11.7514	11.7477	13.4306	11.6805	11.8066	12.3539	12.0618	12.0635	12.4183	12.7109	11.6505	11.5145	11.8359	12.4741	12.4204	12.9625	11.962	11.9523	11.7674	12.1226	13.281	12.1625	12.5964	12.0026	13.3637	13.1711	12.558	12.1732	12.0211	12.2152	12.8876	12.6296	12.1915	13.2129	12.1037	12.1089	12.4372	12.188
1.86	20.1062	12.4613	12.6546	12.4898	12.2808	12.121	12.9031	13.1067	12.0806	12.4575	11.8085	11.9227	11.9216	13.6115	11.8517	11.9791	12.5329	12.2391	12.2419	12.5937	12.8909	11.8207	11.6847	12.0065	12.6477	12.6025	13.1381	12.1372	12.1268	11.9389	12.298	13.464	12.3392	12.7744	12.1816	13.5445	13.3472	12.7399	12.3491	12.1991	12.3968	13.0705	12.8045	12.3725	13.3913	12.2749	12.2854	12.6121	12.3598
1.87	20.2071	12.6374	12.8349	12.6665	12.4598	12.2967	13.0861	13.2867	12.2595	12.6399	11.984	12.0952	12.0968	13.7935	12.0242	12.1529	12.7131	12.4177	12.4215	12.7704	13.072	11.9922	11.8561	12.1783	12.8226	12.7859	13.3149	12.3137	12.3024	12.1117	12.4747	13.6481	12.5171	12.9537	12.3617	13.7265	13.5243	12.923	12.5263	12.3783	12.5796	13.2547	12.9806	12.5546	13.5709	12.4473	12.463	12.7881	12.5329
1.88	20.308	12.8147	13.0164	12.8445	12.6399	12.4736	13.2703	13.4678	12.4397	12.8234	12.1607	12.2689	12.2732	13.9768	12.1979	12.3278	12.8945	12.5975	12.6024	12.9483	13.2544	12.1649	12.0287	12.3513	12.9986	12.9705	13.4929	12.4914	12.4793	12.2857	12.6526	13.8335	12.6963	13.1341	12.5432	13.9096	13.7027	13.1073	12.7046	12.5587	12.7637	13.44	13.1578	12.738	13.7516	12.6209	12.6419	12.9653	12.7071
1.89	20.4089	12.9933	13.1992	13.0236	12.8213	12.6517	13.4557	13.6502	12.6211	13.0082	12.3386	12.4438	12.4508	14.1612	12.3727	12.5039	13.0771	12.7785	12.7845	13.1274	13.4379	12.3388	12.2026	12.5254	13.1758	13.1563	13.672	12.6703	12.6574	12.4609	12.8317	14.02	12.8766	13.3157	12.7258	14.094	13.8822	13.2929	12.8841	12.7403	12.949	13.6266	13.3363	12.9226	13.9335	12.7957	12.8219	13.1437	12.8825
1.9	20.5098	13.173	13.3831	13.204	13.0039	12.831	13.6423	13.8337	12.8037	13.1941	12.5178	12.6199	12.6296	14.3468	12.5488	12.6812	13.2609	12.9607	12.9679	13.3077	13.6227	12.5139	12.3776	12.7008	13.3541	13.3434	13.8523	12.8504	12.8367	12.6372	13.0119	14.2077	13.0582	13.4985	12.9097	14.2794	14.0628	13.4796	13.0648	12.9232	13.1355	13.8144	13.5159	13.1084	14.1166	12.9716	13.0031	13.3233	13.059
1.91	20.6107	13.3539	13.5682	13.3855	13.1877	13.0115	13.8302	14.0183	12.9876	13.3813	12.6981	12.7971	12.8095	14.5335	12.726	12.8597	13.4459	13.144	13.1524	13.4891	13.8086	12.6901	12.5538	12.8774	13.5336	13.5316	14.0337	13.0316	13.0171	12.8148	13.1934	14.3965	13.2409	13.6825	13.0947	14.4661	14.2446	13.6675	13.2467	13.1072	13.3232	14.0033	13.6967	13.2954	14.3008	13.1487	13.1856	13.5041	13.2368
1.92	20.7116	13.5359	13.7545	13.5682	13.3727	13.1932	14.0191	14.2042	13.1726	13.5696	12.8796	12.9756	12.9907	14.7214	12.9045	13.0394	13.632	13.3286	13.3381	13.6717	13.9957	12.8676	12.7312	13.0551	13.7142	13.721	14.2163	13.2141	13.1987	12.9936	13.376	14.5866	13.4248	13.8676	13.281	14.6539	14.4275	13.8566	13.4298	13.2924	13.5121	14.1935	13.8786	13.4836	14.4861	13.327	13.3691	13.6859	13.4156
1.93	20.8125	13.7192	13.942	13.752	13.5588	13.3761	14.2093	14.3911	13.3588	13.7592	13.0623	13.1552	13.173	14.9104	13.0841	13.2202	13.8194	13.5143	13.525	13.8555	14.184	13.0462	12.9098	13.234	13.896	13.9117	14.3999	13.3977	13.3815	13.1735	13.5598	14.7777	13.6099	14.0538	13.4685	14.8428	14.6115	14.0469	13.614	13.4788	13.7022	14.3848	14.0616	13.673	14.6726	13.5064	13.5539	13.869	13.5957
1.94	20.9134	13.9035	14.1307	13.937	13.7461	13.5601	14.4006	14.5792	13.5462	13.9499	13.2462	13.336	13.3565	15.1005	13.2648	13.4022	14.0079	13.7012	13.7131	14.0404	14.3734	13.226	13.0895	13.414	14.0789	14.1034	14.5847	13.5824	13.5654	13.3545	13.7447	14.97	13.7961	14.2412	13.6571	15.0328	14.7967	14.2383	13.7993	13.6664	13.8935	14.5772	14.2458	13.8635	14.8601	13.687	13.7398	14.0531	13.7769
1.95	21.0143	14.089	14.3204	14.1231	13.9346	13.7452	14.593	14.7685	13.7348	14.1417	13.4313	13.5179	13.5412	15.2918	13.4467	13.5853	14.1975	13.8893	13.9024	14.2264	14.564	13.4069	13.2704	13.5952	14.2629	14.2964	14.7707	13.7683	13.7505	13.5368	13.9307	15.1634	13.9834	14.4298	13.8469	15.224	14.9829	14.4308	13.9858	13.8551	14.0859	14.7708	14.4311	14.0552	15.0488	13.8687	13.9268	14.2384	13.9592
1.96	21.1152	14.2757	14.5114	14.3104	14.1242	13.9315	14.7866	14.9589	13.9245	14.3348	13.6175	13.701	13.727	15.4841	13.6298	13.7695	14.3883	14.0785	14.0928	14.4136	14.7557	13.589	13.4525	13.7775	14.4481	14.4905	14.9577	13.9553	13.9367	13.7201	14.1179	15.358	14.1719	14.6194	14.0379	15.4163	15.1702	14.6245	14.1734	14.045	14.2795	14.9655	14.6175	14.2481	15.2386	14.0515	14.115	14.4248	14.1427
1.97	21.2161	14.4635	14.7034	14.4987	14.315	14.119	14.9813	15.1503	14.1154	14.5289	13.8048	13.8852	13.9139	15.6776	13.814	13.9549	14.5803	14.2688	14.2844	14.6019	14.9485	13.7722	13.6357	13.9609	14.6343	14.6857	15.1458	14.1435	14.1241	13.9047	14.3062	15.5536	14.3616	14.8102	14.23	15.6097	15.3586	14.8193	14.3621	14.236	14.4742	15.1614	14.805	14.4421	15.4295	14.2355	14.3043	14.6123	14.3272
1.98	21.317	14.6524	14.8966	14.6882	14.5069	14.3076	15.1771	15.3429	14.3074	14.7242	13.9933	14.0705	14.102	15.8721	13.9993	14.1414	14.7733	14.4602	14.4771	14.7913	15.1424	13.9565	13.82	14.1455	14.8216	14.882	15.335	14.3328	14.3125	14.0903	14.4956	15.7503	14.5523	15.0021	14.4232	15.8041	15.5481	15.0152	14.552	14.4282	14.6701	15.3583	14.9936	14.6372	15.6214	14.4205	14.4947	14.8009	14.5129
1.99	21.4179	14.8424	15.0909	14.8788	14.6999	14.4972	15.3741	15.5366	14.5006	14.9206	14.1828	14.2569	14.2912	16.0677	14.1857	14.329	14.9675	14.6528	14.6709	14.9818	15.3375	14.142	14.0054	14.3311	15.01	15.0795	15.5252	14.5231	14.5021	14.277	14.6861	15.9482	14.7442	15.195	14.6176	15.9997	15.7387	15.2123	14.7429	14.6215	14.8671	15.5564	15.1833	14.8335	15.8145	14.6067	14.6862	14.9906	14.6997
2	21.5188	15.0335	15.2863	15.0705	14.894	14.688	15.5721	15.7313	14.6948	15.1181	14.3735	14.4445	14.4815	16.2644	14.3732	14.5177	15.1627	14.8464	14.8658	15.1733	15.5336	14.3285	14.1919	14.5179	15.1995	15.2781	15.7165	14.7146	14.6927	14.4649	14.8777	16.1471	14.9371	15.3891	14.8131	16.1963	15.9303	15.4104	14.935	14.8158	15.0652	15.7556	15.3741	15.0308	16.0085	14.7939	14.8788	15.1814	14.8875
2.01	21.6462	15.2257	15.4828	15.2633	15.0892	14.8799	15.7712	15.9271	14.8902	15.3167	14.5654	14.6331	14.6728	16.4622	14.5618	14.7075	15.3591	15.0412	15.0619	15.366	15.7308	14.5162	14.3795	14.7057	15.39	15.4778	15.9089	14.9072	14.8845	14.6538	15.0704	16.347	15.1312	15.5842	15.0097	16.394	16.1229	15.6096	15.1281	15.0113	15.2644	15.9558	15.5659	15.2293	16.2037	14.9822	15.0725	15.3732	15.0765
2.02	21.7735	15.4189	15.6804	15.4572	15.2855	15.0729	15.9714	16.124	15.0867	15.5164	14.7583	14.8228	14.8653	16.661	14.7516	14.8983	15.5565	15.237	15.259	15.5597	15.9291	14.7049	14.5683	14.8947	15.5816	15.6785	16.1023	15.1008	15.0773	14.8439	15.2641	16.548	15.3263	15.7804	15.2074	16.5927	16.3166	15.8099	15.3223	15.2078	15.4647	16.1572	15.7588	15.4288	16.3999	15.1716	15.2672	15.5661	15.2665
2.03	21.9009	15.6133	15.879	15.6521	15.4829	15.267	16.1727	16.3219	15.2843	15.7172	14.9522	15.0136	15.0589	16.8608	14.9424	15.0902	15.755	15.4339	15.4573	15.7545	16.1285	14.8948	14.7581	15.0847	15.7742	15.8804	16.2968	15.2955	15.2712	15.035	15.4589	16.7501	15.5224	15.9776	15.4062	16.7925	16.5113	16.0112	15.5175	15.4055	15.6661	16.3595	15.9527	15.6294	16.5971	15.3621	15.4631	15.76	15.4576
2.04	22.0283	15.8087	16.0787	15.848	15.6814	15.4621	16.375	16.5209	15.4829	15.919	15.1473	15.2055	15.2535	17.0616	15.1342	15.2832	15.9545	15.6319	15.6566	15.9504	16.3289	15.0857	14.949	15.2757	15.9679	16.0833	16.4923	15.4913	15.4661	15.2272	15.6548	16.9532	15.7197	16.1759	15.6061	16.9933	16.7071	16.2136	15.7138	15.6042	15.8686	16.563	16.1477	15.8311	16.7953	15.5536	15.6599	15.955	15.6497
2.05	22.1556	16.0051	16.2795	16.045	15.8809	15.6583	16.5783	16.7209	15.6827	16.1219	15.3434	15.3984	15.4491	17.2635	15.3271	15.4773	16.1551	15.8309	15.857	16.1472	16.5304	15.2776	15.1409	15.4678	16.1626	16.2872	16.6888	15.6881	15.6621	15.4204	15.8517	17.1573	15.918	16.3752	15.807	17.1951	16.9038	16.417	15.9111	15.8039	16.0721	16.7675	16.3437	16.0339	16.9946	15.7462	15.8579	16.151	15.8429
2.06	22.283	16.2026	16.4812	16.2431	16.0814	15.8555	16.7827	16.9219	15.8834	16.3258	15.5406	15.5924	15.6459	17.4664	15.5211	15.6723	16.3568	16.0309	16.0584	16.3452	16.7328	15.4706	15.3339	15.661	16.3583	16.4923	16.8863	15.8859	15.8592	15.6147	16.0496	17.3624	16.1173	16.5756	16.009	17.3979	17.1016	16.6215	16.1095	16.0048	16.2767	16.973	16.5407	16.2376	17.1948	15.9398	16.0568	16.348	16.0371
2.07	22.4103	16.4011	16.6841	16.4422	16.283	16.0538	16.9881	17.124	16.0853	16.5308	15.7388	15.7874	15.8436	17.6703	15.7161	15.8684	16.5595	16.232	16.2609	16.5441	16.9363	15.6647	15.5279	15.8551	16.5551	16.6983	17.0848	16.0848	16.0572	15.8101	16.2486	17.5686	16.3176	16.7769	16.2121	17.6017	17.3003	16.827	16.3089	16.2066	16.4823	17.1795	16.7387	16.4425	17.3961	16.1344	16.2568	16.546	16.2324
2.08	22.5377	16.6006	16.8879	16.6423	16.4856	16.2531	17.1946	17.327	16.2881	16.7368	15.9381	15.9835	16.0424	17.8752	15.9122	16.0656	16.7632	16.4341	16.4645	16.744	17.1409	15.8598	15.723	16.0504	16.7528	16.9054	17.2843	16.2847	16.2563	16.0064	16.4486	17.7757	16.519	16.9793	16.4162	17.8065	17.5	17.0335	16.5093	16.4095	16.689	17.387	16.9377	16.6483	17.5983	16.33	16.4578	16.7451	16.4286
2.09	22.6651	16.8012	17.0928	16.8434	16.6893	16.4534	17.402	17.531	16.492	16.9438	16.1384	16.1805	16.2422	18.081	16.1093	16.2637	16.9679	16.6373	16.669	16.945	17.3464	16.0559	15.9191	16.2466	16.9515	17.1134	17.4848	16.4856	16.4564	16.2038	16.6495	17.9838	16.7214	17.1826	16.6213	18.0123	17.7007	17.241	16.7107	16.6134	16.8966	17.5956	17.1377	16.8552	17.8015	16.5267	16.6598	16.9451	16.6259
2.1	22.7924	17.0027	17.2986	17.0454	16.8939	16.6547	17.6104	17.736	16.697	17.1518	16.3397	16.3786	16.4431	18.2878	16.3073	16.4628	17.1736	16.8414	16.8746	17.1469	17.5529	16.253	16.1162	16.4438	17.1512	17.3225	17.6863	16.6874	16.6575	16.4022	16.8515	18.1929	16.9248	17.387	16.8274	18.2191	17.9023	17.4494	16.9131	16.8183	17.1053	17.8051	17.3386	17.063	18.0057	16.7243	16.8628	17.1461	16.8241
2.11	22.9198	17.2053	17.5055	17.2485	17.0996	16.857	17.8198	17.942	16.9029	17.3608	16.542	16.5777	16.6449	18.4956	16.5064	16.663	17.3802	17.0465	17.0811	17.3499	17.7604	16.4511	16.3144	16.642	17.3518	17.5326	17.8887	16.8903	16.8596	16.6016	17.0544	18.4029	17.1291	17.5923	17.0345	18.4268	18.1049	17.6589	17.1165	17.0241	17.315	18.0156	17.5406	17.2719	18.2108	16.9229	17.0668	17.3481	17.0234
2.12	23.0472	17.4088	17.7133	17.4526	17.3062	17.0603	18.0302	18.149	17.1098	17.5708	16.7453	16.7777	16.8477	18.7043	16.7065	16.8641	17.5879	17.2526	17.2887	17.5537	17.9689	16.6503	16.5135	16.8412	17.5534	17.7436	18.092	17.0942	17.0626	16.802	17.2584	18.6139	17.3344	17.7985	17.2426	18.6354	18.3085	17.8693	17.3208	17.231	17.5256	18.2271	17.7435	17.4817	18.4169	17.1225	17.2717	17.551	17.2236
2.13	23.1745	17.6133	17.9221	17.6576	17.5138	17.2646	18.2415	18.3569	17.3177	17.7818	16.9496	16.9788	17.0515	18.914	16.9076	17.0661	17.7965	17.4597	17.4972	17.7586	18.1783	16.8504	16.7136	17.0414	17.756	17.9556	18.2963	17.299	17.2666	17.0034	17.4632	18.8258	17.5407	18.0057	17.4517	18.845	18.513	18.0807	17.5261	17.4389	17.7373	18.4395	17.9473	17.6926	18.6239	17.3231	17.4776	17.7549	17.4248
2.14	23.3019	17.8187	18.1318	17.8636	17.7224	17.4699	18.4538	18.5657	17.5266	17.9937	17.1548	17.1808	17.2562	19.1246	17.1096	17.2692	18.0061	17.6677	17.7068	17.9644	18.3887	17.0515	16.9147	17.2426	17.9595	18.1686	18.5015	17.5048	17.4716	17.2058	17.6691	19.0387	17.748	18.2139	17.6618	19.0556	18.7183	18.293	17.7324	17.6477	17.9499	18.6529	18.1521	17.9043	18.8318	17.5246	17.6845	17.9597	17.6269
2.15	23.4292	18.0251	18.3425	18.0705	17.9319	17.6761	18.667	18.7755	17.7364	18.2066	17.3611	17.3838	17.4619	19.3361	17.3126	17.4732	18.2167	17.8767	17.9172	18.1712	18.6	17.2535	17.1167	17.4447	18.1639	18.3825	18.7077	17.7115	17.6776	17.4091	17.8759	19.2525	17.9562	18.423	17.8728	19.267	18.9247	18.5063	17.9396	17.8574	18.1634	18.8672	18.3578	18.117	19.0406	17.7271	17.8923	18.1655	17.83
2.16	23.5566	18.2325	18.5541	18.2784	18.1424	17.8833	18.8812	18.9862	17.9472	18.4204	17.5682	17.5877	17.6686	19.5485	17.5165	17.6781	18.4281	18.0866	18.1287	18.3789	18.8122	17.4566	17.3197	17.6477	18.3693	18.5974	18.9147	17.9192	17.8844	17.6134	18.0836	19.4672	18.1653	18.633	18.0848	19.4794	19.1319	18.7205	18.1477	18.0681	18.3779	19.0824	18.5644	18.3307	19.2504	17.9305	18.101	18.3721	18.0341
2.17	23.684	18.4407	18.7667	18.4871	18.3538	18.0914	19.0963	19.1978	18.159	18.6351	17.7764	17.7926	17.8762	19.7618	17.7214	17.884	18.6405	18.2974	18.3411	18.5875	19.0254	17.6605	17.5237	17.8517	18.5756	18.8132	19.1227	18.1278	18.0922	17.8186	18.2922	19.6828	18.3754	18.8439	18.2978	19.6926	19.34	18.9356	18.3567	18.2798	18.5933	19.2986	18.772	18.5453	19.461	18.1349	18.3107	18.5797	18.2391
2.18	23.8113	18.6499	18.9802	18.6968	18.5662	18.3004	19.3122	19.4102	18.3717	18.8507	17.9854	17.9984	18.0847	19.976	17.9273	18.0908	18.8538	18.5092	18.5544	18.797	19.2395	17.8654	17.7286	18.0567	18.7827	19.0299	19.3316	18.3373	18.301	18.0248	18.5017	19.8992	18.5864	19.0557	18.5116	19.9068	19.5489	19.1516	18.5667	18.4923	18.8097	19.5156	18.9804	18.7608	19.6725	18.3402	18.5213	18.7882	18.445
2.19	23.9387	18.86	19.1945	18.9074	18.7794	18.5104	19.5291	19.6236	18.5853	19.0673	18.1954	18.2052	18.2942	20.191	18.134	18.2985	19.0681	18.7218	18.7686	19.0074	19.4544	18.0713	17.9344	18.2625	18.9908	19.2475	19.5413	18.5477	18.5106	18.2318	18.7122	20.1166	18.7983	19.2685	18.7264	20.1218	19.7588	19.3685	18.7775	18.7058	19.0269	19.7336	19.1897	18.9772	19.8849	18.5464	18.7327	18.9976	18.6518
2.2	24.066	19.071	19.4098	19.1189	18.9936	18.7212	19.7469	19.8379	18.7998	19.2848	18.4063	18.4128	18.5046	20.4069	18.3417	18.5071	19.2832	18.9354	18.9837	19.2187	19.6703	18.278	18.1412	18.4693	19.1997	19.466	19.7519	18.759	18.7211	18.4398	18.9235	20.3348	19.011	19.4821	18.9421	20.3377	19.9695	19.5862	18.9893	18.9202	19.2451	19.9524	19.3999	19.1945	20.0981	18.7535	18.9451	19.2079	18.8595
2.21	24.1934	19.2829	19.626	19.3313	19.2086	18.933	19.9655	20.053	19.0152	19.5031	18.6181	18.6214	18.7158	20.6237	18.5503	18.7166	19.4992	19.1499	19.1998	19.4309	19.887	18.4857	18.3488	18.6769	19.4095	19.6854	19.9634	18.9712	18.9325	18.6487	19.1357	20.5539	19.2247	19.6965	19.1587	20.5544	20.1811	19.8049	19.2019	19.1355	19.4641	20.1721	19.611	19.4127	20.3123	18.9615	19.1584	19.419	19.0681
2.22	24.3208	19.4957	19.843	19.5446	19.4245	19.1456	20.185	20.269	19.2315	19.7223	18.8308	18.8309	18.928	20.8413	18.7597	18.927	19.716	19.3652	19.4167	19.644	20.1046	18.6942	18.5574	18.8855	19.6202	19.9056	20.1757	19.1842	19.1448	18.8585	19.3488	20.7738	19.4392	19.9119	19.3761	20.772	20.3935	20.0244	19.4154	19.3516	19.6841	20.3926	19.8229	19.6318	20.5272	19.1703	19.3725	19.631	19.2775
2.23	24.4481	19.7093	20.0609	19.7587	19.6413	19.3592	20.4053	20.4859	19.4487	19.9424	19.0444	19.0412	19.141	21.0598	18.9701	19.1382	19.9337	19.5814	19.6345	19.858	20.3231	18.9037	18.7668	19.0949	19.8317	20.1267	20.3888	19.3982	19.358	19.0692	19.5628	20.9945	19.6547	20.128	19.5945	20.9904	20.6068	20.2447	19.6297	19.5686	19.9049	20.614	20.0357	19.8517	20.743	19.3801	19.5875	19.8438	19.4879
2.24	24.5755	19.9238	20.2796	19.9737	19.859	19.5736	20.6265	20.7036	19.6668	20.1633	19.2588	19.2524	19.3549	21.2791	19.1813	19.3504	20.1523	19.7984	19.8532	20.0727	20.5424	19.114	18.9772	19.3052	20.0441	20.3487	20.6028	19.613	19.572	19.2808	19.7776	21.2161	19.8709	20.345	19.8137	21.2097	20.8209	20.4659	19.845	19.7865	20.1265	20.8363	20.2494	20.0725	20.9596	19.5907	19.8033	20.0575	19.6991
2.25	24.7028	20.1392	20.4992	20.1895	20.0775	19.7888	20.8486	20.9221	19.8857	20.3851	19.4741	19.4645	19.5697	21.4992	19.3934	19.5633	20.3717	20.0163	20.0727	20.2884	20.7625	19.3252	19.1884	19.5164	20.2573	20.5715	20.8177	19.8286	19.7869	19.4932	19.9932	21.4385	20.088	20.5629	20.0338	21.4297	21.0358	20.688	20.061	20.0052	20.349	21.0593	20.4638	20.2941	21.177	19.8021	20.02	20.2721	19.9112
2.26	24.8302	20.3554	20.7197	20.4062	20.2969	20.0049	21.0714	21.1414	20.1055	20.6077	19.6903	19.6774	19.7853	21.7201	19.6064	19.7771	20.592	20.2351	20.2931	20.5048	20.9835	19.5373	19.4004	19.7284	20.4713	20.7951	21.0333	20.0451	20.0026	19.7065	20.2097	21.6616	20.3059	20.7816	20.2547	21.6506	21.2515	20.9108	20.2779	20.2248	20.5723	21.2832	20.6791	20.5166	21.3953	20.0145	20.2375	20.4874	20.1241
2.27	24.9576	20.5724	20.9409	20.6237	20.5171	20.2219	21.2951	21.3616	20.3261	20.8311	19.9073	19.8912	20.0017	21.9418	19.8202	19.9918	20.8131	20.4546	20.5143	20.7221	21.2053	19.7502	19.6133	19.9412	20.6862	21.0196	21.2497	20.2624	20.2192	19.9206	20.427	21.8856	20.5247	21.001	20.4764	21.8722	21.468	21.1344	20.4956	20.4452	20.7965	21.5079	20.8952	20.7399	21.6143	20.2276	20.4558	20.7036	20.3378
2.28	25.0849	20.7903	21.163	20.842	20.7381	20.4396	21.5195	21.5825	20.5475	21.0553	20.1252	20.1058	20.219	22.1642	20.0348	20.2073	21.0349	20.675	20.7363	20.9402	21.4279	19.9639	19.8271	20.1549	20.9018	21.2449	21.467	20.4805	20.4365	20.1356	20.6451	22.1104	20.7443	21.2213	20.699	22.0947	21.6853	21.3589	20.7141	20.6664	21.0215	21.7334	21.1121	20.9639	21.8341	20.4416	20.6749	20.9205	20.5524
2.29	25.2123	21.009	21.3858	21.0611	20.9599	20.6582	21.7448	21.8042	20.7698	21.2804	20.3438	20.3213	20.4371	22.3875	20.2503	20.4236	21.2576	20.8962	20.9592	21.1591	21.6512	20.1785	20.0417	20.3694	21.1182	21.4709	21.685	20.6994	20.6547	20.3514	20.864	22.3359	20.9646	21.4424	20.9224	22.3179	21.9033	21.5841	20.9334	20.8884	21.2472	21.9597	21.3298	21.1888	22.0547	20.6564	20.8949	21.1383	20.7678
2.3	25.3396	21.2284	21.6095	21.281	21.1825	20.8776	21.9708	22.0267	20.9929	21.5062	20.5633	20.5375	20.656	22.6115	20.4666	20.6407	21.4811	21.1181	21.1828	21.3788	21.8754	20.3939	20.2571	20.5847	21.3355	21.6978	21.9037	20.9191	20.8737	20.568	21.0837	22.5622	21.1858	21.6642	21.1466	22.5419	22.1221	21.8101	21.1534	21.1112	21.4738	22.1867	21.5482	21.4145	22.276	20.8719	21.1156	21.3568	20.984
2.31	25.467	21.4487	21.8339	21.5017	21.4059	21.0978	22.1976	22.25	21.2167	21.7328	20.7836	20.7546	20.8757	22.8362	20.6837	20.8586	21.7053	21.3409	21.4073	21.5993	22.1003	20.6101	20.4733	20.8009	21.5534	21.9254	22.1233	21.1396	21.0934	20.7854	21.3042	22.7892	21.4078	21.8868	21.3716	22.7666	22.3417	22.0369	21.3743	21.3348	21.7012	22.4145	21.7675	21.641	22.4981	21.0883	21.3371	21.5761	21.201
2.32	25.5944	21.6697	22.0591	21.7232	21.6301	21.3188	22.4252	22.474	21.4414	21.9601	21.0047	20.9725	21.0961	23.0617	20.9016	21.0772	21.9303	21.5644	21.6325	21.8206	22.326	20.8272	20.6903	21.0178	21.7722	22.1538	22.3436	21.3609	21.3139	21.0037	21.5254	23.017	21.6305	22.1102	21.5973	22.9921	22.562	22.2644	21.5959	21.5592	21.9293	22.6431	21.9875	21.8682	22.7209	21.3055	21.5594	21.7962	21.4188
2.33	25.7217	21.8915	22.2851	21.9454	21.855	21.5406	22.6535	22.6988	21.6668	22.1883	21.2265	21.1911	21.3174	23.288	21.1202	21.2967	22.1561	21.7887	21.8585	22.0426	22.5524	21.045	20.9081	21.2355	21.9917	22.3829	22.5646	21.5829	21.5352	21.2227	21.7474	23.2455	21.854	22.3343	21.8239	23.2183	22.7831	22.4926	21.8183	21.7843	22.1582	22.8724	22.2082	22.0962	22.9445	21.5235	21.7824	22.017	21.6373
2.34	25.8491	22.1141	22.5118	22.1684	22.0807	21.7631	22.8825	22.9243	21.893	22.4171	21.4491	21.4105	21.5394	23.5149	21.3397	21.5169	22.3826	22.0138	22.0853	22.2653	22.7796	21.2636	21.1267	21.454	22.212	22.6128	22.7864	21.8057	21.7573	21.4425	21.9702	23.4748	22.0782	22.5591	22.0512	23.4452	23.0049	22.7216	22.0415	22.0102	22.3878	23.1024	22.4297	22.3249	23.1688	21.7422	22.0062	22.2386	21.8566
2.35	25.9764	22.3374	22.7392	22.3921	22.3072	21.9864	23.1123	23.1506	22.12	22.6467	21.6725	21.6307	21.7622	23.7426	21.5599	21.7379	22.6099	22.2396	22.3128	22.4889	23.0075	21.483	21.3461	21.6732	22.433	22.8434	23.0089	22.0293	21.9801	21.663	22.1937	23.7047	22.3032	22.7847	22.2792	23.6728	23.2274	22.9513	22.2653	22.2368	22.6181	23.3332	22.6519	22.5543	23.3938	21.9617	22.2307	22.4609	22.0767
2.36	26.1038	22.5615	22.9674	22.6166	22.5344	22.2104	23.3428	23.3775	22.3477	22.8771	21.8967	21.8517	21.9858	23.9709	21.7809	21.9596	22.8379	22.4661	22.5411	22.7131	23.2362	21.7031	21.5663	21.8932	22.6547	23.0747	23.2322	22.2535	22.2036	21.8843	22.4179	23.9353	22.5289	23.011	22.508	23.9012	23.4506	23.1818	22.4899	22.4642	22.8492	23.5647	22.8749	22.7845	23.6195	22.1819	22.4559	22.6839	22.2975
2.37	26.2312	22.7862	23.1963	22.8418	22.7623	22.4352	23.5739	23.6052	22.5761	23.1081	22.1215	22.0734	22.21	24.2	22.0026	22.182	23.0666	22.6933	22.7701	22.9381	23.4655	21.924	21.7872	22.114	22.8771	23.3067	23.4561	22.4785	22.4279	22.1064	22.6428	24.1666	22.7553	23.238	22.7375	24.1302	23.6745	23.4129	22.7153	22.6923	23.081	23.7968	23.0985	23.0154	23.8459	22.4029	22.6819	22.9077	22.5191
2.38	26.3585	23.0118	23.4258	23.0677	22.991	22.6607	23.8058	23.8335	22.8053	23.3398	22.3472	22.2958	22.435	24.4297	22.2251	22.4052	23.296	22.9213	22.9998	23.1637	23.6956	22.1456	22.0088	22.3354	23.1003	23.5395	23.6807	22.7042	22.6529	22.3292	22.8685	24.3986	22.9824	23.4657	22.9678	24.3599	23.8992	23.6447	22.9413	22.9211	23.3136	24.0297	23.3229	23.247	24.073	22.6246	22.9086	23.1321	22.7414
2.39	26.4859	23.238	23.6561	23.2943	23.2203	22.8869	24.0384	24.0626	23.0351	23.5723	22.5735	22.519	22.6608	24.6601	22.4483	22.6291	23.5261	23.1499	23.2302	23.3901	23.9263	22.368	22.2312	22.5577	23.3241	23.7729	23.906	22.9306	22.8786	22.5527	23.0948	24.6313	23.2103	23.6941	23.1987	24.5903	24.1244	23.8772	23.168	23.1506	23.5468	24.2632	23.5479	23.4793	24.3007	22.847	23.1359	23.3573	22.9644
2.4	26.6132	23.4649	23.8871	23.5216	23.4503	23.1138	24.2716	24.2923	23.2657	23.8054	22.8005	22.7429	22.8872	24.8911	22.6722	22.8537	23.7568	23.3793	23.4613	23.6172	24.1577	22.5911	22.4543	22.7806	23.5486	24.007	24.132	23.1577	23.105	22.777	23.3219	24.8646	23.4388	23.9232	23.4303	24.8213	24.3504	24.1104	23.3954	23.3808	23.7807	24.4974	23.7737	23.7123	24.5292	23.0701	23.364	23.5831	23.1881
2.41	26.7406	23.6925	24.1188	23.7496	23.6811	23.3414	24.5055	24.5227	23.497	24.0392	23.0283	22.9675	23.1143	25.1228	22.8969	23.0789	23.9883	23.6093	23.6932	23.8449	24.3898	22.8149	22.6781	23.0042	23.7738	24.2418	24.3586	23.3855	23.3321	23.002	23.5496	25.0986	23.668	24.1529	23.6627	25.053	24.577	24.3442	23.6235	23.6117	24.0152	24.7323	24.0001	23.9459	24.7582	23.2939	23.5927	23.8096	23.4125
2.42	26.868	23.9208	24.3511	23.9782	23.9125	23.5697	24.7401	24.7537	23.7289	24.2736	23.2567	23.1928	23.3421	25.3552	23.1222	23.3049	24.2204	23.84	23.9256	24.0734	24.6225	23.0394	22.9026	23.2285	23.9997	24.4772	24.5859	23.614	23.5598	23.2276	23.778	25.3332	23.8979	24.3833	23.8957	25.2854	24.8042	24.5786	23.8523	23.8433	24.2505	24.9678	24.2272	24.1802	24.9879	23.5185	23.8221	24.0367	23.6376
2.43	26.9953	24.1498	24.5841	24.2075	24.1445	23.7987	24.9753	24.9854	23.9615	24.5087	23.4858	23.4188	23.5706	25.5881	23.3482	23.5316	24.4532	24.0713	24.1588	24.3024	24.8559	23.2646	23.1278	23.4535	24.2262	24.7133	24.8139	23.8431	23.7883	23.454	24.007	25.5684	24.1284	24.6143	24.1293	25.5183	25.0321	24.8137	24.0817	24.0755	24.4863	25.2039	24.4549	24.4152	25.2183	23.7437	24.0522	24.2645	23.8634
2.44	27.1227	24.3794	24.8177	24.4375	24.3772	24.0284	25.2111	25.2177	24.1948	24.7445	23.7156	23.6454	23.7998	25.8217	23.5749	23.7589	24.6866	24.3033	24.3926	24.5322	25.0899	23.4905	23.3537	23.6792	24.4534	24.95	25.0425	24.0729	24.0173	23.681	24.2368	25.8042	24.3596	24.846	24.3636	25.7519	25.2607	25.0495	24.3118	24.3083	24.7229	25.4407	24.6832	24.6508	25.4493	23.9695	24.2829	24.493	24.0898
2.45	27.25	24.6096	25.0519	24.6681	24.6106	24.2587	25.4475	25.4507	24.4287	24.9808	23.9461	23.8727	24.0296	26.0559	23.8023	23.9869	24.9206	24.536	24.6271	24.7626	25.3246	23.7171	23.5803	23.9056	24.6812	25.1874	25.2717	24.3033	24.2471	23.9087	24.4671	26.0406	24.5914	25.0783	24.5986	25.9861	25.4898	25.2858	24.5425	24.5418	24.96	25.6781	24.9122	24.887	25.6808	24.196	24.5142	24.7221	24.3169
2.46	27.3774	24.8406	25.2868	24.8994	24.8446	24.4896	25.6846	25.6842	24.6633	25.2178	24.1771	24.1007	24.2601	26.2907	24.0303	24.2155	25.1553	24.7692	24.8622	24.9936	25.5598	23.9443	23.8075	24.1326	24.9096	25.4253	25.5015	24.5343	24.4774	24.1371	24.6981	26.2777	24.8238	25.3112	24.8342	26.2209	25.7196	25.5227	24.7738	24.776	25.1978	25.9161	25.1419	25.1238	25.913	24.4232	24.7462	24.9518	24.5447
2.47	27.5048	25.0721	25.5223	25.1313	25.0792	24.7212	25.9223	25.9184	24.8985	25.4554	24.4089	24.3294	24.4912	26.5261	24.259	24.4447	25.3906	25.0031	25.0979	25.2252	25.7957	24.1722	24.0354	24.3603	25.1386	25.6639	25.7319	24.766	24.7084	24.3661	24.9296	26.5153	25.0569	25.5447	25.0704	26.4563	25.9499	25.7603	25.0057	25.0107	25.4362	26.1546	25.3721	25.3613	26.1458	24.6511	24.9788	25.1821	24.773
2.48	27.6321	25.3043	25.7584	25.3638	25.3144	24.9534	26.1605	26.1531	25.1343	25.6936	24.6412	24.5587	24.7229	26.762	24.4883	24.6746	25.6264	25.2376	25.3342	25.4575	26.0322	24.4008	24.2639	24.5886	25.3683	25.903	25.963	24.9983	24.94	24.5957	25.1618	26.7534	25.2906	25.7788	25.3073	26.6922	26.1808	25.9984	25.2383	25.2461	25.6752	26.3938	25.6029	25.5993	26.3792	24.8795	25.212	25.413	25.0021
2.49	27.7595	25.537	25.995	25.5969	25.5503	25.1863	26.3993	26.3885	25.3707	25.9324	24.8742	24.7886	24.9552	26.9985	24.7183	24.9051	25.8629	25.4727	25.5712	25.6903	26.2692	24.6299	24.4931	24.8175	25.5986	26.1427	26.1946	25.2312	25.1723	24.826	25.3946	26.9922	25.5249	26.0135	25.5447	26.9287	26.4124	26.2371	25.4714	25.482	25.9147	26.6335	25.8344	25.838	26.6131	25.1086	25.4458	25.6446	25.2317
2.5	27.8868	25.7704	26.2323	25.8305	25.7867	25.4197	26.6387	26.6244	25.6078	26.1718	25.1078	25.0191	25.1882	27.2356	24.9488	25.1362	26.1	25.7084	25.8087	25.9237	26.5068	24.8598	24.7229	25.0471	25.8294	26.383	26.4268	25.4647	25.4051	25.0569	25.628	27.2315	25.7597	26.2487	25.7827	27.1658	26.6445	26.4764	25.7051	25.7186	26.1549	26.8738	26.0664	26.0772	26.8476	25.3383	25.6802	25.8767	25.462
2.51	28.0142	26.0044	26.4701	26.0648	26.0237	25.6537	26.8787	26.8608	25.8454	26.4117	25.342	25.2502	25.4217	27.4732	25.18	25.3679	26.3376	25.9446	26.0468	26.1578	26.745	25.0902	24.9533	25.2772	26.0608	26.6239	26.6595	25.6987	25.6385	25.2884	25.862	27.4713	25.9952	26.4846	26.0213	27.4035	26.8771	26.7162	25.9394	25.9557	26.3956	27.1147	26.299	26.3169	27.0826	25.5686	25.9151	26.1094	25.6928
2.52	28.1416	26.2389	26.7085	26.2997	26.2613	25.8883	27.1192	27.0979	26.0836	26.6521	25.5768	25.482	25.6558	27.7114	25.4118	25.6002	26.5757	26.1815	26.2855	26.3924	26.9837	25.3212	25.1844	25.508	26.2928	26.8653	26.8928	25.9334	25.8725	25.5205	26.0965	27.7117	26.2312	26.7209	26.2605	27.6416	27.1103	26.9565	26.1743	26.1934	26.6369	27.356	26.5321	26.5573	27.3182	25.7995	26.1506	26.3426	25.9243
2.53	28.2689	26.474	26.9475	26.5351	26.4994	26.1235	27.3602	27.3354	26.3223	26.8932	25.8121	25.7143	25.8905	27.9501	25.6442	25.833	26.8145	26.4188	26.5248	26.6275	27.223	25.5528	25.416	25.7393	26.5254	27.1073	27.1267	26.1685	26.107	25.7532	26.3316	27.9525	26.4677	26.9579	26.5002	27.8803	27.3441	27.1974	26.4097	26.4317	26.8787	27.5979	26.7658	26.7981	27.5544	26.0309	26.3867	26.5764	26.1563
2.54	28.3963	26.7097	27.1869	26.771	26.7381	26.3593	27.6017	27.5735	26.5616	27.1347	26.0481	25.9472	26.1258	28.1892	25.8771	26.0664	27.0537	26.6568	26.7646	26.8632	27.4628	25.785	25.6482	25.9713	26.7585	27.3498	27.3611	26.4043	26.3421	25.9865	26.5672	28.1939	26.7048	27.1953	26.7405	28.1195	27.5783	27.4388	26.6457	26.6705	27.121	27.8404	27.0001	27.0396	27.791	26.263	26.6233	26.8107	26.3889
2.55	28.5236	26.9459	27.427	27.0075	26.9773	26.5956	27.8438	27.8122	26.8015	27.3768	26.2846	26.1807	26.3617	28.4289	26.1106	26.3004	27.2935	26.8952	27.005	27.0995	27.7032	26.0178	25.881	26.2038	26.9921	27.5928	27.596	26.6406	26.5777	26.2204	26.8034	28.4358	26.9425	27.4333	26.9814	28.3592	27.8131	27.6808	26.8822	26.9098	27.3639	28.0833	27.2348	27.2815	28.0282	26.4956	26.8605	27.0456	26.6221
2.56	28.651	27.1827	27.6675	27.2446	27.2171	26.8324	28.0864	28.0513	27.0419	27.6194	26.5216	26.4148	26.598	28.6691	26.3447	26.5349	27.5338	27.1342	27.2459	27.3362	27.944	26.2512	26.1144	26.4368	27.2263	27.8363	27.8315	26.8774	26.8139	26.4548	27.0401	28.6782	27.1807	27.6718	27.2227	28.5995	28.0484	27.9232	27.1192	27.1497	27.6073	28.3268	27.4702	27.5239	28.2658	26.7288	27.0981	27.281	26.8558
2.57	28.7784	27.4199	27.9085	27.4821	27.4574	27.0698	28.3295	28.2909	27.2828	27.8625	26.7592	26.6494	26.8349	28.9098	26.5794	26.77	27.7747	27.3737	27.4873	27.5735	28.1854	26.4851	26.3483	26.6704	27.461	28.0803	28.0674	27.1148	27.0506	26.6898	27.2774	28.921	27.4194	27.9108	27.4646	28.8402	28.2842	28.1661	27.3568	27.39	27.8512	28.5707	27.706	27.7669	28.504	26.9625	27.3363	27.517	27.09
2.58	28.9057	27.6577	28.1501	27.7202	27.6982	27.3078	28.573	28.5311	27.5243	28.1061	26.9973	26.8845	27.0724	29.151	26.8146	27.0056	28.016	27.6138	27.7292	27.8114	28.4272	26.7196	26.5827	26.9046	27.6962	28.3248	28.3039	27.3526	27.2879	26.9253	27.5151	29.1644	27.6586	28.1503	27.707	29.0813	28.5205	28.4095	27.5948	27.6309	28.0956	28.8151	27.9423	28.0103	28.7426	27.1967	27.575	27.7534	27.3248
2.59	29.0331	27.8961	28.3921	27.9588	27.9395	27.5462	28.8171	28.7717	27.7662	28.3501	27.2359	27.1202	27.3103	29.3926	27.0503	27.2417	28.2578	27.8543	27.9716	28.0497	28.6695	26.9546	26.8177	27.1393	27.9319	28.5697	28.5408	27.591	27.5256	27.1614	27.7533	29.4081	27.8983	28.3903	27.9499	29.323	28.7573	28.6533	27.8334	27.8723	28.3405	29.06	28.1791	28.2542	28.9817	27.4315	27.8142	27.9903	27.5602
2.6	29.1604	28.1349	28.6346	28.1979	28.1812	27.7851	29.0616	29.0128	28.0086	28.5947	27.475	27.3564	27.5488	29.6347	27.2865	27.4783	28.5001	28.0953	28.2145	28.2885	28.9123	27.1901	27.0533	27.3745	28.1681	28.8152	28.7783	27.8298	27.7639	27.3979	27.9921	29.6524	28.1384	28.6307	28.1932	29.5651	28.9946	28.8976	28.0724	28.1142	28.5858	29.3053	28.4165	28.4986	29.2213	27.6668	28.0539	28.2277	27.796
2.61	29.2878	28.3742	28.8776	28.4374	28.4235	28.0246	29.3065	29.2543	28.2516	28.8397	27.7146	27.5931	27.7878	29.8772	27.5233	27.7154	28.7428	28.3367	28.4579	28.5278	29.1556	27.4262	27.2893	27.6102	28.4047	29.0611	29.0162	28.0691	28.0026	27.635	28.2313	29.897	28.3791	28.8716	28.4371	29.8076	29.2323	29.1424	28.3119	28.3565	28.8316	29.5511	28.6542	28.7435	29.4614	27.9026	28.2941	28.4656	28.0323
2.62	29.4152	28.614	29.121	28.6775	28.6662	28.2645	29.5519	29.4963	28.495	29.0851	27.9548	27.8303	28.0272	30.1201	27.7605	27.953	28.986	28.5787	28.7018	28.7675	29.3993	27.6628	27.5259	27.8464	28.6419	29.3074	29.2545	28.309	28.2418	27.8726	28.4709	30.1421	28.6202	29.113	28.6814	30.0506	29.4705	29.3876	28.5519	28.5993	29.0779	29.7973	28.8925	28.9888	29.7018	28.1389	28.5347	28.704	28.2691
2.63	29.5425	28.8543	29.3649	28.9179	28.9094	28.5049	29.7977	29.7388	28.7388	29.331	28.1953	28.068	28.2672	30.3635	27.9983	28.1911	29.2297	28.8211	28.9461	29.0078	29.6435	27.8999	27.763	28.0831	28.8795	29.5542	29.4933	28.5492	28.4814	28.1107	28.7111	30.3877	28.8618	29.3548	28.9262	30.294	29.7091	29.6333	28.7924	28.8426	29.3246	30.044	29.1312	29.2345	29.9427	28.3757	28.7758	28.9428	28.5065
2.64	29.6699	29.095	29.6093	29.1589	29.1531	28.7457	30.044	29.9817	28.9831	29.5773	28.4364	28.3062	28.5075	30.6073	28.2365	28.4297	29.4738	29.0639	29.1909	29.2485	29.8881	28.1374	28.0005	28.3203	29.1176	29.8014	29.7326	28.7899	28.7216	28.3493	28.9516	30.6336	29.1039	29.5971	29.1714	30.5379	29.9482	29.8793	29.0333	29.0863	29.5717	30.291	29.3704	29.4807	30.1841	28.6129	29.0173	29.182	28.7443
2.65	29.7972	29.3362	29.854	29.4003	29.3971	28.9871	30.2907	30.225	29.2279	29.8241	28.6779	28.5448	28.7484	30.8515	28.4752	28.6687	29.7183	29.3072	29.4361	29.4896	30.1331	28.3755	28.2385	28.558	29.3561	30.049	29.9722	29.0311	28.9622	28.5883	29.1927	30.8799	29.3463	29.8397	29.4171	30.7821	30.1876	30.1258	29.2746	29.3304	29.8193	30.5385	29.61	29.7273	30.4258	28.8507	29.2592	29.4217	28.9825
2.66	29.9246	29.5778	30.0992	29.6421	29.6416	29.2288	30.5377	30.4687	29.4731	30.0712	28.9199	28.784	28.9897	31.0961	28.7144	28.9082	29.9632	29.5509	29.6817	29.7311	30.3785	28.614	28.4771	28.7962	29.595	30.2971	30.2123	29.2727	29.2032	28.8278	29.4341	31.1266	29.5892	30.0828	29.6631	31.0267	30.4275	30.3726	29.5163	29.575	30.0673	30.7863	29.85	29.9743	30.668	29.0889	29.5016	29.6619	29.2212
2.67	30.052	29.8198	30.3448	29.8844	29.8866	29.471	30.7852	30.7128	29.7187	30.3188	29.1623	29.0235	29.2314	31.3411	28.954	29.1481	30.2086	29.795	29.9278	29.9731	30.6243	28.853	28.716	29.0347	29.8344	30.5455	30.4528	29.5147	29.4446	29.0678	29.676	31.3737	29.8326	30.3263	29.9096	31.2718	30.6678	30.6199	29.7585	29.82	30.3156	31.0346	30.0904	30.2217	30.9105	29.3275	29.7444	29.9024	29.4604
2.68	30.1793	30.0623	30.5907	30.127	30.1319	29.7137	31.033	30.9573	29.9648	30.5668	29.4052	29.2636	29.4736	31.5864	29.1941	29.3884	30.4543	30.0395	30.1743	30.2155	30.8705	29.0924	28.9554	29.2738	30.0742	30.7943	30.6938	29.7572	29.6865	29.3082	29.9183	31.6211	30.0763	30.5702	30.1566	31.5172	30.9085	30.8675	30.0011	30.0654	30.5644	31.2832	30.3313	30.4695	31.1535	29.5666	29.9876	30.1434	29.7
2.69	30.3067	30.3052	30.8371	30.3701	30.3776	29.9567	31.2812	31.2022	30.2112	30.8151	29.6484	29.504	29.7162	31.8322	29.4346	29.6291	30.7005	30.2845	30.4212	30.4583	31.1171	29.3323	29.1953	29.5133	30.3144	31.0435	30.9351	30	29.9287	29.549	30.161	31.8689	30.3204	30.8145	30.4039	31.7629	31.1496	31.1155	30.244	30.3111	30.8135	31.5322	30.5725	30.7177	31.3968	29.8061	30.2312	30.3847	29.94
2.7	30.434	30.5484	31.0838	30.6136	30.6238	30.2002	31.5298	31.4475	30.458	31.0638	29.8921	29.7449	29.9592	32.0782	29.6755	29.8703	30.947	30.5298	30.6684	30.7015	31.3641	29.5726	29.4356	29.7532	30.5549	31.293	31.1768	30.2432	30.1714	29.7903	30.404	32.1171	30.5649	31.0591	30.6515	32.0091	31.3911	31.3638	30.4874	30.5573	31.063	31.7816	30.8142	30.9662	31.6405	30.046	30.4752	30.6265	30.1804
2.71	30.5614	30.7921	31.331	30.8574	30.8703	30.444	31.7788	31.6931	30.7052	31.3128	30.1362	29.9862	30.2026	32.3247	29.9169	30.1119	31.1938	30.7754	30.9161	30.9451	31.6114	29.8133	29.6763	29.9935	30.7959	31.5429	31.4188	30.4869	30.4145	30.032	30.6475	32.3656	30.8098	31.3041	30.8996	32.2555	31.6329	31.6125	30.7311	30.8039	31.3129	32.0312	31.0562	31.2151	31.8845	30.2864	30.7196	30.8686	30.4213
2.72	30.6888	31.0362	31.5784	31.1017	31.1171	30.6883	32.028	31.9391	30.9528	31.5622	30.3806	30.2279	30.4464	32.5714	30.1586	30.3538	31.4411	31.0215	31.1641	31.1891	31.8591	30.0545	29.9175	30.2342	31.0373	31.7931	31.6613	30.7309	30.6579	30.2741	30.8913	32.6144	31.0551	31.5495	31.148	32.5023	31.8751	31.8616	30.9752	31.0508	31.5631	32.2813	31.2986	31.4644	32.1289	30.5271	30.9643	31.1111	30.6626
2.73	30.8161	31.2806	31.8263	31.3463	31.3644	30.9329	32.2776	32.1855	31.2008	31.812	30.6255	30.47	30.6905	32.8185	30.4008	30.5962	31.6887	31.2679	31.4125	31.4334	32.1071	30.296	30.159	30.4754	31.279	32.0437	31.904	30.9752	30.9017	30.5165	31.1355	32.8635	31.3007	31.7952	31.3968	32.7495	32.1177	32.1109	31.2197	31.298	31.8137	32.5316	31.5413	31.714	32.3736	30.7682	31.2094	31.3539	30.9042
2.74	30.9435	31.5254	32.0744	31.5912	31.6119	31.1779	32.5276	32.4321	31.4491	32.0621	30.8707	30.7125	30.935	33.0659	30.6433	30.8389	31.9366	31.5147	31.6612	31.6781	32.3555	30.538	30.4009	30.7169	31.521	32.2946	32.1472	31.2199	31.1459	30.7594	31.3801	33.113	31.5467	32.0413	31.646	32.9969	32.3605	32.3606	31.4645	31.5456	32.0646	32.7823	31.7844	31.9639	32.6187	31.0098	31.4549	31.5971	31.1462
2.75	31.0708	31.7706	32.3229	31.8365	31.8599	31.4232	32.7778	32.6791	31.6977	32.3124	31.1162	30.9554	31.1799	33.3136	30.8862	31.082	32.1848	31.7618	31.9102	31.9231	32.6041	30.7803	30.6432	30.9588	31.7635	32.5458	32.3906	31.465	31.3904	31.0027	31.625	33.3627	31.793	32.2877	31.8954	33.2447	32.6038	32.6106	31.7097	31.7936	32.3158	33.0333	32.0279	32.2142	32.864	31.2517	31.7007	31.8407	31.3886
2.76	31.1982	32.016	32.5717	32.0822	32.1081	31.6689	33.0284	32.9264	31.9467	32.5632	31.3622	31.1986	31.4252	33.5616	31.1295	31.3254	32.4334	32.0092	32.1596	32.1685	32.8531	31.023	30.8859	31.201	32.0062	32.7973	32.6344	31.7104	31.6353	31.2463	31.8702	33.6128	32.0396	32.5344	32.1452	33.4928	32.8473	32.8609	31.9552	32.0419	32.5673	33.2845	32.2717	32.4647	33.1097	31.4939	31.9468	32.0846	31.6314
2.77	31.3256	32.2619	32.8208	32.3281	32.3567	31.9149	33.2792	33.1741	32.196	32.8142	31.6084	31.4422	31.6708	33.8099	31.3732	31.5692	32.6823	32.2569	32.4093	32.4141	33.1024	31.2661	31.129	31.4437	32.2493	33.0492	32.8786	31.9561	31.8805	31.4903	32.1157	33.8631	32.2866	32.7814	32.3954	33.7411	33.0911	33.1115	32.201	32.2904	32.8191	33.5361	32.5158	32.7156	33.3557	31.7365	32.1932	32.3288	31.8745
2.78	31.4529	32.508	33.0702	32.5744	32.6056	32.1613	33.5303	33.422	32.4456	33.0655	31.855	31.6862	31.9167	34.0585	31.6172	31.8133	32.9314	32.505	32.6594	32.6602	33.352	31.5095	31.3724	31.6866	32.4927	33.3013	33.123	32.2021	32.126	31.7346	32.3616	34.1136	32.5339	33.0287	32.6458	33.9898	33.3353	33.3624	32.4471	32.5393	33.0712	33.7879	32.7602	32.9667	33.602	31.9795	32.44	32.5733	32.1179
2.79	31.5803	32.7545	33.32	32.821	32.8548	32.408	33.7817	33.6702	32.6956	33.317	32.102	31.9305	32.1629	34.3074	31.8615	32.0577	33.1809	32.7533	32.9097	32.9065	33.6019	31.7533	31.6162	31.93	32.7364	33.5536	33.3677	32.4485	32.3719	31.9793	32.6078	34.3645	32.7814	33.2763	32.8965	34.2387	33.5797	33.6135	32.6935	32.7885	33.3236	34.04	33.0049	33.2182	33.8485	32.2228	32.687	32.8181	32.3617
2.8	31.7076	33.0013	33.5699	33.0679	33.1042	32.655	34.0334	33.9187	32.9458	33.5689	32.3492	32.1751	32.4095	34.5565	32.1062	32.3025	33.4306	33.0019	33.1603	33.1531	33.852	31.9974	31.8603	32.1736	32.9805	33.8063	33.6127	32.6951	32.618	32.2243	32.8542	34.6156	33.0293	33.5241	33.1475	34.4879	33.8245	33.8649	32.9402	33.038	33.5763	34.2924	33.2499	33.4699	34.0954	32.4664	32.9343	33.0632	32.6058
2.81	31.835	33.2484	33.8202	33.3151	33.354	32.9023	34.2853	34.1674	33.1963	33.821	32.5967	32.4201	32.6563	34.8058	32.3512	32.5475	33.6806	33.2509	33.4112	33.4	34.1024	32.2419	32.1047	32.4176	33.2248	34.0592	33.858	32.9421	32.8645	32.4696	33.101	34.8669	33.2774	33.7723	33.3988	34.7373	34.0695	34.1165	33.1873	33.2878	33.8292	34.545	33.4953	33.7218	34.3425	32.7104	33.1819	33.3087	32.8503
2.82	31.9624	33.4957	34.0707	33.5626	33.604	33.1499	34.5375	34.4164	33.4471	34.0734	32.8446	32.6653	32.9035	35.0554	32.5965	32.7929	33.9309	33.5	33.6624	33.6472	34.3531	32.4867	32.3495	32.6619	33.4694	34.3123	34.1036	33.1893	33.1112	32.7153	33.348	35.1185	33.5259	34.0207	33.6503	34.987	34.3147	34.3684	33.4345	33.5378	34.0824	34.7978	33.7408	33.974	34.5898	32.9547	33.4298	33.5543	33.095
2.83	32.0897	33.7434	34.3215	33.8103	33.8543	33.3977	34.7899	34.6657	33.6981	34.326	33.0927	32.9109	33.1509	35.3052	32.8421	33.0385	34.1814	33.7495	33.9138	33.8946	34.604	32.7318	32.5946	32.9065	33.7143	34.5657	34.3494	33.4368	33.3582	32.9612	33.5953	35.3703	33.7745	34.2693	33.9021	35.2369	34.5603	34.6205	33.6821	33.7881	34.3358	35.0509	33.9867	34.2265	34.8374	33.1992	33.678	33.8003	33.34
2.84	32.2171	33.9913	34.5725	34.0583	34.1049	33.6459	35.0425	34.9152	33.9495	34.5788	33.3411	33.1568	33.3986	35.5553	33.088	33.2845	34.4322	33.9992	34.1655	34.1424	34.8551	32.9772	32.8399	33.1514	33.9594	34.8193	34.5955	33.6845	33.6054	33.2075	33.8429	35.6222	34.0235	34.5182	34.1542	35.487	34.806	34.8728	33.9299	34.0386	34.5894	35.3042	34.2328	34.4792	35.0852	33.4441	33.9264	34.0465	33.5853
2.85	32.3444	34.2394	34.8237	34.3066	34.3557	33.8943	35.2953	35.1649	34.201	34.8318	33.5897	33.4029	33.6466	35.8056	33.3342	33.5307	34.6832	34.2491	34.4174	34.3903	35.1065	33.2228	33.0856	33.3966	34.2048	35.0731	34.8418	33.9325	33.853	33.454	34.0907	35.8744	34.2727	34.7674	34.4065	35.7373	35.0521	35.1254	34.1779	34.2894	34.8433	35.5577	34.4792	34.7321	35.3333	33.6892	34.175	34.293	33.8309
2.86	32.4718	34.4879	35.0752	34.5551	34.6067	34.143	35.5484	35.4149	34.4528	35.0851	33.8386	33.6493	33.8948	36.056	33.5807	33.7771	34.9344	34.4993	34.6696	34.6386	35.3581	33.4688	33.3315	33.642	34.4505	35.3271	35.0884	34.1808	34.1007	33.7008	34.3387	36.1268	34.5221	35.0167	34.659	35.9879	35.2983	35.3781	34.4262	34.5404	35.0974	35.8114	34.7258	34.9852	35.5815	33.9346	34.4239	34.5397	34.0768
2.87	32.5992	34.7365	35.3269	34.8038	34.858	34.3919	35.8016	35.665	34.7048	35.3386	34.0878	33.896	34.1433	36.3067	33.8274	34.0238	35.1858	34.7497	34.9219	34.887	35.6098	33.7151	33.5777	33.8878	34.6964	35.5813	35.3351	34.4293	34.3488	33.9478	34.587	36.3794	34.7717	35.2663	34.9118	36.2386	35.5448	35.6311	34.6747	34.7916	35.3517	36.0652	34.9726	35.2385	35.83	34.1803	34.673	34.7866	34.3229
2.88	32.7265	34.9854	35.5788	35.0528	35.1094	34.641	36.055	35.9154	34.9571	35.5923	34.3372	34.1429	34.392	36.5575	34.0744	34.2708	35.4375	35.0003	35.1745	35.1357	35.8618	33.9616	33.8242	34.1337	34.9425	35.8357	35.5821	34.678	34.597	34.1952	34.8355	36.6322	35.0216	35.5161	35.1647	36.4895	35.7914	35.8842	34.9234	35.0431	35.6061	36.3193	35.2197	35.4921	36.0787	34.4262	34.9224	35.0338	34.5693
2.89	32.8539	35.2345	35.8309	35.3019	35.3611	34.8904	36.3087	36.1659	35.2095	35.8461	34.5868	34.3901	34.641	36.8085	34.3217	34.518	35.6893	35.2511	35.4273	35.3846	36.114	34.2083	34.071	34.38	35.1888	36.0903	35.8294	34.9269	34.8455	34.4427	35.0842	36.8851	35.2717	35.766	35.4179	36.7406	36.0383	36.1375	35.1723	35.2947	35.8608	36.5735	35.4669	35.7458	36.3275	34.6724	35.1719	35.2811	34.8159
2.9	32.9812	35.4838	36.0831	35.5513	35.613	35.14	36.5624	36.4167	35.4622	36.1001	34.8367	34.6376	34.8901	37.0597	34.5692	34.7654	35.9413	35.5022	35.6803	35.6337	36.3664	34.4553	34.3179	34.6265	35.4354	36.3451	36.0768	35.176	35.0941	34.6906	35.3331	37.1381	35.5219	36.0162	35.6712	36.9919	36.2854	36.3909	35.4215	35.5465	36.1156	36.8279	35.7144	35.9996	36.5766	34.9188	35.4216	35.5287	35.0628
2.91	33.1086	35.7334	36.3356	35.8009	35.865	35.3898	36.8164	36.6676	35.715	36.3543	35.0868	34.8852	35.1395	37.3111	34.8169	35.013	36.1935	35.7534	35.9335	35.883	36.6189	34.7026	34.5652	34.8732	35.6821	36.6	36.3244	35.4253	35.343	34.9386	35.5822	37.3913	35.7724	36.2665	35.9247	37.2433	36.5327	36.6446	35.6708	35.7986	36.3706	37.0825	35.9621	36.2537	36.8258	35.1654	35.6716	35.7765	35.3099
2.92	33.236	35.9831	36.5882	36.0507	36.1173	35.6398	37.0705	36.9187	35.968	36.6087	35.337	35.1331	35.3891	37.5625	35.0648	35.2609	36.4458	36.0047	36.1869	36.1325	36.8716	34.9501	34.8126	35.1201	35.9291	36.855	36.5721	35.6748	35.5921	35.1869	35.8315	37.6447	36.0231	36.517	36.1784	37.4949	36.7801	36.8983	35.9203	36.0508	36.6258	37.3372	36.2099	36.5079	37.0752	35.4123	35.9217	36.0245	35.5572
2.93	33.3633	36.233	36.841	36.3006	36.3697	35.89	37.3247	37.1699	36.2212	36.8632	35.5875	35.3812	35.6389	37.8142	35.313	35.5089	36.6984	36.2563	36.4404	36.3821	37.1244	35.1978	35.0603	35.3673	36.1762	37.1103	36.8201	35.9245	35.8413	35.4353	36.081	37.8982	36.2739	36.7677	36.4323	37.7466	37.0277	37.1522	36.17	36.3031	36.8811	37.592	36.458	36.7622	37.3247	35.6593	36.1719	36.2726	35.8047
2.94	33.4907	36.4831	37.0939	36.5507	36.6222	36.1403	37.579	37.4213	36.4746	37.1178	35.8381	35.6295	35.8888	38.0659	35.5613	35.7571	36.951	36.508	36.6941	36.632	37.3774	35.4457	35.3082	35.6146	36.4235	37.3656	37.0682	36.1744	36.0908	35.684	36.3306	38.1518	36.5248	37.0185	36.6863	37.9985	37.2755	37.4063	36.4198	36.5556	37.1365	37.8469	36.7062	37.0167	37.5744	35.9066	36.4224	36.5209	36.0524
2.95	33.618	36.7334	37.3469	36.801	36.875	36.3909	37.8335	37.6728	36.7281	37.3726	36.0889	35.878	36.139	38.3178	35.8099	36.0055	37.2038	36.7598	36.9479	36.882	37.6305	35.6938	35.5563	35.8622	36.671	37.621	37.3165	36.4244	36.3404	35.9329	36.5804	38.4055	36.776	37.2695	36.9405	38.2505	37.5234	37.6604	36.6698	36.8083	37.3921	38.102	36.9546	37.2713	37.8242	36.154	36.673	36.7694	36.3002
2.96	33.7454	36.9838	37.6001	37.0514	37.1278	36.6416	38.0881	37.9245	36.9817	37.6275	36.3399	36.1267	36.3893	38.5698	36.0586	36.2541	37.4567	37.0118	37.2019	37.1321	37.8837	35.9421	35.8045	36.1099	36.9187	37.8766	37.5649	36.6746	36.5901	36.1819	36.8304	38.6593	37.0272	37.5205	37.1948	38.5026	37.7714	37.9147	36.92	37.0611	37.6477	38.3572	37.2031	37.5261	38.0741	36.4017	36.9237	37.018	36.5483
2.97	33.8728	37.2344	37.8534	37.302	37.3808	36.8925	38.3428	38.1763	37.2355	37.8825	36.591	36.3755	36.6397	38.8219	36.3075	36.5029	37.7098	37.264	37.456	37.3824	38.1371	36.1906	36.053	36.3579	37.1664	38.1323	37.8135	36.9249	36.84	36.4312	37.0805	38.9132	37.2787	37.7717	37.4492	38.7548	38.0196	38.169	37.1703	37.314	37.9035	38.6124	37.4517	37.7809	38.3242	36.6495	37.1746	37.2667	36.7966
2.98	34.0001	37.4851	38.1068	37.5527	37.6339	37.1435	38.5976	38.4282	37.4894	38.1376	36.8423	36.6246	36.8903	39.0741	36.5566	36.7517	37.963	37.5162	37.7102	37.6328	38.3906	36.4393	36.3016	36.606	37.4144	38.3881	38.0621	37.1753	37.0901	36.6806	37.3307	39.1672	37.5302	38.0231	37.7038	39.007	38.2679	38.4235	37.4207	37.5671	38.1594	38.8678	37.7005	38.0359	38.5744	36.8975	37.4256	37.5156	37.045
2.99	34.1275	37.7359	38.3604	37.8036	37.8872	37.3946	38.8525	38.6802	37.7434	38.3928	37.0937	36.8737	37.1411	39.3264	36.8058	37.0008	38.2162	37.7686	37.9646	37.8834	38.6441	36.6881	36.5504	36.8542	37.6624	38.6439	38.311	37.4259	37.3403	36.9301	37.581	39.4213	37.7819	38.2745	37.9584	39.2594	38.5164	38.678	37.6712	37.8202	38.4154	39.1232	37.9495	38.2909	38.8246	37.1456	37.6767	37.7647	37.2935
3	34.2548	37.9869	38.614	38.0545	38.1405	37.6459	39.1075	38.9323	37.9976	38.648	37.3453	37.1231	37.3919	39.5787	37.0552	37.25	38.4696	38.021	38.219	38.1341	38.8978	36.9371	36.7994	37.1026	37.9106	38.8999	38.5599	37.6766	37.5906	37.1798	37.8315	39.6754	38.0336	38.526	38.2132	39.5119	38.7649	38.9326	37.9219	38.0735	38.6715	39.3787	38.1985	38.5461	39.075	37.3939	37.9279	38.0138	37.5422
3.01	34.3822	38.238	38.8677	38.3056	38.394	37.8973	39.3625	39.1845	38.2518	38.9034	37.597	37.3726	37.6429	39.8311	37.3047	37.4993	38.723	38.2736	38.4735	38.3849	39.1515	37.1863	37.0485	37.3512	38.1589	39.1559	38.8089	37.9274	37.841	37.4297	38.0821	39.9296	38.2855	38.7777	38.468	39.7644	39.0135	39.1873	38.1726	38.3268	38.9276	39.6343	38.4476	38.8013	39.3254	37.6424	38.1792	38.263	37.791
3.02	34.5096	38.4892	39.1215	38.5568	38.6475	38.1488	39.6176	39.4367	38.5061	39.1588	37.8487	37.6222	37.894	40.0836	37.5544	37.7487	38.9766	38.5263	38.7282	38.6357	39.4053	37.4356	37.2978	37.5999	38.4074	39.4119	39.058	38.1783	38.0915	37.6797	38.3327	40.1838	38.5374	39.0294	38.723	40.017	39.2623	39.4421	38.4235	38.5803	39.1838	39.8899	38.6969	39.0565	39.576	37.8909	38.4306	38.5124	38.04
3.03	34.6369	38.7405	39.3753	38.808	38.9011	38.4004	39.8727	39.689	38.7606	39.4143	38.1006	37.8719	38.1452	40.3362	37.8042	37.9982	39.2302	38.779	38.9829	38.8867	39.6592	37.685	37.5471	37.8487	38.6559	39.668	39.3072	38.4293	38.3421	37.9298	38.5835	40.4381	38.7895	39.2811	38.978	40.2697	39.5111	39.6968	38.6744	38.8338	39.4401	40.1455	38.9462	39.3119	39.8266	38.1396	38.6821	38.7618	38.2891
3.04	34.7643	38.9918	39.6292	39.0594	39.1548	38.6521	40.1279	39.9414	39.015	39.6698	38.3526	38.1218	38.3965	40.5887	38.0541	38.2479	39.4838	39.0318	39.2376	39.1378	39.9131	37.9345	37.7966	38.0976	38.9045	39.9242	39.5565	38.6804	38.5929	38.18	38.8343	40.6924	39.0416	39.533	39.233	40.5223	39.7599	39.9517	38.9254	39.0874	39.6964	40.4012	39.1956	39.5672	40.0772	38.3884	38.9337	39.0113	38.5383
3.05	34.8916	39.2433	39.8832	39.3108	39.4085	38.9038	40.3831	40.1939	39.2696	39.9254	38.6047	38.3717	38.6479	40.8413	38.3041	38.4976	39.7375	39.2847	39.4924	39.3889	40.167	38.1842	38.0463	38.3467	39.1532	40.1804	39.8058	38.9315	38.8436	38.4303	39.0852	40.9467	39.2938	39.7849	39.4881	40.7751	40.0089	40.2065	39.1765	39.341	39.9527	40.6569	39.4451	39.8227	40.3279	38.6373	39.1854	39.2609	38.7876
3.06	35.019	39.4948	40.1372	39.5623	39.6623	39.1557	40.6384	40.4463	39.5242	40.181	38.8568	38.6218	38.8994	41.094	38.5542	38.7474	39.9913	39.5376	39.7473	39.6401	40.421	38.434	38.296	38.5958	39.4019	40.4366	40.0552	39.1827	39.0945	38.6808	39.3362	41.201	39.546	40.0368	39.7433	41.0278	40.2579	40.4614	39.4276	39.5947	40.2091	40.9127	39.6947	40.0781	40.5786	38.8863	39.4371	39.5106	39.037
3.07	35.1464	39.7464	40.3912	39.8138	39.9161	39.4076	40.8937	40.6988	39.7788	40.4366	39.109	38.8719	39.151	41.3466	38.8044	38.9973	40.245	39.7906	40.0022	39.8914	40.675	38.6838	38.5458	38.8451	39.6507	40.6928	40.3047	39.434	39.3454	38.9313	39.5872	41.4554	39.7983	40.2888	39.9985	41.2806	40.5069	40.7163	39.6788	39.8485	40.4655	41.1684	39.9443	40.3336	40.8294	39.1354	39.6888	39.7603	39.2865
3.08	35.2737	39.9981	40.6453	40.0654	40.17	39.6596	41.1489	40.9514	40.0335	40.6922	39.3613	39.1221	39.4026	41.5993	39.0547	39.2472	40.4988	40.0436	40.2572	40.1427	40.9291	38.9338	38.7957	39.0944	39.8996	40.9491	40.5542	39.6853	39.5964	39.1819	39.8383	41.7097	40.0506	40.5408	40.2537	41.5334	40.756	40.9712	39.93	40.1022	40.7219	41.4242	40.194	40.5891	41.0802	39.3846	39.9406	40.0101	39.536
3.09	35.4011	40.2498	40.8994	40.317	40.4239	39.9116	41.4042	41.2039	40.2882	40.9478	39.6136	39.3724	39.6542	41.8519	39.3051	39.4973	40.7527	40.2966	40.5122	40.394	41.1831	39.1838	39.0457	39.3438	40.1486	41.2053	40.8038	39.9367	39.8474	39.4325	40.0894	41.964	40.303	40.7928	40.509	41.7862	41.0051	41.2261	40.1813	40.356	40.9783	41.6799	40.4437	40.8446	41.331	39.6338	40.1924	40.2599	39.7856
3.1	35.5284	40.5015	41.1535	40.5687	40.6778	40.1637	41.6595	41.4565	40.543	41.2035	39.866	39.6228	39.9059	42.1046	39.5555	39.7473	41.0065	40.5497	40.7672	40.6454	41.4372	39.4339	39.2958	39.5933	40.3975	41.4615	41.0533	40.1881	40.0985	39.6833	40.3406	42.2184	40.5554	41.0448	40.7643	42.0389	41.2543	41.4809	40.4326	40.6098	41.2347	41.9356	40.6934	41.1	41.5819	39.8831	40.4443	40.5097	40.0353
3.11	35.6558	40.7533	41.4075	40.8204	40.9318	40.4158	41.9147	41.7091	40.7977	41.4591	40.1184	39.8732	40.1577	42.3572	39.806	39.9975	41.2603	40.8027	41.0222	40.8968	41.6913	39.6841	39.5459	39.8428	40.6465	41.7177	41.3029	40.4395	40.3496	39.9341	40.5917	42.4726	40.8078	41.2969	41.0195	42.2917	41.5034	41.7358	40.6839	40.8636	41.4911	42.1913	40.9432	41.3555	41.8327	40.1325	40.6961	40.7596	40.2851
3.12	35.7832	41.005	41.6616	41.0721	41.1857	40.668	42.1699	41.9616	41.0525	41.7147	40.3708	40.1237	40.4094	42.6098	40.0565	40.2476	41.5141	41.0558	41.2772	41.1482	41.9453	39.9344	39.7961	40.0924	40.8956	41.9739	41.5525	40.6909	40.6007	40.1849	40.8429	42.7269	41.0602	41.5489	41.2748	42.5444	41.7526	41.9906	40.9352	41.1175	41.7474	42.447	41.193	41.611	42.0835	40.3819	40.948	41.0095	40.5348
3.13	35.9105	41.2568	41.9157	41.3238	41.4397	40.9201	42.4251	42.2142	41.3072	41.9703	40.6233	40.3742	40.6612	42.8624	40.307	40.4978	41.7679	41.3088	41.5321	41.3997	42.1993	40.1846	40.0464	40.3421	41.1446	42.23	41.8021	40.9424	40.8518	40.4358	41.0941	42.9811	41.3126	41.801	41.5301	42.7971	42.0018	42.2454	41.1866	41.3713	42.0038	42.7026	41.4428	41.8664	42.3343	40.6314	41.1999	41.2594	40.7847
3.14	36.0379	41.5086	42.1697	41.5755	41.6936	41.1723	42.6802	42.4667	41.5619	42.2258	40.8758	40.6248	40.913	43.1149	40.5576	40.748	42.0217	41.5619	41.7871	41.6511	42.4533	40.435	40.2966	40.5917	41.3937	42.4861	42.0517	41.1938	41.103	40.6867	41.3453	43.2352	41.565	42.053	41.7853	43.0498	42.2509	42.5002	41.4379	41.6251	42.2601	42.9581	41.6926	42.1218	42.5851	40.8809	41.4517	41.5093	41.0345
3.15	36.1652	41.7604	42.4237	41.8272	41.9475	41.4244	42.9353	42.7192	41.8166	42.4813	41.1282	40.8753	41.1648	43.3674	40.8083	40.9982	42.2754	41.8149	42.0421	41.9025	42.7072	40.6853	40.5469	40.8414	41.6427	42.7422	42.3013	41.4452	41.3541	40.9376	41.5965	43.4893	41.8174	42.3049	42.0405	43.3024	42.5001	42.7549	41.6892	41.8788	42.5163	43.2136	41.9424	42.3771	42.8358	41.1304	41.7036	41.7592	41.2844
3.16	36.2926	42.0122	42.6777	42.0789	42.2013	41.6766	43.1904	42.9717	42.0713	42.7367	41.3807	41.1259	41.4166	43.6199	41.0589	41.2484	42.5291	42.0679	42.297	42.1539	42.9611	40.9357	40.7973	41.0911	41.8918	42.9982	42.5509	41.6966	41.6052	41.1886	41.8476	43.7433	42.0697	42.5569	42.2957	43.555	42.7492	43.0095	41.9405	42.1325	42.7725	43.4691	42.1922	42.6324	43.0865	41.3799	41.9554	42.009	41.5342
3.17	36.42	42.264	42.9316	42.3305	42.4552	41.9287	43.4453	43.2241	42.326	42.9921	41.6331	41.3765	41.6684	43.8722	41.3096	41.4986	42.7828	42.3209	42.5518	42.4053	43.215	41.1861	41.0476	41.3409	42.1408	43.2541	42.8004	41.948	41.8563	41.4395	42.0987	43.9973	42.322	42.8088	42.5508	43.8075	42.9983	43.2641	42.1917	42.3862	43.0286	43.7245	42.4419	42.8877	43.3372	41.6294	42.2072	42.2589	41.7841
3.18	36.5473	42.5157	43.1854	42.5822	42.709	42.1808	43.7002	43.4764	42.5806	43.2474	41.8855	41.6271	41.9202	44.1245	41.5602	41.7488	43.0364	42.5738	42.8067	42.6566	43.4687	41.4365	41.298	41.5906	42.3899	43.5099	43.0499	42.1994	42.1074	41.6905	42.3498	44.2511	42.5743	43.0606	42.8058	44.0599	43.2473	43.5186	42.4429	42.6399	43.2847	43.9797	42.6916	43.1428	43.5878	41.879	42.4589	42.5087	42.034
3.19	36.6747	42.7675	43.4392	42.8337	42.9627	42.4329	43.955	43.7287	42.8351	43.5026	42.1379	41.8777	42.1719	44.3767	41.8108	41.999	43.2899	42.8267	43.0614	42.908	43.7224	41.6869	41.5483	41.8403	42.6388	43.7657	43.2994	42.4507	42.3584	41.9414	42.6009	44.5049	42.8266	43.3124	43.0608	44.3123	43.4963	43.773	42.6941	42.8934	43.5407	44.2349	42.9413	43.3979	43.8383	42.1285	42.7106	42.7585	42.2839
3.2	36.802	43.0191	43.6929	43.0853	43.2163	42.6849	44.2097	43.9809	43.0896	43.7578	42.3903	42.1283	42.4236	44.6288	42.0615	42.2491	43.5434	43.0795	43.3161	43.1592	43.9761	41.9373	41.7987	42.0901	42.8878	44.0213	43.5488	42.702	42.6094	42.1923	42.8519	44.7585	43.0787	43.5641	43.3158	44.5646	43.7453	44.0273	42.9452	43.147	43.7965	44.49	43.1909	43.6529	44.0888	42.378	42.9623	43.0082	42.5337
3.21	36.9294	43.2707	43.9466	43.3367	43.4699	42.9369	44.4643	44.233	43.344	44.0128	42.6426	42.3788	42.6752	44.8809	42.3121	42.4992	43.7967	43.3322	43.5707	43.4104	44.2296	42.1877	42.049	42.3398	43.1367	44.2769	43.7981	42.9532	42.8604	42.4432	43.1028	45.0121	43.3308	43.8158	43.5706	44.8167	43.9942	44.2815	43.1963	43.4004	44.0523	44.745	43.4405	43.9078	44.3392	42.6275	43.2138	43.2579	42.7835
3.22	37.0568	43.5223	44.2001	43.5882	43.7235	43.1889	44.7188	44.4851	43.5983	44.2678	42.8948	42.6293	42.9268	45.1328	42.5626	42.7493	44.05	43.5848	43.8253	43.6615	44.483	42.438	42.2993	42.5894	43.3855	44.5323	44.0474	43.2043	43.1112	42.6941	43.3537	45.2655	43.5829	44.0673	43.8254	45.0688	44.243	44.5356	43.4473	43.6538	44.308	44.9999	43.69	44.1627	44.5895	42.8769	43.4653	43.5075	43.0333
3.23	37.1841	43.7738	44.4535	43.8395	43.9769	43.4407	44.9732	44.737	43.8526	44.5226	43.147	42.8798	43.1784	45.3846	42.8132	42.9993	44.3032	43.8374	44.0797	43.9126	44.7364	42.6883	42.5496	42.8391	43.6343	44.7877	44.2966	43.4554	43.3621	42.9449	43.6045	45.5188	43.8348	44.3188	44.0801	45.3207	44.4917	44.7896	43.6982	43.907	44.5636	45.2546	43.9395	44.4174	44.8397	43.1263	43.7168	43.757	43.283
3.24	37.3115	44.0252	44.7069	44.0908	44.2302	43.6925	45.2275	44.9889	44.1067	44.7773	43.3991	43.1302	43.4299	45.6363	43.0636	43.2493	44.5563	44.0899	44.3341	44.1636	44.9896	42.9386	42.7998	43.0886	43.883	45.0429	44.5458	43.7064	43.6128	43.1957	43.8552	45.772	44.0867	44.5702	44.3346	45.5726	44.7403	45.0434	43.949	44.1602	44.819	45.5092	44.1888	44.6719	45.0898	43.3757	43.9681	44.0065	43.5327
3.25	37.4388	44.2765	44.9601	44.3419	44.4835	43.9443	45.4816	45.2406	44.3608	45.0319	43.6512	43.3806	43.6812	45.8878	43.3141	43.4991	44.8093	44.3422	44.5883	44.4145	45.2427	43.1889	43.05	43.3382	44.1317	45.298	44.7948	43.9573	43.8635	43.4464	44.1059	46.025	44.3385	44.8214	44.5891	45.8243	44.9889	45.2971	44.1997	44.4133	45.0744	45.7637	44.4381	44.9264	45.3398	43.625	44.2193	44.2559	43.7823
3.26	37.5662	44.5278	45.2132	44.593	44.7366	44.1959	45.7357	45.4923	44.6147	45.2864	43.9031	43.6309	43.9326	46.1393	43.5644	43.7489	45.0621	44.5945	44.8424	44.6653	45.4957	43.439	43.3001	43.5877	44.3802	45.5529	45.0437	44.2081	44.114	43.6971	44.3564	46.2779	44.5901	45.0726	44.8434	46.0759	45.2373	45.5507	44.4504	44.6662	45.3296	46.0181	44.6873	45.1807	45.5897	43.8743	44.4705	44.5051	44.0319
3.27	37.6936	44.7789	45.4662	44.844	44.9896	44.4474	45.9895	45.7437	44.8686	45.5407	44.155	43.8811	44.1838	46.3905	43.8147	43.9987	45.3148	44.8467	45.0964	44.916	45.7485	43.6892	43.5502	43.8371	44.6287	45.8077	45.2926	44.4588	44.3645	43.9477	44.6068	46.5306	44.8417	45.3236	45.0976	46.3273	45.4857	45.8042	44.7009	44.9191	45.5846	46.2722	44.9364	45.4349	45.8395	44.1234	44.7215	44.7543	44.2814
3.28	37.8209	45.0299	45.719	45.0948	45.2425	44.6989	46.2432	45.9951	45.1223	45.7949	44.4068	44.1313	44.4349	46.6417	44.0649	44.2483	45.5674	45.0987	45.3503	45.1666	46.0013	43.9392	43.8001	44.0864	44.877	46.0623	45.5413	44.7094	44.6149	44.1982	44.8571	46.7832	45.0931	45.5745	45.3517	46.5786	45.7339	46.0575	44.9513	45.1718	45.8395	46.5262	45.1854	45.6889	46.0891	44.3725	44.9724	45.0034	44.5308
3.29	37.9483	45.2809	45.9717	45.3456	45.4952	44.9502	46.4968	46.2463	45.3758	46.0489	44.6584	44.3814	44.6859	46.8927	44.3151	44.4978	45.8199	45.3506	45.6041	45.4171	46.2538	44.1892	44.0501	44.3357	45.1253	46.3168	45.7899	44.9599	44.8652	44.4486	45.1073	47.0356	45.3444	45.8253	45.6057	46.8297	45.982	46.3106	45.2016	45.4243	46.0942	46.7801	45.4343	45.9428	46.3386	44.6216	45.2232	45.2524	44.7801
3.3	38.0756	45.5317	46.2242	45.5962	45.7478	45.2014	46.7501	46.4974	45.6293	46.3028	44.91	44.6313	44.9368	47.1435	44.5651	44.7473	46.0721	45.6023	45.8576	45.6674	46.5062	44.4391	44.2999	44.5849	45.3734	46.5711	46.0383	45.2102	45.1153	44.6989	45.3574	47.2878	45.5956	46.0759	45.8595	47.0807	46.23	46.5635	45.4517	45.6768	46.3488	47.0338	45.683	46.1966	46.5879	44.8705	45.4739	45.5012	45.0293
3.31	38.203	45.7823	46.4766	45.8467	46.0003	45.4525	47.0033	46.7483	45.8825	46.5565	45.1614	44.8812	45.1876	47.3941	44.815	44.9966	46.3243	45.8539	46.1111	45.9176	46.7584	44.6888	44.5496	44.8339	45.6215	46.8252	46.2867	45.4604	45.3653	44.9492	45.6074	47.5399	45.8466	46.3264	46.1131	47.3315	46.4778	46.8163	45.7018	45.929	46.6032	47.2873	45.9316	46.4501	46.8371	45.1193	45.7244	45.7499	45.2784
3.32	38.3304	46.0329	46.7288	46.097	46.2526	45.7035	47.2563	46.9991	46.1357	46.81	45.4127	45.131	45.4383	47.6446	45.0649	45.2458	46.5762	46.1054	46.3644	46.1677	47.0105	44.9385	44.7993	45.0829	45.8694	47.0791	46.5349	45.7105	45.6152	45.1993	45.8572	47.7917	46.0975	46.5767	46.3666	47.5821	46.7255	47.0689	45.9516	46.1812	46.8574	47.5406	46.1801	46.7035	47.0861	45.368	45.9747	45.9985	45.5274
3.33	38.4577	46.2833	46.9808	46.3472	46.5048	45.9543	47.5092	47.2497	46.3886	47.0633	45.6638	45.3806	45.6888	47.8948	45.3146	45.4949	46.828	46.3567	46.6175	46.4176	47.2624	45.1881	45.0488	45.3318	46.1171	47.3329	46.7829	45.9605	45.865	45.4493	46.1068	48.0434	46.3482	46.8268	46.6199	47.8326	46.9731	47.3213	46.2014	46.4331	47.1114	47.7937	46.4285	46.9567	47.335	45.6166	46.2249	46.2469	45.7763
3.34	38.5851	46.5335	47.2327	46.5973	46.7567	46.2049	47.7618	47.5001	46.6414	47.3164	45.9148	45.6302	45.9392	48.1449	45.5642	45.7438	47.0797	46.6078	46.8704	46.6674	47.5141	45.4376	45.2982	45.5805	46.3647	47.5864	47.0308	46.2103	46.1145	45.6991	46.3563	48.2948	46.5988	47.0768	46.873	48.0828	47.2204	47.5735	46.4509	46.6849	47.3653	48.0465	46.6766	47.2097	47.5837	45.8651	46.475	46.4952	46.025
3.35	38.7124	46.7836	47.4844	46.8472	47.0085	46.4555	48.0142	47.7503	46.894	47.5694	46.1657	45.8796	46.1894	48.3948	45.8136	45.9926	47.3311	46.8588	47.1232	46.917	47.7656	45.6869	45.5475	45.8291	46.6122	47.8398	47.2786	46.4599	46.364	45.9489	46.6057	48.546	46.8492	47.3266	47.1259	48.3329	47.4677	47.8255	46.7003	46.9365	47.6189	48.2992	46.9247	47.4625	47.8322	46.1134	46.7249	46.7433	46.2736
3.36	38.8398	47.0336	47.7359	47.0969	47.2602	46.7058	48.2664	48.0003	47.1464	47.8221	46.4163	46.1288	46.4395	48.6444	46.063	46.2413	47.5823	47.1095	47.3757	47.1665	48.0169	45.9361	45.7966	46.0776	46.8595	48.0929	47.5261	46.7093	46.6133	46.1985	46.8548	48.797	47.0994	47.5762	47.3787	48.5827	47.7147	48.0773	46.9496	47.1879	47.8723	48.5517	47.1725	47.7151	48.0805	46.3616	46.9746	46.9913	46.5221
3.37	38.9672	47.2833	47.9871	47.3464	47.5116	46.956	48.5184	48.2502	47.3987	48.0746	46.6669	46.378	46.6894	48.8939	46.3121	46.4898	47.8333	47.3601	47.6281	47.4157	48.268	46.1852	46.0456	46.3259	47.1067	48.3458	47.7735	46.9586	46.8624	46.4479	47.1038	49.0478	47.3495	47.8256	47.6312	48.8323	47.9616	48.3288	47.1986	47.4391	48.1255	48.8039	47.4202	47.9675	48.3286	46.6097	47.2241	47.2391	46.7704
3.38	39.0945	47.5329	48.2382	47.5957	47.7628	47.206	48.7702	48.4998	47.6507	48.3269	46.9172	46.6269	46.9391	49.1431	46.5612	46.7381	48.0842	47.6105	47.8803	47.6648	48.5189	46.4342	46.2945	46.5741	47.3536	48.5985	48.0207	47.2077	47.1113	46.6972	47.3526	49.2984	47.5993	48.0748	47.8836	49.0818	48.2082	48.5802	47.4475	47.6901	48.3785	49.0559	47.6677	48.2196	48.5765	46.8576	47.4734	47.4867	47.0186
3.39	39.2219	47.7823	48.489	47.8449	48.0138	47.4558	49.0217	48.7492	47.9026	48.579	47.1674	46.8757	47.1886	49.3921	46.81	46.9863	48.3348	47.8607	48.1322	47.9137	48.7696	46.6829	46.5432	46.8222	47.6004	48.8509	48.2677	47.4566	47.36	46.9464	47.6012	49.5487	47.849	48.3238	48.1357	49.3309	48.4547	48.8313	47.6961	47.941	48.6312	49.3077	47.9151	48.4715	48.8242	47.1054	47.7226	47.7341	47.2666
3.4	39.3492	48.0315	48.7397	48.0939	48.2646	47.7055	49.273	48.9984	48.1542	48.8308	47.4174	47.1244	47.438	49.6409	47.0587	47.2342	48.5852	48.1107	48.384	48.1624	49.02	46.9316	46.7918	47.0701	47.8471	49.1031	48.5145	47.7053	47.6086	47.1954	47.8497	49.7987	48.0984	48.5726	48.3876	49.5799	48.701	49.0821	47.9446	48.1916	48.8838	49.5592	48.1622	48.7232	49.0717	47.353	47.9715	47.9813	47.5145
3.41	39.4766	48.2805	48.99	48.3426	48.5152	47.9549	49.524	49.2474	48.4056	49.0824	47.6672	47.3728	47.6872	49.8894	47.3072	47.4821	48.8353	48.3604	48.6355	48.4109	49.2702	47.18	47.0402	47.3178	48.0935	49.355	48.7611	47.9538	47.857	47.4442	48.0979	50.0485	48.3476	48.8212	48.6393	49.8286	48.9471	49.3327	48.1929	48.4419	49.136	49.8104	48.4091	48.9747	49.319	47.6004	48.2202	48.2284	47.7621
3.42	39.604	48.5293	49.2402	48.5912	48.7656	48.2042	49.7748	49.4961	48.6567	49.3337	47.9167	47.6211	47.9362	50.1377	47.5556	47.7297	49.0852	48.61	48.8868	48.6592	49.5202	47.4283	47.2884	47.5653	48.3397	49.6067	49.0075	48.2021	48.1051	47.6928	48.3459	50.298	48.5966	49.0695	48.8907	50.077	49.1929	49.5831	48.4409	48.6921	49.388	50.0614	48.6559	49.2259	49.566	47.8476	48.4687	48.4752	48.0096
3.43	39.7313	48.7779	49.4901	48.8395	49.0157	48.4532	50.0254	49.7446	48.9077	49.5848	48.1661	47.8692	48.1849	50.3857	47.8038	47.9771	49.3349	48.8593	49.1378	48.9073	49.7699	47.6764	47.5365	47.8127	48.5857	49.8582	49.2537	48.4502	48.3531	47.9412	48.5937	50.5473	48.8454	49.3176	49.1419	50.3252	49.4386	49.8332	48.6887	48.942	49.6398	50.3121	48.9024	49.4769	49.8128	48.0947	48.717	48.7218	48.2569
3.44	39.8587	49.0262	49.7398	49.0876	49.2656	48.702	50.2756	49.9928	49.1584	49.8356	48.4153	48.1172	48.4335	50.6335	48.0517	48.2243	49.5843	49.1083	49.3886	49.1551	50.0193	47.9243	47.7843	48.0598	48.8315	50.1093	49.4997	48.6981	48.6008	48.1895	48.8412	50.7963	49.094	49.5655	49.3928	50.5732	49.684	50.083	48.9363	49.1917	49.8912	50.5626	49.1487	49.7276	50.0594	48.3416	48.965	48.9682	48.504
3.45	39.9861	49.2743	49.9892	49.3355	49.5153	48.9506	50.5256	50.2408	49.4088	50.0861	48.6642	48.3649	48.6818	50.881	48.2995	48.4713	49.8335	49.3571	49.6391	49.4027	50.2685	48.1721	48.032	48.3068	49.0771	50.3602	49.7454	48.9457	48.8483	48.4375	49.0885	51.045	49.3423	49.8131	49.6435	50.8209	49.9292	50.3326	49.1837	49.4411	50.1425	50.8128	49.3947	49.978	50.3057	48.5882	49.2128	49.2143	48.7509
3.46	40.1134	49.5222	50.2383	49.5831	49.7646	49.1989	50.7753	50.4886	49.659	50.3364	48.9129	48.6124	48.9299	51.1282	48.5471	48.7181	50.0824	49.6057	49.8894	49.6501	50.5174	48.4196	48.2795	48.5536	49.3225	50.6108	49.9909	49.1931	49.0956	48.6853	49.3356	51.2934	49.5903	50.0605	49.894	51.0683	50.1741	50.5819	49.4308	49.6902	50.3934	51.0626	49.6406	50.2281	50.5517	48.8347	49.4604	49.4603	48.9976
3.47	40.2408	49.7699	50.4872	49.8305	50.0138	49.447	51.0247	50.736	49.9089	50.5864	49.1614	48.8597	49.1778	51.3751	48.7944	48.9646	50.331	49.854	50.1394	49.8972	50.7661	48.6669	48.5267	48.8002	49.5676	50.8611	50.2361	49.4402	49.3426	48.9329	49.5825	51.5416	49.8381	50.3076	50.1441	51.3154	50.4188	50.8308	49.6777	49.9391	50.644	51.3122	49.8862	50.478	50.7975	49.0809	49.7077	49.7059	49.2441
3.48	40.3681	50.0173	50.7358	50.0776	50.2626	49.6949	51.2739	50.9832	50.1586	50.8361	49.4096	49.1067	49.4254	51.6217	49.0415	49.211	50.5794	50.1021	50.3892	50.1441	51.0144	48.914	48.7738	49.0465	49.8125	51.1111	50.4811	49.6871	49.5894	49.1803	49.8291	51.7894	50.0857	50.5544	50.394	51.5622	50.6632	51.0795	49.9243	50.1878	50.8944	51.5615	50.1315	50.7276	51.043	49.327	49.9548	49.9514	49.4903
3.49	40.4955	50.2645	50.9841	50.3245	50.5112	49.9425	51.5227	51.2301	50.408	51.0855	49.6576	49.3536	49.6728	51.8681	49.2884	49.4571	50.8275	50.3498	50.6387	50.3907	51.2625	49.1609	49.0206	49.2926	50.0572	51.3608	50.7258	49.9338	49.8359	49.4275	50.0754	52.0369	50.333	50.8009	50.6436	51.8087	50.9074	51.3279	50.1707	50.4361	51.1444	51.8105	50.3766	50.9768	51.2882	49.5728	50.2016	50.1966	49.7363
3.5	40.6229	50.5114	51.2321	50.5711	50.7595	50.1899	51.7712	51.4768	50.6571	51.3346	49.9053	49.6002	49.92	52.1141	49.5351	49.7029	51.0753	50.5973	50.8878	50.6371	51.5103	49.4076	49.2672	49.5385	50.3016	51.6102	50.9703	50.1802	50.0822	49.6744	50.3215	52.2841	50.58	51.0472	50.8929	52.055	51.1513	51.576	50.4168	50.6842	51.3942	52.0591	50.6215	51.2258	51.5332	49.8184	50.4481	50.4415	49.9821
3.51	40.7502	50.758	51.4798	50.8175	51.0076	50.437	52.0194	51.7231	50.9059	51.5834	50.1528	49.8465	50.1668	52.3598	49.7815	49.9485	51.3227	50.8446	51.1367	50.8832	51.7578	49.654	49.5136	49.7842	50.5457	51.8592	51.2145	50.4263	50.3282	49.9211	50.5673	52.531	50.8267	51.2932	51.1419	52.3009	51.395	51.8238	50.6626	50.932	51.6436	52.3074	50.866	51.4745	51.7779	50.0637	50.6943	50.6862	50.2276
3.52	40.8776	51.0044	51.7272	51.0635	51.2553	50.6838	52.2673	51.9691	51.1544	51.8319	50.4	50.0927	50.4134	52.6053	50.0277	50.1939	51.5699	51.0915	51.3853	51.129	52.0049	49.9002	49.7597	50.0296	50.7896	52.108	51.4584	50.6721	50.574	50.1675	50.8128	52.7775	51.0732	51.5389	51.3906	52.5465	51.6383	52.0712	50.9081	51.1795	51.8927	52.5554	51.1103	51.7229	52.0222	50.3088	50.9403	50.9306	50.4729
3.53	41.0049	51.2504	51.9743	51.3093	51.5027	50.9304	52.5148	52.2149	51.4027	52.08	50.6469	50.3385	50.6598	52.8504	50.2736	50.4389	51.8168	51.3381	51.6336	51.3745	52.2518	50.1461	50.0056	50.2748	51.0332	52.3564	51.7021	50.9177	50.8194	50.4137	51.0581	53.0237	51.3193	51.7843	51.639	52.7918	51.8814	52.3183	51.1534	51.4267	52.1415	52.8031	51.3544	51.9709	52.2663	50.5536	51.186	51.1747	50.7179
3.54	41.1323	51.4962	52.2211	51.5548	51.7498	51.1767	52.762	52.4603	51.6506	52.3278	50.8935	50.5841	50.9058	53.0951	50.5193	50.6838	52.0634	51.5844	51.8816	51.6198	52.4983	50.3918	50.2512	50.5197	51.2766	52.6045	51.9454	51.1629	51.0646	50.6596	51.303	53.2696	51.5652	52.0294	51.8871	53.0368	52.1242	52.5651	51.3983	51.6735	52.3899	53.0504	51.5981	52.2186	52.5101	50.7982	51.4314	51.4185	50.9627
3.55	41.2597	51.7417	52.4675	51.8	51.9967	51.4226	53.0089	52.7054	51.8982	52.5753	51.1398	50.8295	51.1516	53.3396	50.7647	50.9283	52.3096	51.8305	52.1292	51.8647	52.7445	50.6372	50.4966	50.7643	51.5196	52.8523	52.1885	51.4079	51.3095	50.9052	51.5477	53.5152	51.8108	52.2741	52.1349	53.2814	52.3667	52.8116	51.643	51.9201	52.638	53.2974	51.8415	52.466	52.7535	51.0425	51.6764	51.6621	51.2072
3.56	41.387	51.9869	52.7137	52.0449	52.2432	51.6683	53.2555	52.9501	52.1455	52.8225	51.3859	51.0745	51.3971	53.5837	51.0098	51.1725	52.5555	52.0762	52.3765	52.1094	52.9904	50.8824	50.7417	51.0087	51.7624	53.0996	52.4312	51.6526	51.5541	51.1506	51.7921	53.7603	52.056	52.5186	52.3823	53.5257	52.6088	53.0577	51.8874	52.1663	52.8858	53.5441	52.0847	52.713	52.9967	51.2865	51.9212	51.9053	51.4514
3.57	41.5144	52.2318	52.9595	52.2895	52.4893	51.9137	53.5017	53.1946	52.3924	53.0693	51.6317	51.3193	51.6423	53.8274	51.2547	51.4165	52.8011	52.3216	52.6235	52.3537	53.2359	51.1273	50.9865	51.2528	52.0049	53.3467	52.6737	51.8969	51.7984	51.3957	52.0361	54.0052	52.3009	52.7627	52.6294	53.7697	52.8507	53.3034	52.1314	52.4123	53.1332	53.7903	52.3275	52.9597	53.2395	51.5303	52.1657	52.1483	51.6954
3.58	41.6417	52.4764	53.2049	52.5338	52.7352	52.1588	53.7475	53.4387	52.6391	53.3157	51.8771	51.5638	51.8871	54.0708	51.4992	51.6602	53.0464	52.5666	52.8702	52.5977	53.4811	51.3719	51.2311	51.4967	52.2471	53.5934	52.9158	52.141	52.0424	51.6405	52.2799	54.2496	52.5456	53.0065	52.8762	54.0133	53.0923	53.5488	52.3751	52.6579	53.3803	54.0362	52.5701	53.2061	53.4819	51.7738	52.4098	52.3909	51.939
3.59	41.7691	52.7207	53.45	52.7777	52.9807	52.4036	53.993	53.6825	52.8853	53.5618	52.1222	51.8081	52.1317	54.3139	51.7435	51.9036	53.2913	52.8113	53.1165	52.8414	53.7259	51.6163	51.4754	51.7402	52.4889	53.8397	53.1576	52.3847	52.2861	51.885	52.5233	54.4937	52.7898	53.25	53.1226	54.2566	53.3335	53.7939	52.6186	52.9031	53.627	54.2818	52.8123	53.452	53.7241	52.017	52.6536	52.6332	52.1824
3.6	41.8965	52.9646	53.6948	53.0213	53.2258	52.648	54.238	53.9259	53.1313	53.8076	52.367	52.052	52.376	54.5566	51.9875	52.1466	53.5358	53.0557	53.3625	53.0848	53.9704	51.8603	51.7193	51.9835	52.7305	54.0856	53.3991	52.6281	52.5295	52.1293	52.7664	54.7374	53.0338	53.4931	53.3687	54.4995	53.5744	54.0385	52.8616	53.148	53.8733	54.5269	53.0542	53.6977	53.9659	52.2599	52.8971	52.8752	52.4254
3.61	42.0238	53.2083	53.9392	53.2646	53.4706	52.8921	54.4828	54.169	53.3769	54.0529	52.6115	52.2956	52.6199	54.7989	52.2312	52.3894	53.78	53.2998	53.6081	53.3279	54.2145	52.104	51.963	52.2265	52.9718	54.3312	53.6403	52.8712	52.7725	52.3732	53.0092	54.9808	53.2774	53.7359	53.6144	54.742	53.815	54.2828	53.1044	53.3926	54.1193	54.7717	53.2958	53.9429	54.2073	52.5025	53.1402	53.1169	52.6682
3.62	42.1512	53.4515	54.1832	53.5076	53.7151	53.1359	54.7271	54.4117	53.6221	54.2979	52.8557	52.5389	52.8635	55.0408	52.4745	52.6318	54.0238	53.5435	53.8534	53.5706	54.4583	52.3475	52.2064	52.4691	53.2127	54.5764	53.8811	53.1139	53.0152	52.6168	53.2516	55.2237	53.5207	53.9783	53.8597	54.9841	54.0553	54.5267	53.3468	53.6368	54.3649	55.0161	53.5371	54.1878	54.4484	52.7448	53.383	53.3582	52.9106
3.63	42.2785	53.6945	54.4269	53.7502	53.9592	53.3793	54.9711	54.654	53.867	54.5425	53.0995	52.7819	53.1068	55.2824	52.7176	52.874	54.2673	53.7868	54.0983	53.8129	54.7016	52.5906	52.4495	52.7115	53.4533	54.8212	54.1216	53.3564	53.2576	52.86	53.4937	55.4663	53.7636	54.2204	54.1047	55.2259	54.2952	54.7703	53.5889	53.8806	54.6101	55.2601	53.778	54.4323	54.6891	52.9868	53.6255	53.5993	53.1528
3.64	42.4059	53.9371	54.6701	53.9924	54.2029	53.6224	55.2146	54.896	54.1115	54.7867	53.343	53.0245	53.3497	55.5235	52.9603	53.1158	54.5104	54.0298	54.3428	54.0549	54.9446	52.8334	52.6922	52.9535	53.6935	55.0656	54.3617	53.5984	53.4996	53.103	53.7354	55.7084	54.0061	54.4621	54.3493	55.4673	54.5347	55.0134	53.8306	54.1241	54.8549	55.5037	54.0185	54.6764	54.9295	53.2284	53.8676	53.8399	53.3946
3.65	42.5333	54.1793	54.913	54.2343	54.4463	53.8652	55.4578	55.1376	54.3556	55.0305	53.5861	53.2669	53.5923	55.7643	53.2027	53.3572	54.7531	54.2724	54.5869	54.2966	55.1872	53.0759	52.9347	53.1952	53.9334	55.3096	54.6015	53.8401	53.7413	53.3456	53.9768	55.9502	54.2483	54.7034	54.5935	55.7083	54.7739	55.2561	54.0719	54.3672	55.0993	55.7469	54.2588	54.9201	55.1695	53.4698	54.1093	54.0802	53.636
3.66	42.6606	54.4212	55.1556	54.4759	54.6893	54.1076	55.7006	55.3788	54.5994	55.2739	53.8289	53.5089	53.8345	56.0047	53.4448	53.5983	54.9954	54.5146	54.8307	54.5379	55.4294	53.3181	53.1768	53.4366	54.173	55.5532	54.8409	54.0815	53.9826	53.5879	54.2178	56.1915	54.4901	54.9444	54.8374	55.9489	55.0127	55.4985	54.3129	54.6099	55.3433	55.9896	54.4986	55.1634	55.4091	53.7108	54.3507	54.3202	53.8772
3.67	42.788	54.6627	55.3977	54.717	54.9319	54.3496	55.9429	55.6196	54.8428	55.517	54.0713	53.7506	54.0764	56.2447	53.6865	53.8391	55.2373	54.7564	55.074	54.7788	55.6713	53.56	53.4186	53.6776	54.4122	55.7964	55.08	54.3224	54.2236	53.8299	54.4585	56.4325	54.7316	55.1849	55.0808	56.1891	55.2512	55.7404	54.5535	54.8522	55.5869	56.232	54.7381	55.4064	55.6484	53.9514	54.5917	54.5598	54.118
3.68	42.9153	54.9039	55.6394	54.9578	55.1741	54.5913	56.1848	55.86	55.0857	55.7596	54.3134	53.9919	54.3179	56.4843	53.9279	54.0795	55.4788	54.9979	55.317	55.0194	55.9127	53.8015	53.66	53.9184	54.6511	56.0391	55.3187	54.563	54.4642	54.0715	54.6988	56.673	54.9727	55.4251	55.3239	56.4289	55.4893	55.9819	54.7938	55.0942	55.83	56.4739	54.9773	55.6489	55.8872	54.1918	54.8323	54.799	54.3584
3.69	43.0427	55.1447	55.8807	55.1983	55.4159	54.8326	56.4264	56.1001	55.3283	56.0018	54.5551	54.2329	54.5591	56.7234	54.169	54.3196	55.72	55.239	55.5596	55.2596	56.1537	54.0426	53.9011	54.1587	54.8896	56.2815	55.557	54.8033	54.7044	54.3128	54.9387	56.9131	55.2133	55.6649	55.5665	56.6683	55.727	56.223	55.0337	55.3357	56.0728	56.7155	55.216	55.891	56.1257	54.4317	55.0725	55.0379	54.5985
3.7	43.1701	55.3851	56.1216	55.4383	55.6574	55.0735	56.6674	56.3397	55.5705	56.2435	54.7964	54.4735	54.7999	56.9622	54.4097	54.5593	55.9607	55.4797	55.8017	55.4994	56.3943	54.2834	54.1419	54.3987	55.1277	56.5234	55.7949	55.0431	54.9443	54.5537	55.1782	57.1527	55.4536	55.9043	55.8087	56.9073	55.9644	56.4637	55.2731	55.5769	56.3151	56.9565	55.4544	56.1326	56.3637	54.6714	55.3124	55.2764	54.8383
3.71	43.2974	55.6251	56.3621	55.6779	55.8984	55.314	56.9081	56.5789	55.8123	56.4849	55.0373	54.7138	55.0403	57.2005	54.65	54.7986	56.201	55.72	56.0435	55.7388	56.6344	54.5239	54.3823	54.6384	55.3655	56.7648	56.0325	55.2826	55.1838	54.7942	55.4174	57.3919	55.6935	56.1433	56.0505	57.1458	56.2013	56.7039	55.5122	55.8176	56.557	57.1972	55.6924	56.3739	56.6014	54.9106	55.5518	55.5145	55.0776
3.72	43.4248	55.8647	56.6022	55.9172	56.139	55.5542	57.1483	56.8177	56.0536	56.7258	55.2778	54.9537	55.2803	57.4384	54.89	55.0376	56.4409	55.9598	56.2848	55.9778	56.8742	54.764	54.6223	54.8777	55.6029	57.0059	56.2697	55.5217	55.4228	55.0344	55.6561	57.6307	55.933	56.3819	56.2919	57.3839	56.4379	56.9437	55.7509	56.058	56.7985	57.4374	55.9301	56.6147	56.8386	55.1495	55.7909	55.7522	55.3167
3.73	43.5521	56.1039	56.8418	56.156	56.3792	55.7939	57.3881	57.0561	56.2946	56.9663	55.518	55.1932	55.5199	57.6759	55.1295	55.2761	56.6803	56.1993	56.5257	56.2164	57.1135	55.0037	54.862	55.1167	55.8399	57.2465	56.5064	55.7603	55.6615	55.2742	55.8945	57.869	56.1721	56.62	56.5329	57.6216	56.674	57.1831	55.9892	56.2979	57.0395	57.6771	56.1673	56.8551	57.0754	55.3881	56.0295	55.9896	55.5553
3.74	43.6795	56.3427	57.081	56.3945	56.6189	56.0333	57.6275	57.2941	56.5351	57.2063	55.7577	55.4323	55.7591	57.9129	55.3688	55.5143	56.9194	56.4383	56.7662	56.4547	57.3524	55.2431	55.1013	55.3552	56.0765	57.4866	56.7428	55.9986	55.8998	55.5136	56.1324	58.1069	56.4108	56.8578	56.7734	57.8589	56.9098	57.422	56.2271	56.5374	57.2801	57.9164	56.4041	57.095	57.3119	55.6262	56.2678	56.2265	55.7935
3.75	43.8069	56.5812	57.3198	56.6325	56.8583	56.2722	57.8663	57.5316	56.7752	57.4459	55.9971	55.6711	55.9979	58.1494	55.6076	55.7521	57.158	56.677	57.0063	56.6925	57.5908	55.4821	55.3403	55.5934	56.3127	57.7263	56.9787	56.2365	56.1377	55.7526	56.37	58.3443	56.6491	57.0951	57.0135	58.0957	57.1451	57.6605	56.4646	56.7764	57.5202	58.1552	56.6406	57.3345	57.5478	55.864	56.5056	56.463	56.0314
3.76	43.9342	56.8192	57.5582	56.8701	57.0972	56.5108	58.1048	57.7687	57.0149	57.685	56.236	55.9095	56.2364	58.3856	55.846	55.9895	57.3961	56.9152	57.2459	56.9298	57.8288	55.7207	55.5788	55.8312	56.5485	57.9655	57.2143	56.474	56.3752	55.9913	56.6071	58.5813	56.8869	57.332	57.2532	58.332	57.38	57.8985	56.7017	57.0151	57.7599	58.3936	56.8766	57.5736	57.7834	56.1014	56.743	56.6991	56.2689
3.77	44.0616	57.0567	57.796	57.1073	57.3357	56.7489	58.3427	58.0053	57.2541	57.9237	56.4745	56.1475	56.4744	58.6212	56.0841	56.2265	57.6339	57.1529	57.485	57.1668	58.0663	55.9589	55.817	56.0686	56.7839	58.2043	57.4494	56.711	56.6123	56.2295	56.8438	58.8178	57.1243	57.5685	57.4924	58.5679	57.6146	58.1361	56.9383	57.2532	57.9991	58.6315	57.1122	57.8122	58.0185	56.3384	56.98	56.9349	56.506
3.78	44.1889	57.2939	58.0335	57.3441	57.5737	56.9866	58.5802	58.2415	57.4928	58.1619	56.7126	56.385	56.712	58.8564	56.3217	56.4632	57.8711	57.3903	57.7238	57.4034	58.3034	56.1967	56.0547	56.3057	57.0189	58.4426	57.6841	56.9476	56.849	56.4673	57.0801	59.0538	57.3613	57.8045	57.7312	58.8034	57.8486	58.3731	57.1746	57.491	58.2378	58.8689	57.3474	58.0503	58.2532	56.575	57.2165	57.1701	56.7427
3.79	44.3163	57.5306	58.2705	57.5804	57.8113	57.2239	58.8172	58.4773	57.7312	58.3996	56.9503	56.6222	56.9492	59.0912	56.559	56.6993	58.1079	57.6271	57.962	57.6395	58.54	56.4341	56.2921	56.5423	57.2535	58.6804	57.9184	57.1838	57.0852	56.7048	57.316	59.2893	57.5978	58.04	57.9695	59.0384	58.0823	58.6098	57.4103	57.7283	58.4761	59.1059	57.5821	58.2879	58.4874	56.8112	57.4527	57.405	56.979
3.8	44.4437	57.7669	58.507	57.8164	58.0484	57.4607	59.0538	58.7126	57.969	58.6369	57.1876	56.859	57.1859	59.3255	56.7958	56.9351	58.3443	57.8636	58.1998	57.8752	58.7762	56.6712	56.5291	56.7785	57.4877	58.9177	58.1522	57.4196	57.321	56.9418	57.5514	59.5244	57.8339	58.2752	58.2073	59.2729	58.3155	58.8459	57.6457	57.9652	58.7139	59.3423	57.8165	58.5251	58.7212	57.047	57.6883	57.6395	57.2148
3.81	44.571	58.0028	58.743	58.0518	58.2851	57.6971	59.2899	58.9474	58.2064	58.8737	57.4244	57.0953	57.4222	59.5593	57.0322	57.1705	58.5802	58.0996	58.4372	58.1104	59.0119	56.9078	56.7656	57.0143	57.7214	59.1546	58.3856	57.6549	57.5564	57.1784	57.7864	59.759	58.0696	58.5098	58.4447	59.5069	58.5483	59.0816	57.8806	58.2015	58.9512	59.5783	58.0504	58.7619	58.9545	57.2824	57.9236	57.8735	57.4503
3.82	44.6984	58.2382	58.9786	58.2868	58.5213	57.9331	59.5254	59.1818	58.4434	59.11	57.6608	57.3313	57.6581	59.7926	57.2682	57.4054	58.8156	58.3351	58.674	58.3452	59.2471	57.144	57.0018	57.2497	57.9547	59.3909	58.6186	57.8897	57.7913	57.4146	58.0209	59.993	58.3048	58.7441	58.6816	59.7405	58.7806	59.3168	58.1151	58.4375	59.188	59.8138	58.2838	58.9981	59.1874	57.5174	58.1584	58.107	57.6853
3.83	44.8257	58.4732	59.2137	58.5214	58.757	58.1686	59.7605	59.4157	58.6799	59.3458	57.8967	57.5668	57.8935	60.0254	57.5038	57.6399	59.0505	58.5702	58.9104	58.5795	59.4818	57.3798	57.2375	57.4847	58.1876	59.6268	58.8511	58.1242	58.0258	57.6504	58.255	60.2266	58.5395	58.9778	58.918	59.9736	59.0125	59.5515	58.3491	58.6729	59.4243	60.0488	58.5169	59.2338	59.4198	57.7519	58.3927	58.3402	57.9199
3.84	44.9531	58.7077	59.4483	58.7555	58.9923	58.4037	59.9951	59.6491	58.9159	59.5812	58.1322	57.8019	58.1285	60.2578	57.739	57.874	59.285	58.8048	59.1464	58.8134	59.7161	57.6151	57.4728	57.7193	58.42	59.8622	59.0831	58.3582	58.2598	57.8857	58.4887	60.4597	58.7738	59.2111	59.154	60.2062	59.244	59.7857	58.5827	58.9079	59.6602	60.2832	58.7494	59.4691	59.6518	57.986	58.6266	58.5729	58.1541
3.85	45.0805	58.9418	59.6825	58.9892	59.2271	58.6383	60.2292	59.882	59.1514	59.816	58.3672	58.0365	58.3631	60.4896	57.9737	58.1076	59.519	59.0389	59.3818	59.0469	59.9498	57.8501	57.7077	57.9534	58.652	60.097	59.3147	58.5917	58.4934	58.1206	58.7219	60.6923	59.0076	59.4439	59.3895	60.4383	59.475	60.0194	58.8158	59.1424	59.8955	60.5172	58.9816	59.7038	59.8832	58.2197	58.86	58.8051	58.3878
3.86	45.2078	59.1753	59.9161	59.2223	59.4614	58.8725	60.4628	60.1145	59.3864	60.0503	58.6018	58.2707	58.5972	60.721	58.208	58.3408	59.7525	59.2725	59.6167	59.2798	60.1831	58.0846	57.9422	58.1871	58.8836	60.3314	59.5459	58.8247	58.7266	58.3551	58.9546	60.9244	59.2409	59.6762	59.6244	60.6699	59.7055	60.2525	59.0484	59.3765	60.1303	60.7507	59.2132	59.9381	60.1142	58.453	59.0929	59.0369	58.6211
3.87	45.3352	59.4085	60.1493	59.4551	59.6953	59.1062	60.6959	60.3464	59.621	60.2842	58.8359	58.5045	58.8308	60.9519	58.4418	58.5735	59.9855	59.5057	59.8512	59.5123	60.4158	58.3186	58.1762	58.4203	59.1147	60.5652	59.7766	59.0573	58.9592	58.5891	59.1869	61.1559	59.4738	59.9081	59.8589	60.901	59.9355	60.4852	59.2806	59.61	60.3646	60.9836	59.4444	60.1719	60.3447	58.6858	59.3254	59.2682	58.854
3.88	45.4625	59.6411	60.3819	59.6873	59.9286	59.3394	60.9284	60.5779	59.855	60.5175	59.0695	58.7378	59.064	61.1822	58.6752	58.8058	60.218	59.7384	60.0852	59.7444	60.6481	58.5522	58.4098	58.6532	59.3453	60.7986	60.0068	59.2895	59.1915	58.8226	59.4187	61.387	59.7062	60.1394	60.0929	61.1316	60.1651	60.7174	59.5123	59.8431	60.5984	61.216	59.6752	60.4051	60.5747	58.9182	59.5574	59.499	59.0864
3.89	45.5899	59.8733	60.6141	59.9191	60.1615	59.5721	61.1605	60.8089	60.0886	60.7503	59.3027	58.9707	59.2967	61.4121	58.9081	59.0376	60.45	59.9706	60.3186	59.9759	60.8799	58.7854	58.6429	58.8855	59.5755	61.0314	60.2365	59.5211	59.4232	59.0557	59.65	61.6175	59.9381	60.3703	60.3264	61.3617	60.3942	60.9491	59.7435	60.0756	60.8317	61.4479	59.9055	60.6379	60.8043	59.1501	59.7889	59.7294	59.3184
3.9	45.7173	60.105	60.8457	60.1503	60.3938	59.8044	61.392	61.0393	60.3217	60.9826	59.5354	59.2031	59.5289	61.6414	59.1406	59.269	60.6815	60.2023	60.5516	60.207	61.1111	59.0181	58.8756	59.1174	59.8052	61.2636	60.4657	59.7523	59.6545	59.2884	59.8808	61.8475	60.1695	60.6007	60.5593	61.5912	60.6229	61.1802	59.9742	60.3077	61.0645	61.6793	60.1352	60.8701	61.0333	59.3815	60.0199	59.9593	59.5498
3.91	45.8446	60.3362	61.0768	60.3811	60.6256	60.0362	61.623	61.2693	60.5542	61.2143	59.7676	59.435	59.7606	61.8702	59.3726	59.4999	60.9125	60.4335	60.784	60.4375	61.3418	59.2504	59.1078	59.3489	60.0344	61.4954	60.6945	59.983	59.8852	59.5206	60.1112	62.0769	60.4004	60.8305	60.7918	61.8203	60.851	61.4108	60.2044	60.5393	61.2967	61.9101	60.3646	61.1018	61.2618	59.6126	60.2505	60.1887	59.7809
3.92	45.972	60.5669	61.3074	60.6114	60.857	60.2675	61.8534	61.4988	60.7863	61.4455	59.9993	59.6665	59.9919	62.0985	59.6041	59.7303	61.143	60.6642	61.0159	60.6676	61.572	59.4822	59.3395	59.5799	60.2632	61.7266	60.9228	60.2132	60.1155	59.7523	60.341	62.3058	60.6308	61.0599	61.0237	62.0488	61.0787	61.6409	60.4342	60.7703	61.5284	62.1404	60.5934	61.3329	61.4899	59.8431	60.4805	60.4177	60.0114
3.93	46.0993	60.7972	61.5375	60.8412	61.0878	60.4983	62.0833	61.7277	61.0178	61.6762	60.2305	59.8975	60.2227	62.3262	59.8352	59.9603	61.3729	60.8944	61.2473	60.8972	61.8017	59.7135	59.5708	59.8104	60.4915	61.9573	61.1506	60.4429	60.3454	59.9835	60.5704	62.5342	60.8607	61.2887	61.2551	62.2768	61.3058	61.8705	60.6635	61.0008	61.7595	62.3701	60.8217	61.5636	61.7174	60.0732	60.71	60.6461	60.2415
3.94	46.2267	61.0269	61.7671	61.0705	61.3181	60.7286	62.3127	61.9561	61.2488	61.9064	60.4613	60.1281	60.453	62.5535	60.0658	60.1897	61.6023	61.1241	61.4782	61.1263	62.0309	59.9444	59.8017	60.0405	60.7193	62.1874	61.3779	60.6721	60.5747	60.2143	60.7993	62.762	61.0901	61.5171	61.486	62.5043	61.5325	62.0995	60.8922	61.2309	61.9902	62.5993	61.0496	61.7937	61.9444	60.3028	60.9391	60.8741	60.4711
3.95	46.3541	61.2561	61.9961	61.2993	61.5479	60.9584	62.5416	62.184	61.4793	62.136	60.6915	60.3581	60.6827	62.7801	60.2959	60.4187	61.8312	61.3532	61.7086	61.3549	62.2595	60.1748	60.032	60.2701	60.9466	62.417	61.6047	60.9008	60.8035	60.4445	61.0276	62.9893	61.319	61.7449	61.7164	62.7312	61.7586	62.3279	61.1205	61.4604	62.2202	62.828	61.2769	62.0233	62.1709	60.5319	61.1676	61.1016	60.7002
3.96	46.4814	61.4848	62.2246	61.5276	61.7772	61.1877	62.7698	62.4114	61.7092	62.3651	60.9212	60.5877	60.912	63.0063	60.5256	60.6472	62.0596	61.5819	61.9384	61.583	62.4875	60.4047	60.2619	60.4992	61.1734	62.646	61.831	61.129	61.0318	60.6743	61.2555	63.2161	61.5474	61.9722	61.9462	62.9576	61.9843	62.5559	61.3482	61.6893	62.4497	63.0561	61.5038	62.2523	62.3968	60.7605	61.3956	61.3285	60.9289
3.97	46.6088	61.713	62.4525	61.7554	62.0059	61.4165	62.9976	62.6382	61.9387	62.5936	61.1505	60.8167	61.1408	63.2319	60.7547	60.8752	62.2875	61.81	62.1677	61.8105	62.7151	60.6341	60.4913	60.7278	61.3997	62.8745	62.0567	61.3567	61.2596	60.9036	61.4828	63.4422	61.7753	62.199	62.1755	63.1835	62.2094	62.7832	61.5754	61.9178	62.6787	63.2836	61.7301	62.4808	62.6223	60.9887	61.6231	61.555	61.157
3.98	46.7361	61.9407	62.68	61.9826	62.2341	61.6448	63.2247	62.8645	62.1675	62.8216	61.3792	61.0453	61.3691	63.4569	60.9834	61.1027	62.5147	62.0376	62.3964	62.0376	62.9421	60.8631	60.7202	60.956	61.6255	63.1024	62.282	61.5838	61.4869	61.1324	61.7097	63.6679	62.0026	62.4253	62.4042	63.4088	62.4341	63.0101	61.8022	62.1457	62.9071	63.5105	61.956	62.7087	62.8472	61.2163	61.8501	61.7809	61.3847
3.99	46.8635	62.1679	62.9068	62.2093	62.4617	61.8725	63.4514	63.0902	62.3959	63.049	61.6074	61.2734	61.5968	63.6814	61.2115	61.3297	62.7415	62.2647	62.6246	62.2641	63.1685	61.0915	60.9486	61.1836	61.8508	63.3297	62.5068	61.8105	61.7137	61.3607	61.936	63.8929	62.2294	62.651	62.6324	63.6336	62.6582	63.2363	62.0284	62.373	63.135	63.7369	62.1813	62.936	63.0716	61.4435	62.0766	62.0064	61.6118
4	46.9909	62.3945	63.1331	62.4355	62.6889	62.0998	63.6774	63.3154	62.6237	63.2759	61.835	61.501	61.8241	63.9054	61.4392	61.5562	62.9677	62.4912	62.8523	62.4901	63.3944	61.3194	61.1765	61.4108	62.0757	63.5565	62.731	62.0366	61.94	61.5885	62.1618	64.1174	62.4557	62.8762	62.86	63.8578	62.8818	63.462	62.254	62.5999	63.3623	63.9628	62.4061	63.1629	63.2954	61.6702	62.3025	62.2313	61.8385
4.01	47.0491	62.6206	63.3589	62.6612	62.9154	62.3265	63.9029	63.5401	62.8509	63.5022	62.0622	61.7281	62.0508	64.1288	61.6663	61.7822	63.1934	62.7172	63.0793	62.7155	63.6197	61.5469	61.4039	61.6374	62.2999	63.7827	62.9547	62.2622	62.1657	61.8158	62.3871	64.3413	62.6814	63.1008	63.0871	64.0814	63.1048	63.6872	62.4792	62.8262	63.589	64.188	62.6304	63.3891	63.5187	61.8963	62.5279	62.4557	62.0646
4.02	47.1072	62.8462	63.5841	62.8863	63.1414	62.5526	64.1278	63.7642	63.0776	63.7279	62.2888	61.9546	62.277	64.3516	61.893	62.0076	63.4184	62.9426	63.3059	62.9405	63.8445	61.7738	61.6308	61.8635	62.5237	64.0083	63.1779	62.4873	62.391	62.0426	62.6118	64.5647	62.9067	63.3249	63.3136	64.3045	63.3274	63.9117	62.7038	63.0519	63.8151	64.4127	62.8541	63.6148	63.7415	62.122	62.7528	62.6796	62.2903
4.03	47.1654	63.0713	63.8087	63.1109	63.3669	62.7783	64.3521	63.9878	63.3038	63.953	62.5149	62.1807	62.5027	64.5738	62.1191	62.2326	63.643	63.1675	63.5319	63.1649	64.0687	62.0003	61.8572	62.0892	62.747	64.2334	63.4005	62.7119	62.6157	62.2688	62.836	64.7874	63.1313	63.5484	63.5396	64.527	63.5494	64.1357	62.9278	63.2771	64.0407	64.6368	63.0774	63.8399	63.9637	62.3471	62.9771	62.903	62.5154
4.04	47.2236	63.2958	64.0328	63.335	63.5918	63.0034	64.5759	64.2107	63.5294	64.1776	62.7405	62.4062	62.7278	64.7955	62.3447	62.457	63.867	63.3918	63.7573	63.3887	64.2923	62.2262	62.0831	62.3143	62.9697	64.4578	63.6226	62.9359	62.8398	62.4945	63.0597	65.0096	63.3554	63.7714	63.765	64.7489	63.7708	64.3591	63.1514	63.5017	64.2657	64.8603	63.3	64.0644	64.1853	62.5717	63.2009	63.1258	62.74
4.05	47.2818	63.5197	64.2563	63.5585	63.8162	63.228	64.799	64.4332	63.7544	64.4016	62.9655	62.6312	62.9524	65.0166	62.5698	62.6809	64.0904	63.6156	63.9821	63.612	64.5153	62.4516	62.3085	62.5389	63.1919	64.6817	63.8442	63.1594	63.0634	62.7197	63.2828	65.2312	63.579	63.9939	63.9898	64.9703	63.9918	64.582	63.3744	63.7258	64.4901	65.0832	63.5222	64.2884	64.4064	62.7958	63.4241	63.3481	62.964
4.06	47.34	63.7431	64.4792	63.7814	64.0399	63.452	65.0216	64.655	63.9788	64.625	63.1899	62.8557	63.1764	65.2371	62.7943	62.9043	64.3132	63.8389	64.2064	63.8348	64.7378	62.6765	62.5333	62.763	63.4136	64.905	64.0652	63.3823	63.2865	62.9444	63.5054	65.4522	63.802	64.2157	64.214	65.1911	64.2121	64.8042	63.5968	63.9493	64.7139	65.3055	63.7438	64.5118	64.627	63.0194	63.6468	63.5698	63.1876
4.07	47.3982	63.966	64.7016	64.0038	64.2632	63.6754	65.2436	64.8763	64.2027	64.8478	63.4139	63.0797	63.3999	65.4571	63.0184	63.1271	64.5355	64.0615	64.4301	64.057	64.9597	62.9008	62.7577	62.9865	63.6347	65.1277	64.2857	63.6047	63.5091	63.1686	63.7274	65.6726	64.0244	64.437	64.4377	65.4113	64.432	65.0259	63.8187	64.1722	64.9371	65.5272	63.9649	64.7345	64.8469	63.2425	63.8689	63.791	63.4106
4.08	47.4564	64.1883	64.9234	64.2257	64.4858	63.8983	65.465	65.097	64.426	65.07	63.6372	63.3031	63.6229	65.6764	63.2419	63.3494	64.7571	64.2836	64.6532	64.2786	65.181	63.1246	62.9815	63.2096	63.8553	65.3498	64.5056	63.8265	63.731	63.3922	63.9489	65.8924	64.2463	64.6578	64.6608	65.6309	64.6512	65.247	64.04	64.3945	65.1597	65.7483	64.1854	64.9567	65.0663	63.465	64.0905	64.0117	63.6331
4.09	47.5146	64.41	65.1445	64.447	64.7079	64.1207	65.6858	65.3171	64.6487	65.2917	63.86	63.526	63.8453	65.8952	63.4648	63.5712	64.9782	64.5051	64.8757	64.4997	65.4017	63.3479	63.2047	63.4321	64.0753	65.5713	64.7249	64.0477	63.9525	63.6152	64.1698	66.1116	64.4676	64.878	64.8833	65.8499	64.87	65.4674	64.2608	64.6163	65.3817	65.9688	64.4054	65.1784	65.2852	63.687	64.3115	64.2318	63.855
4.1	47.5728	64.6312	65.3651	64.6677	64.9293	64.3425	65.906	65.5367	64.8708	65.5127	64.0823	63.7483	64.0672	66.1134	63.6872	63.7924	65.1988	64.7261	65.0976	64.7203	65.6219	63.5707	63.4274	63.654	64.2948	65.7922	64.9437	64.2685	64.1734	63.8378	64.3902	66.3302	64.6884	65.0975	65.1052	66.0684	65.0881	65.6873	64.481	64.8375	65.6031	66.1887	64.6248	65.3994	65.5034	63.9085	64.5319	64.4513	64.0764
4.11	47.631	64.8518	65.5851	64.8878	65.1502	64.5637	66.1255	65.7556	65.0924	65.7332	64.304	63.9701	64.2885	66.331	63.9091	64.013	65.4187	64.9465	65.319	64.9402	65.8414	63.7929	63.6496	63.8755	64.5138	66.0124	65.162	64.4886	64.3937	64.0597	64.61	66.5482	64.9085	65.3166	65.3265	66.2862	65.3057	65.9066	64.7006	65.0581	65.8239	66.408	64.8437	65.6198	65.7211	64.1294	64.7518	64.6703	64.2973
4.12	47.6892	65.0718	65.8045	65.1074	65.3706	64.7844	66.3445	65.974	65.3134	65.953	64.5251	64.1913	64.5092	66.5479	64.1304	64.2332	65.638	65.1662	65.5398	65.1596	66.0603	64.0146	63.8713	64.0963	64.7322	66.2321	65.3796	64.7082	64.6134	64.2812	64.8292	66.7655	65.1281	65.535	65.5473	66.5035	65.5227	66.1253	64.9197	65.2782	66.0441	66.6267	65.062	65.8396	65.9382	64.3497	64.9711	64.8887	64.5176
4.13	47.7473	65.2913	66.0234	65.3264	65.5903	65.0045	66.5629	66.1918	65.5337	66.1722	64.7456	64.412	64.7293	66.7643	64.3512	64.4527	65.8568	65.3854	65.7599	65.3784	66.2787	64.2357	64.0924	64.3167	64.95	66.4512	65.5967	64.9272	64.8326	64.502	65.0479	66.9823	65.3472	65.7529	65.7674	66.7201	65.7392	66.3433	65.1382	65.4976	66.2637	66.8447	65.2797	66.0588	66.1547	64.5695	65.1898	65.1066	64.7373
4.14	47.8055	65.5102	66.2416	65.5448	65.8094	65.224	66.7806	66.409	65.7535	66.3908	64.9656	64.6321	64.9489	66.9801	64.5714	64.6717	66.0749	65.6041	65.9795	65.5966	66.4964	64.4562	64.3129	64.5364	65.1673	66.6696	65.8133	65.1456	65.0512	64.7223	65.266	67.1985	65.5656	65.9701	65.9869	66.9361	65.9551	66.5608	65.3562	65.7165	66.4827	67.0622	65.4968	66.2774	66.3707	64.7888	65.4079	65.3239	64.9565
4.15	47.8637	65.7285	66.4592	65.7627	66.0279	65.4429	66.9977	66.6255	65.9727	66.6088	65.185	64.8517	65.168	67.1952	64.791	64.8901	66.2924	65.8221	66.1984	65.8143	66.7135	64.6762	64.5329	64.7557	65.384	66.8874	66.0292	65.3635	65.2693	64.9421	65.4835	67.414	65.7834	66.1868	66.2058	67.1516	66.1704	66.7776	65.5735	65.9347	66.7011	67.279	65.7134	66.4954	66.586	65.0075	65.6255	65.5406	65.1751
4.16	47.9219	65.9462	66.6762	65.9799	66.2459	65.6613	67.2142	66.8415	66.1912	66.8262	65.4038	65.0707	65.3864	67.4098	65.0101	65.108	66.5094	66.0395	66.4168	66.0314	66.93	64.8957	64.7524	64.9743	65.6001	67.1046	66.2446	65.5807	65.4868	65.1613	65.7004	67.6289	66.0007	66.4029	66.4241	67.3664	66.3851	66.9938	65.7903	66.1524	66.9188	67.4951	65.9294	66.7127	66.8008	65.2256	65.8424	65.7568	65.3932
4.17	47.9801	66.1633	66.8925	66.1966	66.4632	65.879	67.4301	67.0569	66.4092	67.0429	65.6221	65.2892	65.6043	67.6237	65.2286	65.3253	66.7257	66.2564	66.6345	66.2478	67.1459	65.1146	64.9712	65.1924	65.8157	67.3211	66.4594	65.7974	65.7036	65.3799	65.9168	67.8432	66.2174	66.6183	66.6418	67.5806	66.5993	67.2094	66.0064	66.3694	67.1359	67.7107	66.1449	66.9295	67.0149	65.4432	66.0588	65.9723	65.6106
4.18	48.0383	66.3799	67.1083	66.4127	66.6799	66.0962	67.6454	67.2716	66.6265	67.2591	65.8397	65.507	65.8215	67.837	65.4466	65.542	66.9414	66.4726	66.8516	66.4637	67.3612	65.3329	65.1895	65.41	66.0307	67.5371	66.6736	66.0135	65.9199	65.5979	66.1325	68.0568	66.4334	66.8332	66.8589	67.7942	66.8128	67.4244	66.222	66.5858	67.3524	67.9256	66.3597	67.1456	67.2284	65.6602	66.2746	66.1873	65.8276
4.19	48.0965	66.5958	67.3234	66.6281	66.896	66.3128	67.86	67.4858	66.8433	67.4746	66.0568	65.7243	66.0382	68.0497	65.664	65.7582	67.1565	66.6882	67.0681	66.679	67.5758	65.5506	65.4073	65.6269	66.2451	67.7523	66.8872	66.2291	66.1357	65.8154	66.3477	68.2698	66.6489	67.0475	67.0753	68.0071	67.0258	67.6387	66.437	66.8017	67.5682	68.1399	66.574	67.3611	67.4414	65.8767	66.4898	66.4017	66.0439
4.2	48.1547	66.8112	67.538	66.843	67.1115	66.5288	68.074	67.6993	67.0594	67.6894	66.2732	65.941	66.2543	68.2618	65.8808	65.9738	67.371	66.9032	67.284	66.8937	67.7899	65.7678	65.6245	65.8433	66.4589	67.967	67.1002	66.444	66.3508	66.0322	66.5623	68.4822	66.8637	67.2611	67.2911	68.2194	67.2382	67.8524	66.6514	67.0169	67.7834	68.3535	66.7876	67.5759	67.6537	66.0925	66.7044	66.6155	66.2597
4.21	48.2129	67.0259	67.7519	67.0573	67.3264	66.7442	68.2873	67.9122	67.2749	67.9037	66.4891	66.1572	66.4698	68.4732	66.097	66.1887	67.5848	67.1176	67.4992	67.1078	68.0033	65.9844	65.841	66.0591	66.6722	68.181	67.3127	66.6583	66.5653	66.2485	66.7763	68.6939	67.078	67.4742	67.5063	68.4312	67.45	68.0655	66.8652	67.2315	67.998	68.5665	67.0007	67.7902	67.8654	66.3078	66.9184	66.8287	66.4748
4.22	48.2711	67.2401	67.9651	67.271	67.5406	66.9589	68.5	68.1245	67.4897	68.1172	66.7044	66.3727	66.6847	68.684	66.3126	66.4031	67.7981	67.3314	67.7139	67.3213	68.216	66.2004	66.0571	66.2744	66.8849	68.3944	67.5245	66.872	66.7792	66.4642	66.9896	68.905	67.2916	67.6866	67.7209	68.6422	67.6611	68.2779	67.0784	67.4455	68.2119	68.7788	67.2132	68.0038	68.0765	66.5225	67.1318	67.0414	66.6894
4.23	48.3293	67.4536	68.1778	67.484	67.7542	67.1731	68.7121	68.3362	67.704	68.3302	66.919	66.5877	66.899	68.8942	66.5276	66.617	68.0107	67.5446	67.9279	67.5342	68.4282	66.4159	66.2725	66.489	67.0969	68.6071	67.7357	67.0851	66.9926	66.6793	67.2024	69.1154	67.5047	67.8984	67.9349	68.8527	67.8717	68.4897	67.291	67.6588	68.4252	68.9905	67.4251	68.2167	68.287	66.7366	67.3445	67.2534	66.9034
4.24	48.3875	67.6665	68.3898	67.6965	67.9672	67.3867	68.9235	68.5472	67.9176	68.5425	67.1331	66.802	67.1127	69.1037	66.7421	66.8302	68.2226	67.7572	68.1412	67.7464	68.6396	66.6307	66.4873	66.7031	67.3084	68.8191	67.9463	67.2977	67.2053	66.8939	67.4146	69.3252	67.7171	68.1096	68.1482	69.0625	68.0817	68.7009	67.503	67.8716	68.6378	69.2016	67.6363	68.429	68.4969	66.9501	67.5567	67.4648	67.1169
4.25	48.4456	67.8788	68.6012	67.9083	68.1796	67.5996	69.1342	68.7576	68.1306	68.7542	67.3465	67.0158	67.3258	69.3126	66.956	67.0428	68.434	67.9691	68.3539	67.9581	68.8505	66.845	66.7016	66.9166	67.5193	69.0306	68.1563	67.5096	67.4174	67.1078	67.6261	69.5344	67.9289	68.3202	68.3608	69.2716	68.291	68.9114	67.7144	68.0837	68.8498	69.4119	67.847	68.6407	68.7061	67.1631	67.7682	67.6757	67.3297
4.26	48.5038	68.0905	68.8119	68.1195	68.3913	67.812	69.3443	68.9674	68.3429	68.9652	67.5594	67.229	67.5383	69.5208	67.1692	67.2548	68.6447	68.1804	68.566	68.1691	69.0607	67.0586	66.9153	67.1295	67.7296	69.2413	68.3657	67.7209	67.629	67.3211	67.8371	69.7429	68.14	68.5302	68.5729	69.4801	68.4998	69.1213	67.9251	68.2952	69.0611	69.6217	68.0571	68.8517	68.9148	67.3754	67.9792	67.8859	67.5419
4.27	48.562	68.3016	69.022	68.3301	68.6025	68.0237	69.5538	69.1765	68.5546	69.1755	67.7716	67.4416	67.7502	69.7284	67.3819	67.4662	68.8547	68.3911	68.7775	68.3795	69.2703	67.2717	67.1283	67.3418	67.9392	69.4514	68.5745	67.9315	67.8399	67.5338	68.0474	69.9507	68.3506	68.7395	68.7842	69.688	68.7079	69.3305	68.1352	68.506	69.2718	69.8307	68.2665	69.0621	69.1228	67.5872	68.1895	68.0955	67.7535
4.28	48.6202	68.512	69.2314	68.5401	68.8129	68.2348	69.7626	69.385	68.7657	69.3853	67.9832	67.6535	67.9614	69.9354	67.5939	67.6771	69.0642	68.6011	68.9882	68.5893	69.4792	67.4842	67.3408	67.5535	68.1483	69.6609	68.7827	68.1416	68.0501	67.7459	68.2571	70.1579	68.5605	68.9482	68.995	69.8952	68.9154	69.539	68.3448	68.7162	69.4818	70.0391	68.4754	69.2718	69.3301	67.7983	68.3992	68.3045	67.9645
4.29	48.6784	68.7218	69.4402	68.7494	69.0227	68.4453	69.9707	69.5929	68.9761	69.5943	68.1941	67.8649	68.1721	70.1417	67.8054	67.8873	69.2729	68.8105	69.1984	68.7985	69.6875	67.696	67.5527	67.7646	68.3568	69.8696	68.9902	68.351	68.2598	67.9574	68.4662	70.3644	68.7698	69.1562	69.205	70.1018	69.1223	69.7469	68.5537	68.9258	69.6911	70.2468	68.6836	69.4809	69.5368	68.0088	68.6082	68.5129	68.1749
4.3	48.7366	68.931	69.6483	68.9581	69.2319	68.6551	70.1782	69.8001	69.1859	69.8027	68.4045	68.0757	68.3821	70.3473	68.0162	68.0969	69.4811	69.0193	69.4079	69.007	69.8951	67.9073	67.7639	67.9751	68.5646	70.0777	69.1971	68.5598	68.4689	68.1683	68.6747	70.5702	68.9784	69.3636	69.4145	70.3077	69.3286	69.9542	68.7619	69.1347	69.8998	70.4539	68.8912	69.6893	69.7429	68.2188	68.8166	68.7206	68.3847
4.31	48.7948	69.1395	69.8558	69.1662	69.4404	68.8643	70.385	70.0066	69.395	70.0104	68.6142	68.2858	68.5915	70.5523	68.2264	68.3058	69.6885	69.2274	69.6167	69.2149	70.102	68.1179	67.9746	68.1849	68.7718	70.2852	69.4034	68.768	68.6773	68.3786	68.8825	70.7754	69.1865	69.5704	69.6232	70.513	69.5343	70.1608	68.9696	69.343	70.1078	70.6603	69.0982	69.8971	69.9484	68.4281	69.0244	68.9278	68.5939
4.32	48.853	69.3475	70.0626	69.3736	69.6483	69.0729	70.5911	70.2125	69.6034	70.2175	68.8233	68.4953	68.8002	70.7566	68.436	68.5142	69.8954	69.4349	69.8249	69.4222	70.3083	68.3279	68.1846	68.3942	68.9784	70.4919	69.6091	68.9756	68.8851	68.5882	69.0897	70.9799	69.3938	69.7765	69.8314	70.7176	69.7393	70.3667	69.1766	69.5506	70.3151	70.866	69.3045	70.1041	70.1532	68.6368	69.2316	69.1343	68.8024
4.33	48.9112	69.5547	70.2688	69.5804	69.8556	69.2808	70.7965	70.4178	69.8112	70.4239	69.0317	68.7042	69.0084	70.9603	68.645	68.722	70.1015	69.6418	70.0324	69.6288	70.5139	68.5374	68.394	68.6029	69.1844	70.698	69.8141	69.1825	69.0922	68.7973	69.2963	71.1837	69.6006	69.982	70.0388	70.9215	69.9437	70.5719	69.3829	69.7576	70.5218	71.071	69.5102	70.3106	70.3574	68.8449	69.4381	69.3402	69.0104
4.34	48.9694	69.7614	70.4743	69.7866	70.0621	69.4881	71.0013	70.6224	70.0184	70.6296	69.2395	68.9125	69.2159	71.1633	68.8534	68.9291	70.307	69.848	70.2393	69.8348	70.7189	68.7461	68.6029	68.8109	69.3898	70.9034	70.0185	69.3888	69.2988	69.0057	69.5022	71.3869	69.8066	70.1868	70.2456	71.1248	70.1474	70.7765	69.5887	69.9639	70.7278	71.2754	69.7153	70.5163	70.5609	69.0524	69.644	69.5454	69.2177
4.35	49.0276	69.9674	70.6792	69.9921	70.268	69.6948	71.2054	70.8263	70.2249	70.8346	69.4467	69.1202	69.4227	71.3656	69.0611	69.1356	70.5119	70.0535	70.4455	70.0401	70.9232	68.9543	68.811	69.0183	69.5946	71.1081	70.2223	69.5945	69.5047	69.2134	69.7075	71.5894	70.0121	70.391	70.4517	71.3274	70.3505	70.9804	69.7938	70.1695	70.9331	71.479	69.9198	70.7214	70.7637	69.2592	69.8493	69.75	69.4244
4.36	49.0858	70.1727	70.8833	70.197	70.4733	69.9008	71.4088	71.0296	70.4307	71.039	69.6532	69.3272	69.6289	71.5673	69.2682	69.3414	70.7161	70.2584	70.651	70.2448	71.1268	69.1619	69.0186	69.2251	69.7987	71.3122	70.4254	69.7995	69.7099	69.4206	69.9122	71.7912	70.2169	70.5946	70.6572	71.5293	70.553	71.1836	69.9982	70.3746	71.1377	71.682	70.1236	70.9258	70.9659	69.4654	70.0538	69.954	69.6304
4.37	49.1439	70.3774	71.0868	70.4012	70.6779	70.1062	71.6116	71.2322	70.6359	71.2427	69.8591	69.5336	69.8345	71.7683	69.4747	69.5467	70.9196	70.4626	70.8558	70.4489	71.3298	69.3688	69.2256	69.4313	70.0021	71.5156	70.6279	70.0038	69.9146	69.6271	70.1162	71.9923	70.421	70.7974	70.8619	71.7306	70.7548	71.3862	70.202	70.5789	71.3417	71.8843	70.3268	71.1295	71.1675	69.671	70.2578	70.1574	69.8359
4.38	49.2021	70.5814	71.2897	70.6047	70.8818	70.3109	71.8136	71.4341	70.8404	71.4457	70.0643	69.7393	70.0394	71.9686	69.6806	69.7513	71.1224	70.6662	71.06	70.6523	71.5321	69.5751	69.4319	69.6368	70.205	71.7182	70.8297	70.2076	70.1185	69.833	70.3196	72.1927	70.6245	70.9996	71.0661	71.9312	70.956	71.5881	70.4052	70.7826	71.5449	72.0859	70.5293	71.3326	71.3684	69.876	70.4611	70.3601	70.0407
4.39	49.2603	70.7848	71.4918	70.8077	71.0851	70.515	72.015	71.6354	71.0442	71.648	70.2689	69.9445	70.2437	72.1682	69.8858	69.9553	71.3246	70.8691	71.2635	70.855	71.7337	69.7807	69.6376	69.8418	70.4072	71.9202	71.0309	70.4106	70.3219	70.0382	70.5223	72.3924	70.8273	71.2012	71.2695	72.1311	71.1566	71.7892	70.6077	70.9856	71.7475	72.2868	70.7312	71.5349	71.5686	70.0803	70.6637	70.5622	70.2448
4.4	49.3185	70.9876	71.6933	71.0099	71.2876	70.7184	72.2157	71.836	71.2473	71.8496	70.4729	70.1489	70.4474	72.3672	70.0904	70.1586	71.5261	71.0713	71.4664	71.0571	71.9346	69.9858	69.8426	70.046	70.6088	72.1215	71.2314	70.6131	70.5246	70.2428	70.7244	72.5915	71.0295	71.4021	71.4722	72.3303	71.3564	71.9898	70.8095	71.1879	71.9494	72.487	70.9324	71.7366	71.7682	70.284	70.8657	70.7636	70.4483
4.41	49.3767	71.1896	71.8941	71.2115	71.4895	70.9212	72.4157	72.0359	71.4498	72.0506	70.6761	70.3528	70.6503	72.5655	70.2943	70.3613	71.7269	71.2729	71.6685	71.2585	72.1348	70.1901	70.047	70.2497	70.8097	72.3221	71.4313	70.8148	70.7266	70.4467	70.9258	72.7899	71.231	71.6023	71.6743	72.5289	71.5557	72.1896	71.0107	71.3896	72.1506	72.6865	71.133	71.9376	71.9671	70.4871	71.067	70.9643	70.6512
4.42	49.4349	71.391	72.0942	71.4124	71.6908	71.1232	72.615	72.2351	71.6516	72.2508	70.8788	70.556	70.8527	72.7631	70.4976	70.5633	71.9271	71.4738	71.87	71.4593	72.3344	70.3939	70.2508	70.4527	71.01	72.522	71.6305	71.0159	70.928	70.65	71.1266	72.9875	71.4318	71.8019	71.8757	72.7267	71.7543	72.3887	71.2113	71.5906	72.3511	72.8854	71.333	72.1379	72.1654	70.6895	71.2677	71.1645	70.8534
4.43	49.4931	71.5918	72.2936	71.6127	71.8913	71.3247	72.8135	72.4337	71.8527	72.4504	71.0807	70.7585	71.0543	72.96	70.7002	70.7647	72.1265	71.6741	72.0707	71.6594	72.5332	70.597	70.4539	70.655	71.2096	72.7212	71.8291	71.2164	71.1287	70.8527	71.3267	73.1845	71.632	72.0007	72.0764	72.9239	71.9522	72.5871	71.4112	71.7909	72.5509	73.0835	71.5323	72.3375	72.3629	70.8913	71.4677	71.3639	71.055
4.44	49.5513	71.7919	72.4924	71.8123	72.0912	71.5254	73.0114	72.6316	72.0531	72.6493	71.282	70.9604	71.2554	73.1562	70.9022	70.9655	72.3253	71.8736	72.2708	71.8588	72.7314	70.7994	70.6564	70.8568	71.4086	72.9197	72.027	71.4162	71.3288	71.0547	71.5261	73.3808	71.8315	72.199	72.2764	73.1204	72.1495	72.7849	71.6104	71.9906	72.75	73.2809	71.7309	72.5364	72.5598	71.0924	71.6671	71.5628	71.256
4.45	49.6095	71.9913	72.6904	72.0112	72.2904	71.7255	73.2086	72.8288	72.2528	72.8474	71.4826	71.1617	71.4557	73.3517	71.1036	71.1656	72.5234	72.0725	72.4702	72.0576	72.9289	71.0012	70.8583	71.0578	71.6069	73.1175	72.2242	71.6153	71.5282	71.256	71.7249	73.5763	72.0303	72.3965	72.4757	73.3162	72.3461	72.9819	71.8089	72.1895	72.9483	73.4776	71.9289	72.7347	72.756	71.2929	71.8657	71.7609	71.4562
4.46	49.6677	72.19	72.8878	72.2095	72.4889	71.925	73.4051	73.0253	72.4519	73.0449	71.6826	71.3623	71.6554	73.5465	71.3042	71.365	72.7208	72.2707	72.6689	72.2557	73.1257	71.2024	71.0594	71.2582	71.8046	73.3146	72.4208	71.8138	71.7269	71.4567	71.923	73.7712	72.2285	72.5933	72.6743	73.5113	72.542	73.1783	72.0068	72.3878	73.146	73.6736	72.1262	72.9322	72.9516	71.4927	72.0637	71.9584	71.6559
4.47	49.7259	72.3881	73.0845	72.4071	72.6867	72.1237	73.6009	73.2211	72.6502	73.2417	71.8819	71.5622	71.8544	73.7407	71.5043	71.5638	72.9176	72.4683	72.8669	72.4531	73.3218	71.4029	71.26	71.458	72.0017	73.5109	72.6167	72.0116	71.925	71.6567	72.1205	73.9653	72.4259	72.7895	72.8722	73.7057	72.7373	73.3739	72.2041	72.5854	73.343	73.8689	72.3228	73.129	73.1465	71.6919	72.2611	72.1553	71.8548
4.48	49.7841	72.5854	73.2804	72.604	72.8838	72.3218	73.796	73.4163	72.8479	73.4377	72.0805	71.7615	72.0528	73.9341	71.7036	71.7619	73.1136	72.6651	73.0643	72.6498	73.5172	71.6027	71.4599	71.6571	72.198	73.7066	72.812	72.2087	72.1224	71.8561	72.3173	74.1588	72.6227	72.985	73.0695	73.8994	72.9319	73.5689	72.4006	72.7823	73.5393	74.0635	72.5188	73.3252	73.3407	71.8904	72.4577	72.3514	72.0531
4.49	49.8422	72.7821	73.4757	72.8002	73.0803	72.5192	73.9904	73.6107	73.0449	73.6331	72.2784	71.9601	72.2504	74.1268	71.9024	71.9594	73.3089	72.8613	73.2609	72.8459	73.7119	71.8019	71.6591	71.8556	72.3937	73.9016	73.0065	72.4052	72.3191	72.0548	72.5134	74.3515	72.8189	73.1798	73.266	74.0925	73.1258	73.7631	72.5965	72.9785	73.7349	74.2573	72.7141	73.5206	73.5342	72.0883	72.6537	72.5469	72.2508
4.5	49.9004	72.9782	73.6703	72.9958	73.276	72.7159	74.184	73.8044	73.2411	73.8278	72.4757	72.1581	72.4474	74.3189	72.1004	72.1562	73.5036	73.0568	73.4568	73.0413	73.9059	72.0004	71.8577	72.0534	72.5888	74.0958	73.2004	72.601	72.5152	72.2528	72.7088	74.5436	73.0143	73.374	73.4618	74.2848	73.3191	73.9567	72.7917	73.1741	73.9297	74.4505	72.9088	73.7153	73.727	72.2854	72.849	72.7418	72.4478
4.51	49.9586	73.1735	73.8642	73.1906	73.4711	72.912	74.377	73.9975	73.4367	74.0217	72.6723	72.3553	72.6438	74.5102	72.2978	72.3523	73.6975	73.2515	73.652	73.236	74.0991	72.1983	72.0556	72.2505	72.7832	74.2893	73.3937	72.7961	72.7106	72.4502	72.9036	74.7349	73.209	73.5674	73.657	74.4764	73.5117	74.1495	72.9862	73.3689	74.1238	74.6429	73.1027	73.9093	73.9191	72.482	73.0436	72.9359	72.6441
4.52	50.0168	73.3682	74.0573	73.3848	73.6654	73.1073	74.5692	74.1898	73.6316	74.2149	72.8682	72.552	72.8394	74.7008	72.4945	72.5478	73.8907	73.4456	73.8465	73.43	74.2917	72.3955	72.2528	72.447	72.9769	74.4822	73.5862	72.9905	72.9053	72.6469	73.0976	74.9255	73.4031	73.7601	73.8514	74.6673	73.7036	74.3416	73.18	73.563	74.3173	74.8346	73.296	74.1026	74.1105	72.6778	73.2375	73.1294	72.8397
4.53	50.075	73.5621	74.2498	73.5783	73.8591	73.302	74.7607	74.3815	73.8257	74.4074	73.0634	72.7479	73.0344	74.8908	72.6905	72.7426	74.0833	73.639	74.0403	73.6234	74.4836	72.592	72.4494	72.6428	73.1699	74.6743	73.7781	73.1843	73.0994	72.8429	73.291	75.1154	73.5965	73.9522	74.0451	74.8575	73.8948	74.533	73.3732	73.7565	74.51	75.0256	73.4886	74.2952	74.3013	72.873	73.4308	73.3223	73.0347
4.54	50.1332	73.7554	74.4416	73.7711	74.052	73.496	74.9515	74.5724	74.0192	74.5992	73.258	72.9432	73.2287	75.08	72.8859	72.9368	74.2751	73.8317	74.2334	73.816	74.6748	72.7878	72.6453	72.8379	73.3623	74.8656	73.9693	73.3773	73.2927	73.0382	73.4838	75.3045	73.7891	74.1436	74.2381	75.047	74.0854	74.7237	73.5657	73.9492	74.7019	75.2158	73.6806	74.4871	74.4914	73.0676	73.6234	73.5144	73.229
4.55	50.1914	73.948	74.6326	73.9632	74.2443	73.6893	75.1416	74.7627	74.2119	74.7903	73.4518	73.1378	73.4223	75.2685	73.0806	73.1302	74.4662	74.0238	74.4258	74.008	74.8652	72.983	72.8405	73.0324	73.554	75.0563	74.1598	73.5697	73.4854	73.2329	73.6758	75.493	73.9811	74.3342	74.4304	75.2357	74.2752	74.9137	73.7575	74.1413	74.8932	75.4054	73.8718	74.6783	74.6807	73.2614	73.8152	73.7059	73.4226
4.56	50.2496	74.1399	74.8229	74.1547	74.4358	73.8819	75.3309	74.9522	74.404	74.9807	73.645	73.3317	73.6152	75.4563	73.2746	73.323	74.6567	74.2151	74.6174	74.1992	75.055	73.1775	73.0351	73.2262	73.745	75.2462	74.3496	73.7614	73.6774	73.4269	73.8671	75.6807	74.1724	74.5242	74.6219	75.4238	74.4644	75.103	73.9486	74.3326	75.0837	75.5942	74.0624	74.8687	74.8694	73.4546	74.0064	73.8966	73.6155
4.57	50.3078	74.3311	75.0126	74.3454	74.6266	74.0738	75.5195	75.1411	74.5953	75.1703	73.8374	73.5249	73.8074	75.6433	73.4679	73.5151	74.8464	74.4057	74.8084	74.3898	75.244	73.3713	73.229	73.4193	73.9353	75.4354	74.5387	73.9525	73.8687	73.6202	74.0578	75.8677	74.363	74.7134	74.8128	75.6112	74.6529	75.2915	74.139	74.5232	75.2735	75.7823	74.2523	75.0585	75.0574	73.6471	74.1969	74.0867	73.8078
4.58	50.366	74.5216	75.2015	74.5354	74.8167	74.265	75.7074	75.3292	74.7859	75.3592	74.0292	73.7175	73.999	75.8297	73.6606	73.7065	75.0354	74.5956	74.9986	74.5797	75.4323	73.5645	73.4222	73.6118	74.125	75.6238	74.7272	74.1428	74.0594	73.8128	74.2478	76.054	74.5529	74.902	75.0029	75.7978	74.8407	75.4794	74.3287	74.7132	75.4626	75.9696	74.4415	75.2475	75.2446	73.8389	74.3867	74.2762	73.9994
4.59	50.4242	74.7114	75.3897	74.7248	75.0061	74.4556	75.8946	75.5166	74.9758	75.5474	74.2203	73.9093	74.1898	76.0153	73.8526	73.8973	75.2237	74.7848	75.1882	74.7689	75.6199	73.7569	73.6147	73.8035	74.314	75.8116	74.9149	74.3324	74.2493	74.0047	74.4371	76.2395	74.7421	75.0899	75.1924	75.9837	75.0278	75.6665	74.5178	74.9024	75.651	76.1562	74.63	75.4358	75.4312	74.0301	74.5758	74.4649	74.1903
4.6	50.4824	74.9005	75.5771	74.9134	75.1948	74.6454	76.081	75.7033	75.165	75.7349	74.4107	74.1005	74.38	76.2003	74.0438	74.0873	75.4113	74.9733	75.3769	74.9574	75.8067	73.9487	73.8066	73.9946	74.5023	75.9986	75.102	74.5213	74.4385	74.1959	74.6256	76.4244	74.9306	75.277	75.3811	76.1689	75.2142	75.8529	74.7061	75.0909	75.8386	76.3421	74.8178	75.6233	75.617	74.2206	74.7642	74.6529	74.3805
4.61	50.5405	75.0889	75.7639	75.1013	75.3828	74.8345	76.2668	75.8893	75.3535	75.9216	74.6003	74.291	74.5694	76.3845	74.2344	74.2767	75.5981	75.1611	75.565	75.1451	75.9929	74.1398	73.9977	74.185	74.6899	76.1849	75.2883	74.7096	74.6271	74.3865	74.8135	76.6084	75.1183	75.4635	75.569	76.3534	75.4	76.0385	74.8937	75.2787	76.0255	76.5272	75.005	75.8102	75.8022	74.4103	74.952	74.8403	74.57
4.62	50.5987	75.2766	75.9499	75.2886	75.5701	75.0229	76.4517	76.0745	75.5412	76.1076	74.7893	74.4808	74.7582	76.568	74.4244	74.4654	75.7843	75.3482	75.7524	75.3322	76.1783	74.3302	74.1882	74.3747	74.8768	76.3704	75.474	74.8971	74.8149	74.5763	75.0007	76.7918	75.3054	75.6492	75.7563	76.5371	75.585	76.2234	75.0807	75.4658	76.2116	76.7117	75.1914	75.9963	75.9866	74.5994	75.139	75.0269	74.7589
4.63	50.6569	75.4635	76.1352	75.4751	75.7566	75.2106	76.636	76.2591	75.7283	76.2929	74.9776	74.6699	74.9462	76.7507	74.6136	74.6534	75.9697	75.5346	75.939	75.5186	76.363	74.5199	74.378	74.5638	75.0631	76.5552	75.659	75.084	75.0021	74.7655	75.1872	76.9744	75.4918	75.8343	75.9428	76.7202	75.7694	76.4076	75.2669	75.6521	76.3971	76.8953	75.3772	76.1817	76.1704	74.7878	75.3253	75.2129	74.947
4.64	50.7151	75.6498	76.3198	75.6609	75.9424	75.3976	76.8195	76.4429	75.9146	76.4775	75.1652	74.8584	75.1336	76.9327	74.8021	74.8407	76.1544	75.7202	76.1249	75.7042	76.547	74.7089	74.5671	74.7521	75.2486	76.7392	75.8432	75.2701	75.1886	74.9539	75.373	77.1563	75.6775	76.0186	76.1286	76.9025	75.953	76.5911	75.4525	75.8378	76.5817	77.0783	75.5622	76.3663	76.3534	74.9755	75.5109	75.3982	75.1344
4.65	50.7733	75.8354	76.5037	75.846	76.1275	75.5839	77.0023	76.626	76.1002	76.6613	75.352	75.0461	75.3203	77.114	74.9899	75.0273	76.3384	75.9052	76.3101	75.8892	76.7302	74.8973	74.7555	74.9398	75.4335	76.9226	76.0268	75.4556	75.3743	75.1417	75.5581	77.3375	75.8624	76.2022	76.3137	77.0841	76.1359	76.7739	75.6373	76.0227	76.7657	77.2604	75.7466	76.5502	76.5357	75.1626	75.6958	75.5827	75.3212
4.66	50.8315	76.0202	76.6868	76.0304	76.3119	75.7695	77.1843	76.8084	76.285	76.8444	75.5382	75.2331	75.5062	77.2946	75.1771	75.2133	76.5216	76.0894	76.4945	76.0734	76.9127	75.0849	74.9433	75.1267	75.6176	77.1051	76.2097	75.6403	75.5594	75.3288	75.7425	77.5179	76.0466	76.3851	76.498	77.2649	76.3182	76.9559	75.8214	76.2069	76.9489	77.4419	75.9302	76.7334	76.7173	75.3489	75.8799	75.7666	75.5072
4.67	50.8897	76.2044	76.8692	76.2141	76.4956	75.9544	77.3656	76.99	76.4691	77.0267	75.7236	75.4194	75.6915	77.4745	75.3635	75.3985	76.7041	76.2729	76.6782	76.257	77.0945	75.2718	75.1303	75.313	75.8011	77.287	76.3918	75.8244	75.7437	75.5151	75.9262	77.6976	76.2302	76.5673	76.6816	77.445	76.4997	77.1372	76.0049	76.3904	77.1314	77.6226	76.1131	76.9159	76.8982	75.5345	76.0634	75.9498	75.6926
4.68	50.9479	76.3878	77.0509	76.397	76.6785	76.1385	77.5461	77.171	76.6525	77.2083	75.9084	75.6051	75.876	77.6536	75.5492	75.583	76.8859	76.4557	76.8612	76.4398	77.2755	75.4581	75.3166	75.4985	75.9839	77.4681	76.5733	76.0077	75.9274	75.7008	76.1092	77.8765	76.413	76.7487	76.8645	77.6244	76.6805	77.3177	76.1876	76.5732	77.3131	77.8025	76.2954	77.0976	77.0784	75.7194	76.2462	76.1323	75.8772
4.69	51.0061	76.5705	77.2318	76.5793	76.8607	76.322	77.726	77.3512	76.8352	77.3892	76.0924	75.79	76.0598	77.832	75.7343	75.7669	77.067	76.6378	77.0434	76.6219	77.4558	75.6436	75.5023	75.6834	76.166	77.6484	76.754	76.1903	76.1103	75.8857	76.2915	78.0547	76.5951	76.9295	77.0467	77.8031	76.8606	77.4975	76.3696	76.7552	77.494	77.9818	76.4769	77.2786	77.2578	75.9037	76.4282	76.314	76.0612
4.7	51.0643	76.7525	77.412	76.7608	77.0422	76.5047	77.905	77.5306	77.0171	77.5693	76.2757	75.9742	76.2429	78.0096	75.9186	75.95	77.2474	76.8191	77.2249	76.8033	77.6354	75.8285	75.6872	75.8676	76.3473	77.828	76.934	76.3723	76.2926	76.07	76.473	78.2322	76.7764	77.1095	77.2281	77.981	77.0401	77.6766	76.5509	76.9365	77.6743	78.1602	76.6577	77.4588	77.4366	76.0872	76.6096	76.4951	76.2444
4.71	51.1225	76.9337	77.5915	76.9416	77.2229	76.6867	78.0833	77.7094	77.1983	77.7487	76.4583	76.1577	76.4253	78.1865	76.1022	76.1324	77.427	76.9998	77.4057	76.9839	77.8142	76.0126	75.8714	76.0511	76.528	78.0069	77.1134	76.5535	76.4741	76.2535	76.6539	78.4089	76.9571	77.2888	77.4087	78.1582	77.2188	77.8549	76.7315	77.1171	77.8538	78.3379	76.8379	77.6383	77.6146	76.27	76.7902	76.6755	76.427
4.72	51.1807	77.1143	77.7702	77.1217	77.4029	76.868	78.2609	77.8874	77.3788	77.9273	76.6402	76.3405	76.607	78.3627	76.2851	76.3142	77.6059	77.1797	77.5857	77.1639	77.9923	76.196	76.055	76.2338	76.708	78.185	77.292	76.734	76.6549	76.4363	76.834	78.5848	77.137	77.4674	77.5887	78.3346	77.3968	78.0325	76.9113	77.297	78.0325	78.5149	77.0173	77.8171	77.7919	76.4522	76.9701	76.8551	76.6088
4.73	51.2388	77.2941	77.9482	77.3011	77.5822	77.0486	78.4377	78.0647	77.5585	78.1052	76.8214	76.5226	76.788	78.5382	76.4673	76.4952	77.784	77.3588	77.765	77.3431	78.1697	76.3787	76.2378	76.4159	76.8873	78.3623	77.4699	76.9137	76.835	76.6185	77.0134	78.7601	77.3162	77.6452	77.7678	78.5103	77.574	78.2093	77.0905	77.4761	78.2105	78.6911	77.196	77.9951	77.9685	76.6336	77.1493	77.0341	76.7899
4.74	51.297	77.4732	78.1255	77.4798	77.7608	77.2284	78.6138	78.2412	77.7375	78.2823	77.0018	76.704	76.9683	78.7129	76.6488	76.6755	77.9614	77.5373	77.9436	77.5216	78.3463	76.5608	76.4199	76.5973	77.0658	78.5389	77.6471	77.0928	77.0144	76.7999	77.1922	78.9345	77.4947	77.8224	77.9463	78.6853	77.7506	78.3855	77.2689	77.6545	78.3877	78.8665	77.374	78.1724	78.1443	76.8143	77.3278	77.2123	76.9703
4.75	51.3552	77.6516	78.302	77.6577	77.9386	77.4075	78.7892	78.417	77.9158	78.4587	77.1815	76.8847	77.1478	78.8868	76.8296	76.8551	78.1381	77.715	78.1214	77.6994	78.5222	76.7421	76.6013	76.7779	77.2437	78.7148	77.8235	77.2711	77.1931	76.9805	77.3701	79.1083	77.6725	77.9988	78.124	78.8595	77.9264	78.5608	77.4467	77.8322	78.5642	79.0412	77.5512	78.349	78.3194	76.9943	77.5056	77.3898	77.15
4.76	51.4134	77.8292	78.4778	77.8349	78.1156	77.5859	78.9637	78.5921	78.0933	78.6344	77.3605	77.0647	77.3266	79.06	77.0097	77.034	78.314	77.892	78.2985	77.8765	78.6973	76.9227	76.782	76.9579	77.4208	78.8899	77.9993	77.4488	77.371	77.1605	77.5474	79.2812	77.8495	78.1744	78.3009	79.033	78.1016	78.7354	77.6237	78.0091	78.7399	79.2152	77.7278	78.5247	78.4938	77.1736	77.6826	77.5666	77.329
4.77	51.4716	78.0062	78.6528	78.0114	78.292	77.7636	79.1376	78.7664	78.27	78.8093	77.5388	77.2439	77.5047	79.2325	77.189	77.2122	78.4892	78.0683	78.4748	78.0528	78.8717	77.1025	76.962	77.1371	77.5972	79.0642	78.1743	77.6257	77.5483	77.3398	77.724	79.4534	78.0258	78.3494	78.4772	79.2058	78.276	78.9093	77.8	78.1853	78.9149	79.3884	77.9036	78.6998	78.6675	77.3522	77.8589	77.7427	77.5073
4.78	51.5298	78.1824	78.8271	78.1871	78.4676	77.9406	79.3106	78.94	78.4461	78.9834	77.7163	77.4225	77.6821	79.4043	77.3677	77.3897	78.6637	78.2438	78.6504	78.2284	79.0453	77.2817	77.1413	77.3156	77.773	79.2378	78.3486	77.8019	77.7248	77.5183	77.8998	79.6249	78.2014	78.5236	78.6526	79.3778	78.4497	79.0824	77.9755	78.3608	79.0892	79.5608	78.0788	78.8741	78.8404	77.53	78.0345	77.9181	77.6848
4.79	51.588	78.3578	79.0006	78.3622	78.6424	78.1168	79.4829	79.1129	78.6214	79.1568	77.8932	77.6003	77.8588	79.5752	77.5456	77.5664	78.8374	78.4186	78.8252	78.4033	79.2182	77.4601	77.3199	77.4934	77.948	79.4107	78.5222	77.9774	77.9006	77.6961	78.0749	79.7956	78.3762	78.6971	78.8273	79.549	78.6227	79.2548	78.1504	78.5355	79.2626	79.7325	78.2532	79.0476	79.0126	77.7072	78.2093	78.0928	77.8617
4.8	51.6462	78.5326	79.1734	78.5364	78.8165	78.2923	79.6545	79.285	78.7959	79.3295	78.0692	77.7774	78.0347	79.7455	77.7228	77.7425	79.0104	78.5927	78.9993	78.5774	79.3903	77.6379	77.4977	77.6705	78.1223	79.5827	78.6951	78.1521	78.0757	77.8732	78.2493	79.9656	78.5503	78.8698	79.0013	79.7196	78.7949	79.4264	78.3245	78.7095	79.4353	79.9034	78.4269	79.2204	79.1841	77.8836	78.3835	78.2667	78.0378
4.81	51.7044	78.7066	79.3455	78.71	78.9899	78.467	79.8253	79.4564	78.9697	79.5014	78.2446	77.9537	78.2099	79.915	77.8993	77.9178	79.1826	78.766	79.1726	78.7508	79.5617	77.8149	77.6748	77.8469	78.2959	79.7541	78.8672	78.3261	78.25	78.0496	78.423	80.1348	78.7237	79.0418	79.1745	79.8893	78.9665	79.5973	78.4979	78.8827	79.6073	80.0736	78.5998	79.3925	79.3548	78.0594	78.5569	78.44	78.2132
4.82	51.7626	78.8798	79.5168	78.8828	79.1625	78.6411	79.9954	79.627	79.1427	79.6725	78.4192	78.1294	78.3844	80.0837	78.0751	78.0924	79.3541	78.9386	79.3452	78.9235	79.7324	77.9912	77.8513	78.0226	78.4687	79.9246	79.0386	78.4994	78.4237	78.2252	78.596	80.3033	78.8964	79.2131	79.347	80.0583	79.1373	79.7675	78.6706	79.0552	79.7785	80.243	78.7721	79.5638	79.5248	78.2344	78.7296	78.6125	78.3879
4.83	51.8208	79.0523	79.6873	79.0549	79.3344	78.8143	80.1647	79.7969	79.315	79.8429	78.5931	78.3043	78.5581	80.2518	78.2501	78.2663	79.5249	79.1105	79.517	79.0955	79.9023	78.1667	78.027	78.1975	78.6409	80.0944	79.2093	78.672	78.5966	78.4001	78.7682	80.471	79.0683	79.3837	79.5187	80.2266	79.3074	79.9368	78.8425	79.227	79.9489	80.4116	78.9436	79.7343	79.6941	78.4086	78.9015	78.7842	78.5618
4.84	51.8789	79.2241	79.8572	79.2263	79.5055	78.9869	80.3332	79.966	79.4866	80.0125	78.7663	78.4785	78.7312	80.419	78.4244	78.4395	79.6949	79.2816	79.6881	79.2667	80.0714	78.3416	78.2019	78.3717	78.8123	80.2635	79.3793	78.8439	78.7688	78.5743	78.9397	80.6379	79.2395	79.5535	79.6897	80.3941	79.4767	80.1055	79.0137	79.398	80.1186	80.5795	79.1144	79.9041	79.8626	78.5822	79.0727	78.9553	78.735
4.85	51.9371	79.3952	80.0262	79.3969	79.6759	79.1587	80.501	80.1344	79.6574	80.1814	78.9388	78.652	78.9035	80.5855	78.598	78.612	79.8641	79.452	79.8584	79.4372	80.2398	78.5157	78.3762	78.5452	78.9831	80.4317	79.5485	79.015	78.9402	78.7478	79.1105	80.8041	79.4099	79.7225	79.8599	80.5609	79.6454	80.2733	79.1842	79.5683	80.2875	80.7466	79.2845	80.0732	80.0304	78.755	79.2432	79.1257	78.9076
4.86	51.9953	79.5655	80.1945	79.5668	79.8456	79.3298	80.668	80.3021	79.8274	80.3495	79.1105	78.8248	79.075	80.7513	78.7709	78.7837	80.0327	79.6216	80.028	79.6069	80.4075	78.6891	78.5497	78.718	79.1531	80.5992	79.7171	79.1854	79.111	78.9205	79.2805	80.9695	79.5796	79.8909	80.0294	80.7269	79.8133	80.4405	79.354	79.7378	80.4557	80.9129	79.4538	80.2414	80.1975	78.9272	79.413	79.2953	79.0793
4.87	52.0535	79.7351	80.3621	79.736	80.0145	79.5002	80.8342	80.469	79.9967	80.5169	79.2814	78.9968	79.2459	80.9163	78.9431	78.9547	80.2004	79.7905	80.1968	79.776	80.5744	78.8618	78.7226	78.8901	79.3223	80.766	79.8848	79.3551	79.281	79.0925	79.4498	81.1342	79.7486	80.0585	80.1981	80.8922	79.9804	80.6068	79.523	79.9066	80.6231	81.0785	79.6224	80.409	80.3638	79.0986	79.582	79.4642	79.2504
4.88	52.1117	79.9039	80.5289	79.9044	80.1826	79.6698	80.9997	80.6351	80.1653	80.6835	79.4517	79.1681	79.416	81.0805	79.1145	79.125	80.3674	79.9587	80.3648	79.9442	80.7405	79.0337	78.8946	79.0614	79.4909	80.932	80.0519	79.524	79.4503	79.2638	79.6184	81.2981	79.9168	80.2253	80.366	81.0567	80.1469	80.7724	79.6913	80.0747	80.7897	81.2433	79.7903	80.5757	80.5294	79.2692	79.7503	79.6323	79.4207
4.89	52.1699	80.072	80.6949	80.0721	80.35	79.8386	81.1645	80.8005	80.3331	80.8493	79.6212	79.3387	79.5853	81.244	79.2852	79.2946	80.5337	80.1261	80.5321	80.1118	80.9059	79.2049	79.066	79.232	79.6587	81.0972	80.2182	79.6922	79.6188	79.4343	79.7862	81.4613	80.0843	80.3915	80.5332	81.2205	80.3126	80.9373	79.8589	80.242	80.9556	81.4073	79.9575	80.7418	80.6942	79.4392	79.9179	79.7998	79.5903
4.9	52.2281	80.2394	80.8602	80.239	80.5166	80.0068	81.3284	80.9652	80.5001	81.0144	79.7899	79.5085	79.7539	81.4068	79.4551	79.4634	80.6992	80.2928	80.6987	80.2786	81.0705	79.3754	79.2366	79.4019	79.8258	81.2617	80.3838	79.8597	79.7866	79.6041	79.9534	81.6237	80.2511	80.5568	80.6997	81.3835	80.4776	81.1014	80.0257	80.4085	81.1207	81.5706	80.1239	80.907	80.8583	79.6084	80.0847	79.9665	79.7592
4.91	52.2863	80.406	81.0248	80.4052	80.6825	80.1742	81.4916	81.1291	80.6664	81.1787	79.9579	79.6776	79.9218	81.5688	79.6244	79.6315	80.864	80.4587	80.8645	80.4446	81.2343	79.5452	79.4066	79.5711	79.9922	81.4254	80.5487	80.0264	79.9537	79.7732	80.1198	81.7853	80.4171	80.7215	80.8653	81.5458	80.6419	81.2647	80.1918	80.5744	81.285	81.7331	80.2896	81.0715	81.0217	79.7769	80.2508	80.1325	79.9273
4.92	52.3445	80.5719	81.1886	80.5707	80.8477	80.3408	81.6541	81.2922	80.8319	81.3423	80.1252	79.846	80.089	81.73	79.7929	79.7989	81.028	80.6239	81.0295	80.6099	81.3974	79.7142	79.5757	79.7395	80.1579	81.5883	80.7128	80.1924	80.1201	79.9415	80.2854	81.9461	80.5823	80.8853	81.0303	81.7073	80.8054	81.4273	80.3571	80.7394	81.4486	81.8949	80.4546	81.2353	81.1843	79.9446	80.4161	80.2977	80.0947
4.93	52.4027	80.737	81.3516	80.7354	81.0121	80.5067	81.8158	81.4546	80.9967	81.5051	80.2918	80.0137	80.2554	81.8905	79.9606	79.9656	81.1913	80.7883	81.1938	80.7745	81.5598	79.8825	79.7442	79.9072	80.3228	81.7504	80.8762	80.3577	80.2857	80.1091	80.4503	82.1062	80.7468	81.0485	81.1944	81.868	80.9682	81.5892	80.5218	80.9037	81.6114	82.0559	80.6188	81.3982	81.3462	80.1116	80.5807	80.4623	80.2613
4.94	52.4609	80.9014	81.5139	80.8993	81.1757	80.6719	81.9767	81.6163	81.1607	81.6671	80.4575	80.1806	80.4211	82.0502	80.1276	80.1315	81.3538	80.952	81.3573	80.9383	81.7214	80.0501	79.9119	80.0742	80.487	81.9118	81.0388	80.5222	80.4506	80.276	80.6145	82.2656	80.9106	81.2109	81.3578	82.028	81.1302	81.7502	80.6857	81.0673	81.7734	82.2161	80.7823	81.5605	81.5073	80.2779	80.7446	80.6261	80.4273
4.95	52.5191	81.065	81.6754	81.0626	81.3386	80.8363	82.1368	81.7772	81.324	81.8284	80.6226	80.3467	80.586	82.2092	80.2939	80.2967	81.5155	81.115	81.52	81.1014	81.8822	80.2169	80.0789	80.2404	80.6505	82.0724	81.2007	80.686	80.6147	80.4421	80.778	82.4242	81.0737	81.3726	81.5205	82.1872	81.2916	81.9105	80.8488	81.2301	81.9347	82.3755	80.9451	81.7219	81.6677	80.4435	80.9078	80.7891	80.5925
4.96	52.5772	81.2279	81.8361	81.2251	81.5007	81	82.2962	81.9373	81.4865	81.9889	80.7869	80.5122	80.7502	82.3674	80.4595	80.4612	81.6765	81.2772	81.682	81.2638	82.0423	80.383	80.2452	80.4059	80.8132	82.2323	81.3619	80.8491	80.7781	80.6075	80.9407	82.582	81.2359	81.5335	81.6823	82.3457	81.4521	82.0701	81.0112	81.3922	82.0952	82.5342	81.1071	81.8826	81.8274	80.6083	81.0702	80.9515	80.7569
4.97	52.6354	81.39	81.9961	81.3868	81.6621	81.1629	82.4548	82.0967	81.6482	82.1486	80.9505	80.6769	80.9137	82.5249	80.6243	80.625	81.8368	81.4387	81.8432	81.4254	82.2016	80.5483	80.4107	80.5707	80.9752	82.3914	81.5224	81.0114	80.9408	80.7721	81.1026	82.739	81.3975	81.6936	81.8435	82.5034	81.612	82.2289	81.1729	81.5535	82.2549	82.6921	81.2684	82.0426	81.9863	80.7724	81.2318	81.1131	80.9206
4.98	52.6936	81.5514	82.1554	81.5478	81.8227	81.3251	82.6126	82.2553	81.8092	82.3076	81.1133	80.8408	81.0764	82.6816	80.7884	80.788	81.9963	81.5994	82.0037	81.5862	82.3601	80.7129	80.5755	80.7348	81.1365	82.5497	81.6821	81.173	81.1027	80.936	81.2639	82.8953	81.5583	81.853	82.0038	82.6604	81.7711	82.3869	81.3339	81.714	82.4139	82.8492	81.429	82.2017	82.1444	80.9358	81.3927	81.2739	81.0836
4.99	52.7518	81.7121	82.3138	81.708	81.9825	81.4865	82.7697	82.4132	81.9694	82.4658	81.2754	81.0041	81.2384	82.8375	80.9518	80.9503	82.155	81.7593	82.1634	81.7463	82.5179	80.8768	80.7395	80.8981	81.2971	82.7072	81.841	81.3339	81.2639	81.0992	81.4244	83.0508	81.7183	82.0117	82.1634	82.8166	81.9295	82.5442	81.4941	81.8738	82.5721	83.0055	81.5888	82.3601	82.3019	81.0984	81.5529	81.4341	81.2459
5	52.81	81.872	82.4716	81.8675	82.1416	81.6472	82.926	82.5703	82.1289	82.6232	81.4367	81.1665	81.3996	82.9927	81.1144	81.1118	82.313	81.9185	82.3223	81.9057	82.6749	81.04	80.9028	81.0607	81.4569	82.864	81.9992	81.494	81.4244	81.2616	81.5841	83.2056	81.8776	82.1696	82.3222	82.972	82.0871	82.7007	81.6535	82.0329	82.7295	83.1611	81.7479	82.5178	82.4585	81.2603	81.7123	81.5935	81.4074
5.01	52.8682	82.0311	82.6285	82.0263	82.3	81.8071	83.0816	82.7267	82.2876	82.7799	81.5973	81.3283	81.5601	83.1471	81.2762	81.2726	82.4702	82.077	82.4805	82.0643	82.8312	81.2024	81.0654	81.2225	81.616	83.02	82.1567	81.6534	81.5841	81.4233	81.7432	83.3595	82.0362	82.3268	82.4803	83.1267	82.244	82.8564	81.8123	82.1912	82.8861	83.3159	81.9062	82.6747	82.6144	81.4214	81.871	81.7521	81.5681
5.02	52.9264	82.1895	82.7847	82.1843	82.4576	81.9663	83.2363	82.8823	82.4455	82.9358	81.7572	81.4893	81.7199	83.3008	81.4374	81.4327	82.6267	82.2347	82.6379	82.2222	82.9867	81.364	81.2273	81.3836	81.7744	83.1752	82.3135	81.812	81.7431	81.5842	81.9014	83.5127	82.194	82.4832	82.6376	83.2806	82.4002	83.0114	81.9702	82.3487	83.042	83.47	82.0639	82.8308	82.7696	81.5818	82.029	81.9101	81.7282
5.03	52.9846	82.3471	82.9402	82.3415	82.6144	82.1248	83.3903	83.0371	82.6027	83.091	81.9163	81.6496	81.8789	83.4537	81.5978	81.592	82.7824	82.3917	82.7945	82.3793	83.1414	81.5249	81.3884	81.544	81.932	83.3297	82.4695	81.9699	81.9014	81.7444	82.059	83.6652	82.3511	82.6389	82.7941	83.4338	82.5556	83.1656	82.1275	82.5055	83.1971	83.6232	82.2207	82.9861	82.924	81.7415	82.1862	82.0672	81.8874
5.04	53.0428	82.504	83.0948	82.498	82.7705	82.2825	83.5436	83.1912	82.7591	83.2453	82.0746	81.8091	82.0371	83.6059	81.7574	81.7507	82.9373	82.5479	82.9504	82.5357	83.2954	81.6851	81.5488	81.7036	82.0889	83.4834	82.6248	82.127	82.0589	81.9039	82.2158	83.8169	82.5074	82.7939	82.9499	83.5862	82.7103	83.3191	82.284	82.6615	83.3515	83.7757	82.3769	83.1407	83.0777	81.9005	82.3426	82.2237	82.046
5.05	53.101	82.6602	83.2488	82.6538	82.9258	82.4394	83.696	83.3446	82.9148	83.399	82.2322	81.9679	82.1947	83.7572	81.9163	81.9085	83.0915	82.7033	83.1055	82.6913	83.4486	81.8446	81.7084	81.8625	82.2451	83.6363	82.7793	82.2835	82.2156	82.0626	82.3718	83.9678	82.6629	82.948	83.1049	83.7378	82.8643	83.4718	82.4398	82.8168	83.505	83.9274	82.5323	83.2946	83.2306	82.0587	82.4983	82.3794	82.2038
5.06	53.1592	82.8156	83.4019	82.8088	83.0803	82.5956	83.8477	83.4971	83.0697	83.5518	82.3891	82.1259	82.3514	83.9079	82.0745	82.0657	83.245	82.858	83.2599	82.8462	83.6011	82.0033	81.8673	82.0207	82.4005	83.7885	82.9331	82.4391	82.3716	82.2205	82.5272	84.1179	82.8178	83.1015	83.2591	83.8887	83.0175	83.6237	82.5948	82.9713	83.6578	84.0784	82.6869	83.4476	83.3828	82.2161	82.6533	82.5344	82.3608
5.07	53.2174	82.9702	83.5543	82.9631	83.2341	82.751	83.9986	83.6489	83.2238	83.7039	82.5452	82.2832	82.5075	84.0577	82.2319	82.2221	83.3977	83.012	83.4135	83.0003	83.7527	82.1612	82.0254	82.1781	82.5552	83.9398	83.0861	82.5941	82.5269	82.3777	82.6817	84.2673	82.9718	83.2541	83.4126	84.0388	83.1699	83.7749	82.749	83.1251	83.8098	84.2285	82.8408	83.5999	83.5342	82.3728	82.8075	82.6886	82.5172
5.08	53.2755	83.1241	83.7059	83.1166	83.3871	82.9057	84.1488	83.8	83.3772	83.8552	82.7005	82.4398	82.6627	84.2068	82.3886	82.3777	83.5496	83.1652	83.5663	83.1537	83.9037	82.3184	82.1828	82.3348	82.7092	84.0904	83.2384	82.7482	82.6815	82.5342	82.8356	84.4159	83.1251	83.4061	83.5653	84.1881	83.3217	83.9253	82.9026	83.2781	83.9611	84.3779	82.994	83.7515	83.6849	82.5288	82.961	82.8421	82.6727
5.09	53.3337	83.2772	83.8568	83.2693	83.5394	83.0596	84.2982	83.9503	83.5298	84.0057	82.8551	82.5956	82.8173	84.3552	82.5445	82.5327	83.7007	83.3176	83.7183	83.3063	84.0538	82.4749	82.3395	82.4907	82.8624	84.2403	83.3899	82.9017	82.8353	82.6899	82.9887	84.5638	83.2777	83.5573	83.7173	84.3367	83.4726	84.075	83.0554	83.4304	84.1116	84.5266	83.1465	83.9022	83.8348	82.684	83.1137	82.9949	82.8275
5.1	53.3919	83.4296	84.0069	83.4213	83.6909	83.2128	84.4468	84.0998	83.6816	84.1555	83.009	82.7506	82.9711	84.5028	82.6997	82.6869	83.8511	83.4693	83.8696	83.4582	84.2032	82.6306	82.4954	82.6459	83.0149	84.3893	83.5408	83.0544	82.9883	82.8449	83.141	84.7109	83.4295	83.7077	83.8684	84.4845	83.6229	84.2238	83.2074	83.5819	84.2613	84.6744	83.2982	84.0522	83.984	82.8385	83.2657	83.1469	82.9816
5.11	53.4501	83.5812	84.1562	83.5726	83.8417	83.3653	84.5946	84.2486	83.8327	84.3045	83.1621	82.9049	83.1241	84.6496	82.8542	82.8403	84.0008	83.6203	84.0201	83.6093	84.3518	82.7856	82.6506	82.8003	83.1666	84.5376	83.6908	83.2064	83.1406	82.9991	83.2926	84.8572	83.5806	83.8574	84.0189	84.6316	83.7724	84.3719	83.3587	83.7326	84.4102	84.8215	83.4491	84.2015	84.1324	82.9923	83.417	83.2982	83.135
5.12	53.5083	83.7321	84.3048	83.7231	83.9917	83.5169	84.7417	84.3966	83.983	84.4527	83.3144	83.0585	83.2764	84.7956	83.0079	82.993	84.1497	83.7704	84.1699	83.7597	84.4997	82.9398	82.8051	82.954	83.3177	84.6851	83.8401	83.3576	83.2922	83.1526	83.4435	85.0027	83.7309	84.0063	84.1685	84.7779	83.9211	84.5193	83.5093	83.8826	84.5584	84.9678	83.5993	84.3499	84.2801	83.1453	83.5675	83.4488	83.2875
5.13	53.5665	83.8822	84.4526	83.8729	84.1409	83.6679	84.888	84.5439	84.1325	84.6002	83.466	83.2113	83.4279	84.9409	83.1608	83.145	84.2978	83.9199	84.3188	83.9093	84.6468	83.0933	82.9588	83.107	83.4679	84.8319	83.9887	83.508	83.443	83.3053	83.5936	85.1475	83.8804	84.1545	84.3174	84.9235	84.0691	84.6659	83.6591	84.0318	84.7057	85.1133	83.7488	84.4976	84.427	83.2975	83.7172	83.5986	83.4394
5.14	53.6247	84.0316	84.5997	84.0219	84.2893	83.818	85.0335	84.6904	84.2813	84.7469	83.6169	83.3634	83.5787	85.0855	83.3131	83.2962	84.4452	84.0686	84.4671	84.0582	84.7931	83.246	83.1117	83.2592	83.6175	84.9778	84.1365	83.6578	83.5931	83.4572	83.743	85.2915	84.0292	84.3019	84.4655	85.0682	84.2164	84.8117	83.8082	84.1803	84.8524	85.2581	83.8975	84.6446	84.5732	83.4491	83.8662	83.7477	83.5905
5.15	53.6829	84.1802	84.7459	84.1701	84.437	83.9675	85.1783	84.8361	84.4293	84.8928	83.767	83.5147	83.7288	85.2292	83.4645	83.4467	84.5918	84.2165	84.6145	84.2063	84.9387	83.398	83.264	83.4107	83.7663	85.123	84.2836	83.8068	83.7425	83.6085	83.8916	85.4347	84.1773	84.4485	84.6128	85.2123	84.3629	84.9568	83.9565	84.328	84.9982	85.4021	84.0455	84.7907	84.7186	83.5998	84.0145	83.896	83.7408
5.16	53.7411	84.328	84.8915	84.3176	84.584	84.1161	85.3222	84.9811	84.5766	85.038	83.9163	83.6653	83.8781	85.3723	83.6152	83.5965	84.7376	84.3637	84.7612	84.3536	85.0835	83.5493	83.4154	83.5615	83.9143	85.2674	84.43	83.955	83.8911	83.7589	84.0395	85.5772	84.3246	84.5945	84.7594	85.3555	84.5087	85.1011	84.1041	84.475	85.1433	85.5453	84.1927	84.9361	84.8633	83.7499	84.162	84.0436	83.8904
5.17	53.7993	84.4751	85.0362	84.4644	84.7302	84.264	85.4655	85.1253	84.7231	85.1824	84.0649	83.8152	84.0266	85.5145	83.7652	83.7455	84.8827	84.5101	84.9071	84.5002	85.2275	83.6998	83.5662	83.7115	84.0617	85.4111	84.5756	84.1025	84.0389	83.9087	84.1866	85.7189	84.4711	84.7396	84.9052	85.498	84.6538	85.2446	84.2509	84.6212	85.2876	85.6877	84.3392	85.0808	85.0072	83.8991	84.3088	84.1904	84.0393
5.18	53.8575	84.6215	85.1802	84.6103	84.8756	84.4112	85.6079	85.2687	84.8688	85.326	84.2128	83.9643	84.1744	85.656	83.9144	83.8938	85.027	84.6558	85.0522	84.6461	85.3708	83.8495	83.7161	83.8607	84.2083	85.554	84.7204	84.2492	84.186	84.0576	84.333	85.8598	84.6169	84.884	85.0502	85.6397	84.7981	85.3874	84.397	84.7666	85.4311	85.8294	84.485	85.2247	85.1504	84.0477	84.4548	84.3365	84.1874
5.19	53.9157	84.767	85.3235	84.7556	85.0202	84.5576	85.7496	85.4114	85.0138	85.4688	84.3599	84.1126	84.3215	85.7967	84.0629	84.0413	85.1706	84.8007	85.1966	84.7912	85.5133	83.9985	83.8654	84.0092	84.3541	85.6961	84.8645	84.3953	84.3324	84.2059	84.4787	86	84.762	85.0277	85.1945	85.7807	84.9416	85.5294	84.5423	84.9113	85.5739	85.9702	84.63	85.3678	85.2928	84.1955	84.6	84.4819	84.3348
5.2	53.9738	84.9119	85.4659	84.9001	85.1641	84.7033	85.8905	85.5534	85.1579	85.6109	84.5062	84.2602	84.4678	85.9367	84.2107	84.1881	85.3134	84.9448	85.3402	84.9356	85.655	84.1468	84.0139	84.157	84.4992	85.8374	85.0079	84.5405	84.478	84.3533	84.6236	86.1394	84.9062	85.1706	85.338	85.9209	85.0844	85.6706	84.6869	85.0552	85.7158	86.1104	84.7743	85.5101	85.4345	84.3425	84.7446	84.6265	84.4814
5.21	54.032	85.0559	85.6076	85.0438	85.3073	84.8482	86.0306	85.6945	85.3014	85.7522	84.6518	84.407	84.6133	86.0759	84.3576	84.3342	85.4555	85.0882	85.483	85.0792	85.796	84.2943	84.1616	84.304	84.6436	85.9779	85.1505	84.685	84.6229	84.5	84.7678	86.278	85.0498	85.3128	85.4808	86.0603	85.2265	85.8111	84.8308	85.1984	85.857	86.2497	84.9178	85.6517	85.5754	84.4888	84.8883	84.7704	84.6272
5.22	54.0902	85.1993	85.7486	85.1868	85.4496	84.9923	86.17	85.835	85.444	85.8928	84.7967	84.5531	84.7581	86.2143	84.5039	84.4795	85.5968	85.2309	85.6251	85.222	85.9362	84.441	84.3086	84.4503	84.7873	86.1177	85.2924	84.8288	84.767	84.646	84.9112	86.4159	85.1926	85.4542	85.6227	86.199	85.3678	85.9508	84.9739	85.3408	85.9975	86.3883	85.0606	85.7925	85.7156	84.6344	85.0314	84.9136	84.7724
5.23	54.1484	85.3418	85.8887	85.329	85.5913	85.1357	86.3086	85.9746	85.5859	86.0326	84.9408	84.6985	84.9022	86.352	84.6494	84.6241	85.7373	85.3728	85.7664	85.3641	86.0756	84.587	84.4549	84.5958	84.9302	86.2567	85.4335	84.9718	84.9104	84.7912	85.0539	86.553	85.3346	85.5948	85.7639	86.3369	85.5084	86.0898	85.1163	85.4825	86.1371	86.526	85.2026	85.9325	85.855	84.7792	85.1737	85.056	84.9167
5.24	54.2066	85.4836	86.0282	85.4705	85.7321	85.2783	86.4464	86.1135	85.7271	86.1716	85.0841	84.8431	85.0455	86.4889	84.7941	84.7679	85.8771	85.5139	85.907	85.5055	86.2143	84.7323	84.6004	84.7406	85.0723	86.395	85.5739	85.1141	85.053	84.9357	85.1958	86.6893	85.4759	85.7347	85.9044	86.4741	85.6482	86.228	85.2579	85.6234	86.276	86.6631	85.3439	86.0718	85.9936	84.9233	85.3152	85.1976	85.0603
5.25	54.2648	85.6247	86.1668	85.6112	85.8722	85.4202	86.5835	86.2516	85.8675	86.3098	85.2267	84.9869	85.1881	86.6251	84.9381	84.911	86.0161	85.6543	86.0467	85.6461	86.3522	84.8768	84.7452	84.8847	85.2137	86.5325	85.7135	85.2557	85.1949	85.0794	85.337	86.8249	85.6164	85.8739	86.044	86.6105	85.7873	86.3654	85.3988	85.7635	86.4142	86.7993	85.4844	86.2103	86.1315	85.0666	85.456	85.3386	85.2032
5.26	54.323	85.765	86.3047	85.7512	86.0115	85.5613	86.7198	86.389	86.0071	86.4473	85.3685	85.13	85.3299	86.7605	85.0814	85.0533	86.1543	85.7939	86.1857	85.7859	86.4894	85.0206	84.8892	85.028	85.3544	86.6692	85.8524	85.3965	85.3361	85.2224	85.4774	86.9597	85.7562	86.0123	86.1829	86.7461	85.9257	86.5021	85.5389	85.9029	86.5515	86.9348	85.6242	86.3481	86.2687	85.2092	85.596	85.4787	85.3453
5.27	54.3812	85.9045	86.4418	85.8904	86.1501	85.7017	86.8553	86.5256	86.1459	86.584	85.5096	85.2724	85.4709	86.8952	85.2239	85.195	86.2918	85.9328	86.324	85.925	86.6257	85.1636	85.0325	85.1705	85.4944	86.8051	85.9906	85.5365	85.4765	85.3646	85.6171	87.0937	85.8952	86.15	86.3211	86.881	86.0633	86.638	85.6783	86.0415	86.6881	87.0695	85.7633	86.4851	86.4051	85.351	85.7353	85.6182	85.4867
5.28	54.4394	86.0433	86.5782	86.0289	86.2879	85.8413	86.99	86.6615	86.284	86.72	85.6499	85.414	85.6112	87.029	85.3656	85.3358	86.4286	86.071	86.4614	86.0633	86.7614	85.3059	85.175	85.3123	85.6336	86.9403	86.128	85.6758	85.6162	85.506	85.7561	87.227	86.0335	86.2869	86.4585	87.0151	86.2001	86.7731	85.817	86.1794	86.8239	87.2034	85.9016	86.6213	86.5408	85.4921	85.8739	85.7569	85.6273
5.29	54.4976	86.1813	86.7138	86.1666	86.425	85.9802	87.124	86.7966	86.4213	86.8551	85.7895	85.5549	85.7508	87.1622	85.5066	85.476	86.5645	86.2083	86.5982	86.2009	86.8962	85.4474	85.3168	85.4534	85.7721	87.0746	86.2647	85.8144	85.7551	85.6468	85.8943	87.3595	86.171	86.423	86.5951	87.1485	86.3363	86.9075	85.9549	86.3165	86.9589	87.3366	86.0392	86.7568	86.6757	85.6324	86.0117	85.8948	85.7672
5.3	54.5558	86.3186	86.8486	86.3036	86.5612	86.1183	87.2572	86.9309	86.5579	86.9896	85.9283	85.695	85.8896	87.2945	85.6469	85.6153	86.6998	86.345	86.7341	86.3378	87.0303	85.5882	85.4578	85.5937	85.9098	87.2083	86.4006	85.9522	85.8933	85.7867	86.0318	87.4912	86.3078	86.5584	86.7309	87.2811	86.4716	87.0411	86.092	86.4529	87.0932	87.469	86.176	86.8915	86.8099	85.772	86.1487	86.0321	85.9063
5.31	54.614	86.4551	86.9827	86.4398	86.6968	86.2557	87.3897	87.0645	86.6937	87.1232	86.0664	85.8343	86.0277	87.4261	85.7864	85.754	86.8342	86.4808	86.8693	86.4738	87.1636	85.7282	85.5981	85.7333	86.0468	87.3411	86.5357	86.0893	86.0307	85.9259	86.1685	87.6222	86.4438	86.6931	86.866	87.4129	86.6063	87.174	86.2284	86.5885	87.2267	87.6006	86.3121	87.0254	86.9433	85.9109	86.285	86.1685	86.0447
5.32	54.6721	86.5909	87.116	86.5752	86.8315	86.3923	87.5213	87.1973	86.8287	87.2561	86.2037	85.9729	86.165	87.557	85.9251	85.8919	86.9679	86.616	87.0037	86.6092	87.2962	85.8674	85.7377	85.8721	86.1831	87.4732	86.6702	86.2256	86.1674	86.0644	86.3045	87.7524	86.5791	86.8269	87.0003	87.544	86.7402	87.3061	86.3641	86.7233	87.3594	87.7315	86.4475	87.1586	87.0759	86.049	86.4206	86.3043	86.1824
5.33	54.7303	86.7259	87.2486	86.71	86.9655	86.5282	87.6523	87.3294	86.963	87.3882	86.3403	86.1108	86.3016	87.6871	86.0631	86.0291	87.1009	86.7503	87.1373	86.7437	87.428	86.006	85.8765	86.0102	86.3186	87.6045	86.8038	86.3612	86.3033	86.2021	86.4397	87.8818	86.7136	86.9601	87.1339	87.6743	86.8733	87.4374	86.499	86.8574	87.4914	87.8615	86.5821	87.291	87.2079	86.1863	86.5554	86.4393	86.3192
5.34	54.7885	86.8602	87.3804	86.8439	87.0988	86.6633	87.7824	87.4607	87.0965	87.5196	86.4761	86.2479	86.4374	87.8164	86.2004	86.1655	87.2331	86.8839	87.2702	86.8776	87.5591	86.1437	86.0145	86.1476	86.4534	87.7351	86.9368	86.4961	86.4385	86.339	86.5742	88.0105	86.8474	87.0925	87.2666	87.8038	87.0057	87.568	86.6332	86.9908	87.6226	87.9908	86.716	87.4226	87.339	86.3229	86.6895	86.5736	86.4554
5.35	54.8467	86.9937	87.5114	86.9771	87.2313	86.7976	87.9118	87.5913	87.2292	87.6502	86.6112	86.3843	86.5725	87.945	86.3369	86.3012	87.3645	87.0168	87.4023	87.0107	87.6894	86.2808	86.1518	86.2842	86.5874	87.8648	87.069	86.6302	86.573	86.4752	86.708	88.1384	86.9804	87.2242	87.3987	87.9326	87.1374	87.6979	86.7667	87.1233	87.753	88.1194	86.8491	87.5535	87.4694	86.4588	86.8228	86.7071	86.5908
5.36	54.9049	87.1265	87.6417	87.1096	87.363	86.9312	88.0404	87.7211	87.3612	87.78	86.7455	86.5199	86.7068	88.0728	86.4727	86.4362	87.4952	87.1489	87.5337	87.143	87.8189	86.417	86.2884	86.42	86.7207	87.9938	87.2004	86.7636	86.7067	86.6107	86.841	88.2656	87.1127	87.3551	87.5299	88.0607	87.2683	87.8269	86.8994	87.2552	87.8827	88.2472	86.9815	87.6836	87.5991	86.5939	86.9554	86.8399	86.7254
5.37	54.9631	87.2585	87.7712	87.2413	87.494	87.064	88.1683	87.8501	87.4924	87.909	86.8791	86.6548	86.8404	88.1998	86.6077	86.5704	87.6251	87.2803	87.6642	87.2746	87.9476	86.5526	86.4242	86.5551	86.8533	88.1221	87.3311	86.8962	86.8397	86.7454	86.9733	88.392	87.2442	87.4852	87.6604	88.1879	87.3985	87.9552	87.0313	87.3863	88.0115	88.3742	87.1131	87.813	87.728	86.7283	87.0873	86.9719	86.8593
5.38	55.0213	87.3897	87.9	87.3723	87.6242	87.1961	88.2953	87.9784	87.6229	88.0373	87.0119	86.7889	86.9732	88.3261	86.742	86.7039	87.7543	87.4109	87.7941	87.4054	88.0756	86.6874	86.5593	86.6895	86.9851	88.2496	87.4611	87.0281	86.9719	86.8793	87.1048	88.5176	87.375	87.6146	87.7901	88.3145	87.528	88.0828	87.1625	87.5166	88.1397	88.5004	87.244	87.9416	87.8562	86.8619	87.2184	87.1032	86.9924
5.39	55.0795	87.5202	88.028	87.5025	87.7537	87.3275	88.4217	88.1059	87.7526	88.1649	87.144	86.9223	87.1053	88.4517	86.8755	86.8366	87.8827	87.5408	87.9231	87.5355	88.2029	86.8214	86.6936	86.8231	87.1163	88.3763	87.5903	87.1592	87.1034	87.0125	87.2356	88.6425	87.505	87.7433	87.9191	88.4402	87.6567	88.2096	87.293	87.6462	88.267	88.6259	87.3742	88.0694	87.9836	86.9948	87.3487	87.2338	87.1248
5.4	55.1377	87.6499	88.1553	87.6319	87.8824	87.4581	88.5472	88.2327	87.8815	88.2917	87.2753	87.0549	87.2366	88.5765	87.0083	86.9686	88.0104	87.6699	88.0514	87.6648	88.3294	86.9547	86.8272	86.956	87.2466	88.5022	87.7188	87.2896	87.2342	87.145	87.3656	88.7666	87.6343	87.8712	88.0473	88.5652	87.7846	88.3356	87.4227	87.775	88.3936	88.7506	87.5036	88.1965	88.1103	87.1269	87.4783	87.3636	87.2565
5.41	55.1959	87.7789	88.2818	87.7607	88.0103	87.5879	88.672	88.3587	88.0097	88.4177	87.4059	87.1868	87.3672	88.7005	87.1404	87.0998	88.1373	87.7983	88.179	87.7934	88.4551	87.0872	86.9601	87.0881	87.3763	88.6274	87.8466	87.4193	87.3642	87.2767	87.4949	88.89	87.7628	87.9984	88.1748	88.6895	87.9119	88.4609	87.5517	87.9031	88.5195	88.8745	87.6323	88.3229	88.2363	87.2583	87.6072	87.4927	87.3874
5.42	55.2541	87.9072	88.4075	87.8886	88.1375	87.717	88.7961	88.484	88.1371	88.5429	87.5357	87.318	87.497	88.8238	87.2717	87.2304	88.2635	87.9259	88.3057	87.9212	88.5801	87.219	87.0922	87.2195	87.5051	88.7518	87.9736	87.5482	87.4935	87.4076	87.6235	89.0126	87.8906	88.1248	88.3015	88.813	88.0383	88.5854	87.68	88.0304	88.6445	88.9977	87.7602	88.4484	88.3615	87.3889	87.7353	87.6211	87.5176
5.43	55.3123	88.0347	88.5325	88.0158	88.264	87.8454	88.9193	88.6085	88.2638	88.6674	87.6648	87.4483	87.6261	88.9464	87.4022	87.3602	88.3889	88.0528	88.4318	88.0483	88.7043	87.3501	87.2235	87.3502	87.6333	88.8755	88.0998	87.6764	87.622	87.5378	87.7513	89.1344	88.0176	88.2504	88.4274	88.9358	88.1641	88.7092	87.8075	88.157	88.7688	89.1201	87.8874	88.5732	88.4859	87.5189	87.8627	87.7487	87.647
5.44	55.3704	88.1614	88.6567	88.1423	88.3896	87.973	89.0418	88.7322	88.3897	88.7912	87.7931	87.578	87.7545	89.0681	87.532	87.4892	88.5135	88.1789	88.557	88.1747	88.8277	87.4804	87.3541	87.4801	87.7607	88.9984	88.2253	87.8038	87.7498	87.6673	87.8784	89.2555	88.1439	88.3754	88.5526	89.0577	88.2891	88.8322	87.9343	88.2828	88.8924	89.2418	88.0139	88.6973	88.6096	87.648	87.9894	87.8756	87.7756
5.45	55.4286	88.2874	88.7802	88.268	88.5146	88.0998	89.1636	88.8552	88.5149	88.9142	87.9207	87.7069	87.8821	89.1892	87.6611	87.6175	88.6375	88.3043	88.6815	88.3003	88.9504	87.6099	87.484	87.6093	87.8874	89.1205	88.3501	87.9305	87.8769	87.796	88.0048	89.3758	88.2695	88.4996	88.677	89.179	88.4134	88.9545	88.0603	88.4078	89.0151	89.3627	88.1396	88.8206	88.7326	87.7764	88.1153	88.0018	87.9036
5.46	55.4868	88.4126	88.9029	88.393	88.6388	88.2259	89.2846	88.9775	88.6393	89.0364	88.0476	87.8351	88.009	89.3094	87.7894	87.7451	88.7606	88.4289	88.8053	88.4251	89.0724	87.7387	87.6131	87.7377	88.0134	89.2419	88.4742	88.0565	88.0032	87.924	88.1304	89.4954	88.3943	88.623	88.8006	89.2995	88.5369	89.076	88.1856	88.5322	89.1371	89.4828	88.2646	88.9431	88.8548	87.9041	88.2404	88.1272	88.0307
5.47	55.545	88.5371	89.0248	88.5173	88.7622	88.3513	89.4048	89.099	88.7629	89.1578	88.1737	87.9625	88.1351	89.429	87.917	87.8719	88.883	88.5528	88.9282	88.5492	89.1936	87.8668	87.7415	87.8654	88.1386	89.3625	88.5975	88.1817	88.1288	88.0512	88.2553	89.6142	88.5183	88.7457	88.9235	89.4192	88.6597	89.1968	88.3102	88.6557	89.2584	89.6022	88.3889	89.0649	88.9763	88.031	88.3649	88.2519	88.1572
5.48	55.6032	88.6609	89.146	88.6408	88.8849	88.4759	89.5243	89.2197	88.8858	89.2786	88.299	88.0891	88.2605	89.5477	88.0438	87.9981	89.0047	88.6759	89.0505	88.6726	89.314	87.9941	87.8692	87.9923	88.2631	89.4823	88.72	88.3062	88.2536	88.1777	88.3794	89.7322	88.6416	88.8677	89.0457	89.5382	88.7818	89.3168	88.434	88.7786	89.3789	89.7208	88.5124	89.186	89.097	88.1572	88.4885	88.3758	88.2829
5.49	55.6614	88.7839	89.2665	88.7635	89.0068	88.5997	89.643	89.3398	89.0079	89.3985	88.4236	88.2151	88.3851	89.6658	88.1699	88.1234	89.1256	88.7983	89.1719	88.7952	89.4337	88.1207	87.9961	88.1185	88.3869	89.6014	88.8419	88.43	88.3777	88.3034	88.5028	89.8495	88.7642	88.9889	89.167	89.6564	88.9031	89.4361	88.5571	88.9006	89.4986	89.8386	88.6352	89.3062	89.217	88.2827	88.6115	88.499	88.4078
5.5	55.7196	88.9061	89.3862	88.8855	89.1279	88.7228	89.761	89.459	89.1293	89.5177	88.5475	88.3403	88.509	89.7831	88.2952	88.2481	89.2458	88.92	89.2926	88.9171	89.5526	88.2465	88.1222	88.244	88.5099	89.7198	88.963	88.553	88.5011	88.4284	88.6255	89.9661	88.886	89.1094	89.2877	89.7739	89.0237	89.5546	88.6794	89.022	89.6176	89.9557	88.7572	89.4258	89.3363	88.4074	88.7337	88.6215	88.532
5.51	55.7778	89.0276	89.5052	89.0068	89.2484	88.8452	89.8782	89.5775	89.2499	89.6362	88.6706	88.4647	88.6322	89.8996	88.4198	88.372	89.3652	89.0409	89.4126	89.0382	89.6708	88.3716	88.2476	88.3687	88.6322	89.8373	89.0833	88.6753	88.6237	88.5526	88.7474	90.0819	89.0071	89.2291	89.4075	89.8907	89.1436	89.6723	88.8011	89.1426	89.7358	90.0721	88.8785	89.5446	89.4548	88.5314	88.8552	88.7433	88.6555
5.52	55.836	89.1484	89.6234	89.1273	89.368	88.9668	89.9947	89.6953	89.3698	89.7538	88.793	88.5884	88.7546	90.0154	88.5437	88.4951	89.4838	89.1611	89.5318	89.1586	89.7882	88.4959	88.3723	88.4927	88.7538	89.9542	89.2029	88.7968	88.7456	88.6761	88.8686	90.1969	89.1275	89.3481	89.5267	90.0066	89.2627	89.7893	88.9219	89.2624	89.8533	90.1876	88.9991	89.6626	89.5725	88.6546	88.9759	88.8643	88.7782
5.53	55.8942	89.2684	89.7408	89.2471	89.487	89.0877	90.1104	89.8123	89.4889	89.8708	88.9146	88.7114	88.8763	90.1304	88.6668	88.6176	89.6018	89.2805	89.6502	89.2782	89.9049	88.6195	88.4963	88.6159	88.8747	90.0702	89.3218	88.9176	88.8668	88.7988	88.9891	90.3112	89.2471	89.4663	89.645	90.1219	89.3811	89.9056	89.0421	89.3815	89.97	90.3024	89.1189	89.7799	89.6896	88.7771	89.0959	88.9846	88.9002
5.54	55.9524	89.3877	89.8575	89.3661	89.6051	89.2078	90.2253	89.9285	89.6073	89.987	89.0355	88.8336	88.9972	90.2447	88.7892	88.7393	89.7189	89.3992	89.7679	89.3971	90.0208	88.7424	88.6195	88.7384	88.9948	90.1855	89.44	89.0377	88.9872	88.9208	89.1088	90.4248	89.3659	89.5838	89.7626	90.2364	89.4987	90.0211	89.1615	89.4998	90.0859	90.4165	89.238	89.8964	89.8059	88.8988	89.2152	89.1041	89.0214
5.55	56.0105	89.5062	89.9735	89.4844	89.7226	89.3272	90.3395	90.0441	89.7249	90.1024	89.1557	88.955	89.1174	90.3583	88.9108	88.8603	89.8354	89.5172	89.8849	89.5153	90.136	88.8645	88.7419	88.8602	89.1142	90.3001	89.5574	89.1571	89.1069	89.0421	89.2278	90.5376	89.484	89.7006	89.8795	90.3501	89.6157	90.1359	89.2802	89.6175	90.2011	90.5298	89.3564	90.0122	89.9214	89.0199	89.3337	89.223	89.1419
5.56	56.0687	89.624	90.0887	89.6019	89.8392	89.4459	90.453	90.1588	89.8418	90.2171	89.2751	89.0758	89.2369	90.4711	89.0317	88.9805	89.9511	89.6344	90.001	89.6327	90.2504	88.9859	88.8637	88.9812	89.2328	90.4139	89.6741	89.2757	89.2259	89.1626	89.3461	90.6496	89.6014	89.8167	89.9956	90.4631	89.7319	90.2499	89.3981	89.7343	90.3156	90.6424	89.4741	90.1272	90.0363	89.1401	89.4515	89.3411	89.2617
5.57	56.1269	89.741	90.2032	89.7188	89.9552	89.5638	90.5656	90.2729	89.9579	90.331	89.3938	89.1958	89.3556	90.5831	89.1519	89.1	90.066	89.7508	90.1165	89.7494	90.3641	89.1065	88.9847	89.1015	89.3508	90.5269	89.79	89.3936	89.3441	89.2823	89.4636	90.7609	89.7181	89.932	90.111	90.5754	89.8473	90.3632	89.5154	89.8505	90.4292	90.7542	89.591	90.2415	90.1504	89.2597	89.5686	89.4584	89.3807
5.58	56.1851	89.8573	90.3169	89.8348	90.0704	89.681	90.6776	90.3862	90.0733	90.4442	89.5117	89.315	89.4736	90.6945	89.2713	89.2188	90.1802	89.8666	90.2312	89.8654	90.477	89.2264	89.1049	89.2211	89.468	90.6392	89.9053	89.5107	89.4616	89.4014	89.5804	90.8715	89.834	90.0465	90.2256	90.6869	89.9621	90.4758	89.6318	89.9658	90.5422	90.8652	89.7072	90.355	90.2637	89.3785	89.6849	89.5751	89.499
5.59	56.2433	89.9729	90.4299	89.9502	90.1848	89.7974	90.7888	90.4987	90.1879	90.5567	89.6289	89.4336	89.5909	90.805	89.39	89.3369	90.2937	89.9816	90.3451	89.9806	90.5892	89.3456	89.2244	89.3399	89.5844	90.7508	90.0197	89.6272	89.5784	89.5197	89.6965	90.9813	89.9492	90.1604	90.3395	90.7977	90.0761	90.5876	89.7476	90.0805	90.6544	90.9755	89.8226	90.4678	90.3763	89.4965	89.8005	89.691	89.6165
5.6	56.3015	90.0877	90.5421	90.0648	90.2985	89.9131	90.8992	90.6105	90.3018	90.6683	89.7454	89.5513	89.7074	90.9149	89.5079	89.4542	90.4064	90.0958	90.4583	90.095	90.7007	89.464	89.3432	89.458	89.7002	90.8616	90.1335	89.7429	89.6944	89.6372	89.8118	91.0904	90.0636	90.2735	90.4526	90.9077	90.1893	90.6986	89.8626	90.1944	90.7658	91.0851	89.9373	90.5798	90.4882	89.6139	89.9154	89.8062	89.7333
5.61	56.3597	90.2017	90.6536	90.1787	90.4115	90.028	91.0089	90.7216	90.415	90.7793	89.8611	89.6684	89.8232	91.024	89.6252	89.5708	90.5184	90.2093	90.5707	90.2088	90.8114	89.5817	89.4613	89.5754	89.8152	90.9716	90.2465	89.8578	89.8098	89.754	89.9265	91.1987	90.1773	90.3858	90.5649	91.017	90.3019	90.809	89.9769	90.3076	90.8765	91.1938	90.0513	90.6911	90.5994	89.7305	90.0296	89.9207	89.8494
5.62	56.4179	90.3151	90.7643	90.2918	90.5237	90.1422	91.1179	90.8319	90.5273	90.8895	89.9761	89.7847	89.9382	91.1323	89.7416	89.6867	90.6297	90.3221	90.6824	90.3218	90.9213	89.6986	89.5786	89.692	89.9295	91.0809	90.3588	89.9721	89.9243	89.8701	90.0404	91.3063	90.2903	90.4975	90.6766	91.1256	90.4137	90.9185	90.0905	90.42	90.9864	91.3019	90.1646	90.8017	90.7098	89.8463	90.143	90.0344	89.9647
5.63	56.4761	90.4277	90.8744	90.4042	90.6352	90.2557	91.2261	90.9415	90.639	90.999	90.0903	89.9003	90.0525	91.24	89.8574	89.8019	90.7402	90.4342	90.7934	90.434	91.0305	89.8148	89.6952	89.8079	90.0431	91.1895	90.4704	90.0856	90.0382	89.9854	90.1535	91.4131	90.4025	90.6084	90.7874	91.2334	90.5248	91.0274	90.2034	90.5317	91.0956	91.4092	90.2772	90.9115	90.8195	89.9615	90.2557	90.1474	90.0793
5.64	56.5343	90.5395	90.9836	90.5159	90.7459	90.3685	91.3336	91.0503	90.7499	91.1077	90.2038	90.0151	90.1661	91.3469	89.9724	89.9163	90.8499	90.5455	90.9036	90.5456	91.139	89.9303	89.811	89.9231	90.156	91.2973	90.5813	90.1984	90.1513	90.1	90.266	91.5192	90.514	90.7185	90.8976	91.3405	90.6352	91.1355	90.3155	90.6427	91.204	91.5158	90.389	91.0206	90.9284	90.0759	90.3676	90.2597	90.1932
5.65	56.5925	90.6507	91.0922	90.6268	90.8559	90.4805	91.4403	91.1584	90.8601	91.2157	90.3166	90.1292	90.279	91.453	90.0867	90.03	90.959	90.6561	91.013	90.6564	91.2468	90.045	89.9261	90.0375	90.2681	91.4044	90.6914	90.3105	90.2637	90.2139	90.3777	91.6246	90.6248	90.828	91.007	91.4468	90.7449	91.2429	90.4269	90.7529	91.3117	91.6216	90.5001	91.1289	91.0367	90.1895	90.4788	90.3713	90.3063
5.66	56.6507	90.7611	91.1999	90.737	90.9652	90.5917	91.5463	91.2658	90.9695	91.3229	90.4287	90.2426	90.3911	91.5584	90.2002	90.143	91.0673	90.766	91.1218	90.7664	91.3537	90.159	90.0405	90.1512	90.3796	91.5107	90.8008	90.4218	90.3754	90.327	90.4887	91.7292	90.7348	90.9367	91.1156	91.5524	90.8538	91.3495	90.5376	90.8624	91.4187	91.7266	90.6104	91.2365	91.1442	90.3024	90.5894	90.4821	90.4187
5.67	56.7088	90.8707	91.307	90.8465	91.0737	90.7023	91.6515	91.3725	91.0782	91.4294	90.54	90.3552	90.5025	91.6631	90.313	90.2552	91.1749	90.8751	91.2297	90.8758	91.46	90.2723	90.1542	90.2642	90.4903	91.6163	90.9095	90.5324	90.4864	90.4394	90.5989	91.8331	90.8441	91.0447	91.2235	91.6573	90.962	91.4554	90.6475	90.9711	91.5249	91.8309	90.7201	91.3434	91.251	90.4147	90.6991	90.5923	90.5304
5.68	56.767	90.9796	91.4133	90.9552	91.1815	90.8121	91.756	91.4784	91.1861	91.5351	90.6506	90.4672	90.6132	91.7671	90.4251	90.3668	91.2817	90.9835	91.337	90.9844	91.5655	90.3848	90.2671	90.3764	90.6002	91.7211	91.0174	90.6423	90.5966	90.551	90.7085	91.9362	90.9527	91.1519	91.3307	91.7614	91.0695	91.5606	90.7567	91.0792	91.6304	91.9345	90.829	91.4495	91.357	90.5261	90.8082	90.7017	90.6413
5.69	56.8252	91.0878	91.5189	91.0632	91.2885	90.9211	91.8597	91.5835	91.2933	91.6401	90.7604	90.5783	90.7231	91.8703	90.5365	90.4776	91.3878	91.0912	91.4434	91.0923	91.6703	90.4966	90.3793	90.4879	90.7095	91.8252	91.1246	90.7515	90.7061	90.6619	90.8173	92.0386	91.0606	91.2585	91.4371	91.8648	91.1762	91.665	90.8652	91.1865	91.7351	92.0374	90.9372	91.5549	91.4623	90.6369	90.9165	90.8104	90.7515
5.7	56.8834	91.1953	91.6238	91.1705	91.3948	91.0295	91.9628	91.688	91.3998	91.7444	90.8696	90.6888	90.8323	91.9728	90.6471	90.5877	91.4932	91.1981	91.5492	91.1994	91.7744	90.6077	90.4907	90.5987	90.8181	91.9285	91.2311	90.8599	90.8149	90.7721	90.9254	92.1403	91.1677	91.3643	91.5428	91.9675	91.2823	91.7687	90.973	91.293	91.8391	92.1395	91.0447	91.6596	91.5669	90.7469	91.0241	90.9184	90.861
5.71	56.9416	91.302	91.7279	91.277	91.5004	91.1371	92.065	91.7917	91.5055	91.848	90.978	90.7985	90.9408	92.0745	90.757	90.697	91.5978	91.3043	91.6542	91.3058	91.8777	90.718	90.6015	90.7088	90.9259	92.0312	91.3369	90.9677	90.923	90.8816	91.0328	92.2412	91.2741	91.4694	91.6478	92.0694	91.3876	91.8717	91.0801	91.3989	91.9423	92.2408	91.1514	91.7635	91.6708	90.8562	91.131	91.0256	90.9697
5.72	56.9998	91.408	91.8313	91.3829	91.6053	91.244	92.1666	91.8947	91.6105	91.9508	91.0857	90.9075	91.0486	92.1756	90.8662	90.8057	91.7017	91.4098	91.7585	91.4115	91.9802	90.8277	90.7115	90.8181	91.033	92.133	91.442	91.0747	91.0303	90.9903	91.1394	92.3415	91.3798	91.5737	91.752	92.1706	91.4922	91.9739	91.1865	91.504	92.0448	92.3414	91.2575	91.8667	91.774	90.9647	91.2372	91.1322	91.0777
5.73	57.058	91.5133	91.9339	91.488	91.7094	91.3501	92.2674	91.9969	91.7148	92.0529	91.1926	91.0158	91.1556	92.2759	90.9746	90.9136	91.8049	91.5146	91.862	91.5165	92.0821	90.9365	90.8208	90.9267	91.1394	92.2342	91.5463	91.181	91.137	91.0983	91.2454	92.4409	91.4847	91.6774	91.8555	92.2711	91.5961	92.0754	91.2921	91.6084	92.1466	92.4413	91.3628	91.9691	91.8764	91.0726	91.3427	91.238	91.185
5.74	57.1162	91.6178	92.0358	91.5923	91.8128	91.4556	92.3675	92.0984	91.8183	92.1542	91.2988	91.1233	91.2619	92.3754	91.0823	91.0209	91.9074	91.6186	91.9648	91.6207	92.1832	91.0447	90.9293	91.0346	91.2451	92.3346	91.6499	91.2866	91.2429	91.2056	91.3506	92.5397	91.589	91.7803	91.9582	92.3708	91.6993	92.1762	91.397	91.712	92.2476	92.5405	91.4674	92.0709	91.9781	91.1797	91.4474	91.3431	91.2916
5.75	57.1744	91.7216	92.137	91.696	91.9155	91.5603	92.4668	92.1992	91.9211	92.2548	91.4043	91.2301	91.3675	92.4743	91.1893	91.1274	92.0091	91.722	92.0669	91.7243	92.2836	91.1521	91.0372	91.1418	91.3501	92.4343	91.7528	91.3914	91.3481	91.3121	91.4551	92.6377	91.6925	91.8825	92.0602	92.4699	91.8017	92.2763	91.5012	91.8149	92.3479	92.6389	91.5713	92.1719	92.0791	91.2861	91.5514	91.4475	91.3974
5.76	57.2326	91.8247	92.2375	91.7989	92.0174	91.6642	92.5655	92.2993	92.0232	92.3547	91.5091	91.3362	91.4724	92.5724	91.2956	91.2332	92.1102	91.8246	92.1682	91.8271	92.3833	91.2588	91.1443	91.2482	91.4543	92.5332	91.855	91.4956	91.4526	91.4179	91.5589	92.735	91.7953	91.984	92.1615	92.5682	91.9035	92.3756	91.6047	91.9172	92.4475	92.7366	91.6745	92.2721	92.1794	91.3917	91.6547	91.5512	91.5025
5.77	57.2908	91.9271	92.3372	91.9011	92.1186	91.7675	92.6633	92.3986	92.1246	92.4538	91.6131	91.4416	91.5765	92.6698	91.4011	91.3382	92.2105	91.9264	92.2689	91.9291	92.4822	91.3648	91.2507	91.3539	91.5579	92.6314	91.9565	91.599	91.5563	91.523	91.662	92.8316	91.8973	92.0847	92.2621	92.6657	92.0045	92.4742	91.7075	92.0186	92.5463	92.8335	91.777	92.3717	92.2789	91.4967	91.7573	91.6542	91.6069
5.78	57.349	92.0287	92.4362	92.0026	92.2191	91.87	92.7605	92.4972	92.2252	92.5523	91.7165	91.5462	91.6799	92.7665	91.5059	91.4426	92.31	92.0276	92.3687	92.0305	92.5804	91.4701	91.3564	91.4589	91.6607	92.7289	92.0573	91.7017	91.6594	91.6274	91.7644	92.9274	91.9987	92.1848	92.3619	92.7626	92.1048	92.5721	91.8095	92.1194	92.6444	92.9297	91.8787	92.4705	92.3778	91.6009	91.8592	91.7564	91.7106
5.79	57.4071	92.1296	92.5345	92.1034	92.3188	91.9718	92.8569	92.5951	92.3251	92.65	91.8191	91.6501	91.7826	92.8625	91.61	91.5462	92.4089	92.128	92.4679	92.1311	92.6779	91.5746	91.4613	91.5632	91.7629	92.8256	92.1573	91.8038	91.7617	91.731	91.866	93.0225	92.0993	92.2841	92.461	92.8587	92.2044	92.6693	91.9109	92.2194	92.7418	93.0252	91.9797	92.5686	92.4759	91.7044	91.9603	91.858	91.8135
5.8	57.4653	92.2298	92.6321	92.2035	92.4179	92.0729	92.9526	92.6923	92.4242	92.7469	91.921	91.7533	91.8846	92.9577	91.7134	91.6492	92.507	92.2278	92.5663	92.231	92.7746	91.6784	91.5656	91.6668	91.8643	92.9216	92.2567	91.905	91.8633	91.8339	91.967	93.1169	92.1992	92.3827	92.5593	92.9541	92.3033	92.7657	92.0115	92.3188	92.8384	93.12	92.0801	92.6659	92.5733	91.8072	92.0608	91.9588	91.9157
5.81	57.5235	92.3293	92.729	92.3028	92.5162	92.1733	93.0476	92.7888	92.5226	92.8432	92.0222	91.8558	91.9859	93.0522	91.8161	91.7514	92.6044	92.3268	92.664	92.3303	92.8707	91.7815	91.6691	91.7696	91.965	93.0169	92.3553	92.0056	91.9643	91.9361	92.0672	93.2106	92.2984	92.4806	92.657	93.0488	92.4015	92.8615	92.1114	92.4174	92.9343	93.214	92.1797	92.7626	92.67	91.9093	92.1605	92.059	92.0173
5.82	57.5817	92.428	92.8251	92.4014	92.6138	92.2729	93.1419	92.8845	92.6204	92.9387	92.1226	91.9576	92.0865	93.146	91.918	91.8529	92.7011	92.4251	92.761	92.4287	92.966	91.8838	91.7719	91.8718	92.065	93.1115	92.4532	92.1055	92.0645	92.0375	92.1667	93.3035	92.3969	92.5778	92.7539	93.1428	92.499	92.9565	92.2106	92.5153	93.0295	93.3073	92.2786	92.8585	92.766	92.0106	92.2595	92.1584	92.118
5.83	57.6399	92.5261	92.9205	92.4993	92.7106	92.3719	93.2354	92.9795	92.7173	93.0335	92.2223	92.0586	92.1863	93.2391	92.0192	91.9538	92.7971	92.5227	92.8572	92.5265	93.0606	91.9855	91.8739	91.9732	92.1644	93.2053	92.5504	92.2047	92.164	92.1383	92.2656	93.3958	92.4947	92.6743	92.8501	93.236	92.5958	93.0508	92.3091	92.6124	93.1239	93.3999	92.3768	92.9537	92.8613	92.1112	92.3578	92.2571	92.2181
5.84	57.6981	92.6234	93.0152	92.5965	92.8068	92.4701	93.3282	93.0738	92.8136	93.1276	92.3214	92.1589	92.2855	93.3315	92.1198	92.0539	92.8923	92.6195	92.9527	92.6236	93.1544	92.0864	91.9753	92.0739	92.263	93.2985	92.6469	92.3032	92.2628	92.2383	92.3637	93.4873	92.5918	92.77	92.9456	93.3286	92.6918	93.1444	92.4069	92.7089	93.2177	93.4917	92.4743	93.0482	92.9559	92.2112	92.4554	92.3551	92.3175
5.85	57.7563	92.72	93.1091	92.693	92.9022	92.5676	93.4203	93.1674	92.9092	93.2209	92.4197	92.2585	92.3839	93.4232	92.2195	92.1533	92.9869	92.7157	93.0475	92.7199	93.2476	92.1866	92.076	92.1739	92.3609	93.3909	92.7427	92.4009	92.3608	92.3376	92.4611	93.5781	92.6881	92.8651	93.0403	93.4204	92.7872	93.2372	92.504	92.8046	93.3107	93.5829	92.5711	93.1419	93.0497	92.3104	92.5523	92.4524	92.4161
5.86	57.8145	92.8158	93.2024	92.7888	92.9969	92.6643	93.5116	93.2603	93.004	93.3136	92.5173	92.3574	92.4816	93.5141	92.3186	92.252	93.0807	92.8111	93.1416	92.8155	93.34	92.2861	92.1759	92.2731	92.4581	93.4825	92.8378	92.498	92.4582	92.4362	92.5578	93.6681	92.7837	92.9594	93.1343	93.5115	92.8818	93.3294	92.6004	92.8997	93.403	93.6733	92.6671	93.235	93.1429	92.4088	92.6485	92.5491	92.514
5.87	57.8727	92.911	93.2949	92.8838	93.0909	92.7604	93.6023	93.3524	93.0981	93.4055	92.6142	92.4556	92.5786	93.6044	92.417	92.35	93.1739	92.9059	93.2349	92.9104	93.4317	92.3849	92.2751	92.3717	92.5546	93.5735	92.9322	92.5943	92.5549	92.5341	92.6538	93.7575	92.8787	93.0531	93.2276	93.6019	92.9758	93.4208	92.6961	92.994	93.4945	93.763	92.7625	93.3273	93.2353	92.5066	92.744	92.645	92.6112
5.88	57.9309	93.0055	93.3868	92.9782	93.1842	92.8558	93.6922	93.4439	93.1915	93.4967	92.7103	92.5531	92.6749	93.6939	92.5146	92.4472	93.2663	92.9999	93.3276	93.0047	93.5227	92.4829	92.3736	92.4695	92.6504	93.6637	93.0258	92.69	92.6509	92.6312	92.7491	93.8462	92.9729	93.146	93.3202	93.6916	93.069	93.5115	92.7911	93.0876	93.5854	93.852	92.8572	93.4189	93.3271	92.6037	92.8388	92.7402	92.7077
5.89	57.9891	93.0992	93.4779	93.0718	93.2768	92.9504	93.7814	93.5346	93.2842	93.5872	92.8058	92.6498	92.7704	93.7827	92.6116	92.5438	93.358	93.0932	93.4195	93.0982	93.613	92.5803	92.4714	92.5667	92.7455	93.7533	93.1188	92.7849	92.7461	92.7277	92.8437	93.9341	93.0664	93.2382	93.4121	93.7805	93.1616	93.6016	92.8854	93.1805	93.6755	93.9402	92.9512	93.5098	93.4181	92.7	92.9329	92.8347	92.8035
5.9	58.0473	93.1922	93.5683	93.1647	93.3686	93.0443	93.87	93.6246	93.3761	93.677	92.9006	92.7459	92.8653	93.8708	92.7078	92.6397	93.449	93.1858	93.5107	93.1909	93.7026	92.6769	92.5685	92.6631	92.8399	93.8421	93.2111	92.8792	92.8407	92.8234	92.9376	94.0213	93.1592	93.3298	93.5033	93.8688	93.2535	93.6909	92.979	93.2727	93.7649	94.0278	93.0444	93.6	93.5084	92.7957	93.0263	92.9285	92.8986
5.91	58.1054	93.2846	93.658	93.2569	93.4598	93.1376	93.9577	93.7139	93.4674	93.7661	92.9946	92.8412	92.9595	93.9582	92.8033	92.7349	93.5393	93.2778	93.6012	93.283	93.7915	92.7729	92.6649	92.7589	92.9336	93.9302	93.3027	92.9727	92.9346	92.9184	93.0308	94.1079	93.2513	93.4206	93.5937	93.9564	93.3446	93.7795	93.0719	93.3642	93.8536	94.1146	93.137	93.6895	93.5981	92.8906	93.119	93.0217	92.9929
5.92	58.1636	93.3762	93.747	93.3485	93.5502	93.2301	94.0448	93.8025	93.5579	93.8544	93.0879	92.9358	93.053	94.0449	92.8982	92.8294	93.6288	93.369	93.6909	93.3744	93.8796	92.8681	92.7606	92.8539	93.0266	94.0175	93.3935	93.0656	93.0278	93.0128	93.1233	94.1937	93.3427	93.5107	93.6834	94.0432	93.4351	93.8674	93.1641	93.455	93.9416	94.2007	93.2289	93.7783	93.687	92.9849	93.211	93.1141	93.0866
5.93	58.2218	93.4671	93.8352	93.4393	93.6399	93.3219	94.1312	93.8904	93.6477	93.9421	93.1806	93.0298	93.1457	94.1309	92.9923	92.9232	93.7177	93.4595	93.78	93.4651	93.9671	92.9626	92.8556	92.9482	93.1189	94.1042	93.4837	93.1577	93.1202	93.1064	93.2151	94.2788	93.4334	93.6002	93.7725	94.1293	93.5248	93.9546	93.2556	93.545	94.0289	94.2861	93.3201	93.8664	93.7752	93.0784	93.3022	93.2058	93.1795
5.94	58.28	93.5573	93.9228	93.5294	93.729	93.413	94.2169	93.9776	93.7368	94.029	93.2725	93.123	93.2378	94.2162	93.0857	93.0163	93.8059	93.5493	93.8683	93.5551	94.0538	93.0564	92.9498	93.0418	93.2106	94.1902	93.5732	93.2492	93.212	93.1992	93.3062	94.3632	93.5234	93.6889	93.8608	94.2148	93.6139	94.0411	93.3464	93.6344	94.1155	94.3708	93.4106	93.9537	93.8628	93.1712	93.3928	93.2969	93.2718
5.95	58.3382	93.6468	94.0097	93.6188	93.8173	93.5034	94.3018	94.0641	93.8252	94.1153	93.3637	93.2155	93.3291	94.3008	93.1784	93.1087	93.8934	93.6384	93.956	93.6443	94.1398	93.1495	93.0434	93.1347	93.3015	94.2754	93.662	93.34	93.3031	93.2914	93.3966	94.4469	93.6127	93.7769	93.9484	94.2995	93.7023	94.1269	93.4365	93.7231	94.2013	94.4548	93.5004	94.0404	93.9496	93.2633	93.4827	93.3872	93.3633
5.96	58.3964	93.7356	94.0958	93.7075	93.9049	93.5931	94.3861	94.1499	93.9129	94.2008	93.4543	93.3073	93.4198	94.3847	93.2704	93.2004	93.9801	93.7268	94.0429	93.7329	94.2252	93.2418	93.1362	93.2269	93.3917	94.3599	93.7501	93.43	93.3935	93.3829	93.4863	94.5299	93.7013	93.8642	94.0353	94.3836	93.79	94.212	93.5259	93.8111	94.2865	94.538	93.5895	94.1263	94.0358	93.3547	93.5719	93.4769	93.4541
5.97	58.4546	93.8237	94.1813	93.7955	93.9918	93.6821	94.4696	94.235	93.9999	94.2856	93.5441	93.3984	93.5098	94.4679	93.3617	93.2914	94.0662	93.8145	94.1291	93.8208	94.3098	93.3335	93.2284	93.3184	93.4813	94.4438	93.8375	93.5194	93.4832	93.4737	93.5754	94.6122	93.7892	93.9509	94.1215	94.4669	93.877	94.2964	93.6146	93.8983	94.3709	94.6206	93.6779	94.2116	94.1212	93.4455	93.6604	93.5658	93.5443
5.98	58.5128	93.9111	94.2661	93.8829	94.078	93.7704	94.5524	94.3194	94.0862	94.3697	93.6332	93.4888	93.599	94.5504	93.4523	93.3817	94.1516	93.9015	94.2146	93.908	94.3937	93.4245	93.3199	93.4092	93.5702	94.5269	93.9242	93.6081	93.5722	93.5637	93.6637	94.6938	93.8764	94.0368	94.2069	94.5495	93.9633	94.3801	93.7027	93.9849	94.4546	94.7025	93.7656	94.2962	94.206	93.5355	93.7483	93.6541	93.6337
5.99	58.571	93.9977	94.3501	93.9695	94.1635	93.858	94.6346	94.4031	94.1718	94.4532	93.7217	93.5785	93.6876	94.6322	93.5422	93.4714	94.2363	93.9879	94.2994	93.9945	94.477	93.5148	93.4106	93.4993	93.6584	94.6093	94.0102	93.6961	93.6605	93.6531	93.7514	94.7747	93.963	94.1221	94.2917	94.6315	94.0489	94.4631	93.79	94.0708	94.5377	94.7836	93.8526	94.38	94.29	93.6248	93.8354	93.7417	93.7224
6	58.6292	94.0837	94.4335	94.0554	94.2483	93.9449	94.716	94.4861	94.2567	94.5359	93.8094	93.6675	93.7755	94.7134	93.6314	93.5603	94.3203	94.0735	94.3835	94.0802	94.5595	93.6044	93.5007	93.5887	93.7458	94.6911	94.0955	93.7834	93.7481	93.7418	93.8383	94.8549	94.0488	94.2067	94.3758	94.7127	94.1338	94.5454	93.8767	94.156	94.62	94.8641	93.9389	94.4632	94.3734	93.7134	93.9218	93.8286	93.8105
6.01	58.836	94.169	94.5162	94.1406	94.3324	94.0311	94.7968	94.5684	94.3409	94.6179	93.8965	93.7558	93.8627	94.7938	93.7199	93.6486	94.4036	94.1584	94.4669	94.1653	94.6413	93.6932	93.59	93.6775	93.8327	94.7721	94.1802	93.8701	93.8351	93.8297	93.9246	94.9344	94.1339	94.2905	94.4592	94.7933	94.2181	94.627	93.9626	94.2405	94.7016	94.9439	94.0246	94.5456	94.4561	93.8013	94.0076	93.9148	93.8978
6.02	59.0429	94.2536	94.5981	94.2252	94.4158	94.1166	94.8768	94.65	94.4244	94.6993	93.9828	93.8434	93.9491	94.8735	93.8077	93.7362	94.4862	94.2427	94.5497	94.2497	94.7225	93.7814	93.6787	93.7655	93.9188	94.8524	94.2641	93.956	93.9213	93.917	94.0102	95.0132	94.2184	94.3737	94.5419	94.8732	94.3016	94.7079	94.0479	94.3243	94.7825	95.0229	94.1096	94.6274	94.5381	93.8886	94.0927	94.0004	93.9844
6.03	59.2497	94.3375	94.6794	94.309	94.4986	94.2014	94.9562	94.7309	94.5072	94.7799	94.0685	93.9303	94.0349	94.9526	93.8948	93.823	94.5681	94.3262	94.6317	94.3335	94.8029	93.8689	93.7667	93.8528	94.0042	94.932	94.3474	94.0413	94.0069	94.0036	94.0951	95.0913	94.3021	94.4562	94.6238	94.9523	94.3845	94.7882	94.1325	94.4074	94.8628	95.1013	94.1938	94.7084	94.6194	93.9751	94.177	94.0852	94.0704
6.04	59.4566	94.4207	94.76	94.3922	94.5806	94.2856	95.0348	94.8111	94.5893	94.8598	94.1534	94.0165	94.1201	95.0309	93.9812	93.9092	94.6493	94.4091	94.713	94.4165	94.8827	93.9557	93.854	93.9395	94.089	95.011	94.43	94.1259	94.0918	94.0894	94.1793	95.1688	94.3852	94.538	94.7051	95.0308	94.4667	94.8677	94.2165	94.4898	94.9423	95.179	94.2774	94.7888	94.7001	94.0609	94.2607	94.1694	94.1556
6.05	59.6634	94.5033	94.8399	94.4747	94.6619	94.369	95.1128	94.8906	94.6707	94.9391	94.2377	94.1021	94.2045	95.1086	94.0669	93.9948	94.7299	94.4913	94.7936	94.4988	94.9617	94.0418	93.9406	94.0254	94.1731	95.0892	94.5119	94.2098	94.176	94.1746	94.2629	95.2455	94.4676	94.6192	94.7857	95.1086	94.5482	94.9466	94.2997	94.5715	95.0211	95.2559	94.3604	94.8685	94.78	94.1461	94.3438	94.2529	94.2402
6.06	59.8703	94.5851	94.9191	94.5565	94.7426	94.4518	95.19	94.9695	94.7514	95.0176	94.3213	94.1869	94.2882	95.1856	94.1519	94.0796	94.8097	94.5728	94.8735	94.5805	95.0401	94.1272	94.0265	94.1107	94.2565	95.1668	94.5931	94.293	94.2595	94.2591	94.3457	95.3216	94.5493	94.6996	94.8656	95.1857	94.6291	95.0248	94.3823	94.6526	95.0992	95.3322	94.4426	94.9475	94.8593	94.2305	94.4261	94.3357	94.324
6.07	60.0771	94.6662	94.9976	94.6376	94.8225	94.5338	95.2666	95.0476	94.8314	95.0955	94.4042	94.2711	94.3713	95.2619	94.2363	94.1638	94.8889	94.6536	94.9527	94.6614	95.1178	94.2119	94.1117	94.1952	94.3392	95.2436	94.6737	94.3755	94.3423	94.3429	94.4279	95.3969	94.6303	94.7794	94.9448	95.2621	94.7092	95.1022	94.4642	94.7329	95.1767	95.4078	94.5241	95.0258	94.9379	94.3143	94.5078	94.4179	94.4072
6.08	60.284	94.7467	95.0755	94.718	94.9018	94.6152	95.3425	95.1251	94.9107	95.1727	94.4864	94.3545	94.4536	95.3375	94.3199	94.2472	94.9673	94.7338	95.0312	94.7417	95.1948	94.2959	94.1962	94.2791	94.4213	95.3198	94.7535	94.4574	94.4245	94.426	94.5094	95.4716	94.7106	94.8585	95.0233	95.3379	94.7887	95.1791	94.5454	94.8126	95.2534	95.4827	94.605	95.1034	95.0158	94.3974	94.5887	94.4994	94.4897
6.09	60.4909	94.8265	95.1526	94.7977	94.9804	94.6959	95.4177	95.2019	94.9894	95.2492	94.5679	94.4373	94.5353	95.4124	94.4029	94.33	95.0451	94.8132	95.1091	94.8213	95.2711	94.3792	94.28	94.3623	94.5027	95.3953	94.8327	94.5386	94.506	94.5084	94.5903	95.5456	94.7902	94.9369	95.1011	95.4129	94.8675	95.2552	94.6259	94.8916	95.3295	95.5569	94.6852	95.1804	95.093	94.4798	94.669	94.5801	94.5715
6.1	60.6977	94.9055	95.2291	94.8768	95.0583	94.7759	95.4922	95.278	95.0673	95.325	94.6488	94.5194	94.6163	95.4867	94.4852	94.4122	95.1223	94.892	95.1862	94.9002	95.3467	94.4618	94.3632	94.4448	94.5834	95.47	94.9112	94.6191	94.5868	94.5901	94.6704	95.6189	94.8692	95.0146	95.1783	95.4873	94.9456	95.3306	94.7058	94.9699	95.4049	95.6304	94.7648	95.2566	95.1696	94.5615	94.7487	94.6603	94.6526
6.11	60.9046	94.9839	95.3049	94.9552	95.1355	94.8552	95.5661	95.3534	95.1446	95.4001	94.7289	94.6008	94.6966	95.5602	94.5668	94.4936	95.1987	94.9701	95.2627	94.9784	95.4216	94.5438	94.4456	94.5266	94.6634	95.5441	94.9891	94.6989	94.6669	94.6711	94.7499	95.6916	94.9475	95.0917	95.2547	95.561	95.0231	95.4054	94.785	95.0475	95.4796	95.7033	94.8436	95.3322	95.2455	94.6425	94.8276	94.7397	94.7331
6.12	61.1114	95.0617	95.38	95.0329	95.212	94.9338	95.6392	95.4281	95.2212	95.4745	94.8084	94.6815	94.7763	95.6331	94.6477	94.5744	95.2745	95.0475	95.3385	95.056	95.4959	94.625	94.5274	94.6078	94.7428	95.6176	95.0663	94.7781	94.7464	94.7515	94.8287	95.7635	95.0251	95.1681	95.3305	95.634	95.0999	95.4795	94.8635	95.1245	95.5536	95.7754	94.9218	95.4071	95.3207	94.7229	94.9059	94.8185	94.8128
6.13	61.3183	95.1387	95.4544	95.1099	95.2878	95.0118	95.7117	95.5022	95.2971	95.5483	94.8872	94.7615	94.8552	95.7054	94.7279	94.6545	95.3496	95.1243	95.4136	95.1329	95.5695	94.7056	94.6085	94.6883	94.8215	95.6903	95.1427	94.8566	94.8252	94.8312	94.9069	95.8348	95.1021	95.2438	95.4056	95.7063	95.176	95.5529	94.9413	95.2008	95.6269	95.8469	94.9993	95.4813	95.3952	94.8026	94.9835	94.8966	94.8919
6.14	61.5251	95.215	95.5281	95.1862	95.363	95.089	95.7835	95.5756	95.3723	95.6214	94.9654	94.8409	94.9335	95.7769	94.8075	94.734	95.424	95.2003	95.488	95.2091	95.6424	94.7855	94.689	94.768	94.8996	95.7624	95.2186	94.9344	94.9033	94.9101	94.9844	95.9054	95.1783	95.3188	95.48	95.778	95.2515	95.6257	95.0185	95.2764	95.6995	95.9177	95.0761	95.5548	95.4691	94.8815	95.0605	94.9741	94.9703
6.15	61.732	95.2907	95.6012	95.2619	95.4375	95.1656	95.8546	95.6483	95.4468	95.6938	95.0428	94.9195	95.0111	95.8478	94.8864	94.8127	95.4977	95.2757	95.5617	95.2846	95.7146	94.8647	94.7687	94.8472	94.9769	95.8337	95.2937	95.0116	94.9808	94.9884	95.0612	95.9754	95.2539	95.3932	95.5537	95.849	95.3263	95.6977	95.095	95.3513	95.7715	95.9878	95.1523	95.6277	95.5423	94.9599	95.1367	95.0508	95.048
6.16	61.9388	95.3657	95.6736	95.3369	95.5113	95.2416	95.925	95.7204	95.5207	95.7655	95.1196	94.9975	95.0881	95.918	94.9646	94.8908	95.5708	95.3505	95.6348	95.3594	95.7861	94.9433	94.8478	94.9256	95.0536	95.9044	95.3682	95.0881	95.0575	95.0661	95.1373	96.0446	95.3289	95.4669	95.6267	95.9193	95.4004	95.7691	95.1708	95.4256	95.8428	96.0572	95.2278	95.6999	95.6148	95.0375	95.2123	95.127	95.125
6.17	62.1457	95.4401	95.7453	95.4112	95.5845	95.3168	95.9948	95.7917	95.5939	95.8366	95.1957	95.0748	95.1644	95.9876	95.0421	94.9683	95.6432	95.4245	95.7071	95.4336	95.857	95.0211	94.9262	95.0034	95.1297	95.9745	95.442	95.1639	95.1337	95.143	95.2128	96.1132	95.4031	95.54	95.6991	95.9889	95.4738	95.8399	95.246	95.4992	95.9134	96.126	95.3027	95.7714	95.6867	95.1144	95.2873	95.2024	95.2013
6.18	62.3525	95.5137	95.8164	95.4849	95.6569	95.3914	96.0639	95.8624	95.6664	95.9069	95.2711	95.1515	95.24	96.0564	95.1189	95.045	95.7149	95.4979	95.7788	95.5071	95.9272	95.0983	95.0039	95.0804	95.2051	96.0438	95.5152	95.2391	95.2091	95.2193	95.2876	96.1811	95.4767	95.6123	95.7708	96.0579	95.5466	95.9099	95.3206	95.5721	95.9833	96.1941	95.3769	95.8422	95.7579	95.1907	95.3616	95.2772	95.277
6.19	62.5594	95.5867	95.8868	95.5579	95.7287	95.4653	96.1323	95.9324	95.7382	95.9767	95.3459	95.2275	95.3149	96.1246	95.1951	95.1211	95.786	95.5707	95.8499	95.58	95.9968	95.1748	95.0809	95.1569	95.2798	96.1125	95.5877	95.3136	95.2839	95.2948	95.3617	96.2484	95.5496	95.6841	95.8418	96.1262	95.6188	95.9793	95.3944	95.6443	96.0526	96.2615	95.4504	95.9124	95.8284	95.2663	95.4352	95.3513	95.352
6.2	62.7663	95.659	95.9565	95.6302	95.7998	95.5385	96.2001	96.0018	95.8094	96.0457	95.42	95.3027	95.3891	96.1922	95.2706	95.1966	95.8564	95.6427	95.9202	95.6522	96.0656	95.2506	95.1573	95.2326	95.3538	96.1805	95.6595	95.3874	95.358	95.3698	95.4352	96.315	95.6219	95.7551	95.9121	96.1939	95.6903	96.0481	95.4676	95.7159	96.1211	96.3282	95.5232	95.9819	95.8983	95.3413	95.5081	95.4248	95.4263
6.21	62.9731	95.7307	96.0255	95.7019	95.8703	95.6111	96.2671	96.0705	95.8798	96.1141	95.4934	95.3774	95.4627	96.2591	95.3454	95.2714	95.9261	95.7141	95.9899	95.7237	96.1338	95.3258	95.233	95.3077	95.4272	96.2478	95.7307	95.4606	95.4315	95.444	95.5081	96.3809	95.6935	95.8255	95.9818	96.2609	95.7611	96.1161	95.5401	95.7868	96.189	96.3943	95.5954	96.0507	95.9675	95.4156	95.5804	95.4976	95.5
6.22	63.18	95.8016	96.0939	95.7729	95.9401	95.683	96.3336	96.1385	95.9497	96.1818	95.5662	95.4513	95.5357	96.3253	95.4196	95.3455	95.9952	95.7849	96.0589	95.7945	96.2014	95.4003	95.308	95.3821	95.5	96.3145	95.8012	95.5331	95.5043	95.5176	95.5802	96.4462	95.7644	95.8952	96.0508	96.3272	95.8312	96.1835	95.612	95.8571	96.2563	96.4597	95.667	96.1189	96.0361	95.4892	95.6521	95.5698	95.573
6.23	63.3868	95.8719	96.1617	95.8432	96.0092	95.7542	96.3993	96.2059	96.0188	96.2488	95.6383	95.5246	95.608	96.3909	95.4931	95.4189	96.0636	95.855	96.1272	95.8647	96.2682	95.4741	95.3824	95.4558	95.5721	96.3805	95.8711	95.605	95.5765	95.5905	95.6518	96.5108	95.8347	95.9643	96.1191	96.3928	95.9008	96.2503	95.6833	95.9267	96.3229	96.5244	95.7378	96.1864	96.104	95.5621	95.723	95.6413	95.6453
6.24	63.5937	95.9416	96.2287	95.9129	96.0777	95.8248	96.4644	96.2726	96.0873	96.3152	95.7097	95.5972	95.6796	96.4558	95.5659	95.4918	96.1313	95.9244	96.1949	95.9342	96.3344	95.5472	95.4561	95.5289	95.6435	96.4458	95.9403	95.6762	95.648	95.6627	95.7226	96.5747	95.9043	96.0327	96.1868	96.4578	95.9696	96.3164	95.7538	95.9956	96.3888	96.5885	95.8081	96.2533	96.1712	95.6344	95.7934	95.7122	95.717
6.25	63.8005	96.0106	96.2951	95.9819	96.1455	95.8947	96.5288	96.3386	96.1551	96.3809	95.7805	95.6692	95.7505	96.52	95.6381	95.5639	96.1984	95.9932	96.2619	96.0031	96.4	95.6197	95.5291	95.6013	95.7143	96.5105	96.0089	95.7468	95.7188	95.7343	95.7929	96.638	95.9732	96.1005	96.2538	96.5222	96.0378	96.3818	95.8238	96.0639	96.454	96.6519	95.8776	96.3195	96.2378	95.706	95.863	95.7824	95.788
6.26	64.0074	96.0789	96.3609	96.0503	96.2126	95.964	96.5926	96.404	96.2223	96.446	95.8506	95.7405	95.8208	96.5836	95.7096	95.6354	96.2648	96.0613	96.3282	96.0713	96.4649	95.6915	95.6015	95.6731	95.7845	96.5745	96.0768	95.8167	95.789	95.8051	95.8624	96.7006	96.0416	96.1676	96.3201	96.5859	96.1054	96.4466	95.893	96.1315	96.5186	96.7147	95.9466	96.385	96.3037	95.7769	95.9321	95.8519	95.8583
6.27	64.2142	96.1466	96.4259	96.118	96.2791	96.0326	96.6557	96.4688	96.2888	96.5104	95.9201	95.8111	95.8905	96.6466	95.7805	95.7063	96.3306	96.1287	96.3939	96.1389	96.5291	95.7627	95.6732	95.7441	95.854	96.6379	96.144	95.886	95.8586	95.8754	95.9313	96.7626	96.1092	96.2341	96.3858	96.6489	96.1723	96.5107	95.9617	96.1985	96.5825	96.7767	96.0148	96.4499	96.369	95.8472	96.0004	95.9208	95.928
6.28	64.4211	96.2136	96.4904	96.185	96.3449	96.1005	96.7182	96.5328	96.3546	96.5741	95.9889	95.8811	95.9594	96.7088	95.8506	95.7765	96.3958	96.1956	96.4589	96.2058	96.5927	95.8331	95.7442	95.8146	95.9228	96.7006	96.2106	95.9546	95.9275	95.945	95.9996	96.8239	96.1762	96.2999	96.4508	96.7113	96.2385	96.5742	96.0296	96.2648	96.6458	96.8382	96.0825	96.5141	96.4337	95.9168	96.0682	95.9891	95.997
6.29	64.6279	96.2799	96.5542	96.2514	96.4101	96.1678	96.78	96.5963	96.4198	96.6372	96.0571	95.9504	96.0278	96.7705	95.9202	95.846	96.4602	96.2617	96.5233	96.272	96.6556	95.903	95.8146	95.8844	95.991	96.7626	96.2766	96.0225	95.9957	96.0139	96.0672	96.8846	96.2425	96.365	96.5152	96.773	96.3041	96.637	96.097	96.3305	96.7084	96.899	96.1494	96.5776	96.4977	95.9858	96.1352	96.0567	96.0653
6.3	64.8348	96.3456	96.6173	96.3172	96.4746	96.2344	96.8411	96.659	96.4844	96.6997	96.1246	96.0191	96.0954	96.8315	95.989	95.9149	96.5241	96.3272	96.587	96.3376	96.7178	95.9721	95.8844	95.9535	96.0586	96.824	96.3419	96.0899	96.0633	96.0821	96.1342	96.9446	96.3082	96.4295	96.5789	96.8341	96.3691	96.6992	96.1637	96.3955	96.7703	96.9591	96.2158	96.6406	96.561	96.0541	96.2017	96.1237	96.133
6.31	65.0416	96.4107	96.6798	96.3823	96.5385	96.3004	96.9016	96.7212	96.5482	96.7614	96.1914	96.0871	96.1625	96.8918	96.0572	95.9832	96.5873	96.3921	96.65	96.4026	96.7795	96.0406	95.9535	96.0219	96.1255	96.8847	96.4065	96.1566	96.1303	96.1497	96.2005	97.004	96.3733	96.4934	96.642	96.8945	96.4334	96.7608	96.2297	96.4598	96.8316	97.0185	96.2815	96.7028	96.6237	96.1218	96.2675	96.19	96.2001
6.32	65.2485	96.4751	96.7416	96.4467	96.6017	96.3657	96.9614	96.7826	96.6115	96.8226	96.2576	96.1544	96.2289	96.9515	96.1248	96.0508	96.6498	96.4563	96.7124	96.4669	96.8404	96.1085	96.0219	96.0898	96.1918	96.9448	96.4705	96.2226	96.1966	96.2166	96.2662	97.0627	96.4377	96.5566	96.7044	96.9543	96.4971	96.8217	96.2951	96.5235	96.8922	97.0774	96.3465	96.7644	96.6858	96.1888	96.3326	96.2557	96.2665
6.33	65.4554	96.5388	96.8028	96.5105	96.6643	96.4304	97.0206	96.8435	96.674	96.8831	96.3231	96.2211	96.2946	97.0106	96.1917	96.1178	96.7117	96.5199	96.7741	96.5305	96.9007	96.1757	96.0897	96.1569	96.2574	97.0042	96.5339	96.288	96.2623	96.2829	96.3313	97.1208	96.5015	96.6192	96.7661	97.0134	96.5602	96.8819	96.3599	96.5866	96.9522	97.1355	96.4109	96.8254	96.7472	96.2551	96.3971	96.3208	96.3322
6.34	65.6622	96.6019	96.8633	96.5737	96.7262	96.4944	97.0792	96.9037	96.7359	96.9429	96.388	96.2872	96.3597	97.069	96.258	96.1841	96.7729	96.5828	96.8352	96.5935	96.9604	96.2422	96.1568	96.2234	96.3224	97.063	96.5967	96.3528	96.3273	96.3485	96.3957	97.1782	96.5646	96.6812	96.8272	97.0719	96.6226	96.9415	96.424	96.649	97.0116	97.1931	96.4747	96.8857	96.808	96.3208	96.461	96.3852	96.3973
6.35	65.8691	96.6644	96.9232	96.6362	96.7874	96.5578	97.1371	96.9632	96.7972	97.0021	96.4523	96.3525	96.4241	97.1268	96.3236	96.2498	96.8335	96.6451	96.8957	96.6559	97.0194	96.3081	96.2233	96.2893	96.3868	97.1211	96.6588	96.4169	96.3917	96.4135	96.4594	97.235	96.6271	96.7425	96.8877	97.1298	96.6844	97.0005	96.4875	96.7108	97.0703	97.2499	96.5378	96.9454	96.8681	96.3859	96.5242	96.449	96.4617
6.36	66.0759	96.7262	96.9825	96.6981	96.8481	96.6205	97.1944	97.0221	96.8578	97.0607	96.5159	96.4173	96.4879	97.184	96.3885	96.3148	96.8935	96.7068	96.9555	96.7176	97.0778	96.3734	96.2891	96.3545	96.4505	97.1786	96.7202	96.4804	96.4555	96.4779	96.5226	97.2912	96.6889	96.8032	96.9475	97.187	96.7455	97.0588	96.5503	96.772	97.1283	97.3062	96.6003	97.0044	96.9277	96.4503	96.5868	96.5121	96.5255
6.37	66.2828	96.7873	97.0411	96.7593	96.9081	96.6826	97.251	97.0804	96.9178	97.1186	96.5789	96.4814	96.5511	97.2405	96.4529	96.3793	96.9528	96.7678	97.0146	96.7787	97.1356	96.438	96.3543	96.4191	96.5136	97.2355	96.7811	96.5432	96.5186	96.5415	96.5851	97.3467	96.7501	96.8632	97.0066	97.2436	96.806	97.1165	96.6126	96.8325	97.1857	97.3618	96.6622	97.0628	96.9865	96.5141	96.6488	96.5746	96.5886
6.38	66.4896	96.8478	97.099	96.8199	96.9674	96.744	97.307	97.138	96.9772	97.1759	96.6412	96.5449	96.6136	97.2964	96.5165	96.443	97.0115	96.8282	97.0731	96.8391	97.1927	96.5019	96.4188	96.483	96.5761	97.2917	96.8413	96.6055	96.5811	96.6046	96.647	97.4016	96.8107	96.9226	97.0652	97.2995	96.8659	97.1736	96.6742	96.8924	97.2425	97.4167	96.7234	97.1206	97.0448	96.5772	96.7101	96.6365	96.6511
6.39	66.6965	96.9077	97.1564	96.8799	97.0261	96.8049	97.3623	97.195	97.0359	97.2325	96.7029	96.6077	96.6755	97.3516	96.5796	96.5062	97.0696	96.8879	97.131	96.8989	97.2492	96.5652	96.4827	96.5463	96.6379	97.3473	96.9008	96.6671	96.6429	96.667	96.7082	97.4558	96.8706	96.9814	97.123	97.3548	96.9251	97.23	96.7351	96.9516	97.2986	97.471	96.784	97.1777	97.1024	96.6397	96.7708	96.6978	96.713
6.4	66.9033	96.967	97.2131	96.9392	97.0842	96.865	97.417	97.2513	97.0939	97.2885	96.764	96.6698	96.7367	97.4062	96.6419	96.5687	97.127	96.947	97.1882	96.9581	97.305	96.6279	96.546	96.6089	96.6991	97.4022	96.9598	96.728	96.7042	96.7287	96.7688	97.5095	96.9299	97.0395	97.1803	97.4095	96.9837	97.2858	96.7954	97.0102	97.3541	97.5247	96.844	97.2342	97.1594	96.7015	96.8309	96.7584	96.7742
6.41	67.1102	97.0256	97.2692	96.9979	97.1416	96.9246	97.4711	97.3071	97.1514	97.3439	96.8244	96.7314	96.7974	97.4602	96.7037	96.6306	97.1838	97.0055	97.2448	97.0167	97.3602	96.6899	96.6086	96.671	96.7597	97.4565	97.0181	96.7884	96.7648	96.7898	96.8288	97.5625	96.9886	97.0971	97.2369	97.4636	97.0417	97.341	96.8552	97.0682	97.4089	97.5777	96.9033	97.2901	97.2157	96.7627	96.8903	96.8184	96.8348
6.42	67.317	97.0836	97.3246	97.056	97.1984	96.9835	97.5246	97.3621	97.2082	97.3986	96.8842	96.7923	96.8573	97.5136	96.7648	96.6919	97.24	97.0634	97.3007	97.0746	97.4148	96.7513	96.6705	96.7323	96.8196	97.5102	97.0758	96.8481	96.8248	96.8503	96.8882	97.6148	97.0466	97.154	97.2928	97.517	97.0991	97.3955	96.9142	97.1255	97.4632	97.6302	96.962	97.3453	97.2715	96.8233	96.9491	96.8778	96.8947
6.43	67.5239	97.1409	97.3794	97.1134	97.2546	97.0417	97.5774	97.4166	97.2643	97.4527	96.9433	96.8525	96.9167	97.5663	96.8253	96.7525	97.2956	97.1206	97.356	97.1318	97.4687	96.812	96.7319	96.7931	96.879	97.5632	97.1328	96.9072	96.8841	96.9101	96.9469	97.6666	97.104	97.2102	97.3482	97.5698	97.1559	97.4494	96.9727	97.1822	97.5167	97.6819	97.0201	97.3999	97.3266	96.8832	97.0073	96.9365	96.954
6.44	67.7308	97.1976	97.4336	97.1702	97.3101	97.0994	97.6296	97.4704	97.3198	97.5062	97.0019	96.9121	96.9754	97.6184	96.8851	96.8125	97.3505	97.1772	97.4107	97.1885	97.522	96.8721	96.7926	96.8532	96.9377	97.6156	97.1893	96.9656	96.9428	96.9693	97.005	97.7177	97.1608	97.2659	97.4029	97.622	97.212	97.5027	97.0305	97.2383	97.5697	97.7331	97.0776	97.4539	97.3811	96.9425	97.0649	96.9947	97.0127
6.45	67.9376	97.2537	97.4871	97.2264	97.365	97.1564	97.6811	97.5236	97.3747	97.559	97.0598	96.9711	97.0335	97.6699	96.9443	96.8719	97.4048	97.2332	97.4648	97.2445	97.5747	96.9316	96.8527	96.9127	96.9958	97.6674	97.2451	97.0235	97.0009	97.0278	97.0625	97.7682	97.217	97.3209	97.4569	97.6735	97.2675	97.5554	97.0878	97.2938	97.622	97.7836	97.1344	97.5072	97.435	97.0012	97.1218	97.0522	97.0707
6.46	68.1445	97.3091	97.5401	97.282	97.4193	97.2128	97.7321	97.5762	97.429	97.6113	97.117	97.0295	97.091	97.7208	97.0029	96.9307	97.4584	97.2885	97.5182	97.2999	97.6268	96.9904	96.9121	96.9715	97.0533	97.7185	97.3003	97.0807	97.0584	97.0858	97.1194	97.818	97.2725	97.3753	97.5104	97.7244	97.3224	97.6075	97.1444	97.3486	97.6737	97.8335	97.1906	97.5599	97.4882	97.0592	97.1782	97.1091	97.1281
6.47	68.3513	97.364	97.5924	97.3369	97.473	97.2685	97.7824	97.6282	97.4827	97.6629	97.1737	97.0872	97.1478	97.771	97.0609	96.9888	97.5115	97.3433	97.571	97.3547	97.6782	97.0486	96.9709	97.0297	97.1101	97.7691	97.3548	97.1373	97.1153	97.1431	97.1757	97.8673	97.3274	97.4291	97.5632	97.7747	97.3766	97.6589	97.2003	97.4028	97.7248	97.8828	97.2463	97.612	97.5408	97.1166	97.2339	97.1654	97.1849
6.48	68.5582	97.4182	97.6441	97.3912	97.526	97.3237	97.8321	97.6795	97.5357	97.7139	97.2297	97.1443	97.2041	97.8207	97.1182	97.0464	97.5639	97.3974	97.6231	97.4089	97.729	97.1062	97.0291	97.0873	97.1664	97.819	97.4088	97.1933	97.1716	97.1997	97.2313	97.9159	97.3817	97.4823	97.6154	97.8244	97.4303	97.7097	97.2557	97.4564	97.7752	97.9314	97.3012	97.6635	97.5929	97.1734	97.289	97.221	97.241
6.49	68.765	97.4717	97.6952	97.4449	97.5784	97.3782	97.8811	97.7303	97.5881	97.7642	97.2851	97.2008	97.2597	97.8697	97.1749	97.1033	97.6157	97.4509	97.6747	97.4624	97.7792	97.1631	97.0867	97.1443	97.222	97.8683	97.4621	97.2487	97.2272	97.2557	97.2863	97.9639	97.4354	97.5348	97.667	97.8735	97.4833	97.7599	97.3105	97.5094	97.825	97.9794	97.3556	97.7144	97.6443	97.2295	97.3434	97.2761	97.2966
6.5	68.9719	97.5247	97.7456	97.498	97.6302	97.4321	97.9296	97.7804	97.6398	97.814	97.3399	97.2567	97.3147	97.9181	97.231	97.1596	97.667	97.5038	97.7256	97.5153	97.8288	97.2194	97.1436	97.2006	97.277	97.9169	97.5149	97.3035	97.2822	97.3111	97.3407	98.0113	97.4885	97.5868	97.7179	97.9219	97.5358	97.8095	97.3646	97.5617	97.8742	98.0269	97.4094	97.7646	97.6951	97.2851	97.3973	97.3305	97.3515
6.51	69.1787	97.577	97.7955	97.5505	97.6814	97.4854	97.9774	97.8299	97.691	97.8631	97.394	97.3119	97.369	97.9659	97.2864	97.2152	97.7175	97.5561	97.7759	97.5676	97.8778	97.2751	97.1999	97.2563	97.3314	97.965	97.567	97.3576	97.3366	97.3659	97.3946	98.0581	97.541	97.6381	97.7682	97.9698	97.5876	97.8585	97.4181	97.6135	97.9228	98.0736	97.4625	97.8142	97.7452	97.34	97.4506	97.3844	97.4057
6.52	69.3856	97.6288	97.8447	97.6023	97.732	97.538	98.0247	97.8787	97.7415	97.9116	97.4476	97.3665	97.4228	98.0131	97.3413	97.2703	97.7675	97.6078	97.8256	97.6193	97.9261	97.3302	97.2556	97.3114	97.3852	98.0124	97.6185	97.4112	97.3904	97.4201	97.4478	98.1043	97.5928	97.6888	97.818	98.017	97.6388	97.9069	97.4711	97.6646	97.9708	98.1198	97.5151	97.8633	97.7948	97.3943	97.5032	97.4376	97.4594
6.53	69.5924	97.6799	97.8933	97.6536	97.7819	97.5901	98.0713	97.927	97.7914	97.9595	97.5005	97.4205	97.4759	98.0597	97.3955	97.3248	97.8169	97.6588	97.8746	97.6704	97.9739	97.3847	97.3107	97.3659	97.4384	98.0592	97.6694	97.4641	97.4436	97.4736	97.5003	98.1499	97.644	97.739	97.8671	98.0636	97.6894	97.9546	97.5234	97.7152	98.0181	98.1654	97.567	97.9117	97.8438	97.4479	97.5553	97.4902	97.5124
6.54	69.7993	97.7304	97.9413	97.7042	97.8313	97.6415	98.1173	97.9747	97.8408	98.0068	97.5528	97.4739	97.5285	98.1057	97.4491	97.3786	97.8657	97.7093	97.9231	97.7209	98.021	97.4385	97.3652	97.4198	97.491	98.1054	97.7197	97.5165	97.4962	97.5265	97.5523	98.1948	97.6947	97.7885	97.9155	98.1096	97.7394	98.0018	97.5751	97.7651	98.0649	98.2103	97.6184	97.9595	97.8921	97.501	97.6067	97.5423	97.5649
6.55	70.0061	97.7803	97.9887	97.7542	97.88	97.6923	98.1627	98.0217	97.8894	98.0535	97.6046	97.5266	97.5804	98.151	97.502	97.4319	97.9138	97.7591	97.9709	97.7707	98.0675	97.4917	97.419	97.473	97.543	98.151	97.7694	97.5682	97.5482	97.5788	97.6037	98.2392	97.7447	97.8374	97.9634	98.1551	97.7889	98.0483	97.6262	97.8144	98.111	98.2547	97.6691	98.0066	97.9399	97.5534	97.6575	97.5937	97.6167
6.56	70.213	97.8295	98.0355	97.8036	97.9281	97.7425	98.2075	98.0681	97.9375	98.0996	97.6557	97.5788	97.6317	98.1958	97.5544	97.4845	97.9614	97.8084	98.0181	97.82	98.1135	97.5443	97.4722	97.5257	97.5944	98.196	97.8185	97.6194	97.5996	97.6305	97.6545	98.283	97.7941	97.8857	98.0107	98.1999	97.8377	98.0943	97.6767	97.8631	98.1565	98.2984	97.7192	98.0532	97.9871	97.6052	97.7078	97.6445	97.6679
6.57	70.4199	97.8782	98.0817	97.8524	97.9756	97.7921	98.2517	98.114	97.985	98.1451	97.7062	97.6303	97.6824	98.24	97.6062	97.5366	98.0083	97.857	98.0647	97.8686	98.1588	97.5963	97.5248	97.5777	97.6452	98.2404	97.867	97.6699	97.6504	97.6816	97.7047	98.3261	97.8429	97.9334	98.0573	98.2441	97.8859	98.1396	97.7267	97.9112	98.2014	98.3416	97.7687	98.0992	98.0336	97.6565	97.7574	97.6947	97.7184
6.58	70.6267	97.9263	98.1273	97.9006	98.0225	97.8411	98.2953	98.1592	98.0319	98.1899	97.756	97.6812	97.7325	98.2836	97.6573	97.588	98.0547	97.905	98.1107	97.9167	98.2035	97.6476	97.5768	97.6291	97.6954	98.2842	97.9149	97.7198	97.7005	97.7321	97.7543	98.3687	97.8911	97.9805	98.1034	98.2877	97.9335	98.1844	97.776	97.9587	98.2457	98.3841	97.8177	98.1446	98.0796	97.7071	97.8064	97.7444	97.7684
6.59	70.8336	97.9737	98.1723	97.9482	98.0688	97.8895	98.3382	98.2039	98.0781	98.2342	97.8053	97.7315	97.782	98.3265	97.7079	97.6389	98.1004	97.9525	98.1561	97.9641	98.2476	97.6984	97.6282	97.6799	97.745	98.3274	97.9622	97.7692	97.7501	97.7819	97.8033	98.4106	97.9388	98.027	98.1488	98.3307	97.9805	98.2286	97.8247	98.0056	98.2894	98.426	97.866	98.1894	98.125	97.7571	97.8549	97.7934	97.8178
6.6	71.0404	98.0206	98.2167	97.9953	98.1145	97.9373	98.3806	98.2479	98.1238	98.2779	97.854	97.7812	97.8309	98.3689	97.7578	97.6891	98.1456	97.9993	98.2009	98.011	98.2911	97.7485	97.679	97.7301	97.794	98.37	98.0089	97.8179	97.7991	97.8311	97.8517	98.452	97.9858	98.073	98.1936	98.3731	98.0269	98.2721	97.8728	98.0519	98.3325	98.4674	97.9137	98.2335	98.1697	97.8065	97.9027	97.8418	97.8665
6.61	71.2473	98.0668	98.2604	98.0417	98.1596	97.9845	98.4224	98.2913	98.1689	98.3209	97.9021	97.8303	97.8792	98.4107	97.8071	97.7388	98.1901	98.0456	98.2451	98.0572	98.334	97.7981	97.7292	97.7797	97.8424	98.412	98.055	97.8661	97.8475	97.8798	97.8995	98.4928	98.0322	98.1183	98.2379	98.4149	98.0727	98.3151	97.9204	98.0976	98.3751	98.5081	97.9609	98.2771	98.2139	97.8552	97.95	97.8897	97.9147
6.62	71.4541	98.1125	98.3036	98.0875	98.2041	98.031	98.4636	98.3342	98.2133	98.3634	97.9496	97.8788	97.9269	98.4519	97.8558	97.7878	98.2341	98.0912	98.2887	98.1029	98.3763	97.847	97.7788	97.8287	97.8902	98.4533	98.1005	97.9136	97.8953	97.9278	97.9467	98.533	98.078	98.163	98.2815	98.4561	98.118	98.3575	97.9673	98.1427	98.417	98.5482	98.0074	98.3201	98.2575	97.9034	97.9966	97.9369	97.9622
6.63	71.661	98.1575	98.3462	98.1327	98.2481	98.077	98.5042	98.3764	98.2572	98.4053	97.9965	97.9267	97.974	98.4925	97.904	97.8363	98.2775	98.1363	98.3317	98.1479	98.4181	97.8953	97.8278	97.8771	97.9374	98.4941	98.1454	97.9606	97.9425	97.9752	97.9933	98.5725	98.1233	98.2072	98.3246	98.4968	98.1626	98.3993	98.0137	98.1872	98.4583	98.5878	98.0534	98.3625	98.3005	97.951	98.0427	97.9836	98.0092
6.64	71.8678	98.202	98.3883	98.1773	98.2914	98.1224	98.5442	98.4181	98.3005	98.4466	98.0427	97.974	98.0205	98.5325	97.9515	97.8841	98.3203	98.1808	98.3741	98.1924	98.4592	97.943	97.8761	97.9249	97.9841	98.5343	98.1898	98.007	97.9891	98.022	98.0393	98.6116	98.1679	98.2507	98.367	98.5368	98.2067	98.4405	98.0594	98.2312	98.499	98.6267	98.0988	98.4043	98.3429	97.998	98.0882	98.0297	98.0555
6.65	72.0747	98.2459	98.4297	98.2214	98.3341	98.1672	98.5837	98.4592	98.3431	98.4873	98.0884	98.0207	98.0664	98.572	97.9984	97.9314	98.3625	98.2246	98.4159	98.2362	98.4997	97.9902	97.9239	97.9721	98.0301	98.5739	98.2335	98.0528	98.0352	98.0683	98.0848	98.65	98.212	98.2937	98.4088	98.5763	98.2502	98.4811	98.1046	98.2745	98.5391	98.6651	98.1436	98.4455	98.3848	98.0444	98.1331	98.0752	98.1013
6.66	72.2815	98.2891	98.4705	98.2648	98.3762	98.2114	98.6225	98.4997	98.3852	98.5274	98.1336	98.0668	98.1117	98.6108	98.0447	97.9781	98.4041	98.2679	98.4571	98.2795	98.5397	98.0367	97.9711	98.0187	98.0756	98.613	98.2767	98.098	98.0806	98.1139	98.1296	98.6878	98.2554	98.3361	98.4501	98.6151	98.2931	98.5211	98.1492	98.3172	98.5786	98.7028	98.1878	98.4862	98.426	98.0902	98.1774	98.1201	98.1464
6.67	72.4884	98.3318	98.5108	98.3077	98.4178	98.2551	98.6607	98.5396	98.4267	98.567	98.1781	98.1123	98.1565	98.6491	98.0905	98.0242	98.4451	98.3107	98.4977	98.3222	98.5791	98.0826	98.0177	98.0647	98.1205	98.6514	98.3193	98.1426	98.1255	98.1589	98.1739	98.7251	98.2983	98.3779	98.4908	98.6534	98.3354	98.5606	98.1932	98.3594	98.6176	98.74	98.2314	98.5262	98.4667	98.1354	98.2211	98.1644	98.191
6.68	72.6953	98.3739	98.5504	98.3499	98.4587	98.2981	98.6984	98.5789	98.4676	98.6059	98.222	98.1572	98.2006	98.6868	98.1356	98.0698	98.4856	98.3528	98.5378	98.3643	98.6178	98.128	98.0637	98.1101	98.1648	98.6892	98.3613	98.1867	98.1698	98.2033	98.2176	98.7617	98.3406	98.4191	98.5309	98.6911	98.3771	98.5994	98.2367	98.401	98.6559	98.7766	98.2744	98.5657	98.5068	98.18	98.2643	98.2082	98.2349
6.69	72.9021	98.4154	98.5895	98.3916	98.4991	98.3405	98.7355	98.6176	98.5079	98.6443	98.2653	98.2015	98.2442	98.7239	98.1801	98.1147	98.5254	98.3943	98.5772	98.4059	98.656	98.1727	98.1091	98.155	98.2085	98.7265	98.4027	98.2302	98.2135	98.2472	98.2607	98.7978	98.3823	98.4598	98.5704	98.7283	98.4183	98.6377	98.2795	98.442	98.6937	98.8127	98.3169	98.6045	98.5463	98.224	98.3068	98.2513	98.2783
6.7	73.109	98.4563	98.628	98.4327	98.5389	98.3824	98.772	98.6558	98.5477	98.682	98.3081	98.2452	98.2872	98.7605	98.2241	98.1591	98.5647	98.4353	98.6161	98.4468	98.6937	98.2168	98.1539	98.1992	98.2517	98.7632	98.4435	98.2731	98.2566	98.2904	98.3033	98.8333	98.4235	98.4999	98.6093	98.7648	98.4589	98.6755	98.3218	98.4824	98.7309	98.8481	98.3588	98.6428	98.5852	98.2674	98.3488	98.2939	98.3211
6.71	73.3158	98.4967	98.666	98.4733	98.5781	98.4237	98.8079	98.6933	98.5868	98.7193	98.3503	98.2884	98.3296	98.7965	98.2675	98.2029	98.6034	98.4757	98.6543	98.4872	98.7307	98.2604	98.1981	98.2429	98.2943	98.7993	98.4838	98.3154	98.2992	98.3331	98.3452	98.8683	98.464	98.5394	98.6476	98.8008	98.4989	98.7126	98.3635	98.5222	98.7675	98.8829	98.4001	98.6805	98.6236	98.3102	98.3903	98.336	98.3633
6.72	73.5227	98.5364	98.7033	98.5132	98.6167	98.4644	98.8433	98.7303	98.6254	98.7559	98.3919	98.3309	98.3714	98.8319	98.3103	98.2461	98.6416	98.5155	98.692	98.527	98.7672	98.3034	98.2417	98.2859	98.3363	98.8348	98.5235	98.3571	98.3411	98.3752	98.3866	98.9027	98.504	98.5783	98.6853	98.8362	98.5383	98.7492	98.4047	98.5615	98.8035	98.9172	98.4408	98.7177	98.6614	98.3525	98.4311	98.3774	98.4049
6.73	73.7295	98.5756	98.7401	98.5526	98.6548	98.5045	98.878	98.7667	98.6634	98.7919	98.4329	98.3729	98.4126	98.8667	98.3525	98.2887	98.6791	98.5548	98.7291	98.5662	98.8031	98.3458	98.2848	98.3284	98.3777	98.8698	98.5626	98.3983	98.3826	98.4166	98.4275	98.9364	98.5434	98.6166	98.7225	98.871	98.5772	98.7852	98.4453	98.6002	98.839	98.9509	98.481	98.7543	98.6986	98.3942	98.4714	98.4183	98.4459
6.74	73.9364	98.6142	98.7763	98.5914	98.6923	98.544	98.9122	98.8026	98.7008	98.8274	98.4733	98.4143	98.4533	98.9009	98.3941	98.3308	98.7161	98.5935	98.7657	98.6048	98.8384	98.3876	98.3273	98.3703	98.4186	98.9041	98.6012	98.4389	98.4234	98.4575	98.4677	98.9697	98.5823	98.6544	98.7591	98.9053	98.6155	98.8206	98.4853	98.6383	98.8739	98.9841	98.5206	98.7903	98.7353	98.4353	98.5111	98.4586	98.4864
6.75	74.1432	98.6523	98.8119	98.6297	98.7292	98.583	98.9459	98.8379	98.7376	98.8623	98.5132	98.4551	98.4934	98.9346	98.4351	98.3723	98.7526	98.6316	98.8016	98.6429	98.8731	98.4288	98.3692	98.4116	98.4589	98.9379	98.6392	98.479	98.4636	98.4979	98.5074	99.0023	98.6206	98.6916	98.7951	98.939	98.6532	98.8555	98.5247	98.6759	98.9082	99.0166	98.5596	98.8257	98.7714	98.4758	98.5502	98.4984	98.5263
6.76	74.3501	98.6897	98.847	98.6673	98.7655	98.6214	98.9789	98.8726	98.7739	98.8967	98.5525	98.4953	98.5329	98.9678	98.4756	98.4132	98.7884	98.6691	98.837	98.6804	98.9073	98.4694	98.4105	98.4524	98.4986	98.9712	98.6766	98.5184	98.5033	98.5376	98.5465	99.0344	98.6583	98.7283	98.8306	98.9721	98.6904	98.8898	98.5636	98.7129	98.9419	99.0486	98.598	98.8605	98.8069	98.5157	98.5888	98.5376	98.5656
6.77	74.5569	98.7266	98.8815	98.7044	98.8013	98.6592	99.0114	98.9067	98.8096	98.9304	98.5912	98.535	98.5719	99.0003	98.5155	98.4535	98.8237	98.7061	98.8718	98.7173	98.9409	98.5095	98.4512	98.4925	98.5378	99.0038	98.7134	98.5574	98.5425	98.5768	98.5851	99.066	98.6954	98.7644	98.8654	99.0047	98.727	98.9235	98.6019	98.7493	98.975	99.08	98.6359	98.8948	98.8418	98.5551	98.6268	98.5762	98.6043
6.78	74.7638	98.7629	98.9154	98.7409	98.8365	98.6964	99.0434	98.9403	98.8447	98.9636	98.6293	98.5741	98.6103	99.0323	98.5548	98.4933	98.8585	98.7425	98.9061	98.7536	98.974	98.549	98.4914	98.5321	98.5764	99.0359	98.7497	98.5957	98.581	98.6154	98.6231	99.0969	98.732	98.7999	98.8997	99.0366	98.7631	98.9567	98.6396	98.7851	99.0076	99.1109	98.6732	98.9286	98.8762	98.5939	98.6642	98.6142	98.6424
6.79	74.9706	98.7987	98.9488	98.7769	98.8711	98.7331	99.0747	98.9733	98.8793	98.9963	98.6669	98.6126	98.6481	99.0638	98.5936	98.5325	98.8926	98.7783	98.9397	98.7894	99.0065	98.5879	98.5309	98.5712	98.6144	99.0675	98.7855	98.6335	98.6191	98.6534	98.6605	99.1274	98.768	98.8349	98.9335	99.0681	98.7985	98.9893	98.6768	98.8204	99.0397	99.1412	98.71	98.9617	98.9101	98.6321	98.7011	98.6517	98.68
6.8	75.1775	98.8338	98.9816	98.8123	98.9052	98.7692	99.1055	99.0058	98.9133	99.0284	98.7039	98.6505	98.6853	99.0947	98.6317	98.5712	98.9262	98.8136	98.9729	98.8247	99.0384	98.6262	98.57	98.6096	98.6519	99.0984	98.8206	98.6707	98.6565	98.6908	98.6974	99.1572	98.8034	98.8693	98.9667	99.099	98.8335	99.0214	98.7134	98.8551	99.0711	99.1709	98.7462	98.9943	98.9434	98.6697	98.7374	98.6887	98.717
6.81	75.3844	98.8684	99.0138	98.8471	98.9387	98.8048	99.1358	99.0377	98.9467	99.0599	98.7404	98.6879	98.722	99.125	98.6693	98.6093	98.9593	98.8483	99.0054	98.8593	99.0698	98.6639	98.6084	98.6475	98.6888	99.1289	98.8552	98.7074	98.6934	98.7277	98.7337	99.1865	98.8383	98.9032	98.9993	99.1293	98.8678	99.0529	98.7495	98.8893	99.102	99.2001	98.7819	99.0264	98.9761	98.7068	98.7732	98.7251	98.7534
6.82	75.5912	98.9025	99.0455	98.8814	98.9716	98.8397	99.1655	99.069	98.9796	99.0909	98.7763	98.7247	98.7581	99.1548	98.7064	98.6468	98.9918	98.8825	99.0374	98.8934	99.1006	98.7011	98.6463	98.6848	98.7252	99.1587	98.8893	98.7435	98.7297	98.764	98.7694	99.2153	98.8727	98.9365	99.0313	99.159	98.9017	99.0839	98.785	98.9229	99.1324	99.2287	98.817	99.0579	99.0082	98.7433	98.8084	98.7609	98.7893
6.83	75.7981	98.936	99.0767	98.9151	99.004	98.8742	99.1946	99.0998	99.0119	99.1213	98.8116	98.7609	98.7937	99.184	98.7428	98.6838	99.0237	98.9161	99.0688	98.927	99.1308	98.7378	98.6836	98.7216	98.761	99.188	98.9228	98.779	98.7655	98.7997	98.8046	99.2435	98.9064	98.9692	99.0628	99.1883	98.9349	99.1143	98.8199	98.9559	99.1622	99.2568	98.8515	99.0888	99.0399	98.7792	98.8431	98.7962	98.8246
6.84	76.0049	98.9689	99.1073	98.9483	99.0358	98.908	99.2232	99.13	99.0436	99.1511	98.8464	98.7966	98.8287	99.2127	98.7787	98.7202	99.0551	98.9492	99.0997	98.96	99.1605	98.7738	98.7203	98.7578	98.7963	99.2168	98.9557	98.8141	98.8007	98.8349	98.8393	99.2711	98.9397	99.0014	99.0937	99.2169	98.9676	99.1441	98.8543	98.9884	99.1914	99.2843	98.8855	99.1192	99.0709	98.8146	98.8772	98.8309	98.8593
6.85	76.2118	99.0013	99.1373	98.9809	99.0671	98.9413	99.2512	99.1597	99.0748	99.1804	98.8806	98.8317	98.8631	99.2408	98.8141	98.7561	99.0859	98.9817	99.13	98.9924	99.1897	98.8093	98.7565	98.7934	98.831	99.2449	98.9881	98.8485	98.8354	98.8695	98.8734	99.2982	98.9723	99.033	99.1241	99.245	98.9998	99.1734	98.8882	99.0204	99.2201	99.3113	98.9189	99.149	99.1015	98.8494	98.9107	98.8651	98.8935
6.86	76.4186	99.0331	99.1668	99.013	99.0978	98.9741	99.2787	99.1888	99.1054	99.2092	98.9143	98.8662	98.897	99.2684	98.8489	98.7914	99.1162	99.0137	99.1597	99.0243	99.2182	98.8442	98.7921	98.8285	98.8652	99.2726	99.02	98.8824	98.8695	98.9035	98.907	99.3247	99.0044	99.0641	99.1539	99.2726	99.0314	99.2022	98.9215	99.0518	99.2482	99.3377	98.9518	99.1783	99.1314	98.8837	98.9437	98.8987	98.9271
6.87	76.6255	99.0644	99.1957	99.0445	99.128	99.0063	99.3057	99.2174	99.1355	99.2374	98.9474	98.9002	98.9304	99.2954	98.8831	98.8262	99.146	99.0451	99.1889	99.0556	99.2463	98.8786	98.8272	98.863	98.8988	99.2997	99.0513	98.9158	98.9031	98.937	98.94	99.3508	99.036	99.0947	99.1832	99.2996	99.0625	99.2304	98.9543	99.0826	99.2758	99.3635	98.9842	99.207	99.1609	98.9174	98.9762	98.9318	98.9602
6.88	76.8323	99.0951	99.2241	99.0754	99.1576	99.0379	99.3321	99.2454	99.165	99.265	98.9799	98.9336	98.9632	99.322	98.9167	98.8604	99.1752	99.0759	99.2175	99.0864	99.2738	98.9124	98.8617	98.8969	98.9319	99.3262	99.0821	98.9486	98.9361	98.9699	98.9724	99.3762	99.067	99.1247	99.2119	99.3261	99.093	99.2581	98.9865	99.1129	99.3028	99.3888	99.0159	99.2352	99.1898	98.9505	99.0081	98.9643	98.9927
6.89	77.0392	99.1253	99.2519	99.1058	99.1867	99.069	99.3579	99.2729	99.194	99.2922	99.0119	98.9665	98.9954	99.3479	98.9499	98.8941	99.2038	99.1063	99.2456	99.1167	99.3008	98.9457	98.8957	98.9303	98.9644	99.3522	99.1123	98.9809	98.9686	99.0023	99.0043	99.4011	99.0975	99.1542	99.2401	99.352	99.123	99.2852	99.0182	99.1427	99.3293	99.4136	99.0472	99.2628	99.2181	98.9831	99.0395	98.9963	99.0246
6.9	77.246	99.1549	99.2792	99.1357	99.2152	99.0996	99.3832	99.2998	99.2225	99.3187	99.0434	98.9988	99.0271	99.3733	98.9824	98.9272	99.2319	99.136	99.2732	99.1464	99.3272	98.9784	98.9291	98.9632	98.9964	99.3777	99.1419	99.0126	99.0005	99.0341	99.0357	99.4255	99.1275	99.1831	99.2677	99.3774	99.1525	99.3118	99.0493	99.1719	99.3552	99.4378	99.0779	99.2899	99.2459	99.0152	99.0703	99.0278	99.056
6.91	77.4529	99.184	99.306	99.165	99.2432	99.1296	99.408	99.3262	99.2504	99.3448	99.0743	99.0306	99.0582	99.3982	99.0144	98.9598	99.2595	99.1653	99.3002	99.1755	99.353	99.0105	98.9619	98.9955	99.0278	99.4026	99.1711	99.0438	99.0319	99.0653	99.0666	99.4494	99.1569	99.2115	99.2948	99.4023	99.1814	99.3379	99.0799	99.2005	99.3806	99.4615	99.1081	99.3165	99.2732	99.0466	99.1006	99.0587	99.0868
6.92	77.6598	99.2125	99.3322	99.1938	99.2706	99.159	99.4322	99.3521	99.2777	99.3702	99.1046	99.0618	99.0888	99.4226	99.0459	98.9919	99.2866	99.194	99.3266	99.2041	99.3784	99.0421	98.9942	99.0272	99.0587	99.427	99.1997	99.0745	99.0628	99.096	99.0969	99.4727	99.1857	99.2393	99.3213	99.4266	99.2097	99.3634	99.11	99.2287	99.4054	99.4846	99.1377	99.3425	99.2999	99.0776	99.1303	99.0891	99.1171
6.93	77.8666	99.2405	99.3579	99.2221	99.2975	99.188	99.4559	99.3774	99.3045	99.3952	99.1345	99.0925	99.1189	99.4464	99.0768	99.0234	99.3131	99.2222	99.3526	99.2322	99.4032	99.0731	99.026	99.0584	99.0891	99.4508	99.2277	99.1046	99.0931	99.1262	99.1266	99.4955	99.214	99.2667	99.3473	99.4504	99.2376	99.3884	99.1395	99.2562	99.4297	99.5073	99.1668	99.368	99.3261	99.108	99.1596	99.119	99.1469
6.94	78.0735	99.268	99.383	99.2498	99.3239	99.2163	99.4791	99.4022	99.3308	99.4196	99.1637	99.1226	99.1484	99.4697	99.1072	99.0544	99.339	99.2498	99.3779	99.2597	99.4274	99.1036	99.0572	99.0891	99.119	99.4741	99.2553	99.1342	99.1229	99.1558	99.1559	99.5177	99.2418	99.2935	99.3728	99.4736	99.2649	99.4129	99.1685	99.2833	99.4535	99.5293	99.1954	99.3929	99.3518	99.1378	99.1882	99.1483	99.1761
6.95	78.2803	99.2949	99.4077	99.2769	99.3497	99.2442	99.5017	99.4264	99.3565	99.4435	99.1925	99.1522	99.1774	99.4924	99.137	99.0848	99.3645	99.2769	99.4028	99.2867	99.4512	99.1336	99.0878	99.1192	99.1483	99.4969	99.2823	99.1632	99.1522	99.1849	99.1846	99.5394	99.2691	99.3197	99.3977	99.4963	99.2917	99.4368	99.197	99.3098	99.4768	99.5509	99.2234	99.4173	99.377	99.1671	99.2164	99.1771	99.2047
6.96	78.4872	99.3212	99.4317	99.3036	99.375	99.2715	99.5238	99.4502	99.3817	99.4669	99.2207	99.1812	99.2059	99.5147	99.1663	99.1147	99.3894	99.3035	99.4271	99.3132	99.4744	99.163	99.1179	99.1487	99.1771	99.5191	99.3087	99.1917	99.1809	99.2134	99.2127	99.5606	99.2958	99.3454	99.422	99.5185	99.3179	99.4602	99.2249	99.3358	99.4995	99.5719	99.2509	99.4412	99.4016	99.1959	99.244	99.2053	99.2329
6.97	78.694	99.3471	99.4553	99.3297	99.3998	99.2982	99.5454	99.4733	99.4064	99.4897	99.2484	99.2097	99.2338	99.5364	99.195	99.1441	99.4137	99.3295	99.4508	99.3391	99.497	99.1919	99.1475	99.1778	99.2053	99.5408	99.3346	99.2197	99.2091	99.2414	99.2404	99.5813	99.322	99.3706	99.4459	99.5402	99.3436	99.4831	99.2523	99.3613	99.5216	99.5924	99.2779	99.4646	99.4257	99.2241	99.2711	99.2331	99.2604
6.98	78.9009	99.3724	99.4783	99.3552	99.424	99.3245	99.5664	99.496	99.4305	99.512	99.2755	99.2377	99.2612	99.5576	99.2232	99.1729	99.4376	99.355	99.4741	99.3645	99.5192	99.2202	99.1765	99.2063	99.233	99.562	99.3601	99.2472	99.2368	99.2688	99.2675	99.6014	99.3477	99.3953	99.4692	99.5613	99.3688	99.5054	99.2792	99.3862	99.5433	99.6123	99.3043	99.4874	99.4492	99.2518	99.2977	99.2603	99.2875
6.99	79.1077	99.3972	99.5008	99.3803	99.4477	99.3502	99.5869	99.5181	99.4541	99.5338	99.3021	99.2651	99.288	99.5782	99.2509	99.2012	99.4609	99.38	99.4968	99.3894	99.5408	99.248	99.205	99.2342	99.2602	99.5826	99.3849	99.2742	99.2639	99.2957	99.2941	99.6211	99.3728	99.4195	99.492	99.5819	99.3935	99.5273	99.3055	99.4106	99.5644	99.6317	99.3303	99.5097	99.4723	99.2789	99.3237	99.287	99.314
7	79.3146	99.4214	99.5228	99.4048	99.4709	99.3753	99.6069	99.5398	99.4772	99.555	99.3282	99.292	99.3143	99.5984	99.278	99.229	99.4837	99.4044	99.519	99.4137	99.5619	99.2752	99.233	99.2616	99.2869	99.6028	99.4093	99.3006	99.2906	99.3221	99.3201	99.6402	99.3974	99.4431	99.5143	99.602	99.4177	99.5486	99.3314	99.4345	99.585	99.6506	99.3557	99.5315	99.4948	99.3056	99.3492	99.3131	99.34
7.01	79.5214	99.4451	99.5443	99.4288	99.4935	99.4	99.6264	99.5609	99.4997	99.5757	99.3537	99.3184	99.3401	99.618	99.3046	99.2563	99.506	99.4284	99.5406	99.4376	99.5824	99.3019	99.2604	99.2885	99.3131	99.6224	99.4331	99.3265	99.3167	99.3479	99.3457	99.6588	99.4215	99.4662	99.536	99.6216	99.4413	99.5694	99.3567	99.4578	99.605	99.669	99.3805	99.5527	99.5168	99.3316	99.3742	99.3388	99.3654
7.02	79.7283	99.4683	99.5652	99.4523	99.5157	99.4241	99.6453	99.5814	99.5217	99.5959	99.3788	99.3442	99.3654	99.6371	99.3307	99.283	99.5278	99.4518	99.5617	99.4609	99.6025	99.3281	99.2873	99.3149	99.3387	99.6415	99.4565	99.3519	99.3422	99.3732	99.3707	99.6768	99.4451	99.4888	99.5572	99.6407	99.4644	99.5897	99.3815	99.4807	99.6246	99.6869	99.4049	99.5735	99.5383	99.3572	99.3987	99.3639	99.3903
7.03	79.9351	99.491	99.5856	99.4752	99.5373	99.4477	99.6638	99.6015	99.5432	99.6156	99.4033	99.3695	99.3901	99.6557	99.3562	99.3092	99.549	99.4747	99.5823	99.4836	99.622	99.3537	99.3137	99.3407	99.3638	99.66	99.4793	99.3767	99.3673	99.398	99.3952	99.6944	99.4681	99.5109	99.5779	99.6592	99.487	99.6094	99.4058	99.503	99.6436	99.7042	99.4287	99.5937	99.5593	99.3822	99.4227	99.3885	99.4147
7.04	80.142	99.5131	99.6055	99.4977	99.5583	99.4708	99.6817	99.621	99.5642	99.6348	99.4272	99.3943	99.4144	99.6738	99.3813	99.3349	99.5698	99.4971	99.6024	99.5059	99.641	99.3789	99.3395	99.366	99.3884	99.6781	99.5015	99.4011	99.3918	99.4222	99.4192	99.7114	99.4907	99.5324	99.5981	99.6772	99.5091	99.6287	99.4295	99.5248	99.6621	99.7211	99.452	99.6134	99.5797	99.4067	99.4461	99.4126	99.4385
7.05	80.3489	99.5348	99.6249	99.5196	99.5789	99.4933	99.6991	99.64	99.5847	99.6535	99.4507	99.4185	99.4381	99.6914	99.4057	99.3601	99.59	99.519	99.622	99.5276	99.6595	99.4034	99.3648	99.3908	99.4125	99.6956	99.5233	99.4249	99.4159	99.4459	99.4427	99.728	99.5127	99.5535	99.6177	99.6948	99.5307	99.6474	99.4528	99.5461	99.6801	99.7374	99.4749	99.6326	99.5997	99.4307	99.469	99.4361	99.4619
7.06	80.5557	99.5559	99.6438	99.541	99.599	99.5154	99.716	99.6585	99.6046	99.6716	99.4736	99.4422	99.4613	99.7084	99.4297	99.3848	99.6097	99.5403	99.641	99.5489	99.6775	99.4275	99.3896	99.4151	99.4361	99.7126	99.5446	99.4482	99.4394	99.4691	99.4657	99.744	99.5342	99.574	99.6368	99.7118	99.5517	99.6657	99.4755	99.5668	99.6976	99.7532	99.4971	99.6513	99.6191	99.4541	99.4915	99.4592	99.4847
7.07	80.7626	99.5765	99.6622	99.5619	99.6185	99.5369	99.7324	99.6765	99.624	99.6893	99.496	99.4654	99.4839	99.725	99.4532	99.4089	99.6289	99.5612	99.6595	99.5696	99.695	99.451	99.4139	99.4388	99.4591	99.7292	99.5653	99.471	99.4624	99.4918	99.4881	99.7595	99.5552	99.5941	99.6555	99.7283	99.5723	99.6834	99.4977	99.5871	99.7145	99.7685	99.5189	99.6694	99.638	99.4771	99.5134	99.4818	99.507
7.08	80.9694	99.5966	99.68	99.5823	99.6375	99.5579	99.7483	99.694	99.643	99.7064	99.518	99.4881	99.5061	99.741	99.4761	99.4326	99.6476	99.5815	99.6775	99.5898	99.712	99.4741	99.4376	99.462	99.4817	99.7452	99.5856	99.4933	99.4849	99.5139	99.5101	99.7745	99.5757	99.6136	99.6736	99.7442	99.5923	99.7006	99.5195	99.6069	99.731	99.7833	99.5402	99.6871	99.6565	99.4995	99.5348	99.5038	99.5287
7.09	81.1763	99.6161	99.6974	99.6021	99.6561	99.5784	99.7637	99.711	99.6614	99.723	99.5393	99.5102	99.5277	99.7566	99.4985	99.4557	99.6658	99.6013	99.695	99.6095	99.7284	99.4966	99.4608	99.4847	99.5037	99.7607	99.6053	99.5151	99.5069	99.5355	99.5315	99.789	99.5956	99.6326	99.6912	99.7597	99.6119	99.7173	99.5407	99.6261	99.7469	99.7976	99.561	99.7043	99.6744	99.5214	99.5557	99.5254	99.55
7.1	81.3831	99.6352	99.7142	99.6215	99.6741	99.5984	99.7785	99.7275	99.6793	99.7391	99.5602	99.5319	99.5489	99.7717	99.5204	99.4783	99.6834	99.6207	99.712	99.6286	99.7444	99.5185	99.4835	99.5069	99.5253	99.7756	99.6245	99.5364	99.5283	99.5566	99.5524	99.8031	99.6151	99.6511	99.7082	99.7747	99.6309	99.7335	99.5614	99.6448	99.7624	99.8113	99.5812	99.7209	99.6918	99.5428	99.576	99.5464	99.5707
7.11	81.59	99.6537	99.7305	99.6403	99.6916	99.6178	99.7929	99.7435	99.6966	99.7547	99.5806	99.553	99.5695	99.7862	99.5417	99.5004	99.7006	99.6395	99.7285	99.6473	99.7599	99.54	99.5057	99.5285	99.5463	99.7901	99.6432	99.5572	99.5493	99.5772	99.5728	99.8166	99.6341	99.6691	99.7248	99.7892	99.6494	99.7493	99.5816	99.6631	99.7773	99.8246	99.601	99.7371	99.7087	99.5636	99.5959	99.5669	99.5909
7.12	81.7968	99.6718	99.7464	99.6587	99.7086	99.6368	99.8068	99.7589	99.7135	99.7699	99.6005	99.5736	99.5896	99.8003	99.5626	99.522	99.7173	99.6578	99.7445	99.6655	99.7748	99.5609	99.5274	99.5497	99.5669	99.8041	99.6615	99.5775	99.5698	99.5973	99.5928	99.8296	99.6525	99.6867	99.7409	99.8032	99.6675	99.7645	99.6013	99.6808	99.7917	99.8374	99.6203	99.7527	99.7251	99.584	99.6153	99.587	99.6106
7.13	82.0037	99.6893	99.7617	99.6765	99.7251	99.6552	99.8201	99.7739	99.7299	99.7845	99.6198	99.5937	99.6092	99.8138	99.583	99.5431	99.7335	99.6756	99.76	99.6832	99.7893	99.5814	99.5486	99.5703	99.5869	99.8176	99.6792	99.5972	99.5898	99.6169	99.6122	99.8421	99.6705	99.7037	99.7565	99.8167	99.685	99.7792	99.6205	99.698	99.8057	99.8497	99.639	99.7678	99.7411	99.6038	99.6342	99.6065	99.6298
7.14	82.2105	99.7064	99.7766	99.6939	99.7411	99.6732	99.833	99.7884	99.7458	99.7986	99.6387	99.6133	99.6283	99.8269	99.6028	99.5637	99.7492	99.6929	99.7749	99.7003	99.8032	99.6013	99.5692	99.5905	99.6064	99.8306	99.6964	99.6165	99.6092	99.6359	99.6311	99.8541	99.688	99.7202	99.7715	99.8297	99.702	99.7935	99.6392	99.7147	99.8191	99.8614	99.6573	99.7825	99.7565	99.6231	99.6526	99.6256	99.6485
7.15	82.4174	99.7229	99.7909	99.7107	99.7565	99.6906	99.8454	99.8023	99.7611	99.8122	99.657	99.6324	99.6469	99.8395	99.6221	99.5838	99.7644	99.7098	99.7894	99.717	99.8167	99.6207	99.5894	99.6101	99.6255	99.8431	99.7131	99.6353	99.6282	99.6544	99.6496	99.8657	99.7049	99.7362	99.7861	99.8422	99.7186	99.8072	99.6574	99.731	99.832	99.8727	99.6751	99.7966	99.7714	99.642	99.6705	99.6441	99.6667
7.16	82.6243	99.7389	99.8048	99.7271	99.7715	99.7076	99.8573	99.8158	99.776	99.8253	99.6749	99.651	99.665	99.8516	99.641	99.6034	99.7791	99.7261	99.8034	99.7332	99.8297	99.6396	99.609	99.6292	99.644	99.8551	99.7294	99.6536	99.6467	99.6725	99.6675	99.8767	99.7214	99.7518	99.8002	99.8542	99.7346	99.8204	99.6751	99.7467	99.8445	99.8835	99.6923	99.8103	99.7859	99.6603	99.6879	99.6621	99.6844
7.17	82.8311	99.7545	99.8181	99.7429	99.786	99.724	99.8687	99.8288	99.7904	99.838	99.6922	99.669	99.6826	99.8632	99.6593	99.6225	99.7933	99.7419	99.8169	99.7488	99.8421	99.658	99.6282	99.6478	99.6621	99.8666	99.7451	99.6714	99.6647	99.69	99.6849	99.8873	99.7374	99.7668	99.8138	99.8657	99.7502	99.8332	99.6924	99.762	99.8564	99.8938	99.7091	99.8235	99.7998	99.6781	99.7048	99.6797	99.7016
7.18	83.038	99.7695	99.831	99.7583	99.8001	99.74	99.8796	99.8413	99.8043	99.8501	99.7091	99.6866	99.6997	99.8743	99.6771	99.6411	99.807	99.7573	99.8298	99.764	99.8541	99.6759	99.6468	99.6659	99.6796	99.8776	99.7604	99.6887	99.6822	99.707	99.7019	99.8974	99.7529	99.7814	99.8268	99.8767	99.7653	99.8455	99.7091	99.7767	99.8679	99.9036	99.7254	99.8362	99.8133	99.6954	99.7212	99.6968	99.7182
7.19	83.2448	99.7841	99.8434	99.7731	99.8136	99.7555	99.89	99.8533	99.8177	99.8618	99.7254	99.7037	99.7163	99.8849	99.6944	99.6593	99.8202	99.7721	99.8423	99.7787	99.8656	99.6933	99.6649	99.6836	99.6967	99.8881	99.7751	99.7055	99.6992	99.7236	99.7184	99.9069	99.7679	99.7954	99.8394	99.8873	99.7799	99.8573	99.7253	99.791	99.8788	99.9129	99.7412	99.8483	99.8263	99.7122	99.7371	99.7134	99.7344
7.2	83.4517	99.7981	99.8553	99.7875	99.8266	99.7704	99.9	99.8648	99.8306	99.8729	99.7413	99.7203	99.7325	99.895	99.7112	99.6769	99.8329	99.7865	99.8543	99.7929	99.8766	99.7102	99.6825	99.7007	99.7133	99.8982	99.7894	99.7219	99.7157	99.7396	99.7343	99.9161	99.7824	99.809	99.8515	99.8973	99.794	99.8686	99.7411	99.8047	99.8893	99.9218	99.7565	99.86	99.8388	99.7285	99.7525	99.7295	99.7501
7.21	83.6585	99.8117	99.8667	99.8014	99.8391	99.7849	99.9094	99.8759	99.843	99.8836	99.7567	99.7363	99.7481	99.9047	99.7276	99.694	99.8452	99.8004	99.8658	99.8066	99.8872	99.7266	99.6997	99.7173	99.7294	99.9077	99.8032	99.7377	99.7317	99.7551	99.7498	99.9247	99.7964	99.8221	99.8631	99.9069	99.8076	99.8794	99.7564	99.818	99.8993	99.9301	99.7713	99.8713	99.8508	99.7444	99.7675	99.7451	99.7653
7.22	83.8654	99.8248	99.8776	99.8148	99.8512	99.7989	99.9184	99.8864	99.8549	99.8938	99.7716	99.7519	99.7632	99.9139	99.7434	99.7107	99.857	99.8138	99.8769	99.8198	99.8972	99.7425	99.7163	99.7334	99.745	99.9168	99.8165	99.7531	99.7473	99.7702	99.7648	99.9328	99.8099	99.8347	99.8743	99.916	99.8207	99.8898	99.7712	99.8308	99.9088	99.938	99.7857	99.882	99.8624	99.7597	99.7819	99.7602	99.7799
7.23	84.0722	99.8374	99.8881	99.8277	99.8628	99.8124	99.9269	99.8965	99.8663	99.9036	99.786	99.767	99.7779	99.9226	99.7587	99.7268	99.8683	99.8267	99.8874	99.8326	99.9068	99.7579	99.7325	99.749	99.7601	99.9254	99.8293	99.768	99.7623	99.7847	99.7794	99.9405	99.823	99.8469	99.8849	99.9246	99.8334	99.8996	99.7855	99.8432	99.9178	99.9454	99.7995	99.8923	99.8734	99.7745	99.7959	99.7748	99.7941
7.24	84.2791	99.8495	99.8981	99.8402	99.8739	99.8254	99.9349	99.9061	99.8773	99.9128	99.7999	99.7816	99.7921	99.9309	99.7736	99.7425	99.8791	99.8391	99.8974	99.8448	99.9159	99.7728	99.7481	99.7642	99.7748	99.9335	99.8417	99.7824	99.7769	99.7987	99.7934	99.9477	99.8356	99.8585	99.8951	99.9328	99.8456	99.909	99.7993	99.855	99.9264	99.9523	99.8129	99.902	99.884	99.7889	99.8094	99.789	99.8078
7.25	84.4859	99.8611	99.9076	99.8521	99.8845	99.8379	99.9425	99.9152	99.8878	99.9216	99.8133	99.7957	99.8057	99.9386	99.7879	99.7577	99.8894	99.8511	99.907	99.8566	99.9245	99.7872	99.7633	99.7788	99.7889	99.9412	99.8535	99.7963	99.791	99.8123	99.807	99.9544	99.8477	99.8697	99.9047	99.9404	99.8573	99.918	99.8127	99.8664	99.9344	99.9588	99.8258	99.9113	99.8941	99.8027	99.8224	99.8027	99.8211
7.26	84.6928	99.8722	99.9166	99.8636	99.8946	99.85	99.9495	99.9238	99.8978	99.9299	99.8263	99.8093	99.8189	99.9459	99.8018	99.7724	99.8993	99.8626	99.9161	99.8679	99.9326	99.8011	99.7779	99.793	99.8026	99.9483	99.8649	99.8097	99.8046	99.8254	99.8201	99.9607	99.8593	99.8804	99.9139	99.9476	99.8685	99.9264	99.8256	99.8772	99.942	99.9647	99.8382	99.9202	99.9037	99.8161	99.835	99.8159	99.8338
7.27	84.8996	99.8829	99.9251	99.8746	99.9043	99.8616	99.9561	99.932	99.9073	99.9377	99.8387	99.8225	99.8317	99.9527	99.8152	99.7867	99.9087	99.8736	99.9247	99.8787	99.9403	99.8145	99.7921	99.8067	99.8158	99.955	99.8758	99.8227	99.8178	99.8379	99.8327	99.9665	99.8704	99.8907	99.9226	99.9543	99.8792	99.9344	99.838	99.8877	99.9491	99.9702	99.8502	99.9285	99.9129	99.829	99.8471	99.8287	99.846
7.28	85.1065	99.8931	99.9332	99.8851	99.9134	99.8727	99.9623	99.9397	99.9163	99.945	99.8507	99.8351	99.8439	99.9591	99.8281	99.8004	99.9176	99.8841	99.9328	99.8891	99.9475	99.8275	99.8058	99.8199	99.8286	99.9612	99.8863	99.8352	99.8305	99.85	99.8448	99.9718	99.8811	99.9005	99.9309	99.9606	99.8895	99.9419	99.8499	99.8976	99.9557	99.9752	99.8617	99.9364	99.9216	99.8414	99.8587	99.8409	99.8578
7.29	85.3134	99.9028	99.9408	99.8952	99.9221	99.8833	99.9679	99.9469	99.9249	99.9519	99.8622	99.8473	99.8557	99.965	99.8405	99.8137	99.9261	99.8942	99.9405	99.899	99.9542	99.84	99.819	99.8326	99.8408	99.967	99.8963	99.8472	99.8427	99.8616	99.8565	99.9767	99.8913	99.9098	99.9387	99.9664	99.8993	99.949	99.8614	99.9071	99.9619	99.9798	99.8727	99.9438	99.9298	99.8533	99.8698	99.8527	99.8691
7.3	85.5202	99.912	99.9479	99.9047	99.9304	99.8934	99.9731	99.9537	99.933	99.9583	99.8732	99.859	99.867	99.9704	99.8525	99.8265	99.9341	99.9038	99.9477	99.9084	99.9604	99.852	99.8318	99.8448	99.8526	99.9723	99.9058	99.8588	99.8544	99.8728	99.8677	99.981	99.9011	99.9186	99.946	99.9717	99.9087	99.9556	99.8724	99.916	99.9676	99.9839	99.8832	99.9508	99.9376	99.8648	99.8805	99.864	99.8799
7.31	85.7271	99.9208	99.9546	99.9138	99.9381	99.9031	99.9778	99.96	99.9406	99.9643	99.8838	99.8702	99.8778	99.9754	99.8639	99.8389	99.9416	99.9129	99.9544	99.9173	99.9662	99.8635	99.844	99.8566	99.864	99.9771	99.9148	99.8699	99.8657	99.8834	99.8784	99.985	99.9103	99.927	99.9528	99.9766	99.9175	99.9617	99.8829	99.9246	99.9728	99.9875	99.8933	99.9572	99.9449	99.8757	99.8906	99.8749	99.8902
7.32	85.9339	99.9291	99.9608	99.9225	99.9454	99.9123	99.9821	99.9658	99.9478	99.9698	99.8939	99.8809	99.8881	99.9799	99.8749	99.8507	99.9486	99.9216	99.9607	99.9258	99.9716	99.8745	99.8558	99.8678	99.8748	99.9814	99.9234	99.8805	99.8765	99.8936	99.8887	99.9884	99.9191	99.9349	99.9591	99.981	99.926	99.9673	99.8929	99.9326	99.9776	99.9907	99.9029	99.9632	99.9517	99.8862	99.9004	99.8853	99.9
7.33	86.1408	99.9369	99.9665	99.9307	99.9523	99.921	99.9859	99.9711	99.9544	99.9748	99.9035	99.8911	99.898	99.9839	99.8854	99.8621	99.9552	99.9298	99.9664	99.9337	99.9764	99.885	99.8671	99.8786	99.8852	99.9853	99.9315	99.8906	99.8868	99.9033	99.8985	99.9915	99.9274	99.9423	99.965	99.9849	99.9339	99.9725	99.9025	99.9402	99.9819	99.9934	99.912	99.9688	99.9581	99.8962	99.9096	99.8952	99.9094
7.34	86.3476	99.9443	99.9718	99.9384	99.9586	99.9293	99.9893	99.976	99.9607	99.9793	99.9127	99.9009	99.9074	99.9875	99.8954	99.8731	99.9614	99.9375	99.9717	99.9413	99.9808	99.8951	99.8779	99.889	99.8952	99.9887	99.9391	99.9003	99.8967	99.9125	99.9078	99.994	99.9353	99.9493	99.9705	99.9884	99.9414	99.9773	99.9117	99.9474	99.9857	99.9956	99.9207	99.9739	99.964	99.9058	99.9184	99.9047	99.9183
7.35	86.5545	99.9512	99.9766	99.9456	99.9645	99.9371	99.9922	99.9805	99.9664	99.9834	99.9213	99.9102	99.9164	99.9906	99.905	99.8835	99.967	99.9448	99.9766	99.9483	99.9848	99.9047	99.8883	99.8988	99.9047	99.9917	99.9463	99.9096	99.9061	99.9213	99.9167	99.9961	99.9427	99.9558	99.9754	99.9914	99.9484	99.9816	99.9204	99.954	99.9891	99.9974	99.9289	99.9785	99.9695	99.9148	99.9268	99.9137	99.9267
7.36	86.7613	99.9576	99.981	99.9524	99.97	99.9444	99.9946	99.9844	99.9717	99.9871	99.9296	99.9191	99.9248	99.9933	99.9141	99.8935	99.9722	99.9516	99.981	99.955	99.9882	99.9138	99.8982	99.9082	99.9137	99.9942	99.953	99.9183	99.915	99.9295	99.9251	99.9978	99.9497	99.9619	99.9799	99.9939	99.955	99.9854	99.9286	99.9602	99.992	99.9987	99.9367	99.9827	99.9745	99.9234	99.9346	99.9223	99.9347
7.37	86.9682	99.9636	99.9849	99.9587	99.9749	99.9513	99.9966	99.988	99.9766	99.9903	99.9373	99.9274	99.9328	99.9956	99.9227	99.9031	99.977	99.958	99.9849	99.9611	99.9913	99.9225	99.9076	99.9171	99.9222	99.9963	99.9593	99.9267	99.9235	99.9373	99.9331	99.999	99.9562	99.9675	99.984	99.9961	99.9611	99.9888	99.9363	99.966	99.9945	99.9996	99.944	99.9864	99.979	99.9316	99.9421	99.9304	99.9422
7.38	87.175	99.9691	99.9884	99.9646	99.9795	99.9577	99.9981	99.991	99.9809	99.993	99.9446	99.9353	99.9404	99.9973	99.9309	99.9122	99.9813	99.9639	99.9884	99.9668	99.9939	99.9307	99.9165	99.9256	99.9303	99.9979	99.9651	99.9345	99.9315	99.9447	99.9406	99.9997	99.9622	99.9726	99.9876	99.9977	99.9668	99.9917	99.9436	99.9713	99.9965	100	99.9508	99.9897	99.9831	99.9392	99.949	99.938	99.9492
7.39	87.3819	99.9741	99.9914	99.97	99.9835	99.9636	99.9992	99.9936	99.9848	99.9953	99.9514	99.9428	99.9475	99.9987	99.9386	99.9208	99.9852	99.9693	99.9914	99.972	99.996	99.9384	99.925	99.9336	99.938	99.999	99.9704	99.9419	99.9391	99.9516	99.9476	100	99.9678	99.9773	99.9907	99.9989	99.972	99.9942	99.9505	99.9761	99.998	100	99.9572	99.9925	99.9868	99.9464	99.9555	99.9452	99.9558
7.4	87.5888	99.9787	99.9939	99.975	99.9872	99.9691	99.9998	99.9958	99.9883	99.9971	99.9578	99.9498	99.9541	99.9996	99.9458	99.929	99.9886	99.9743	99.994	99.9768	99.9977	99.9457	99.933	99.9411	99.9452	99.9997	99.9754	99.9489	99.9462	99.958	99.9542	99.9999	99.9729	99.9816	99.9934	99.9997	99.9768	99.9963	99.9569	99.9805	99.9991	99.9995	99.9631	99.9949	99.99	99.9532	99.9616	99.9519	99.9619
7.41	87.7956	99.9829	99.996	99.9795	99.9903	99.9741	100	99.9975	99.9913	99.9985	99.9637	99.9563	99.9603	100	99.9526	99.9367	99.9915	99.9789	99.9961	99.9811	99.9989	99.9524	99.9406	99.9482	99.9519	100	99.9798	99.9554	99.9529	99.9639	99.9604	99.9993	99.9776	99.9854	99.9956	100	99.9811	99.9979	99.9628	99.9845	99.9998	99.9986	99.9686	99.9968	99.9927	99.9594	99.9672	99.9582	99.9675
7.42	88.0025	99.9866	99.9977	99.9835	99.993	99.9787	99.9997	99.9988	99.9939	99.9994	99.9692	99.9623	99.966	100	99.9589	99.944	99.9941	99.983	99.9977	99.985	99.9997	99.9588	99.9477	99.9548	99.9582	99.9998	99.9838	99.9614	99.9591	99.9694	99.9661	99.9982	99.9818	99.9888	99.9974	99.9999	99.9849	99.999	99.9683	99.988	100	99.9972	99.9737	99.9982	99.995	99.9653	99.9724	99.9641	99.9727
7.43	88.2093	99.9898	99.9989	99.9871	99.9953	99.9829	99.999	99.9996	99.996	99.9999	99.9742	99.9679	99.9713	99.9996	99.9647	99.9508	99.9961	99.9866	99.9989	99.9884	100	99.9647	99.9543	99.9609	99.964	99.9992	99.9874	99.967	99.9649	99.9744	99.9713	99.9968	99.9856	99.9917	99.9987	99.9993	99.9884	99.9997	99.9734	99.991	99.9998	99.9954	99.9783	99.9993	99.9969	99.9706	99.9771	99.9695	99.9774
7.44	88.4162	99.9926	99.9997	99.9903	99.9971	99.9865	99.9979	100	99.9977	100	99.9788	99.9731	99.9761	99.9987	99.9701	99.9571	99.9978	99.9898	99.9997	99.9914	99.9999	99.9701	99.9605	99.9666	99.9694	99.9981	99.9905	99.9722	99.9702	99.979	99.9761	99.9949	99.9889	99.9942	99.9996	99.9983	99.9913	100	99.978	99.9936	99.9991	99.9931	99.9824	99.9999	99.9983	99.9755	99.9814	99.9744	99.9817
7.45	88.623	99.9949	100	99.993	99.9985	99.9898	99.9963	99.9999	99.9989	99.9996	99.9829	99.9777	99.9805	99.9974	99.9751	99.963	99.9989	99.9926	100	99.9939	99.9994	99.975	99.9662	99.9719	99.9744	99.9966	99.9932	99.9769	99.9751	99.9831	99.9805	99.9925	99.9918	99.9962	100	99.9968	99.9939	99.9998	99.9822	99.9958	99.9979	99.9904	99.9861	100	99.9993	99.98	99.9852	99.9789	99.9855
7.46	88.8299	99.9968	99.9999	99.9953	99.9995	99.9926	99.9943	99.9994	99.9997	99.9988	99.9866	99.982	99.9845	99.9956	99.9796	99.9685	99.9997	99.9949	99.9999	99.996	99.9984	99.9795	99.9715	99.9766	99.9789	99.9946	99.9954	99.9812	99.9796	99.9868	99.9844	99.9897	99.9943	99.9978	100	99.995	99.996	99.9992	99.9859	99.9975	99.9964	99.9873	99.9894	99.9997	99.9999	99.984	99.9886	99.983	99.9889
7.47	89.0367	99.9983	99.9993	99.9971	99.9999	99.9949	99.9918	99.9985	100	99.9975	99.9898	99.9858	99.9879	99.9934	99.9836	99.9735	100	99.9968	99.9993	99.9977	99.9969	99.9836	99.9763	99.981	99.983	99.9922	99.9972	99.985	99.9836	99.99	99.9879	99.9865	99.9963	99.999	99.9995	99.9926	99.9976	99.9982	99.9892	99.9988	99.9944	99.9837	99.9922	99.999	100	99.9875	99.9915	99.9866	99.9918
7.48	89.2436	99.9993	99.9984	99.9985	100	99.9968	99.989	99.9971	99.9999	99.9958	99.9926	99.9891	99.991	99.9908	99.9872	99.9781	99.9999	99.9983	99.9983	99.9989	99.9951	99.9872	99.9807	99.9849	99.9866	99.9894	99.9985	99.9884	99.9871	99.9928	99.9909	99.9829	99.9979	99.9997	99.9987	99.9899	99.9989	99.9967	99.992	99.9996	99.9919	99.9797	99.9946	99.9978	99.9997	99.9907	99.994	99.9898	99.9943
7.49	89.4504	99.9999	99.9969	99.9994	99.9996	99.9983	99.9856	99.9953	99.9993	99.9937	99.9949	99.992	99.9936	99.9878	99.9904	99.9823	99.9993	99.9993	99.9968	99.9997	99.9928	99.9903	99.9846	99.9883	99.9898	99.9861	99.9995	99.9913	99.9902	99.9951	99.9935	99.9788	99.999	100	99.9973	99.9867	99.9996	99.9948	99.9944	100	99.989	99.9753	99.9965	99.9962	99.9989	99.9933	99.9961	99.9925	99.9963
7.5	89.6573	100	99.9951	99.9999	99.9988	99.9993	99.9819	99.9931	99.9984	99.9911	99.9968	99.9944	99.9957	99.9843	99.9931	99.986	99.9983	99.9999	99.9949	100	99.9901	99.9931	99.9881	99.9913	99.9925	99.9824	99.9999	99.9939	99.9929	99.997	99.9957	99.9743	99.9997	99.9999	99.9956	99.9831	100	99.9925	99.9964	100	99.9857	99.9704	99.998	99.9942	99.9977	99.9955	99.9977	99.9949	99.9979
7.51	89.8641	99.9997	99.9928	100	99.9975	99.9999	99.9777	99.9904	99.997	99.9881	99.9982	99.9964	99.9975	99.9804	99.9953	99.9892	99.9969	100	99.9926	99.9999	99.9869	99.9953	99.9911	99.9938	99.9949	99.9783	100	99.996	99.9952	99.9984	99.9974	99.9694	100	99.9993	99.9934	99.979	99.9999	99.9898	99.9979	99.9995	99.982	99.9651	99.9991	99.9917	99.9961	99.9973	99.9989	99.9968	99.999
7.52	90.071	99.999	99.9901	99.9996	99.9959	100	99.9731	99.9873	99.9951	99.9847	99.9993	99.998	99.9987	99.9761	99.9971	99.9921	99.995	99.9997	99.9899	99.9994	99.9833	99.9971	99.9937	99.996	99.9967	99.9738	99.9996	99.9976	99.997	99.9994	99.9987	99.964	99.9998	99.9983	99.9907	99.9745	99.9994	99.9866	99.9991	99.9986	99.9778	99.9594	99.9998	99.9888	99.9941	99.9986	99.9997	99.9982	99.9997
7.53	90.2779	99.9978	99.987	99.9989	99.9937	99.9997	99.9681	99.9837	99.9928	99.9809	99.9998	99.9991	99.9996	99.9713	99.9985	99.9945	99.9928	99.999	99.9867	99.9984	99.9793	99.9985	99.9958	99.9976	99.9982	99.9688	99.9988	99.9988	99.9984	99.9999	99.9995	99.9583	99.9993	99.9969	99.9877	99.9696	99.9985	99.983	99.9997	99.9973	99.9732	99.9533	100	99.9855	99.9916	99.9995	100	99.9992	100
7.54	90.4847	99.9962	99.9834	99.9976	99.9912	99.999	99.9626	99.9798	99.9901	99.9766	100	99.9998	100	99.9662	99.9994	99.9964	99.9901	99.9979	99.9831	99.997	99.9749	99.9994	99.9975	99.9988	99.9992	99.9634	99.9976	99.9996	99.9994	100	100	99.9521	99.9982	99.995	99.9842	99.9643	99.9971	99.9789	100	99.9955	99.9682	99.9467	99.9998	99.9817	99.9888	100	99.9999	99.9998	99.9998
7.55	90.6916	99.9942	99.9794	99.996	99.9882	99.9978	99.9568	99.9754	99.987	99.9719	99.9997	100	100	99.9606	99.9999	99.998	99.9869	99.9963	99.979	99.9952	99.9701	99.9999	99.9988	99.9996	99.9998	99.9575	99.9959	100	99.9999	99.9997	100	99.9455	99.9968	99.9927	99.9803	99.9586	99.9953	99.9745	99.9998	99.9933	99.9627	99.9397	99.9992	99.9776	99.9854	100	99.9994	100	99.9992
7.56	90.8984	99.9917	99.975	99.9939	99.9848	99.9963	99.9505	99.9706	99.9834	99.9668	99.999	99.9998	99.9995	99.9546	100	99.9991	99.9834	99.9943	99.9745	99.9929	99.9648	100	99.9996	100	100	99.9513	99.9938	99.9999	100	99.9989	99.9996	99.9384	99.9949	99.99	99.9759	99.9524	99.9931	99.9696	99.9992	99.9907	99.9569	99.9323	99.9981	99.973	99.9817	99.9996	99.9984	99.9997	99.9982
7.57	91.1053	99.9888	99.9702	99.9914	99.981	99.9943	99.9438	99.9654	99.9794	99.9613	99.9979	99.9992	99.9987	99.9481	99.9996	99.9997	99.9794	99.9919	99.9697	99.9903	99.9591	99.9996	100	99.9999	99.9997	99.9446	99.9913	99.9995	99.9997	99.9977	99.9987	99.931	99.9926	99.9869	99.9712	99.9458	99.9905	99.9644	99.9982	99.9877	99.9506	99.9245	99.9966	99.968	99.9776	99.9987	99.9971	99.9991	99.9967
7.58	91.3121	99.9855	99.9649	99.9885	99.9768	99.9918	99.9366	99.9597	99.975	99.9553	99.9963	99.9981	99.9974	99.9413	99.9988	100	99.975	99.9891	99.9643	99.9872	99.953	99.9988	100	99.9994	99.9991	99.9375	99.9884	99.9986	99.9989	99.996	99.9975	99.9231	99.9899	99.9834	99.966	99.9389	99.9874	99.9587	99.9968	99.9843	99.9439	99.9162	99.9947	99.9625	99.973	99.9975	99.9953	99.998	99.9948
7.59	91.519	99.9818	99.9593	99.9852	99.9721	99.989	99.9291	99.9537	99.9702	99.9489	99.9943	99.9966	99.9956	99.934	99.9976	99.9998	99.9702	99.9858	99.9586	99.9837	99.9464	99.9976	99.9995	99.9985	99.998	99.93	99.985	99.9972	99.9978	99.994	99.9958	99.9149	99.9868	99.9794	99.9604	99.9314	99.984	99.9526	99.9949	99.9804	99.9367	99.9076	99.9924	99.9567	99.968	99.9957	99.9931	99.9965	99.9924
7.6	91.7258	99.9776	99.9532	99.9814	99.967	99.9857	99.9211	99.9472	99.9649	99.9422	99.9919	99.9947	99.9935	99.9264	99.9959	99.9992	99.965	99.9821	99.9524	99.9797	99.9395	99.9959	99.9986	99.9971	99.9965	99.9221	99.9813	99.9955	99.9962	99.9915	99.9937	99.9062	99.9832	99.9751	99.9543	99.9236	99.9801	99.946	99.9926	99.9761	99.9292	99.8985	99.9897	99.9504	99.9626	99.9936	99.9905	99.9945	99.9897
7.61	91.9327	99.9731	99.9467	99.9772	99.9615	99.982	99.9128	99.9403	99.9592	99.935	99.9891	99.9923	99.9909	99.9183	99.9938	99.9982	99.9594	99.9781	99.9459	99.9754	99.9321	99.9938	99.9973	99.9953	99.9945	99.9138	99.9771	99.9933	99.9942	99.9886	99.9912	99.8971	99.9793	99.9703	99.9479	99.9154	99.9758	99.9391	99.9899	99.9714	99.9212	99.889	99.9865	99.9437	99.9568	99.991	99.9874	99.9922	99.9865
7.62	92.1395	99.9681	99.9398	99.9726	99.9556	99.9779	99.904	99.933	99.9532	99.9273	99.9858	99.9896	99.9879	99.9098	99.9913	99.9968	99.9533	99.9736	99.9389	99.9706	99.9244	99.9913	99.9955	99.9931	99.9922	99.9051	99.9725	99.9908	99.9918	99.9852	99.9883	99.8876	99.9749	99.9651	99.941	99.9067	99.9711	99.9318	99.9868	99.9663	99.9128	99.8791	99.9829	99.9367	99.9506	99.9881	99.9839	99.9894	99.9829
7.63	92.3464	99.9627	99.9325	99.9676	99.9493	99.9733	99.8948	99.9253	99.9467	99.9193	99.9821	99.9864	99.9845	99.901	99.9884	99.9949	99.9469	99.9686	99.9315	99.9654	99.9162	99.9883	99.9933	99.9905	99.9894	99.8959	99.9675	99.9878	99.989	99.9814	99.9849	99.8777	99.9701	99.9595	99.9337	99.8977	99.966	99.924	99.9833	99.9608	99.9041	99.8688	99.9789	99.9292	99.944	99.9847	99.9801	99.9862	99.9788
7.64	92.5533	99.9568	99.9248	99.9622	99.9426	99.9684	99.8852	99.9171	99.9397	99.9109	99.978	99.9828	99.9807	99.8917	99.985	99.9927	99.94	99.9633	99.9236	99.9598	99.9076	99.985	99.9907	99.9874	99.9863	99.8864	99.9621	99.9844	99.9857	99.9772	99.9812	99.8674	99.9649	99.9535	99.9261	99.8882	99.9604	99.9159	99.9794	99.9548	99.8949	99.8581	99.9746	99.9213	99.937	99.9808	99.9758	99.9827	99.9744
7.65	92.7601	99.9506	99.9166	99.9564	99.9354	99.963	99.8753	99.9086	99.9324	99.9021	99.9735	99.9787	99.9765	99.882	99.9813	99.99	99.9328	99.9576	99.9154	99.9538	99.8986	99.9812	99.9877	99.9839	99.9827	99.8764	99.9562	99.9806	99.9821	99.9726	99.977	99.8567	99.9593	99.9471	99.918	99.8784	99.9545	99.9073	99.975	99.9485	99.8853	99.847	99.9697	99.9129	99.9295	99.9766	99.9711	99.9787	99.9695
7.66	92.967	99.944	99.9081	99.9501	99.9279	99.9572	99.8649	99.8997	99.9247	99.8928	99.9686	99.9743	99.9718	99.8719	99.9771	99.9869	99.9251	99.9515	99.9068	99.9474	99.8892	99.9769	99.9843	99.98	99.9787	99.866	99.95	99.9763	99.978	99.9676	99.9724	99.8456	99.9533	99.9403	99.9095	99.8681	99.9482	99.8984	99.9703	99.9417	99.8753	99.8355	99.9645	99.9042	99.9217	99.9719	99.966	99.9743	99.9642
7.67	93.1738	99.9369	99.8992	99.9435	99.9199	99.9511	99.8541	99.8903	99.9165	99.8832	99.9633	99.9694	99.9667	99.8614	99.9725	99.9834	99.917	99.9449	99.8977	99.9406	99.8794	99.9723	99.9804	99.9757	99.9743	99.8553	99.9433	99.9717	99.9736	99.9621	99.9674	99.8341	99.9469	99.933	99.9005	99.8575	99.9414	99.889	99.9651	99.9345	99.8648	99.8236	99.9589	99.8951	99.9135	99.9668	99.9605	99.9694	99.9585
7.68	93.3807	99.9295	99.8898	99.9364	99.9115	99.9445	99.8429	99.8806	99.908	99.8732	99.9575	99.9641	99.9613	99.8505	99.9674	99.9795	99.9085	99.938	99.8883	99.9333	99.8692	99.9673	99.9761	99.971	99.9695	99.8441	99.9363	99.9667	99.9687	99.9562	99.9621	99.8222	99.94	99.9254	99.8912	99.8464	99.9343	99.8793	99.9596	99.927	99.854	99.8113	99.9529	99.8856	99.9048	99.9613	99.9546	99.9642	99.9524
7.69	93.5875	99.9216	99.8801	99.9289	99.9028	99.9375	99.8313	99.8705	99.899	99.8627	99.9514	99.9584	99.9554	99.8392	99.962	99.9751	99.8997	99.9306	99.8784	99.9257	99.8586	99.9618	99.9714	99.9658	99.9643	99.8325	99.9288	99.9613	99.9634	99.95	99.9563	99.8099	99.9328	99.9174	99.8815	99.8349	99.9267	99.8691	99.9536	99.919	99.8428	99.7985	99.9465	99.8757	99.8958	99.9554	99.9483	99.9586	99.9458
7.7	93.7944	99.9133	99.87	99.9211	99.8936	99.93	99.8193	99.8599	99.8897	99.8519	99.9448	99.9523	99.9491	99.8276	99.9562	99.9704	99.8904	99.9229	99.8682	99.9177	99.8477	99.9559	99.9663	99.9603	99.9586	99.8206	99.921	99.9554	99.9577	99.9433	99.9501	99.7973	99.9252	99.909	99.8714	99.8231	99.9187	99.8586	99.9473	99.9106	99.8312	99.7854	99.9396	99.8654	99.8864	99.9491	99.9415	99.9526	99.9389
7.71	94.0012	99.9047	99.8594	99.9128	99.884	99.9222	99.8069	99.849	99.8799	99.8407	99.9379	99.9458	99.9424	99.8155	99.9499	99.9653	99.8807	99.9147	99.8575	99.9092	99.8363	99.9496	99.9608	99.9543	99.9526	99.8082	99.9127	99.9492	99.9517	99.9362	99.9435	99.7842	99.9171	99.9001	99.8609	99.8108	99.9104	99.8477	99.9405	99.9019	99.8192	99.7719	99.9324	99.8547	99.8765	99.9424	99.9344	99.9462	99.9315
7.72	94.2081	99.8956	99.8485	99.9041	99.8741	99.914	99.7942	99.8376	99.8698	99.8291	99.9305	99.9388	99.9353	99.803	99.9432	99.9597	99.8706	99.9062	99.8465	99.9004	99.8245	99.9429	99.9549	99.9479	99.9462	99.7955	99.9041	99.9425	99.9452	99.9286	99.9365	99.7707	99.9087	99.8909	99.85	99.7982	99.9017	99.8363	99.9333	99.8927	99.8068	99.758	99.9248	99.8435	99.8663	99.9352	99.9269	99.9394	99.9238
7.73	94.4149	99.8861	99.8372	99.8951	99.8637	99.9054	99.781	99.8259	99.8592	99.8171	99.9228	99.9315	99.9278	99.7902	99.9361	99.9538	99.8602	99.8972	99.835	99.8912	99.8123	99.9358	99.9485	99.9411	99.9394	99.7823	99.8951	99.9355	99.9383	99.9207	99.9291	99.7569	99.8999	99.8813	99.8386	99.7852	99.8925	99.8246	99.9258	99.8831	99.794	99.7438	99.9168	99.832	99.8557	99.9277	99.919	99.9322	99.9156
7.74	94.6218	99.8762	99.8255	99.8856	99.8529	99.8964	99.7675	99.8138	99.8483	99.8046	99.9146	99.9238	99.9199	99.777	99.9287	99.9475	99.8493	99.8879	99.8232	99.8815	99.7997	99.9283	99.9418	99.934	99.9322	99.7688	99.8856	99.9281	99.931	99.9124	99.9213	99.7426	99.8907	99.8713	99.8269	99.7717	99.883	99.8125	99.9178	99.8732	99.7808	99.7291	99.9084	99.8202	99.8447	99.9197	99.9107	99.9246	99.907
7.75	94.8286	99.866	99.8134	99.8758	99.8418	99.887	99.7535	99.8013	99.8369	99.7919	99.906	99.9156	99.9116	99.7633	99.9208	99.9407	99.8381	99.8782	99.8109	99.8715	99.7868	99.9204	99.9346	99.9264	99.9246	99.7549	99.8758	99.9203	99.9234	99.9037	99.9131	99.728	99.881	99.8609	99.8148	99.7579	99.873	99.8	99.9095	99.8628	99.7672	99.714	99.8996	99.8079	99.8333	99.9114	99.902	99.9166	99.8981
7.76	95.0355	99.8553	99.8009	99.8655	99.8303	99.8772	99.7392	99.7884	99.8252	99.7787	99.8971	99.9071	99.9029	99.7493	99.9125	99.9336	99.8265	99.8681	99.7983	99.8611	99.7735	99.9121	99.9271	99.9184	99.9166	99.7406	99.8656	99.912	99.9153	99.8945	99.9045	99.713	99.871	99.8501	99.8023	99.7437	99.8627	99.7872	99.9007	99.8521	99.7533	99.6986	99.8904	99.7952	99.8215	99.9026	99.8929	99.9082	99.8887
7.77	95.2424	99.8443	99.788	99.8549	99.8183	99.867	99.7245	99.7751	99.8131	99.7651	99.8877	99.8981	99.8938	99.735	99.9038	99.9261	99.8144	99.8576	99.7853	99.8503	99.7597	99.9033	99.9191	99.91	99.9082	99.7259	99.855	99.9034	99.9068	99.885	99.8956	99.6976	99.8607	99.839	99.7894	99.7292	99.852	99.7739	99.8916	99.841	99.7389	99.6828	99.8808	99.7822	99.8094	99.8935	99.8834	99.8994	99.8789
7.78	95.4492	99.8328	99.7747	99.8439	99.806	99.8564	99.7094	99.7614	99.8006	99.7512	99.878	99.8888	99.8844	99.7202	99.8947	99.9182	99.802	99.8467	99.7719	99.8391	99.7456	99.8942	99.9108	99.9012	99.8994	99.7108	99.844	99.8944	99.898	99.8751	99.8862	99.6819	99.8499	99.8274	99.7762	99.7142	99.8409	99.7603	99.8821	99.8295	99.7242	99.6666	99.8708	99.7687	99.7968	99.884	99.8735	99.8902	99.8688
7.79	95.6561	99.821	99.7611	99.8324	99.7933	99.8454	99.694	99.7474	99.7877	99.7368	99.8678	99.879	99.8745	99.705	99.8853	99.9099	99.7893	99.8354	99.7581	99.8275	99.7311	99.8847	99.902	99.892	99.8902	99.6953	99.8326	99.8851	99.8888	99.8647	99.8765	99.6657	99.8387	99.8155	99.7625	99.6988	99.8295	99.7463	99.8722	99.8175	99.709	99.65	99.8604	99.7549	99.7839	99.874	99.8632	99.8807	99.8582
7.8	95.8629	99.8088	99.7471	99.8206	99.7802	99.8341	99.6781	99.7329	99.7744	99.7221	99.8573	99.8689	99.8642	99.6895	99.8754	99.9012	99.7761	99.8237	99.7439	99.8155	99.7163	99.8748	99.8929	99.8824	99.8807	99.6795	99.8208	99.8753	99.8792	99.854	99.8664	99.6492	99.8272	99.8032	99.7485	99.6831	99.8176	99.7319	99.8619	99.8053	99.6935	99.633	99.8497	99.7407	99.7706	99.8637	99.8526	99.8707	99.8472
7.81	96.0698	99.7962	99.7327	99.8085	99.7667	99.8223	99.6619	99.7181	99.7607	99.707	99.8464	99.8583	99.8536	99.6736	99.8651	99.8921	99.7625	99.8117	99.7293	99.8032	99.701	99.8645	99.8834	99.8724	99.8707	99.6633	99.8087	99.8651	99.8692	99.8429	99.8558	99.6323	99.8152	99.7905	99.734	99.667	99.8054	99.7171	99.8512	99.7926	99.6777	99.6157	99.8386	99.7261	99.7569	99.8529	99.8416	99.8604	99.8359
7.82	96.2766	99.7832	99.7179	99.7959	99.7529	99.8102	99.6453	99.7029	99.7467	99.6916	99.8351	99.8474	99.8425	99.6574	99.8544	99.8826	99.7486	99.7992	99.7144	99.7904	99.6854	99.8538	99.8734	99.8621	99.8604	99.6467	99.7961	99.8546	99.8588	99.8314	99.8449	99.615	99.8029	99.7774	99.7192	99.6506	99.7927	99.702	99.8402	99.7795	99.6614	99.5979	99.827	99.7112	99.7428	99.8418	99.8302	99.8497	99.8242
7.83	96.4835	99.7698	99.7027	99.7829	99.7386	99.7976	99.6284	99.6874	99.7322	99.6757	99.8234	99.8361	99.8311	99.6407	99.8434	99.8728	99.7343	99.7864	99.699	99.7773	99.6694	99.8427	99.8631	99.8513	99.8497	99.6297	99.7832	99.8437	99.848	99.8195	99.8337	99.5974	99.7902	99.764	99.704	99.6337	99.7797	99.6864	99.8287	99.7661	99.6448	99.5798	99.8152	99.6958	99.7284	99.8303	99.8184	99.8386	99.812
7.84	96.6903	99.7561	99.6872	99.7696	99.724	99.7847	99.611	99.6714	99.7174	99.6595	99.8113	99.8244	99.8193	99.6237	99.832	99.8625	99.7196	99.7733	99.6833	99.7638	99.653	99.8312	99.8524	99.8402	99.8386	99.6124	99.7699	99.8324	99.8369	99.8072	99.822	99.5794	99.7772	99.7501	99.6885	99.6165	99.7664	99.6705	99.8169	99.7523	99.6277	99.5614	99.8029	99.6801	99.7136	99.8184	99.8062	99.8272	99.7995
7.85	96.8972	99.742	99.6713	99.7559	99.709	99.7714	99.5933	99.6551	99.7022	99.6429	99.7989	99.8123	99.8071	99.6063	99.8201	99.8519	99.7046	99.7597	99.6672	99.7499	99.6362	99.8193	99.8413	99.8286	99.8272	99.5947	99.7563	99.8207	99.8254	99.7945	99.81	99.561	99.7637	99.7359	99.6725	99.5989	99.7526	99.6543	99.8047	99.7381	99.6104	99.5425	99.7902	99.664	99.6984	99.8061	99.7936	99.8153	99.7866
7.86	97.104	99.7275	99.655	99.7418	99.6937	99.7578	99.5753	99.6384	99.6867	99.626	99.786	99.7998	99.7945	99.5886	99.8079	99.8409	99.6892	99.7458	99.6508	99.7357	99.6191	99.807	99.8298	99.8167	99.8153	99.5766	99.7422	99.8086	99.8135	99.7814	99.7976	99.5423	99.7499	99.7213	99.6562	99.5809	99.7385	99.6377	99.7922	99.7236	99.5926	99.5233	99.7772	99.6476	99.6829	99.7935	99.7807	99.8031	99.7733
7.87	97.3109	99.7126	99.6384	99.7274	99.6779	99.7437	99.5568	99.6213	99.6707	99.6086	99.7728	99.787	99.7816	99.5705	99.7953	99.8295	99.6734	99.7315	99.6339	99.7211	99.6016	99.7944	99.8179	99.8044	99.8031	99.5581	99.7278	99.7962	99.8012	99.768	99.7848	99.5232	99.7357	99.7064	99.6395	99.5626	99.724	99.6207	99.7792	99.7086	99.5745	99.5038	99.7638	99.6308	99.6669	99.7804	99.7674	99.7905	99.7597
7.88	97.5178	99.6973	99.6214	99.7125	99.6618	99.7293	99.538	99.6039	99.6544	99.5909	99.7592	99.7737	99.7683	99.552	99.7823	99.8177	99.6572	99.7168	99.6167	99.7061	99.5838	99.7813	99.8057	99.7917	99.7905	99.5393	99.713	99.7834	99.7885	99.7541	99.7716	99.5037	99.7211	99.6911	99.6225	99.5439	99.7091	99.6033	99.7659	99.6933	99.556	99.4838	99.75	99.6136	99.6506	99.767	99.7537	99.7775	99.7456
7.89	97.7246	99.6817	99.604	99.6973	99.6454	99.7145	99.5188	99.5861	99.6378	99.5729	99.7452	99.7601	99.7546	99.5331	99.769	99.8056	99.6407	99.7017	99.5991	99.6907	99.5655	99.7679	99.793	99.7786	99.7775	99.5201	99.6978	99.7702	99.7755	99.7399	99.7581	99.4839	99.7062	99.6754	99.605	99.5249	99.6939	99.5856	99.7522	99.6776	99.5371	99.4635	99.7359	99.596	99.634	99.7532	99.7397	99.7642	99.7312
7.9	97.9315	99.6657	99.5862	99.6817	99.6285	99.6994	99.4993	99.5679	99.6207	99.5545	99.7309	99.7461	99.7405	99.5139	99.7552	99.7931	99.6238	99.6863	99.5812	99.6749	99.547	99.7541	99.78	99.7652	99.7642	99.5006	99.6823	99.7567	99.7621	99.7253	99.7442	99.4637	99.6909	99.6594	99.5872	99.5054	99.6783	99.5675	99.7382	99.6616	99.5179	99.4429	99.7214	99.5781	99.617	99.739	99.7252	99.7505	99.7164
7.91	98.1383	99.6493	99.5681	99.6658	99.6113	99.6838	99.4794	99.5494	99.6033	99.5357	99.7162	99.7317	99.726	99.4944	99.7411	99.7802	99.6065	99.6705	99.5629	99.6588	99.528	99.74	99.7666	99.7514	99.7505	99.4807	99.6664	99.7428	99.7484	99.7104	99.7299	99.4431	99.6752	99.643	99.569	99.4857	99.6623	99.5491	99.7238	99.6452	99.4983	99.4218	99.7065	99.5598	99.5996	99.7244	99.7105	99.7364	99.7012
7.92	98.3452	99.6326	99.5496	99.6495	99.5937	99.6679	99.4592	99.5305	99.5855	99.5165	99.7011	99.717	99.7112	99.4744	99.7266	99.767	99.5889	99.6544	99.5442	99.6424	99.5087	99.7254	99.7528	99.7372	99.7364	99.4604	99.6502	99.7285	99.7342	99.695	99.7153	99.4222	99.6592	99.6262	99.5505	99.4655	99.646	99.5303	99.709	99.6284	99.4783	99.4005	99.6913	99.5411	99.5818	99.7095	99.6953	99.722	99.6856
7.93	98.552	99.6155	99.5308	99.6328	99.5758	99.6516	99.4386	99.5113	99.5673	99.497	99.6856	99.7018	99.696	99.4542	99.7118	99.7534	99.5709	99.6379	99.5252	99.6255	99.489	99.7105	99.7387	99.7226	99.722	99.4398	99.6335	99.7138	99.7197	99.6793	99.7003	99.401	99.6428	99.609	99.5316	99.445	99.6293	99.5111	99.6938	99.6113	99.458	99.3787	99.6757	99.5221	99.5637	99.6941	99.6798	99.7072	99.6697
7.94	98.7589	99.598	99.5116	99.6158	99.5575	99.635	99.4176	99.4917	99.5488	99.4772	99.6698	99.6863	99.6805	99.4335	99.6965	99.7394	99.5526	99.621	99.5058	99.6083	99.469	99.6952	99.7241	99.7077	99.7072	99.4188	99.6166	99.6988	99.7049	99.6632	99.6849	99.3794	99.626	99.5915	99.5124	99.4242	99.6122	99.4916	99.6783	99.5938	99.4373	99.3566	99.6597	99.5028	99.5453	99.6785	99.6639	99.692	99.6534
7.95	98.9657	99.5802	99.4921	99.5984	99.5388	99.618	99.3963	99.4717	99.53	99.4569	99.6536	99.6705	99.6646	99.4126	99.6809	99.725	99.5339	99.6038	99.486	99.5907	99.4486	99.6795	99.7092	99.6923	99.692	99.3974	99.5992	99.6835	99.6897	99.6467	99.6692	99.3574	99.6089	99.5737	99.4927	99.403	99.5948	99.4717	99.6624	99.5759	99.4163	99.3342	99.6434	99.483	99.5265	99.6624	99.6477	99.6765	99.6368
7.96	99.1726	99.562	99.4722	99.5806	99.5198	99.6006	99.3746	99.4514	99.5107	99.4364	99.6371	99.6542	99.6483	99.3912	99.665	99.7103	99.5148	99.5862	99.4659	99.5728	99.4279	99.6635	99.6939	99.6766	99.6765	99.3757	99.5815	99.6677	99.6741	99.6299	99.6531	99.3351	99.5914	99.5555	99.4727	99.3814	99.577	99.4515	99.6462	99.5577	99.3949	99.3114	99.6267	99.463	99.5073	99.646	99.6311	99.6606	99.6197
7.97	99.3794	99.5435	99.4519	99.5625	99.5004	99.5829	99.3526	99.4307	99.4911	99.4154	99.6202	99.6376	99.6316	99.3695	99.6486	99.6952	99.4954	99.5682	99.4454	99.5545	99.4068	99.647	99.6783	99.6606	99.6606	99.3537	99.5634	99.6516	99.6581	99.6127	99.6366	99.3124	99.5736	99.5369	99.4524	99.3595	99.5589	99.4309	99.6296	99.5391	99.3732	99.2882	99.6096	99.4425	99.4878	99.6292	99.6141	99.6444	99.6023
7.98	99.5863	99.5245	99.4313	99.544	99.4807	99.5648	99.3302	99.4097	99.4712	99.3942	99.6029	99.6206	99.6146	99.3475	99.6319	99.6798	99.4757	99.5499	99.4245	99.5359	99.3853	99.6303	99.6623	99.6442	99.6443	99.3313	99.545	99.6352	99.6418	99.5951	99.6198	99.2894	99.5554	99.518	99.4317	99.3372	99.5404	99.41	99.6126	99.5202	99.3511	99.2647	99.5922	99.4217	99.4679	99.612	99.5968	99.6278	99.5845
7.99	99.7931	99.5053	99.4103	99.5252	99.4606	99.5464	99.3075	99.3883	99.4509	99.3725	99.5852	99.6033	99.5972	99.3251	99.6148	99.664	99.4556	99.5313	99.4033	99.5169	99.3636	99.6131	99.6459	99.6274	99.6277	99.3085	99.5262	99.6184	99.6252	99.5772	99.6027	99.2661	99.5368	99.4987	99.4107	99.3146	99.5216	99.3887	99.5953	99.5009	99.3286	99.2409	99.5745	99.4006	99.4477	99.5945	99.5791	99.6108	99.5664
8	100	99.4857	99.389	99.506	99.4401	99.5276	99.2844	99.3665	99.4302	99.3506	99.5673	99.5856	99.5795	99.3024	99.5974	99.6478	99.4351	99.5123	99.3818	99.4975	99.3414	99.5956	99.6292	99.6102	99.6108	99.2854	99.5071	99.6012	99.6082	99.5589	99.5851	99.2424	99.5179	99.4791	99.3893	99.2916	99.5024	99.3671	99.5777	99.4812	99.3058	99.2167	99.5564	99.3791	99.4271	99.5766	99.5611	99.5935	99.5479
8.01	99.9288	99.4657	99.3674	99.4864	99.4193	99.5084	99.261	99.3445	99.4092	99.3282	99.5489	99.5675	99.5614	99.2793	99.5796	99.6313	99.4143	99.4929	99.3599	99.4778	99.3189	99.5777	99.6121	99.5927	99.5934	99.262	99.4876	99.5837	99.5908	99.5402	99.5673	99.2183	99.4987	99.4591	99.3675	99.2683	99.4828	99.3452	99.5597	99.4613	99.2827	99.1921	99.5379	99.3573	99.4062	99.5584	99.5427	99.5759	99.5291
8.02	99.8576	99.4454	99.3454	99.4665	99.3982	99.4889	99.2373	99.322	99.3879	99.3056	99.5302	99.5491	99.543	99.2559	99.5614	99.6144	99.3931	99.4732	99.3376	99.4578	99.2961	99.5595	99.5946	99.5748	99.5758	99.2382	99.4678	99.5658	99.5731	99.5212	99.549	99.194	99.479	99.4388	99.3454	99.2447	99.4629	99.3229	99.5413	99.4409	99.2592	99.1672	99.5191	99.3351	99.3849	99.5397	99.5239	99.5579	99.5098
8.03	99.7864	99.4247	99.323	99.4463	99.3767	99.469	99.2132	99.2993	99.3661	99.2826	99.5111	99.5303	99.5242	99.2322	99.5429	99.5972	99.3716	99.4531	99.315	99.4374	99.2729	99.5409	99.5768	99.5566	99.5578	99.2141	99.4476	99.5476	99.555	99.5018	99.5305	99.1692	99.4591	99.4182	99.323	99.2207	99.4427	99.3002	99.5226	99.4202	99.2353	99.142	99.4999	99.3126	99.3633	99.5208	99.5048	99.5395	99.4903
8.04	99.7151	99.4036	99.3003	99.4257	99.3548	99.4488	99.1888	99.2761	99.3441	99.2592	99.4917	99.5111	99.505	99.2081	99.524	99.5796	99.3498	99.4327	99.2921	99.4166	99.2494	99.5219	99.5586	99.538	99.5394	99.1896	99.4271	99.529	99.5366	99.482	99.5115	99.1442	99.4388	99.3972	99.3002	99.1964	99.4221	99.2772	99.5035	99.3992	99.2112	99.1164	99.4804	99.2897	99.3414	99.5015	99.4854	99.5208	99.4703
8.05	99.6439	99.3823	99.2773	99.4047	99.3327	99.4283	99.164	99.2527	99.3217	99.2355	99.4719	99.4916	99.4855	99.1836	99.5048	99.5617	99.3276	99.412	99.2688	99.3955	99.2255	99.5026	99.54	99.5191	99.5207	99.1648	99.4062	99.5101	99.5179	99.4619	99.4923	99.1188	99.4182	99.3758	99.277	99.1717	99.4012	99.2539	99.4841	99.3778	99.1866	99.0905	99.4606	99.2665	99.3191	99.4818	99.4656	99.5017	99.4501
8.06	99.5727	99.3606	99.2539	99.3835	99.3101	99.4073	99.1389	99.2289	99.2989	99.2115	99.4518	99.4718	99.4657	99.1589	99.4852	99.5434	99.3051	99.3909	99.2452	99.3741	99.2013	99.4829	99.5211	99.4998	99.5016	99.1396	99.385	99.4909	99.4987	99.4415	99.4726	99.0931	99.3972	99.3541	99.2535	99.1467	99.3799	99.2302	99.4643	99.3561	99.1618	99.0643	99.4404	99.2429	99.2964	99.4618	99.4455	99.4823	99.4294
8.07	99.5015	99.3385	99.2302	99.3618	99.2873	99.3861	99.1134	99.2047	99.2759	99.1871	99.4314	99.4516	99.4455	99.1338	99.4652	99.5247	99.2822	99.3695	99.2212	99.3523	99.1768	99.4629	99.5019	99.4801	99.4822	99.1141	99.3635	99.4712	99.4793	99.4207	99.4527	99.067	99.3758	99.3321	99.2297	99.1213	99.3583	99.2063	99.4442	99.334	99.1366	99.0377	99.4198	99.2191	99.2735	99.4414	99.425	99.4626	99.4084
8.08	99.4303	99.3161	99.2061	99.3399	99.2641	99.3645	99.0877	99.1803	99.2524	99.1624	99.4106	99.431	99.4249	99.1083	99.4449	99.5058	99.259	99.3477	99.1969	99.3302	99.1519	99.4425	99.4823	99.4601	99.4624	99.0883	99.3416	99.4513	99.4595	99.3995	99.4324	99.0406	99.3542	99.3097	99.2056	99.0957	99.3363	99.1819	99.4238	99.3116	99.111	99.0108	99.3989	99.1948	99.2502	99.4206	99.4042	99.4425	99.3871
8.09	99.3591	99.2933	99.1818	99.3175	99.2405	99.3425	99.0616	99.1554	99.2287	99.1374	99.3894	99.4101	99.4041	99.0826	99.4243	99.4864	99.2354	99.3256	99.1722	99.3077	99.1267	99.4218	99.4623	99.4397	99.4423	99.0622	99.3193	99.431	99.4394	99.378	99.4117	99.0139	99.3322	99.287	99.181	99.0696	99.314	99.1573	99.403	99.2889	99.0852	98.9836	99.3777	99.1703	99.2265	99.3996	99.383	99.4221	99.3654
8.1	99.2879	99.2702	99.157	99.2949	99.2166	99.3203	99.0351	99.1303	99.2045	99.112	99.3679	99.3888	99.3828	99.0565	99.4033	99.4668	99.2116	99.3031	99.1472	99.2849	99.1012	99.4007	99.442	99.419	99.4219	99.0357	99.2968	99.4104	99.4189	99.3562	99.3907	98.9868	99.3098	99.264	99.1562	99.0433	99.2914	99.1323	99.3819	99.2658	99.059	98.956	99.3561	99.1454	99.2025	99.3781	99.3615	99.4013	99.3434
8.11	99.2166	99.2468	99.132	99.2719	99.1924	99.2976	99.0084	99.1048	99.1801	99.0863	99.3461	99.3672	99.3612	99.0301	99.382	99.4468	99.1874	99.2804	99.1219	99.2617	99.0753	99.3793	99.4213	99.398	99.4011	99.0089	99.2739	99.3894	99.3981	99.334	99.3694	98.9595	99.2871	99.2406	99.131	99.0166	99.2684	99.107	99.3604	99.2423	99.0324	98.9281	99.3342	99.1202	99.1782	99.3564	99.3397	99.3802	99.321
8.12	99.1454	99.2231	99.1066	99.2486	99.1679	99.2747	98.9813	99.079	99.1553	99.0603	99.3239	99.3453	99.3393	99.0033	99.3603	99.4264	99.1628	99.2572	99.0962	99.2382	99.0491	99.3575	99.4003	99.3766	99.38	98.9817	99.2506	99.3681	99.3769	99.3114	99.3477	98.9317	99.2641	99.2169	99.1055	98.9896	99.2451	99.0813	99.3386	99.2186	99.0056	98.8999	99.312	99.0946	99.1536	99.3342	99.3175	99.3588	99.2983
8.13	99.0742	99.199	99.0809	99.2249	99.143	99.2514	98.9539	99.0529	99.1302	99.0339	99.3014	99.323	99.3171	98.9762	99.3383	99.4057	99.1379	99.2338	99.0702	99.2144	99.0226	99.3354	99.379	99.3548	99.3586	98.9542	99.227	99.3465	99.3554	99.2885	99.3257	98.9037	99.2408	99.1929	99.0797	98.9623	99.2215	99.0553	99.3165	99.1945	98.9784	98.8713	99.2894	99.0687	99.1286	99.3118	99.295	99.337	99.2752
8.14	99.003	99.1745	99.0548	99.2009	99.1178	99.2277	98.9261	99.0264	99.1048	99.0072	99.2785	99.3003	99.2945	98.9488	99.3159	99.3847	99.1127	99.21	99.0439	99.1903	98.9957	99.3129	99.3573	99.3328	99.3368	98.9264	99.2031	99.3245	99.3336	99.2653	99.3034	98.8754	99.2171	99.1685	99.0535	98.9346	99.1975	99.029	99.2941	99.1701	98.9508	98.8424	99.2665	99.0425	99.1033	99.289	99.2722	99.3149	99.2518
8.15	98.9318	99.1498	99.0285	99.1766	99.0922	99.2038	98.8981	98.9996	99.079	98.9802	99.2553	99.2774	99.2716	98.9211	99.2932	99.3633	99.0872	99.1859	99.0173	99.1658	98.9686	99.2901	99.3353	99.3103	99.3147	98.8983	99.1789	99.3022	99.3114	99.2417	99.2807	98.8467	99.1931	99.1438	99.027	98.9067	99.1732	99.0024	99.2713	99.1453	98.923	98.8132	99.2433	99.016	99.0777	99.2658	99.249	99.2925	99.2281
8.16	98.8606	99.1247	99.0018	99.1519	99.0663	99.1795	98.8697	98.9725	99.0529	98.9529	99.2318	99.2541	99.2483	98.8931	99.2701	99.3416	99.0614	99.1614	98.9903	99.141	98.941	99.267	99.3129	99.2876	99.2922	98.8699	99.1543	99.2795	99.289	99.2178	99.2577	98.8177	99.1687	99.1188	99.0002	98.8784	99.1486	98.9755	99.2481	99.1203	98.8948	98.7837	99.2197	98.9891	99.0518	99.2423	99.2255	99.2697	99.204
8.17	98.7894	99.0992	98.9748	99.127	99.0401	99.1548	98.841	98.945	99.0265	98.9252	99.2079	99.2304	99.2247	98.8647	99.2468	99.3196	99.0352	99.1367	98.963	99.1159	98.9132	99.2435	99.2902	99.2645	99.2694	98.8411	99.1294	99.2566	99.2661	99.1936	99.2344	98.7884	99.1441	99.0934	98.973	98.8497	99.1237	98.9482	99.2247	99.0949	98.8663	98.7538	99.1959	98.9619	99.0255	99.2185	99.2017	99.2466	99.1796
8.18	98.7181	99.0735	98.9474	99.1016	99.0136	99.1299	98.812	98.9173	98.9997	98.8972	99.1837	99.2064	99.2008	98.836	99.223	99.2973	99.0087	99.1116	98.9353	99.0904	98.8851	99.2197	99.2671	99.241	99.2463	98.812	99.1042	99.2333	99.243	99.169	99.2108	98.7588	99.1191	99.0678	98.9455	98.8208	99.0984	98.9206	99.2009	99.0691	98.8375	98.7237	99.1716	98.9344	98.9989	99.1944	99.1775	99.2232	99.1549
8.19	98.6469	99.0474	98.9198	99.076	98.9868	99.1046	98.7826	98.8892	98.9726	98.8689	99.1592	99.1821	99.1765	98.807	99.199	99.2746	98.9819	99.0862	98.9074	99.0646	98.8566	99.1955	99.2437	99.2173	99.2229	98.7826	99.0786	99.2096	99.2195	99.1441	99.1868	98.7289	99.0937	99.0418	98.9177	98.7915	99.0728	98.8927	99.1768	99.0431	98.8083	98.6932	99.1471	98.9066	98.972	99.1699	99.153	99.1994	99.1298
8.2	98.5757	99.021	98.8918	99.05	98.9596	99.079	98.753	98.8608	98.9452	98.8403	99.1344	99.1574	99.1519	98.7777	99.1746	99.2515	98.9547	99.0604	98.8791	99.0385	98.8278	99.1711	99.22	99.1932	99.1991	98.7529	99.0528	99.1857	99.1957	99.1188	99.1625	98.6986	99.0681	99.0155	98.8896	98.762	99.0469	98.8645	99.1524	99.0167	98.7789	98.6624	99.1222	98.8784	98.9448	99.1451	99.1282	99.1754	99.1044
8.21	98.5045	98.9943	98.8635	99.0238	98.9321	99.053	98.723	98.832	98.9175	98.8114	99.1092	99.1324	99.127	98.7481	99.1499	99.2282	98.9273	99.0344	98.8505	99.012	98.7987	99.1462	99.1959	99.1687	99.175	98.7228	99.0266	99.1614	99.1716	99.0932	99.1378	98.668	99.0421	98.9889	98.8611	98.7321	99.0207	98.836	99.1276	98.99	98.7491	98.6313	99.097	98.8499	98.9173	99.1199	99.1031	99.151	99.0786
8.22	98.4333	98.9672	98.8349	98.9971	98.9043	99.0268	98.6927	98.803	98.8894	98.7821	99.0837	99.1071	99.1018	98.7182	99.1248	99.2045	98.8995	99.008	98.8216	98.9853	98.7693	99.1211	99.1715	99.1439	99.1506	98.6925	99.0001	99.1368	99.1472	99.0673	99.1129	98.6372	99.0159	98.9619	98.8323	98.7019	98.9941	98.8071	99.1025	98.963	98.719	98.5999	99.0715	98.8212	98.8894	99.0944	99.0776	99.1262	99.0526
8.23	98.3621	98.9399	98.806	98.9702	98.8761	99.0002	98.6621	98.7736	98.8611	98.7526	99.0579	99.0815	99.0762	98.6879	99.0994	99.1805	98.8714	98.9813	98.7923	98.9582	98.7396	99.0956	99.1468	99.1189	99.1259	98.6618	98.9732	99.1119	99.1224	99.0411	99.0876	98.606	98.9893	98.9346	98.8033	98.6713	98.9672	98.778	99.0771	98.9356	98.6886	98.5681	99.0457	98.7921	98.8613	99.0686	99.0519	99.1012	99.0262
8.24	98.2909	98.9122	98.7767	98.943	98.8477	98.9733	98.6312	98.744	98.8324	98.7227	99.0317	99.0555	99.0504	98.6574	99.0737	99.1562	98.843	98.9543	98.7627	98.9308	98.7095	99.0698	99.1218	99.0934	99.1008	98.6308	98.9461	99.0867	99.0973	99.0145	99.062	98.5745	98.9623	98.9071	98.7738	98.6405	98.94	98.7485	99.0514	98.908	98.6579	98.5361	99.0196	98.7627	98.8328	99.0425	99.0258	99.0759	98.9994
8.25	98.2196	98.8842	98.7472	98.9154	98.8189	98.946	98.6	98.714	98.8034	98.6925	99.0053	99.0292	99.0242	98.6265	99.0477	99.1315	98.8143	98.9269	98.7329	98.9031	98.6792	99.0436	99.0964	99.0677	99.0754	98.5995	98.9186	99.0611	99.0719	98.9876	99.0361	98.5427	98.9351	98.8792	98.7441	98.6094	98.9125	98.7187	99.0254	98.88	98.6268	98.5038	98.9931	98.7329	98.804	99.016	98.9993	99.0502	98.9724
8.26	98.1484	98.8559	98.7173	98.8875	98.7899	98.9185	98.5685	98.6837	98.7741	98.662	98.9785	99.0026	98.9976	98.5953	99.0213	99.1066	98.7852	98.8993	98.7027	98.8751	98.6485	99.0172	99.0707	99.0416	99.0498	98.5679	98.8908	99.0352	99.0462	98.9604	99.0099	98.5106	98.9076	98.851	98.7141	98.5779	98.8847	98.6887	98.999	98.8517	98.5955	98.4711	98.9663	98.7029	98.7749	98.9892	98.9726	99.0242	98.945
8.27	98.0772	98.8272	98.6871	98.8593	98.7605	98.8906	98.5367	98.6531	98.7444	98.6312	98.9514	98.9756	98.9708	98.5639	98.9947	99.0813	98.7559	98.8713	98.6722	98.8467	98.6176	98.9904	99.0447	99.0152	99.0237	98.536	98.8627	99.009	99.0202	98.9328	98.9833	98.4782	98.8797	98.8225	98.6837	98.5462	98.8566	98.6583	98.9724	98.8231	98.5639	98.4381	98.9392	98.6726	98.7455	98.9621	98.9456	98.9979	98.9173
8.28	98.006	98.7983	98.6567	98.8308	98.7308	98.8625	98.5046	98.6222	98.7145	98.6001	98.9239	98.9483	98.9436	98.5321	98.9677	99.0557	98.7262	98.8431	98.6414	98.8181	98.5863	98.9633	99.0183	98.9885	98.9974	98.5038	98.8343	98.9825	98.9938	98.9049	98.9565	98.4455	98.8515	98.7936	98.6531	98.5141	98.8281	98.6276	98.9454	98.7942	98.5319	98.4049	98.9118	98.6419	98.7157	98.9347	98.9182	98.9713	98.8893
8.29	97.9348	98.769	98.6259	98.802	98.7008	98.834	98.4722	98.591	98.6843	98.5687	98.8962	98.9207	98.9162	98.5	98.9403	99.0298	98.6963	98.8145	98.6103	98.7891	98.5547	98.9358	98.9916	98.9614	98.9708	98.4713	98.8056	98.9557	98.9671	98.8767	98.9293	98.4125	98.8231	98.7645	98.6221	98.4817	98.7994	98.5966	98.9181	98.765	98.4996	98.3713	98.8841	98.611	98.6857	98.9069	98.8905	98.9443	98.861
8.3	97.8636	98.7395	98.5948	98.7729	98.6705	98.8052	98.4394	98.5594	98.6537	98.537	98.8682	98.8928	98.8884	98.4676	98.9127	99.0035	98.666	98.7856	98.5788	98.7598	98.5228	98.9081	98.9646	98.9341	98.9438	98.4385	98.7766	98.9286	98.9402	98.8482	98.9018	98.3792	98.7943	98.7351	98.5909	98.4491	98.7703	98.5653	98.8905	98.7355	98.4671	98.3374	98.8561	98.5797	98.6554	98.8789	98.8625	98.9171	98.8323
8.31	97.7924	98.7096	98.5634	98.7434	98.6398	98.7761	98.4064	98.5276	98.6228	98.505	98.8398	98.8646	98.8603	98.4349	98.8847	98.977	98.6355	98.7564	98.5471	98.7303	98.4906	98.88	98.9373	98.9064	98.9166	98.4053	98.7472	98.9011	98.9129	98.8194	98.874	98.3456	98.7652	98.7053	98.5593	98.4161	98.7409	98.5337	98.8626	98.7056	98.4342	98.3033	98.8278	98.5481	98.6248	98.8505	98.8343	98.8896	98.8033
8.32	97.7211	98.6794	98.5317	98.7137	98.6089	98.7466	98.3731	98.4955	98.5917	98.4727	98.8111	98.8361	98.8318	98.402	98.8565	98.9501	98.6046	98.7269	98.515	98.7004	98.4582	98.8516	98.9097	98.8784	98.889	98.3719	98.7176	98.8734	98.8853	98.7903	98.8459	98.3117	98.7358	98.6753	98.5274	98.3829	98.7113	98.5018	98.8344	98.6755	98.401	98.2688	98.7991	98.5163	98.5938	98.8218	98.8057	98.8617	98.7741
8.33	97.6499	98.6489	98.4997	98.6837	98.5777	98.7169	98.3395	98.4631	98.5602	98.4401	98.7821	98.8072	98.8031	98.3687	98.8279	98.923	98.5734	98.6971	98.4827	98.6702	98.4254	98.8229	98.8817	98.8501	98.8611	98.3382	98.6877	98.8453	98.8574	98.7608	98.8175	98.2775	98.7061	98.645	98.4952	98.3493	98.6813	98.4696	98.8059	98.645	98.3675	98.234	98.7702	98.4841	98.5626	98.7928	98.7767	98.8335	98.7445
8.34	97.5787	98.6181	98.4674	98.6533	98.5462	98.6869	98.3056	98.4303	98.5284	98.4072	98.7528	98.778	98.7741	98.3351	98.799	98.8955	98.5419	98.667	98.4501	98.6397	98.3923	98.7939	98.8535	98.8214	98.8329	98.3042	98.6574	98.817	98.8292	98.731	98.7888	98.243	98.6761	98.6143	98.4627	98.3154	98.651	98.4371	98.777	98.6143	98.3338	98.199	98.7409	98.4516	98.5311	98.7635	98.7475	98.8051	98.7146
8.35	97.5075	98.587	98.4348	98.6226	98.5143	98.6565	98.2714	98.3973	98.4963	98.374	98.7232	98.7485	98.7447	98.3013	98.7697	98.8677	98.5102	98.6366	98.4171	98.6089	98.3589	98.7646	98.8249	98.7925	98.8045	98.2699	98.6269	98.7883	98.8007	98.7009	98.7597	98.2082	98.6457	98.5834	98.4299	98.2813	98.6204	98.4044	98.7479	98.5832	98.2997	98.1636	98.7114	98.4189	98.4993	98.7338	98.718	98.7763	98.6843
8.36	97.4363	98.5556	98.4019	98.5917	98.4822	98.6259	98.2369	98.364	98.464	98.3405	98.6933	98.7187	98.7151	98.2671	98.7402	98.8396	98.4781	98.6059	98.3839	98.5778	98.3252	98.7349	98.796	98.7633	98.7757	98.2353	98.596	98.7594	98.7719	98.6705	98.7304	98.1732	98.6151	98.5521	98.3968	98.2468	98.5895	98.3713	98.7185	98.5519	98.2653	98.128	98.6815	98.3858	98.4671	98.7039	98.6882	98.7472	98.6538
8.37	97.3651	98.5239	98.3688	98.5604	98.4498	98.5949	98.2021	98.3304	98.4313	98.3067	98.6631	98.6886	98.6851	98.2327	98.7104	98.8112	98.4457	98.5749	98.3503	98.5464	98.2913	98.705	98.7668	98.7337	98.7466	98.2004	98.5649	98.7301	98.7428	98.6398	98.7008	98.1378	98.5842	98.5206	98.3634	98.2121	98.5583	98.3379	98.6887	98.5202	98.2307	98.092	98.6514	98.3525	98.4347	98.6736	98.6581	98.7179	98.623
8.38	97.2938	98.4919	98.3353	98.5289	98.417	98.5637	98.167	98.2965	98.3983	98.2726	98.6326	98.6582	98.6549	98.1979	98.6802	98.7825	98.4131	98.5436	98.3165	98.5147	98.257	98.6747	98.7373	98.7038	98.7172	98.1652	98.5334	98.7005	98.7133	98.6088	98.6709	98.1022	98.553	98.4887	98.3297	98.1771	98.5269	98.3043	98.6587	98.4883	98.1957	98.0558	98.6209	98.3188	98.402	98.6431	98.6276	98.6882	98.5918
8.39	97.2226	98.4596	98.3015	98.497	98.384	98.5321	98.1316	98.2623	98.365	98.2382	98.6018	98.6275	98.6243	98.1629	98.6498	98.7535	98.3801	98.512	98.2823	98.4827	98.2225	98.6441	98.7074	98.6737	98.6875	98.1297	98.5017	98.6706	98.6836	98.5775	98.6406	98.0663	98.5215	98.4566	98.2958	98.1417	98.4951	98.2703	98.6284	98.456	98.1605	98.0193	98.5902	98.2849	98.369	98.6122	98.5969	98.6582	98.5604
8.4	97.1514	98.427	98.2675	98.4648	98.3507	98.5003	98.096	98.2278	98.3315	98.2036	98.5707	98.5965	98.5935	98.1276	98.619	98.7242	98.3469	98.4801	98.2479	98.4504	98.1876	98.6132	98.6773	98.6432	98.6575	98.094	98.4696	98.6405	98.6536	98.5459	98.6101	98.03	98.4897	98.4242	98.2615	98.1061	98.463	98.2361	98.5977	98.4235	98.1249	97.9825	98.5591	98.2507	98.3357	98.581	98.5659	98.628	98.5286
8.41	97.0802	98.3941	98.2331	98.4324	98.3171	98.4682	98.06	98.193	98.2976	98.1686	98.5392	98.5652	98.5623	98.092	98.588	98.6946	98.3134	98.4479	98.2132	98.4178	98.1525	98.582	98.6469	98.6124	98.6272	98.0579	98.4373	98.61	98.6233	98.514	98.5793	97.9936	98.4576	98.3915	98.2269	98.0702	98.4307	98.2016	98.5668	98.3907	98.0891	97.9454	98.5278	98.2161	98.3021	98.5495	98.5346	98.5974	98.4966
8.42	97.009	98.3609	98.1985	98.3997	98.2832	98.4357	98.0238	98.1579	98.2635	98.1334	98.5075	98.5335	98.5309	98.0561	98.5566	98.6647	98.2795	98.4154	98.1782	98.3849	98.1171	98.5506	98.6161	98.5813	98.5966	98.0216	98.4047	98.5793	98.5927	98.4817	98.5482	97.9568	98.4252	98.3585	98.1921	98.0341	98.398	98.1668	98.5356	98.3575	98.053	97.908	98.4962	98.1813	98.2683	98.5178	98.503	98.5665	98.4642
8.43	96.9378	98.3274	98.1636	98.3666	98.249	98.403	97.9873	98.1225	98.229	98.0978	98.4755	98.5016	98.4991	98.02	98.5249	98.6345	98.2454	98.3827	98.1429	98.3518	98.0814	98.5188	98.5851	98.5499	98.5657	97.9849	98.3717	98.5482	98.5618	98.4492	98.5168	97.9197	98.3926	98.3252	98.1569	97.9976	98.3651	98.1317	98.5041	98.3241	98.0166	97.8704	98.4643	98.1462	98.2341	98.4857	98.4711	98.5354	98.4316
8.44	96.8666	98.2937	98.1284	98.3333	98.2145	98.37	97.9505	98.0869	98.1943	98.062	98.4432	98.4694	98.4671	97.9835	98.493	98.604	98.211	98.3496	98.1073	98.3183	98.0454	98.4867	98.5538	98.5182	98.5345	97.948	98.3385	98.5169	98.5306	98.4164	98.4851	97.8824	98.3596	98.2916	98.1215	97.9609	98.3318	98.0963	98.4723	98.2904	97.9799	97.8325	98.4321	98.1109	98.1997	98.4533	98.4389	98.504	98.3986
8.45	96.7953	98.2596	98.0929	98.2997	98.1798	98.3367	97.9135	98.051	98.1593	98.026	98.4106	98.4368	98.4347	97.9468	98.4607	98.5732	98.1763	98.3163	98.0714	98.2845	98.0091	98.4543	98.5221	98.4863	98.5031	97.9109	98.305	98.4852	98.4991	98.3832	98.4531	97.8448	98.3263	98.2578	98.0858	97.9238	98.2983	98.0607	98.4402	98.2564	97.943	97.7942	98.3996	98.0752	98.1649	98.4206	98.4064	98.4722	98.3654
8.46	96.7241	98.2253	98.0571	98.2658	98.1447	98.3031	97.8761	98.0148	98.124	97.9896	98.3777	98.404	98.4021	97.9098	98.4282	98.5421	98.1414	98.2826	98.0352	98.2505	97.9726	98.4216	98.4902	98.454	98.4713	97.8734	98.2712	98.4533	98.4674	98.3498	98.4208	97.8069	98.2928	98.2236	98.0498	97.8865	98.2645	98.0247	98.4078	98.2222	97.9057	97.7558	98.3668	98.0393	98.1299	98.3877	98.3736	98.4402	98.3318
8.47	96.6529	98.1906	98.021	98.2316	98.1094	98.2692	97.8385	97.9783	98.0884	97.9529	98.3445	98.3709	98.3692	97.8725	98.3953	98.5107	98.1061	98.2487	97.9988	98.2162	97.9358	98.3886	98.4579	98.4214	98.4393	97.8356	98.2372	98.4211	98.4353	98.3161	98.3882	97.7687	98.259	98.1892	98.0135	97.8489	98.2304	97.9885	98.3751	98.1876	97.8682	97.717	98.3337	98.003	98.0947	98.3544	98.3406	98.4079	98.298
8.48	96.5817	98.1557	97.9847	98.1971	98.0738	98.235	97.8006	97.9415	98.0525	97.916	98.3111	98.3375	98.336	97.835	98.3622	98.4791	98.0706	98.2145	97.962	98.1816	97.8986	98.3553	98.4254	98.3885	98.4069	97.7976	98.2028	98.3886	98.403	98.2821	98.3554	97.7303	98.2249	98.1545	97.9769	97.8111	98.196	97.952	98.3422	98.1527	97.8304	97.6779	98.3003	97.9665	98.0591	98.3208	98.3072	98.3753	98.2639
8.49	96.5105	98.1205	97.9481	98.1624	98.0379	98.2005	97.7625	97.9044	98.0163	97.8788	98.2773	98.3038	98.3025	97.7971	98.3287	98.4471	98.0348	98.18	97.925	98.1467	97.8613	98.3218	98.3926	98.3553	98.3743	97.7593	98.1682	98.3558	98.3703	98.2478	98.3222	97.6915	98.1905	98.1195	97.94	97.7729	98.1614	97.9153	98.3089	98.1176	97.7923	97.6386	98.2667	97.9298	98.0232	98.287	98.2736	98.3424	98.2294
8.5	96.4393	98.085	97.9112	98.1273	98.0017	98.1658	97.724	97.8671	97.9799	97.8413	98.2432	98.2698	98.2687	97.759	98.295	98.4149	97.9987	98.1453	97.8877	98.1115	97.8236	98.2879	98.3594	98.3219	98.3414	97.7207	98.1333	98.3227	98.3374	98.2132	98.2888	97.6526	98.1558	98.0842	97.9029	97.7345	98.1264	97.8782	98.2754	98.0822	97.7539	97.599	98.2328	97.8927	97.9871	98.2528	98.2396	98.3093	98.1947
8.51	96.3681	98.0493	97.874	98.092	97.9653	98.1307	97.6853	97.8295	97.9432	97.8036	98.2089	98.2355	98.2346	97.7207	98.261	98.3823	97.9623	98.1102	97.8502	98.0761	97.7857	98.2537	98.326	98.2881	98.3082	97.6819	98.0981	98.2894	98.3042	98.1783	98.2551	97.6133	98.1209	98.0486	97.8655	97.6958	98.0912	97.8409	98.2416	98.0465	97.7153	97.5592	98.1986	97.8554	97.9507	98.2184	98.2054	98.2758	98.1597
8.52	96.2968	98.0132	97.8366	98.0564	97.9285	98.0954	97.6463	97.7916	97.9062	97.7655	98.1743	98.2009	98.2002	97.682	98.2267	98.3495	97.9257	98.0749	97.8123	98.0403	97.7475	98.2193	98.2923	98.2541	98.2747	97.6428	98.0626	98.2557	98.2707	98.1431	98.2211	97.5738	98.0856	98.0128	97.8278	97.6568	98.0557	97.8034	98.2075	98.0105	97.6764	97.519	98.1641	97.8177	97.9141	98.1837	98.171	98.2421	98.1244
8.53	96.2256	97.9769	97.7989	98.0205	97.8915	98.0598	97.6071	97.7535	97.8689	97.7272	98.1394	98.166	98.1656	97.6431	98.1921	98.3164	97.8888	98.0393	97.7742	98.0043	97.709	98.1845	98.2583	98.2198	98.241	97.6034	98.0268	98.2218	98.237	98.1076	98.1868	97.534	98.0501	97.9767	97.7898	97.6176	98.0199	97.7655	98.1731	97.9743	97.6372	97.4786	98.1293	97.7799	97.8771	98.1487	98.1362	98.2081	98.0889
8.54	96.1544	97.9403	97.7609	97.9843	97.8542	98.0239	97.5676	97.715	97.8314	97.6887	98.1042	98.1309	98.1307	97.6039	98.1572	98.283	97.8516	98.0034	97.7358	97.968	97.6702	98.1495	98.224	98.1852	98.2069	97.5637	97.9908	98.1876	98.2029	98.0719	98.1522	97.4939	98.0143	97.9403	97.7516	97.5781	97.9839	97.7274	98.1385	97.9378	97.5977	97.438	98.0943	97.7417	97.8399	98.1134	98.1012	98.1738	98.053
8.55	96.0832	97.9034	97.7226	97.9479	97.8167	97.9878	97.5278	97.6763	97.7935	97.6498	98.0688	98.0954	98.0955	97.5645	98.122	98.2493	97.8141	97.9673	97.6971	97.9315	97.6312	98.1142	98.1894	98.1502	98.1726	97.5238	97.9545	98.1531	98.1686	98.0358	98.1174	97.4536	97.9783	97.9037	97.713	97.5383	97.9476	97.689	98.1035	97.901	97.558	97.397	98.0589	97.7033	97.8024	98.0778	98.0658	98.1393	98.0169
8.56	96.012	97.8663	97.6841	97.9112	97.7789	97.9514	97.4877	97.6374	97.7554	97.6107	98.033	98.0597	98.06	97.5248	98.0865	98.2154	97.7764	97.9309	97.6581	97.8946	97.5919	98.0786	98.1546	98.1151	98.138	97.4836	97.9179	98.1184	98.134	97.9995	98.0823	97.413	97.9419	97.8668	97.6742	97.4983	97.911	97.6503	98.0683	97.8639	97.518	97.3558	98.0233	97.6646	97.7647	98.0419	98.0302	98.1044	97.9804
8.57	95.9408	97.8288	97.6453	97.8742	97.7408	97.9146	97.4474	97.5981	97.7171	97.5713	97.997	98.0237	98.0242	97.4848	98.0508	98.1812	97.7384	97.8942	97.6189	97.8575	97.5524	98.0427	98.1194	98.0796	98.1031	97.4431	97.881	98.0833	98.0992	97.9629	98.0469	97.3722	97.9053	97.8296	97.6352	97.458	97.8741	97.6114	98.0329	97.8265	97.4778	97.3143	97.9875	97.6256	97.7266	98.0058	97.9944	98.0693	97.9437
8.58	95.8696	97.7911	97.6062	97.837	97.7024	97.8777	97.4068	97.5586	97.6784	97.5317	97.9607	97.9874	97.9882	97.4445	98.0148	98.1467	97.7001	97.8572	97.5794	97.8201	97.5126	98.0065	98.084	98.0438	98.068	97.4024	97.8439	98.048	98.064	97.926	98.0112	97.3311	97.8685	97.7921	97.5958	97.4174	97.8369	97.5722	97.9971	97.7889	97.4372	97.2726	97.9513	97.5864	97.6883	97.9694	97.9582	98.0339	97.9067
8.59	95.7983	97.7532	97.5669	97.7994	97.6637	97.8404	97.366	97.5189	97.6395	97.4918	97.9241	97.9508	97.9519	97.404	97.9785	98.1119	97.6616	97.82	97.5397	97.7825	97.4725	97.9701	98.0483	98.0078	98.0326	97.3614	97.8065	98.0124	98.0286	97.8889	97.9753	97.2897	97.8313	97.7544	97.5562	97.3766	97.7995	97.5328	97.9611	97.751	97.3964	97.2306	97.9149	97.5469	97.6498	97.9327	97.9218	97.9983	97.8695
8.6	95.7271	97.7149	97.5273	97.7616	97.6248	97.8029	97.3249	97.4788	97.6003	97.4516	97.8873	97.914	97.9153	97.3633	97.9419	98.0768	97.6228	97.7825	97.4996	97.7445	97.4321	97.9334	98.0123	97.9715	97.9969	97.3202	97.7688	97.9766	97.9929	97.8514	97.9391	97.2481	97.7939	97.7164	97.5164	97.3355	97.7619	97.4931	97.9248	97.7129	97.3554	97.1884	97.8782	97.5071	97.611	97.8957	97.8851	97.9624	97.8319
8.61	95.6559	97.6764	97.4875	97.7236	97.5857	97.7651	97.2835	97.4385	97.5609	97.4112	97.8502	97.8769	97.8784	97.3223	97.9051	98.0415	97.5837	97.7447	97.4593	97.7063	97.3915	97.8964	97.976	97.9349	97.9609	97.2786	97.7309	97.9405	97.957	97.8137	97.9026	97.2062	97.7562	97.6782	97.4762	97.2942	97.7239	97.4531	97.8882	97.6744	97.3141	97.1459	97.8413	97.4671	97.5719	97.8584	97.8481	97.9262	97.7941
8.62	95.5847	97.6376	97.4474	97.6852	97.5462	97.727	97.2419	97.398	97.5212	97.3705	97.8128	97.8395	97.8413	97.281	97.8679	98.0059	97.5444	97.7066	97.4188	97.6679	97.3506	97.8591	97.9395	97.8981	97.9247	97.2369	97.6927	97.9041	97.9207	97.7757	97.8659	97.164	97.7183	97.6396	97.4358	97.2525	97.6857	97.4129	97.8514	97.6357	97.2725	97.1031	97.8041	97.4268	97.5325	97.8209	97.8109	97.8897	97.756
8.63	95.5135	97.5986	97.407	97.6466	97.5065	97.6887	97.2001	97.3572	97.4812	97.3296	97.7751	97.8018	97.8039	97.2394	97.8305	97.97	97.5048	97.6683	97.378	97.6292	97.3095	97.8215	97.9027	97.8609	97.8882	97.1948	97.6542	97.8674	97.8842	97.7374	97.8289	97.1217	97.68	97.6008	97.3952	97.2107	97.6472	97.3724	97.8143	97.5968	97.2306	97.0601	97.7666	97.3863	97.4929	97.7831	97.7734	97.853	97.7176
8.64	95.4423	97.5593	97.3663	97.6078	97.4666	97.6501	97.1579	97.3161	97.441	97.2884	97.7372	97.7638	97.7662	97.1977	97.7928	97.9339	97.465	97.6298	97.3369	97.5902	97.2681	97.7837	97.8656	97.8235	97.8514	97.1526	97.6155	97.8305	97.8475	97.6989	97.7916	97.079	97.6416	97.5618	97.3543	97.1685	97.6085	97.3317	97.7769	97.5576	97.1885	97.0168	97.7289	97.3455	97.4531	97.745	97.7356	97.816	97.679
8.65	95.3711	97.5197	97.3254	97.5686	97.4263	97.6112	97.1156	97.2747	97.4005	97.2469	97.699	97.7256	97.7283	97.1556	97.7549	97.8975	97.4249	97.5909	97.2955	97.5509	97.2265	97.7456	97.8282	97.7858	97.8144	97.11	97.5765	97.7933	97.8104	97.66	97.754	97.0361	97.6028	97.5225	97.3131	97.1262	97.5695	97.2907	97.7393	97.5181	97.1462	96.9733	97.6908	97.3044	97.4129	97.7066	97.6976	97.7787	97.6401
8.66	95.2998	97.4799	97.2843	97.5292	97.3859	97.5721	97.0729	97.2331	97.3597	97.2052	97.6605	97.6871	97.6901	97.1133	97.7167	97.8608	97.3845	97.5519	97.2539	97.5114	97.1846	97.7072	97.7905	97.7478	97.7771	97.0672	97.5372	97.7558	97.7731	97.621	97.7162	96.993	97.5638	97.4829	97.2716	97.0835	97.5302	97.2494	97.7014	97.4783	97.1036	96.9295	97.6526	97.2631	97.3726	97.668	97.6593	97.7412	97.6009
8.67	95.2286	97.4398	97.2429	97.4896	97.3451	97.5327	97.0301	97.1913	97.3187	97.1632	97.6218	97.6484	97.6516	97.0708	97.6782	97.8238	97.3439	97.5125	97.2121	97.4716	97.1424	97.6686	97.7526	97.7096	97.7395	97.0242	97.4977	97.7181	97.7356	97.5816	97.6782	96.9496	97.5246	97.4431	97.2299	97.0406	97.4907	97.2079	97.6633	97.4383	97.0607	96.8854	97.614	97.2215	97.3319	97.6291	97.6208	97.7034	97.5615
8.68	95.1574	97.3994	97.2012	97.4497	97.3041	97.4931	96.9869	97.1492	97.2774	97.121	97.5828	97.6093	97.6128	97.028	97.6394	97.7866	97.303	97.4729	97.1699	97.4316	97.1	97.6296	97.7144	97.6711	97.7017	96.9809	97.4579	97.6801	97.6978	97.542	97.6398	96.9059	97.485	97.403	97.188	96.9975	97.4509	97.1662	97.6248	97.3981	97.0176	96.8412	97.5752	97.1797	97.291	97.59	97.5819	97.6653	97.5217
8.69	95.0862	97.3588	97.1593	97.4095	97.2629	97.4531	96.9436	97.1068	97.2359	97.0786	97.5435	97.57	97.5738	96.9849	97.6004	97.7491	97.2618	97.433	97.1276	97.3913	97.0574	97.5905	97.676	97.6324	97.6636	96.9373	97.4179	97.6419	97.6597	97.5021	97.6012	96.862	97.4453	97.3627	97.1457	96.9541	97.4108	97.1242	97.5862	97.3576	96.9742	96.7966	97.5362	97.1376	97.2499	97.5505	97.5429	97.627	97.4818
8.7	95.015	97.318	97.1171	97.3691	97.2213	97.413	96.8999	97.0642	97.1941	97.0358	97.504	97.5305	97.5346	96.9416	97.5611	97.7114	97.2205	97.3929	97.0849	97.3508	97.0145	97.551	97.6372	97.5933	97.6252	96.8935	97.3776	97.6034	97.6213	97.4619	97.5624	96.8179	97.4052	97.3221	97.1033	96.9105	97.3705	97.0819	97.5472	97.3168	96.9306	96.7518	97.4969	97.0952	97.2085	97.5108	97.5035	97.5885	97.4415
8.71	94.9438	97.2768	97.0747	97.3284	97.1796	97.3725	96.8561	97.0214	97.152	96.9929	97.4642	97.4906	97.495	96.8981	97.5215	97.6734	97.1788	97.3525	97.0421	97.31	96.9713	97.5113	97.5982	97.554	97.5866	96.8495	97.337	97.5646	97.5828	97.4215	97.5232	96.7735	97.3649	97.2813	97.0605	96.8666	97.33	97.0394	97.508	97.2758	96.8867	96.7068	97.4573	97.0527	97.1669	97.4709	97.4639	97.5496	97.401
8.72	94.8726	97.2354	97.0321	97.2874	97.1376	97.3319	96.812	96.9783	97.1097	96.9497	97.4242	97.4505	97.4553	96.8543	97.4817	97.6351	97.1369	97.3119	96.9989	97.2689	96.9279	97.4713	97.559	97.5145	97.5477	96.8052	97.2962	97.5256	97.5439	97.3808	97.4839	96.7289	97.3244	97.2402	97.0176	96.8224	97.2892	96.9967	97.4686	97.2345	96.8426	96.6615	97.4175	97.0098	97.125	97.4306	97.4241	97.5106	97.3602
8.73	94.8013	97.1938	96.9892	97.2462	97.0953	97.2909	96.7676	96.9349	97.0672	96.9062	97.3839	97.4102	97.4152	96.8103	97.4416	97.5966	97.0948	97.271	96.9555	97.2276	96.8843	97.431	97.5194	97.4746	97.5086	96.7606	97.2552	97.4863	97.5048	97.3398	97.4442	96.684	97.2836	97.1988	96.9743	96.7781	97.2481	96.9537	97.4289	97.1929	96.7982	96.616	97.3774	96.9667	97.0828	97.3902	97.384	97.4712	97.3192
8.74	94.7301	97.1519	96.946	97.2048	97.0528	97.2497	96.723	96.8913	97.0244	96.8625	97.3434	97.3696	97.3749	96.766	97.4013	97.5578	97.0524	97.2299	96.9119	97.186	96.8404	97.3905	97.4796	97.4345	97.4692	96.7159	97.2139	97.4468	97.4654	97.2986	97.4044	96.6389	97.2426	97.1573	96.9309	96.7334	97.2068	96.9105	97.3889	97.1511	96.7536	96.5703	97.3371	96.9234	97.0404	97.3494	97.3436	97.4316	97.2779
8.75	94.6589	97.1098	96.9026	97.1631	97.01	97.2083	96.6782	96.8475	96.9813	96.8185	97.3026	97.3287	97.3344	96.7215	97.3607	97.5188	97.0098	97.1885	96.868	97.1442	96.7962	97.3498	97.4396	97.3942	97.4296	96.6708	97.1723	97.407	97.4258	97.2571	97.3642	96.5936	97.2013	97.1154	96.8871	96.6886	97.1653	96.867	97.3487	97.1091	96.7088	96.5243	97.2965	96.8798	96.9978	97.3084	97.303	97.3918	97.2363
8.76	94.5877	97.0674	96.8589	97.1211	96.967	97.1666	96.6331	96.8034	96.9381	96.7743	97.2615	97.2876	97.2936	96.6767	97.3198	97.4795	96.9669	97.1469	96.8239	97.1022	96.7518	97.3087	97.3993	97.3536	97.3897	96.6256	97.1305	97.367	97.3859	97.2154	97.3238	96.548	97.1597	97.0733	96.8432	96.6435	97.1235	96.8233	97.3082	97.0668	96.6637	96.478	97.2557	96.836	96.9549	97.2671	97.2621	97.3517	97.1945
8.77	94.5165	97.0248	96.815	97.0789	96.9238	97.1246	96.5878	96.759	96.8945	96.7299	97.2202	97.2462	97.2525	96.6317	97.2787	97.4399	96.9237	97.105	96.7795	97.0599	96.7072	97.2674	97.3587	97.3127	97.3496	96.58	97.0884	97.3267	97.3458	97.1734	97.2832	96.5022	97.1179	97.031	96.7989	96.5981	97.0814	96.7793	97.2675	97.0243	96.6183	96.4316	97.2146	96.7919	96.9118	97.2256	97.221	97.3114	97.1525
8.78	94.4453	96.9819	96.7709	97.0365	96.8803	97.0824	96.5422	96.7144	96.8507	96.6852	97.1786	97.2045	97.2112	96.5865	97.2373	97.4001	96.8804	97.0629	96.7349	97.0173	96.6623	97.2259	97.3179	97.2716	97.3092	96.5343	97.0461	97.2862	97.3054	97.1312	97.2423	96.4561	97.0759	96.9884	96.7545	96.5525	97.0391	96.7351	97.2266	96.9815	96.5727	96.3848	97.1733	96.7476	96.8685	97.1838	97.1796	97.2708	97.1101
8.79	94.3741	96.9388	96.7265	96.9938	96.8365	97.04	96.4964	96.6696	96.8067	96.6403	97.1368	97.1626	97.1696	96.541	97.1956	97.3601	96.8368	97.0205	96.69	96.9745	96.6172	97.1841	97.2768	97.2302	97.2685	96.4883	97.0036	97.2454	97.2648	97.0887	97.2012	96.4098	97.0336	96.9456	96.7098	96.5067	96.9965	96.6907	97.1854	96.9385	96.5269	96.3379	97.1317	96.7031	96.8249	97.1418	97.138	97.2299	97.0676
8.8	94.3028	96.8954	96.6819	96.9509	96.7925	96.9973	96.4504	96.6246	96.7624	96.5952	97.0947	97.1204	97.1278	96.4953	97.1537	97.3198	96.7929	96.9779	96.6449	96.9315	96.5719	97.142	97.2354	97.1886	97.2276	96.4421	96.9608	97.2044	97.224	97.0459	97.1598	96.3633	96.9911	96.9025	96.6648	96.4606	96.9538	96.646	97.1439	96.8952	96.4808	96.2907	97.0899	96.6583	96.781	97.0995	97.0961	97.1888	97.0247
8.81	94.2316	96.8518	96.6371	96.9077	96.7483	96.9543	96.4041	96.5793	96.7179	96.5498	97.0524	97.078	97.0857	96.4494	97.1116	97.2792	96.7488	96.9351	96.5995	96.8882	96.5263	97.0997	97.1938	97.1467	97.1865	96.3956	96.9177	97.1631	97.1829	97.0029	97.1181	96.3165	96.9483	96.8592	96.6196	96.4143	96.9107	96.6011	97.1022	96.8517	96.4345	96.2433	97.0479	96.6133	96.7369	97.057	97.054	97.1475	96.9817
8.82	94.1604	96.8079	96.592	96.8643	96.7038	96.9111	96.3577	96.5337	96.6731	96.5042	97.0099	97.0354	97.0434	96.4032	97.0692	97.2384	96.7045	96.892	96.5539	96.8446	96.4805	97.0571	97.152	97.1046	97.1451	96.3489	96.8745	97.1216	97.1415	96.9596	97.0763	96.2695	96.9053	96.8157	96.5742	96.3678	96.8674	96.556	97.0602	96.8079	96.388	96.1956	97.0056	96.568	96.6926	97.0142	97.0117	97.1059	96.9383
8.83	94.0892	96.7638	96.5466	96.8206	96.6591	96.8677	96.3109	96.488	96.6281	96.4583	96.9671	96.9925	97.0009	96.3568	97.0266	97.1974	96.6599	96.8486	96.5081	96.8009	96.4345	97.0143	97.1099	97.0622	97.1035	96.302	96.8309	97.0798	97.0999	96.9161	97.0341	96.2223	96.8621	96.7719	96.5285	96.321	96.8239	96.5106	97.0181	96.7639	96.3412	96.1477	96.963	96.5225	96.6481	96.9712	96.9691	97.0641	96.8947
8.84	94.018	96.7195	96.5011	96.7767	96.6142	96.824	96.264	96.442	96.5829	96.4122	96.924	96.9493	96.9581	96.3101	96.9837	97.1561	96.6151	96.8051	96.462	96.7568	96.3882	96.9712	97.0675	97.0195	97.0616	96.2549	96.7872	97.0378	97.0581	96.8724	96.9918	96.1749	96.8186	96.7279	96.4826	96.274	96.7802	96.465	96.9756	96.7197	96.2942	96.0996	96.9202	96.4768	96.6033	96.9279	96.9262	97.022	96.8509
8.85	93.9468	96.6749	96.4553	96.7326	96.569	96.7801	96.2168	96.3957	96.5374	96.3659	96.8807	96.9059	96.915	96.2633	96.9405	97.1145	96.5701	96.7613	96.4157	96.7126	96.3417	96.9279	97.0249	96.9766	97.0195	96.2075	96.7432	96.9955	97.016	96.8284	96.9492	96.1272	96.7748	96.6837	96.4364	96.2268	96.7362	96.4192	96.9329	96.6752	96.247	96.0513	96.8772	96.4308	96.5582	96.8843	96.8831	96.9797	96.8068
8.86	93.8756	96.6301	96.4093	96.6882	96.5236	96.736	96.1694	96.3492	96.4917	96.3193	96.8372	96.8622	96.8717	96.2162	96.8971	97.0727	96.5248	96.7172	96.3692	96.6681	96.2949	96.8843	96.982	96.9335	96.9772	96.1598	96.6989	96.953	96.9736	96.7841	96.9063	96.0793	96.7309	96.6392	96.3901	96.1793	96.6919	96.3731	96.89	96.6305	96.1995	96.0027	96.8339	96.3846	96.513	96.8405	96.8398	96.9372	96.7625
8.87	93.8043	96.585	96.363	96.6435	96.4779	96.6916	96.1218	96.3025	96.4457	96.2725	96.7934	96.8183	96.8282	96.1689	96.8535	97.0307	96.4793	96.6729	96.3224	96.6234	96.2479	96.8405	96.9389	96.8901	96.9346	96.112	96.6545	96.9103	96.9311	96.7396	96.8632	96.0312	96.6867	96.5945	96.3435	96.1316	96.6475	96.3268	96.8469	96.5855	96.1518	95.9539	96.7904	96.3382	96.4675	96.7965	96.7963	96.8944	96.718
8.88	93.7331	96.5397	96.3165	96.5987	96.432	96.647	96.0739	96.2556	96.3995	96.2255	96.7494	96.7742	96.7844	96.1213	96.8096	96.9884	96.4335	96.6284	96.2754	96.5784	96.2007	96.7965	96.8956	96.8465	96.8917	96.0639	96.6098	96.8673	96.8883	96.6949	96.8199	95.9828	96.6422	96.5495	96.2966	96.0837	96.6028	96.2803	96.8035	96.5404	96.1039	95.9049	96.7467	96.2915	96.4218	96.7522	96.7525	96.8514	96.6731
8.89	93.6619	96.4942	96.2698	96.5536	96.3859	96.6021	96.0258	96.2084	96.3531	96.1783	96.7051	96.7298	96.7404	96.0735	96.7655	96.9459	96.3876	96.5836	96.2282	96.5332	96.1533	96.7522	96.852	96.8026	96.8486	96.0156	96.5648	96.8241	96.8452	96.6499	96.7763	95.9342	96.5975	96.5043	96.2495	96.0355	96.5578	96.2335	96.7599	96.4949	96.0557	95.8556	96.7027	96.2446	96.3758	96.7077	96.7084	96.8081	96.6281
8.9	93.5907	96.4484	96.2228	96.5083	96.3396	96.557	95.9775	96.161	96.3065	96.1308	96.6606	96.6852	96.6962	96.0255	96.7211	96.9032	96.3414	96.5387	96.1807	96.4878	96.1056	96.7076	96.8081	96.7585	96.8053	95.9671	96.5196	96.7807	96.802	96.6046	96.7325	95.8854	96.5526	96.4589	96.2022	95.9872	96.5127	96.1866	96.716	96.4493	96.0073	95.8062	96.6585	96.1975	96.3297	96.663	96.6641	96.7646	96.5828
8.91	93.5195	96.4025	96.1757	96.4627	96.293	96.5117	95.929	96.1134	96.2596	96.0832	96.6159	96.6403	96.6517	95.9773	96.6765	96.8602	96.2949	96.4934	96.133	96.4421	96.0577	96.6628	96.764	96.7141	96.7618	95.9183	96.4742	96.737	96.7585	96.5592	96.6885	95.8364	96.5075	96.4133	96.1547	95.9386	96.4673	96.1394	96.6719	96.4034	95.9587	95.7565	96.6141	96.1502	96.2833	96.618	96.6196	96.7209	96.5373
8.92	93.4483	96.3562	96.1283	96.4169	96.2462	96.4661	95.8802	96.0656	96.2125	96.0352	96.571	96.5952	96.607	95.9289	96.6317	96.817	96.2483	96.448	96.0851	96.3963	96.0096	96.6178	96.7197	96.6695	96.718	95.8694	96.4286	96.6931	96.7147	96.5135	96.6442	95.7872	96.4621	96.3674	96.1069	95.8898	96.4216	96.0919	96.6276	96.3573	95.9098	95.7066	96.5694	96.1026	96.2366	96.5727	96.5749	96.677	96.4915
8.93	93.3771	96.3098	96.0807	96.3709	96.1992	96.4203	95.8313	96.0175	96.1652	95.9871	96.5258	96.5498	96.562	95.8802	96.5866	96.7735	96.2014	96.4023	96.0369	96.3501	95.9613	96.5725	96.6751	96.6247	96.674	95.8202	96.3827	96.6489	96.6707	96.4675	96.5997	95.7377	96.4165	96.3213	96.0589	95.8407	96.3758	96.0443	96.583	96.311	95.8608	95.6564	96.5245	96.0548	96.1898	96.5273	96.5299	96.6328	96.4455
8.94	93.3058	96.2631	96.0328	96.3247	96.1519	96.3743	95.7821	95.9692	96.1176	95.9387	96.4803	96.5042	96.5169	95.8313	96.5413	96.7298	96.1543	96.3564	95.9885	96.3038	95.9127	96.527	96.6303	96.5796	96.6297	95.7708	96.3366	96.6045	96.6265	96.4213	96.555	95.6881	96.3707	96.275	96.0107	95.7915	96.3297	95.9964	96.5382	96.2644	95.8115	95.6061	96.4794	96.0068	96.1427	96.4815	96.4847	96.5884	96.3993
8.95	93.2346	96.2162	95.9847	96.2782	96.1044	96.328	95.7327	95.9207	96.0698	95.8902	96.4347	96.4584	96.4714	95.7822	96.4957	96.6859	96.1069	96.3103	95.9399	96.2572	95.864	96.4813	96.5853	96.5343	96.5853	95.7211	96.2903	96.5599	96.5821	96.3749	96.51	95.6382	96.3247	96.2284	95.9622	95.742	96.2834	95.9484	96.4932	96.2176	95.762	95.5555	96.4341	95.9585	96.0954	96.4356	96.4393	96.5437	96.3528
8.96	93.1634	96.1691	95.9364	96.2315	96.0567	96.2815	95.6831	95.872	96.0218	95.8414	96.3888	96.4123	96.4258	95.7329	96.4499	96.6417	96.0594	96.2639	95.8911	96.2104	95.815	96.4353	96.54	96.4888	96.5406	95.6713	96.2437	96.5151	96.5374	96.3282	96.4648	95.5881	96.2784	96.1817	95.9136	95.6923	96.2368	95.9001	96.448	96.1706	95.7123	95.5047	96.3885	95.9101	96.0479	96.3894	96.3936	96.4988	96.3061
8.97	93.0922	96.1217	95.8879	96.1846	96.0088	96.2348	95.6332	95.823	95.9736	95.7924	96.3426	96.366	96.3799	95.6834	96.4039	96.5973	96.0116	96.2174	95.8421	96.1634	95.7658	96.3891	96.4944	96.443	96.4956	95.6212	96.197	96.47	96.4925	96.2813	96.4194	95.5378	96.2319	96.1347	95.8647	95.6424	96.1901	95.8515	96.4025	96.1233	95.6623	95.4537	96.3427	95.8614	96.0002	96.343	96.3477	96.4537	96.2591
8.98	93.021	96.0741	95.8392	96.1374	95.9606	96.1879	95.5832	95.7739	95.9251	95.7431	96.2963	96.3195	96.3338	95.6336	96.3576	96.5527	95.9636	96.1706	95.7928	96.1162	95.7163	96.3426	96.4487	96.3969	96.4505	95.5709	96.15	96.4247	96.4474	96.2342	96.3737	95.4873	96.1852	96.0874	95.8156	95.5922	96.1431	95.8028	96.3568	96.0759	95.6122	95.4025	96.2966	95.8125	95.9522	96.2963	96.3016	96.4084	96.2119
8.99	92.9498	96.0263	95.7903	96.09	95.9123	96.1407	95.5329	95.7245	95.8764	95.6937	96.2497	96.2727	96.2875	95.5837	96.3111	96.5078	95.9154	96.1235	95.7433	96.0687	95.6667	96.2959	96.4027	96.3507	96.4051	95.5204	96.1027	96.3792	96.4021	96.1869	96.3279	95.4365	96.1382	96.04	95.7662	95.5419	96.0959	95.7539	96.3109	96.0282	95.5618	95.3511	96.2504	95.7634	95.904	96.2494	96.2553	96.3628	96.1645
9	92.8785	95.9783	95.7411	96.0424	95.8637	96.0934	95.4825	95.6749	95.8275	95.644	96.2029	96.2257	96.2409	95.5335	96.2644	96.4628	95.867	96.0763	95.6936	96.021	95.6168	96.249	96.3565	96.3042	96.3594	95.4697	96.0553	96.3334	96.3565	96.1393	96.2818	95.3856	96.0911	95.9924	95.7167	95.4913	96.0485	95.7047	96.2647	95.9803	95.5112	95.2994	96.2039	95.714	95.8556	96.2023	96.2087	96.3171	96.1169
9.01	92.8073	95.9301	95.6917	95.9946	95.8149	96.0457	95.4318	95.625	95.7784	95.5942	96.1559	96.1785	96.1941	95.4831	96.2174	96.4175	95.8183	96.0288	95.6436	95.9731	95.5667	96.2018	96.31	96.2575	96.3136	95.4188	96.0076	96.2875	96.3107	96.0915	96.2355	95.3344	96.0437	95.9445	95.6669	95.4405	96.0008	95.6553	96.2183	95.9321	95.4604	95.2476	96.1572	95.6645	95.807	96.155	96.1619	96.2711	96.069
9.02	92.7361	95.8816	95.6421	95.9466	95.7659	95.9979	95.3809	95.575	95.7291	95.5441	96.1086	96.1311	96.1471	95.4325	96.1702	96.3719	95.7694	95.9812	95.5935	95.925	95.5165	96.1545	96.2633	96.2106	96.2675	95.3676	95.9597	96.2413	96.2647	96.0434	96.1889	95.2831	95.9961	95.8964	95.6169	95.3896	95.9529	95.6057	96.1717	95.8838	95.4094	95.1955	96.1103	95.6147	95.7582	96.1074	96.1149	96.2248	96.0209
9.03	92.6649	95.8329	95.5923	95.8983	95.7166	95.9499	95.3298	95.5248	95.6795	95.4938	96.0611	96.0834	96.0999	95.3817	96.1228	96.3262	95.7204	95.9333	95.5431	95.8766	95.466	96.1069	96.2164	96.1634	96.2212	95.3163	95.9116	96.1949	96.2184	95.9951	96.1421	95.2315	95.9483	95.8481	95.5667	95.3384	95.9048	95.5559	96.1249	95.8352	95.3581	95.1433	96.0632	95.5647	95.7092	96.0596	96.0677	96.1784	95.9726
9.04	92.5937	95.784	95.5423	95.8499	95.6672	95.9016	95.2785	95.4743	95.6297	95.4433	96.0134	96.0355	96.0524	95.3307	96.0752	96.2802	95.6711	95.8851	95.4926	95.8281	95.4152	96.059	96.1692	96.116	96.1747	95.2647	95.8633	96.1482	96.172	95.9466	96.0951	95.1797	95.9002	95.7996	95.5163	95.287	95.8565	95.5059	96.0779	95.7864	95.3067	95.0908	96.0158	95.5145	95.6599	96.0116	96.0202	96.1317	95.9241
9.05	92.5225	95.7349	95.4921	95.8012	95.6175	95.8531	95.227	95.4236	95.5798	95.3926	95.9655	95.9874	96.0047	95.2795	96.0273	96.234	95.6216	95.8368	95.4418	95.7793	95.3643	96.011	96.1219	96.0684	96.128	95.213	95.8148	96.1014	96.1253	95.8979	96.0479	95.1277	95.852	95.7508	95.4656	95.2353	95.808	95.4557	96.0306	95.7374	95.255	95.0381	95.9682	95.4641	95.6105	95.9633	95.9725	96.0848	95.8753
9.06	92.4513	95.6856	95.4416	95.7523	95.5676	95.8044	95.1753	95.3727	95.5296	95.3416	95.9174	95.939	95.9568	95.228	95.9792	96.1876	95.5718	95.7883	95.3908	95.7303	95.3132	95.9627	96.0743	96.0205	96.0811	95.161	95.766	96.0543	96.0784	95.849	96.0005	95.0755	95.8035	95.7019	95.4148	95.1835	95.7593	95.4053	95.9832	95.6882	95.2032	94.9852	95.9204	95.4135	95.5608	95.9149	95.9246	96.0377	95.8263
9.07	92.38	95.636	95.391	95.7031	95.5175	95.7555	95.1233	95.3217	95.4791	95.2905	95.869	95.8904	95.9087	95.1764	95.9309	96.1409	95.5219	95.7395	95.3395	95.6811	95.2619	95.9142	96.0264	95.9724	96.0339	95.1088	95.717	96.007	96.0313	95.7998	95.9529	95.0232	95.7548	95.6528	95.3637	95.1315	95.7103	95.3547	95.9355	95.6388	95.1511	94.9321	95.8724	95.3627	95.5109	95.8662	95.8765	95.9904	95.7771
9.08	92.3088	95.5863	95.3401	95.6538	95.4672	95.7064	95.0712	95.2704	95.4285	95.2392	95.8204	95.8416	95.8604	95.1246	95.8824	96.094	95.4718	95.6905	95.2881	95.6316	95.2103	95.8654	95.9784	95.9242	95.9865	95.0564	95.6679	95.9595	95.984	95.7504	95.905	94.9706	95.7059	95.6034	95.3125	95.0793	95.6612	95.3039	95.8876	95.5891	95.0988	94.8788	95.8242	95.3117	95.4608	95.8172	95.8282	95.9429	95.7276
9.09	92.2376	95.5363	95.2891	95.6043	95.4167	95.657	95.0189	95.2189	95.3777	95.1876	95.7717	95.7926	95.8118	95.0725	95.8336	96.047	95.4214	95.6414	95.2365	95.582	95.1586	95.8165	95.9301	95.8756	95.9389	95.0039	95.6185	95.9118	95.9364	95.7008	95.8569	94.9178	95.6568	95.5538	95.261	95.0268	95.6118	95.2528	95.8394	95.5393	95.0463	94.8253	95.7758	95.2604	95.4105	95.7681	95.7797	95.8951	95.678
9.1	92.1664	95.4861	95.2378	95.5545	95.366	95.6075	94.9664	95.1671	95.3267	95.1359	95.7226	95.7434	95.7631	95.0203	95.7847	95.9997	95.3709	95.592	95.1846	95.5322	95.1066	95.7673	95.8816	95.8269	95.8911	94.9511	95.5689	95.8638	95.8887	95.651	95.8087	94.8648	95.6075	95.504	95.2093	94.9742	95.5622	95.2016	95.7911	95.4892	94.9937	94.7716	95.7272	95.209	95.36	95.7187	95.7309	95.8472	95.6281
9.11	92.0952	95.4357	95.1864	95.5045	95.3151	95.5577	94.9137	95.1152	95.2754	95.084	95.6734	95.6939	95.7141	94.9679	95.7355	95.9521	95.3201	95.5424	95.1326	95.4821	95.0545	95.7179	95.8329	95.7779	95.8431	94.8981	95.5191	95.8157	95.8407	95.6009	95.7602	94.8116	95.558	95.454	95.1574	94.9213	95.5124	95.1501	95.7426	95.4389	94.9408	94.7178	95.6783	95.1573	95.3093	95.6692	95.682	95.799	95.578
9.12	92.024	95.3851	95.1347	95.4544	95.2639	95.5077	94.8607	95.0631	95.2239	95.0318	95.624	95.6442	95.6649	94.9152	95.6861	95.9044	95.2691	95.4926	95.0803	95.4319	95.0021	95.6683	95.7839	95.7288	95.7948	94.8449	95.469	95.7673	95.7925	95.5506	95.7114	94.7582	95.5082	95.4038	95.1053	94.8683	95.4624	95.0985	95.6938	95.3884	94.8877	94.6637	95.6293	95.1055	95.2584	95.6194	95.6328	95.7506	95.5277
9.13	91.9528	95.3343	95.0828	95.404	95.2126	95.4575	94.8076	95.0108	95.1723	94.9795	95.5743	95.5944	95.6155	94.8624	95.6364	95.8565	95.218	95.4425	95.0279	95.3814	94.9496	95.6184	95.7348	95.6794	95.7464	94.7915	95.4188	95.7188	95.7441	95.5002	95.6625	94.7047	95.4583	95.3534	95.053	94.8151	95.4122	95.0467	95.6449	95.3377	94.8344	94.6094	95.58	95.0534	95.2073	95.5694	95.5834	95.702	95.4772
9.14	91.8815	95.2833	95.0307	95.3534	95.1611	95.4071	94.7543	94.9583	95.1204	94.9269	95.5245	95.5443	95.5659	94.8093	95.5866	95.8083	95.1666	95.3923	94.9752	95.3307	94.8968	95.5684	95.6854	95.6298	95.6977	94.7379	95.3684	95.67	95.6955	95.4495	95.6134	94.6509	95.4081	95.3028	95.0005	94.7616	95.3618	94.9946	95.5957	95.2868	94.7809	94.5549	95.5305	95.0012	95.156	95.5191	95.5338	95.6532	95.4264
9.15	91.8103	95.2321	94.9785	95.3026	95.1093	95.3565	94.7008	94.9056	95.0683	94.8742	95.4744	95.4939	95.516	94.7561	95.5365	95.7599	95.115	95.3419	94.9223	95.2799	94.8439	95.5181	95.6358	95.5799	95.6488	94.6841	95.3177	95.621	95.6467	95.3985	95.564	94.5969	95.3578	95.252	94.9478	94.708	95.3112	94.9424	95.5463	95.2357	94.7272	94.5002	95.4808	94.9487	95.1045	95.4687	95.484	95.6042	95.3755
9.16	91.7391	95.1807	94.926	95.2516	95.0574	95.3057	94.6471	94.8526	95.0161	94.8212	95.4242	95.4434	95.466	94.7027	95.4863	95.7114	95.0632	95.2913	94.8693	95.2288	94.7907	95.4676	95.586	95.5299	95.5998	94.6302	95.2669	95.5718	95.5977	95.3474	95.5145	94.5428	95.3072	95.201	94.8949	94.6542	95.2604	94.89	95.4967	95.1844	94.6733	94.4453	95.431	94.8961	95.0528	95.418	95.434	95.555	95.3243
9.17	91.6679	95.1291	94.8733	95.2004	95.0052	95.2547	94.5932	94.7995	94.9636	94.7681	95.3737	95.3927	95.4157	94.6491	95.4358	95.6626	95.0113	95.2404	94.816	95.1775	94.7373	95.4169	95.536	95.4797	95.5505	94.576	95.2158	95.5224	95.5485	95.2961	95.4647	94.4884	95.2565	95.1498	94.8418	94.6001	95.2094	94.8373	95.4469	95.1329	94.6192	94.3903	95.3809	94.8432	95.0009	95.3672	95.3838	95.5056	95.273
9.18	91.5967	95.0772	94.8204	95.149	94.9529	95.2035	94.5391	94.7462	94.9109	94.7148	95.323	95.3417	95.3653	94.5953	95.3851	95.6136	94.9591	95.1894	94.7625	95.126	94.6838	95.366	95.4857	95.4292	95.501	94.5216	95.1646	95.4728	95.4991	95.2445	95.4148	94.4339	95.2055	95.0984	94.7885	94.5459	95.1581	94.7845	95.3969	95.0812	94.5649	94.335	95.3306	94.7902	94.9488	95.3161	95.3334	95.456	95.2214
9.19	91.5255	95.0252	94.7674	95.0974	94.9003	95.152	94.4849	94.6927	94.8581	94.6613	95.2721	95.2905	95.3146	94.5412	95.3342	95.5644	94.9067	95.1382	94.7089	95.0743	94.6301	95.3149	95.4353	95.3785	95.4513	94.4671	95.1131	95.423	95.4494	95.1928	95.3646	94.3792	95.1544	95.0468	94.7349	94.4915	95.1067	94.7315	95.3467	95.0293	94.5105	94.2796	95.2801	94.7369	94.8965	95.2648	95.2827	95.4061	95.1696
9.2	91.4543	94.973	94.7141	95.0456	94.8476	95.1004	94.4304	94.639	94.805	94.6075	95.221	95.2392	95.2638	94.487	95.2831	95.5149	94.8541	95.0867	94.655	95.0224	94.5761	95.2636	95.3846	95.3276	95.4014	94.4123	95.0615	95.3729	95.3996	95.1408	95.3142	94.3242	95.103	94.995	94.6812	94.4369	95.0551	94.6783	95.2963	94.9772	94.4558	94.2239	95.2294	94.6835	94.844	95.2133	95.2319	95.3561	95.1176
9.21	91.383	94.9206	94.6607	94.9936	94.7947	95.0486	94.3758	94.5851	94.7517	94.5536	95.1697	95.1876	95.2127	94.4327	95.2318	95.4653	94.8014	95.0351	94.601	94.9704	94.522	95.212	95.3338	95.2765	95.3513	94.3574	95.0096	95.3227	95.3496	95.0886	95.2637	94.2691	95.0514	94.943	94.6273	94.3821	95.0033	94.6249	95.2457	94.9249	94.4009	94.1681	95.1785	94.6299	94.7913	95.1616	95.1809	95.3059	95.0654
9.22	91.3118	94.8679	94.607	94.9414	94.7415	94.9966	94.3209	94.531	94.6983	94.4995	95.1182	95.1358	95.1614	94.3781	95.1802	95.4155	94.7484	94.9833	94.5467	94.9181	94.4677	95.1603	95.2827	95.2252	95.301	94.3022	94.9576	95.2723	95.2993	95.0362	95.2129	94.2138	94.9997	94.8908	94.5732	94.3271	94.9512	94.5713	95.1949	94.8724	94.3459	94.1121	95.1274	94.576	94.7384	95.1097	95.1296	95.2554	95.013
9.23	91.2406	94.8151	94.5532	94.889	94.6882	94.9444	94.2659	94.4767	94.6446	94.4453	95.0665	95.0838	95.11	94.3233	95.1285	95.3655	94.6953	94.9313	94.4923	94.8656	94.4132	95.1083	95.2314	95.1737	95.2504	94.2469	94.9053	95.2217	95.2489	94.9837	95.1619	94.1584	94.9477	94.8384	94.5189	94.2719	94.899	94.5176	95.1439	94.8197	94.2906	94.0559	95.0761	94.522	94.6853	95.0576	95.0782	95.2048	94.9603
9.24	91.1694	94.7621	94.4992	94.8364	94.6347	94.8919	94.2107	94.4223	94.5907	94.3908	95.0146	95.0316	95.0583	94.2684	95.0766	95.3152	94.6419	94.8791	94.4376	94.8129	94.3585	95.0562	95.1799	95.122	95.1997	94.1914	94.8529	95.1709	95.1983	94.9309	95.1108	94.1027	94.8956	94.7858	94.4645	94.2165	94.8466	94.4636	95.0927	94.7668	94.2352	93.9995	95.0246	94.4678	94.632	95.0053	95.0266	95.154	94.9075
9.25	91.0982	94.7089	94.4449	94.7836	94.581	94.8393	94.1553	94.3676	94.5367	94.3361	94.9625	94.9792	95.0064	94.2132	95.0244	95.2648	94.5884	94.8266	94.3828	94.7601	94.3036	95.0038	95.1282	95.0701	95.1488	94.1357	94.8003	95.1198	95.1474	94.8779	95.0594	94.0469	94.8433	94.7331	94.4098	94.161	94.794	94.4094	95.0413	94.7137	94.1796	93.9429	94.9729	94.4134	94.5786	94.9527	94.9748	95.103	94.8545
9.26	91.027	94.6555	94.3905	94.7306	94.5271	94.7865	94.0997	94.3128	94.4825	94.2813	94.9102	94.9266	94.9544	94.1579	94.9721	95.2142	94.5346	94.774	94.3278	94.707	94.2485	94.9513	95.0763	95.018	95.0977	94.0798	94.7474	95.0686	95.0964	94.8247	95.0078	93.9908	94.7907	94.6801	94.3549	94.1053	94.7412	94.3551	94.9897	94.6604	94.1238	93.8862	94.9211	94.3588	94.5249	94.9	94.9227	95.0517	94.8013
9.27	90.9558	94.6019	94.3359	94.6774	94.473	94.7335	94.0439	94.2577	94.428	94.2262	94.8577	94.8738	94.9021	94.1024	94.9195	95.1634	94.4807	94.7212	94.2725	94.6538	94.1933	94.8985	95.0242	94.9657	95.0464	94.0238	94.6944	95.0172	95.0452	94.7713	94.9561	93.9346	94.738	94.6269	94.2999	94.0493	94.6882	94.3006	94.9379	94.6069	94.0678	93.8292	94.869	94.3041	94.4711	94.8471	94.8705	95.0003	94.7478
9.28	90.8845	94.5481	94.2812	94.624	94.4187	94.6803	93.988	94.2025	94.3734	94.171	94.805	94.8208	94.8496	94.0467	94.8668	95.1123	94.4266	94.6683	94.2171	94.6003	94.1379	94.8455	94.9719	94.9131	94.9949	93.9675	94.6412	94.9656	94.9938	94.7177	94.9041	93.8783	94.6851	94.5736	94.2446	93.9932	94.635	94.2459	94.886	94.5532	94.0116	93.7721	94.8167	94.2491	94.4171	94.794	94.8181	94.9487	94.6942
9.29	90.8133	94.4941	94.2262	94.5705	94.3642	94.6269	93.9319	94.1471	94.3186	94.1156	94.7521	94.7676	94.797	93.9909	94.8139	95.0611	94.3723	94.6151	94.1615	94.5467	94.0822	94.7923	94.9193	94.8604	94.9432	93.9111	94.5878	94.9138	94.9421	94.6639	94.852	93.8217	94.632	94.5201	94.1892	93.9369	94.5816	94.191	94.8338	94.4994	93.9552	93.7148	94.7643	94.194	94.3629	94.7406	94.7655	94.8969	94.6404
9.3	90.7421	94.44	94.171	94.5167	94.3096	94.5733	93.8756	94.0915	94.2636	94.06	94.699	94.7142	94.7441	93.9348	94.7607	95.0097	94.3178	94.5617	94.1058	94.4929	94.0264	94.739	94.8666	94.8075	94.8913	93.8545	94.5342	94.8618	94.8903	94.6099	94.7996	93.7649	94.5787	94.4663	94.1335	93.8805	94.5281	94.1359	94.7814	94.4453	93.8987	93.6573	94.7116	94.1386	94.3085	94.6871	94.7127	94.8449	94.5864
9.31	90.6709	94.3856	94.1157	94.4628	94.2547	94.5196	93.8191	94.0357	94.2084	94.0043	94.6457	94.6606	94.6911	93.8786	94.7074	94.9581	94.2632	94.5082	94.0498	94.4389	93.9704	94.6854	94.8137	94.7544	94.8393	93.7977	94.4804	94.8096	94.8383	94.5557	94.7471	93.708	94.5252	94.4124	94.0777	93.8238	94.4743	94.0807	94.7288	94.3911	93.842	93.5997	94.6588	94.0831	94.2539	94.6334	94.6597	94.7927	94.5322
9.32	90.5997	94.3311	94.0602	94.4086	94.1997	94.4656	93.7625	93.9798	94.153	93.9483	94.5923	94.6068	94.6378	93.8222	94.6538	94.9063	94.2083	94.4544	93.9937	94.3847	93.9143	94.6316	94.7606	94.7011	94.787	93.7407	94.4264	94.7572	94.7862	94.5013	94.6943	93.6509	94.4715	94.3584	94.0217	93.767	94.4204	94.0253	94.6761	94.3367	93.785	93.5418	94.6058	94.0274	94.1991	94.5795	94.6065	94.7403	94.4777
9.33	90.5285	94.2764	94.0045	94.3543	94.1445	94.4115	93.7056	93.9236	94.0975	93.8922	94.5386	94.5528	94.5844	93.7656	94.6001	94.8543	94.1533	94.4005	93.9373	94.3303	93.8579	94.5777	94.7073	94.6476	94.7345	93.6836	94.3723	94.7047	94.7338	94.4467	94.6414	93.5937	94.4177	94.3041	93.9656	93.71	94.3663	93.9697	94.6232	94.2821	93.728	93.4838	94.5526	93.9715	94.1442	94.5253	94.5532	94.6877	94.4231
9.34	90.4573	94.2215	93.9486	94.2998	94.0891	94.3571	93.6486	93.8673	94.0418	93.8359	94.4848	94.4986	94.5308	93.7088	94.5462	94.8021	94.0981	94.3464	93.8808	94.2757	93.8014	94.5235	94.6538	94.5938	94.6819	93.6263	94.3179	94.6519	94.6812	94.3919	94.5883	93.5362	94.3636	94.2496	93.9092	93.6528	94.3119	93.9139	94.57	94.2273	93.6707	93.4256	94.4992	93.9155	94.0891	94.471	94.4996	94.635	94.3683
9.35	90.386	94.1664	93.8926	94.2451	94.0335	94.3026	93.5914	93.8108	93.9858	93.7794	94.4307	94.4442	94.477	93.6519	94.4921	94.7497	94.0427	94.2921	93.8241	94.221	93.7447	94.4692	94.6001	94.5399	94.629	93.5688	94.2634	94.599	94.6285	94.337	94.535	93.4786	94.3094	94.195	93.8527	93.5954	94.2575	93.8579	94.5167	94.1723	93.6132	93.3673	94.4456	93.8592	94.0338	94.4165	94.4459	94.582	94.3133
9.36	90.3148	94.1111	93.8363	94.1903	93.9778	94.2479	93.5341	93.7542	93.9297	93.7228	94.3765	94.3896	94.423	93.5948	94.4377	94.6971	93.9871	94.2376	93.7672	94.166	93.6878	94.4146	94.5462	94.4858	94.576	93.5111	94.2087	94.5458	94.5755	94.2818	94.4815	93.4208	94.255	94.1402	93.7959	93.5379	94.2028	93.8018	94.4632	94.1171	93.5556	93.3088	94.3918	93.8028	93.9783	94.3618	94.3919	94.5289	94.2582
9.37	90.2436	94.0556	93.7799	94.1352	93.9219	94.193	93.4766	93.6973	93.8734	93.6659	94.3221	94.3349	94.3688	93.5375	94.3832	94.6443	93.9314	94.183	93.7102	94.1109	93.6307	94.3599	94.4921	94.4316	94.5228	93.4532	94.1538	94.4925	94.5224	94.2265	94.4279	93.3629	94.2004	94.0852	93.739	93.4802	94.1479	93.7455	94.4095	94.0618	93.4978	93.2501	94.3379	93.7462	93.9226	94.307	94.3378	94.4756	94.2028
9.38	90.1724	94	93.7233	94.08	93.8657	94.1379	93.4189	93.6403	93.817	93.6089	94.2675	94.2799	94.3144	93.4801	94.3285	94.5914	93.8754	94.1281	93.6529	94.0556	93.5735	94.3049	94.4378	94.3771	94.4694	93.3952	94.0987	94.439	94.4691	94.1709	94.374	93.3047	94.1456	94.03	93.682	93.4223	94.0929	93.689	94.3557	94.0062	93.4398	93.1912	94.2838	93.6895	93.8668	94.2519	94.2835	94.4221	94.1472
9.39	90.1012	93.9442	93.6666	94.0246	93.8095	94.0827	93.361	93.5831	93.7603	93.5518	94.2127	94.2248	94.2599	93.4224	94.2737	94.5383	93.8193	94.0731	93.5955	94.0001	93.5161	94.2498	94.3833	94.3224	94.4158	93.337	94.0435	94.3853	94.4156	94.1152	94.32	93.2464	94.0907	93.9746	93.6247	93.3642	94.0376	93.6323	94.3016	93.9505	93.3817	93.1321	94.2294	93.6325	93.8108	94.1966	94.229	94.3684	94.0915
9.4	90.03	93.8882	93.6096	93.969	93.753	94.0272	93.303	93.5257	93.7035	93.4944	94.1577	94.1694	94.2051	93.3646	94.2186	94.4849	93.763	94.0179	93.5379	93.9445	93.4585	94.1945	94.3286	94.2675	94.362	93.2787	93.988	94.3315	94.3619	94.0593	94.2658	93.188	94.0355	93.9191	93.5673	93.306	93.9822	93.5755	94.2474	93.8946	93.3234	93.0729	94.175	93.5754	93.7546	94.1412	94.1743	94.3145	94.0355
9.41	89.9588	93.832	93.5525	93.9132	93.6963	93.9716	93.2448	93.4682	93.6465	93.4369	94.1026	94.1139	94.1502	93.3067	94.1633	94.4314	93.7066	93.9625	93.4802	93.8887	93.4008	94.139	94.2738	94.2125	94.3081	93.2201	93.9324	94.2774	94.3081	94.0031	94.2114	93.1293	93.9802	93.8634	93.5096	93.2476	93.9267	93.5185	94.1929	93.8386	93.2649	93.0135	94.1203	93.5181	93.6982	94.0855	94.1195	94.2605	93.9794
9.42	89.8875	93.7756	93.4953	93.8573	93.6395	93.9158	93.1864	93.4104	93.5894	93.3792	94.0473	94.0582	94.0951	93.2485	94.1079	94.3777	93.6499	93.907	93.4222	93.8327	93.3428	94.0833	94.2187	94.1573	94.2539	93.1614	93.8766	94.2232	94.254	93.9469	94.1568	93.0705	93.9247	93.8075	93.4519	93.189	93.8709	93.4613	94.1384	93.7823	93.2062	92.954	94.0654	93.4606	93.6417	94.0297	94.0645	94.2063	93.9231
9.43	89.8163	93.7191	93.4378	93.8011	93.5825	93.8599	93.1279	93.3525	93.532	93.3213	93.9918	94.0023	94.0398	93.1902	94.0523	94.3239	93.5931	93.8512	93.3641	93.7765	93.2848	94.0275	94.1635	94.1018	94.1996	93.1026	93.8206	94.1688	94.1998	93.8904	94.102	93.0116	93.8691	93.7514	93.3939	93.1303	93.815	93.404	94.0836	93.7259	93.1474	92.8943	94.0104	93.403	93.585	93.9737	94.0093	94.1519	93.8666
9.44	89.7451	93.6624	93.3802	93.7448	93.5254	93.8037	93.0692	93.2945	93.4745	93.2633	93.9361	93.9462	93.9844	93.1318	93.9964	94.2698	93.5361	93.7953	93.3058	93.7201	93.2265	93.9714	94.1081	94.0462	94.1451	93.0435	93.7645	94.1142	94.1454	93.8337	94.0471	92.9525	93.8132	93.6952	93.3358	93.0714	93.7589	93.3465	94.0286	93.6693	93.0884	92.8344	93.9552	93.3452	93.5281	93.9175	93.9539	94.0973	93.8099
9.45	89.6739	93.6055	93.3224	93.6883	93.468	93.7474	93.0103	93.2363	93.4168	93.2051	93.8802	93.89	93.9287	93.0731	93.9405	94.2156	93.479	93.7393	93.2474	93.6636	93.1681	93.9152	94.0524	93.9904	94.0904	92.9843	93.7082	94.0594	94.0908	93.7769	93.992	92.8932	93.7572	93.6388	93.2775	93.0123	93.7026	93.2888	93.9735	93.6126	93.0292	92.7743	93.8998	93.2872	93.4711	93.8611	93.8983	94.0425	93.7531
9.46	89.6027	93.5484	93.2644	93.6317	93.4105	93.6909	92.9513	93.1779	93.3589	93.1468	93.8242	93.8336	93.8729	93.0143	93.8843	94.1611	93.4217	93.683	93.1888	93.6069	93.1095	93.8587	93.9967	93.9345	94.0356	92.9249	93.6517	94.0044	94.0361	93.7198	93.9367	92.8337	93.701	93.5822	93.219	92.953	93.6461	93.231	93.9182	93.5556	92.9699	92.7141	93.8443	93.2291	93.4139	93.8045	93.8426	93.9876	93.696
9.47	89.5315	93.4912	93.2063	93.5749	93.3529	93.6342	92.8921	93.1193	93.3009	93.0882	93.7679	93.7769	93.8169	92.9554	93.8279	94.1065	93.3642	93.6266	93.13	93.55	93.0507	93.8021	93.9407	93.8783	93.9806	92.8654	93.595	93.9493	93.9812	93.6626	93.8812	92.7741	93.6447	93.5255	93.1603	92.8936	93.5895	93.173	93.8627	93.4985	92.9104	92.6538	93.7885	93.1708	93.3565	93.7478	93.7866	93.9324	93.6388
9.48	89.4603	93.4338	93.148	93.5179	93.295	93.5774	92.8328	93.0606	93.2427	93.0295	93.7115	93.7201	93.7607	92.8962	93.7714	94.0518	93.3065	93.57	93.071	93.4929	92.9918	93.7453	93.8845	93.822	93.9254	92.8057	93.5382	93.894	93.9261	93.6052	93.8255	92.7143	93.5881	93.4686	93.1015	92.8341	93.5327	93.1148	93.807	93.4412	92.8507	92.5932	93.7326	93.1123	93.2989	93.6909	93.7305	93.8772	93.5814
9.49	89.389	93.3763	93.0896	93.4607	93.237	93.5203	92.7733	93.0017	93.1843	92.9707	93.655	93.6632	93.7044	92.837	93.7147	93.9968	93.2487	93.5132	93.0119	93.4357	92.9327	93.6884	93.8282	93.7655	93.87	92.7459	93.4812	93.8385	93.8708	93.5477	93.7697	92.6544	93.5314	93.4115	93.0425	92.7743	93.4757	93.0565	93.7512	93.3838	92.7909	92.5326	93.6766	93.0536	93.2412	93.6338	93.6743	93.8217	93.5238
9.5	89.3178	93.3185	93.0309	93.4034	93.1788	93.4631	92.7136	92.9426	93.1258	92.9117	93.5982	93.606	93.6478	92.7775	93.6578	93.9417	93.1907	93.4563	92.9526	93.3783	92.8734	93.6312	93.7717	93.7088	93.8144	92.6858	93.424	93.7829	93.8153	93.4899	93.7137	92.5943	93.4746	93.3542	92.9834	92.7144	93.4186	92.998	93.6952	93.3261	92.7309	92.4717	93.6203	92.9948	93.1833	93.5765	93.6178	93.7661	93.4661
9.51	89.2466	93.2606	92.9721	93.3459	93.1205	93.4058	92.6538	92.8834	93.0671	92.8525	93.5413	93.5487	93.5911	92.7179	93.6007	93.8864	93.1325	93.3992	92.8931	93.3208	92.814	93.5739	93.7149	93.6519	93.7587	92.6257	93.3666	93.7271	93.7597	93.432	93.6576	92.5341	93.4175	93.2968	92.9241	92.6544	93.3613	92.9394	93.639	93.2683	92.6707	92.4107	93.5639	92.9358	93.1253	93.519	93.5612	93.7103	93.4081
9.52	89.1754	93.2025	92.9132	93.2882	93.062	93.3483	92.5938	92.824	93.0082	92.7932	93.4842	93.4912	93.5343	92.6581	93.5434	93.8309	93.0742	93.3419	92.8335	93.2631	92.7544	93.5164	93.6581	93.5948	93.7028	92.5653	93.3091	93.6711	93.7039	93.3739	93.6012	92.4737	93.3603	93.2392	92.8646	92.5942	93.3038	92.8805	93.5827	93.2104	92.6104	92.3495	93.5073	92.8767	93.0671	93.4614	93.5044	93.6543	93.35
9.53	89.1042	93.1443	92.8541	93.2303	93.0033	93.2906	92.5337	92.7644	92.9492	92.7337	93.4269	93.4335	93.4772	92.5982	93.486	93.7752	93.0157	93.2845	92.7737	93.2052	92.6947	93.4587	93.601	93.5376	93.6467	92.5048	93.2514	93.6149	93.648	93.3156	93.5447	92.4131	93.303	93.1815	92.805	92.5338	93.2462	92.8216	93.5262	93.1522	92.5499	92.2882	93.4506	92.8174	93.0087	93.4036	93.4475	93.5981	93.2917
9.54	89.033	93.0859	92.7948	93.1723	92.9445	93.2327	92.4734	92.7047	92.89	92.674	93.3695	93.3756	93.42	92.5381	93.4284	93.7194	92.9571	93.2269	92.7137	93.1471	92.6348	93.4008	93.5438	93.4802	93.5905	92.4442	93.1936	93.5586	93.5918	93.2572	93.488	92.3524	93.2454	93.1236	92.7452	92.4732	93.1883	92.7624	93.4695	93.0939	92.4893	92.2267	93.3937	92.758	92.9502	93.3456	93.3904	93.5418	93.2333
9.55	88.9618	93.0273	92.7354	93.1142	92.8855	93.1747	92.4129	92.6449	92.8306	92.6142	93.3119	93.3176	93.3626	92.4779	93.3706	93.6634	92.8983	93.1692	92.6536	93.0889	92.5747	93.3428	93.4864	93.4226	93.5341	92.3834	93.1356	93.5021	93.5355	93.1986	93.4312	92.2915	93.1877	93.0655	92.6852	92.4126	93.1304	92.7032	93.4126	93.0355	92.4285	92.1651	93.3366	92.6983	92.8915	93.2874	93.3331	93.4853	93.1746
9.56	88.8905	92.9686	92.6758	93.0558	92.8263	93.1165	92.3523	92.5849	92.7711	92.5542	93.2541	93.2594	93.3051	92.4175	93.3127	93.6072	92.8393	93.1112	92.5933	93.0305	92.5145	93.2846	93.4288	93.3649	93.4775	92.3224	93.0774	93.4454	93.4791	93.1398	93.3742	92.2305	93.1298	93.0073	92.6251	92.3517	93.0722	92.6437	93.3556	92.9769	92.3675	92.1033	93.2794	92.6386	92.8327	93.2291	93.2756	93.4287	93.1158
9.57	88.8193	92.9097	92.616	92.9973	92.767	93.0581	92.2916	92.5247	92.7114	92.4941	93.1962	93.201	93.2474	92.357	93.2546	93.5509	92.7801	93.0531	92.5329	92.972	92.4542	93.2262	93.371	93.307	93.4207	92.2613	93.019	93.3886	93.4224	93.0808	93.317	92.1694	93.0718	92.9489	92.5648	92.2907	93.0139	92.5841	93.2985	92.9181	92.3064	92.0414	93.2219	92.5786	92.7736	93.1706	93.218	93.3719	93.0569
9.58	88.7481	92.8507	92.5561	92.9387	92.7075	92.9996	92.2307	92.4643	92.6515	92.4338	93.1381	93.1425	93.1895	92.2963	93.1963	93.4944	92.7209	92.9949	92.4723	92.9133	92.3936	93.1677	93.3131	93.2489	93.3638	92.2	92.9605	93.3316	93.3656	93.0217	93.2596	92.108	93.0136	92.8903	92.5043	92.2296	92.9555	92.5244	93.2411	92.8591	92.2451	91.9793	93.1644	92.5185	92.7145	93.1119	93.1602	93.3149	92.9977
9.59	88.6769	92.7914	92.4961	92.8798	92.6479	92.9409	92.1696	92.4038	92.5915	92.3734	93.0798	93.0837	93.1314	92.2354	93.1378	93.4377	92.6614	92.9365	92.4115	92.8544	92.333	93.1089	93.255	93.1906	93.3067	92.1386	92.9019	93.2744	93.3087	92.9624	93.2021	92.0466	92.9553	92.8316	92.4437	92.1682	92.8968	92.4645	93.1836	92.8	92.1837	91.917	93.1066	92.4583	92.6551	93.0531	93.1023	93.2577	92.9384
9.6	88.6057	92.7321	92.4359	92.8209	92.5881	92.882	92.1084	92.3432	92.5314	92.3128	93.0214	93.0249	93.0732	92.1744	93.0792	93.3809	92.6018	92.8779	92.3506	92.7954	92.2721	93.0501	93.1967	93.1322	93.2495	92.077	92.843	93.2171	93.2515	92.9029	93.1445	91.985	92.8968	92.7727	92.3829	92.1068	92.8381	92.4044	93.1259	92.7407	92.1221	91.8547	93.0487	92.3979	92.5957	92.9941	93.0441	93.2004	92.8789
9.61	88.5345	92.6725	92.3755	92.7617	92.5281	92.823	92.0471	92.2824	92.471	92.2521	92.9628	92.9658	93.0148	92.1132	93.0204	93.3239	92.542	92.8192	92.2895	92.7362	92.2112	92.991	93.1382	93.0736	93.1921	92.0153	92.7841	93.1596	93.1943	92.8433	93.0866	91.9232	92.8381	92.7137	92.322	92.0452	92.7791	92.3442	93.0681	92.6813	92.0604	91.7921	92.9907	92.3373	92.536	92.9349	92.9859	93.143	92.8193
9.62	88.4633	92.6128	92.315	92.7024	92.468	92.7639	91.9856	92.2214	92.4106	92.1912	92.9041	92.9066	92.9563	92.0519	92.9614	93.2667	92.4821	92.7603	92.2283	92.6768	92.15	92.9318	93.0796	93.0148	93.1345	91.9534	92.7249	93.1019	93.1368	92.7835	93.0286	91.8613	92.7793	92.6545	92.2609	91.9834	92.72	92.2838	93.0101	92.6217	91.9985	91.7294	92.9325	92.2766	92.4762	92.8755	92.9274	93.0853	92.7595
9.63	88.392	92.553	92.2543	92.643	92.4078	92.7045	91.9239	92.1603	92.3499	92.1302	92.8451	92.8472	92.8976	91.9905	92.9023	93.2094	92.422	92.7013	92.1669	92.6173	92.0887	92.8724	93.0208	92.9559	93.0768	91.8914	92.6656	93.0441	93.0792	92.7235	92.9705	91.7992	92.7203	92.5952	92.1997	91.9215	92.6608	92.2233	92.9519	92.562	91.9365	91.6666	92.8741	92.2157	92.4163	92.816	92.8688	93.0275	92.6995
9.64	88.3208	92.493	92.1935	92.5833	92.3474	92.6451	91.8622	92.0991	92.2891	92.069	92.7861	92.7877	92.8387	91.9289	92.843	93.1519	92.3618	92.6421	92.1054	92.5577	92.0273	92.8128	92.9619	92.8968	93.0189	91.8292	92.6061	92.9862	93.0214	92.6634	92.9121	91.737	92.6611	92.5357	92.1383	91.8594	92.6013	92.1627	92.8936	92.5021	91.8743	91.6036	92.8156	92.1547	92.3562	92.7563	92.8101	92.9696	92.6394
9.65	88.2496	92.4328	92.1325	92.5236	92.2868	92.5854	91.8002	92.0377	92.2282	92.0076	92.7268	92.7279	92.7797	91.8671	92.7835	93.0942	92.3014	92.5827	92.0437	92.4979	91.9657	92.7531	92.9028	92.8375	92.9608	91.7669	92.5465	92.928	92.9635	92.6031	92.8537	91.6747	92.6018	92.476	92.0768	91.7972	92.5418	92.1019	92.8351	92.442	91.812	91.5405	92.7569	92.0935	92.296	92.6965	92.7511	92.9115	92.5791
9.66	88.1784	92.3725	92.0714	92.4637	92.2261	92.5256	91.7381	91.9761	92.1671	91.9462	92.6674	92.6681	92.7205	91.8053	92.7239	93.0364	92.2409	92.5232	91.9819	92.4379	91.904	92.6932	92.8435	92.7781	92.9026	91.7044	92.4868	92.8697	92.9054	92.5426	92.795	91.6122	92.5424	92.4163	92.0151	91.7349	92.482	92.0409	92.7765	92.3818	91.7495	91.4772	92.698	92.0322	92.2356	92.6365	92.6921	92.8532	92.5186
9.67	88.1072	92.3121	92.0101	92.4036	92.1652	92.4657	91.6759	91.9144	92.1059	91.8845	92.6079	92.608	92.6612	91.7432	92.6641	92.9784	92.1802	92.4635	91.9199	92.3778	91.8421	92.6331	92.784	92.7185	92.8443	91.6418	92.4268	92.8113	92.8472	92.482	92.7362	91.5496	92.4828	92.3563	91.9533	91.6724	92.4222	91.9798	92.7177	92.3215	91.6869	91.4138	92.6391	91.9708	92.175	92.5763	92.6328	92.7948	92.458
9.68	88.036	92.2514	91.9487	92.3433	92.1042	92.4056	91.6136	91.8525	92.0445	91.8228	92.5482	92.5478	92.6017	91.681	92.6042	92.9203	92.1194	92.4037	91.8577	92.3175	91.7801	92.5729	92.7244	92.6587	92.7857	91.579	92.3668	92.7527	92.7888	92.4212	92.6773	91.4868	92.423	92.2962	91.8913	91.6097	92.3621	91.9186	92.6588	92.2609	91.6241	91.3503	92.5799	91.9091	92.1143	92.516	92.5735	92.7362	92.3972
9.69	87.9647	92.1907	91.8871	92.283	92.043	92.3453	91.5511	91.7905	91.9829	91.7608	92.4883	92.4875	92.542	91.6187	92.5441	92.862	92.0584	92.3438	91.7955	92.2571	91.7179	92.5126	92.6646	92.5988	92.7271	91.5161	92.3065	92.6939	92.7302	92.3603	92.6182	91.4239	92.3631	92.236	91.8291	91.5469	92.302	91.8572	92.5997	92.2003	91.5612	91.2866	92.5206	91.8474	92.0535	92.4555	92.5139	92.6775	92.3363
9.7	87.8935	92.1298	91.8254	92.2224	91.9817	92.2849	91.4884	91.7284	91.9212	91.6988	92.4283	92.427	92.4822	91.5562	92.4838	92.8035	91.9973	92.2837	91.733	92.1965	91.6556	92.452	92.6047	92.5387	92.6682	91.4531	92.2462	92.635	92.6715	92.2992	92.5589	91.3608	92.3031	92.1756	91.7669	91.484	92.2416	91.7957	92.5404	92.1395	91.4982	91.2227	92.4611	91.7855	91.9925	92.3949	92.4542	92.6186	92.2752
9.71	87.8223	92.0687	91.7636	92.1617	91.9203	92.2243	91.4256	91.6661	91.8594	91.6366	92.3681	92.3663	92.4223	91.4936	92.4234	92.7449	91.936	92.2234	91.6704	92.1358	91.5931	92.3913	92.5446	92.4785	92.6092	91.3899	92.1856	92.5759	92.6127	92.2379	92.4995	91.2976	92.2429	92.115	91.7044	91.4209	92.1811	91.734	92.481	92.0785	91.435	91.1588	92.4015	91.7234	91.9314	92.3341	92.3944	92.5595	92.2139
9.72	87.7511	92.0075	91.7016	92.1009	91.8587	92.1636	91.3627	91.6037	91.7974	91.5742	92.3078	92.3055	92.3621	91.4309	92.3628	92.6862	91.8746	92.163	91.6077	92.075	91.5305	92.3305	92.4844	92.4181	92.5501	91.3266	92.1249	92.5167	92.5536	92.1765	92.4399	91.2343	92.1825	92.0543	91.6418	91.3577	92.1205	91.6722	92.4215	92.0174	91.3716	91.0947	92.3418	91.6612	91.8701	92.2731	92.3344	92.5003	92.1525
9.73	87.6799	91.9461	91.6394	92.0399	91.7969	92.1028	91.2997	91.5411	91.7352	91.5118	92.2473	92.2445	92.3019	91.368	92.3021	92.6272	91.813	92.1024	91.5448	92.014	91.4678	92.2695	92.4239	92.3575	92.4908	91.2631	92.0641	92.4573	92.4945	92.1149	92.3802	91.1708	92.122	91.9935	91.5791	91.2944	92.0597	91.6102	92.3618	91.9561	91.3081	91.0304	92.2819	91.5989	91.8087	92.212	92.2742	92.441	92.0909
9.74	87.6087	91.8846	91.5771	91.9788	91.735	92.0418	91.2365	91.4784	91.673	91.4491	92.1867	92.1833	92.2415	91.305	92.2412	92.5682	91.7513	92.0417	91.4818	91.9528	91.4049	92.2083	92.3634	92.2968	92.4313	91.1995	92.0031	92.3978	92.4352	92.0532	92.3203	91.1072	92.0614	91.9325	91.5162	91.2309	91.9988	91.5481	92.3019	91.8947	91.2445	90.966	92.2218	91.5364	91.7471	92.1507	92.2139	92.3815	92.0292
9.75	87.5375	91.8229	91.5147	91.9175	91.673	91.9806	91.1731	91.4155	91.6105	91.3864	92.1259	92.122	92.1809	91.2418	92.1802	92.5089	91.6895	91.9809	91.4187	91.8915	91.3419	92.147	92.3026	92.2359	92.3717	91.1358	91.942	92.3381	92.3757	91.9913	92.2603	91.0435	92.0006	91.8714	91.4532	91.1672	91.9377	91.4859	92.2419	91.8331	91.1807	90.9015	92.1616	91.4738	91.6854	92.0893	92.1534	92.3218	91.9673
9.76	87.4662	91.7611	91.4521	91.8561	91.6108	91.9193	91.1097	91.3525	91.548	91.3235	92.0649	92.0606	92.1202	91.1785	92.119	92.4496	91.6275	91.9199	91.3554	91.83	91.2787	92.0855	92.2417	92.1749	92.312	91.0719	91.8808	92.2783	92.3161	91.9293	92.2002	90.9796	91.9396	91.8101	91.3901	91.1035	91.8765	91.4235	92.1817	91.7714	91.1168	90.8368	92.1013	91.411	91.6236	92.0277	92.0928	92.262	91.9053
9.77	87.395	91.6992	91.3894	91.7945	91.5485	91.8579	91.0461	91.2894	91.4852	91.2604	92.0039	91.999	92.0593	91.1151	92.0576	92.39	91.5653	91.8587	91.2919	91.7684	91.2154	92.0239	92.1807	92.1138	92.2521	91.0079	91.8193	92.2183	92.2563	91.8671	92.1398	90.9156	91.8785	91.7487	91.3268	91.0395	91.8151	91.361	92.1214	91.7096	91.0528	90.772	92.0408	91.3481	91.5616	91.9659	92.0321	92.2021	91.8431
9.78	87.3238	91.6371	91.3266	91.7328	91.486	91.7963	90.9823	91.2261	91.4224	91.1972	91.9426	91.9372	91.9983	91.0515	91.9961	92.3303	91.503	91.7975	91.2283	91.7067	91.152	91.9621	92.1195	92.0524	92.192	90.9437	91.7578	92.1582	92.1964	91.8048	92.0794	90.8515	91.8173	91.6871	91.2633	90.9755	91.7536	91.2984	92.061	91.6476	90.9886	90.7071	91.9801	91.2851	91.4995	91.9041	91.9712	92.142	91.7807
9.79	87.2526	91.5749	91.2636	91.671	91.4234	91.7345	90.9185	91.1627	91.3594	91.1339	91.8813	91.8753	91.9371	90.9878	91.9345	92.2705	91.4406	91.736	91.1646	91.6448	91.0884	91.9001	92.0582	91.991	92.1318	90.8794	91.6961	92.0979	92.1364	91.7423	92.0188	90.7873	91.7559	91.6254	91.1998	90.9113	91.692	91.2356	92.0004	91.5855	90.9243	90.6421	91.9194	91.2219	91.4372	91.842	91.9102	92.0818	91.7183
9.8	87.1814	91.5125	91.2005	91.609	91.3606	91.6726	90.8545	91.0992	91.2963	91.0705	91.8197	91.8133	91.8758	90.924	91.8727	92.2105	91.3781	91.6745	91.1008	91.5828	91.0247	91.838	91.9966	91.9293	92.0715	90.815	91.6342	92.0375	92.0762	91.6797	91.958	90.7229	91.6944	91.5636	91.1361	90.847	91.6302	91.1727	91.9397	91.5232	90.8599	90.5769	91.8584	91.1586	91.3748	91.7798	91.849	92.0214	91.6556
9.81	87.1102	91.45	91.1372	91.5469	91.2978	91.6106	90.7903	91.0355	91.233	91.0069	91.7581	91.7511	91.8143	90.86	91.8107	92.1504	91.3154	91.6128	91.0368	91.5207	90.9608	91.7758	91.935	91.8675	92.011	90.7505	91.5723	91.9769	92.0158	91.6169	91.8971	90.6583	91.6327	91.5016	91.0722	90.7826	91.5683	91.1096	91.8788	91.4608	90.7953	90.5116	91.7974	91.0951	91.3122	91.7175	91.7876	91.9609	91.5928
9.82	87.039	91.3873	91.0738	91.4846	91.2347	91.5485	90.7261	90.9717	91.1696	90.9432	91.6963	91.6887	91.7527	90.7959	91.7486	92.0901	91.2525	91.5509	90.9726	91.4584	90.8969	91.7134	91.8732	91.8056	91.9504	90.6858	91.5101	91.9162	91.9553	91.5539	91.8361	90.5937	91.5709	91.4395	91.0082	90.718	91.5062	91.0464	91.8178	91.3982	90.7306	90.4461	91.7362	91.0315	91.2496	91.655	91.7262	91.9002	91.5299
9.83	86.9677	91.3246	91.0103	91.4222	91.1716	91.4862	90.6617	90.9077	91.106	90.8794	91.6343	91.6262	91.691	90.7317	91.6864	92.0297	91.1896	91.4889	90.9083	91.3959	90.8327	91.6509	91.8112	91.7435	91.8896	90.621	91.4479	91.8554	91.8947	91.4909	91.7749	90.5289	91.509	91.3773	90.9441	90.6533	91.444	90.9831	91.7566	91.3355	90.6657	90.3805	91.6748	90.9678	91.1868	91.5924	91.6645	91.8394	91.4668
9.84	86.8965	91.2616	90.9467	91.3596	91.1083	91.4237	90.5972	90.8436	91.0423	90.8154	91.5722	91.5636	91.6291	90.6673	91.624	91.9692	91.1265	91.4268	90.8439	91.3333	90.7685	91.5882	91.7491	91.6813	91.8287	90.5561	91.3855	91.7944	91.8339	91.4276	91.7135	90.464	91.4469	91.3149	90.8798	90.5884	91.3816	90.9197	91.6953	91.2727	90.6007	90.3148	91.6133	90.904	91.1238	91.5296	91.6028	91.7785	91.4036
9.85	86.8253	91.1986	90.8829	91.2969	91.0449	91.3611	90.5326	90.7794	90.9785	90.7513	91.51	91.5008	91.5671	90.6028	91.5614	91.9084	91.0632	91.3645	90.7794	91.2706	90.7041	91.5254	91.6869	91.6189	91.7676	90.491	91.3229	91.7333	91.773	91.3643	91.6521	90.399	91.3847	91.2524	90.8154	90.5235	91.3191	90.8561	91.6338	91.2097	90.5356	90.249	91.5517	90.84	91.0607	91.4667	91.5409	91.7174	91.3402
9.86	86.7541	91.1354	90.819	91.2341	90.9813	91.2984	90.4678	90.7151	90.9146	90.687	91.4476	91.4378	91.5049	90.5382	91.4987	91.8476	90.9999	91.3021	90.7147	91.2078	90.6396	91.4624	91.6245	91.5564	91.7064	90.4258	91.2603	91.672	91.712	91.3008	91.5905	90.3338	91.3224	91.1897	90.7509	90.4584	91.2565	90.7924	91.5722	91.1466	90.4704	90.183	91.4899	90.7759	90.9975	91.4036	91.4788	91.6561	91.2767
9.87	86.6829	91.072	90.7549	91.1711	90.9176	91.2356	90.4029	90.6506	90.8505	90.6227	91.3851	91.3748	91.4426	90.4735	91.4359	91.7866	90.9363	91.2396	90.6499	91.1448	90.575	91.3993	91.5619	91.4938	91.6451	90.3605	91.1974	91.6106	91.6508	91.2371	91.5287	90.2685	91.2599	91.1269	90.6862	90.3931	91.1937	90.7286	91.5105	91.0833	90.405	90.117	91.428	90.7116	90.9342	91.3404	91.4167	91.5948	91.2131
9.88	86.6117	91.0086	90.6907	91.108	90.8538	91.1726	90.3379	90.586	90.7862	90.5582	91.3225	91.3116	91.3801	90.4086	91.3729	91.7255	90.8727	91.177	90.585	91.0817	90.5102	91.336	91.4992	91.431	91.5836	90.295	91.1345	91.5491	91.5894	91.1733	91.4668	90.2031	91.1973	91.064	90.6214	90.3278	91.1308	90.6646	91.4486	91.02	90.3395	90.0507	91.366	90.6472	90.8707	91.277	91.3544	91.5332	91.1493
9.89	86.5405	90.945	90.6264	91.0448	90.7898	91.1094	90.2727	90.5213	90.7219	90.4936	91.2597	91.2482	91.3176	90.3436	91.3098	91.6642	90.8089	91.1142	90.5199	91.0184	90.4453	91.2726	91.4364	91.368	91.522	90.2294	91.0714	91.4874	91.528	91.1094	91.4048	90.1376	91.1345	91.0009	90.5565	90.2623	91.0678	90.6005	91.3866	90.9564	90.2739	89.9844	91.3038	90.5827	90.8071	91.2135	91.2919	91.4716	91.0853
9.9	86.4692	90.8812	90.562	90.9814	90.7258	91.0462	90.2075	90.4564	90.6574	90.4288	91.1967	91.1847	91.2548	90.2785	91.2466	91.6028	90.745	91.0512	90.4547	90.955	90.3803	91.209	91.3734	91.3049	91.4602	90.1637	91.0082	91.4255	91.4664	91.0453	91.3426	90.0719	91.0716	90.9378	90.4914	90.1967	91.0046	90.5363	91.3245	90.8928	90.2081	89.918	91.2415	90.5181	90.7434	91.1499	91.2293	91.4098	91.0213
9.91	86.398	90.8174	90.4974	90.9179	90.6616	90.9828	90.1421	90.3914	90.5928	90.364	91.1337	91.121	91.192	90.2132	91.1832	91.5412	90.681	90.9882	90.3894	90.8915	90.3152	91.1453	91.3103	91.2417	91.3983	90.0979	90.9449	91.3636	91.4046	90.9811	91.2803	90.0062	91.0086	90.8744	90.4263	90.1309	90.9414	90.472	91.2622	90.829	90.1422	89.8514	91.1791	90.4533	90.6795	91.0861	91.1666	91.3479	90.957
9.92	86.3268	90.7534	90.4327	90.8543	90.5972	90.9193	90.0766	90.3263	90.528	90.299	91.0705	91.0573	91.129	90.1478	91.1196	91.4795	90.6169	90.925	90.3239	90.8279	90.2499	91.0815	91.247	91.1783	91.3363	90.032	90.8814	91.3015	91.3428	90.9167	91.2179	89.9403	90.9455	90.811	90.3609	90.0651	90.8779	90.4075	91.1998	90.7651	90.0762	89.7847	91.1165	90.3884	90.6155	91.0221	91.1037	91.2859	90.8927
9.93	86.2556	90.6892	90.3679	90.7906	90.5327	90.8556	90.011	90.2611	90.4632	90.2339	91.0072	90.9933	91.0658	90.0824	91.056	91.4177	90.5526	90.8616	90.2583	90.7641	90.1845	91.0175	91.1836	91.1148	91.2741	89.9659	90.8178	91.2393	91.2808	90.8522	91.1553	89.8743	90.8822	90.7474	90.2955	89.9991	90.8144	90.3429	91.1373	90.7011	90.0101	89.7179	91.0538	90.3234	90.5514	90.9581	91.0407	91.2237	90.8282
9.94	86.1844	90.625	90.303	90.7267	90.4681	90.7918	89.9452	90.1957	90.3982	90.1686	90.9437	90.9293	91.0026	90.0167	90.9922	91.3558	90.4882	90.7982	90.1926	90.7002	90.119	90.9534	91.1201	91.0512	91.2118	89.8997	90.754	91.1769	91.2186	90.7876	91.0926	89.8081	90.8188	90.6837	90.2299	89.933	90.7507	90.2782	91.0746	90.6369	89.9439	89.6509	90.991	90.2582	90.4872	90.8939	90.9776	91.1613	90.7636
9.95	86.1132	90.5606	90.2379	90.6627	90.4034	90.7279	89.8794	90.1302	90.333	90.1033	90.8801	90.8651	90.9392	89.951	90.9282	91.2937	90.4236	90.7346	90.1268	90.6362	90.0534	90.8892	91.0564	90.9874	91.1494	89.8334	90.6902	91.1144	91.1563	90.7228	91.0298	89.7419	90.7553	90.6199	90.1642	89.8668	90.6869	90.2134	91.0118	90.5726	89.8775	89.5839	90.928	90.193	90.4228	90.8295	90.9143	91.0989	90.6988
9.96	86.042	90.4961	90.1727	90.5985	90.3386	90.6638	89.8134	90.0646	90.2678	90.0378	90.8164	90.8008	90.8756	89.8852	90.8641	91.2314	90.359	90.6709	90.0608	90.572	89.9876	90.8248	90.9926	90.9234	91.0868	89.767	90.6262	91.0518	91.0939	90.6579	90.9668	89.6755	90.6916	90.5559	90.0984	89.8004	90.6229	90.1485	90.9489	90.5082	89.811	89.5167	90.8649	90.1276	90.3583	90.7651	90.851	91.0363	90.6339
9.97	85.9707	90.4315	90.1074	90.5342	90.2736	90.5997	89.7473	89.9989	90.2024	89.9722	90.7525	90.7363	90.812	89.8192	90.7999	91.1691	90.2942	90.6071	89.9947	90.5077	89.9217	90.7603	90.9286	90.8594	91.0241	89.7004	90.562	90.989	91.0314	90.5928	90.9037	89.609	90.6278	90.4919	90.0325	89.734	90.5588	90.0834	90.8858	90.4436	89.7444	89.4494	90.8017	90.0621	90.2937	90.7005	90.7874	90.9736	90.5689
9.98	85.8995	90.3667	90.042	90.4698	90.2085	90.5354	89.6811	89.933	90.1369	89.9065	90.6885	90.6717	90.7482	89.7531	90.7356	91.1066	90.2293	90.5431	89.9285	90.4433	89.8557	90.6956	90.8645	90.7952	90.9613	89.6338	90.4978	90.9261	90.9687	90.5277	90.8405	89.5424	90.5639	90.4277	89.9664	89.6674	90.4946	90.0182	90.8226	90.3789	89.6776	89.382	90.7384	89.9964	90.229	90.6357	90.7238	90.9108	90.5037
9.99	85.8283	90.3018	89.9764	90.4053	90.1433	90.4709	89.6148	89.867	90.0713	89.8406	90.6244	90.607	90.6843	89.6869	90.6711	91.0439	90.1642	90.479	89.8622	90.3788	89.7896	90.6308	90.8003	90.7309	90.8983	89.567	90.4334	90.8631	90.9059	90.4624	90.7771	89.4757	90.4998	90.3633	89.9002	89.6007	90.4303	89.9529	90.7593	90.3141	89.6108	89.3145	90.6749	89.9307	90.1641	90.5708	90.66	90.8478	90.4384
[truncated: 1,201 more rows]
[truncated: 52 more columns]

## Sheet: Nucleoplasm +RBN
Time	RT - Experiment	RT1 - Model	RT2 - Model	RT3 - Model	RT4 - Model	RT5 - Model	RT6 - Model	RT7 - Model	RT8 - Model	RT9 - Model	RT10 - Model	RT11 - Model	RT12 - Model	RT13 - Model	RT14 - Model	RT15 - Model	RT16 - Model	RT17 - Model	RT18 - Model	RT19 - Model	RT20 - Model	RT21 - Model	RT22 - Model	RT23 - Model	RT24 - Model	RT25 - Model	RT26 - Model	RT27 - Model	RT28 - Model	RT29 - Model	RT30 - Model	RT31 - Model	RT32 - Model	RT33 - Model	RT34 - Model	RT35 - Model	RT36 - Model	RT37 - Model	RT38 - Model	RT39 - Model	RT40 - Model	RT41 - Model	RT42 - Model	RT43 - Model	RT44 - Model	RT45 - Model	RT46 - Model	RT47 - Model	RT48 - Model
[truncated: 2,200 more rows]
[truncated: 52 more columns]
