# Supplementary material for: Parp7 generates an ADP-ribosyl degron that controls negative feedback of androgen signaling
Source: EMBO J. 2025 Jul 18;44(17):4720–44. doi: 10.1038/s44318-025-00510-4 (PMC12402299; doi:10.1038/s44318-025-00510-4)
Supplement: Supplementary file 6 — Source data Fig. 4 [file 44318_2025_510_MOESM6_ESM.zip › Figure 4/Figure 4I/Figure 4I.xlsx]

## Sheet: Sheet1
Time	Model AR levels	AR-Promoter Fraction - RBN	Chromatin Model Transcript Levels
0.01	100	99.1273	0.0370184
0.02	99.876	99.8303	0.0834277
0.03	99.8755	99.8359	0.130764
0.04	99.8752	99.8358	0.179001
0.05	99.8741	99.8357	0.228173
0.06	99.8721	99.8355	0.278316
0.07	99.8691	99.8354	0.329461
0.08	99.8652	99.8352	0.381642
0.09	99.8603	99.835	0.434887
0.1	99.8543	99.8348	0.489224
0.11	99.8474	99.8346	0.544681
0.12	99.8394	99.8345	0.601282
0.13	99.8303	99.8343	0.659051
0.14	99.8201	99.8341	0.718011
0.15	99.8088	99.8338	0.778181
0.16	99.7964	99.8336	0.83958
0.17	99.7828	99.8334	0.902227
0.18	99.768	99.8332	0.966138
0.19	99.7521	99.833	1.03133
0.2	99.735	99.8327	1.09781
0.21	99.7166	99.8325	1.1656
0.22	99.697	99.8322	1.2347
0.23	99.6763	99.832	1.30512
0.24	99.6542	99.8318	1.37688
0.25	99.631	99.8315	1.44998
0.26	99.6064	99.8312	1.52442
0.27	99.5806	99.831	1.60021
0.28	99.5536	99.8307	1.67736
0.29	99.5253	99.8305	1.75586
0.3	99.4957	99.8302	1.83572
0.31	99.4649	99.8299	1.91694
0.32	99.4327	99.8297	1.99951
0.33	99.3993	99.8294	2.08344
0.34	99.3647	99.8291	2.16872
0.35	99.3288	99.8288	2.25535
0.36	99.2916	99.8285	2.34332
0.37	99.2531	99.8283	2.43263
0.38	99.2134	99.828	2.52327
0.39	99.1724	99.8277	2.61523
0.4	99.1302	99.8274	2.70852
0.41	99.0867	99.8271	2.80311
0.42	99.042	99.8268	2.899
0.43	98.9961	99.8265	2.99618
0.44	98.9489	99.8263	3.09465
0.45	98.9006	99.826	3.19438
0.46	98.851	99.8257	3.29536
0.47	98.8002	99.8254	3.39759
0.48	98.7483	99.8251	3.50106
0.49	98.6951	99.8248	3.60574
0.5	98.6408	99.8245	3.71163
0.51	98.5853	99.8242	3.81871
0.52	98.5287	99.8239	3.92696
0.53	98.471	99.8236	4.03639
0.54	98.4121	99.8233	4.14695
0.55	98.3521	99.823	4.25866
0.56	98.2911	99.8227	4.37148
0.57	98.2289	99.8224	4.4854
0.58	98.1656	99.8221	4.6004
0.59	98.1013	99.8218	4.71648
0.6	98.036	99.8215	4.83361
0.61	97.9696	99.8212	4.95178
0.62	97.9022	99.8209	5.07097
0.63	97.8338	99.8206	5.19116
0.64	97.7644	99.8203	5.31234
0.65	97.694	99.82	5.43449
0.66	97.6226	99.8197	5.55759
0.67	97.5503	99.8194	5.68163
0.68	97.477	99.8191	5.80659
0.69	97.4028	99.8188	5.93246
0.7	97.3277	99.8185	6.05921
0.71	97.2517	99.8182	6.18682
0.72	97.1748	99.8179	6.3153
0.73	97.097	99.8176	6.4446
0.74	97.0184	99.8173	6.57473
0.75	96.9389	99.817	6.70566
0.76	96.8586	99.8167	6.83738
0.77	96.7774	99.8164	6.96986
0.78	96.6955	99.8161	7.10311
0.79	96.6127	99.8158	7.23708
0.8	96.5292	99.8155	7.37179
0.81	96.4449	99.8153	7.50719
0.82	96.3598	99.815	7.64329
0.83	96.274	99.8147	7.78007
0.84	96.1875	99.8144	7.9175
0.85	96.1003	99.8141	8.05558
0.86	96.0123	99.8138	8.19429
0.87	95.9237	99.8135	8.33361
0.88	95.8343	99.8132	8.47354
0.89	95.7443	99.8129	8.61405
0.9	95.6536	99.8126	8.75514
0.91	95.5623	99.8123	8.89678
0.92	95.4704	99.812	9.03897
0.93	95.3778	99.8117	9.1817
0.94	95.2846	99.8114	9.32494
0.95	95.1908	99.8111	9.46868
0.96	95.0964	99.8108	9.61292
0.97	95.0014	99.8106	9.75764
0.98	94.9059	99.8103	9.90282
0.99	94.8097	99.81	10.0485
1	94.7131	99.8097	10.1946
1.01	94.6158	99.8094	10.3411
1.02	94.5181	99.8091	10.488
1.03	94.4198	99.8088	10.6354
1.04	94.321	99.8085	10.7831
1.05	94.2217	99.8082	10.9312
1.06	94.1219	99.8079	11.0797
1.07	94.0216	99.8076	11.2286
1.08	93.9209	99.8073	11.3778
1.09	93.8196	99.807	11.5274
1.1	93.7179	99.8068	11.6773
1.11	93.6157	99.8065	11.8276
1.12	93.5131	99.8062	11.9781
1.13	93.41	99.8059	12.129
1.14	93.3066	99.8056	12.2801
1.15	93.2026	99.8053	12.4316
1.16	93.0983	99.805	12.5833
1.17	92.9935	99.8047	12.7353
1.18	92.8884	99.8044	12.8876
1.19	92.7828	99.8041	13.0401
1.2	92.6769	99.8038	13.1929
1.21	92.5705	99.8035	13.3459
1.22	92.4638	99.8032	13.4992
1.23	92.3567	99.8029	13.6526
1.24	92.2492	99.8026	13.8063
1.25	92.1414	99.8023	13.9602
1.26	92.0332	99.802	14.1143
1.27	91.9247	99.8017	14.2687
1.28	91.8158	99.8014	14.4232
1.29	91.7066	99.8011	14.5778
1.3	91.5971	99.8008	14.7327
1.31	91.4872	99.8005	14.8877
1.32	91.377	99.8002	15.0429
1.33	91.2664	99.7999	15.1983
1.34	91.1556	99.7996	15.3538
1.35	91.0445	99.7993	15.5095
1.36	90.933	99.799	15.6653
1.37	90.8212	99.7987	15.8212
1.38	90.7092	99.7984	15.9773
1.39	90.5968	99.7981	16.1335
1.4	90.4842	99.7978	16.2899
1.41	90.3713	99.7975	16.4463
1.42	90.2581	99.7972	16.6029
1.43	90.1446	99.7969	16.7596
1.44	90.0309	99.7966	16.9163
1.45	89.9169	99.7963	17.0732
1.46	89.8026	99.796	17.2302
1.47	89.688	99.7957	17.3873
1.48	89.5732	99.7954	17.5444
1.49	89.4582	99.7951	17.7016
1.5	89.3429	99.7947	17.859
1.51	89.2273	99.7944	18.0163
1.52	89.1115	99.7941	18.1738
1.53	88.9955	99.7938	18.3313
1.54	88.8792	99.7935	18.4889
1.55	88.7627	99.7932	18.6466
1.56	88.6459	99.7929	18.8043
1.57	88.5289	99.7925	18.9621
1.58	88.4117	99.7922	19.1199
1.59	88.2943	99.7919	19.2777
1.6	88.1767	99.7916	19.4357
1.61	88.0588	99.7913	19.5936
1.62	87.9407	99.7909	19.7516
1.63	87.8224	99.7906	19.9096
1.64	87.7039	99.7903	20.0677
1.65	87.5852	99.79	20.2257
1.66	87.4662	99.7897	20.3838
1.67	87.3471	99.7893	20.542
1.68	87.2278	99.789	20.7001
1.69	87.1083	99.7887	20.8583
1.7	86.9885	99.7883	21.0165
1.71	86.8686	99.788	21.1747
1.72	86.7485	99.7877	21.3329
1.73	86.6282	99.7874	21.4911
1.74	86.5077	99.787	21.6493
1.75	86.387	99.7867	21.8076
1.76	86.2661	99.7864	21.9658
1.77	86.1451	99.786	22.124
1.78	86.0239	99.7857	22.2822
1.79	85.9024	99.7853	22.4404
1.8	85.7809	99.785	22.5987
1.81	85.6591	99.7847	22.7569
1.82	85.5372	99.7843	22.915
1.83	85.4151	99.784	23.0732
1.84	85.2928	99.7836	23.2314
1.85	85.1703	99.7833	23.3895
1.86	85.0477	99.783	23.5476
1.87	84.9249	99.7826	23.7057
1.88	84.802	99.7823	23.8638
1.89	84.6789	99.7819	24.0219
1.9	84.5556	99.7816	24.1799
1.91	84.4322	99.7812	24.3379
1.92	84.3086	99.7809	24.4959
1.93	84.1849	99.7805	24.6538
1.94	84.061	99.7802	24.8117
1.95	83.937	99.7798	24.9696
1.96	83.8128	99.7794	25.1274
1.97	83.6885	99.7791	25.2852
1.98	83.564	99.7787	25.4429
1.99	83.4393	99.7784	25.6006
2	83.3145	99.778	25.7583
2.01	83.1896	99.7777	25.9159
2.02	83.0645	99.7773	26.0735
2.03	82.9393	99.7769	26.2311
2.04	82.8139	99.7766	26.3886
2.05	82.6883	99.7762	26.546
2.06	82.5626	99.7758	26.7034
2.07	82.4367	99.7754	26.8608
2.08	82.3107	99.7751	27.0182
2.09	82.1845	99.7747	27.1755
2.1	82.0581	99.7743	27.3328
2.11	81.9316	99.7739	27.49
2.12	81.8049	99.7736	27.6473
2.13	81.6781	99.7732	27.8044
2.14	81.5511	99.7728	27.9616
2.15	81.424	99.7724	28.1187
2.16	81.2967	99.772	28.2757
2.17	81.1692	99.7716	28.4328
2.18	81.0416	99.7712	28.5898
2.19	80.9138	99.7708	28.7467
2.2	80.7859	99.7705	28.9036
2.21	80.6578	99.7701	29.0605
2.22	80.5296	99.7697	29.2173
2.23	80.4012	99.7693	29.3741
2.24	80.2727	99.7689	29.5308
2.25	80.144	99.7685	29.6875
2.26	80.0152	99.7681	29.8441
2.27	79.8862	99.7677	30.0007
2.28	79.7571	99.7673	30.1573
2.29	79.6278	99.7669	30.3138
2.3	79.4984	99.7664	30.4702
2.31	79.3689	99.766	30.6266
2.32	79.2392	99.7656	30.783
2.33	79.1093	99.7652	30.9392
2.34	78.9793	99.7648	31.0955
2.35	78.8492	99.7644	31.2516
2.36	78.719	99.764	31.4077
2.37	78.5886	99.7636	31.5638
2.38	78.458	99.7631	31.7198
2.39	78.3274	99.7627	31.8757
2.4	78.1966	99.7623	32.0316
2.41	78.0656	99.7619	32.1874
2.42	77.9346	99.7614	32.3431
2.43	77.8034	99.761	32.4988
2.44	77.6721	99.7606	32.6544
2.45	77.5406	99.7601	32.8099
2.46	77.409	99.7597	32.9654
2.47	77.2773	99.7593	33.1208
2.48	77.1455	99.7588	33.2761
2.49	77.0135	99.7584	33.4314
2.5	76.8815	99.758	33.5865
2.51	76.7493	99.7575	33.7416
2.52	76.6169	99.7571	33.8967
2.53	76.4845	99.7566	34.0516
2.54	76.3519	99.7562	34.2065
2.55	76.2192	99.7557	34.3613
2.56	76.0864	99.7553	34.516
2.57	75.9535	99.7548	34.6706
2.58	75.8205	99.7544	34.8252
2.59	75.6874	99.7539	34.9796
2.6	75.5541	99.7535	35.134
2.61	75.4207	99.753	35.2883
2.62	75.2872	99.7526	35.4425
2.63	75.1536	99.7521	35.5967
2.64	75.0199	99.7516	35.7507
2.65	74.8861	99.7512	35.9046
2.66	74.7522	99.7507	36.0585
2.67	74.6181	99.7502	36.2123
2.68	74.484	99.7498	36.366
2.69	74.3498	99.7493	36.5196
2.7	74.2154	99.7488	36.6731
2.71	74.0809	99.7483	36.8265
2.72	73.9464	99.7479	36.9798
2.73	73.8117	99.7474	37.133
2.74	73.6769	99.7469	37.2861
2.75	73.5421	99.7464	37.4391
2.76	73.4071	99.7459	37.5921
2.77	73.272	99.7454	37.7449
2.78	73.1369	99.7449	37.8976
2.79	73.0016	99.7445	38.0503
2.8	72.8662	99.744	38.2028
2.81	72.7307	99.7435	38.3553
2.82	72.5952	99.743	38.5076
2.83	72.4595	99.7425	38.6598
2.84	72.3238	99.742	38.812
2.85	72.1879	99.7415	38.964
2.86	72.052	99.7409	39.1159
2.87	71.9159	99.7404	39.2677
2.88	71.7798	99.7399	39.4195
2.89	71.6436	99.7394	39.5711
2.9	71.5073	99.7389	39.7226
2.91	71.3709	99.7384	39.874
2.92	71.2344	99.7379	40.0253
2.93	71.0978	99.7373	40.1765
2.94	70.9611	99.7368	40.3275
2.95	70.8243	99.7363	40.4785
2.96	70.6875	99.7358	40.6294
2.97	70.5506	99.7352	40.7801
2.98	70.4135	99.7347	40.9308
2.99	70.2764	99.7342	41.0813
3	70.1392	99.7336	41.2317
3.01	70.0019	99.7331	41.382
3.02	69.8646	99.7326	41.5322
3.03	69.7271	99.732	41.6823
3.04	69.5896	99.7315	41.8323
3.05	69.452	99.7309	41.9822
3.06	69.3143	99.7304	42.1319
3.07	69.1765	99.7298	42.2815
3.08	69.0386	99.7293	42.431
3.09	68.9007	99.7287	42.5804
3.1	68.7627	99.7281	42.7297
3.11	68.6246	99.7276	42.8789
3.12	68.4864	99.727	43.0279
3.13	68.3481	99.7264	43.1769
3.14	68.2098	99.7259	43.3257
3.15	68.0714	99.7253	43.4744
3.16	67.9329	99.7247	43.623
3.17	67.7943	99.7241	43.7714
3.18	67.6557	99.7236	43.9198
3.19	67.5169	99.723	44.068
3.2	67.3781	99.7224	44.2161
3.21	67.2393	99.7218	44.3641
3.22	67.1003	99.7212	44.512
3.23	66.9613	99.7206	44.6597
3.24	66.8222	99.72	44.8073
3.25	66.683	99.7194	44.9548
3.26	66.5438	99.7188	45.1022
3.27	66.4045	99.7182	45.2495
3.28	66.2651	99.7176	45.3966
3.29	66.1256	99.717	45.5436
3.3	65.9861	99.7164	45.6905
3.31	65.8465	99.7158	45.8373
3.32	65.7068	99.7152	45.9839
3.33	65.5671	99.7145	46.1304
3.34	65.4273	99.7139	46.2768
3.35	65.2874	99.7133	46.4231
3.36	65.1475	99.7127	46.5692
3.37	65.0075	99.712	46.7153
3.38	64.8674	99.7114	46.8612
3.39	64.7272	99.7107	47.0069
3.4	64.587	99.7101	47.1526
3.41	64.4467	99.7095	47.2981
3.42	64.3064	99.7088	47.4435
3.43	64.166	99.7082	47.5887
3.44	64.0255	99.7075	47.7339
3.45	63.8849	99.7069	47.8789
3.46	63.7443	99.7062	48.0238
3.47	63.6036	99.7055	48.1685
3.48	63.4629	99.7049	48.3131
3.49	63.3221	99.7042	48.4576
3.5	63.1812	99.7035	48.602
3.51	63.0403	99.7028	48.7462
3.52	62.8993	99.7022	48.8904
3.53	62.7583	99.7015	49.0343
3.54	62.6172	99.7008	49.1782
3.55	62.476	99.7001	49.3219
3.56	62.3347	99.6994	49.4655
3.57	62.1934	99.6987	49.609
3.58	62.0521	99.698	49.7523
3.59	61.9107	99.6973	49.8955
3.6	61.7692	99.6966	50.0386
3.61	61.6276	99.6959	50.1815
3.62	61.486	99.6952	50.3243
3.63	61.3444	99.6945	50.467
3.64	61.2027	99.6938	50.6096
3.65	61.0609	99.693	50.752
3.66	60.919	99.6923	50.8943
3.67	60.7772	99.6916	51.0364
3.68	60.6352	99.6909	51.1784
3.69	60.4932	99.6901	51.3203
3.7	60.3511	99.6894	51.4621
3.71	60.209	99.6886	51.6037
3.72	60.0668	99.6879	51.7452
3.73	59.9246	99.6871	51.8866
3.74	59.7823	99.6864	52.0278
3.75	59.64	99.6856	52.1689
3.76	59.4976	99.6849	52.3098
3.77	59.3551	99.6841	52.4507
3.78	59.2126	99.6833	52.5914
3.79	59.07	99.6826	52.7319
3.8	58.9274	99.6818	52.8723
3.81	58.7848	99.681	53.0126
3.82	58.642	99.6802	53.1528
3.83	58.4992	99.6794	53.2928
3.84	58.3564	99.6786	53.4327
3.85	58.2135	99.6778	53.5725
3.86	58.0706	99.677	53.7121
3.87	57.9276	99.6762	53.8516
3.88	57.7846	99.6754	53.9909
3.89	57.6415	99.6746	54.1301
3.9	57.4983	99.6738	54.2692
3.91	57.3551	99.6729	54.4082
3.92	57.2119	99.6721	54.547
3.93	57.0686	99.6713	54.6856
3.94	56.9252	99.6704	54.8242
3.95	56.7819	99.6696	54.9626
3.96	56.6384	99.6688	55.1009
3.97	56.4949	99.6679	55.239
3.98	56.3514	99.6671	55.377
3.99	56.2078	99.6662	55.5149
4	56.0641	99.6653	55.6526
4.01	55.9204	99.6645	55.7902
4.02	55.7767	99.6636	55.9276
4.03	55.6329	99.6627	56.0649
4.04	55.4891	99.6618	56.2021
4.05	55.3453	99.6609	56.3391
4.06	55.2014	99.6601	56.4759
4.07	55.0576	99.6592	56.6126
4.08	54.9136	99.6583	56.7492
4.09	54.7697	99.6574	56.8856
4.1	54.6257	99.6565	57.0218
4.11	54.4817	99.6556	57.1579
4.12	54.3377	99.6546	57.2938
4.13	54.1937	99.6537	57.4296
4.14	54.0496	99.6528	57.5652
4.15	53.9055	99.6519	57.7006
4.16	53.7614	99.6509	57.8359
4.17	53.6173	99.65	57.971
4.18	53.4732	99.649	58.106
4.19	53.329	99.6481	58.2408
4.2	53.1848	99.6471	58.3754
4.21	53.0406	99.6462	58.5099
4.22	52.8964	99.6452	58.6442
4.23	52.7522	99.6442	58.7784
4.24	52.6079	99.6433	58.9124
4.25	52.4636	99.6423	59.0462
4.26	52.3193	99.6413	59.1799
4.27	52.175	99.6403	59.3134
4.28	52.0307	99.6393	59.4468
4.29	51.8863	99.6383	59.58
4.3	51.742	99.6373	59.713
4.31	51.5976	99.6363	59.8459
4.32	51.4532	99.6353	59.9787
4.33	51.3087	99.6342	60.1112
4.34	51.1643	99.6332	60.2436
4.35	51.0198	99.6322	60.3759
4.36	50.8753	99.6311	60.508
4.37	50.7308	99.6301	60.6399
4.38	50.5863	99.629	60.7717
4.39	50.4418	99.628	60.9033
4.4	50.2972	99.6269	61.0347
4.41	50.1527	99.6258	61.166
4.42	50.0081	99.6247	61.2972
4.43	49.8635	99.6236	61.4281
4.44	49.7189	99.6225	61.559
4.45	49.5742	99.6214	61.6896
4.46	49.4296	99.6203	61.8201
4.47	49.2849	99.6192	61.9505
4.48	49.1402	99.6181	62.0807
4.49	48.9955	99.617	62.2107
4.5	48.8508	99.6158	62.3406
4.51	48.706	99.6147	62.4703
4.52	48.5612	99.6136	62.5999
4.53	48.4165	99.6124	62.7293
4.54	48.2717	99.6112	62.8586
4.55	48.1269	99.6101	62.9877
4.56	47.982	99.6089	63.1166
4.57	47.8372	99.6077	63.2454
4.58	47.6923	99.6065	63.374
4.59	47.5474	99.6053	63.5025
4.6	47.4025	99.6041	63.6308
4.61	47.2576	99.6029	63.759
4.62	47.1127	99.6017	63.887
4.63	46.9678	99.6005	64.0149
4.64	46.8228	99.5992	64.1426
4.65	46.6778	99.598	64.2701
4.66	46.5328	99.5967	64.3975
4.67	46.3878	99.5955	64.5248
4.68	46.2428	99.5942	64.6518
4.69	46.0978	99.5929	64.7788
4.7	45.9527	99.5917	64.9056
4.71	45.8076	99.5904	65.0322
4.72	45.6625	99.5891	65.1587
4.73	45.5174	99.5878	65.285
4.74	45.3723	99.5865	65.4111
4.75	45.2272	99.5851	65.5371
4.76	45.082	99.5838	65.663
4.77	44.9369	99.5825	65.7887
4.78	44.7917	99.5811	65.9143
4.79	44.6465	99.5797	66.0397
4.8	44.5013	99.5784	66.1649
4.81	44.356	99.577	66.29
4.82	44.2108	99.5756	66.415
4.83	44.0655	99.5742	66.5398
4.84	43.9202	99.5728	66.6644
4.85	43.775	99.5714	66.7889
4.86	43.6297	99.57	66.9132
4.87	43.4843	99.5685	67.0374
4.88	43.339	99.5671	67.1615
4.89	43.1936	99.5657	67.2854
4.9	43.0483	99.5642	67.4091
4.91	42.9029	99.5627	67.5327
4.92	42.7575	99.5612	67.6561
4.93	42.6121	99.5597	67.7794
4.94	42.4667	99.5582	67.9025
4.95	42.3212	99.5567	68.0255
4.96	42.1758	99.5552	68.1484
4.97	42.0303	99.5537	68.271
4.98	41.8849	99.5521	68.3936
4.99	41.7394	99.5506	68.516
5	41.5939	99.549	68.6382
5.01	41.4483	99.5474	68.7603
5.02	41.3028	99.5458	68.8822
5.03	41.1572	99.5442	69.004
5.04	41.0117	99.5426	69.1257
5.05	40.8661	99.541	69.2472
5.06	40.7205	99.5394	69.3685
5.07	40.5749	99.5377	69.4897
5.08	40.4293	99.5361	69.6107
5.09	40.2837	99.5344	69.7316
5.1	40.138	99.5327	69.8524
5.11	39.9924	99.531	69.973
5.12	39.8467	99.5293	70.0934
5.13	39.701	99.5276	70.2138
5.14	39.5553	99.5259	70.3339
5.15	39.4096	99.5241	70.4539
5.16	39.2639	99.5224	70.5738
5.17	39.1182	99.5206	70.6935
5.18	38.9724	99.5188	70.8131
5.19	38.8266	99.517	70.9325
5.2	38.6809	99.5152	71.0518
5.21	38.5351	99.5134	71.1709
5.22	38.3893	99.5115	71.2899
5.23	38.2435	99.5097	71.4087
5.24	38.0977	99.5078	71.5274
5.25	37.9518	99.506	71.646
5.26	37.806	99.5041	71.7644
5.27	37.6601	99.5021	71.8826
5.28	37.5143	99.5002	72.0008
5.29	37.3684	99.4983	72.1187
5.3	37.2225	99.4963	72.2365
5.31	37.0766	99.4944	72.3542
5.32	36.9307	99.4924	72.4717
5.33	36.7847	99.4904	72.5891
5.34	36.6388	99.4884	72.7064
5.35	36.4928	99.4863	72.8235
5.36	36.3469	99.4843	72.9404
5.37	36.2009	99.4822	73.0572
5.38	36.0549	99.4801	73.1739
5.39	35.9089	99.478	73.2904
5.4	35.7629	99.4759	73.4068
5.41	35.6169	99.4738	73.523
5.42	35.4709	99.4716	73.6391
5.43	35.3248	99.4695	73.755
5.44	35.1788	99.4673	73.8708
5.45	35.0327	99.4651	73.9865
5.46	34.8867	99.4628	74.102
5.47	34.7406	99.4606	74.2174
5.48	34.5945	99.4583	74.3326
5.49	34.4484	99.4561	74.4477
5.5	34.3023	99.4538	74.5626
5.51	34.1562	99.4514	74.6774
5.52	34.01	99.4491	74.7921
5.53	33.8639	99.4467	74.9066
5.54	33.7177	99.4444	75.0209
5.55	33.5716	99.442	75.1352
5.56	33.4254	99.4395	75.2492
5.57	33.2792	99.4371	75.3632
5.58	33.1331	99.4346	75.477
5.59	32.9869	99.4321	75.5906
5.6	32.8407	99.4296	75.7042
5.61	32.6944	99.4271	75.8175
5.62	32.5482	99.4246	75.9308
5.63	32.402	99.422	76.0439
5.64	32.2558	99.4194	76.1568
5.65	32.1095	99.4168	76.2696
5.66	31.9633	99.4141	76.3823
5.67	31.817	99.4115	76.4948
5.68	31.6707	99.4088	76.6072
5.69	31.5245	99.406	76.7194
5.7	31.3782	99.4033	76.8316
5.71	31.2319	99.4005	76.9435
5.72	31.0856	99.3977	77.0553
5.73	30.9393	99.3949	77.167
5.74	30.793	99.3921	77.2786
5.75	30.6466	99.3892	77.39
5.76	30.5003	99.3863	77.5012
5.77	30.354	99.3834	77.6124
5.78	30.2076	99.3804	77.7233
5.79	30.0613	99.3774	77.8342
5.8	29.9149	99.3744	77.9449
5.81	29.7686	99.3714	78.0555
5.82	29.6222	99.3683	78.1659
5.83	29.4758	99.3652	78.2762
5.84	29.3294	99.3621	78.3863
5.85	29.1831	99.3589	78.4963
5.86	29.0367	99.3557	78.6062
5.87	28.8903	99.3525	78.7159
5.88	28.7439	99.3492	78.8255
5.89	28.5975	99.3459	78.935
5.9	28.4511	99.3426	79.0443
5.91	28.3046	99.3392	79.1534
5.92	28.1582	99.3358	79.2625
5.93	28.0118	99.3324	79.3714
5.94	27.8654	99.3289	79.4801
5.95	27.7189	99.3254	79.5888
5.96	27.5725	99.3219	79.6972
5.97	27.4261	99.3183	79.8056
5.98	27.2796	99.3147	79.9138
5.99	27.1332	99.3111	80.0218
6	26.9867	99.3074	80.1298
6.01	26.8403	99.3036	80.2376
6.02	26.6938	99.2999	80.3452
6.03	26.5474	99.2961	80.4528
6.04	26.4009	99.2922	80.5602
6.05	26.2544	99.2883	80.6675
6.06	26.1079	99.2843	80.7746
6.07	25.9614	99.2803	80.8817
6.08	25.8148	99.2763	80.9887
6.09	25.6683	99.2722	81.0955
6.1	25.5217	99.2681	81.2022
6.11	25.375	99.2639	81.3089
6.12	25.2284	99.2597	81.4154
6.13	25.0817	99.2554	81.5218
6.14	24.935	99.251	81.6281
6.15	24.7883	99.2467	81.7343
6.16	24.6415	99.2422	81.8405
6.17	24.4948	99.2377	81.9465
6.18	24.348	99.2332	82.0524
6.19	24.2011	99.2286	82.1582
6.2	24.0543	99.2239	82.2638
6.21	23.9074	99.2192	82.3694
6.22	23.7605	99.2145	82.4749
6.23	23.6136	99.2096	82.5803
6.24	23.4667	99.2047	82.6856
6.25	23.3197	99.1998	82.7907
6.26	23.1727	99.1948	82.8958
6.27	23.0257	99.1897	83.0008
6.28	22.8787	99.1846	83.1056
6.29	22.7316	99.1794	83.2104
6.3	22.5846	99.1741	83.315
6.31	22.4375	99.1688	83.4195
6.32	22.2904	99.1634	83.524
6.33	22.1432	99.1579	83.6283
6.34	21.9961	99.1524	83.7325
6.35	21.8489	99.1467	83.8366
6.36	21.7018	99.1411	83.9406
6.37	21.5546	99.1353	84.0445
6.38	21.4074	99.1294	84.1483
6.39	21.2602	99.1235	84.2519
6.4	21.1129	99.1175	84.3555
6.41	20.9657	99.1114	84.4589
6.42	20.8184	99.1052	84.5623
6.43	20.6712	99.099	84.6655
6.44	20.5239	99.0926	84.7686
6.45	20.3766	99.0862	84.8716
6.46	20.2293	99.0797	84.9745
6.47	20.082	99.0731	85.0773
6.48	19.9347	99.0663	85.18
6.49	19.7874	99.0595	85.2826
6.5	19.64	99.0526	85.385
6.51	19.4927	99.0456	85.4874
6.52	19.3453	99.0385	85.5896
6.53	19.198	99.0313	85.6917
6.54	19.0506	99.0239	85.7937
6.55	18.9033	99.0165	85.8956
6.56	18.7559	99.0089	85.9974
6.57	18.6086	99.0013	86.099
6.58	18.4612	98.9935	86.2006
6.59	18.3139	98.9856	86.302
6.6	18.1665	98.9776	86.4033
6.61	18.0192	98.9694	86.5045
6.62	17.8718	98.9611	86.6056
6.63	17.7245	98.9527	86.7066
6.64	17.5771	98.9441	86.8074
6.65	17.4298	98.9354	86.9082
6.66	17.2824	98.9266	87.0088
6.67	17.1351	98.9176	87.1093
6.68	16.9878	98.9085	87.2097
6.69	16.8405	98.8992	87.3099
6.7	16.6932	98.8898	87.4101
6.71	16.5459	98.8802	87.5101
6.72	16.3987	98.8704	87.61
6.73	16.2514	98.8605	87.7098
6.74	16.1042	98.8504	87.8095
6.75	15.957	98.8401	87.909
6.76	15.8098	98.8296	88.0084
6.77	15.6626	98.819	88.1077
6.78	15.5154	98.8082	88.2069
6.79	15.3683	98.7971	88.306
6.8	15.2211	98.7859	88.4049
6.81	15.0741	98.7744	88.5037
6.82	14.927	98.7628	88.6024
6.83	14.78	98.7509	88.701
6.84	14.6329	98.7388	88.7994
6.85	14.486	98.7265	88.8977
6.86	14.339	98.7139	88.9959
6.87	14.1921	98.7011	89.094
6.88	14.0452	98.688	89.1919
6.89	13.8984	98.6747	89.2897
6.9	13.7516	98.6611	89.3874
6.91	13.6048	98.6473	89.4849
6.92	13.4581	98.6331	89.5823
6.93	13.3115	98.6187	89.6796
6.94	13.1648	98.604	89.7768
6.95	13.0183	98.589	89.8738
6.96	12.8717	98.5736	89.9707
6.97	12.7253	98.5579	90.0675
6.98	12.5789	98.5419	90.1641
6.99	12.4325	98.5256	90.2606
7	12.2863	98.5089	90.357
7.01	12.14	98.4918	90.4532
7.02	11.9939	98.4743	90.5493
7.03	11.8478	98.4565	90.6452
7.04	11.7018	98.4382	90.7411
7.05	11.5559	98.4195	90.8367
7.06	11.41	98.4004	90.9323
7.07	11.2642	98.3808	91.0277
7.08	11.1186	98.3608	91.1229
7.09	10.973	98.3403	91.218
7.1	10.8275	98.3193	91.313
7.11	10.6821	98.2978	91.4078
7.12	10.5368	98.2758	91.5025
7.13	10.3916	98.2532	91.597
7.14	10.2465	98.23	91.6914
7.15	10.1016	98.2063	91.7857
7.16	9.95671	98.1819	91.8798
7.17	9.812	98.1569	91.9737
7.18	9.66741	98.1313	92.0675
7.19	9.52297	98.1049	92.1611
7.2	9.37866	98.0779	92.2546
7.21	9.2345	98.0501	92.3479
7.22	9.0905	98.0216	92.4411
7.23	8.94666	97.9923	92.5341
7.24	8.80298	97.9621	92.6269
7.25	8.65948	97.9311	92.7196
7.26	8.51617	97.8992	92.8121
7.27	8.37304	97.8663	92.9044
7.28	8.23011	97.8325	92.9966
7.29	8.0874	97.7977	93.0886
7.3	7.94489	97.7618	93.1804
7.31	7.80262	97.7249	93.2721
7.32	7.66058	97.6868	93.3636
7.33	7.51879	97.6475	93.4549
7.34	7.37725	97.607	93.546
7.35	7.23599	97.5651	93.6369
7.36	7.09501	97.5219	93.7276
7.37	6.95432	97.4773	93.8182
7.38	6.81395	97.4313	93.9086
7.39	6.67389	97.3836	93.9987
7.4	6.53418	97.3344	94.0887
7.41	6.39482	97.2834	94.1785
7.42	6.25583	97.2307	94.268
7.43	6.11723	97.1761	94.3574
7.44	5.97903	97.1196	94.4465
7.45	5.84127	97.061	94.5354
7.46	5.70395	97.0003	94.6241
7.47	5.56711	96.9373	94.7126
7.48	5.43076	96.872	94.8008
7.49	5.29492	96.8042	94.8888
7.5	5.15963	96.7337	94.9766
7.51	5.02492	96.6606	95.0641
7.52	4.8908	96.5845	95.1514
7.53	4.75732	96.5055	95.2384
7.54	4.6245	96.4232	95.3251
7.55	4.49238	96.3376	95.4116
7.56	4.361	96.2485	95.4978
7.57	4.23039	96.1556	95.5837
7.58	4.1006	96.0588	95.6694
7.59	3.97166	95.958	95.7547
7.6	3.84363	95.8527	95.8397
7.61	3.71654	95.7429	95.9244
7.62	3.59046	95.6283	96.0088
7.63	3.46544	95.5086	96.0928
7.64	3.34152	95.3835	96.1765
7.65	3.21878	95.2528	96.2599
7.66	3.09727	95.1161	96.3428
7.67	2.97705	94.9731	96.4254
7.68	2.85821	94.8236	96.5076
7.69	2.7408	94.6671	96.5894
7.7	2.62491	94.5033	96.6708
7.71	2.51061	94.3318	96.7517
7.72	2.39798	94.1521	96.8322
7.73	2.28711	93.964	96.9122
7.74	2.1781	93.767	96.9918
7.75	2.07102	93.5605	97.0708
7.76	1.96597	93.3442	97.1493
7.77	1.86306	93.1177	97.2272
7.78	1.76237	92.8804	97.3046
7.79	1.664	92.6319	97.3815
7.8	1.56807	92.3717	97.4577
7.81	1.47466	92.0993	97.5332
7.82	1.38387	91.8143	97.6082
7.83	1.29581	91.5162	97.6824
7.84	1.21058	91.2047	97.7559
7.85	1.12825	90.8792	97.8287
7.86	1.04893	90.5394	97.9007
7.87	0.972695	90.1851	97.9719
7.88	0.899615	89.8158	98.0423
7.89	0.829757	89.4313	98.1119
7.9	0.763178	89.0315	98.1805
7.91	0.699922	88.6162	98.2482
7.92	0.640019	88.1854	98.315
7.93	0.583487	87.7391	98.3808
7.94	0.530328	87.2775	98.4455
7.95	0.480529	86.8008	98.5092
7.96	0.434058	86.3092	98.5719
7.97	0.39087	85.8032	98.6334
7.98	0.3509	85.2832	98.6937
7.99	0.314068	84.7499	98.7529
8	0.280278	84.2039	98.8108
8.01	0.249419	83.6459	98.8675
8.02	0.221367	83.0768	98.923
8.03	0.195986	82.4973	98.9771
8.04	0.17313	81.9086	99.03
8.05	0.152647	81.3114	99.0815
8.06	0.134378	80.7068	99.1316
8.07	0.118162	80.0958	99.1804
8.08	0.103834	79.4794	99.2277
8.09	0.0912343	78.8584	99.2737
8.1	0.0802037	78.234	99.3182
8.11	0.0705889	77.607	99.3613
8.12	0.062243	76.9783	99.4029
8.13	0.0550268	76.3486	99.4431
8.14	0.0488099	75.7188	99.4819
8.15	0.0434716	75.0895	99.5192
8.16	0.0389008	74.4614	99.555
8.17	0.0349966	73.8351	99.5894
8.18	0.0316679	73.211	99.6224
8.19	0.0288335	72.5896	99.6539
8.2	0.0264215	71.9713	99.6839
8.21	0.0243685	71.3565	99.7125
8.22	0.0226193	70.7455	99.7397
8.23	0.0211263	70.1384	99.7655
8.24	0.0198483	69.5355	99.7899
8.25	0.0187505	68.9369	99.8128
8.26	0.017803	68.3428	99.8344
8.27	0.0169809	67.7534	99.8546
8.28	0.0162631	67.1686	99.8734
8.29	0.0156321	66.5886	99.8909
8.3	0.0150734	66.0133	99.907
8.31	0.0145749	65.4429	99.9218
8.32	0.0141267	64.8772	99.9353
8.33	0.0137207	64.3164	99.9474
8.34	0.0133501	63.7605	99.9583
8.35	0.0130096	63.2093	99.9679
8.36	0.0126946	62.663	99.9762
8.37	0.0124014	62.1214	99.9832
8.38	0.0121272	61.5846	99.989
8.39	0.0118694	61.0525	99.9936
8.4	0.0116261	60.5251	99.9969
8.41	0.0113954	60.0024	99.9991
8.42	0.0111762	59.4843	100
8.43	0.0109672	58.9708	99.9997
8.44	0.0107674	58.4618	99.9983
8.45	0.0105761	57.9574	99.9957
8.46	0.0103925	57.4574	99.992
8.47	0.0102161	56.9619	99.9871
8.48	0.0100463	56.4708	99.9811
8.49	0.00988258	55.984	99.974
8.5	0.00972468	55.5016	99.9658
8.51	0.00957218	55.0235	99.9565
8.52	0.00942476	54.5496	99.9461
8.53	0.00928215	54.08	99.9346
8.54	0.00914406	53.6145	99.9221
8.55	0.00901028	53.1532	99.9086
8.56	0.00888057	52.696	99.894
8.57	0.00875475	52.2428	99.8783
8.58	0.00863261	51.7937	99.8617
8.59	0.00851399	51.3486	99.8441
8.6	0.00839874	50.9075	99.8254
8.61	0.00828669	50.4703	99.8058
8.62	0.00817771	50.037	99.7852
8.63	0.00807166	49.6075	99.7637
8.64	0.00796843	49.1819	99.7412
8.65	0.0078679	48.7601	99.7177
8.66	0.00776995	48.342	99.6933
8.67	0.00767449	47.9276	99.668
8.68	0.00758142	47.517	99.6418
8.69	0.00749064	47.11	99.6147
8.7	0.00740207	46.7066	99.5867
8.71	0.00731563	46.3068	99.5578
8.72	0.00723123	45.9105	99.528
8.73	0.0071488	45.5178	99.4974
8.74	0.00706827	45.1286	99.4659
8.75	0.00698958	44.7428	99.4336
8.76	0.00691265	44.3605	99.4004
8.77	0.00683744	43.9816	99.3664
8.78	0.00676387	43.606	99.3316
8.79	0.0066919	43.2338	99.296
8.8	0.00662147	42.8649	99.2595
8.81	0.00655252	42.4993	99.2223
8.82	0.00648502	42.1369	99.1843
8.83	0.00641892	41.7777	99.1455
8.84	0.00635417	41.4218	99.106
8.85	0.00629072	41.069	99.0657
8.86	0.00622855	40.7193	99.0246
8.87	0.0061676	40.3727	98.9828
8.88	0.00610785	40.0292	98.9403
8.89	0.00604925	39.6888	98.897
8.9	0.00599178	39.3514	98.853
8.91	0.00593539	39.017	98.8084
8.92	0.00588006	38.6855	98.763
8.93	0.00582576	38.357	98.7169
8.94	0.00577245	38.0314	98.6701
8.95	0.00572012	37.7087	98.6227
8.96	0.00566873	37.3888	98.5745
8.97	0.00561825	37.0718	98.5257
8.98	0.00556866	36.7576	98.4763
8.99	0.00551995	36.4462	98.4262
9	0.00547207	36.1375	98.3755
9.01	0.00542502	35.8316	98.3241
9.02	0.00537877	35.5284	98.2721
9.03	0.00533329	35.2278	98.2195
9.04	0.00528858	34.93	98.1662
9.05	0.0052446	34.6347	98.1124
9.06	0.00520135	34.3421	98.058
9.07	0.00515879	34.0521	98.0029
9.08	0.00511692	33.7646	97.9473
9.09	0.00507572	33.4797	97.8911
9.1	0.00503517	33.1973	97.8343
9.11	0.00499526	32.9173	97.777
9.12	0.00495597	32.6399	97.7191
9.13	0.00491728	32.3649	97.6606
9.14	0.00487918	32.0923	97.6016
9.15	0.00484167	31.8222	97.5421
9.16	0.00480471	31.5544	97.482
9.17	0.00476831	31.289	97.4214
9.18	0.00473244	31.026	97.3603
9.19	0.0046971	30.7652	97.2986
9.2	0.00466227	30.5068	97.2365
9.21	0.00462795	30.2506	97.1738
9.22	0.00459412	29.9967	97.1107
9.23	0.00456076	29.7451	97.047
9.24	0.00452788	29.4956	96.9829
9.25	0.00449546	29.2484	96.9182
9.26	0.00446349	29.0033	96.8531
9.27	0.00443196	28.7604	96.7876
9.28	0.00440085	28.5196	96.7216
9.29	0.00437017	28.281	96.6551
9.3	0.00433991	28.0444	96.5881
9.31	0.00431005	27.81	96.5207
9.32	0.00428058	27.5775	96.4529
9.33	0.0042515	27.3472	96.3846
9.34	0.00422281	27.1188	96.3159
9.35	0.00419448	26.8925	96.2468
9.36	0.00416652	26.6682	96.1773
9.37	0.00413892	26.4458	96.1073
9.38	0.00411167	26.2254	96.0369
9.39	0.00408476	26.0069	95.9662
9.4	0.00405819	25.7904	95.895
9.41	0.00403195	25.5757	95.8234
9.42	0.00400604	25.3629	95.7514
9.43	0.00398044	25.152	95.6791
9.44	0.00395515	24.943	95.6063
9.45	0.00393018	24.7357	95.5332
9.46	0.0039055	24.5303	95.4597
9.47	0.00388111	24.3267	95.3859
9.48	0.00385702	24.1249	95.3117
9.49	0.00383321	23.9248	95.2371
9.5	0.00380968	23.7265	95.1622
9.51	0.00378642	23.53	95.0869
9.52	0.00376343	23.3351	95.0113
9.53	0.00374071	23.142	94.9353
9.54	0.00371825	22.9505	94.859
9.55	0.00369604	22.7608	94.7824
9.56	0.00367408	22.5726	94.7054
9.57	0.00365237	22.3862	94.6281
9.58	0.0036309	22.2013	94.5505
9.59	0.00360966	22.0181	94.4726
9.6	0.00358866	21.8365	94.3944
9.61	0.00356789	21.6564	94.3159
9.62	0.00354735	21.478	94.237
9.63	0.00352703	21.3011	94.1579
9.64	0.00350692	21.1257	94.0785
9.65	0.00348704	20.9519	93.9988
9.66	0.00346736	20.7796	93.9187
9.67	0.00344789	20.6087	93.8385
9.68	0.00342862	20.4394	93.7579
9.69	0.00340956	20.2716	93.677
9.7	0.00339069	20.1052	93.5959
9.71	0.00337202	19.9402	93.5146
9.72	0.00335354	19.7767	93.4329
9.73	0.00333525	19.6147	93.351
9.74	0.00331714	19.454	93.2688
9.75	0.00329921	19.2947	93.1864
9.76	0.00328147	19.1369	93.1038
9.77	0.0032639	18.9803	93.0208
9.78	0.00324651	18.8252	92.9377
9.79	0.00322929	18.6714	92.8543
9.8	0.00321224	18.5189	92.7707
9.81	0.00319535	18.3678	92.6868
9.82	0.00317863	18.218	92.6027
9.83	0.00316207	18.0695	92.5184
9.84	0.00314566	17.9222	92.4338
9.85	0.00312942	17.7763	92.3491
9.86	0.00311333	17.6316	92.2641
9.87	0.00309739	17.4881	92.1789
9.88	0.0030816	17.3459	92.0935
9.89	0.00306596	17.205	92.0079
9.9	0.00305047	17.0653	91.9221
9.91	0.00303511	16.9267	91.8361
9.92	0.0030199	16.7894	91.7499
9.93	0.00300483	16.6533	91.6635
9.94	0.0029899	16.5183	91.5769
9.95	0.0029751	16.3845	91.4901
9.96	0.00296044	16.2519	91.4031
9.97	0.00294591	16.1204	91.316
9.98	0.00293151	15.9901	91.2287
9.99	0.00291723	15.8608	91.1411
10	0.00290309	15.7327	91.0535
10.01	0.00288942	15.6058	90.9656
10.02	0.00287605	15.4799	90.8776
10.03	0.00286289	15.3551	90.7894
10.04	0.00284989	15.2313	90.701
10.05	0.00283704	15.1087	90.6125
10.06	0.00282431	14.9871	90.5239
10.07	0.0028117	14.8665	90.435
10.08	0.00279921	14.747	90.3461
10.09	0.00278683	14.6286	90.2569
10.1	0.00277457	14.5111	90.1677
10.11	0.00276241	14.3947	90.0782
10.12	0.00275036	14.2793	89.9887
10.13	0.00273843	14.1649	89.899
10.14	0.00272659	14.0514	89.8091
10.15	0.00271486	13.939	89.7192
10.16	0.00270323	13.8275	89.6291
10.17	0.00269171	13.7169	89.5388
10.18	0.00268028	13.6074	89.4485
10.19	0.00266895	13.4988	89.358
10.2	0.00265772	13.3911	89.2673
10.21	0.00264659	13.2843	89.1766
10.22	0.00263555	13.1785	89.0858
10.23	0.0026246	13.0735	88.9948
10.24	0.00261374	12.9695	88.9037
10.25	0.00260298	12.8664	88.8125
10.26	0.00259231	12.7641	88.7212
10.27	0.00258172	12.6628	88.6298
10.28	0.00257123	12.5623	88.5383
10.29	0.00256082	12.4627	88.4466
10.3	0.00255049	12.3639	88.3549
10.31	0.00254025	12.266	88.2631
10.32	0.0025301	12.1689	88.1712
10.33	0.00252003	12.0726	88.0792
10.34	0.00251003	11.9772	87.9871
10.35	0.00250013	11.8826	87.8949
10.36	0.0024903	11.7888	87.8026
10.37	0.00248055	11.6959	87.7102
10.38	0.00247087	11.6037	87.6177
10.39	0.00246128	11.5123	87.5252
10.4	0.00245176	11.4217	87.4326
10.41	0.00244232	11.3319	87.3399
10.42	0.00243295	11.2428	87.2471
10.43	0.00242366	11.1545	87.1542
10.44	0.00241444	11.067	87.0613
10.45	0.00240529	10.9802	86.9683
10.46	0.00239621	10.8941	86.8752
10.47	0.0023872	10.8088	86.7821
10.48	0.00237827	10.7242	86.6889
10.49	0.0023694	10.6404	86.5956
10.5	0.0023606	10.5572	86.5023
10.51	0.00235187	10.4748	86.4089
10.52	0.00234321	10.3931	86.3154
10.53	0.00233461	10.3121	86.2219
10.54	0.00232608	10.2317	86.1284
10.55	0.00231762	10.1521	86.0347
10.56	0.00230922	10.0731	85.9411
10.57	0.00230088	9.99482	85.8473
10.58	0.0022926	9.9172	85.7535
10.59	0.00228439	9.84024	85.6597
10.6	0.00227624	9.76393	85.5658
10.61	0.00226815	9.68828	85.4719
10.62	0.00226012	9.61327	85.378
10.63	0.00225215	9.5389	85.284
10.64	0.00224425	9.46517	85.1899
10.65	0.00223639	9.39206	85.0958
10.66	0.0022286	9.31958	85.0017
10.67	0.00222087	9.24771	84.9076
10.68	0.00221319	9.17645	84.8134
10.69	0.00220557	9.10581	84.7192
10.7	0.002198	9.03576	84.6249
10.71	0.00219049	8.96631	84.5306
10.72	0.00218304	8.89745	84.4363
10.73	0.00217564	8.82917	84.342
10.74	0.00216829	8.76148	84.2476
10.75	0.002161	8.69436	84.1532
10.76	0.00215375	8.62781	84.0588
10.77	0.00214657	8.56182	83.9643
10.78	0.00213943	8.4964	83.8699
10.79	0.00213234	8.43153	83.7754
10.8	0.00212531	8.36721	83.6809
10.81	0.00211832	8.30344	83.5864
10.82	0.00211139	8.24021	83.4919
10.83	0.00210451	8.17751	83.3973
10.84	0.00209767	8.11535	83.3028
10.85	0.00209088	8.05371	83.2082
10.86	0.00208414	7.99259	83.1136
10.87	0.00207745	7.932	83.019
10.88	0.00207081	7.87191	82.9244
10.89	0.00206421	7.81234	82.8298
10.9	0.00205766	7.75327	82.7352
10.91	0.00205115	7.69469	82.6406
10.92	0.00204469	7.63662	82.546
10.93	0.00203828	7.57903	82.4514
10.94	0.00203191	7.52193	82.3567
10.95	0.00202559	7.46532	82.2621
10.96	0.00201931	7.40918	82.1675
10.97	0.00201307	7.35352	82.0729
10.98	0.00200687	7.29832	81.9782
10.99	0.00200072	7.2436	81.8836
11	0.00199461	7.18933	81.789
11.01	0.00198855	7.13552	81.6944
11.02	0.00198252	7.08217	81.5998
11.03	0.00197654	7.02927	81.5052
11.04	0.0019706	6.97681	81.4107
11.05	0.0019647	6.92479	81.3161
11.06	0.00195884	6.87322	81.2215
11.07	0.00195302	6.82207	81.127
11.08	0.00194724	6.77136	81.0324
11.09	0.00194149	6.72108	80.9379
11.1	0.00193579	6.67122	80.8434
11.11	0.00193013	6.62177	80.7489
11.12	0.0019245	6.57275	80.6545
11.13	0.00191892	6.52413	80.56
11.14	0.00191337	6.47593	80.4656
11.15	0.00190786	6.42813	80.3711
11.16	0.00190238	6.38073	80.2768
11.17	0.00189694	6.33373	80.1824
11.18	0.00189154	6.28713	80.088
11.19	0.00188618	6.24091	79.9937
11.2	0.00188085	6.19509	79.8994
11.21	0.00187556	6.14964	79.8051
11.22	0.0018703	6.10458	79.7109
11.23	0.00186508	6.0599	79.6166
11.24	0.00185989	6.01559	79.5224
11.25	0.00185474	5.97166	79.4282
11.26	0.00184962	5.92809	79.3341
11.27	0.00184454	5.88489	79.24
11.28	0.00183949	5.84205	79.1459
11.29	0.00183448	5.79956	79.0518
11.3	0.00182949	5.75744	78.9578
11.31	0.00182454	5.71566	78.8638
11.32	0.00181963	5.67424	78.7699
11.33	0.00181474	5.63316	78.676
11.34	0.00180989	5.59243	78.5821
11.35	0.00180507	5.55203	78.4882
11.36	0.00180029	5.51198	78.3944
11.37	0.00179553	5.47225	78.3006
11.38	0.00179081	5.43286	78.2069
11.39	0.00178611	5.3938	78.1132
11.4	0.00178145	5.35507	78.0195
11.41	0.00177682	5.31666	77.9259
11.42	0.00177222	5.27857	77.8323
11.43	0.00176765	5.24079	77.7388
11.44	0.00176311	5.20333	77.6453
11.45	0.0017586	5.16619	77.5518
11.46	0.00175412	5.12935	77.4584
11.47	0.00174967	5.09282	77.365
11.48	0.00174525	5.0566	77.2717
11.49	0.00174086	5.02068	77.1784
11.5	0.00173649	4.98505	77.0852
11.51	0.00173216	4.94972	76.992
11.52	0.00172785	4.91469	76.8988
11.53	0.00172357	4.87995	76.8058
11.54	0.00171932	4.84549	76.7127
11.55	0.0017151	4.81133	76.6197
11.56	0.0017109	4.77745	76.5268
11.57	0.00170674	4.74384	76.4339
11.58	0.0017026	4.71052	76.341
11.59	0.00169848	4.67748	76.2482
11.6	0.0016944	4.64471	76.1555
11.61	0.00169034	4.61221	76.0628
11.62	0.00168631	4.57998	75.9701
11.63	0.0016823	4.54802	75.8775
11.64	0.00167832	4.51632	75.785
11.65	0.00167437	4.48489	75.6925
11.66	0.00167044	4.45372	75.6001
11.67	0.00166654	4.4228	75.5077
11.68	0.00166266	4.39214	75.4154
11.69	0.00165881	4.36174	75.3232
11.7	0.00165498	4.33159	75.231
11.71	0.00165118	4.30168	75.1388
11.72	0.0016474	4.27203	75.0467
11.73	0.00164365	4.24262	74.9547
11.74	0.00163993	4.21345	74.8627
11.75	0.00163622	4.18453	74.7708
11.76	0.00163254	4.15584	74.679
11.77	0.00162889	4.12739	74.5872
11.78	0.00162526	4.09918	74.4954
11.79	0.00162165	4.0712	74.4038
11.8	0.00161807	4.04345	74.3121
11.81	0.00161451	4.01593	74.2206
11.82	0.00161097	3.98864	74.1291
11.83	0.00160746	3.96157	74.0377
11.84	0.00160397	3.93472	73.9463
11.85	0.0016005	3.9081	73.855
11.86	0.00159706	3.8817	73.7638
11.87	0.00159364	3.85551	73.6726
11.88	0.00159024	3.82954	73.5815
11.89	0.00158686	3.80379	73.4905
11.9	0.00158351	3.77824	73.3995
11.91	0.00158018	3.75291	73.3086
11.92	0.00157687	3.72779	73.2178
11.93	0.00157358	3.70287	73.127
11.94	0.00157031	3.67816	73.0363
11.95	0.00156706	3.65365	72.9456
11.96	0.00156384	3.62934	72.8551
11.97	0.00156064	3.60524	72.7646
11.98	0.00155746	3.58133	72.6741
11.99	0.0015543	3.55761	72.5838
12	0.00155116	3.5341	72.4935
12.01	0.00154824	3.51077	72.4032
12.02	0.00154543	3.48764	72.3131
12.03	0.00154268	3.4647	72.223
12.04	0.00153997	3.44195	72.133
12.05	0.00153729	3.41939	72.043
12.06	0.00153463	3.39702	71.9532
12.07	0.001532	3.37483	71.8633
12.08	0.00152939	3.35282	71.7736
12.09	0.00152681	3.331	71.684
12.1	0.00152424	3.30936	71.5944
12.11	0.0015217	3.2879	71.5048
12.12	0.00151918	3.26661	71.4154
12.13	0.00151668	3.2455	71.326
12.14	0.0015142	3.22457	71.2367
12.15	0.00151174	3.2038	71.1475
12.16	0.0015093	3.18321	71.0584
12.17	0.00150688	3.1628	70.9693
12.18	0.00150448	3.14255	70.8803
12.19	0.00150211	3.12246	70.7914
12.2	0.00149975	3.10255	70.7025
12.21	0.00149741	3.08279	70.6137
12.22	0.00149509	3.0632	70.5251
12.23	0.0014928	3.04378	70.4364
12.24	0.00149052	3.02451	70.3479
12.25	0.00148826	3.00541	70.2594
12.26	0.00148602	2.98646	70.171
12.27	0.0014838	2.96766	70.0827
12.28	0.0014816	2.94903	69.9945
12.29	0.00147941	2.93054	69.9063
12.3	0.00147725	2.91221	69.8182
12.31	0.0014751	2.89404	69.7302
12.32	0.00147298	2.87601	69.6423
12.33	0.00147087	2.85813	69.5545
12.34	0.00146878	2.8404	69.4667
12.35	0.0014667	2.82281	69.379
12.36	0.00146465	2.80537	69.2914
12.37	0.00146262	2.78807	69.2038
12.38	0.0014606	2.77092	69.1164
12.39	0.0014586	2.75391	69.029
12.4	0.00145661	2.73704	68.9417
12.41	0.00145465	2.72031	68.8545
12.42	0.0014527	2.70371	68.7674
12.43	0.00145077	2.68726	68.6803
12.44	0.00144886	2.67094	68.5934
12.45	0.00144696	2.65475	68.5065
12.46	0.00144509	2.6387	68.4197
12.47	0.00144323	2.62278	68.3329
12.48	0.00144138	2.60699	68.2463
12.49	0.00143956	2.59133	68.1597
12.5	0.00143775	2.5758	68.0733
12.51	0.00143595	2.5604	67.9869
12.52	0.00143418	2.54513	67.9005
12.53	0.00143242	2.52998	67.8143
12.54	0.00143067	2.51496	67.7281
12.55	0.00142894	2.50006	67.6421
12.56	0.00142723	2.48529	67.5561
12.57	0.00142554	2.47064	67.4702
12.58	0.00142386	2.4561	67.3844
12.59	0.0014222	2.44169	67.2986
12.6	0.00142055	2.4274	67.213
12.61	0.00141892	2.41322	67.1274
12.62	0.00141731	2.39916	67.0419
12.63	0.00141571	2.38522	66.9565
12.64	0.00141413	2.3714	66.8712
12.65	0.00141256	2.35768	66.786
12.66	0.00141101	2.34408	66.7008
12.67	0.00140948	2.3306	66.6157
12.68	0.00140796	2.31722	66.5308
12.69	0.00140645	2.30395	66.4459
12.7	0.00140496	2.2908	66.361
12.71	0.00140349	2.27775	66.2763
12.72	0.00140203	2.26481	66.1917
12.73	0.00140059	2.25198	66.1071
12.74	0.00139916	2.23925	66.0227
12.75	0.00139775	2.22663	65.9383
12.76	0.00139635	2.21411	65.854
12.77	0.00139497	2.2017	65.7698
12.78	0.0013936	2.18939	65.6856
12.79	0.00139224	2.17718	65.6016
12.8	0.00139091	2.16507	65.5176
12.81	0.00138958	2.15306	65.4338
12.82	0.00138827	2.14115	65.35
12.83	0.00138698	2.12934	65.2663
12.84	0.0013857	2.11763	65.1827
12.85	0.00138443	2.10601	65.0991
12.86	0.00138318	2.09449	65.0157
12.87	0.00138194	2.08307	64.9323
12.88	0.00138072	2.07174	64.8491
12.89	0.00137951	2.0605	64.7659
12.9	0.00137832	2.04936	64.6828
12.91	0.00137714	2.03831	64.5998
12.92	0.00137597	2.02735	64.5169
12.93	0.00137482	2.01648	64.4341
12.94	0.00137368	2.0057	64.3513
12.95	0.00137256	1.99501	64.2687
12.96	0.00137145	1.98441	64.1861
12.97	0.00137035	1.9739	64.1036
12.98	0.00136927	1.96347	64.0212
12.99	0.0013682	1.95313	63.9389
13	0.00136714	1.94288	63.8567
13.01	0.0013661	1.93271	63.7746
13.02	0.00136508	1.92262	63.6925
13.03	0.00136406	1.91262	63.6106
13.04	0.00136306	1.9027	63.5287
13.05	0.00136207	1.89287	63.447
13.06	0.0013611	1.88311	63.3653
13.07	0.00136014	1.87344	63.2837
13.08	0.00135919	1.86385	63.2021
13.09	0.00135825	1.85433	63.1207
13.1	0.00135733	1.8449	63.0394
13.11	0.00135642	1.83555	62.9581
13.12	0.00135553	1.82627	62.877
13.13	0.00135465	1.81707	62.7959
13.14	0.00135378	1.80794	62.7149
13.15	0.00135292	1.7989	62.634
13.16	0.00135208	1.78992	62.5532
13.17	0.00135125	1.78103	62.4725
13.18	0.00135043	1.7722	62.3919
13.19	0.00134963	1.76345	62.3114
13.2	0.00134884	1.75477	62.2309
13.21	0.00134806	1.74617	62.1506
13.22	0.00134729	1.73764	62.0703
13.23	0.00134654	1.72918	61.9901
13.24	0.00134579	1.72078	61.91
13.25	0.00134507	1.71246	61.83
13.26	0.00134435	1.70421	61.7501
13.27	0.00134365	1.69603	61.6703
13.28	0.00134295	1.68792	61.5905
13.29	0.00134227	1.67987	61.5109
13.3	0.00134161	1.67189	61.4313
13.31	0.00134095	1.66398	61.3518
13.32	0.00134031	1.65613	61.2725
13.33	0.00133968	1.64835	61.1932
13.34	0.00133906	1.64064	61.114
13.35	0.00133846	1.63299	61.0349
13.36	0.00133786	1.6254	60.9558
13.37	0.00133728	1.61788	60.8769
13.38	0.00133671	1.61042	60.7981
13.39	0.00133615	1.60303	60.7193
13.4	0.00133561	1.5957	60.6406
13.41	0.00133507	1.58842	60.5621
13.42	0.00133455	1.58121	60.4836
13.43	0.00133404	1.57406	60.4052
13.44	0.00133354	1.56697	60.3269
13.45	0.00133306	1.55994	60.2486
13.46	0.00133258	1.55297	60.1705
13.47	0.00133212	1.54606	60.0925
13.48	0.00133167	1.53921	60.0145
13.49	0.00133123	1.53241	59.9367
13.5	0.0013308	1.52568	59.8589
13.51	0.00133038	1.519	59.7812
13.52	0.00132998	1.51237	59.7036
13.53	0.00132958	1.50581	59.6261
13.54	0.0013292	1.49929	59.5487
13.55	0.00132883	1.49284	59.4714
13.56	0.00132847	1.48644	59.3941
13.57	0.00132812	1.48009	59.317
13.58	0.00132779	1.4738	59.2399
13.59	0.00132746	1.46756	59.163
13.6	0.00132715	1.46137	59.0861
13.61	0.00132685	1.45524	59.0093
13.62	0.00132655	1.44916	58.9326
13.63	0.00132627	1.44313	58.856
13.64	0.001326	1.43715	58.7795
13.65	0.00132575	1.43122	58.703
13.66	0.0013255	1.42535	58.6267
13.67	0.00132526	1.41952	58.5504
13.68	0.00132504	1.41375	58.4743
13.69	0.00132482	1.40802	58.3982
13.7	0.00132462	1.40234	58.3222
13.71	0.00132443	1.39672	58.2463
13.72	0.00132425	1.39114	58.1705
13.73	0.00132407	1.38561	58.0948
13.74	0.00132392	1.38012	58.0192
13.75	0.00132377	1.37469	57.9436
13.76	0.00132363	1.3693	57.8682
13.77	0.0013235	1.36396	57.7928
13.78	0.00132338	1.35866	57.7176
13.79	0.00132328	1.35341	57.6424
13.8	0.00132318	1.34821	57.5673
13.81	0.0013231	1.34305	57.4923
13.82	0.00132302	1.33793	57.4174
13.83	0.00132296	1.33286	57.3425
13.84	0.00132291	1.32784	57.2678
13.85	0.00132287	1.32286	57.1931
13.86	0.00132283	1.31792	57.1186
13.87	0.00132281	1.31302	57.0441
13.88	0.0013228	1.30817	56.9697
13.89	0.0013228	1.30336	56.8954
13.9	0.00132281	1.29859	56.8212
13.91	0.00132283	1.29387	56.7471
13.92	0.00132286	1.28919	56.6731
13.93	0.0013229	1.28454	56.5992
13.94	0.00132295	1.27994	56.5253
13.95	0.00132302	1.27538	56.4515
13.96	0.00132309	1.27086	56.3779
13.97	0.00132317	1.26638	56.3043
13.98	0.00132326	1.26194	56.2308
13.99	0.00132337	1.25754	56.1574
14	0.00132348	1.25318	56.0841
14.01	0.0013235	1.24886	56.0108
14.02	0.00132348	1.24457	55.9377
14.03	0.00132345	1.24032	55.8646
14.04	0.00132342	1.23611	55.7917
14.05	0.0013234	1.23194	55.7188
14.06	0.00132339	1.2278	55.646
14.07	0.00132338	1.2237	55.5733
14.08	0.00132338	1.21964	55.5007
14.09	0.00132339	1.21561	55.4282
14.1	0.00132341	1.21162	55.3557
14.11	0.00132344	1.20766	55.2834
14.12	0.00132347	1.20374	55.2111
14.13	0.00132352	1.19985	55.139
14.14	0.00132357	1.19599	55.0669
14.15	0.00132363	1.19217	54.9949
14.16	0.0013237	1.18839	54.923
14.17	0.00132378	1.18464	54.8511
14.18	0.00132387	1.18092	54.7794
14.19	0.00132397	1.17723	54.7078
14.2	0.00132407	1.17358	54.6362
14.21	0.00132418	1.16996	54.5647
14.22	0.00132431	1.16637	54.4934
14.23	0.00132444	1.16282	54.4221
14.24	0.00132458	1.15929	54.3508
14.25	0.00132472	1.1558	54.2797
14.26	0.00132488	1.15234	54.2087
14.27	0.00132504	1.14891	54.1377
14.28	0.00132521	1.14552	54.0669
14.29	0.0013254	1.14215	53.9961
14.3	0.00132559	1.13881	53.9254
14.31	0.00132578	1.13551	53.8548
14.32	0.00132599	1.13223	53.7843
14.33	0.0013262	1.12898	53.7139
14.34	0.00132643	1.12577	53.6436
14.35	0.00132666	1.12258	53.5733
14.36	0.0013269	1.11942	53.5031
14.37	0.00132715	1.1163	53.4331
14.38	0.0013274	1.1132	53.3631
14.39	0.00132767	1.11012	53.2932
14.4	0.00132794	1.10708	53.2233
14.41	0.00132822	1.10407	53.1536
14.42	0.00132851	1.10108	53.084
14.43	0.00132881	1.09812	53.0144
14.44	0.00132911	1.09519	52.9449
14.45	0.00132943	1.09229	52.8755
14.46	0.00132975	1.08941	52.8062
14.47	0.00133008	1.08656	52.737
14.48	0.00133042	1.08374	52.6679
14.49	0.00133076	1.08094	52.5989
14.5	0.00133112	1.07817	52.5299
14.51	0.00133148	1.07543	52.461
14.52	0.00133185	1.07271	52.3922
14.53	0.00133223	1.07002	52.3235
14.54	0.00133262	1.06735	52.2549
14.55	0.00133301	1.06471	52.1864
14.56	0.00133342	1.06209	52.1179
14.57	0.00133383	1.0595	52.0496
14.58	0.00133425	1.05694	51.9813
14.59	0.00133467	1.0544	51.9131
14.6	0.00133511	1.05188	51.845
14.61	0.00133555	1.04939	51.777
14.62	0.001336	1.04692	51.7091
14.63	0.00133646	1.04448	51.6412
14.64	0.00133693	1.04206	51.5735
14.65	0.0013374	1.03966	51.5058
14.66	0.00133788	1.03729	51.4382
14.67	0.00133837	1.03494	51.3707
14.68	0.00133887	1.03262	51.3033
14.69	0.00133938	1.03032	51.2359
14.7	0.00133989	1.02804	51.1687
14.71	0.00134041	1.02578	51.1015
14.72	0.00134094	1.02354	51.0344
14.73	0.00134148	1.02133	50.9674
14.74	0.00134202	1.01914	50.9005
14.75	0.00134258	1.01697	50.8337
14.76	0.00134314	1.01483	50.7669
14.77	0.0013437	1.01271	50.7003
14.78	0.00134428	1.0106	50.6337
14.79	0.00134486	1.00852	50.5672
14.8	0.00134545	1.00646	50.5008
14.81	0.00134605	1.00442	50.4344
14.82	0.00134666	1.00241	50.3682
14.83	0.00134727	1.00041	50.302
14.84	0.00134789	0.998436	50.236
14.85	0.00134852	0.996481	50.17
14.86	0.00134916	0.994547	50.1041
14.87	0.0013498	0.992633	50.0382
14.88	0.00135045	0.990739	49.9725
14.89	0.00135111	0.988865	49.9068
14.9	0.00135178	0.987012	49.8412
14.91	0.00135245	0.985178	49.7757
14.92	0.00135313	0.983363	49.7103
14.93	0.00135382	0.981568	49.645
14.94	0.00135451	0.979793	49.5798
14.95	0.00135522	0.978037	49.5146
14.96	0.00135593	0.9763	49.4495
14.97	0.00135665	0.974582	49.3845
14.98	0.00135737	0.972882	49.3196
14.99	0.0013581	0.971202	49.2548
15	0.00135884	0.96954	49.19
15.01	0.00135959	0.967897	49.1254
15.02	0.00136035	0.966272	49.0608
15.03	0.00136111	0.964665	48.9963
15.04	0.00136188	0.963076	48.9318
15.05	0.00136265	0.961506	48.8675
15.06	0.00136344	0.959953	48.8032
15.07	0.00136423	0.958418	48.7391
15.08	0.00136503	0.956901	48.675
15.09	0.00136583	0.955401	48.611
15.1	0.00136664	0.953918	48.547
15.11	0.00136746	0.952453	48.4832
15.12	0.00136829	0.951005	48.4194
15.13	0.00136912	0.949574	48.3557
15.14	0.00136996	0.94816	48.2921
15.15	0.00137081	0.946763	48.2286
15.16	0.00137167	0.945383	48.1652
15.17	0.00137253	0.944019	48.1018
15.18	0.0013734	0.942672	48.0385
15.19	0.00137427	0.941341	47.9753
15.2	0.00137516	0.940027	47.9122
15.21	0.00137605	0.938728	47.8492
15.22	0.00137694	0.937446	47.7862
15.23	0.00137785	0.93618	47.7233
15.24	0.00137876	0.934929	47.6605
15.25	0.00137968	0.933695	47.5978
15.26	0.0013806	0.932476	47.5352
15.27	0.00138153	0.931272	47.4726
15.28	0.00138247	0.930084	47.4101
15.29	0.00138342	0.928912	47.3477
15.3	0.00138437	0.927754	47.2854
15.31	0.00138533	0.926612	47.2232
15.32	0.0013863	0.925485	47.161
15.33	0.00138727	0.924373	47.099
15.34	0.00138825	0.923276	47.037
15.35	0.00138923	0.922194	46.9751
15.36	0.00139023	0.921126	46.9132
15.37	0.00139123	0.920073	46.8515
15.38	0.00139223	0.919034	46.7898
15.39	0.00139325	0.91801	46.7282
15.4	0.00139427	0.917	46.6667
15.41	0.0013953	0.916005	46.6052
15.42	0.00139633	0.915023	46.5439
15.43	0.00139737	0.914056	46.4826
15.44	0.00139842	0.913102	46.4214
15.45	0.00139947	0.912163	46.3603
15.46	0.00140053	0.911237	46.2992
15.47	0.0014016	0.910325	46.2383
15.48	0.00140267	0.909426	46.1774
15.49	0.00140375	0.908541	46.1166
15.5	0.00140484	0.90767	46.0558
15.51	0.00140593	0.906812	45.9952
15.52	0.00140703	0.905967	45.9346
15.53	0.00140814	0.905135	45.8741
15.54	0.00140925	0.904317	45.8137
15.55	0.00141037	0.903511	45.7533
15.56	0.0014115	0.902719	45.6931
15.57	0.00141263	0.901939	45.6329
15.58	0.00141377	0.901173	45.5728
15.59	0.00141491	0.900418	45.5128
15.6	0.00141606	0.899677	45.4528
15.61	0.00141722	0.898948	45.3929
15.62	0.00141839	0.898232	45.3332
15.63	0.00141956	0.897528	45.2734
15.64	0.00142073	0.896836	45.2138
15.65	0.00142192	0.896157	45.1542
15.66	0.00142311	0.89549	45.0947
15.67	0.00142431	0.894835	45.0353
15.68	0.00142551	0.894191	44.976
15.69	0.00142672	0.89356	44.9167
15.7	0.00142793	0.892941	44.8576
15.71	0.00142915	0.892334	44.7985
15.72	0.00143038	0.891738	44.7394
15.73	0.00143162	0.891155	44.6805
15.74	0.00143286	0.890582	44.6216
15.75	0.0014341	0.890022	44.5628
15.76	0.00143536	0.889472	44.5041
15.77	0.00143662	0.888935	44.4455
15.78	0.00143788	0.888408	44.3869
15.79	0.00143915	0.887893	44.3284
15.8	0.00144043	0.887389	44.27
15.81	0.00144172	0.886896	44.2117
15.82	0.00144301	0.886414	44.1534
15.83	0.0014443	0.885944	44.0952
15.84	0.0014456	0.885484	44.0371
15.85	0.00144691	0.885035	43.9791
15.86	0.00144823	0.884597	43.9211
15.87	0.00144955	0.88417	43.8632
15.88	0.00145088	0.883753	43.8054
15.89	0.00145221	0.883347	43.7477
15.9	0.00145355	0.882952	43.69
15.91	0.00145489	0.882567	43.6324
15.92	0.00145624	0.882192	43.5749
15.93	0.0014576	0.881828	43.5175
15.94	0.00145896	0.881474	43.4601
15.95	0.00146033	0.881131	43.4028
15.96	0.00146171	0.880798	43.3456
15.97	0.00146309	0.880475	43.2885
15.98	0.00146447	0.880162	43.2314
15.99	0.00146587	0.879859	43.1744
16	0.00146727	0.879566	43.1175
16.01	0.00146867	0.879283	43.0607
16.02	0.00147008	0.87901	43.0039
16.03	0.0014715	0.878746	42.9472
16.04	0.00147292	0.878493	42.8906
16.05	0.00147435	0.878249	42.8341
16.06	0.00147578	0.878015	42.7776
16.07	0.00147722	0.87779	42.7212
16.08	0.00147867	0.877575	42.6649
16.09	0.00148012	0.877369	42.6087
16.1	0.00148158	0.877173	42.5525
16.11	0.00148304	0.876986	42.4964
16.12	0.00148451	0.876809	42.4404
16.13	0.00148598	0.876641	42.3844
16.14	0.00148746	0.876482	42.3285
16.15	0.00148895	0.876332	42.2727
16.16	0.00149044	0.876191	42.217
16.17	0.00149194	0.87606	42.1613
16.18	0.00149344	0.875937	42.1057
16.19	0.00149495	0.875824	42.0502
16.2	0.00149647	0.875719	41.9948
16.21	0.00149799	0.875624	41.9394
16.22	0.00149951	0.875537	41.8841
16.23	0.00150104	0.875459	41.8289
16.24	0.00150258	0.875389	41.7737
16.25	0.00150412	0.875328	41.7187
16.26	0.00150567	0.875276	41.6636
16.27	0.00150723	0.875233	41.6087
16.28	0.00150879	0.875198	41.5538
16.29	0.00151035	0.875172	41.4991
16.3	0.00151192	0.875154	41.4443
16.31	0.0015135	0.875144	41.3897
16.32	0.00151508	0.875143	41.3351
16.33	0.00151667	0.87515	41.2806
16.34	0.00151826	0.875166	41.2262
16.35	0.00151986	0.87519	41.1718
16.36	0.00152146	0.875222	41.1175
16.37	0.00152307	0.875262	41.0633
16.38	0.00152469	0.87531	41.0091
16.39	0.00152631	0.875366	40.9551
16.4	0.00152793	0.87543	40.9011
16.41	0.00152957	0.875502	40.8471
16.42	0.0015312	0.875583	40.7933
16.43	0.00153284	0.875671	40.7395
16.44	0.00153449	0.875767	40.6857
16.45	0.00153614	0.87587	40.6321
16.46	0.0015378	0.875982	40.5785
16.47	0.00153947	0.876101	40.525
16.48	0.00154113	0.876228	40.4716
16.49	0.00154281	0.876363	40.4182
16.5	0.00154449	0.876505	40.3649
16.51	0.00154617	0.876655	40.3117
16.52	0.00154786	0.876812	40.2585
16.53	0.00154956	0.876977	40.2054
16.54	0.00155126	0.877149	40.1524
16.55	0.00155297	0.877329	40.0994
16.56	0.00155468	0.877516	40.0465
16.57	0.00155639	0.877711	39.9937
16.58	0.00155811	0.877913	39.941
16.59	0.00155984	0.878122	39.8883
16.6	0.00156157	0.878338	39.8357
16.61	0.00156331	0.878561	39.7832
16.62	0.00156505	0.878792	39.7307
16.63	0.0015668	0.87903	39.6783
16.64	0.00156855	0.879275	39.626
16.65	0.00157031	0.879527	39.5737
16.66	0.00157208	0.879786	39.5216
16.67	0.00157384	0.880052	39.4694
16.68	0.00157562	0.880325	39.4174
16.69	0.0015774	0.880605	39.3654
16.7	0.00157918	0.880891	39.3135
16.71	0.00158097	0.881185	39.2616
16.72	0.00158276	0.881485	39.2099
16.73	0.00158456	0.881793	39.1582
16.74	0.00158636	0.882107	39.1065
16.75	0.00158817	0.882427	39.0549
16.76	0.00158999	0.882755	39.0034
16.77	0.00159181	0.883089	38.952
16.78	0.00159363	0.883429	38.9006
16.79	0.00159546	0.883777	38.8493
16.8	0.00159729	0.88413	38.7981
16.81	0.00159913	0.884491	38.7469
16.82	0.00160098	0.884857	38.6958
16.83	0.00160283	0.885231	38.6448
16.84	0.00160468	0.885611	38.5938
16.85	0.00160654	0.885997	38.5429
16.86	0.0016084	0.886389	38.4921
16.87	0.00161027	0.886788	38.4414
16.88	0.00161214	0.887193	38.3907
16.89	0.00161402	0.887605	38.34
16.9	0.00161591	0.888022	38.2895
16.91	0.00161779	0.888446	38.239
16.92	0.00161969	0.888876	38.1886
16.93	0.00162159	0.889313	38.1382
16.94	0.00162349	0.889755	38.0879
16.95	0.0016254	0.890204	38.0377
16.96	0.00162731	0.890658	37.9875
16.97	0.00162923	0.891119	37.9374
16.98	0.00163115	0.891586	37.8874
16.99	0.00163307	0.892058	37.8374
17	0.00163501	0.892537	37.7875
17.01	0.00163694	0.893022	37.7377
17.02	0.00163888	0.893512	37.688
17.03	0.00164083	0.894009	37.6383
17.04	0.00164278	0.894511	37.5886
17.05	0.00164474	0.895019	37.5391
17.06	0.0016467	0.895533	37.4896
17.07	0.00164866	0.896052	37.4401
17.08	0.00165063	0.896578	37.3908
17.09	0.0016526	0.897109	37.3415
17.1	0.00165458	0.897646	37.2922
17.11	0.00165657	0.898188	37.243
17.12	0.00165855	0.898737	37.1939
17.13	0.00166055	0.89929	37.1449
17.14	0.00166254	0.89985	37.0959
17.15	0.00166455	0.900415	37.047
17.16	0.00166655	0.900985	36.9982
17.17	0.00166856	0.901561	36.9494
17.18	0.00167058	0.902143	36.9007
17.19	0.0016726	0.90273	36.852
17.2	0.00167462	0.903322	36.8034
17.21	0.00167665	0.90392	36.7549
17.22	0.00167869	0.904524	36.7064
17.23	0.00168073	0.905132	36.658
17.24	0.00168277	0.905746	36.6097
17.25	0.00168482	0.906366	36.5614
17.26	0.00168687	0.90699	36.5132
17.27	0.00168892	0.90762	36.4651
17.28	0.00169099	0.908256	36.417
17.29	0.00169305	0.908896	36.369
17.3	0.00169512	0.909542	36.3211
17.31	0.0016972	0.910193	36.2732
17.32	0.00169927	0.910849	36.2254
17.33	0.00170136	0.91151	36.1776
17.34	0.00170344	0.912176	36.1299
17.35	0.00170554	0.912848	36.0823
17.36	0.00170763	0.913524	36.0347
17.37	0.00170973	0.914206	35.9872
17.38	0.00171184	0.914892	35.9398
17.39	0.00171395	0.915584	35.8924
17.4	0.00171606	0.916281	35.8451
17.41	0.00171818	0.916982	35.7978
17.42	0.0017203	0.917689	35.7506
17.43	0.00172243	0.9184	35.7035
17.44	0.00172456	0.919117	35.6564
17.45	0.0017267	0.919838	35.6094
17.46	0.00172884	0.920564	35.5625
17.47	0.00173098	0.921295	35.5156
17.48	0.00173313	0.922031	35.4688
17.49	0.00173528	0.922771	35.4221
17.5	0.00173744	0.923517	35.3754
17.51	0.0017396	0.924267	35.3288
17.52	0.00174177	0.925022	35.2822
17.53	0.00174394	0.925782	35.2357
17.54	0.00174611	0.926546	35.1892
17.55	0.00174829	0.927315	35.1429
17.56	0.00175047	0.928089	35.0965
17.57	0.00175266	0.928867	35.0503
17.58	0.00175485	0.92965	35.0041
17.59	0.00175704	0.930438	34.958
17.6	0.00175924	0.93123	34.9119
17.61	0.00176145	0.932027	34.8659
17.62	0.00176365	0.932829	34.8199
17.63	0.00176587	0.933634	34.774
17.64	0.00176808	0.934445	34.7282
17.65	0.0017703	0.93526	34.6825
17.66	0.00177253	0.936079	34.6368
17.67	0.00177475	0.936903	34.5911
17.68	0.00177699	0.937731	34.5455
17.69	0.00177922	0.938564	34.5
17.7	0.00178146	0.939401	34.4545
17.71	0.00178371	0.940243	34.4091
17.72	0.00178596	0.941089	34.3638
17.73	0.00178821	0.941939	34.3185
17.74	0.00179046	0.942794	34.2733
17.75	0.00179273	0.943653	34.2281
17.76	0.00179499	0.944516	34.1831
17.77	0.00179726	0.945384	34.138
17.78	0.00179953	0.946256	34.093
17.79	0.00180181	0.947132	34.0481
17.8	0.00180409	0.948012	34.0033
17.81	0.00180637	0.948897	33.9585
17.82	0.00180866	0.949785	33.9137
17.83	0.00181095	0.950678	33.869
17.84	0.00181325	0.951575	33.8244
17.85	0.00181555	0.952477	33.7799
17.86	0.00181786	0.953382	33.7354
17.87	0.00182016	0.954292	33.6909
17.88	0.00182248	0.955205	33.6465
17.89	0.00182479	0.956123	33.6022
17.9	0.00182711	0.957045	33.558
17.91	0.00182944	0.957971	33.5138
17.92	0.00183176	0.958901	33.4696
17.93	0.00183409	0.959835	33.4255
17.94	0.00183643	0.960773	33.3815
17.95	0.00183877	0.961715	33.3375
17.96	0.00184111	0.962661	33.2936
17.97	0.00184346	0.963611	33.2498
17.98	0.00184581	0.964565	33.206
17.99	0.00184816	0.965522	33.1622
18	0.00185052	0.966484	33.1186
18.01	0.00185278	0.967449	33.0749
18.02	0.001855	0.968418	33.0314
18.03	0.0018572	0.96939	32.9879
18.04	0.00185939	0.970365	32.9444
18.05	0.00186158	0.971343	32.9011
18.06	0.00186378	0.972323	32.8577
18.07	0.00186597	0.973307	32.8145
18.08	0.00186817	0.974294	32.7713
18.09	0.00187037	0.975284	32.7281
18.1	0.00187257	0.976276	32.685
18.11	0.00187477	0.977272	32.642
18.12	0.00187698	0.97827	32.599
18.13	0.00187918	0.979271	32.5561
18.14	0.00188139	0.980275	32.5132
18.15	0.00188361	0.981282	32.4704
18.16	0.00188582	0.982292	32.4276
18.17	0.00188804	0.983305	32.385
18.18	0.00189026	0.98432	32.3423
18.19	0.00189248	0.985339	32.2997
18.2	0.0018947	0.986359	32.2572
18.21	0.00189692	0.987383	32.2148
18.22	0.00189915	0.98841	32.1723
18.23	0.00190138	0.989439	32.13
18.24	0.00190361	0.990471	32.0877
18.25	0.00190584	0.991506	32.0455
18.26	0.00190808	0.992543	32.0033
18.27	0.00191031	0.993583	31.9612
18.28	0.00191255	0.994626	31.9191
18.29	0.00191479	0.995671	31.8771
18.3	0.00191703	0.996719	31.8351
18.31	0.00191928	0.997769	31.7932
18.32	0.00192152	0.998823	31.7514
18.33	0.00192377	0.999878	31.7096
18.34	0.00192602	1.00094	31.6679
18.35	0.00192827	1.002	31.6262
18.36	0.00193053	1.00306	31.5846
18.37	0.00193278	1.00413	31.543
18.38	0.00193504	1.0052	31.5015
18.39	0.0019373	1.00627	31.46
18.4	0.00193956	1.00734	31.4186
18.41	0.00194182	1.00842	31.3773
18.42	0.00194408	1.0095	31.336
18.43	0.00194635	1.01058	31.2948
18.44	0.00194862	1.01166	31.2536
18.45	0.00195089	1.01275	31.2125
18.46	0.00195316	1.01383	31.1714
18.47	0.00195543	1.01492	31.1304
18.48	0.0019577	1.01602	31.0895
18.49	0.00195998	1.01711	31.0486
18.5	0.00196226	1.01821	31.0077
18.51	0.00196453	1.01931	30.9669
18.52	0.00196681	1.02041	30.9262
18.53	0.0019691	1.02152	30.8855
18.54	0.00197138	1.02263	30.8449
18.55	0.00197367	1.02374	30.8043
18.56	0.00197595	1.02485	30.7638
18.57	0.00197824	1.02596	30.7233
18.58	0.00198053	1.02708	30.6829
18.59	0.00198282	1.0282	30.6426
18.6	0.00198511	1.02932	30.6023
18.61	0.00198741	1.03044	30.562
18.62	0.0019897	1.03157	30.5218
18.63	0.001992	1.03269	30.4817
18.64	0.0019943	1.03382	30.4416
18.65	0.0019966	1.03495	30.4016
18.66	0.0019989	1.03609	30.3616
18.67	0.0020012	1.03723	30.3217
18.68	0.0020035	1.03836	30.2818
18.69	0.00200581	1.0395	30.242
18.7	0.00200811	1.04065	30.2022
18.71	0.00201042	1.04179	30.1625
18.72	0.00201273	1.04294	30.1228
18.73	0.00201504	1.04409	30.0832
18.74	0.00201735	1.04524	30.0437
18.75	0.00201966	1.04639	30.0042
18.76	0.00202198	1.04755	29.9648
18.77	0.00202429	1.0487	29.9254
18.78	0.00202661	1.04986	29.886
18.79	0.00202893	1.05102	29.8467
18.8	0.00203125	1.05219	29.8075
18.81	0.00203356	1.05335	29.7683
18.82	0.00203589	1.05452	29.7292
18.83	0.00203821	1.05569	29.6901
18.84	0.00204053	1.05686	29.6511
18.85	0.00204285	1.05803	29.6121
18.86	0.00204518	1.05921	29.5732
18.87	0.00204751	1.06038	29.5344
18.88	0.00204983	1.06156	29.4956
18.89	0.00205216	1.06274	29.4568
18.9	0.00205449	1.06392	29.4181
18.91	0.00205682	1.06511	29.3794
18.92	0.00205915	1.0663	29.3408
18.93	0.00206149	1.06748	29.3023
18.94	0.00206382	1.06867	29.2638
18.95	0.00206615	1.06986	29.2253
18.96	0.00206849	1.07106	29.1869
18.97	0.00207083	1.07225	29.1486
18.98	0.00207316	1.07345	29.1103
18.99	0.0020755	1.07465	29.072
19	0.00207784	1.07585	29.0339
19.01	0.00208018	1.07705	28.9957
19.02	0.00208252	1.07826	28.9576
19.03	0.00208486	1.07946	28.9196
19.04	0.0020872	1.08067	28.8816
19.05	0.00208955	1.08188	28.8437
19.06	0.00209189	1.08309	28.8058
19.07	0.00209424	1.0843	28.768
19.08	0.00209658	1.08552	28.7302
19.09	0.00209893	1.08673	28.6925
19.1	0.00210127	1.08795	28.6548
19.11	0.00210362	1.08917	28.6171
19.12	0.00210597	1.09039	28.5796
19.13	0.00210832	1.09161	28.542
19.14	0.00211067	1.09284	28.5046
19.15	0.00211302	1.09406	28.4671
19.16	0.00211537	1.09529	28.4298
19.17	0.00211772	1.09652	28.3924
19.18	0.00212007	1.09775	28.3552
19.19	0.00212243	1.09898	28.3179
19.2	0.00212478	1.10021	28.2808
19.21	0.00212714	1.10145	28.2436
19.22	0.00212949	1.10268	28.2066
19.23	0.00213185	1.10392	28.1695
19.24	0.0021342	1.10516	28.1326
19.25	0.00213656	1.1064	28.0956
19.26	0.00213892	1.10765	28.0588
19.27	0.00214127	1.10889	28.0219
19.28	0.00214363	1.11013	27.9852
19.29	0.00214599	1.11138	27.9484
19.3	0.00214835	1.11263	27.9118
19.31	0.00215071	1.11388	27.8751
19.32	0.00215307	1.11513	27.8386
19.33	0.00215543	1.11638	27.802
19.34	0.00215779	1.11764	27.7656
19.35	0.00216015	1.11889	27.7291
19.36	0.00216251	1.12015	27.6927
19.37	0.00216487	1.12141	27.6564
19.38	0.00216724	1.12267	27.6201
19.39	0.0021696	1.12393	27.5839
19.4	0.00217196	1.12519	27.5477
19.41	0.00217432	1.12645	27.5116
19.42	0.00217669	1.12772	27.4755
19.43	0.00217905	1.12898	27.4395
19.44	0.00218142	1.13025	27.4035
19.45	0.00218378	1.13152	27.3675
19.46	0.00218615	1.13279	27.3316
19.47	0.00218851	1.13406	27.2958
19.48	0.00219088	1.13533	27.26
19.49	0.00219324	1.1366	27.2242
19.5	0.00219561	1.13788	27.1885
19.51	0.00219797	1.13915	27.1529
19.52	0.00220034	1.14043	27.1173
19.53	0.0022027	1.14171	27.0817
19.54	0.00220507	1.14299	27.0462
19.55	0.00220744	1.14427	27.0108
19.56	0.0022098	1.14555	26.9754
19.57	0.00221217	1.14683	26.94
19.58	0.00221454	1.14812	26.9047
19.59	0.0022169	1.1494	26.8694
19.6	0.00221927	1.15069	26.8342
19.61	0.00222164	1.15197	26.799
19.62	0.002224	1.15326	26.7639
19.63	0.00222637	1.15455	26.7288
19.64	0.00222874	1.15584	26.6938
19.65	0.00223111	1.15713	26.6588
19.66	0.00223347	1.15843	26.6239
19.67	0.00223584	1.15972	26.589
19.68	0.00223821	1.16102	26.5541
19.69	0.00224057	1.16231	26.5194
19.7	0.00224294	1.16361	26.4846
19.71	0.00224531	1.16491	26.4499
19.72	0.00224768	1.16621	26.4153
19.73	0.00225004	1.1675	26.3807
19.74	0.00225241	1.16881	26.3461
19.75	0.00225478	1.17011	26.3116
19.76	0.00225714	1.17141	26.2771
19.77	0.00225951	1.17271	26.2427
19.78	0.00226187	1.17402	26.2083
19.79	0.00226424	1.17532	26.174
19.8	0.00226661	1.17663	26.1397
19.81	0.00226897	1.17794	26.1055
19.82	0.00227134	1.17925	26.0713
19.83	0.0022737	1.18056	26.0372
19.84	0.00227607	1.18187	26.0031
19.85	0.00227843	1.18318	25.969
19.86	0.0022808	1.18449	25.935
19.87	0.00228316	1.1858	25.9011
19.88	0.00228552	1.18711	25.8671
19.89	0.00228789	1.18843	25.8333
19.9	0.00229025	1.18974	25.7995
19.91	0.00229261	1.19106	25.7657
19.92	0.00229498	1.19238	25.732
19.93	0.00229734	1.19369	25.6983
19.94	0.0022997	1.19501	25.6646
19.95	0.00230206	1.19633	25.6311
19.96	0.00230442	1.19765	25.5975
19.97	0.00230679	1.19897	25.564
19.98	0.00230915	1.20029	25.5306
19.99	0.00231151	1.20161	25.4972
[truncated: 201 more rows]
