# Supplementary material for: Parp7 generates an ADP-ribosyl degron that controls negative feedback of androgen signaling
Source: EMBO J. 2025 Jul 18;44(17):4720–44. doi: 10.1038/s44318-025-00510-4 (PMC12402299; doi:10.1038/s44318-025-00510-4)
Supplement: Supplementary file 6 — Source data Fig. 4 [file 44318_2025_510_MOESM6_ESM.zip › Figure 4/Figure 4G/Figure 4G.xlsx]

## Sheet: Sheet1
	Simple	Chromatin	Nucleoplasm
Average SSE	38773	1567.4	2861
Standard deviation of SSE	6436.43	10.7066	19.8399
