# Supplementary material for: Parp7 generates an ADP-ribosyl degron that controls negative feedback of androgen signaling
Source: EMBO J. 2025 Jul 18;44(17):4720–44. doi: 10.1038/s44318-025-00510-4 (PMC12402299; doi:10.1038/s44318-025-00510-4)
Supplement: Supplementary file 7 — Source data Fig. 5 [file 44318_2025_510_MOESM7_ESM.zip]

Archive with 70 entries (66 files):
- Figure 5/
- __MACOSX/._Figure 5
- Figure 5/5C/
- __MACOSX/Figure 5/._5C
- Figure 5/5D/
- __MACOSX/Figure 5/._5D
- Figure 5/5B/
- __MACOSX/Figure 5/._5B
- Figure 5/5C/VCaP_ChIP_qPCR_VCL_b.txt
- __MACOSX/Figure 5/5C/._VCaP_ChIP_qPCR_VCL_b.txt
- Figure 5/5C/VCaP_ChIP_qPCR_PARP7.txt
- __MACOSX/Figure 5/5C/._VCaP_ChIP_qPCR_PARP7.txt
- Figure 5/5D/CONTROL_100x_image2 pearson corr.txt
- __MACOSX/Figure 5/5D/._CONTROL_100x_image2 pearson corr.txt
- Figure 5/5D/R1881_8h_100x_image1 - C=AR.tif
- __MACOSX/Figure 5/5D/._R1881_8h_100x_image1 - C=AR.tif
- Figure 5/5D/R1881_RBN_8h_100x_image1 - C=AR.tif
- __MACOSX/Figure 5/5D/._R1881_RBN_8h_100x_image1 - C=AR.tif
- Figure 5/5D/R1881_RBN_42h_100x_image2 - C=PARP7.tif
- __MACOSX/Figure 5/5D/._R1881_RBN_42h_100x_image2 - C=PARP7.tif
- Figure 5/5D/R1881_RBN_42h_100x_image2 - C=DAPI.tif
- __MACOSX/Figure 5/5D/._R1881_RBN_42h_100x_image2 - C=DAPI.tif
- Figure 5/5D/CONTROL_100x_image2 - C=DAPI.tif
- __MACOSX/Figure 5/5D/._CONTROL_100x_image2 - C=DAPI.tif
- Figure 5/5D/CONTROL_100x_image2 - C=PARP7.tif
- __MACOSX/Figure 5/5D/._CONTROL_100x_image2 - C=PARP7.tif
- Figure 5/5D/R1881_RBN_42h_100x_image2 - C=AR.tif
- __MACOSX/Figure 5/5D/._R1881_RBN_42h_100x_image2 - C=AR.tif
- Figure 5/5D/R1881_RBN_8h_100x_image1 - C=DAPI.tif
- __MACOSX/Figure 5/5D/._R1881_RBN_8h_100x_image1 - C=DAPI.tif
- Figure 5/5D/R1881_RBN_18h_100x_image2 - C=PARP7.tif
- __MACOSX/Figure 5/5D/._R1881_RBN_18h_100x_image2 - C=PARP7.tif
- Figure 5/5D/R1881_8h_100x_image1 - C=PARP7.tif
- __MACOSX/Figure 5/5D/._R1881_8h_100x_image1 - C=PARP7.tif
- Figure 5/5D/R1881_8h_100x_image1 pearson corr.txt
- __MACOSX/Figure 5/5D/._R1881_8h_100x_image1 pearson corr.txt
- Figure 5/5D/R1881_RBN_18h_100x_image2 - C=DAPI.tif
- __MACOSX/Figure 5/5D/._R1881_RBN_18h_100x_image2 - C=DAPI.tif
- Figure 5/5D/CONTROL_100x_image2 - C=AR.tif
- __MACOSX/Figure 5/5D/._CONTROL_100x_image2 - C=AR.tif
- Figure 5/5D/R1881_8h_100x_image1 - C=DAPI.tif
- __MACOSX/Figure 5/5D/._R1881_8h_100x_image1 - C=DAPI.tif
- Figure 5/5D/R1881_42h_100x_image2 - C=AR.tif
- __MACOSX/Figure 5/5D/._R1881_42h_100x_image2 - C=AR.tif
- Figure 5/5D/R1881_RBN_18h_100x_image2 - C=AR.tif
- __MACOSX/Figure 5/5D/._R1881_RBN_18h_100x_image2 - C=AR.tif
- Figure 5/5D/R1881_18h_100x_image1 - C=AR.tif
- __MACOSX/Figure 5/5D/._R1881_18h_100x_image1 - C=AR.tif
- Figure 5/5D/R1881_42h_100x_image2 - C=DAPI.tif
- __MACOSX/Figure 5/5D/._R1881_42h_100x_image2 - C=DAPI.tif
- Figure 5/5D/R1881_42h_100x_image2 - C=PARP7.tif
- __MACOSX/Figure 5/5D/._R1881_42h_100x_image2 - C=PARP7.tif
- Figure 5/5D/R1881_18h_100x_image1 - C=PARP7.tif
- __MACOSX/Figure 5/5D/._R1881_18h_100x_image1 - C=PARP7.tif
- Figure 5/5D/R1881_18h_100x_image1 - C=DAPI.tif
- __MACOSX/Figure 5/5D/._R1881_18h_100x_image1 - C=DAPI.tif
- Figure 5/5D/R1881_18h_100x_image1 pearson corr.txt
- __MACOSX/Figure 5/5D/._R1881_18h_100x_image1 pearson corr.txt
- Figure 5/5D/R1881_RBN_18h_100x_image2 pearson corr.txt
- __MACOSX/Figure 5/5D/._R1881_RBN_18h_100x_image2 pearson corr.txt
- Figure 5/5D/R1881_RBN_8h_100x_image1 pearson corr.txt
- __MACOSX/Figure 5/5D/._R1881_RBN_8h_100x_image1 pearson corr.txt
- Figure 5/5D/R1881_RBN_8h_100x_image1 - C=PARP7.tif
- __MACOSX/Figure 5/5D/._R1881_RBN_8h_100x_image1 - C=PARP7.tif
- Figure 5/5B/TUB.png
- __MACOSX/Figure 5/5B/._TUB.png
- Figure 5/5B/Flag-AR.png
- __MACOSX/Figure 5/5B/._Flag-AR.png
- Figure 5/5B/AR-ADPr and FKBP51.png
- __MACOSX/Figure 5/5B/._AR-ADPr and FKBP51.png
