# Supplementary material for: Parp7 generates an ADP-ribosyl degron that controls negative feedback of androgen signaling
Source: EMBO J. 2025 Jul 18;44(17):4720–44. doi: 10.1038/s44318-025-00510-4 (PMC12402299; doi:10.1038/s44318-025-00510-4)
Supplement: Supplementary file 7 — Source data Fig. 5 [file 44318_2025_510_MOESM7_ESM.zip › Figure 5/5C/VCaP_ChIP_qPCR_VCL_b.txt]

Sample	Time	R1881	R1881_RBN
0a	0	0.031970052	0.031970052
0b	0	0.026124989	0.026124989
0c	0	0.011374048	0.011374048
4a	4	0.281880021	0.553351194
4b	4	0.353745952	0.400995847
4c	4	0.348799164	0.242821942
10a	10	0.163604245	0.251397377
10b	10	0.162147106	0.331603885
10c	10	0.156224653	0.510314265
18a	18	0.13604235	0.220599947
18b	18	0.135971328	0.38340097
18c	18	0.113877262	0.290827117
