# Supplementary material for: Parp7 generates an ADP-ribosyl degron that controls negative feedback of androgen signaling
Source: EMBO J. 2025 Jul 18;44(17):4720–44. doi: 10.1038/s44318-025-00510-4 (PMC12402299; doi:10.1038/s44318-025-00510-4)
Supplement: Supplementary file 7 — Source data Fig. 5 [file 44318_2025_510_MOESM7_ESM.zip › Figure 5/5C/VCaP_ChIP_qPCR_PARP7.txt]

Sample	Time	R1881	R1881_RBN
0a	0	0.014580835	0.014580835
0b	0	0.015987165	0.015987165
0c	0	0.022577973	0.022577973
4a	4	0.153135974	0.127810452
4b	4	0.162319481	0.164638353
4c	4	0.117850355	0.190409372
10a	10	0.100954623	0.215877689
10b	10	0.108057942	0.161227174
10c	10	0.102097241	0.135425233
18a	18	0.056104702	0.150436156
18b	18	0.069686077	0.19241533
18c	18	0.074081484	0.146815113
