# Supplementary material for: Parp7 generates an ADP-ribosyl degron that controls negative feedback of androgen signaling
Source: EMBO J. 2025 Jul 18;44(17):4720–44. doi: 10.1038/s44318-025-00510-4 (PMC12402299; doi:10.1038/s44318-025-00510-4)
Supplement: Supplementary file 7 — Source data Fig. 5 [file 44318_2025_510_MOESM7_ESM.zip › Figure 5/5D/CONTROL_100x_image2 pearson corr.txt]

**************************************************
Image A: AR WT dapi 488 cy3.lif - CONTROL_100x_image2 - C=1
Image B: AR WT dapi 488 cy3.lif - CONTROL_100x_image2 - C=2

Pearson's Coefficient:
r=0.377

Overlap Coefficient:
r=0.532

r^2=k1xk2:
k1=0.983
k2=0.288


Using thresholds (thrA=2 and thrB=4)

Overlap Coefficient:
r=0.785

r^2=k1xk2:
k1=1.36
k2=0.453

Manders' Coefficients (original):
M1=0.767 (fraction of A overlapping B)
M2=0.685 (fraction of B overlapping A)

Manders' Coefficients (using threshold value of 2 for imgA and 4 for imgB):
M1=0.546 (fraction of A overlapping B)
M2=0.499 (fraction of B overlapping A)

Costes' automatic threshold set to 2 for imgA & 3 for imgB
Pearson's Coefficient:
r=0.147 (0.0 below thresholds)
M1=0.781 & M2=0.851

Van Steensel's Cross-correlation Coefficient between AR WT dapi 488 cy3.lif - CONTROL_100x_image2 - C=1 and AR WT dapi 488 cy3.lif - CONTROL_100x_image2 - C=2:
CCF min.: 0.302 (obtained for dx=20) CCF max.: 0.377 (obtained for dx=0)

Results for fitting CCF on a Gaussian (CCF=a+(b-a)exp(-(xshift-c)^2/(2d^2))):
Formula: y = a + (b-a)*exp(-(x-c)*(x-c)/(2*d*d))
Macro code: y = a+(b-a)*Math.exp(-(x-c)*(x-c)/(2*d*d))
Status: Success
Number of completed minimizations: 2
Number of iterations: 84 (max: 6000)
Time: 3 ms
Sum of residuals squared: 6.62362E-5
Standard deviation: 0.0012868
R^2: 0.99704
Parameters:
	a = 0.28726
	b = 0.37404
	c = -0.041221
	d = 11.14213
FWHM=26.237 pixels

Cytofluorogram's parameters:
a: 0.691
b: 1.967
Correlation coefficient: 0.377

Li's Intensity correlation coefficient:
ICQ: 0.20078880446297787

Costes' randomization based colocalization:
Parameters: Nb of randomization rounds: 1000, Resolution (bin width): 0.001
r (original)=0.377
r (randomized)=-0.003�0.006 (calculated from the fitted data)
P-value=100.0% (calculated from the fitted data)

Results for fitting the probability density function on a Gaussian (Probability=a+(b-a)exp(-(R-c)^2/(2d^2))):
Formula: y = a + (b-a)*exp(-(x-c)*(x-c)/(2*d*d))
Macro code: y = a+(b-a)*Math.exp(-(x-c)*(x-c)/(2*d*d))
Status: Success
Number of completed minimizations: 2
Number of iterations: 4 (max: 6000)
Time: 15 ms
Sum of residuals squared: 1.51016E-15
Standard deviation: 2.62990E-15
R^2: 1.00000
Parameters:
	a = 0.21471
	b = 0.54381
	c = -0.0033743
	d = 0.0063097
FWHM=0.014
