# Supplementary material for: Parp7 generates an ADP-ribosyl degron that controls negative feedback of androgen signaling
Source: EMBO J. 2025 Jul 18;44(17):4720–44. doi: 10.1038/s44318-025-00510-4 (PMC12402299; doi:10.1038/s44318-025-00510-4)
Supplement: Supplementary file 7 — Source data Fig. 5 [file 44318_2025_510_MOESM7_ESM.zip › Figure 5/5D/R1881_8h_100x_image1 pearson corr.txt]

**************************************************
Image A: AR WT dapi 488 cy3.lif - 8h_100x_image1 - C=1
Image B: AR WT dapi 488 cy3.lif - 8h_100x_image1 - C=2

Pearson's Coefficient:
r=0.53

Overlap Coefficient:
r=0.616

r^2=k1xk2:
k1=2.729
k2=0.139


Using thresholds (thrA=2 and thrB=27)

Overlap Coefficient:
r=0.779

r^2=k1xk2:
k1=3.999
k2=0.152

Manders' Coefficients (original):
M1=0.86 (fraction of A overlapping B)
M2=0.814 (fraction of B overlapping A)

Manders' Coefficients (using threshold value of 2 for imgA and 27 for imgB):
M1=0.395 (fraction of A overlapping B)
M2=0.79 (fraction of B overlapping A)

Costes' automatic threshold set to 2 for imgA & 8 for imgB
Pearson's Coefficient:
r=0.354 (0.0 below thresholds)
M1=0.841 & M2=0.865

Van Steensel's Cross-correlation Coefficient between AR WT dapi 488 cy3.lif - 8h_100x_image1 - C=1 and AR WT dapi 488 cy3.lif - 8h_100x_image1 - C=2:
CCF min.: 0.418 (obtained for dx=20) CCF max.: 0.53 (obtained for dx=0)

Results for fitting CCF on a Gaussian (CCF=a+(b-a)exp(-(xshift-c)^2/(2d^2))):
Formula: y = a + (b-a)*exp(-(x-c)*(x-c)/(2*d*d))
Macro code: y = a+(b-a)*Math.exp(-(x-c)*(x-c)/(2*d*d))
Status: Success
Number of completed minimizations: 2
Number of iterations: 90 (max: 6000)
Time: 2 ms
Sum of residuals squared: 0.00010932
Standard deviation: 0.0016532
R^2: 0.99783
Parameters:
	a = 0.39316
	b = 0.52687
	c = -0.15708
	d = 11.46414
FWHM=26.995 pixels

Cytofluorogram's parameters:
a: 2.415
b: 3.322
Correlation coefficient: 0.53

Li's Intensity correlation coefficient:
ICQ: 0.28970188140869135

Costes' randomization based colocalization:
Parameters: Nb of randomization rounds: 1000, Resolution (bin width): 0.001
r (original)=0.53
r (randomized)=0.0�0.104 (calculated from the fitted data)
P-value=99.99% (calculated from the fitted data)

Results for fitting the probability density function on a Gaussian (Probability=a+(b-a)exp(-(R-c)^2/(2d^2))):
Formula: y = a + (b-a)*exp(-(x-c)*(x-c)/(2*d*d))
Macro code: y = a+(b-a)*Math.exp(-(x-c)*(x-c)/(2*d*d))
Status: Max. no. of restarts reached (inaccurate result?)
Number of completed minimizations: 6
Number of iterations: 778 (max: 6000)
Time: 16 ms
Sum of residuals squared: 0.00085572
Standard deviation: 0.016891
R^2: 0.99656
Parameters:
	a = -9474.77774
	b = 0.52577
	c = 1.58742E-5
	d = 0.10402
FWHM=0.244
