# Supplementary material for: Parp7 generates an ADP-ribosyl degron that controls negative feedback of androgen signaling
Source: EMBO J. 2025 Jul 18;44(17):4720–44. doi: 10.1038/s44318-025-00510-4 (PMC12402299; doi:10.1038/s44318-025-00510-4)
Supplement: Supplementary file 7 — Source data Fig. 5 [file 44318_2025_510_MOESM7_ESM.zip › Figure 5/5D/R1881_RBN_18h_100x_image2 pearson corr.txt]

**************************************************
Image A: AR WT dapi 488 cy3.lif - 18hR_100x_image2 - C=1
Image B: AR WT dapi 488 cy3.lif - 18hR_100x_image2 - C=2

Pearson's Coefficient:
r=0.582

Overlap Coefficient:
r=0.66

r^2=k1xk2:
k1=2.62
k2=0.166


Using thresholds (thrA=2 and thrB=6)

Overlap Coefficient:
r=0.804

r^2=k1xk2:
k1=3.519
k2=0.183

Manders' Coefficients (original):
M1=0.842 (fraction of A overlapping B)
M2=0.836 (fraction of B overlapping A)

Manders' Coefficients (using threshold value of 2 for imgA and 6 for imgB):
M1=0.597 (fraction of A overlapping B)
M2=0.755 (fraction of B overlapping A)

Costes' automatic threshold set to 2 for imgA & 6 for imgB
Pearson's Coefficient:
r=0.459 (0.0 below thresholds)
M1=0.833 & M2=0.864

Van Steensel's Cross-correlation Coefficient between AR WT dapi 488 cy3.lif - 18hR_100x_image2 - C=1 and AR WT dapi 488 cy3.lif - 18hR_100x_image2 - C=2:
CCF min.: 0.442 (obtained for dx=20) CCF max.: 0.582 (obtained for dx=0)

Results for fitting CCF on a Gaussian (CCF=a+(b-a)exp(-(xshift-c)^2/(2d^2))):
Formula: y = a + (b-a)*exp(-(x-c)*(x-c)/(2*d*d))
Macro code: y = a+(b-a)*Math.exp(-(x-c)*(x-c)/(2*d*d))
Status: Success
Number of completed minimizations: 2
Number of iterations: 90 (max: 6000)
Time: 6 ms
Sum of residuals squared: 0.00017528
Standard deviation: 0.0020933
R^2: 0.99776
Parameters:
	a = 0.41777
	b = 0.57820
	c = -0.23979
	d = 10.99722
FWHM=25.896 pixels

Cytofluorogram's parameters:
a: 2.436
b: 1.64
Correlation coefficient: 0.582

Li's Intensity correlation coefficient:
ICQ: 0.2852838516235352

Costes' randomization based colocalization:
Parameters: Nb of randomization rounds: 1000, Resolution (bin width): 0.001
r (original)=0.582
r (randomized)=0.0�0.0 (calculated from the fitted data)
P-value=100.0% (calculated from the fitted data)

Results for fitting the probability density function on a Gaussian (Probability=a+(b-a)exp(-(R-c)^2/(2d^2))):
Formula: y = a + (b-a)*exp(-(x-c)*(x-c)/(2*d*d))
Macro code: y = a+(b-a)*Math.exp(-(x-c)*(x-c)/(2*d*d))
Status: Success
Number of completed minimizations: 2
Number of iterations: 130 (max: 6000)
Time: 0 ms
Sum of residuals squared: 5.00008E-7
Standard deviation: 0.00040825
R^2: 1.00000
Parameters:
	a = 0.0014998
	b = 1.01916
	c = -5.25098E-6
	d = 0.00022768
FWHM=0.0
