# Supplementary material for: Parp7 generates an ADP-ribosyl degron that controls negative feedback of androgen signaling
Source: EMBO J. 2025 Jul 18;44(17):4720–44. doi: 10.1038/s44318-025-00510-4 (PMC12402299; doi:10.1038/s44318-025-00510-4)
Supplement: Supplementary file 7 — Source data Fig. 5 [file 44318_2025_510_MOESM7_ESM.zip › Figure 5/5D/R1881_RBN_8h_100x_image1 pearson corr.txt]

**************************************************
Image A: AR WT dapi 488 cy3.lif - 8hR_100x_image1 - C=1
Image B: AR WT dapi 488 cy3.lif - 8hR_100x_image1 - C=2

Pearson's Coefficient:
r=0.788

Overlap Coefficient:
r=0.819

r^2=k1xk2:
k1=2.194
k2=0.306


Using thresholds (thrA=2 and thrB=7)

Overlap Coefficient:
r=0.868

r^2=k1xk2:
k1=2.402
k2=0.313

Manders' Coefficients (original):
M1=0.888 (fraction of A overlapping B)
M2=0.895 (fraction of B overlapping A)

Manders' Coefficients (using threshold value of 2 for imgA and 7 for imgB):
M1=0.72 (fraction of A overlapping B)
M2=0.88 (fraction of B overlapping A)

Costes' automatic threshold set to 2 for imgA & 5 for imgB
Pearson's Coefficient:
r=0.723 (0.0 below thresholds)
M1=0.897 & M2=0.912

Van Steensel's Cross-correlation Coefficient between AR WT dapi 488 cy3.lif - 8hR_100x_image1 - C=1 and AR WT dapi 488 cy3.lif - 8hR_100x_image1 - C=2:
CCF min.: 0.616 (obtained for dx=20) CCF max.: 0.788 (obtained for dx=0)

Results for fitting CCF on a Gaussian (CCF=a+(b-a)exp(-(xshift-c)^2/(2d^2))):
Formula: y = a + (b-a)*exp(-(x-c)*(x-c)/(2*d*d))
Macro code: y = a+(b-a)*Math.exp(-(x-c)*(x-c)/(2*d*d))
Status: Success
Number of completed minimizations: 2
Number of iterations: 95 (max: 6000)
Time: 0 ms
Sum of residuals squared: 0.00030793
Standard deviation: 0.0027746
R^2: 0.99741
Parameters:
	a = 0.58398
	b = 0.78272
	c = -0.18084
	d = 11.04904
FWHM=26.018 pixels

Cytofluorogram's parameters:
a: 2.137
b: 1.156
Correlation coefficient: 0.788

Li's Intensity correlation coefficient:
ICQ: 0.3257276535034179

Costes' randomization based colocalization:
Parameters: Nb of randomization rounds: 1000, Resolution (bin width): 0.001
r (original)=0.788
r (randomized)=0.0�0.0 (calculated from the fitted data)
P-value=100.0% (calculated from the fitted data)

Results for fitting the probability density function on a Gaussian (Probability=a+(b-a)exp(-(R-c)^2/(2d^2))):
Formula: y = a + (b-a)*exp(-(x-c)*(x-c)/(2*d*d))
Macro code: y = a+(b-a)*Math.exp(-(x-c)*(x-c)/(2*d*d))
Status: Success
Number of completed minimizations: 2
Number of iterations: 191 (max: 6000)
Time: 1 ms
Sum of residuals squared: 1.68173E-7
Standard deviation: 0.00023677
R^2: 1.00000
Parameters:
	a = -0.012220
	b = 0.64544
	c = -1.71551E-5
	d = 0.00041700
FWHM=0.0
