# Supplementary material for: Parp7 generates an ADP-ribosyl degron that controls negative feedback of androgen signaling
Source: EMBO J. 2025 Jul 18;44(17):4720–44. doi: 10.1038/s44318-025-00510-4 (PMC12402299; doi:10.1038/s44318-025-00510-4)
Supplement: Supplementary file 8 — Source data Fig. 6 [file 44318_2025_510_MOESM8_ESM.zip]

Archive with 49 entries (42 files):
- Figure 6/
- __MACOSX/._Figure 6
- Figure 6/6A/
- __MACOSX/Figure 6/._6A
- Figure 6/6G/
- __MACOSX/Figure 6/._6G
- Figure 6/6D, 6E/
- __MACOSX/Figure 6/._6D, 6E
- Figure 6/6B/
- __MACOSX/Figure 6/._6B
- Figure 6/6C/
- __MACOSX/Figure 6/._6C
- Figure 6/.DS_Store
- __MACOSX/Figure 6/._.DS_Store
- Figure 6/6H/
- Figure 6/6A/AR-ADPr.png
- __MACOSX/Figure 6/6A/._AR-ADPr.png
- Figure 6/6A/FKBP51.png
- __MACOSX/Figure 6/6A/._FKBP51.png
- Figure 6/6A/Flag-AR and TUB.png
- __MACOSX/Figure 6/6A/._Flag-AR and TUB.png
- Figure 6/6G/WT_VCL_qPCR.xlsx
- __MACOSX/Figure 6/6G/._WT_VCL_qPCR.xlsx
- Figure 6/6G/WT_F3_qPCR.xlsx
- __MACOSX/Figure 6/6G/._WT_F3_qPCR.xlsx
- Figure 6/6G/620S_F3_qPCR.xlsx
- __MACOSX/Figure 6/6G/._620S_F3_qPCR.xlsx
- Figure 6/6G/620S_VCL_qPCR.xlsx
- __MACOSX/Figure 6/6G/._620S_VCL_qPCR.xlsx
- Figure 6/6D, 6E/AR-ADPr.png
- __MACOSX/Figure 6/6D, 6E/._AR-ADPr.png
- Figure 6/6D, 6E/FKBP51.png
- __MACOSX/Figure 6/6D, 6E/._FKBP51.png
- Figure 6/6D, 6E/Flag-AR and TUB.png
- __MACOSX/Figure 6/6D, 6E/._Flag-AR and TUB.png
- Figure 6/6B/TUB.png
- __MACOSX/Figure 6/6B/._TUB.png
- Figure 6/6B/Flag-AR.png
- __MACOSX/Figure 6/6B/._Flag-AR.png
- Figure 6/6B/AR-ADPr and FKBP51.png
- __MACOSX/Figure 6/6B/._AR-ADPr and FKBP51.png
- Figure 6/6C/AR-ADPr.png
- __MACOSX/Figure 6/6C/._AR-ADPr.png
- Figure 6/6C/FKBP51.png
- __MACOSX/Figure 6/6C/._FKBP51.png
- Figure 6/6C/Flag-AR and TUB.png
- __MACOSX/Figure 6/6C/._Flag-AR and TUB.png
- Figure 6/6H/AR,TUB,AR-ADPr,VP16-AR-DBD-LBD, FKBP51.png
- __MACOSX/Figure 6/6H/._AR,TUB,AR-ADPr,VP16-AR-DBD-LBD, FKBP51.png
