# Supplementary material for: Parp7 generates an ADP-ribosyl degron that controls negative feedback of androgen signaling
Source: EMBO J. 2025 Jul 18;44(17):4720–44. doi: 10.1038/s44318-025-00510-4 (PMC12402299; doi:10.1038/s44318-025-00510-4)
Supplement: Supplementary file 8 — Source data Fig. 6 [file 44318_2025_510_MOESM8_ESM.zip › Figure 6/6G/WT_VCL_qPCR.xlsx]

## Sheet: Sheet1
Sample	Time	R1881	R1881_RBN
0a	0	1.06958	1.06958
0b	0	0.918905	0.918905
0c	0	1.01746	1.01746
8a	8	7.94483	8.58322
8b	8	7.54918	6.78901
8c	8	7.82075	7.15494
18a	18	5.48335	8.00298
18b	18	5.73148	8.4291
18c	18	5.73796	8.76928
24a	24	3.5668	8.17789
24b	24	3.91942	9.44495
24c	24	3.90401	8.3869
