# Supplementary material for: Parp7 generates an ADP-ribosyl degron that controls negative feedback of androgen signaling
Source: EMBO J. 2025 Jul 18;44(17):4720–44. doi: 10.1038/s44318-025-00510-4 (PMC12402299; doi:10.1038/s44318-025-00510-4)
Supplement: Supplementary file 8 — Source data Fig. 6 [file 44318_2025_510_MOESM8_ESM.zip › Figure 6/6G/WT_F3_qPCR.xlsx]

## Sheet: Sheet1
Sample	Time	R1881	R1881_RBN
0a	0	0.993117	0.993117
0b	0	0.933092	0.933092
0c	0	1.07913	1.07913
8a	8	41.1577	36.1725
8b	8	46.4219	28.7989
8c	8	44.5394	29.9806
18a	18	40.6111	65.1479
18b	18	39.2761	77.9441
18c	18	37.7921	75.8053
24a	24	28.218	100.333
24b	24	31.6144	93.9103
24c	24	29.7379	79.7541
