# Supplementary material for: Parp7 generates an ADP-ribosyl degron that controls negative feedback of androgen signaling
Source: EMBO J. 2025 Jul 18;44(17):4720–44. doi: 10.1038/s44318-025-00510-4 (PMC12402299; doi:10.1038/s44318-025-00510-4)
Supplement: Supplementary file 8 — Source data Fig. 6 [file 44318_2025_510_MOESM8_ESM.zip › Figure 6/6G/620S_F3_qPCR.xlsx]

## Sheet: Sheet1
Sample	Time	R1881	R1881_RBN
0a	0	0.982683	0.982683
0b	0	1.0062	1.0062
0c	0	1.01135	1.01135
8a	8	1.58986	1.11554
8b	8	1.1918	1.18065
8c	8	1.3268	1.22647
18a	18	2.54391	1.7553
18b	18	1.919	2.00683
18c	18	2.0747	1.92319
24a	24	2.02333	2.41504
24b	24	2.41477	2.10309
24c	24	2.32036	2.23833
