# Supplementary material for: Parp7 generates an ADP-ribosyl degron that controls negative feedback of androgen signaling
Source: EMBO J. 2025 Jul 18;44(17):4720–44. doi: 10.1038/s44318-025-00510-4 (PMC12402299; doi:10.1038/s44318-025-00510-4)
Supplement: Supplementary file 8 — Source data Fig. 6 [file 44318_2025_510_MOESM8_ESM.zip › Figure 6/6G/620S_VCL_qPCR.xlsx]

## Sheet: Sheet1
Sample	Time	R1881	R1881_RBN
0a	0	0.985273	0.985273
0b	0	1.05548	1.05548
0c	0	0.961601	0.961601
8a	8	2.1709	2.00246
8b	8	2.1108	2.27337
8c	8	2.01834	2.15578
18a	18	1.85813	1.70261
18b	18	1.81433	1.73341
18c	18	2.00675	1.90529
24a	24	1.88135	2.07964
24b	24	1.90051	1.90345
24c	24	1.9914	1.74949
