# Supplementary material for: Parp7 generates an ADP-ribosyl degron that controls negative feedback of androgen signaling
Source: EMBO J. 2025 Jul 18;44(17):4720–44. doi: 10.1038/s44318-025-00510-4 (PMC12402299; doi:10.1038/s44318-025-00510-4)
Supplement: Supplementary file 9 — Source data Fig. 7 [file 44318_2025_510_MOESM9_ESM.zip]

Archive with 32 entries (24 files):
- Figure 7/
- __MACOSX/._Figure 7
- Figure 7/7C/
- Figure 7/7D/
- Figure 7/7H/
- Figure 7/7G/
- Figure 7/7I/
- __MACOSX/Figure 7/._7I
- Figure 7/.DS_Store
- __MACOSX/Figure 7/._.DS_Store
- Figure 7/7A/
- Figure 7/7B/
- Figure 7/7C/AR, AR-ADPr.png
- __MACOSX/Figure 7/7C/._AR, AR-ADPr.png
- Figure 7/7D/AR, AR-ADPr, GST.png
- __MACOSX/Figure 7/7D/._AR, AR-ADPr, GST.png
- Figure 7/7H/AR, ADPr-AR&Ub-product, GST-DTX2-RD, Ub.png
- __MACOSX/Figure 7/7H/._AR, ADPr-AR&Ub-product, GST-DTX2-RD, Ub.png
- Figure 7/7G/AR&Ub-product, AR-ADPr&Ub-product.png
- __MACOSX/Figure 7/7G/._AR&Ub-product, AR-ADPr&Ub-product.png
- Figure 7/7I/PC3-AR_siDTX2_qPCR_RASD1.xlsx
- __MACOSX/Figure 7/7I/._PC3-AR_siDTX2_qPCR_RASD1.xlsx
- Figure 7/7I/PC3-AR_siDTX2_qPCR_PARP7.xlsx
- __MACOSX/Figure 7/7I/._PC3-AR_siDTX2_qPCR_PARP7.xlsx
- Figure 7/7I/PC3-AR_siDTX2_qPCR_F3.xlsx
- __MACOSX/Figure 7/7I/._PC3-AR_siDTX2_qPCR_F3.xlsx
- Figure 7/7I/PC3-AR_siDTX2_qPCR_VCLxlsx.xlsx
- __MACOSX/Figure 7/7I/._PC3-AR_siDTX2_qPCR_VCLxlsx.xlsx
- Figure 7/7A/AR, AR-ADPr, TUB.png
- __MACOSX/Figure 7/7A/._AR, AR-ADPr, TUB.png
- Figure 7/7B/AR, AR-ADPr.png
- __MACOSX/Figure 7/7B/._AR, AR-ADPr.png
