# Supplementary material for: Parp7 generates an ADP-ribosyl degron that controls negative feedback of androgen signaling
Source: EMBO J. 2025 Jul 18;44(17):4720–44. doi: 10.1038/s44318-025-00510-4 (PMC12402299; doi:10.1038/s44318-025-00510-4)
Supplement: Supplementary file 9 — Source data Fig. 7 [file 44318_2025_510_MOESM9_ESM.zip › Figure 7/7I/PC3-AR_siDTX2_qPCR_RASD1.xlsx]

## Sheet: Sheet1
sample_name	Cell_line	condition	relative_exp
C01	siCTRL	CTRL	2.53808
C02	siCTRL	CTRL	3.09875
C03	siCTRL	CTRL	2.58639
CR1	siCTRL	R1881	725.837
CR2	siCTRL	R1881	627.14
CR3	siCTRL	R1881	570.309
CRR1	siCTRL	R1881+RBN	1284.29
CRR2	siCTRL	R1881+RBN	1231.59
CRR3	siCTRL	R1881+RBN	1388.19
D201	siDTX2	CTRL	1.49129
D202	siDTX2	CTRL	1.23555
D203	siDTX2	CTRL	1.56298
D2R1	siDTX2	R1881	1003.72
D2R2	siDTX2	R1881	1282.73
D2R3	siDTX2	R1881	1369.65
D2RR1	siDTX2	R1881+RBN	1813.33
D2RR2	siDTX2	R1881+RBN	2009.35
D2RR3	siDTX2	R1881+RBN	1817.82
