# Supplementary material for: Parp7 generates an ADP-ribosyl degron that controls negative feedback of androgen signaling
Source: EMBO J. 2025 Jul 18;44(17):4720–44. doi: 10.1038/s44318-025-00510-4 (PMC12402299; doi:10.1038/s44318-025-00510-4)
Supplement: Supplementary file 9 — Source data Fig. 7 [file 44318_2025_510_MOESM9_ESM.zip › Figure 7/7I/PC3-AR_siDTX2_qPCR_PARP7.xlsx]

## Sheet: Sheet1
sample_name	Cell_line	condition	relative_exp
C01	siCTRL	CTRL	49.1051
C02	siCTRL	CTRL	56.5278
C03	siCTRL	CTRL	51.3366
CR1	siCTRL	R1881	900.096
CR2	siCTRL	R1881	891.541
CR3	siCTRL	R1881	876.154
CRR1	siCTRL	R1881+RBN	1552.05
CRR2	siCTRL	R1881+RBN	1805.42
CRR3	siCTRL	R1881+RBN	1566.13
D201	siDTX2	CTRL	78.5409
D202	siDTX2	CTRL	66.5512
D203	siDTX2	CTRL	126.923
D2R1	siDTX2	R1881	1396.93
D2R2	siDTX2	R1881	1584.67
D2R3	siDTX2	R1881	1853.97
D2RR1	siDTX2	R1881+RBN	2396.88
D2RR2	siDTX2	R1881+RBN	2250.64
D2RR3	siDTX2	R1881+RBN	2177.6
