# Supplementary material for: Parp7 generates an ADP-ribosyl degron that controls negative feedback of androgen signaling
Source: EMBO J. 2025 Jul 18;44(17):4720–44. doi: 10.1038/s44318-025-00510-4 (PMC12402299; doi:10.1038/s44318-025-00510-4)
Supplement: Supplementary file 9 — Source data Fig. 7 [file 44318_2025_510_MOESM9_ESM.zip › Figure 7/7I/PC3-AR_siDTX2_qPCR_F3.xlsx]

## Sheet: Sheet1
sample_name	Cell_line	condition	relative_exp
C01	siCTRL	CTRL	4.37627
C02	siCTRL	CTRL	5.28729
C03	siCTRL	CTRL	4.70917
CR1	siCTRL	R1881	240.731
CR2	siCTRL	R1881	229.875
CR3	siCTRL	R1881	210.317
CRR1	siCTRL	R1881+RBN	963.229
CRR2	siCTRL	R1881+RBN	852.976
CRR3	siCTRL	R1881+RBN	1049.45
D201	siDTX2	CTRL	10.3051
D202	siDTX2	CTRL	7.96476
D203	siDTX2	CTRL	8.98873
D2R1	siDTX2	R1881	513.907
D2R2	siDTX2	R1881	473.442
D2R3	siDTX2	R1881	757.97
D2RR1	siDTX2	R1881+RBN	1395.79
D2RR2	siDTX2	R1881+RBN	1390.42
D2RR3	siDTX2	R1881+RBN	1343.8
