# Supplementary material for: Parp7 generates an ADP-ribosyl degron that controls negative feedback of androgen signaling
Source: EMBO J. 2025 Jul 18;44(17):4720–44. doi: 10.1038/s44318-025-00510-4 (PMC12402299; doi:10.1038/s44318-025-00510-4)
Supplement: Supplementary file 9 — Source data Fig. 7 [file 44318_2025_510_MOESM9_ESM.zip › Figure 7/7I/PC3-AR_siDTX2_qPCR_VCLxlsx.xlsx]

## Sheet: Sheet1
sample_name	Cell_line	condition	relative_exp
C01	siCTRL	CTRL	118.614
C02	siCTRL	CTRL	141.991
C03	siCTRL	CTRL	135.513
CR1	siCTRL	R1881	764.585
CR2	siCTRL	R1881	744.905
CR3	siCTRL	R1881	659.518
CRR1	siCTRL	R1881+RBN	1450.57
CRR2	siCTRL	R1881+RBN	1685.02
CRR3	siCTRL	R1881+RBN	1473.29
D201	siDTX2	CTRL	185.12
D202	siDTX2	CTRL	137.016
D203	siDTX2	CTRL	204.197
D2R1	siDTX2	R1881	1094.01
D2R2	siDTX2	R1881	1163.98
D2R3	siDTX2	R1881	936.237
D2RR1	siDTX2	R1881+RBN	1996.3
D2RR2	siDTX2	R1881+RBN	1960.31
D2RR3	siDTX2	R1881+RBN	1853.78
