# Supplementary material for: Parp7 generates an ADP-ribosyl degron that controls negative feedback of androgen signaling
Source: EMBO J. 2025 Jul 18;44(17):4720–44. doi: 10.1038/s44318-025-00510-4 (PMC12402299; doi:10.1038/s44318-025-00510-4)
Supplement: Supplementary file 10 — Source data Fig. 8 [file 44318_2025_510_MOESM10_ESM.zip]

Archive with 21 entries (15 files):
- Figure 8/
- __MACOSX/._Figure 8
- Figure 8/8G/
- __MACOSX/Figure 8/._8G
- Figure 8/8F/
- __MACOSX/Figure 8/._8F
- Figure 8/8E/
- Figure 8/.DS_Store
- __MACOSX/Figure 8/._.DS_Store
- Figure 8/8A/
- Figure 8/8D/
- Figure 8/8G/TCGA-PRAD_PFI_high_vs_low_TIPARP.txt
- __MACOSX/Figure 8/8G/._TCGA-PRAD_PFI_high_vs_low_TIPARP.txt
- Figure 8/8F/TCGA-PRAD_response_to_androgen_vs_DTX2_TIPARP.txt
- __MACOSX/Figure 8/8F/._TCGA-PRAD_response_to_androgen_vs_DTX2_TIPARP.txt
- Figure 8/8E/AR&Ub-product, AR-ADPr&Ub-product.png
- __MACOSX/Figure 8/8E/._AR&Ub-product, AR-ADPr&Ub-product.png
- Figure 8/8A/GST-DTX2-RD&Ub-product, Ub, FITC-peptide Ub-product.png
- __MACOSX/Figure 8/8A/._GST-DTX2-RD&Ub-product, Ub, FITC-peptide Ub-product.png
- Figure 8/8D/AR&Ub-product, AR-ADPr&Ub-product.png
- __MACOSX/Figure 8/8D/._AR&Ub-product, AR-ADPr&Ub-product.png
