# Supplementary material for: Parp7 generates an ADP-ribosyl degron that controls negative feedback of androgen signaling
Source: EMBO J. 2025 Jul 18;44(17):4720–44. doi: 10.1038/s44318-025-00510-4 (PMC12402299; doi:10.1038/s44318-025-00510-4)
Supplement: Supplementary file 10 — Source data Fig. 8 [file 44318_2025_510_MOESM10_ESM.zip › Figure 8/8G/TCGA-PRAD_PFI_high_vs_low_TIPARP.txt]

patient	age_at_initial_pathologic_diagnosis	PFI	PFI.time	value	group
TCGA-2A-A8VL	51	0	621	11.02	HIGH
TCGA-2A-A8VX	70	0	1378	9.16	LOW
TCGA-2A-A8W1	54	0	112	9.27	LOW
TCGA-4L-AA1F	64	0	350	10.92	HIGH
TCGA-CH-5737	73	0	91	11.09	HIGH
TCGA-CH-5738	72	0	212	11.84	HIGH
TCGA-CH-5739	65	0	671	11.12	HIGH
TCGA-CH-5740	57	0	31	9.09	LOW
TCGA-CH-5743	66	1	425	12.15	HIGH
TCGA-CH-5744	64	0	60	11.39	HIGH
TCGA-CH-5745	68	0	91	10.72	HIGH
TCGA-CH-5750	72	0	396	10.59	HIGH
TCGA-CH-5753	70	0	31	11.39	HIGH
TCGA-CH-5762	60	0	1339	11.56	HIGH
TCGA-CH-5763	66	0	365	11.81	HIGH
TCGA-CH-5764	66	0	31	11.32	HIGH
TCGA-CH-5766	55	0	31	11.52	HIGH
TCGA-CH-5767	66	0	458	12.305	HIGH
TCGA-CH-5771	63	0	396	10.53	HIGH
TCGA-CH-5789	61	0	304	11.86	HIGH
TCGA-CH-5794	65	0	882	10.68	HIGH
TCGA-EJ-5495	68	0	1760	9.23	LOW
TCGA-EJ-5497	47	0	405	11.44	HIGH
TCGA-EJ-5498	56	0	1720	11.15	HIGH
TCGA-EJ-5503	50	0	1391	10.55	HIGH
TCGA-EJ-5504	65	0	1427	9.26	LOW
TCGA-EJ-5505	57	0	922	10.72	HIGH
TCGA-EJ-5508	65	0	1965	10.9	HIGH
TCGA-EJ-5512	46	0	1733	10.57	HIGH
TCGA-EJ-5515	60	0	1832	10.53	HIGH
TCGA-EJ-5516	49	0	1889	11.43	HIGH
TCGA-EJ-5526	56	1	537	10.68	HIGH
TCGA-EJ-5532	57	0	1828	9.29	LOW
TCGA-EJ-5542	60	0	1513	10.54	HIGH
TCGA-EJ-7218	71	0	2542	8.94	LOW
TCGA-EJ-7312	58	0	1099	8.36	LOW
TCGA-EJ-7314	62	0	1150	11.575	HIGH
TCGA-EJ-7318	51	1	380	8.42	LOW
TCGA-EJ-7321	57	0	824	10.915	HIGH
TCGA-EJ-7325	63	0	1070	9.11	LOW
TCGA-EJ-7328	70	0	842	11.045	HIGH
TCGA-EJ-7330	68	0	191	10.835	HIGH
TCGA-EJ-7783	70	0	787	10.92	HIGH
TCGA-EJ-7784	63	0	781	10.77	HIGH
TCGA-EJ-7786	62	0	1096	10.495000000000001	HIGH
TCGA-EJ-7788	53	0	859	9.21	LOW
TCGA-EJ-7789	66	0	1105	9.01	LOW
TCGA-EJ-7792	53	0	1396	10.625	HIGH
TCGA-EJ-7793	49	0	114	10.84	HIGH
TCGA-EJ-7797	53	0	983	11.165	HIGH
TCGA-EJ-A46B	66	0	657	10.57	HIGH
TCGA-EJ-A46D	53	0	626	10.53	HIGH
TCGA-EJ-A46E	57	0	524	12.98	HIGH
TCGA-EJ-A46F	57	1	215	7.11	LOW
TCGA-EJ-A46H	60	0	724	11.09	HIGH
TCGA-EJ-A46I	57	0	668	9.19	LOW
TCGA-EJ-A65M	65	0	230	9.27	LOW
TCGA-EJ-A6RA	70	1	353	9.23	LOW
TCGA-EJ-A6RC	64	0	873	10.93	HIGH
TCGA-EJ-A7NF	56	0	250	9.21	LOW
TCGA-EJ-A7NJ	59	0	197	9.07	LOW
TCGA-EJ-A7NK	58	0	476	9.16	LOW
TCGA-EJ-A8FS	66	1	216	9.25	LOW
TCGA-EJ-AB20	61	0	131	10.68	HIGH
TCGA-FC-7708	52	0	864	10.5	HIGH
TCGA-FC-A4JI	70	0	877	8.86	LOW
TCGA-FC-A6HD	77	0	789	8.68	LOW
TCGA-FC-A8O0	68	0	616	8.53	LOW
TCGA-G9-6332	55	1	1180	9.03	LOW
TCGA-G9-6347	59	0	2089	9.05	LOW
TCGA-G9-6351	51	0	2048	10.54	HIGH
TCGA-G9-6364	72	0	1198	9.12	LOW
TCGA-G9-6365	71	0	1363	10.454999999999998	HIGH
TCGA-G9-6367	60	0	1222	11.17	HIGH
TCGA-G9-6369	55	0	1215	9	LOW
TCGA-G9-6370	52	0	1156	11.25	HIGH
TCGA-G9-6378	54	0	1155	10.65	HIGH
TCGA-G9-6379	68	0	1778	9.22	LOW
TCGA-G9-6384	53	0	765	11.5	HIGH
TCGA-G9-6385	66	0	830	10.65	HIGH
TCGA-G9-7509	48	0	1610	10.98	HIGH
TCGA-G9-7510	66	0	1185	10.66	HIGH
TCGA-G9-7519	58	0	849	10.78	HIGH
TCGA-G9-7523	44	0	857	11.07	HIGH
TCGA-G9-A9S7	55	0	728	9.21	LOW
TCGA-H9-A6BY	63	0	112	8.17	LOW
TCGA-HC-7077	64	0	2115	8.91	LOW
TCGA-HC-7079	51	1	380	11.1	HIGH
TCGA-HC-7080	66	1	894	9.19	LOW
TCGA-HC-7081	62	0	1136	9.22	LOW
TCGA-HC-7209	60	0	440	10.6	HIGH
TCGA-HC-7210	74	0	868	12.48	HIGH
TCGA-HC-7211	62	0	1221	11.08	HIGH
TCGA-HC-7736	59	0	1103	11.15	HIGH
TCGA-HC-7737	55	0	1090	11.905	HIGH
TCGA-HC-7738	58	1	420	10.98	HIGH
TCGA-HC-7740	59	0	717	10.805	HIGH
TCGA-HC-7744	46	0	531	8.65	LOW
TCGA-HC-7748	60	0	792	10.84	HIGH
TCGA-HC-7820	72	0	747	10.47	HIGH
TCGA-HC-7821	54	0	956	9.07	LOW
TCGA-HC-8256	53	0	860	9.11	LOW
TCGA-HC-8257	70	0	726	8.66	LOW
TCGA-HC-8258	56	0	847	10.7	HIGH
TCGA-HC-8260	43	0	686	10.925	HIGH
TCGA-HC-8261	48	0	546	9.24	LOW
TCGA-HC-8262	57	0	679	10.61	HIGH
TCGA-HC-A48F	47	0	680	8.93	LOW
TCGA-HC-A632	68	0	61	8.92	LOW
TCGA-HC-A6AL	64	0	67	9.11	LOW
TCGA-HC-A6AS	70	0	44	10.57	HIGH
TCGA-HC-A76W	73	0	213	8.86	LOW
TCGA-HC-A8D0	61	0	775	9.08	LOW
TCGA-HC-A8D1	68	0	573	11.03	HIGH
TCGA-HC-A9TH	58	1	351	9.07	LOW
TCGA-HI-7168	62	1	2505	11.25	HIGH
TCGA-HI-7169	55	0	2684	10.93	HIGH
TCGA-HI-7170	58	0	2522	10.49	HIGH
TCGA-J4-8198	49	0	614	9.08	LOW
TCGA-J4-A67K	68	0	1004	10.85	HIGH
TCGA-J4-A67M	55	0	941	9.06	LOW
TCGA-J4-A67O	59	0	839	11.21	HIGH
TCGA-J4-A67R	65	0	910	11.17	HIGH
TCGA-J4-A67S	63	1	708	11.68	HIGH
TCGA-J4-A6G3	57	1	618	10.72	HIGH
TCGA-J4-A83J	68	0	696	12.004999999999999	HIGH
TCGA-J4-A83L	61	0	720	10.51	HIGH
TCGA-J4-A83N	57	1	433	10.94	HIGH
TCGA-J4-AATV	71	0	553	12.04	HIGH
TCGA-J4-AAU2	59	0	825	10.66	HIGH
TCGA-J9-A52C	57	0	178	11.38	HIGH
TCGA-J9-A52E	65	0	323	8.59	LOW
TCGA-J9-A8CL	66	1	132	8.24	LOW
TCGA-J9-A8CN	53	0	1237	10.54	HIGH
TCGA-KC-A4BL	65	1	193	10.65	HIGH
TCGA-KC-A4BN	55	0	1815	10.48	HIGH
TCGA-KC-A4BR	75	1	1022	11.87	HIGH
TCGA-KC-A7F3	67	0	665	10.88	HIGH
TCGA-KC-A7F5	54	0	91	8.6	LOW
TCGA-KC-A7FD	62	0	270	8.52	LOW
TCGA-KK-A59X	55	1	2233	8.46	LOW
TCGA-KK-A5A1	72	1	203	8.68	LOW
TCGA-KK-A6DY	50	0	4295	11.12	HIGH
TCGA-KK-A6E0	59	1	941	8.71	LOW
TCGA-KK-A6E2	54	0	5024	8.93	LOW
TCGA-KK-A6E5	63	0	2073	9.26	LOW
TCGA-KK-A6E6	69	0	3447	10.55	HIGH
TCGA-KK-A6E7	46	1	925	9.11	LOW
TCGA-KK-A7AP	55	0	196	8.46	LOW
TCGA-KK-A7AQ	62	1	1217	8.05	LOW
TCGA-KK-A7AU	63	1	207	7.72	LOW
TCGA-KK-A7AW	57	0	1054	7.4	LOW
TCGA-KK-A7AY	60	1	1124	9.17	LOW
TCGA-KK-A7AZ	56	0	1519	8.69	LOW
TCGA-KK-A7B0	67	1	606	7.68	LOW
TCGA-KK-A7B2	68	1	692	10.59	HIGH
TCGA-KK-A7B3	62	1	294	9.24	LOW
TCGA-KK-A7B4	64	1	637	8.95	LOW
TCGA-KK-A8I8	69	0	967	8.94	LOW
TCGA-KK-A8I9	61	1	940	9.04	LOW
TCGA-KK-A8IA	69	0	1931	9.05	LOW
TCGA-KK-A8IC	54	1	1060	10.89	HIGH
TCGA-KK-A8IJ	59	1	307	10.79	HIGH
TCGA-KK-A8IK	56	0	2052	8.76	LOW
TCGA-M7-A71Z	62	0	643	8.47	LOW
TCGA-M7-A720	53	0	384	10.63	HIGH
TCGA-M7-A722	65	1	559	8.81	LOW
TCGA-M7-A723	54	0	763	10.49	HIGH
TCGA-M7-A724	64	0	889	8.89	LOW
TCGA-M7-A725	56	0	573	8.73	LOW
TCGA-QU-A6IL	64	0	97	11.46	HIGH
TCGA-QU-A6IP	66	0	2620	10.64	HIGH
TCGA-SU-A7E7	60	0	551	11.06	HIGH
TCGA-V1-A8MG	53	0	857	8.71	LOW
TCGA-V1-A8ML	63	0	448	8.79	LOW
TCGA-V1-A8WL	64	0	1948	11.04	HIGH
TCGA-V1-A8WN	47	0	924	10.81	HIGH
TCGA-V1-A8WV	52	0	686	8.62	LOW
TCGA-V1-A8WW	59	0	1078	9.1	LOW
TCGA-V1-A9O5	64	1	124	7.965	LOW
TCGA-V1-A9O7	60	1	819	11.53	HIGH
TCGA-V1-A9OA	61	0	636	10.74	HIGH
TCGA-V1-A9OL	65	1	105	8.28	LOW
TCGA-V1-A9OQ	67	0	371	8.86	LOW
TCGA-V1-A9OT	61	1	292	8.6	LOW
TCGA-V1-A9OX	56	0	1134	9.2	LOW
TCGA-V1-A9Z8	59	0	827	8.91	LOW
TCGA-V1-A9ZI	68	0	1640	9.18	LOW
TCGA-V1-A9ZR	68	0	1361	8.93	LOW
TCGA-VN-A88I	59	0	269	9.18	LOW
TCGA-VN-A88K	58	0	776	8.94	LOW
TCGA-VN-A88M	55	0	189	10.82	HIGH
TCGA-VN-A88R	53	1	512	8.99	LOW
TCGA-VN-A943	71	0	496	9.15	LOW
TCGA-VP-A87B	63	1	2473	8.71	LOW
TCGA-VP-A87E	59	0	2037	12.05	HIGH
TCGA-VP-A87H	76	0	663	10.9	HIGH
TCGA-VP-A87J	56	0	1774	11.38	HIGH
TCGA-VP-AA1N	70	0	1365	11.04	HIGH
TCGA-WW-A8ZI	70	0	449	9.03	LOW
TCGA-XJ-A83F	67	0	1127	8.57	LOW
TCGA-XJ-A83H	57	0	1280	12.16	HIGH
TCGA-XJ-A9DK	63	0	275	10.76	HIGH
TCGA-XJ-A9DQ	48	0	91	10.67	HIGH
TCGA-XJ-A9DX	51	0	973	7.87	LOW
TCGA-XK-AAIW	78	1	427	7.86	LOW
TCGA-XK-AAJ3	56	0	1262	8.33	LOW
TCGA-XK-AAJA	62	0	930	9.02	LOW
TCGA-XK-AAJR	61	1	131	9	LOW
TCGA-XK-AAJU	65	0	1576	9.23	LOW
TCGA-XK-AAK1	62	0	979	8.78	LOW
TCGA-XQ-A8TA	59	1	146	8.59	LOW
TCGA-Y6-A9XI	72	0	526	9.15	LOW
TCGA-YL-A8HM	66	1	1473	8.31	LOW
TCGA-YL-A8HO	67	1	1068	9.11	LOW
TCGA-YL-A8S9	63	1	1006	7.97	LOW
TCGA-YL-A8SB	62	1	1384	9.27	LOW
TCGA-YL-A8SC	66	1	152	8.89	LOW
TCGA-YL-A8SF	62	0	1373	9.27	LOW
TCGA-YL-A8SJ	60	1	752	8.98	LOW
TCGA-YL-A8SK	67	0	1408	10.52	HIGH
TCGA-YL-A8SL	74	0	987	9.01	LOW
TCGA-YL-A8SO	64	0	3479	9.18	LOW
TCGA-YL-A8SQ	61	1	329	8.93	LOW
TCGA-YL-A9WH	67	0	427	8.89	LOW
TCGA-YL-A9WI	63	0	1623	9.04	LOW
TCGA-YL-A9WJ	47	1	1476	10.58	HIGH
TCGA-YL-A9WK	63	1	1009	10.56	HIGH
TCGA-YL-A9WL	59	1	740	8.17	LOW
TCGA-YL-A9WX	68	1	1506	10.76	HIGH
TCGA-ZG-A8QX	56	0	442	10.56	HIGH
TCGA-ZG-A9KY	73	0	130	8.84	LOW
TCGA-ZG-A9L1	66	0	1302	11.26	HIGH
TCGA-ZG-A9L5	58	0	908	9	LOW
TCGA-ZG-A9L6	64	1	664	8.65	LOW
TCGA-ZG-A9LB	72	0	583	11.08	HIGH
TCGA-ZG-A9LM	72	0	378	9.09	LOW
TCGA-ZG-A9LZ	66	0	692	9.21	LOW
TCGA-ZG-A9MC	69	0	455	11.13	HIGH
TCGA-ZG-A9N3	73	0	349	8.62	LOW
TCGA-ZG-A9ND	55	0	410	10.82	HIGH
TCGA-ZG-A9NI	73	0	132	9.24	LOW
