# Supplementary material for: Parp7 generates an ADP-ribosyl degron that controls negative feedback of androgen signaling
Source: EMBO J. 2025 Jul 18;44(17):4720–44. doi: 10.1038/s44318-025-00510-4 (PMC12402299; doi:10.1038/s44318-025-00510-4)
Supplement: Supplementary file 10 — Source data Fig. 8 [file 44318_2025_510_MOESM10_ESM.zip › Figure 8/8F/TCGA-PRAD_response_to_androgen_vs_DTX2_TIPARP.txt]

patient	DTX2	TIPARP	program	value
TCGA-2A-A8VL	9.14	11.02	RESPONSE_TO_ANDROGEN	-2.1944
TCGA-2A-A8VO	9.35	9.71	RESPONSE_TO_ANDROGEN	-1.7818
TCGA-2A-A8VT	8.4	9.53	RESPONSE_TO_ANDROGEN	-0.8551
TCGA-2A-A8VV	8.91	9.69	RESPONSE_TO_ANDROGEN	-1.4244
TCGA-2A-A8VX	9.46	9.16	RESPONSE_TO_ANDROGEN	-0.9178
TCGA-2A-A8W1	7.73	9.27	RESPONSE_TO_ANDROGEN	-2.1171
TCGA-2A-A8W3	8.11	9.46	RESPONSE_TO_ANDROGEN	-1.357
TCGA-2A-AAYF	9.33	9.9	RESPONSE_TO_ANDROGEN	-2.417
TCGA-2A-AAYO	9.06	9.37	RESPONSE_TO_ANDROGEN	-1.7359
TCGA-2A-AAYU	8.55	10.02	RESPONSE_TO_ANDROGEN	-1.2769
TCGA-4L-AA1F	8.77	10.92	RESPONSE_TO_ANDROGEN	-0.7247
TCGA-CH-5737	9.94	11.09	RESPONSE_TO_ANDROGEN	-1.7751
TCGA-CH-5738	8.84	11.84	RESPONSE_TO_ANDROGEN	-1.3817
TCGA-CH-5739	8.49	11.12	RESPONSE_TO_ANDROGEN	-1.266
TCGA-CH-5740	8.15	9.09	RESPONSE_TO_ANDROGEN	-0.4469
TCGA-CH-5741	7.76	9.86	RESPONSE_TO_ANDROGEN	-1.0127
TCGA-CH-5743	9.36	12.15	RESPONSE_TO_ANDROGEN	-1.1421
TCGA-CH-5744	8.93	11.39	RESPONSE_TO_ANDROGEN	-0.4883
TCGA-CH-5745	9.58	10.72	RESPONSE_TO_ANDROGEN	-1.8816
TCGA-CH-5746	8.99	9.72	RESPONSE_TO_ANDROGEN	-1.1788
TCGA-CH-5748	9	9.82	RESPONSE_TO_ANDROGEN	-1.6628
TCGA-CH-5750	8.92	10.59	RESPONSE_TO_ANDROGEN	-0.9208
TCGA-CH-5751	8.79	9.49	RESPONSE_TO_ANDROGEN	0.0421
TCGA-CH-5752	7.54	9.82	RESPONSE_TO_ANDROGEN	0.1454
TCGA-CH-5753	8.26	11.39	RESPONSE_TO_ANDROGEN	-1.1282
TCGA-CH-5754	8.87	9.57	RESPONSE_TO_ANDROGEN	-0.2635
TCGA-CH-5761	8.725	10.015	RESPONSE_TO_ANDROGEN	-0.26385000000000003
TCGA-CH-5762	8.44	11.56	RESPONSE_TO_ANDROGEN	-0.8494
TCGA-CH-5763	8.42	11.81	RESPONSE_TO_ANDROGEN	-1.4152
TCGA-CH-5764	8.06	11.32	RESPONSE_TO_ANDROGEN	-1.3277
TCGA-CH-5765	7.75	10	RESPONSE_TO_ANDROGEN	-1.5822
TCGA-CH-5766	8.88	11.52	RESPONSE_TO_ANDROGEN	-1.3096
TCGA-CH-5767	9.46	12.305	RESPONSE_TO_ANDROGEN	-1.42995
TCGA-CH-5768	9.285	9.915	RESPONSE_TO_ANDROGEN	-1.5352999999999999
TCGA-CH-5769	8.785	9.754999999999999	RESPONSE_TO_ANDROGEN	-0.23804999999999998
TCGA-CH-5771	9.4	10.53	RESPONSE_TO_ANDROGEN	-1.4516
TCGA-CH-5772	8.66	9.5	RESPONSE_TO_ANDROGEN	-1.7262
TCGA-CH-5788	8.9	9.58	RESPONSE_TO_ANDROGEN	-0.7173
TCGA-CH-5789	8.72	11.86	RESPONSE_TO_ANDROGEN	-1.6172
TCGA-CH-5790	8.45	9.96	RESPONSE_TO_ANDROGEN	-1.9981
TCGA-CH-5791	8.39	9.57	RESPONSE_TO_ANDROGEN	-1.1309
TCGA-CH-5792	9.27	9.9	RESPONSE_TO_ANDROGEN	-1.4928
TCGA-CH-5794	8.49	10.68	RESPONSE_TO_ANDROGEN	-0.437
TCGA-EJ-5494	9.01	9.41	RESPONSE_TO_ANDROGEN	-0.95
TCGA-EJ-5495	8.24	9.23	RESPONSE_TO_ANDROGEN	-0.4305
TCGA-EJ-5496	8.08	10.29	RESPONSE_TO_ANDROGEN	-1.8164
TCGA-EJ-5497	8.58	11.44	RESPONSE_TO_ANDROGEN	-1.547
TCGA-EJ-5498	8.35	11.15	RESPONSE_TO_ANDROGEN	-1.5106
TCGA-EJ-5499	8.46	9.4	RESPONSE_TO_ANDROGEN	-0.4085
TCGA-EJ-5501	8.92	9.4	RESPONSE_TO_ANDROGEN	-0.7862
TCGA-EJ-5502	9.42	10.02	RESPONSE_TO_ANDROGEN	-1.7161
TCGA-EJ-5503	9.47	10.55	RESPONSE_TO_ANDROGEN	-1.6615
TCGA-EJ-5504	8.85	9.26	RESPONSE_TO_ANDROGEN	-1.3798
TCGA-EJ-5505	9.09	10.72	RESPONSE_TO_ANDROGEN	-1.7342
TCGA-EJ-5506	8.86	9.82	RESPONSE_TO_ANDROGEN	-1.5503
TCGA-EJ-5507	8.26	9.83	RESPONSE_TO_ANDROGEN	-0.9986
TCGA-EJ-5508	8.53	10.9	RESPONSE_TO_ANDROGEN	-1.1369
TCGA-EJ-5509	9.77	10.17	RESPONSE_TO_ANDROGEN	-1.3869
TCGA-EJ-5510	8.75	10.44	RESPONSE_TO_ANDROGEN	-1.5213
TCGA-EJ-5511	8.48	9.46	RESPONSE_TO_ANDROGEN	-2.0246
TCGA-EJ-5512	8.55	10.57	RESPONSE_TO_ANDROGEN	-2.2313
TCGA-EJ-5514	7.9	10.4	RESPONSE_TO_ANDROGEN	-0.3326
TCGA-EJ-5515	8.26	10.53	RESPONSE_TO_ANDROGEN	-1.5508
TCGA-EJ-5516	8.12	11.43	RESPONSE_TO_ANDROGEN	-1.1832
TCGA-EJ-5517	8.06	9.77	RESPONSE_TO_ANDROGEN	-1.9924
TCGA-EJ-5518	8.73	10.2	RESPONSE_TO_ANDROGEN	-0.4863
TCGA-EJ-5519	8.1	9.72	RESPONSE_TO_ANDROGEN	-0.7009
TCGA-EJ-5521	9.32	9.55	RESPONSE_TO_ANDROGEN	-1.4767
TCGA-EJ-5522	8.29	9.62	RESPONSE_TO_ANDROGEN	-0.9919
TCGA-EJ-5524	7.93	10.08	RESPONSE_TO_ANDROGEN	-0.8623
TCGA-EJ-5525	8.12	9.71	RESPONSE_TO_ANDROGEN	-1.0482
TCGA-EJ-5526	8.16	10.68	RESPONSE_TO_ANDROGEN	-0.2447
TCGA-EJ-5527	8.14	10.19	RESPONSE_TO_ANDROGEN	-1.1748
TCGA-EJ-5530	8.72	9.68	RESPONSE_TO_ANDROGEN	-1.318
TCGA-EJ-5531	9.5	10.27	RESPONSE_TO_ANDROGEN	-1.2499
TCGA-EJ-5532	8.36	9.29	RESPONSE_TO_ANDROGEN	-1.8425
TCGA-EJ-5542	8.16	10.54	RESPONSE_TO_ANDROGEN	-1.1681
TCGA-EJ-7115	9.235	9.774999999999999	RESPONSE_TO_ANDROGEN	-1.79325
TCGA-EJ-7123	8.93	9.765	RESPONSE_TO_ANDROGEN	-1.88035
TCGA-EJ-7125	8.510000000000002	10.024999999999999	RESPONSE_TO_ANDROGEN	-1.5241
TCGA-EJ-7218	10.32	8.94	RESPONSE_TO_ANDROGEN	-1.8326
TCGA-EJ-7314	8.84	11.575	RESPONSE_TO_ANDROGEN	-1.2339
TCGA-EJ-7315	8.885	10.245000000000001	RESPONSE_TO_ANDROGEN	-0.98175
TCGA-EJ-7317	9.245000000000001	10.395	RESPONSE_TO_ANDROGEN	-2.38015
TCGA-EJ-7318	9.44	8.42	RESPONSE_TO_ANDROGEN	-1.8269
TCGA-EJ-7321	8.754999999999999	10.915	RESPONSE_TO_ANDROGEN	-1.68425
TCGA-EJ-7325	9.61	9.11	RESPONSE_TO_ANDROGEN	-0.9584
TCGA-EJ-7327	9.075	9.525	RESPONSE_TO_ANDROGEN	-1.30205
TCGA-EJ-7328	8.93	11.045	RESPONSE_TO_ANDROGEN	-1.42535
TCGA-EJ-7330	9.29	10.835	RESPONSE_TO_ANDROGEN	-1.424
TCGA-EJ-7331	8.83	9.965	RESPONSE_TO_ANDROGEN	-1.72565
TCGA-EJ-7781	8.52	9.575	RESPONSE_TO_ANDROGEN	-1.58125
TCGA-EJ-7782	8.86	9.465	RESPONSE_TO_ANDROGEN	-1.2998500000000002
TCGA-EJ-7783	8.61	10.92	RESPONSE_TO_ANDROGEN	-1.05625
TCGA-EJ-7784	9.030000000000001	10.77	RESPONSE_TO_ANDROGEN	-1.4318
TCGA-EJ-7785	8.585	10.155	RESPONSE_TO_ANDROGEN	-1.53415
TCGA-EJ-7786	8.95	10.495000000000001	RESPONSE_TO_ANDROGEN	-1.6736
TCGA-EJ-7788	7.16	9.21	RESPONSE_TO_ANDROGEN	-0.2152
TCGA-EJ-7789	8.555	9.01	RESPONSE_TO_ANDROGEN	-1.3131
TCGA-EJ-7791	9.73	10.41	RESPONSE_TO_ANDROGEN	-1.4499
TCGA-EJ-7792	8.77	10.625	RESPONSE_TO_ANDROGEN	-1.75835
TCGA-EJ-7793	8.73	10.84	RESPONSE_TO_ANDROGEN	-1.8928
TCGA-EJ-7794	9.295	10.015	RESPONSE_TO_ANDROGEN	-1.2261000000000002
TCGA-EJ-7797	8.695	11.165	RESPONSE_TO_ANDROGEN	-1.3566
TCGA-EJ-8468	8.65	10.45	RESPONSE_TO_ANDROGEN	-1.8841
TCGA-EJ-8469	7.66	9.83	RESPONSE_TO_ANDROGEN	-0.4295
TCGA-EJ-8470	9.09	10.26	RESPONSE_TO_ANDROGEN	-0.9433
TCGA-EJ-8472	8.15	10.37	RESPONSE_TO_ANDROGEN	0.3494
TCGA-EJ-8474	8.49	9.4	RESPONSE_TO_ANDROGEN	-1.1592
TCGA-EJ-A46B	9.59	10.57	RESPONSE_TO_ANDROGEN	-2.2174
TCGA-EJ-A46D	9.31	10.53	RESPONSE_TO_ANDROGEN	-1.9857
TCGA-EJ-A46E	9.88	12.98	RESPONSE_TO_ANDROGEN	-1.8167
TCGA-EJ-A46F	8.45	7.11	RESPONSE_TO_ANDROGEN	-1.1267
TCGA-EJ-A46H	9.9	11.09	RESPONSE_TO_ANDROGEN	-1.6598
TCGA-EJ-A46I	10	9.19	RESPONSE_TO_ANDROGEN	-1.9366
TCGA-EJ-A65G	9.86	10.02	RESPONSE_TO_ANDROGEN	-2.4189
TCGA-EJ-A65J	9.92	10.16	RESPONSE_TO_ANDROGEN	-1.8427
TCGA-EJ-A65M	9.96	9.27	RESPONSE_TO_ANDROGEN	-1.5027
TCGA-EJ-A6RA	9.59	9.23	RESPONSE_TO_ANDROGEN	-1.7275
TCGA-EJ-A6RC	9.43	10.93	RESPONSE_TO_ANDROGEN	-1.7186
TCGA-EJ-A7NF	8.67	9.21	RESPONSE_TO_ANDROGEN	-1.7049
TCGA-EJ-A7NG	9.32	10.4	RESPONSE_TO_ANDROGEN	-1.6078
TCGA-EJ-A7NH	9.36	10.42	RESPONSE_TO_ANDROGEN	-1.5751
TCGA-EJ-A7NJ	9.33	9.07	RESPONSE_TO_ANDROGEN	-1.7364
TCGA-EJ-A7NK	9.32	9.16	RESPONSE_TO_ANDROGEN	-2.0209
TCGA-EJ-A7NN	8.9	9.63	RESPONSE_TO_ANDROGEN	-0.776
TCGA-EJ-A8FN	9.72	9.96	RESPONSE_TO_ANDROGEN	-1.7879
TCGA-EJ-A8FS	9.34	9.25	RESPONSE_TO_ANDROGEN	-1.4534
TCGA-EJ-A8FU	9.08	10.45	RESPONSE_TO_ANDROGEN	-1.8187
TCGA-EJ-AB20	9.37	10.68	RESPONSE_TO_ANDROGEN	-1.52
TCGA-EJ-AB27	9.08	10.03	RESPONSE_TO_ANDROGEN	-1.4717
TCGA-FC-7708	8.98	10.5	RESPONSE_TO_ANDROGEN	-1.6915
TCGA-FC-7961	9.45	9.98	RESPONSE_TO_ANDROGEN	-0.7817
TCGA-FC-A4JI	9.5	8.86	RESPONSE_TO_ANDROGEN	-0.1914
TCGA-FC-A5OB	8.09	9.68	RESPONSE_TO_ANDROGEN	-1.1954
TCGA-FC-A66V	9.06	10.23	RESPONSE_TO_ANDROGEN	-1.4467
TCGA-FC-A6HD	8.4	8.68	RESPONSE_TO_ANDROGEN	-1.2591
TCGA-FC-A8O0	9.8	8.53	RESPONSE_TO_ANDROGEN	-1.664
TCGA-G9-6329	9.23	9.76	RESPONSE_TO_ANDROGEN	-1.4197
TCGA-G9-6332	9	9.03	RESPONSE_TO_ANDROGEN	-2.1619
TCGA-G9-6333	9.73	10.065000000000001	RESPONSE_TO_ANDROGEN	-1.7541
TCGA-G9-6336	9.31	10.23	RESPONSE_TO_ANDROGEN	-2.0913
TCGA-G9-6338	10.23	9.65	RESPONSE_TO_ANDROGEN	-2.2878
TCGA-G9-6339	9.41	9.65	RESPONSE_TO_ANDROGEN	-1.9498
TCGA-G9-6342	9.440000000000001	9.815000000000001	RESPONSE_TO_ANDROGEN	-1.8182
TCGA-G9-6343	9.49	9.6	RESPONSE_TO_ANDROGEN	-2.3488
TCGA-G9-6347	9.74	9.05	RESPONSE_TO_ANDROGEN	-2.0737
TCGA-G9-6348	9.07	10.15	RESPONSE_TO_ANDROGEN	-1.73505
TCGA-G9-6351	9.64	10.54	RESPONSE_TO_ANDROGEN	-2.27255
TCGA-G9-6353	9.3	9.95	RESPONSE_TO_ANDROGEN	-2.2886
TCGA-G9-6354	9.14	9.89	RESPONSE_TO_ANDROGEN	-1.7475
TCGA-G9-6356	9.605	10.075	RESPONSE_TO_ANDROGEN	-1.2127
TCGA-G9-6361	9.19	10.03	RESPONSE_TO_ANDROGEN	-1.1964
TCGA-G9-6362	8.55	10.24	RESPONSE_TO_ANDROGEN	-0.49585
TCGA-G9-6363	8.65	9.41	RESPONSE_TO_ANDROGEN	-0.9178999999999999
TCGA-G9-6364	8.21	9.12	RESPONSE_TO_ANDROGEN	-1.1798
TCGA-G9-6365	9.305	10.454999999999998	RESPONSE_TO_ANDROGEN	-1.6186500000000001
TCGA-G9-6366	9.24	9.42	RESPONSE_TO_ANDROGEN	-2.1049
TCGA-G9-6367	9.5	11.17	RESPONSE_TO_ANDROGEN	-2.4826
TCGA-G9-6369	10.34	9	RESPONSE_TO_ANDROGEN	-1.9309
TCGA-G9-6370	9.37	11.25	RESPONSE_TO_ANDROGEN	-1.7438
TCGA-G9-6371	8.62	9.62	RESPONSE_TO_ANDROGEN	-2.0908
TCGA-G9-6373	8.83	9.71	RESPONSE_TO_ANDROGEN	-1.8241
TCGA-G9-6377	9.27	10.27	RESPONSE_TO_ANDROGEN	-1.5119
TCGA-G9-6378	9.33	10.65	RESPONSE_TO_ANDROGEN	-1.927
TCGA-G9-6379	9.67	9.22	RESPONSE_TO_ANDROGEN	-1.4308
TCGA-G9-6384	8.89	11.5	RESPONSE_TO_ANDROGEN	-1.793
TCGA-G9-6385	9.39	10.65	RESPONSE_TO_ANDROGEN	-1.8189
TCGA-G9-6494	8.01	10.1	RESPONSE_TO_ANDROGEN	-1.9624
TCGA-G9-6496	9.555	10.31	RESPONSE_TO_ANDROGEN	-1.555
TCGA-G9-6498	9.54	9.72	RESPONSE_TO_ANDROGEN	-2.0274
TCGA-G9-6499	9.89	10.04	RESPONSE_TO_ANDROGEN	-1.5982
TCGA-G9-7509	8.81	10.98	RESPONSE_TO_ANDROGEN	-2.1493
TCGA-G9-7510	9.31	10.66	RESPONSE_TO_ANDROGEN	-1.8779
TCGA-G9-7519	9.13	10.78	RESPONSE_TO_ANDROGEN	-2.244
TCGA-G9-7521	8.69	10.06	RESPONSE_TO_ANDROGEN	-1.7423
TCGA-G9-7522	8.71	10.06	RESPONSE_TO_ANDROGEN	-1.863
TCGA-G9-7523	8.34	11.07	RESPONSE_TO_ANDROGEN	-1.6316
TCGA-G9-7525	9.21	9.44	RESPONSE_TO_ANDROGEN	-1.6117
TCGA-G9-A9S0	9.08	9.37	RESPONSE_TO_ANDROGEN	-0.9369
TCGA-G9-A9S4	8.29	9.55	RESPONSE_TO_ANDROGEN	-0.1609
TCGA-G9-A9S7	8.91	9.21	RESPONSE_TO_ANDROGEN	-1.1232
TCGA-H9-7775	8.57	9.66	RESPONSE_TO_ANDROGEN	-1.9671
TCGA-H9-A6BX	9.44	9.81	RESPONSE_TO_ANDROGEN	-1.1708
TCGA-H9-A6BY	8.21	8.17	RESPONSE_TO_ANDROGEN	-1.261
TCGA-HC-7075	9.33	9.88	RESPONSE_TO_ANDROGEN	-1.9607
TCGA-HC-7077	8.58	8.91	RESPONSE_TO_ANDROGEN	-1.757
TCGA-HC-7078	9.4	9.51	RESPONSE_TO_ANDROGEN	-1.5468
TCGA-HC-7079	9.67	11.1	RESPONSE_TO_ANDROGEN	-0.6239
TCGA-HC-7080	9.3	9.19	RESPONSE_TO_ANDROGEN	-2.0276
TCGA-HC-7081	8.54	9.22	RESPONSE_TO_ANDROGEN	-0.9956
TCGA-HC-7209	8.89	10.6	RESPONSE_TO_ANDROGEN	-1.3897
TCGA-HC-7210	9.4	12.48	RESPONSE_TO_ANDROGEN	-2.2487
TCGA-HC-7211	8.45	11.08	RESPONSE_TO_ANDROGEN	-1.49875
TCGA-HC-7212	8.09	9.48	RESPONSE_TO_ANDROGEN	-1.385
TCGA-HC-7213	8.66	9.81	RESPONSE_TO_ANDROGEN	0.1477
TCGA-HC-7230	8.46	10.11	RESPONSE_TO_ANDROGEN	-1.4754
TCGA-HC-7231	8.48	9.73	RESPONSE_TO_ANDROGEN	-1.5822
TCGA-HC-7232	8.42	10.05	RESPONSE_TO_ANDROGEN	-1.2667
TCGA-HC-7233	8.69	9.79	RESPONSE_TO_ANDROGEN	-1.1688
TCGA-HC-7736	9.01	11.15	RESPONSE_TO_ANDROGEN	-1.24
TCGA-HC-7737	8.920000000000002	11.905	RESPONSE_TO_ANDROGEN	-1.1343999999999999
TCGA-HC-7738	8.855	10.98	RESPONSE_TO_ANDROGEN	-1.2434500000000002
TCGA-HC-7740	8.655000000000001	10.805	RESPONSE_TO_ANDROGEN	-1.35275
TCGA-HC-7742	8.899999999999999	10.45	RESPONSE_TO_ANDROGEN	-1.6202999999999999
TCGA-HC-7744	8.11	8.65	RESPONSE_TO_ANDROGEN	-0.7242
TCGA-HC-7745	8.775	9.825	RESPONSE_TO_ANDROGEN	-1.51545
TCGA-HC-7747	8.649999999999999	9.59	RESPONSE_TO_ANDROGEN	-1.1812
TCGA-HC-7748	8.7	10.84	RESPONSE_TO_ANDROGEN	-1.7129
TCGA-HC-7749	8.75	9.58	RESPONSE_TO_ANDROGEN	-0.977
TCGA-HC-7750	9.39	9.84	RESPONSE_TO_ANDROGEN	-1.9091
TCGA-HC-7752	9.825	9.71	RESPONSE_TO_ANDROGEN	-1.97905
TCGA-HC-7817	9.14	9.79	RESPONSE_TO_ANDROGEN	-0.6125
TCGA-HC-7818	8.86	9.88	RESPONSE_TO_ANDROGEN	-1.5753
TCGA-HC-7819	8.684999999999999	10.24	RESPONSE_TO_ANDROGEN	-1.8135
TCGA-HC-7820	9.05	10.47	RESPONSE_TO_ANDROGEN	-2.2901
TCGA-HC-7821	8.37	9.07	RESPONSE_TO_ANDROGEN	-1.4229
TCGA-HC-8213	8.66	9.32	RESPONSE_TO_ANDROGEN	-2.151
TCGA-HC-8216	8.73	9.42	RESPONSE_TO_ANDROGEN	-0.8754
TCGA-HC-8256	8.62	9.11	RESPONSE_TO_ANDROGEN	-1.4987
TCGA-HC-8257	8.69	8.66	RESPONSE_TO_ANDROGEN	-0.7931
TCGA-HC-8258	9.370000000000001	10.7	RESPONSE_TO_ANDROGEN	-1.5798999999999999
TCGA-HC-8260	8.92	10.925	RESPONSE_TO_ANDROGEN	-2.0313
TCGA-HC-8261	9.96	9.24	RESPONSE_TO_ANDROGEN	-1.4618
TCGA-HC-8262	9.34	10.61	RESPONSE_TO_ANDROGEN	-1.2216
TCGA-HC-8264	8.47	9.65	RESPONSE_TO_ANDROGEN	-2.6658
TCGA-HC-8265	10.53	9.9	RESPONSE_TO_ANDROGEN	-1.2858
TCGA-HC-8266	9.22	9.85	RESPONSE_TO_ANDROGEN	-1.2883
TCGA-HC-A48F	8.57	8.93	RESPONSE_TO_ANDROGEN	-1.2035
TCGA-HC-A4ZV	8.81	10.14	RESPONSE_TO_ANDROGEN	-0.0935
TCGA-HC-A631	8.55	10.28	RESPONSE_TO_ANDROGEN	-0.4759
TCGA-HC-A632	7.94	8.92	RESPONSE_TO_ANDROGEN	-0.6494
TCGA-HC-A6AL	8.32	9.11	RESPONSE_TO_ANDROGEN	-0.803
TCGA-HC-A6AN	9.05	9.8	RESPONSE_TO_ANDROGEN	-0.9364
TCGA-HC-A6AO	8.51	9.35	RESPONSE_TO_ANDROGEN	-1.4053
TCGA-HC-A6AP	9.62	9.76	RESPONSE_TO_ANDROGEN	-1.2905
TCGA-HC-A6AQ	9.11	9.7	RESPONSE_TO_ANDROGEN	-1.4702
TCGA-HC-A6AS	8.91	10.57	RESPONSE_TO_ANDROGEN	-0.9909
TCGA-HC-A6HX	9.92	10.44	RESPONSE_TO_ANDROGEN	-1.3617
TCGA-HC-A6HY	8.52	9.96	RESPONSE_TO_ANDROGEN	-1.0201
TCGA-HC-A76W	9.29	8.86	RESPONSE_TO_ANDROGEN	-1.3376
TCGA-HC-A76X	8.61	9.96	RESPONSE_TO_ANDROGEN	-1.5917
TCGA-HC-A8CY	9.04	9.95	RESPONSE_TO_ANDROGEN	-1.2739
TCGA-HC-A8D0	8.61	9.08	RESPONSE_TO_ANDROGEN	-1.3946
TCGA-HC-A8D1	8.6	11.03	RESPONSE_TO_ANDROGEN	-1.7622
TCGA-HC-A9TE	8.85	9.36	RESPONSE_TO_ANDROGEN	-1.0254
TCGA-HC-A9TH	8.55	9.07	RESPONSE_TO_ANDROGEN	-0.5222
TCGA-HI-7168	9.01	11.25	RESPONSE_TO_ANDROGEN	-0.7602
TCGA-HI-7169	9.36	10.93	RESPONSE_TO_ANDROGEN	-2.3907
TCGA-HI-7170	9.52	10.49	RESPONSE_TO_ANDROGEN	-1.3005
TCGA-HI-7171	8.85	9.68	RESPONSE_TO_ANDROGEN	-0.9671
TCGA-J4-8198	8.98	9.08	RESPONSE_TO_ANDROGEN	-1.8033
TCGA-J4-8200	8.85	10.29	RESPONSE_TO_ANDROGEN	-1.8063
TCGA-J4-A67K	8.83	10.85	RESPONSE_TO_ANDROGEN	-1.6226
TCGA-J4-A67L	8.68	9.75	RESPONSE_TO_ANDROGEN	-1.0514
TCGA-J4-A67M	9.06	9.06	RESPONSE_TO_ANDROGEN	-1.5825
TCGA-J4-A67N	8.85	9.89	RESPONSE_TO_ANDROGEN	-1.2809
TCGA-J4-A67O	9.27	11.21	RESPONSE_TO_ANDROGEN	-2.6199
TCGA-J4-A67Q	9.6	10.39	RESPONSE_TO_ANDROGEN	-1.584
TCGA-J4-A67R	9.23	11.17	RESPONSE_TO_ANDROGEN	-1.2804
TCGA-J4-A67S	9.35	11.68	RESPONSE_TO_ANDROGEN	-1.8038
TCGA-J4-A67T	9.87	10.02	RESPONSE_TO_ANDROGEN	-2.0165
TCGA-J4-A6G1	9.34	9.36	RESPONSE_TO_ANDROGEN	-0.4466
TCGA-J4-A6G3	9.4	10.72	RESPONSE_TO_ANDROGEN	-0.4828
TCGA-J4-A6M7	7.95	10.31	RESPONSE_TO_ANDROGEN	-1.4653
TCGA-J4-A83I	8.79	10.08	RESPONSE_TO_ANDROGEN	-1.1978
TCGA-J4-A83J	10.225	12.004999999999999	RESPONSE_TO_ANDROGEN	-1.37825
TCGA-J4-A83K	8.67	9.48	RESPONSE_TO_ANDROGEN	-1.7238
TCGA-J4-A83L	9.24	10.51	RESPONSE_TO_ANDROGEN	-1.894
TCGA-J4-A83M	9.11	9.65	RESPONSE_TO_ANDROGEN	-2.2286
TCGA-J4-A83N	8.82	10.94	RESPONSE_TO_ANDROGEN	-1.7081
TCGA-J4-AATV	9.4	12.04	RESPONSE_TO_ANDROGEN	-1.4667
TCGA-J4-AATZ	8.75	10.26	RESPONSE_TO_ANDROGEN	-0.7726
TCGA-J4-AAU2	10.47	10.66	RESPONSE_TO_ANDROGEN	-2.3101
TCGA-J9-A52B	8.34	9.84	RESPONSE_TO_ANDROGEN	-0.1654
TCGA-J9-A52C	9.34	11.38	RESPONSE_TO_ANDROGEN	-1.5907
TCGA-J9-A52E	9.34	8.59	RESPONSE_TO_ANDROGEN	0.7212
TCGA-J9-A8CK	8.76	10.08	RESPONSE_TO_ANDROGEN	-0.6714
TCGA-J9-A8CL	8.77	8.24	RESPONSE_TO_ANDROGEN	-1.0192
TCGA-J9-A8CM	8.84	9.61	RESPONSE_TO_ANDROGEN	-0.5792
TCGA-J9-A8CN	9.64	10.54	RESPONSE_TO_ANDROGEN	-1.9622
TCGA-J9-A8CP	8.6	9.6	RESPONSE_TO_ANDROGEN	-1.9555
TCGA-KC-A4BL	9.52	10.65	RESPONSE_TO_ANDROGEN	-1.3644
TCGA-KC-A4BN	10.06	10.48	RESPONSE_TO_ANDROGEN	-1.7969
TCGA-KC-A4BR	9.05	11.87	RESPONSE_TO_ANDROGEN	-1.3203
TCGA-KC-A4BV	8.82	9.58	RESPONSE_TO_ANDROGEN	-0.9262
TCGA-KC-A7F3	9.67	10.88	RESPONSE_TO_ANDROGEN	-1.292
TCGA-KC-A7F5	10.08	8.6	RESPONSE_TO_ANDROGEN	-1.4402
TCGA-KC-A7F6	9.12	10.09	RESPONSE_TO_ANDROGEN	-1.5998000000000001
TCGA-KC-A7FA	9.19	9.31	RESPONSE_TO_ANDROGEN	-1.834
TCGA-KC-A7FD	8.86	8.52	RESPONSE_TO_ANDROGEN	-1.415
TCGA-KC-A7FE	9.35	9.49	RESPONSE_TO_ANDROGEN	-1.607
TCGA-KK-A59V	8.9	9.83	RESPONSE_TO_ANDROGEN	0.4414
TCGA-KK-A59X	9.35	8.46	RESPONSE_TO_ANDROGEN	-1.2162
TCGA-KK-A59Y	8.81	9.4	RESPONSE_TO_ANDROGEN	-1.4603
TCGA-KK-A59Z	10.38	10.01	RESPONSE_TO_ANDROGEN	-1.4323
TCGA-KK-A5A1	8.7	8.68	RESPONSE_TO_ANDROGEN	-0.4181
TCGA-KK-A6DY	9.22	11.12	RESPONSE_TO_ANDROGEN	-1.2311
TCGA-KK-A6E0	9.8	8.71	RESPONSE_TO_ANDROGEN	-1.5156
TCGA-KK-A6E1	8.8	10.04	RESPONSE_TO_ANDROGEN	-1.5339
TCGA-KK-A6E2	8.16	8.93	RESPONSE_TO_ANDROGEN	-1.3874
TCGA-KK-A6E3	8.84	10.01	RESPONSE_TO_ANDROGEN	-1.5386
TCGA-KK-A6E4	8.35	10.38	RESPONSE_TO_ANDROGEN	-1.3624
TCGA-KK-A6E5	9.17	9.26	RESPONSE_TO_ANDROGEN	-1.7666
TCGA-KK-A6E6	8.86	10.55	RESPONSE_TO_ANDROGEN	-1.3233
TCGA-KK-A6E7	8.53	9.11	RESPONSE_TO_ANDROGEN	-0.5051
TCGA-KK-A6E8	8.71	10.01	RESPONSE_TO_ANDROGEN	-1.673
TCGA-KK-A7AP	8.27	8.46	RESPONSE_TO_ANDROGEN	-0.9369
TCGA-KK-A7AQ	10.8	8.05	RESPONSE_TO_ANDROGEN	-1.3907
TCGA-KK-A7AU	7.35	7.72	RESPONSE_TO_ANDROGEN	-1.4492
TCGA-KK-A7AV	9.43	9.52	RESPONSE_TO_ANDROGEN	-1.6449
TCGA-KK-A7AW	8.93	7.4	RESPONSE_TO_ANDROGEN	-2.2883
TCGA-KK-A7AY	9.41	9.17	RESPONSE_TO_ANDROGEN	-1.7681
TCGA-KK-A7AZ	9.57	8.69	RESPONSE_TO_ANDROGEN	-1.4648
TCGA-KK-A7B0	10.51	7.68	RESPONSE_TO_ANDROGEN	-1.9617
TCGA-KK-A7B1	9.15	9.96	RESPONSE_TO_ANDROGEN	-1.5592
TCGA-KK-A7B2	9.56	10.59	RESPONSE_TO_ANDROGEN	-1.1988
TCGA-KK-A7B3	9.03	9.24	RESPONSE_TO_ANDROGEN	-1.1195
TCGA-KK-A7B4	8.94	8.95	RESPONSE_TO_ANDROGEN	-0.8231
TCGA-KK-A8I4	8.87	10.3	RESPONSE_TO_ANDROGEN	-0.4295
TCGA-KK-A8I5	8.91	10.37	RESPONSE_TO_ANDROGEN	-1.7555
TCGA-KK-A8I6	9.09	9.85	RESPONSE_TO_ANDROGEN	-1.7453
TCGA-KK-A8I7	8.96	9.41	RESPONSE_TO_ANDROGEN	-1.2863
TCGA-KK-A8I8	7.94	8.94	RESPONSE_TO_ANDROGEN	-1.2174
TCGA-KK-A8I9	9.99	9.04	RESPONSE_TO_ANDROGEN	-1.5589
TCGA-KK-A8IA	8.68	9.05	RESPONSE_TO_ANDROGEN	-1.1446
TCGA-KK-A8IB	10.01	9.74	RESPONSE_TO_ANDROGEN	-1.071
TCGA-KK-A8IC	8.9	10.89	RESPONSE_TO_ANDROGEN	-1.1664
TCGA-KK-A8ID	8.94	9.41	RESPONSE_TO_ANDROGEN	-0.6018
TCGA-KK-A8IF	10.7	9.52	RESPONSE_TO_ANDROGEN	-1.8155
TCGA-KK-A8IG	9.34	9.97	RESPONSE_TO_ANDROGEN	-1.8266
TCGA-KK-A8IH	9.38	10.11	RESPONSE_TO_ANDROGEN	-1.8425
TCGA-KK-A8IJ	8.58	10.79	RESPONSE_TO_ANDROGEN	-1.7622
TCGA-KK-A8IK	10.26	8.76	RESPONSE_TO_ANDROGEN	-1.1411
TCGA-KK-A8IL	9.46	9.99	RESPONSE_TO_ANDROGEN	-1.3495
TCGA-KK-A8IM	8.97	9.37	RESPONSE_TO_ANDROGEN	-1.4048
TCGA-M7-A71Y	9.26	9.85	RESPONSE_TO_ANDROGEN	-1.9364
TCGA-M7-A71Z	7.35	8.47	RESPONSE_TO_ANDROGEN	-1.2534
TCGA-M7-A720	9.25	10.63	RESPONSE_TO_ANDROGEN	-1.7813
TCGA-M7-A721	9.76	9.68	RESPONSE_TO_ANDROGEN	-1.696
TCGA-M7-A722	8.21	8.81	RESPONSE_TO_ANDROGEN	-1.2464
TCGA-M7-A723	9.56	10.49	RESPONSE_TO_ANDROGEN	-2.1352
TCGA-M7-A724	8.47	8.89	RESPONSE_TO_ANDROGEN	-0.3198
TCGA-M7-A725	9.08	8.73	RESPONSE_TO_ANDROGEN	-0.6491
TCGA-MG-AAMC	8.6	9.66	RESPONSE_TO_ANDROGEN	-1.4427
TCGA-QU-A6IL	9.95	11.46	RESPONSE_TO_ANDROGEN	-1.0328
TCGA-QU-A6IM	10.84	9.93	RESPONSE_TO_ANDROGEN	-2.272
TCGA-QU-A6IN	9.42	9.71	RESPONSE_TO_ANDROGEN	-1.6075
TCGA-QU-A6IO	9.64	9.64	RESPONSE_TO_ANDROGEN	-2.4303
TCGA-QU-A6IP	8.81	10.64	RESPONSE_TO_ANDROGEN	-1.2541
TCGA-SU-A7E7	8.88	11.06	RESPONSE_TO_ANDROGEN	-1.3959
TCGA-TK-A8OK	8.24	10.24	RESPONSE_TO_ANDROGEN	-0.8752
TCGA-TP-A8TT	8.48	9.77	RESPONSE_TO_ANDROGEN	-1.376
TCGA-TP-A8TV	10.05	9.76	RESPONSE_TO_ANDROGEN	-1.5889
TCGA-V1-A8MF	9.01	10.14	RESPONSE_TO_ANDROGEN	-1.7778
TCGA-V1-A8MG	9.14	8.71	RESPONSE_TO_ANDROGEN	-1.5153
TCGA-V1-A8MJ	9.06	9.99	RESPONSE_TO_ANDROGEN	-1.3941
TCGA-V1-A8MK	9.19	9.41	RESPONSE_TO_ANDROGEN	-1.9899
TCGA-V1-A8ML	8.8	8.79	RESPONSE_TO_ANDROGEN	-2.3215
TCGA-V1-A8MM	9.62	9.67	RESPONSE_TO_ANDROGEN	-1.3332
TCGA-V1-A8MU	9.11	9.42	RESPONSE_TO_ANDROGEN	-1.2268
TCGA-V1-A8WL	9.16	11.04	RESPONSE_TO_ANDROGEN	-1.7446
TCGA-V1-A8WN	9.09	10.81	RESPONSE_TO_ANDROGEN	-1.4568
TCGA-V1-A8WS	8	9.6	RESPONSE_TO_ANDROGEN	-1.1582
TCGA-V1-A8WV	9.67	8.62	RESPONSE_TO_ANDROGEN	-0.4422
TCGA-V1-A8WW	8.61	9.1	RESPONSE_TO_ANDROGEN	-0.7716
TCGA-V1-A8X3	8.04	9.31	RESPONSE_TO_ANDROGEN	-1.8985
TCGA-V1-A9O5	8.684999999999999	7.965	RESPONSE_TO_ANDROGEN	-0.19100000000000003
TCGA-V1-A9O7	9.29	11.53	RESPONSE_TO_ANDROGEN	-0.9195
TCGA-V1-A9O9	8.72	10.2	RESPONSE_TO_ANDROGEN	-0.8139
TCGA-V1-A9OA	9.29	10.74	RESPONSE_TO_ANDROGEN	-1.1171
TCGA-V1-A9OF	9.39	9.98	RESPONSE_TO_ANDROGEN	-1.7059
TCGA-V1-A9OH	8.04	9.47	RESPONSE_TO_ANDROGEN	-1.5418
TCGA-V1-A9OL	8.96	8.28	RESPONSE_TO_ANDROGEN	-0.3188
TCGA-V1-A9OQ	9.91	8.86	RESPONSE_TO_ANDROGEN	-1.8977
TCGA-V1-A9OT	9.64	8.6	RESPONSE_TO_ANDROGEN	-1.3483
TCGA-V1-A9OX	10.1	9.2	RESPONSE_TO_ANDROGEN	-1.3961
TCGA-V1-A9OY	8.87	9.77	RESPONSE_TO_ANDROGEN	-1.4264
TCGA-V1-A9Z7	8.6	9.41	RESPONSE_TO_ANDROGEN	-1.5639
TCGA-V1-A9Z8	8.81	8.91	RESPONSE_TO_ANDROGEN	-0.9302
TCGA-V1-A9Z9	9.69	9.75	RESPONSE_TO_ANDROGEN	-1.5706
TCGA-V1-A9ZG	8.53	9.89	RESPONSE_TO_ANDROGEN	-0.6325
TCGA-V1-A9ZI	9.53	9.18	RESPONSE_TO_ANDROGEN	-1.7664
TCGA-V1-A9ZK	9.3	9.65	RESPONSE_TO_ANDROGEN	-1.8479
TCGA-V1-A9ZR	8.63	8.93	RESPONSE_TO_ANDROGEN	-1.7704
TCGA-VN-A88I	9.34	9.18	RESPONSE_TO_ANDROGEN	-1.354
TCGA-VN-A88K	8.58	8.94	RESPONSE_TO_ANDROGEN	-0.8724
TCGA-VN-A88L	8.42	9.94	RESPONSE_TO_ANDROGEN	-1.3552
TCGA-VN-A88M	9.01	10.82	RESPONSE_TO_ANDROGEN	-1.9072
TCGA-VN-A88N	9.01	9.77	RESPONSE_TO_ANDROGEN	-1.3718
TCGA-VN-A88O	10.04	9.66	RESPONSE_TO_ANDROGEN	-1.9654
TCGA-VN-A88P	9.24	9.37	RESPONSE_TO_ANDROGEN	-2.0963
TCGA-VN-A88R	9.54	8.99	RESPONSE_TO_ANDROGEN	-1.7969
TCGA-VN-A943	8.89	9.15	RESPONSE_TO_ANDROGEN	-2.752
TCGA-VP-A875	8.8	9.64	RESPONSE_TO_ANDROGEN	-1.6098
TCGA-VP-A876	8.63	9.95	RESPONSE_TO_ANDROGEN	-0.3398
TCGA-VP-A878	10.16	9.78	RESPONSE_TO_ANDROGEN	-1.8477
TCGA-VP-A879	8.9	9.79	RESPONSE_TO_ANDROGEN	-1.9872
TCGA-VP-A87B	10.3	8.71	RESPONSE_TO_ANDROGEN	-1.7404
TCGA-VP-A87C	9.06	10.38	RESPONSE_TO_ANDROGEN	-0.9567
TCGA-VP-A87D	7.93	9.51	RESPONSE_TO_ANDROGEN	-1.1978
TCGA-VP-A87E	9.5	12.05	RESPONSE_TO_ANDROGEN	-1.9401
TCGA-VP-A87H	10.43	10.9	RESPONSE_TO_ANDROGEN	-0.7237
TCGA-VP-A87J	7.54	11.38	RESPONSE_TO_ANDROGEN	-1.209
TCGA-VP-AA1N	10.59	11.04	RESPONSE_TO_ANDROGEN	-1.2301
TCGA-WW-A8ZI	9.02	9.03	RESPONSE_TO_ANDROGEN	-1.5669
TCGA-X4-A8KQ	9.13	9.6	RESPONSE_TO_ANDROGEN	-1.4382
TCGA-X4-A8KS	9.93	9.77	RESPONSE_TO_ANDROGEN	-1.0266
TCGA-XA-A8JR	9	10.07	RESPONSE_TO_ANDROGEN	-1.9654
TCGA-XJ-A83F	9.5	8.57	RESPONSE_TO_ANDROGEN	-1.2092
TCGA-XJ-A83G	9.82	9.37	RESPONSE_TO_ANDROGEN	-1.7959
TCGA-XJ-A83H	9.36	12.16	RESPONSE_TO_ANDROGEN	-1.3693
TCGA-XJ-A9DI	9.03	9.89	RESPONSE_TO_ANDROGEN	-1.0467
TCGA-XJ-A9DK	9.27	10.76	RESPONSE_TO_ANDROGEN	-1.407
TCGA-XJ-A9DQ	9.43	10.67	RESPONSE_TO_ANDROGEN	-1.8135
TCGA-XJ-A9DX	9.5	7.87	RESPONSE_TO_ANDROGEN	-1.2977
TCGA-XK-AAIR	8.67	9.42	RESPONSE_TO_ANDROGEN	-1.8754
TCGA-XK-AAIV	8.12	9.47	RESPONSE_TO_ANDROGEN	-0.3165
TCGA-XK-AAIW	7.65	7.86	RESPONSE_TO_ANDROGEN	0.7621
TCGA-XK-AAJA	9.49	9.02	RESPONSE_TO_ANDROGEN	-1.2097
TCGA-XK-AAJP	10.06	9.43	RESPONSE_TO_ANDROGEN	-1.6266
TCGA-XK-AAJR	8.78	9	RESPONSE_TO_ANDROGEN	-1.3946
TCGA-XK-AAJT	9.32	9.78	RESPONSE_TO_ANDROGEN	-1.9478
TCGA-XK-AAJU	9.22	9.23	RESPONSE_TO_ANDROGEN	-1.8125
TCGA-XQ-A8TA	7.88	8.59	RESPONSE_TO_ANDROGEN	1.7869
TCGA-XQ-A8TB	8.1	9.5	RESPONSE_TO_ANDROGEN	-1.3277
TCGA-Y6-A8TL	9.85	9.62	RESPONSE_TO_ANDROGEN	-1.872
TCGA-Y6-A9XI	8.99	9.15	RESPONSE_TO_ANDROGEN	-1.8836
TCGA-YL-A8HK	8.81	10.43	RESPONSE_TO_ANDROGEN	-0.6452
TCGA-YL-A8HL	8.51	10.09	RESPONSE_TO_ANDROGEN	-1.1408
TCGA-YL-A8HM	9.1	8.31	RESPONSE_TO_ANDROGEN	-0.8595
TCGA-YL-A8HO	10.03	9.11	RESPONSE_TO_ANDROGEN	-0.6898
TCGA-YL-A8S8	9.93	9.67	RESPONSE_TO_ANDROGEN	-0.6058
TCGA-YL-A8S9	8.66	7.97	RESPONSE_TO_ANDROGEN	-1.7027
TCGA-YL-A8SA	8.41	9.52	RESPONSE_TO_ANDROGEN	-1.6229
TCGA-YL-A8SB	9.01	9.27	RESPONSE_TO_ANDROGEN	-0.8687
TCGA-YL-A8SC	7.8	8.89	RESPONSE_TO_ANDROGEN	-0.4501
TCGA-YL-A8SF	8.83	9.27	RESPONSE_TO_ANDROGEN	-0.6048
TCGA-YL-A8SH	9.64	9.63	RESPONSE_TO_ANDROGEN	-1.4199
TCGA-YL-A8SI	9.38	9.92	RESPONSE_TO_ANDROGEN	-1.5545
TCGA-YL-A8SJ	8.64	8.98	RESPONSE_TO_ANDROGEN	-0.2454
TCGA-YL-A8SK	9.33	10.52	RESPONSE_TO_ANDROGEN	-1.3582
TCGA-YL-A8SL	8.04	9.01	RESPONSE_TO_ANDROGEN	-0.5577
TCGA-YL-A8SO	10.45	9.18	RESPONSE_TO_ANDROGEN	-1.2851
TCGA-YL-A8SP	7.01	9.31	RESPONSE_TO_ANDROGEN	-1.3855
TCGA-YL-A8SQ	9.21	8.93	RESPONSE_TO_ANDROGEN	-1.4231
TCGA-YL-A8SR	9.18	10.04	RESPONSE_TO_ANDROGEN	-2.2722
TCGA-YL-A9WH	8.6	8.89	RESPONSE_TO_ANDROGEN	-0.0836
TCGA-YL-A9WI	9.07	9.04	RESPONSE_TO_ANDROGEN	-0.6576
TCGA-YL-A9WJ	9.15	10.58	RESPONSE_TO_ANDROGEN	-1.5622
TCGA-YL-A9WK	8.9	10.56	RESPONSE_TO_ANDROGEN	-1.6965
TCGA-YL-A9WL	7.95	8.17	RESPONSE_TO_ANDROGEN	-0.9443
TCGA-YL-A9WX	9.01	10.76	RESPONSE_TO_ANDROGEN	-1.1381
TCGA-YL-A9WY	8.77	9.69	RESPONSE_TO_ANDROGEN	-0.4097
TCGA-ZG-A8QW	9.63	10.15	RESPONSE_TO_ANDROGEN	-0.7825
TCGA-ZG-A8QX	9.29	10.56	RESPONSE_TO_ANDROGEN	-1.6893
TCGA-ZG-A8QY	8.55	9.31	RESPONSE_TO_ANDROGEN	-1.0727
TCGA-ZG-A8QZ	8.79	10.29	RESPONSE_TO_ANDROGEN	-1.1322
TCGA-ZG-A9KY	9.45	8.84	RESPONSE_TO_ANDROGEN	0.0322
TCGA-ZG-A9L0	9.44	9.47	RESPONSE_TO_ANDROGEN	-0.9198
TCGA-ZG-A9L1	8.14	11.26	RESPONSE_TO_ANDROGEN	-1.0075
TCGA-ZG-A9L2	8.61	10.21	RESPONSE_TO_ANDROGEN	-0.8645
TCGA-ZG-A9L4	8.32	10.23	RESPONSE_TO_ANDROGEN	-0.8828
TCGA-ZG-A9L5	7.95	9	RESPONSE_TO_ANDROGEN	0.2428
TCGA-ZG-A9L6	8.93	8.65	RESPONSE_TO_ANDROGEN	-1.5971
TCGA-ZG-A9L9	8.5	9.92	RESPONSE_TO_ANDROGEN	-0.8799
TCGA-ZG-A9LB	9.76	11.08	RESPONSE_TO_ANDROGEN	-0.6253
TCGA-ZG-A9LM	9.38	9.09	RESPONSE_TO_ANDROGEN	-1.3171
TCGA-ZG-A9LN	9.59	10.15	RESPONSE_TO_ANDROGEN	-0.18
TCGA-ZG-A9LS	8.98	9.59	RESPONSE_TO_ANDROGEN	-1.7409
TCGA-ZG-A9LU	10.03	9.6	RESPONSE_TO_ANDROGEN	-1.243
TCGA-ZG-A9LY	8.71	9.52	RESPONSE_TO_ANDROGEN	-1.4306
TCGA-ZG-A9LZ	8.62	9.21	RESPONSE_TO_ANDROGEN	-0.9765
TCGA-ZG-A9M4	8.65	9.51	RESPONSE_TO_ANDROGEN	-0.5894
TCGA-ZG-A9MC	10.22	11.13	RESPONSE_TO_ANDROGEN	-1.2425
TCGA-ZG-A9N3	10.01	8.62	RESPONSE_TO_ANDROGEN	0.7003
TCGA-ZG-A9ND	9.53	10.82	RESPONSE_TO_ANDROGEN	-1.8563
TCGA-ZG-A9NI	9.23	9.24	RESPONSE_TO_ANDROGEN	-1.5195
