# Supplementary material for: Parp7 generates an ADP-ribosyl degron that controls negative feedback of androgen signaling
Source: EMBO J. 2025 Jul 18;44(17):4720–44. doi: 10.1038/s44318-025-00510-4 (PMC12402299; doi:10.1038/s44318-025-00510-4)
Supplement: Supplementary file 11 — Appendix Fig 1-6 Source Data [file 44318_2025_510_MOESM11_ESM.zip]

Archive with 147 entries (125 files):
- Appendix Fig S1/
- __MACOSX/._Appendix Fig S1
- Appendix Fig S1/.DS_Store
- __MACOSX/Appendix Fig S1/._.DS_Store
- Appendix Fig S1/S1A/
- __MACOSX/Appendix Fig S1/._S1A
- Appendix Fig S1/S1B/
- __MACOSX/Appendix Fig S1/._S1B
- Appendix Fig S1/S1A/res_deseq2_VCaP_RBNvsCTRL.tsv
- __MACOSX/Appendix Fig S1/S1A/._res_deseq2_VCaP_RBNvsCTRL.tsv
- Appendix Fig S1/S1B/DTX3L-KOsens_RBNsens_GSEA.tsv
- __MACOSX/Appendix Fig S1/S1B/._DTX3L-KOsens_RBNsens_GSEA.tsv
- Appendix Fig S1/S1B/res_deseq2_DTX3L-KDsens_ARreg_genes.tsv
- __MACOSX/Appendix Fig S1/S1B/._res_deseq2_DTX3L-KDsens_ARreg_genes.tsv
- Appendix Fig S1/S1B/res_deseq2_VCaP_R1881_RBNvsR1881.tsv
- __MACOSX/Appendix Fig S1/S1B/._res_deseq2_VCaP_R1881_RBNvsR1881.tsv
- Appendix Fig S2/
- __MACOSX/._Appendix Fig S2
- Appendix Fig S2/modules_eigengenes_EMBO.xlsx
- __MACOSX/Appendix Fig S2/._modules_eigengenes_EMBO.xlsx
- Appendix Fig S3/
- __MACOSX/._Appendix Fig S3
- Appendix Fig S3/S3C/
- __MACOSX/Appendix Fig S3/._S3C
- Appendix Fig S3/S3D/
- __MACOSX/Appendix Fig S3/._S3D
- Appendix Fig S3/S3E/
- __MACOSX/Appendix Fig S3/._S3E
- Appendix Fig S3/S3B/
- __MACOSX/Appendix Fig S3/._S3B
- Appendix Fig S3/S3A/
- __MACOSX/Appendix Fig S3/._S3A
- Appendix Fig S3/S3F/
- __MACOSX/Appendix Fig S3/._S3F
- Appendix Fig S3/.DS_Store
- __MACOSX/Appendix Fig S3/._.DS_Store
- Appendix Fig S3/S3C/AR-V7 and TUB.png
- __MACOSX/Appendix Fig S3/S3C/._AR-V7 and TUB.png
- Appendix Fig S3/S3D/VCaP_timecourse_WB_dens.xlsx
- __MACOSX/Appendix Fig S3/S3D/._VCaP_timecourse_WB_dens.xlsx
- Appendix Fig S3/S3E/FKBP51.png
- __MACOSX/Appendix Fig S3/S3E/._FKBP51.png
- Appendix Fig S3/S3E/AR and TUB.png
- __MACOSX/Appendix Fig S3/S3E/._AR and TUB.png
- Appendix Fig S3/S3B/AR-V7 and TUB.png
- __MACOSX/Appendix Fig S3/S3B/._AR-V7 and TUB.png
- Appendix Fig S3/S3A/AR-V7.png
- __MACOSX/Appendix Fig S3/S3A/._AR-V7.png
- Appendix Fig S3/S3A/AR and TUB.png
- __MACOSX/Appendix Fig S3/S3A/._AR and TUB.png
- Appendix Fig S3/S3F/AR-ADPr.png
- __MACOSX/Appendix Fig S3/S3F/._AR-ADPr.png
- Appendix Fig S3/S3F/Flag-AR and TUB.png
- __MACOSX/Appendix Fig S3/S3F/._Flag-AR and TUB.png
- Appendix Fig S4/
- __MACOSX/._Appendix Fig S4
- Appendix Fig S4/CONTROL_100x_image2 pearson corr.txt
- __MACOSX/Appendix Fig S4/._CONTROL_100x_image2 pearson corr.txt
- Appendix Fig S4/R1881_RBN_42h_100x_image2 - C=PARP7.tif
- __MACOSX/Appendix Fig S4/._R1881_RBN_42h_100x_image2 - C=PARP7.tif
- Appendix Fig S4/R1881_RBN_42h_100x_image2 - C=DAPI.tif
- __MACOSX/Appendix Fig S4/._R1881_RBN_42h_100x_image2 - C=DAPI.tif
- Appendix Fig S4/CONTROL_100x_image2 - C=DAPI.tif
- __MACOSX/Appendix Fig S4/._CONTROL_100x_image2 - C=DAPI.tif
- Appendix Fig S4/CONTROL_100x_image2 - C=PARP7.tif
- __MACOSX/Appendix Fig S4/._CONTROL_100x_image2 - C=PARP7.tif
- Appendix Fig S4/R1881_42h_100x_image2 pearson corr.txt
- __MACOSX/Appendix Fig S4/._R1881_42h_100x_image2 pearson corr.txt
- Appendix Fig S4/R1881_RBN_42h_100x_image2 - C=AR.tif
- __MACOSX/Appendix Fig S4/._R1881_RBN_42h_100x_image2 - C=AR.tif
- Appendix Fig S4/R1881_42h_100x_image2 pearson corr(1).txt
- __MACOSX/Appendix Fig S4/._R1881_42h_100x_image2 pearson corr(1).txt
- Appendix Fig S4/CONTROL_100x_image2 - C=AR.tif
- __MACOSX/Appendix Fig S4/._CONTROL_100x_image2 - C=AR.tif
- Appendix Fig S4/R1881_42h_100x_image2 - C=AR.tif
- __MACOSX/Appendix Fig S4/._R1881_42h_100x_image2 - C=AR.tif
- Appendix Fig S4/R1881_42h_100x_image2 - C=DAPI.tif
- __MACOSX/Appendix Fig S4/._R1881_42h_100x_image2 - C=DAPI.tif
- Appendix Fig S4/R1881_42h_100x_image2 - C=PARP7.tif
- __MACOSX/Appendix Fig S4/._R1881_42h_100x_image2 - C=PARP7.tif
- Appendix Fig S5/
- __MACOSX/._Appendix Fig S5
- Appendix Fig S5/S5H/
- __MACOSX/Appendix Fig S5/._S5H
- Appendix Fig S5/S5A/
- __MACOSX/Appendix Fig S5/._S5A
- Appendix Fig S5/.DS_Store
- __MACOSX/Appendix Fig S5/._.DS_Store
- Appendix Fig S5/S5E, F/
- __MACOSX/Appendix Fig S5/._S5E, F
- Appendix Fig S5/S5B/
- __MACOSX/Appendix Fig S5/._S5B
- Appendix Fig S5/S5C, D/
- __MACOSX/Appendix Fig S5/._S5C, D
- Appendix Fig S5/S5H/Mut 1 Flag-AR.png
- __MACOSX/Appendix Fig S5/S5H/._Mut 1 Flag-AR.png
- Appendix Fig S5/S5H/Mut 2 Flag-AR.png
- __MACOSX/Appendix Fig S5/S5H/._Mut 2 Flag-AR.png
- Appendix Fig S5/S5H/WT Flag-AR.png
- __MACOSX/Appendix Fig S5/S5H/._WT Flag-AR.png
- Appendix Fig S5/S5A/TUB.png
- __MACOSX/Appendix Fig S5/S5A/._TUB.png
- Appendix Fig S5/S5A/Flag-AR.png
- __MACOSX/Appendix Fig S5/S5A/._Flag-AR.png
- Appendix Fig S5/S5E, F/TUB.png
- __MACOSX/Appendix Fig S5/S5E, F/._TUB.png
- Appendix Fig S5/S5E, F/Flag-AR.png
- __MACOSX/Appendix Fig S5/S5E, F/._Flag-AR.png
- Appendix Fig S5/S5B/TUB.png
- __MACOSX/Appendix Fig S5/S5B/._TUB.png
- Appendix Fig S5/S5B/Flag-AR.png
- __MACOSX/Appendix Fig S5/S5B/._Flag-AR.png
- Appendix Fig S5/S5B/AR-ADPr and FKBP51.png
- __MACOSX/Appendix Fig S5/S5B/._AR-ADPr and FKBP51.png
- Appendix Fig S5/S5C, D/Flag-AR and TUB.png
- __MACOSX/Appendix Fig S5/S5C, D/._Flag-AR and TUB.png
- Appendix Fig S6/
- __MACOSX/._Appendix Fig S6
- Appendix Fig S6/S6A/
- __MACOSX/Appendix Fig S6/._S6A
- Appendix Fig S6/S6C/
- __MACOSX/Appendix Fig S6/._S6C
- Appendix Fig S6/.DS_Store
- __MACOSX/Appendix Fig S6/._.DS_Store
- Appendix Fig S6/S6D/
- Appendix Fig S6/S6A/SPOP.png
- __MACOSX/Appendix Fig S6/S6A/._SPOP.png
- Appendix Fig S6/S6A/DTX4.png
- __MACOSX/Appendix Fig S6/S6A/._DTX4.png
- Appendix Fig S6/S6A/TRIP12.png
- __MACOSX/Appendix Fig S6/S6A/._TRIP12.png
- Appendix Fig S6/S6A/UBR5.png
- __MACOSX/Appendix Fig S6/S6A/._UBR5.png
- Appendix Fig S6/S6A/RNF146.png
- __MACOSX/Appendix Fig S6/S6A/._RNF146.png
- Appendix Fig S6/S6A/DTX2.png
- __MACOSX/Appendix Fig S6/S6A/._DTX2.png
- Appendix Fig S6/S6A/TUB siSPOP, siTRIP12.png
- __MACOSX/Appendix Fig S6/S6A/._TUB siSPOP, siTRIP12.png
- Appendix Fig S6/S6A/TUB siUBR5, siHUWE1, siDTX4, siRNF146.png
- __MACOSX/Appendix Fig S6/S6A/._TUB siUBR5, siHUWE1, siDTX4, siRNF146.png
- Appendix Fig S6/S6A/HUWE1.png
- __MACOSX/Appendix Fig S6/S6A/._HUWE1.png
- Appendix Fig S6/S6C/S6C.xlsx
- __MACOSX/Appendix Fig S6/S6C/._S6C.xlsx
- Appendix Fig S6/S6D/FlagAR, FlagAR-MAR.png
- __MACOSX/Appendix Fig S6/S6D/._FlagAR, FlagAR-MAR.png
