# Supplementary material for: Parp7 generates an ADP-ribosyl degron that controls negative feedback of androgen signaling
Source: EMBO J. 2025 Jul 18;44(17):4720–44. doi: 10.1038/s44318-025-00510-4 (PMC12402299; doi:10.1038/s44318-025-00510-4)
Supplement: Supplementary file 11 — Appendix Fig 1-6 Source Data [file 44318_2025_510_MOESM11_ESM.zip › Appendix Fig S1/S1A/res_deseq2_VCaP_RBNvsCTRL.tsv]

baseMean	log2FoldChange	lfcSE	stat	pvalue	padj
ENSG00000000003.14	798.977506423251	-0.0458585063041653	0.0640119050134467	-0.716405898161163	0.473740754035609	0.999918146545002
ENSG00000000419.12	1903.24007506414	-0.0101090077397296	0.0504829477392391	-0.200245987852095	0.84128820235132	0.999918146545002
ENSG00000000457.14	835.968988396934	-0.0470293503278571	0.057765299088408	-0.814145361835315	0.415561681864796	0.999918146545002
ENSG00000000460.17	315.754914487173	-0.00773906407169217	0.0894811772859193	-0.0864881789268768	0.931078352709735	0.999918146545002
ENSG00000000971.15	2.30241277693338	1.3691678877903	1.16865829302089	1.17157247414992	0.241368744673262	NA
ENSG00000001036.13	2004.89790277038	0.0158975462411782	0.0402747859128728	0.394727020413458	0.693044359298216	0.999918146545002
ENSG00000001084.12	3177.56913468858	-0.00205463759806796	0.0423057045278476	-0.0485664432491723	0.961264812800488	0.999918146545002
ENSG00000001167.14	1877.48881846172	-0.0498807938514831	0.0507037890700664	-0.983768565748685	0.325229318342117	0.999918146545002
ENSG00000001460.18	323.036050398692	0.0227403475952976	0.106068569277829	0.214392894616434	0.83024068212964	0.999918146545002
ENSG00000001461.17	3644.56469137491	-0.0134304484795677	0.0306313888610516	-0.438453788056758	0.661057362465593	0.999918146545002
ENSG00000001497.16	1977.02253766671	0.0446305290826561	0.0489007974568007	0.912674872471824	0.36141356317283	0.999918146545002
ENSG00000001561.7	658.052336664049	0.0652407800323679	0.0651863662135332	1.00083474232413	0.316906710056912	0.999918146545002
ENSG00000001617.12	200.976523119031	-0.108716184351478	0.132630512441567	-0.819692108174388	0.412391650057252	0.999918146545002
ENSG00000001626.15	22.4192998937957	-0.238757869816272	0.302235799221965	-0.789972168852592	0.429544022106418	NA
ENSG00000001629.10	3118.21877304742	0.0107930984935603	0.0421984677808134	0.255769914434373	0.798128506152339	0.999918146545002
ENSG00000001630.17	7573.13968782555	0.0122775136738808	0.0287687725644368	0.426765293735817	0.669550287596216	0.999918146545002
ENSG00000001631.15	1846.14806990655	0.0708582632105067	0.0416561139818332	1.70102912723469	0.0889375178516515	0.85692432085858
ENSG00000002016.17	492.959788566453	0.0798480939886012	0.0835822484299005	0.955323594286518	0.339414079336287	0.999918146545002
ENSG00000002079.14	10.2702800196626	-0.0355786643992514	0.489268016562109	-0.072718148734202	0.942030406182116	NA
ENSG00000002330.13	7044.48567352268	-0.0633262156931286	0.0404748114643824	-1.56458333966189	0.117680637839485	0.889642061301449
ENSG00000002549.12	1787.92968772081	0.00290576735930056	0.0524616342190688	0.0553884262767469	0.955829016177023	0.999918146545002
ENSG00000002586.20	7997.2419104292	-0.0766293300620521	0.0366740904465393	-2.08946777217983	0.0366656360844159	0.677608268952077
ENSG00000002587.10	221.283898803122	0.460839032585991	0.13507075602613	3.41183425742312	0.00064527334754357	0.0852877638012877
ENSG00000002726.20	15.9312413480543	0.754437706354244	0.420435886723998	1.79441796044757	0.0727464823322552	NA
ENSG00000002745.13	1.45063411842599	2.92109297448443	1.68323816372303	1.73540087044098	0.082669826024876	NA
ENSG00000002746.15	3.2024152507184	0.380776723653603	0.857723671637827	0.443938690565119	0.657086910647132	NA
ENSG00000002822.15	716.937806700284	-0.0708561173940689	0.0862214015273558	-0.821792688809264	0.411194895515544	0.999918146545002
ENSG00000002834.18	604.203576776766	-0.0826279183271385	0.0707898653309685	-1.16722807623412	0.243118275432195	0.982051140721979
ENSG00000002919.14	788.234856343852	-0.00628206845621226	0.0662944654608247	-0.0947600740505935	0.924505400406218	0.999918146545002
ENSG00000002933.9	4.4781876057805	0.538041091723601	0.71006392317282	0.757736133557442	0.448608962934583	NA
ENSG00000003056.8	2231.05755882961	0.0183570382737839	0.040901766645499	0.44880795572687	0.653570199149273	0.999918146545002
ENSG00000003137.8	24.6923347776198	0.295804797462631	0.31321005224515	0.944429450275448	0.344950237890185	NA
ENSG00000003147.19	1878.66159697115	-0.102961306598945	0.046069031298299	-2.23493535021967	0.0254215933680976	0.577039452601098
ENSG00000003249.13	436.904362991426	-0.0576663276869699	0.0784680292839847	-0.734902204288436	0.462399055825076	0.999918146545002
ENSG00000003393.15	1294.83240677931	-0.00944917118439214	0.0509063056432449	-0.185618875009564	0.852743650681589	0.999918146545002
ENSG00000003400.14	52.5183491832281	0.224322921400767	0.228875864276369	0.980107370036608	0.327033121555708	0.999918146545002
ENSG00000003402.20	2830.70669064675	0.00401983939409287	0.0399672282529957	0.100578388089536	0.919885153499508	0.999918146545002
ENSG00000003436.16	1654.37095699358	-0.0108132051178026	0.0399588919325872	-0.270608232481648	0.786692363402777	0.999918146545002
ENSG00000003509.16	319.242946101923	-0.0512943766674273	0.0873568027990003	-0.587182394775262	0.557081214921396	0.999918146545002
ENSG00000003756.16	5464.74698186422	0.00994954374762953	0.0348180261895017	0.285758408402528	0.775063165598205	0.999918146545002
ENSG00000003987.14	76.9254063463962	0.00588293275161017	0.21315072996541	0.0275998714738854	0.977981284176452	0.999918146545002
ENSG00000003989.17	6926.51824415152	0.0248711259895706	0.0333685888263246	0.745345454044187	0.456062909398936	0.999918146545002
ENSG00000004059.11	3921.39312179368	-0.0656517221369385	0.0364146900545085	-1.80289114197225	0.0714053124262176	0.813201232847273
ENSG00000004139.14	4066.41639734516	0.0587267484183574	0.0326032721192419	1.80125320561607	0.071662979733949	0.81352478077499
ENSG00000004142.12	6827.68494887673	0.0127842730247012	0.0291896691044508	0.437972523051037	0.661406201752628	0.999918146545002
ENSG00000004399.12	128.89310543959	-0.0628273193273886	0.133815571749191	-0.46950678838144	0.638707433757641	0.999918146545002
ENSG00000004455.16	6349.30688524864	0.0577458003360957	0.034836978823417	1.65760069576641	0.0973980891546324	0.858725261119153
ENSG00000004468.13	11.9759721615049	-0.283024055359741	0.429789904880673	-0.65851722468521	0.5102058326035	NA
ENSG00000004478.8	17337.0857834582	0.0251547889990793	0.0280487746876574	0.896823097593222	0.369813320859224	0.999918146545002
ENSG00000004487.16	6084.63924937124	-0.0122701669594052	0.0280648225840531	-0.43720807151574	0.661960456615865	0.999918146545002
ENSG00000004534.15	2752.20109986587	0.0128307726830885	0.0497744089825899	0.257778503961271	0.796577855310257	0.999918146545002
ENSG00000004660.14	1064.96815293771	0.0578869297409475	0.0517677095634975	1.11820534903025	0.26347930028813	0.983385113482703
ENSG00000004700.16	1005.7801543878	0.0276074558675058	0.0592777932798226	0.465730155257027	0.641408664690862	0.999918146545002
ENSG00000004766.17	1122.34878579026	0.0369180247999617	0.054488743345428	0.677534891306304	0.498066640138309	0.999918146545002
ENSG00000004776.13	10.3358180461375	-0.354063558458802	0.441521744241579	-0.801916469747129	0.422601278413494	NA
ENSG00000004777.18	186.438220887908	-0.0381725060281212	0.129922956478489	-0.293808785319947	0.768904021519488	0.999918146545002
ENSG00000004779.10	1614.18543890935	-0.0252571327653121	0.0536023276822253	-0.471194701003394	0.63750170245384	0.999918146545002
ENSG00000004799.8	25.8620316548836	0.207840243618007	0.401663987504264	0.517448041357704	0.604843430811648	NA
ENSG00000004809.14	73.3245625542854	-0.00523898043813746	0.201839891946483	-0.0259561199107585	0.97929233788587	0.999918146545002
ENSG00000004838.14	11.1544104907941	-0.363280074469619	0.456289090077899	-0.79616208752131	0.425937830468465	NA
ENSG00000004846.16	114.218952057435	0.328998605079055	0.153245797402297	2.14686869497228	0.0318037364882851	0.63834884390139
ENSG00000004848.8	6.42789565005815	0.239404715054666	0.725667973618015	0.329909440347833	0.741468390136779	NA
ENSG00000004864.13	2722.4686838122	0.0219177708418034	0.0393620322220658	0.556825184181334	0.577646875357218	0.999918146545002
ENSG00000004866.20	3837.79955039828	0.00511350458503961	0.0431789410938668	0.118425891314086	0.905730211824399	0.999918146545002
ENSG00000004897.12	3501.76019535505	-0.0218586627138252	0.0373477811349274	-0.585273396426304	0.558363900072241	0.999918146545002
ENSG00000004939.15	18.6914192173255	-0.331076772135183	0.420694891498434	-0.78697597433606	0.43129593069208	NA
ENSG00000004961.15	943.410206090664	0.0348341049177168	0.0620688472589254	0.56121720405735	0.574649476164954	0.999918146545002
ENSG00000004975.12	842.279878142642	-0.0202557895648735	0.0581991879494418	-0.348042477542297	0.727808282895711	0.999918146545002
ENSG00000005001.10	93.9796361497487	-0.427740622539521	0.215020276648185	-1.98930365641464	0.0466676963473143	0.715207673971856
ENSG00000005007.12	10856.5185819135	-0.0109050900576663	0.0301591006160348	-0.361585386663299	0.717661886552188	0.999918146545002
ENSG00000005020.13	495.421032429823	0.0168286046241838	0.0737649908579992	0.228138096791465	0.819538883951525	0.999918146545002
ENSG00000005022.6	6049.22901865447	-0.0675571032215986	0.0387374907577765	-1.74397210299525	0.081163954436836	0.83728276554886
ENSG00000005059.16	86.6768125712559	0.024913532716968	0.175109714022553	0.142273847319283	0.886863703181445	0.999918146545002
ENSG00000005073.5	572.218221342474	-0.122643823877525	0.0698363568707369	-1.7561601058963	0.0790610744476402	0.835356717894258
ENSG00000005075.15	1514.73158077663	-0.0357131057277675	0.0505333220885041	-0.706723885384373	0.479738083210884	0.999918146545002
ENSG00000005100.13	1284.27585923734	0.0651765258202008	0.0449278402335293	1.45069350054268	0.146865226089536	0.935500184349753
ENSG00000005108.16	141.485663737056	0.148041649097761	0.208238779779329	0.710922572897522	0.477132217161926	0.999918146545002
ENSG00000005156.11	4799.03448028497	0.0396473602685416	0.0328931844207829	1.20533663634863	0.228073371801206	0.97333497108101
ENSG00000005175.10	1875.09312281404	-0.00840613097795055	0.0424530580558061	-0.198010022432315	0.843037222220085	0.999918146545002
ENSG00000005187.12	976.410110955266	-0.0111381870877613	0.05814569964926	-0.191556506413163	0.848089614345588	0.999918146545002
ENSG00000005189.19	269.927392292233	0.0161182661416708	0.104836238845347	0.153747085160582	0.877809157536764	0.999918146545002
ENSG00000005194.15	950.722613662394	-0.00612223281271639	0.068278241290513	-0.0896659418432772	0.928552681357651	0.999918146545002
ENSG00000005206.17	1524.86115359246	-0.00430825118082078	0.0480535413354468	-0.0896552275043835	0.928561195870189	0.999918146545002
ENSG00000005238.19	266.67386567065	-0.0254185898162065	0.123873043241675	-0.20519871919684	0.837416870086774	0.999918146545002
ENSG00000005243.10	2.82375804685085	-1.25122004025737	0.943916515192241	-1.32556218703573	0.184984758142236	NA
ENSG00000005249.13	962.790304035275	-0.0255344937368402	0.0555144194127036	-0.459961465993411	0.645543879707505	0.999918146545002
ENSG00000005302.18	937.396174697011	0.0132256278622643	0.0563022062404839	0.234904255896717	0.814283046260467	0.999918146545002
ENSG00000005339.14	2623.05532960343	0.0373913358311718	0.0404770250165908	0.923766897785736	0.355607693280638	0.999918146545002
ENSG00000005379.17	980.120599307974	-0.0166514034154899	0.0574114435163733	-0.290036313243736	0.771788457058854	0.999918146545002
ENSG00000005421.8	1.3275379902449	-1.15750673570356	1.39927091889153	-0.827221319385748	0.408111630021856	NA
ENSG00000005436.13	1913.49102915247	-0.0314854584364437	0.0504307895551527	-0.624330071255581	0.532410839058686	0.999918146545002
ENSG00000005448.16	439.952701199952	0.016535119070866	0.0911528167581688	0.181399979275837	0.856053635143562	0.999918146545002
ENSG00000005469.11	1050.7080771734	-0.0120184268487253	0.056345432558782	-0.213299043115644	0.831093719864787	0.999918146545002
ENSG00000005471.17	7.99049890512271	0.164790111851926	0.497471777960286	0.331255197083928	0.740451730152264	NA
ENSG00000005483.20	4351.39207822489	-0.00972967985372016	0.0405322179569408	-0.240048049284064	0.810293007417502	0.999918146545002
ENSG00000005486.17	1389.86493072086	-0.0680750132611774	0.0607134095559928	-1.12125169314359	0.262180741551491	0.983385113482703
ENSG00000005513.10	10.3303364989133	-0.427784014043064	0.54760846929465	-0.78118589837384	0.434693166362891	NA
ENSG00000005700.15	1837.36909225603	-0.0104150514543302	0.0420515236069554	-0.247673581382616	0.804386974106964	0.999918146545002
ENSG00000005801.18	1080.31987791814	0.0419651412741961	0.0512322113621863	0.819116336351819	0.412720042197534	0.999918146545002
ENSG00000005810.18	2904.52529659179	0.0896134096361996	0.0455293815908792	1.96825448765049	0.0490387637457242	0.720178254752912
ENSG00000005812.11	4012.75856825739	-0.0386969538936876	0.0360604564940437	-1.07311325634714	0.283220303894817	0.992474748002076
ENSG00000005844.17	5.55845281269735	-0.329149613215424	0.7727719813882	-0.425933679200096	0.670156172909725	NA
ENSG00000005882.11	1544.67422820655	-0.0764359176166406	0.0460621910066413	-1.65940690067522	0.0970338266958095	0.858725261119153
ENSG00000005884.18	1856.40388449851	-0.113057235631402	0.0551232258109028	-2.05099092022006	0.0402678309806623	0.689317066824638
ENSG00000005889.15	2147.37964352616	0.0213718482524623	0.0395610101506995	0.540225039023286	0.589041846849545	0.999918146545002
ENSG00000005893.15	3933.30416175909	-0.0449676114479768	0.0339862239192607	-1.32311290465231	0.185797833847835	0.956187579210912
ENSG00000005961.18	66.335279373826	-0.0121085474489536	0.183674270773551	-0.065924026255599	0.947438312002492	0.999918146545002
ENSG00000005981.13	24.3285963600544	0.237963272127748	0.347510840362927	0.684765033169119	0.493492203730137	NA
ENSG00000006007.12	1929.9917880875	-0.0239388593222607	0.0405419449599592	-0.590471407967812	0.554874649119068	0.999918146545002
ENSG00000006015.17	960.518624924385	0.0309169824548954	0.0621745768405482	0.497260842388756	0.619005121250059	0.999918146545002
ENSG00000006016.11	81.6911082560596	-0.0317478855420972	0.202028273807139	-0.157145754620487	0.875129978541135	0.999918146545002
ENSG00000006025.12	345.139174045035	-0.0824499623310874	0.0983558059800292	-0.838282615952825	0.401871996910623	0.999918146545002
ENSG00000006042.12	4104.74486758791	-0.067006368994907	0.0290217673893415	-2.3088314400699	0.020952936646285	0.542935723978082
ENSG00000006047.13	2.01220798613909	-1.23949863312216	1.19651907744454	-1.03592049344455	0.300239236000072	NA
ENSG00000006062.16	273.319701722868	-0.0488730535609583	0.101381162095149	-0.482072335243994	0.629754561558067	0.999918146545002
ENSG00000006071.13	797.823123626897	-0.0621735329692696	0.0744813324405857	-0.834753231876805	0.403856663124967	0.999918146545002
ENSG00000006118.14	734.778063893327	-0.0223124148254343	0.0629575408816038	-0.35440416688756	0.723036012238261	0.999918146545002
ENSG00000006125.18	13564.2640545508	0.00688116840675061	0.0279308540608503	0.24636441090413	0.805400153299129	0.999918146545002
ENSG00000006128.12	3.38822723968528	-0.297521671350241	1.0037604942649	-0.296407034397316	0.766919253902569	NA
ENSG00000006194.10	1305.91400389322	0.0443460926111949	0.0560796104937794	0.790770339179049	0.429078021332844	0.999918146545002
ENSG00000006210.7	20.3883557055477	-0.489847910794257	0.348020133600733	-1.40752750631444	0.159271026771034	NA
ENSG00000006282.21	8728.82257811414	-0.0584507639688723	0.0289236703368215	-2.02086261142526	0.0432939892285629	0.700938773622115
ENSG00000006283.18	110.112831108417	-0.115716132036259	0.143754904835452	-0.804954322558338	0.420846039032734	0.999918146545002
ENSG00000006327.13	43.4618817811775	-0.0686323548617305	0.300105980704926	-0.228693725798195	0.819106971660175	0.999918146545002
ENSG00000006377.11	180.45360949966	0.0183187538499741	0.114937157234102	0.159380606679377	0.873369017228548	0.999918146545002
ENSG00000006432.15	589.239120886378	-0.0240886926257501	0.086936524643548	-0.277083685188903	0.78171584889495	0.999918146545002
ENSG00000006451.8	3822.23793132257	0.0264847121316643	0.0314473648274076	0.842191779089288	0.399680614668317	0.999918146545002
ENSG00000006453.14	2766.13640529538	-0.0685993215296115	0.0383840582996309	-1.78718261091926	0.0739079788781294	0.817552580587382
ENSG00000006459.11	2165.01650838094	0.109202073867133	0.0491843953855768	2.22025853954394	0.0264012225913725	0.588154005037208
ENSG00000006468.14	6.70839317013644	-0.763794094485428	0.591515406142005	-1.29124970635518	0.19661710411434	NA
ENSG00000006530.17	1689.03690835775	-0.00902279841499625	0.0412580353074528	-0.218691906867567	0.826890053780971	0.999918146545002
ENSG00000006534.16	130.067587018587	0.13758126726535	0.136164972286296	1.01040131654473	0.312303057371455	0.999918146545002
ENSG00000006555.11	12.0183220534077	-0.67576483967914	0.490803362936183	-1.37685454239034	0.168557223838952	NA
ENSG00000006576.16	872.093493510175	0.0623578185478076	0.059528986043986	1.04752025343975	0.294859696022426	0.994375019808954
ENSG00000006607.14	1758.28456322421	-0.0384189015291155	0.0433449230673795	-0.886352975396759	0.375427350698982	0.999918146545002
ENSG00000006611.16	6.03519323755258	-0.730870459569647	0.661291039705178	-1.10521754520595	0.269065336132142	NA
ENSG00000006625.18	2732.56280773541	-0.00871453630022406	0.0449543117883509	-0.193853180118804	0.84629084502794	0.999918146545002
ENSG00000006634.8	1010.30527741436	-0.097050931389557	0.050639953143975	-1.91648935996506	0.0553028362493433	0.759560048099573
ENSG00000006638.11	29.0224416713687	-0.555195349460153	0.297429303652826	-1.86664643544405	0.0619509784596017	NA
ENSG00000006652.14	2173.23117983921	-0.0105203618458749	0.0519767283464837	-0.202405233660433	0.83959993720995	0.999918146545002
ENSG00000006659.13	3.32058411532547	0.38802846127799	0.873656257866501	0.444143171624008	0.656939075494217	NA
ENSG00000006695.11	467.066099390412	0.0207834562823596	0.0763977451972998	0.272042796926606	0.78558911261754	0.999918146545002
ENSG00000006704.10	863.77388895862	-0.100641428306613	0.0597762709111002	-1.68363510758788	0.0922522094784291	0.85692432085858
ENSG00000006712.15	4370.60336817523	-0.0216343912194031	0.0402136818985473	-0.53798583462174	0.590586828120699	0.999918146545002
ENSG00000006715.16	2011.81114420625	0.0273618966257112	0.0379979044598571	0.720089621116283	0.471469817391617	0.999918146545002
ENSG00000006740.17	126.146784927285	-0.0783603538188724	0.132212506469931	-0.592684882172578	0.55339206071284	0.999918146545002
ENSG00000006744.19	2805.90639426324	0.025618817922667	0.036730111015712	0.69748817017482	0.485497340159023	0.999918146545002
ENSG00000006747.15	825.813585006562	-0.0940302004779728	0.0544392360128546	-1.72725055244658	0.0841226754671272	0.843985890444523
ENSG00000006756.16	3679.60735440875	-0.0505257241703156	0.0377505213135348	-1.33841129638123	0.180762398493272	0.95541558894051
ENSG00000006757.12	1051.04205281456	0.0859951833543689	0.0622187934612479	1.38214160980042	0.166928224448463	0.949240622232198
ENSG00000006788.14	45.4435640028065	0.581338837075972	0.277123324543791	2.09776220761277	0.0359261565389897	0.67280783076969
ENSG00000006831.10	2897.7053727538	-0.0248277152876555	0.0397267602980535	-0.62496199290814	0.531996003281827	0.999918146545002
ENSG00000006837.12	135.003259970788	-0.058012364588721	0.136442409744544	-0.42517839356059	0.670706633665896	0.999918146545002
ENSG00000007001.12	11.6731225895903	0.0882271286196553	0.452537120657907	0.194961086267109	0.845423411667052	NA
ENSG00000007038.11	2.76798988180237	0.107559102874694	1.15703992636415	0.092960580204596	0.925934878004736	NA
ENSG00000007047.15	1356.36151811361	-0.105474802509321	0.0565787492793084	-1.86421233860491	0.0622918913254698	0.793572139165809
ENSG00000007062.11	2.23649544513083	-1.14342033023468	1.49425769243718	-0.765209599402982	0.444146744422787	NA
ENSG00000007080.11	2756.06845678441	-0.0115128660635646	0.0522412363666163	-0.220378897290448	0.825576078950952	0.999918146545002
ENSG00000007168.13	8063.97259412448	-0.00552474610401535	0.0266215244439179	-0.20752929140681	0.83559651934016	0.999918146545002
ENSG00000007174.18	39.2157713228374	-0.224506586518365	0.288736999748003	-0.777546995065767	0.436836119286808	0.999918146545002
ENSG00000007202.15	16340.6671697127	0.00889891208466523	0.0205831434896017	0.432339797327888	0.665494466453372	0.999918146545002
ENSG00000007216.14	1.36205074888563	-0.707901415402329	1.74360463232604	-0.405998815487179	0.68474347074803	NA
ENSG00000007237.18	136.511723095246	0.105135540597124	0.170063886041625	0.618212032220589	0.536435579635881	0.999918146545002
ENSG00000007255.10	1895.55234968457	0.0272668560384938	0.0459250064293386	0.593725687996304	0.552695598954953	0.999918146545002
ENSG00000007264.15	1085.46911604058	0.0217255884671997	0.0613532091348429	0.354106798544978	0.723258847274902	0.999918146545002
ENSG00000007341.19	730.157522395629	0.0301322327940914	0.0640541352770035	0.47041822770355	0.638056243884472	0.999918146545002
ENSG00000007350.17	1.94140067280858	1.47830319631532	1.47732997978171	1.00065876719956	0.316991808118829	NA
ENSG00000007372.22	5.2240339381007	0.0275338183001363	0.666212336770375	0.0413288928776269	0.967033699556964	NA
ENSG00000007376.8	838.738977610846	0.0502786862828663	0.0598848116354078	0.8395899546111	0.401138333487317	0.999918146545002
ENSG00000007384.15	1120.95474741551	-0.00424340209615598	0.0653588401887884	-0.0649246847694811	0.948233966450428	0.999918146545002
ENSG00000007392.16	834.964347857441	0.0108059975383176	0.0661654007654611	0.163317948857017	0.870268102489773	0.999918146545002
ENSG00000007402.11	310.873956372354	-0.108986662859942	0.101538245708468	-1.07335577938641	0.283111517182694	0.992474748002076
ENSG00000007516.13	301.131898876709	-0.00355910482992864	0.087683023296246	-0.0405905806635321	0.96762229351109	0.999918146545002
ENSG00000007520.4	756.156386127028	0.00166932907320226	0.0641453154340183	0.0260241774774555	0.979238054141269	0.999918146545002
ENSG00000007541.16	765.474633237602	-0.0921345865638863	0.0618150943379009	-1.49048687138208	0.13609626592899	0.921566143576306
ENSG00000007545.15	1809.32417728245	-0.0362035072274851	0.0505840293588228	-0.715710228828786	0.474170293453164	0.999918146545002
ENSG00000007866.21	465.120557938126	-0.166059019847037	0.0838021428640325	-1.9815605445372	0.0475284467939248	0.716225221182399
ENSG00000007923.16	3637.26989682052	0.0582754920436726	0.0322319961329001	1.80800133517605	0.0706062927773532	0.813201232847273
ENSG00000007933.13	10.3216897584109	0.119682288513015	0.51109605785675	0.234167895982011	0.814854637462602	NA
ENSG00000007944.15	307.282473993086	-0.0561627495521039	0.0974583790353236	-0.57627420143883	0.564429857771792	0.999918146545002
ENSG00000007952.18	24.8172498080849	0.343733948143014	0.337978012156195	1.01703050429257	0.309138918280355	NA
ENSG00000007968.7	80.0255145209113	0.193770999329555	0.154644425102674	1.25300992390061	0.210202095121658	0.970815092629163
ENSG00000008018.9	4891.38377057072	0.00311194014984595	0.0449409340124233	0.0692451151323579	0.944794512582253	0.999918146545002
ENSG00000008056.14	207.700422198357	-0.159495019135688	0.123728896070006	-1.28906847310305	0.197374282783683	0.964488763293461
ENSG00000008083.14	668.654150962053	0.122151199596932	0.0667341067292925	1.83041634306187	0.0671877057227904	0.807912156049133
ENSG00000008086.11	1233.82227243762	-0.0221128855447268	0.0576401390179342	-0.38363692248984	0.701247570000767	0.999918146545002
ENSG00000008128.23	2125.1231826916	-0.0733060699783263	0.04686013979264	-1.56435875570819	0.117733340894126	0.889642061301449
ENSG00000008130.15	4936.41414409548	-0.00728723442987288	0.029141846533901	-0.250060833358503	0.802540304351573	0.999918146545002
ENSG00000008196.13	2.40062205465461	0.275152775561253	1.06429017152728	0.258531726518156	0.795996566725002	NA
ENSG00000008226.19	14.3153119921653	-0.10629592540064	0.44481509742092	-0.238966541416767	0.811131527263092	NA
ENSG00000008256.16	1973.82802106474	-0.0228288404126141	0.0408163249439622	-0.55930661185093	0.575952483711721	0.999918146545002
ENSG00000008277.14	338.364995998173	0.0396478013421233	0.0898766157157961	0.441135895320045	0.65911461841637	0.999918146545002
ENSG00000008282.8	5824.32019343105	-0.0781023463340565	0.030879061298883	-2.52929794653058	0.0114290959317495	0.422006597558262
ENSG00000008283.16	5398.08119037518	-0.0367905781205548	0.0325742557428362	-1.1294372590123	0.258713422667325	0.983385113482703
ENSG00000008294.21	4047.91242482081	0.0174789979286901	0.036667604701337	0.476687748519685	0.633584488265509	0.999918146545002
ENSG00000008300.17	705.478506316434	-0.0198524424027521	0.0645111140586918	-0.307736778265687	0.75828263187856	0.999918146545002
ENSG00000008311.15	74.4658799419614	-0.142481191555293	0.222052356814112	-0.64165584008896	0.521096667824252	0.999918146545002
ENSG00000008323.15	174.385857488715	-0.205602983617933	0.128601975888006	-1.5987544685704	0.109875169605131	0.876874252684236
ENSG00000008324.11	885.696522721352	0.0861682963137906	0.0686202432137812	1.25572706067712	0.209214944517398	0.970815092629163
ENSG00000008382.15	280.039560396927	-0.109690152794525	0.111187568248815	-0.986532528070589	0.323871861320983	0.999918146545002
ENSG00000008394.13	1192.19009393439	-0.0916143042549633	0.0510910189022299	-1.79315868470505	0.0729475542307283	0.815501496787569
ENSG00000008405.12	1315.24572810474	-0.0410639925860438	0.0556885534212249	-0.737386591377913	0.460887287219555	0.999918146545002
ENSG00000008438.5	3.35334152848122	0.674976943598257	0.777021645537568	0.868671995786278	0.385026562913076	NA
ENSG00000008441.16	9894.71529304074	-0.0799126751817625	0.039258704588332	-2.03554029659739	0.0417965381948377	0.69828847521983
ENSG00000008513.16	1114.74446271213	0.0948191132591242	0.109748702031726	0.863965691655416	0.38760673774776	0.999918146545002
ENSG00000008516.17	71.5280352747151	-0.122456568255837	0.204037534849206	-0.600166868053657	0.54839503198582	0.999918146545002
ENSG00000008517.16	10.5681512561721	-0.264245179562927	0.585227347344559	-0.451525686149027	0.651610716572373	NA
ENSG00000008710.19	1333.11857856331	0.00282931825167343	0.0679140569930845	0.0416602744253894	0.966769522865179	0.999918146545002
ENSG00000008735.14	2077.66608379732	-0.0180661467829507	0.0411340518110036	-0.43920173159596	0.66051537047712	0.999918146545002
ENSG00000008838.20	2756.73343981681	-0.00866006135096517	0.035186687004634	-0.246117554341637	0.805591234559302	0.999918146545002
ENSG00000008853.16	628.679069142317	0.0103474103179736	0.0829079158359062	0.124806059996171	0.900677089724937	0.999918146545002
ENSG00000008869.12	2616.78510945895	0.0288501031310432	0.0403995619419213	0.714119206849775	0.475153470204178	0.999918146545002
ENSG00000008952.17	11464.6092751284	-0.0226343697174085	0.0275290726997	-0.82219877016254	0.410963778608746	0.999918146545002
ENSG00000008988.9	37737.9566802861	-0.0206584210560061	0.0627416011245765	-0.32926193603169	0.741957712121507	0.999918146545002
ENSG00000009307.16	24572.071929084	-0.00606095439237563	0.0307242829907069	-0.197269189136452	0.843616889072796	0.999918146545002
ENSG00000009335.18	7558.94526975888	0.0311525004713407	0.0259618853130684	1.19993213496169	0.230165698404773	0.97333497108101
ENSG00000009413.15	1403.69559424766	0.1172619263919	0.0501169358468378	2.33976647635171	0.0192958007473874	0.530078718972305
ENSG00000009724.16	88.5383426990271	0.0532402598526587	0.174249603001336	0.305540207470375	0.759954751903678	0.999918146545002
ENSG00000009765.14	22.4970729455836	-0.361928479438717	0.338159425137119	-1.07028949227708	0.284489022666938	NA
ENSG00000009780.15	228.024998696269	-0.128006561795781	0.10787585099355	-1.18660998376212	0.235381496029774	0.979199839217058
ENSG00000009790.15	10.852629589643	-0.233017072436602	0.452902806251744	-0.514496861622626	0.606904654018537	NA
ENSG00000009830.11	380.247008798232	0.0644056868208051	0.0833103302242918	0.773081641225155	0.439474065404907	0.999918146545002
ENSG00000009844.16	1992.64324298479	-0.0291462578922521	0.0451446233901357	-0.64561969296704	0.518525680551626	0.999918146545002
ENSG00000009950.16	77.844900096343	-0.162833877072508	0.187296143145538	-0.869392579781944	0.384632440295979	0.999918146545002
ENSG00000009954.11	6724.53386264005	0.0193342737141743	0.0252105622529731	0.766911642833122	0.443134050827626	0.999918146545002
ENSG00000010017.13	682.528677803777	0.021514943088579	0.0728226036782118	0.295443200350939	0.767655336180553	0.999918146545002
ENSG00000010030.14	26.322888296216	-0.104317689530129	0.35135665261156	-0.296899713595167	0.766543074834864	NA
ENSG00000010072.16	304.046881959289	-0.00820031110096255	0.0986895815542876	-0.0830919634252546	0.93377841600669	0.999918146545002
ENSG00000010165.20	1296.32837167425	0.053595066239677	0.055294418385967	0.969267202804664	0.332411888592787	0.999918146545002
ENSG00000010219.13	319.775213037125	-0.0327213148743987	0.105304610108299	-0.310730127016727	0.756005792167266	0.999918146545002
ENSG00000010244.18	9196.0777276229	-0.0268538558383718	0.0256143092953563	-1.0483927373845	0.294457698271134	0.994375019808954
ENSG00000010256.11	6260.36683660241	-0.0417968333387313	0.0391121924517508	-1.06863948857616	0.285232147710005	0.993362326430637
ENSG00000010270.13	2951.33227727976	-0.0321201809182055	0.0397156587447806	-0.80875357310866	0.418656905946161	0.999918146545002
ENSG00000010278.14	15455.2276305644	-0.0487136419857068	0.0258438553631693	-1.88492163035124	0.0594404193117169	0.782009216050768
ENSG00000010292.13	2151.32221744311	-0.0916616973550301	0.0479833061177535	-1.91028307074313	0.0560967763044645	0.767366716722059
ENSG00000010295.19	11.2075093113483	0.0405990645389128	0.51120731731982	0.0794180035445646	0.936700149111995	NA
ENSG00000010310.9	33.8185905154116	0.230719049033906	0.272660967645272	0.846175567505755	0.397454809663283	0.999918146545002
ENSG00000010318.21	197.924641715671	-0.118175806586376	0.116854773161848	-1.01130491625446	0.311870513784672	0.999918146545002
ENSG00000010319.6	31.1571895912054	-0.693836018593284	0.956241453355288	-0.725586635215125	0.46809221664187	NA
ENSG00000010322.16	4581.30478556103	0.0614200051854939	0.0441178859803019	1.39217924478333	0.163868126181679	0.948833724723406
ENSG00000010327.10	15.0643886793424	-0.213145676627777	0.410910748717356	-0.51871526187403	0.603959317256228	NA
ENSG00000010361.13	1310.69921159432	-0.00215429728655112	0.0515716969784851	-0.041772860168822	0.966679770569465	0.999918146545002
ENSG00000010404.18	1459.09411224608	0.0305780987104898	0.113043617376252	0.270498232630988	0.786776976420555	0.999918146545002
ENSG00000010438.16	186.508311792958	-0.00416687691262272	0.122248883042739	-0.0340851941458309	0.972809214985414	0.999918146545002
ENSG00000010539.11	474.447709637392	0.042931049445495	0.0800183007976904	0.536515384824745	0.591602406023445	0.999918146545002
ENSG00000010610.10	7.33964020438836	0.0462198155653291	0.56626724157683	0.0816219130681571	0.934947375325645	NA
ENSG00000010626.15	293.774723197613	-0.0427751110316353	0.111069062139339	-0.385121745045193	0.700147218024858	0.999918146545002
ENSG00000010671.15	5.84480655296821	-0.539505135867422	0.633609668159208	-0.851478698920138	0.394503491080228	NA
ENSG00000010704.18	28.2569948772839	-0.118111219431429	0.306640894015123	-0.385177651567908	0.700105799859516	NA
ENSG00000010803.16	2995.63060668745	-0.0169498406873307	0.0347515040044147	-0.487744089728531	0.625731118019208	0.999918146545002
ENSG00000010810.17	357.492368647561	0.113993072295581	0.094526151554457	1.20594216966412	0.22783978936698	0.97333497108101
ENSG00000010818.10	922.07556451606	0.0208158369583938	0.0606724664081464	0.343085392612273	0.731534219961153	0.999918146545002
ENSG00000011007.12	4876.26464043561	-0.048631409640735	0.0303347194185214	-1.6031600282758	0.108899327839925	0.874375093742765
ENSG00000011009.11	2404.63230351383	0.0227021155819439	0.0492405336131194	0.461045279490944	0.64476611966528	0.999918146545002
ENSG00000011021.23	1074.9888708751	0.10883747857785	0.0580206031956571	1.87584190069222	0.0606769924861836	0.783921839751171
ENSG00000011028.14	27.4450076791568	-0.0541853775930713	0.298144154451662	-0.181742210216154	0.855785038608323	NA
ENSG00000011052.21	62.0448805463391	-0.632800336324575	0.311027586842733	-2.03454729771138	0.041896444888841	0.69828847521983
ENSG00000011105.14	4236.6254901454	-0.0863742608188882	0.0328378367318162	-2.63032737278949	0.00853026798939047	0.372208656543739
ENSG00000011114.15	687.874519702637	-0.312844928445459	0.21336858297672	-1.46621833486888	0.142588815158046	0.931658005086762
ENSG00000011132.12	356.636798030895	-0.0460804974851412	0.0938247669040872	-0.4911336207448	0.62333194367395	0.999918146545002
ENSG00000011143.16	381.493201594877	-0.00870128015205283	0.0776171505184915	-0.112105122307728	0.910740056016586	0.999918146545002
ENSG00000011198.9	915.622765660458	0.00428547150551591	0.0593268368185245	0.0722349569828707	0.942414926176224	0.999918146545002
ENSG00000011201.12	40.6113747358134	0.134003813041593	0.227329317466946	0.589470001206853	0.555546030233398	0.999918146545002
ENSG00000011243.18	4211.15776178038	-0.0179844972050316	0.0345929629688604	-0.519888892466965	0.603141017617656	0.999918146545002
ENSG00000011258.16	1940.78552816336	0.0197176775909327	0.0413514951807248	0.476831067528696	0.63348242102079	0.999918146545002
ENSG00000011260.14	2996.0516618834	0.0321590901008464	0.04104261550339	0.783553623627865	0.433302077185598	0.999918146545002
ENSG00000011275.18	1013.3430320389	0.0124209416500919	0.0567633667443446	0.2188196782977	0.826790517265761	0.999918146545002
ENSG00000011295.16	2915.52823925744	-0.0080309371325711	0.0344754107057045	-0.232946815373029	0.815802704827905	0.999918146545002
ENSG00000011304.20	11405.8393166344	-0.0137607523797891	0.030818126663548	-0.446514888137748	0.655225360633391	0.999918146545002
ENSG00000011332.19	43.0144464360292	-0.116781429994862	0.233325180790018	-0.500509330366532	0.616716488005692	0.999918146545002
ENSG00000011347.9	4276.48661250033	-0.0705318862804799	0.033339377210167	-2.11557300053496	0.0343811401630521	0.662952808794976
ENSG00000011376.11	1740.23223169812	-0.00302157306541048	0.0439257419270055	-0.0687882078447676	0.9451582046302	0.999918146545002
ENSG00000011405.13	5613.67669544744	0.0353409621981641	0.0359145048306258	0.984030334396463	0.325100598191441	0.999918146545002
ENSG00000011422.12	37.8809944841834	0.343649433858708	0.279678271090798	1.22873125795011	0.21917258252789	0.97273343051916
ENSG00000011426.11	487.17948320516	-0.0556475828970619	0.0797281496920268	-0.697966566539131	0.485198102978417	0.999918146545002
ENSG00000011451.19	3579.52479298282	-0.0102175003925752	0.0368493587966771	-0.277277562655895	0.781566986784709	0.999918146545002
ENSG00000011454.17	4473.46029171228	-0.0205646192395493	0.0303904778450092	-0.676679693699732	0.498609203052258	0.999918146545002
ENSG00000011465.17	13.0767764624924	0.00924982729112016	0.470506154247153	0.0196593120145699	0.984315148809972	NA
ENSG00000011478.12	523.154014404922	-0.0626723827622424	0.0798848032963883	-0.784534481855273	0.432726557160089	0.999918146545002
ENSG00000011485.14	3582.54567514269	0.01822729637143	0.0383663322182158	0.475085714937743	0.634725879939864	0.999918146545002
ENSG00000011523.14	760.476045076868	0.0147301179232758	0.057241733967275	0.257331791026753	0.796922652881996	0.999918146545002
ENSG00000011566.15	1434.77418887997	0.0713477288075179	0.0506699034663931	1.40808890340277	0.159104746429742	0.941478193897218
ENSG00000011590.14	34.2059816721547	0.061971987171152	0.270532369375803	0.229074204000576	0.818811242630185	0.999918146545002
ENSG00000011638.10	139.630709163163	-0.100023345710027	0.124001941232532	-0.806627256927054	0.419881265224201	0.999918146545002
ENSG00000012048.22	754.86472876742	0.137158996584684	0.066088465069017	2.07538481097189	0.0379508847717403	0.67964729493495
ENSG00000012061.15	2068.47360565863	-0.0146516244041196	0.0487109062352499	-0.300787350031211	0.763576655190726	0.999918146545002
ENSG00000012124.17	3.85547143446887	1.21539149600025	0.925039218529611	1.31388104596491	0.188886238103769	NA
ENSG00000012171.19	756.765996190267	-0.157276776727951	0.0668334979340062	-2.35326268398	0.0186094824454836	0.525119952113327
ENSG00000012174.12	1811.95311884914	0.0125443568338612	0.0471289151774474	0.266171134782751	0.790107412487762	0.999918146545002
ENSG00000012211.13	107.729674622024	-0.00197122531748833	0.194562754345792	-0.0101315656437764	0.991916318492768	0.999918146545002
ENSG00000012223.12	4.43229669805082	0.464039126004952	0.90061596265052	0.515246392745784	0.606380853943242	NA
ENSG00000012232.8	715.14279853379	-0.0263009822779276	0.0640124377745237	-0.410872998940765	0.681165662215744	0.999918146545002
ENSG00000012504.15	11.680103856405	-1.13686856566965	0.462973719571038	-2.45557904825138	0.0140657813835859	NA
ENSG00000012660.14	10330.8124884817	0.0241458127133175	0.0375571801605684	0.642908030104677	0.520283778573944	0.999918146545002
ENSG00000012779.11	57.4361685467922	-1.11353111402351	0.672587449829545	-1.655593059766	0.0978042566083988	0.858725261119153
ENSG00000012817.15	2179.99348212107	-0.018790556704818	0.0375547187620613	-0.500351415859908	0.616827656515516	0.999918146545002
ENSG00000012822.16	3227.58387648105	-0.0658796822457427	0.0341129456910384	-1.93122232370128	0.0534555644612668	0.752568372181427
ENSG00000012963.15	1353.14497649587	-0.00507627951742212	0.0607081728017353	-0.0836177286046899	0.933360370912782	0.999918146545002
ENSG00000012983.11	1785.11862060765	-0.0298959137535964	0.0489418879248679	-0.610845127173894	0.541302114860309	0.999918146545002
ENSG00000013016.16	355.920604736864	-0.103591378458678	0.0860225889362988	-1.20423460558004	0.228498914113308	0.97333497108101
ENSG00000013275.7	1779.89097713605	0.0245291621549632	0.0515004052651873	0.476290662736671	0.63386731656451	0.999918146545002
ENSG00000013288.8	1493.4449830625	-0.043584432722643	0.0540467718370169	-0.806420647177153	0.420000345750025	0.999918146545002
ENSG00000013293.6	45.1720875120234	-0.171694986824342	0.253948391467113	-0.676101887601745	0.498975958301855	0.999918146545002
ENSG00000013297.11	14.6805811191946	-0.0722090019169643	0.422335483509083	-0.170975456092387	0.864243064607239	NA
ENSG00000013306.16	7505.13374699158	-0.00984572935099508	0.0303347739840136	-0.324569069022362	0.745507240179436	0.999918146545002
ENSG00000013364.19	44.2617977993587	0.189874118275502	0.247324040211305	0.767713959845069	0.442657140741094	0.999918146545002
ENSG00000013374.16	4149.92884851554	0.00348456668298411	0.0357087757387488	0.0975829221499434	0.922263485926079	0.999918146545002
ENSG00000013375.16	6110.17716558556	-0.0121837184447107	0.0331434731272673	-0.367605362236074	0.713167515905885	0.999918146545002
ENSG00000013392.8	2270.81034158081	-0.0642430484834205	0.0372960285328502	-1.72251714218943	0.0849758802174627	0.847023483453536
ENSG00000013441.16	3020.60294112835	-0.0500120029801707	0.0515060720678958	-0.970992369875235	0.331552078178737	0.999918146545002
ENSG00000013503.10	1051.36385867152	0.0642300348400174	0.0565975727405041	1.13485493688056	0.2564361036433	0.983385113482703
ENSG00000013523.9	1111.76239512038	0.0614568911072868	0.0508540139576891	1.20849636684371	0.226856392441356	0.97333497108101
ENSG00000013561.18	3725.31164851196	0.00957381927916825	0.0373673697304687	0.256208005760757	0.797790227198472	0.999918146545002
ENSG00000013563.14	1081.83749817959	-0.0155649998909968	0.0550779323994724	-0.282599567792525	0.777483811681825	0.999918146545002
ENSG00000013573.17	1081.29881719448	0.0583231218689946	0.0527834460698686	1.10495100664313	0.26918081897286	0.987554539614011
ENSG00000013583.10	1554.43992700412	-0.0981719436886395	0.0524613404326457	-1.87131977336113	0.0613007714122484	0.788251079357125
ENSG00000013588.8	76.3104353723691	-0.167599151744561	0.187511995629244	-0.89380495995544	0.371426254941742	0.999918146545002
ENSG00000013619.14	41.4133603346575	-0.0708601200738722	0.24608562142115	-0.287949046614968	0.773385742315106	0.999918146545002
ENSG00000013725.14	37.629608233893	0.0855855786356803	0.236483022650019	0.361910033441775	0.717419261878513	0.999918146545002
ENSG00000013810.19	1349.9939453469	-0.0631064058088921	0.0631168958330744	-0.999833800061873	0.317390945585618	0.999918146545002
ENSG00000014123.10	1736.88162311908	0.00629152409487567	0.0589879986434055	0.106657697151402	0.915060543883226	0.999918146545002
ENSG00000014138.9	785.09491350599	0.0195023634019843	0.0707081005321666	0.275815122386328	0.782690068101262	0.999918146545002
ENSG00000014164.7	846.89348067166	-0.0317464513285593	0.0625328348646093	-0.507676509425712	0.611680224921702	0.999918146545002
ENSG00000014216.15	6237.4147815807	-0.11027692194582	0.031722410033622	-3.47630970752033	0.000508364850775708	0.0727914920704466
ENSG00000014257.16	195526.103427504	0.0319019945990259	0.0286763400906699	1.11248487422582	0.265929730070963	0.984771031669035
ENSG00000014641.18	4251.81624649458	0.0324554282571649	0.0376003828621497	0.863167494228789	0.38804538298863	0.999918146545002
ENSG00000014824.14	4122.29150360991	0.0212131571358167	0.038181057082869	0.555593761843082	0.57848859691462	0.999918146545002
ENSG00000014914.21	16.3680998814341	-0.176443579325627	0.41383680299555	-0.426360289970449	0.6698453323635	NA
ENSG00000014919.12	1932.88495898678	0.0306762694659771	0.0412887256836363	0.742969635367915	0.457500064306583	0.999918146545002
ENSG00000015133.19	1093.59616710022	0.0511435474309657	0.0557356283214464	0.917609596791542	0.358823291827616	0.999918146545002
ENSG00000015153.14	637.813182913674	-0.0656323700999245	0.0685395304461125	-0.957584180585046	0.338272479306142	0.999918146545002
ENSG00000015171.19	3664.32640836617	-0.0535793359255318	0.0353235300004674	-1.51681714496889	0.129312857091458	0.910622199579496
ENSG00000015285.10	47.4985837660951	-0.025116953545417	0.224163639555348	-0.11204740249239	0.910785821429879	0.999918146545002
ENSG00000015413.9	1.21444321061679	-0.509878209593006	1.46170413392042	-0.348824497215772	0.727221071093913	NA
ENSG00000015475.18	811.774995692194	-0.0142639315176095	0.0601939599599971	-0.23696615951316	0.81268304341013	0.999918146545002
ENSG00000015479.18	15937.7306026279	0.022592278492111	0.0309140248529084	0.730809999655723	0.464895214814297	0.999918146545002
ENSG00000015520.14	1.79992052090917	0.872947344899732	1.22154319320127	0.714626670393882	0.474839760148912	NA
ENSG00000015532.9	1000.9217985338	-0.0242825774917575	0.0538410739920021	-0.45100470126886	0.651986160645872	0.999918146545002
ENSG00000015568.13	1647.69336921625	-0.338496679401467	0.353093296329382	-0.958660736186001	0.337729684539782	0.999918146545002
ENSG00000015592.16	2.7274438264323	1.40890437382378	1.03652046316886	1.35926344330575	0.174063123710801	NA
ENSG00000015676.18	2898.06455857142	-0.000346908453740267	0.0395328791742258	-0.008775188172139	0.992998502696557	0.999918146545002
ENSG00000016391.11	3178.19467321459	-0.0475707735419557	0.0333596395770979	-1.42599782686543	0.153868969339803	0.939525271006944
ENSG00000016402.13	3776.79730005938	-0.0396251273666836	0.0700000955213021	-0.566072475638623	0.571344513214546	0.999918146545002
ENSG00000016864.18	1634.94106007674	-0.0276222771685017	0.0442664192025062	-0.624000713546259	0.532627116459891	0.999918146545002
ENSG00000017260.19	30130.7782008951	0.184704089835712	0.0227509264763153	8.11853047074793	4.7186224855106e-16	2.16207282286096e-12
ENSG00000017427.16	80.646795600825	-0.339334565870691	0.294582358150848	-1.15191747394773	0.249354986999714	0.983224823342328
ENSG00000017483.15	2.34979508243856	0.497467958789004	1.04956501752511	0.473975361680822	0.63551747698806	NA
ENSG00000017797.13	11082.6348234544	0.000578043634742059	0.0272009629792455	0.0212508518607635	0.983045549507305	0.999918146545002
ENSG00000018189.13	722.507093706891	0.025576329903792	0.0577763018162984	0.442678556774243	0.657998254711672	0.999918146545002
ENSG00000018236.15	1.19570347235463	-0.106795049869096	1.55742020435312	-0.0685717634653737	0.945330495436171	NA
ENSG00000018280.17	66.56342259516	0.0517659373027284	0.223134546520176	0.23199427479979	0.816542460557894	0.999918146545002
ENSG00000018408.14	923.859690770778	0.0283257314285621	0.0573323638459021	0.49406180956878	0.621262528163346	0.999918146545002
ENSG00000018510.15	1270.01593468854	0.0311453026590467	0.0500550868757766	0.62222052948067	0.53379686863456	0.999918146545002
ENSG00000018610.14	455.938666053999	0.0685172950635007	0.0754530534557518	0.908078492856243	0.363836752552607	0.999918146545002
ENSG00000018625.14	2.3014466483223	-0.820048977011948	1.39500596190249	-0.587846216724104	0.556635519382905	NA
ENSG00000018699.13	876.00059481186	-0.0233132582585692	0.0631882502608169	-0.368949261331671	0.712165544310118	0.999918146545002
ENSG00000018869.16	171.385556332152	0.0608065575801984	0.128008202652805	0.475020790231102	0.634772154811751	0.999918146545002
ENSG00000019102.12	5.82334590985743	-0.236775440797288	0.637907004056368	-0.371175483717319	0.710506832072364	NA
ENSG00000019144.19	930.293819970082	-0.085572637917526	0.0552304402914811	-1.54937453813355	0.12129171089411	0.890163298425218
ENSG00000019485.13	203.669413184752	0.0628538597346394	0.116256658638696	0.540647395776077	0.588750643059293	0.999918146545002
ENSG00000019505.8	74.0780835043033	-0.167350591402175	0.181743436536666	-0.920806795509299	0.357151306476891	0.999918146545002
ENSG00000019549.12	13.171344076274	-1.34246158613676	1.0493814476284	-1.27928846957484	0.200795491470928	NA
ENSG00000019582.15	6.71393339922478	0.831148531580949	0.622633951504901	1.33489111792261	0.18191198522666	NA
ENSG00000019991.17	2863.51119448251	0.00294586372157661	0.0385989651067311	0.0763197591808723	0.939164706136458	0.999918146545002
ENSG00000019995.6	1193.10302418745	-0.0214257840969777	0.0544930333615163	-0.393183913158867	0.694183650356231	0.999918146545002
ENSG00000020129.16	3239.53080796173	-0.0514318747435125	0.0401810101784084	-1.28000452241367	0.200543545403842	0.967422962784027
ENSG00000020181.17	30.7972288039774	-0.29210740126837	0.274373544431718	-1.06463398967048	0.287041592253733	NA
ENSG00000020256.20	874.342169639125	-0.0478153369310193	0.0550547762327391	-0.868504791099037	0.385118050608085	0.999918146545002
ENSG00000020426.11	595.00056322099	0.0767884344945325	0.07286501637846	1.05384501796712	0.291953878920307	0.994154341349617
ENSG00000020577.13	904.196749515556	0.114040021101039	0.0560831365526209	2.03341018550271	0.0420110991566128	0.69828847521983
ENSG00000020633.18	1.62167846964274	1.05315410994471	1.33600194251616	0.788287858295517	0.430528348071687	NA
ENSG00000020922.12	1575.30599385182	0.0890151319651554	0.0425111393683054	2.09392486976064	0.0362666734525285	0.677608268952077
ENSG00000021300.14	2976.08051803188	-0.0985276189220237	0.0407504603188272	-2.41782836687375	0.0156134394171225	0.49338468558107
ENSG00000021355.13	7.19205352924544	0.288905290494522	0.645549238914434	0.447534088926121	0.654489480513862	NA
ENSG00000021461.16	8.65514680513442	-0.654275789315772	0.497738633614487	-1.31449669591557	0.188679109265929	NA
ENSG00000021488.13	25.2753304929805	0.0196280568168361	0.311970631122742	0.0629163608965282	0.949833106544393	NA
ENSG00000021574.12	1232.22828545065	-0.00326738908169033	0.0564132224564498	-0.0579188519892248	0.953813266612814	0.999918146545002
ENSG00000021645.18	363.966270887706	0.0275365562406848	0.082797159600931	0.332578513241355	0.739452464872494	0.999918146545002
ENSG00000021762.20	1417.08836966103	0.0196010061958312	0.0553628076535322	0.354046462356044	0.723304063482103	0.999918146545002
ENSG00000021776.11	3442.88015972003	-0.0185076551056379	0.0328101950055341	-0.564082447620814	0.572698022897629	0.999918146545002
ENSG00000021826.15	5.57337757989194	0.352776768678806	0.811873946074439	0.434521603242163	0.663909710638875	NA
ENSG00000022267.17	28.6046121275454	-0.119317994973718	0.273475741180352	-0.436301934711752	0.662617678342964	NA
ENSG00000022277.12	4808.82155045293	0.00440463493738418	0.0417837703105807	0.105414971043645	0.91604653707644	0.999918146545002
ENSG00000022355.17	1.24615376236459	1.44965128467197	1.36471703291339	1.06223579665981	0.288128652829728	NA
ENSG00000022556.16	1031.92221484661	-0.0546953997633007	0.0841528365886665	-0.649953132663231	0.515722495781544	0.999918146545002
ENSG00000022567.9	640.671317398116	-0.091692143939138	0.076318053217738	-1.2014476270449	0.229577610716171	0.97333497108101
ENSG00000022840.16	9259.27302502593	-0.0356492737228234	0.0264061519249334	-1.35003668176136	0.177004216880258	0.95541558894051
ENSG00000022976.15	580.641140132237	0.0207797250805388	0.062063427540733	0.334814332755	0.73776514795502	0.999918146545002
ENSG00000023041.11	1733.79882288617	0.0335647135895404	0.0509454497335153	0.658836338968647	0.510000869416499	0.999918146545002
ENSG00000023171.18	129.042750076344	-0.0731304137933887	0.143043582699218	-0.511245680606043	0.609179035575744	0.999918146545002
ENSG00000023191.17	1124.70808721624	0.0192925733384777	0.051736801317139	0.372898456172756	0.709224021079409	0.999918146545002
ENSG00000023228.14	2771.97754680226	0.0089491122251019	0.0350099044715929	0.255616585082751	0.798246910727143	0.999918146545002
ENSG00000023287.13	6245.34996888367	0.00878187292380243	0.0332063520554474	0.264463645664498	0.791422674395498	0.999918146545002
ENSG00000023318.8	3106.05618404547	-0.0938487811814365	0.0417758812716722	-2.24648237989594	0.0246731269121339	0.570797868648536
ENSG00000023330.15	1866.44180355917	-0.0401569303728488	0.053222374967974	-0.754512183964223	0.450541732108706	0.999918146545002
ENSG00000023445.14	253.379387390772	0.0360809544305496	0.103365487887527	0.34906190806945	0.727042833017237	0.999918146545002
ENSG00000023516.9	1600.62779979539	0.0829614552067464	0.0580986068916528	1.42794224586934	0.153308482609751	0.939525271006944
ENSG00000023572.9	1189.84634506834	-0.0878400882884205	0.0584752403948636	-1.50217575328064	0.133051724999742	0.914957912108424
ENSG00000023608.5	401.356037382449	0.0870893335728503	0.0859925384568633	1.01275453819214	0.311177420476559	0.999918146545002
ENSG00000023697.13	309.082278453634	-0.0216167878623909	0.0954963887212469	-0.226362359371412	0.82091960101336	0.999918146545002
ENSG00000023734.11	7237.86189457768	-0.0416039575616014	0.0267788376342154	-1.55361327216249	0.120276691541943	0.889642061301449
ENSG00000023839.11	21.9115390725812	0.197766124787974	0.321553246255909	0.615033830604158	0.538532378799477	NA
ENSG00000023892.11	153.773992498025	-0.275124067955008	0.121761880298107	-2.25952545477638	0.0238507187453447	0.563319553047264
ENSG00000023902.14	314.878031175055	-0.0991829505683931	0.0933851667872555	-1.0620846327163	0.28819726579075	0.994154341349617
ENSG00000023909.10	1841.01732396896	0.0568983680535455	0.0514096110410413	1.10676519237079	0.268395461007291	0.986460964440166
ENSG00000024048.10	1818.44073094356	0.0466208171034819	0.0482342775804364	0.966549504669913	0.333769287886997	0.999918146545002
ENSG00000024422.12	3.86797634744705	0.951141691834373	0.814862366486335	1.16724213922858	0.243112597786876	NA
ENSG00000024526.17	855.498765270024	-0.0754840708644092	0.069103911511624	-1.09232703638942	0.274689380811976	0.991230607908684
ENSG00000024862.17	366.875747987616	-0.0298457688376044	0.102212509836515	-0.29199722113606	0.770288748646153	0.999918146545002
ENSG00000025039.14	1298.3978415018	-0.0502688229830869	0.0479474171090562	-1.04841566061318	0.294447141328484	0.994375019808954
ENSG00000025156.12	554.096902528362	-0.065125474131677	0.0743157005826967	-0.876335331848308	0.380847762814097	0.999918146545002
ENSG00000025293.17	4618.5536478343	0.0159405974258567	0.0303460454299082	0.525294060561385	0.599378785659319	0.999918146545002
ENSG00000025423.11	881.710789721462	0.240734274724548	0.0583625716826195	4.12480580934097	3.71047686294935e-05	0.0113342699906893
ENSG00000025434.19	87.3075024110446	0.0905566340128779	0.187911786390273	0.481910346085483	0.62986963611397	0.999918146545002
ENSG00000025708.14	125.273483108447	-0.108922563864792	0.149132552799208	-0.730374165937098	0.465161505106887	0.999918146545002
ENSG00000025770.19	509.42880433858	0.0190072008743695	0.0723087873943492	0.262861563017372	0.792657283000302	0.999918146545002
ENSG00000025772.8	2077.54783649313	-0.03330643343397	0.0433580837925416	-0.768171250217918	0.442385451396057	0.999918146545002
ENSG00000025796.14	6508.91312103853	-0.0199106182979758	0.0340302721718029	-0.585085484989845	0.558490238207625	0.999918146545002
ENSG00000025800.14	3068.18860934018	0.00231872813567754	0.036867101612949	0.0628942345406162	0.94985072592703	0.999918146545002
ENSG00000026025.16	4.07764998191793	-1.53677120434528	0.791173519974153	-1.94239463979467	0.0520893437137289	NA
ENSG00000026036.22	193.420926466539	0.038229596621188	0.142217751764705	0.268810300731218	0.788075666177739	0.999918146545002
ENSG00000026103.22	1578.45452860762	0.0729205149667286	0.046066928678693	1.58292547513497	0.113438451518875	0.882272255400229
ENSG00000026297.15	623.689826629983	-0.0546709868101492	0.070131999335415	-0.779544107229546	0.435659265949511	0.999918146545002
ENSG00000026508.18	380.98066772606	0.0677390603300636	0.0825102449004311	0.820977569655834	0.411659044773054	0.999918146545002
ENSG00000026559.14	6048.83191526048	-0.153935068051577	0.0896028553685623	-1.71797056487093	0.0858019843782622	0.847903721972389
ENSG00000026652.14	5.63861216852172	-0.685308471501597	0.638310443901906	-1.07362879308757	0.2829890873851	NA
ENSG00000026751.17	1.94008359927367	-0.117022609585157	1.07853001025716	-0.108501950314071	0.913597533522718	NA
ENSG00000026950.17	724.028201293221	0.0871882265666973	0.0637643369623001	1.36735094757194	0.171515329625789	0.954761289678915
ENSG00000027001.10	337.693663173903	-0.00172479091406035	0.0929137915990917	-0.0185633465643351	0.985189442998684	0.999918146545002
ENSG00000027075.15	3032.91045768196	-0.082071544989397	0.0395212061548689	-2.07664575488383	0.0378342666132372	0.67964729493495
ENSG00000027644.5	3.69638469534499	0.154494904968992	1.07274078007584	0.144018860696308	0.885485576216743	NA
ENSG00000027697.14	1594.25449178755	0.00665469467965991	0.0509818165421326	0.130530748628	0.896146528357956	0.999918146545002
ENSG00000027847.14	989.21977997897	0.00626019227813899	0.0571303020840122	0.109577440513673	0.912744502762208	0.999918146545002
ENSG00000027869.11	39.4061433694265	-0.0743113203959115	0.21984363000529	-0.33801898373914	0.735348881960597	0.999918146545002
ENSG00000028116.17	505.937912190261	0.0244715330298013	0.0774774510723079	0.315853615356583	0.752113620441457	0.999918146545002
ENSG00000028137.19	9.92448666996884	-0.199196500126889	0.472509663402422	-0.42157127262229	0.673337978364797	NA
ENSG00000028203.18	3936.84865680447	-0.0133179664671415	0.0324779920076849	-0.410061264378359	0.68176100680801	0.999918146545002
ENSG00000028277.21	85.1880314047438	-0.139338982103566	0.173358920194737	-0.80376009464667	0.421535540291873	0.999918146545002
ENSG00000028310.18	819.788829228833	0.0483490619461818	0.0683077486849966	0.707812259618525	0.479061852103135	0.999918146545002
ENSG00000028528.15	9170.14525996743	-0.0020342679226488	0.0256949095023705	-0.0791700753980521	0.936897346233423	0.999918146545002
ENSG00000028839.10	705.44401140591	-0.00616748047538499	0.0681624758943116	-0.0904820488760985	0.927904158356383	0.999918146545002
ENSG00000029153.14	67.378960925063	-0.154060589421716	0.188454678228401	-0.817494109830479	0.413646114000424	0.999918146545002
ENSG00000029363.16	8026.84569174329	0.05656848221738	0.0316936310223319	1.78485330940847	0.0742851137169824	0.817552580587382
ENSG00000029364.12	4164.69641440583	-0.0462292655059894	0.035194269552334	-1.3135452473945	0.188999284579323	0.957605663777138
ENSG00000029534.20	71.1449981234055	-0.27668449942333	0.189990273858705	-1.45630875625296	0.145307286033506	0.933681500207195
ENSG00000029639.11	274.92611303906	0.0193867459463587	0.098357737263218	0.197104432104586	0.843745815148253	0.999918146545002
ENSG00000029725.17	4284.58791794337	0.0329841314713066	0.038901468104652	0.847889117772452	0.396499725567877	0.999918146545002
ENSG00000029993.15	938.498750362087	-0.137966055280243	0.0673449069804071	-2.04864868727759	0.0404964801386536	0.690943629478389
ENSG00000030066.13	599.433112553981	0.0358357121612831	0.0606783755652867	0.59058456702958	0.554798807936542	0.999918146545002
ENSG00000030110.13	1261.89191074755	-0.0222234981212403	0.0541937419825657	-0.410074988517856	0.681750939563833	0.999918146545002
ENSG00000030419.16	266.734612613385	-0.0184050414424933	0.106494041697326	-0.172826959604027	0.862787445207789	0.999918146545002
ENSG00000030582.18	3855.76291447633	-0.0473880680382774	0.0343194099010606	-1.38079495465955	0.167342015248457	0.949240622232198
ENSG00000031003.10	4255.70178986384	-0.00609300418144647	0.0315630329731904	-0.193042417267753	0.846925748637538	0.999918146545002
ENSG00000031081.10	87.4995680857275	-0.091166954282854	0.217320608735634	-0.419504412458906	0.674847530622498	0.999918146545002
ENSG00000031691.7	448.222539646599	0.128721856650096	0.0818839552378499	1.57200340745871	0.115949760977017	0.887441767477772
ENSG00000031698.13	5140.3942895423	-0.030515191366838	0.0381794474546132	-0.799257019188498	0.424141395614971	0.999918146545002
ENSG00000031823.14	1183.93977012042	-0.0340546100602993	0.0536482229497578	-0.634776106045337	0.525574449038791	0.999918146545002
ENSG00000032219.18	1310.93159066353	0.00945471543051105	0.0491443273702704	0.192386709442088	0.84743930227608	0.999918146545002
ENSG00000032389.12	884.732024507923	0.00668083395940151	0.061655728187204	0.108357068448152	0.913712454973671	0.999918146545002
ENSG00000032444.16	959.870728153	0.0351076786977614	0.0605190997760374	0.580109070156101	0.561841067585504	0.999918146545002
ENSG00000032742.17	466.543254534448	-0.135032220214231	0.0866372838312254	-1.55859249324207	0.119092860892035	0.889642061301449
ENSG00000033011.12	690.233484094396	0.0375075928964455	0.0689789216084413	0.543754411084552	0.586610484303947	0.999918146545002
ENSG00000033030.13	895.643645045356	-0.0363414463277954	0.0554175412974345	-0.655775147669314	0.511968809119037	0.999918146545002
ENSG00000033050.9	1570.62355785975	0.0194888518556131	0.0475680131456473	0.40970497960343	0.682022376773718	0.999918146545002
ENSG00000033100.16	2079.84898505424	-0.0611915455434502	0.0524834185655213	-1.16592148941398	0.243646189672195	0.982051140721979
ENSG00000033122.19	41.6041757065036	-0.069636077111377	0.225740491956959	-0.308478450222631	0.757718295485948	0.999918146545002
ENSG00000033170.16	486.069935971157	-0.0705387659667881	0.0849471838438138	-0.830383807619599	0.406321817629221	0.999918146545002
ENSG00000033178.13	3232.84325092324	-0.0137156915988811	0.0342974588793599	-0.399904017587005	0.689227213049755	0.999918146545002
ENSG00000033327.13	328.521866731775	0.104605655637872	0.098085414846268	1.06647513090324	0.286208914847661	0.993493419421426
ENSG00000033627.16	2857.95192125702	-0.00610072617746017	0.0365446842756177	-0.166938811988329	0.867418194081135	0.999918146545002
ENSG00000033800.13	5047.10510056101	-0.0368410209274437	0.0371167441465375	-0.99257145998568	0.320918838879211	0.999918146545002
ENSG00000033867.16	3778.00495594581	0.125883248790602	0.0497732386370663	2.52913517861497	0.011434397834675	0.422006597558262
ENSG00000034053.14	189.819312611449	0.0179055014222081	0.146618073037989	0.122123426199775	0.902801269314768	0.999918146545002
ENSG00000034152.18	797.647427511258	0.00892851401789906	0.0656043730586498	0.136096324095911	0.891745133437909	0.999918146545002
ENSG00000034239.11	12.7530716644904	-0.06980998648786	0.493821965692441	-0.141366709741175	0.887580251900941	NA
ENSG00000034510.6	5195.36185290747	0.00914268100724418	0.0513359922270926	0.178094950747229	0.858648407364303	0.999918146545002
ENSG00000034533.11	193.441558285291	0.0417708293956951	0.110346952327615	0.378540852416835	0.70502885168143	0.999918146545002
ENSG00000034677.13	4708.92303546606	0.00359945944789202	0.03219846736406	0.111789775804973	0.91099009443272	0.999918146545002
ENSG00000034693.15	699.864654944546	0.0293248296583446	0.0714370974095771	0.410498616569116	0.681440218116341	0.999918146545002
ENSG00000034713.8	2618.01151816764	-0.0296016042356914	0.0383434957932897	-0.772011096621812	0.440107855269154	0.999918146545002
ENSG00000035115.21	3371.62288516631	0.0394385908869719	0.0372268070727839	1.05941373940192	0.289411395167792	0.994154341349617
ENSG00000035141.8	2603.39691993609	0.0348466298100764	0.0409580502657767	0.850788296414422	0.394886964111454	0.999918146545002
ENSG00000035403.17	7656.66193510949	-0.0336981255480497	0.0406226450361354	-0.829540408264255	0.40679868130965	0.999918146545002
ENSG00000035499.13	730.664262776681	-0.127638497143441	0.0585810631082014	-2.17883545246846	0.029343894241237	0.617528017389934
ENSG00000035664.11	263.315680991297	-0.126406091683078	0.0958091655847172	-1.31935280838352	0.187051190803953	0.956707839980458
ENSG00000035681.9	2257.12250543917	0.013318508320922	0.0368740557589095	0.361189135472411	0.717958063358914	0.999918146545002
ENSG00000035687.10	1704.66949931065	-0.0242362226770253	0.0425912210816915	-0.569042682071484	0.569327174747755	0.999918146545002
ENSG00000035720.8	1.29323918838884	0.849235364183572	1.64716952157281	0.515572534011359	0.606152997498092	NA
ENSG00000035862.12	751.198720937513	-0.120388770499784	0.0585632624513683	-2.05570464247541	0.0398109941731263	0.68881182289714
ENSG00000035928.16	3081.12197808801	-0.0172556865717891	0.0359269434414159	-0.480299321870423	0.631014571001681	0.999918146545002
ENSG00000036054.13	1595.38211721864	-0.00780900749534229	0.0490096159371157	-0.159336231186999	0.873403977014846	0.999918146545002
ENSG00000036257.13	5083.68542916647	0.00158395983196612	0.0345030533820928	0.045907816169922	0.963383724344535	0.999918146545002
ENSG00000036448.10	3.3047921436783	-1.7324333329441	1.08440144690464	-1.59759408094597	0.11013334459636	NA
ENSG00000036530.8	174.792677576718	-0.0638826068305039	0.126053463356387	-0.506789778951894	0.612302328725041	0.999918146545002
ENSG00000036549.13	2810.19264439951	0.0235839062843745	0.0368304361145939	0.640337415799143	0.521953260786182	0.999918146545002
ENSG00000036565.15	22.2949603439605	-0.274867707278869	0.376921880026368	-0.729243171714099	0.465852927312692	NA
ENSG00000036672.16	22.293740837625	-0.057530359716061	0.310497955900236	-0.185284181820977	0.853006144298541	NA
ENSG00000036828.16	46.2910644788	-0.210489186405302	0.24509967898329	-0.858790135011365	0.390456311156733	0.999918146545002
ENSG00000037042.9	351.645605298292	-0.0536640477961705	0.0832530239417976	-0.64458977290347	0.519193064178525	0.999918146545002
ENSG00000037241.7	467.693298519974	-0.0268117316081516	0.0834763656615498	-0.321189493525129	0.748066793643063	0.999918146545002
ENSG00000037280.16	178.709428050357	-0.224513609863723	0.112296598256938	-1.99929128173616	0.0455768469210169	0.710958810857785
ENSG00000037474.15	6483.77723649008	0.0311153752111494	0.0323164209462323	0.96283481586401	0.335630425709413	0.999918146545002
ENSG00000037637.11	2080.03512361557	-0.0657666685170889	0.0396341403113306	-1.65934388889186	0.0970465160963717	0.858725261119153
ENSG00000037749.12	935.361747066558	0.0877189486095641	0.0662416257417613	1.32422698910698	0.185427669958461	0.955713817491193
ENSG00000037757.14	667.039304039531	0.0335574605892422	0.0602524261077263	0.556947873422462	0.577563044429316	0.999918146545002
ENSG00000037897.17	488.634776335563	-0.0295114936075792	0.0704263932234048	-0.419040252621821	0.675186714701166	0.999918146545002
ENSG00000037965.6	16.7495939458111	-0.14311513915303	0.423972839088139	-0.337557329051634	0.73569680294656	NA
ENSG00000038002.9	52.5935485454854	-0.13459106549845	0.221983409985045	-0.60631137032951	0.544308009638956	0.999918146545002
ENSG00000038210.13	822.030748798211	-0.121207943575492	0.063786145529864	-1.90022367033832	0.0574037732454307	0.769030960143302
ENSG00000038219.13	3051.41414526835	0.0929915095722103	0.0418185210298746	2.22369197384523	0.0261691756107572	0.586963446012432
ENSG00000038274.17	2118.48727313974	-0.0141457094188202	0.0455374253705375	-0.310639200695182	0.756074922644412	0.999918146545002
ENSG00000038358.15	1371.61248811141	-0.00858439022880176	0.0559735545942291	-0.153365107701894	0.878110359345872	0.999918146545002
ENSG00000038382.20	3868.28274876326	0.0207999027348716	0.0374247147635978	0.555779860080676	0.578361355087831	0.999918146545002
ENSG00000038427.16	1.85311530489562	-0.149388714353495	1.10597308207073	-0.135074457756054	0.892553004835796	NA
ENSG00000038532.16	717.274818214447	0.0228827408096585	0.0679112299747944	0.336950763786071	0.736154016611873	0.999918146545002
ENSG00000038945.15	11.1006469597235	0.193640582826731	0.467340853377388	0.414345506983449	0.678621091026375	NA
ENSG00000039068.19	7498.81398602088	-0.0815554308895777	0.0275492912540501	-2.96034588104287	0.00307293829263198	0.227100052529673
ENSG00000039123.16	4440.65016772741	0.0096329270982617	0.029106175022287	0.330958193266056	0.740676064556751	0.999918146545002
ENSG00000039139.9	2317.36053213054	0.02010617185221	0.0489123069042349	0.411065703598396	0.681024357383477	0.999918146545002
ENSG00000039319.17	1645.39951086319	-0.000581702728586079	0.0474897904556336	-0.0122490060075022	0.99022695161039	0.999918146545002
ENSG00000039523.20	1088.76069829668	-0.0385527872997703	0.0567281237628799	-0.67960624717501	0.496753812985023	0.999918146545002
ENSG00000039560.14	582.695684830448	0.0265741353499931	0.0655776107417897	0.405231832166441	0.685307108514112	0.999918146545002
ENSG00000039600.11	31.5724221727298	-0.18819337804869	0.26484061940994	-0.71059106593234	0.477337680956733	NA
ENSG00000039650.12	1292.42271833452	0.00874822772750144	0.0533523586658966	0.163970777417445	0.869754148655605	0.999918146545002
ENSG00000039987.6	10.386038642553	0.627398638155184	0.551917637400391	1.13676134923015	0.255638064996306	NA
ENSG00000040199.18	514.079602756122	0.0277642787552245	0.075137945126456	0.369510753967221	0.711747058955174	0.999918146545002
ENSG00000040275.17	578.796082669758	-0.046094565473052	0.0674809863505047	-0.683074862504692	0.494559538685045	0.999918146545002
ENSG00000040341.18	2542.08454596411	-0.0435687942341669	0.048139718380361	-0.905048797542221	0.365439536069627	0.999918146545002
ENSG00000040487.13	459.578492980548	0.0227665824407277	0.083385031351001	0.273029608214621	0.78483045586206	0.999918146545002
ENSG00000040531.14	1002.86623299919	0.0390336860131777	0.0665632849868037	0.586414658184555	0.557596896288626	0.999918146545002
ENSG00000040608.14	274.169103846711	0.076006480283456	0.0961004261707263	0.790906797316668	0.42899838155338	0.999918146545002
ENSG00000040633.13	1826.07567025921	-0.00571952367780885	0.0461179958733907	-0.12401934579965	0.90129995758177	0.999918146545002
ENSG00000040731.10	15.6774096684733	0.643655425284624	0.36763764814767	1.75078757175077	0.0799825081921236	NA
ENSG00000040933.15	894.504794602131	-0.0228084526991527	0.0577937366461079	-0.394652673849713	0.693099234199035	0.999918146545002
ENSG00000041353.10	3360.14849642002	-0.10232227026801	0.0358277654514592	-2.85594898198828	0.00429084075956109	0.267793355388139
ENSG00000041357.16	10503.3667382618	-0.00773095981669408	0.0425289326864919	-0.181781185850206	0.855754450030276	0.999918146545002
ENSG00000041515.16	42.1382767564154	-0.111944021475781	1.03608368547299	-0.108045347152317	0.913959720904052	0.999918146545002
ENSG00000041802.11	1849.78847521618	0.0478640460791727	0.0436129794407894	1.09747251146083	0.272434890750095	0.9896643785018
ENSG00000041880.14	263.104482933589	-0.0806120028134369	0.0951515954555846	-0.847195492912837	0.396886165301867	0.999918146545002
ENSG00000041982.16	2469.39718565516	0.202761531720825	0.0962769798562326	2.10602297686947	0.0352023565299695	0.664703693783787
ENSG00000041988.15	554.01796186176	0.0082843784403798	0.0770744022995	0.107485471093086	0.914403850933722	0.999918146545002
ENSG00000042062.12	76.0629791842756	0.194154694577453	0.180070146334021	1.07821700892776	0.280936923102579	0.992474748002076
ENSG00000042088.13	1207.61219950371	0.0169914129507785	0.0456243037840674	0.372420213384431	0.70958000646495	0.999918146545002
ENSG00000042286.15	257.365923003666	0.0361840633756838	0.113919965556646	0.317627056845374	0.750767847787602	0.999918146545002
ENSG00000042304.11	6.82822378891424	0.79581499676683	0.605112824950271	1.31515142954081	0.188459014991143	NA
ENSG00000042317.17	250.197988527046	-0.140863474104017	0.0980045500441909	-1.43731565565579	0.150628322381149	0.938894241215983
ENSG00000042429.12	1602.42792191175	-0.0706407229779114	0.0537345096127054	-1.31462487490923	0.188636005891216	0.957408573001743
ENSG00000042445.14	2600.41330401406	-0.0357486088100193	0.0390711925227834	-0.914960780610251	0.360212219711657	0.999918146545002
ENSG00000042493.16	17.6670864175819	0.0738278187773515	0.346958624924885	0.212785656483781	0.831494152017269	NA
ENSG00000042753.11	3176.78449232401	-0.0401495944073139	0.0489668975681315	-0.819933391766358	0.412254079745321	0.999918146545002
ENSG00000042781.13	7.70645686559157	-0.252046540069747	0.595986811786096	-0.422906237328299	0.672363671864398	NA
ENSG00000042832.12	314.559512942783	0.18134825151517	0.104535152982341	1.73480639135626	0.0827751037549184	0.843387418229895
ENSG00000042980.12	12.7690990167555	-0.192213046540787	0.44634360375286	-0.430639186771488	0.666730743270231	NA
ENSG00000043039.6	15.614274258889	0.281433439978694	0.397333717859833	0.708304952055377	0.478755902538571	NA
ENSG00000043093.14	2422.99234706331	-0.0478333326585765	0.0376843289009542	-1.26931629283613	0.20432827763727	0.970524016724919
ENSG00000043143.20	1216.36770600398	-0.0573951132188277	0.0511570088654399	-1.1219403653915	0.261887796430412	0.983385113482703
ENSG00000043355.12	23.4917591121185	0.0513823268258086	0.32447924314219	0.158353201049882	0.874178488558325	NA
ENSG00000043514.16	1043.83761707656	-0.100261092118244	0.0593763876534723	-1.6885684037126	0.0913021699621946	0.85692432085858
ENSG00000043591.5	769.74033698206	-0.0458096119776305	0.0573654765809849	-0.798557158554405	0.42454723748162	0.999918146545002
ENSG00000044090.8	2717.25234708964	0.0123988398175715	0.0398394998250302	0.311219766112164	0.755633557489552	0.999918146545002
ENSG00000044115.21	15732.8056021283	-0.0546350449928064	0.0246905902796751	-2.21278812591942	0.0269122562988993	0.594752210747057
ENSG00000044446.11	1512.56796595417	-0.0073195094037241	0.0447211317921941	-0.163670039428691	0.869990904518774	0.999918146545002
ENSG00000044459.15	672.590858963928	-0.0419280856642805	0.0660816087895632	-0.634489480996149	0.525761429507649	0.999918146545002
ENSG00000044574.8	77738.016757902	-0.00698456403546122	0.032842759916274	-0.212666781149543	0.831586878837838	0.999918146545002
ENSG00000046604.13	7501.9655462838	0.0263678271581194	0.0356903110409804	0.738795106824461	0.460031423538049	0.999918146545002
ENSG00000046647.13	558.875911884197	0.0227847728610088	0.0786780674955792	0.289594973367756	0.772126112968724	0.999918146545002
ENSG00000046651.15	1531.38322768669	-0.0255731024068919	0.0487012470259857	-0.525101593255852	0.599512568589905	0.999918146545002
ENSG00000046653.15	97.1559515435252	0.0652102442931464	0.176037576006738	0.370433664064146	0.711059394694483	0.999918146545002
ENSG00000046889.19	182.753893792855	0.153661336756702	0.119054185190513	1.29068404030324	0.196813261007054	0.963459788391371
ENSG00000047056.15	1065.83194336227	0.0381381301221852	0.0550856066165362	0.69234292703126	0.488721998144203	0.999918146545002
ENSG00000047188.16	2186.65137868837	0.0616635300438989	0.0443137514130202	1.39152132414095	0.164067397912906	0.949240622232198
ENSG00000047230.15	1252.43708665717	-0.0392215803241001	0.0474598707829613	-0.826415657629247	0.408568344412525	0.999918146545002
ENSG00000047249.18	3829.46207768609	-0.0245822349364037	0.0346868783302954	-0.70868974435597	0.478517030475461	0.999918146545002
ENSG00000047315.16	5496.32069251049	0.00984134221392502	0.0309727517789471	0.317741939242687	0.750680695597687	0.999918146545002
ENSG00000047346.12	2429.22120992429	-0.07605772862828	0.0417679069548893	-1.82096097634063	0.0686127890465963	0.810372146150246
ENSG00000047365.12	454.719289939935	-0.0575426676617008	0.081371198341717	-0.707162593575817	0.479465441436574	0.999918146545002
ENSG00000047410.14	6672.98930845181	0.0817322915054314	0.0288533509434091	2.83267935380315	0.00461596628384385	0.271322878439897
ENSG00000047457.14	4.15028333528126	0.254004663156725	0.86887769168558	0.292336499817331	0.770029354230399	NA
ENSG00000047578.13	903.627327176418	0.0202333727300644	0.059250548639418	0.341488360777872	0.732735965605628	0.999918146545002
ENSG00000047579.19	139.882282822002	-0.291123666613866	0.147584275571199	-1.97259271346574	0.0485419838460753	0.718507424314962
ENSG00000047597.7	693.85949069186	-0.0223170321367024	0.078884377483296	-0.282908135282276	0.777247258190748	0.999918146545002
ENSG00000047617.15	7.1791479310453	-0.0215195203298169	0.552042640156068	-0.0389816270781785	0.968905036946628	NA
ENSG00000047621.12	741.448555800773	-0.0438416219594631	0.0606052476412435	-0.72339646591309	0.469436341847458	0.999918146545002
ENSG00000047634.15	1398.48767949388	0.0736938191421619	0.0504312216142872	1.46127372653777	0.143940337133963	0.931984867754807
ENSG00000047644.18	1309.80452606206	0.0278774625993033	0.0584914372665732	0.476607583982806	0.633641581942899	0.999918146545002
ENSG00000047648.22	6583.116896797	0.119130405445242	0.0270631555712813	4.40194068025314	1.07286893118675e-05	0.00475730849293324
ENSG00000047662.4	84.2570603128233	0.0178850170491647	0.166227633807772	0.107593524851874	0.914318133593205	0.999918146545002
ENSG00000047849.21	8195.25590220939	-0.0442335344855138	0.0258521963914081	-1.7110164960767	0.0870780676574444	0.853782168075225
ENSG00000047932.14	1403.04923693635	0.0348715193429479	0.0457819613179453	0.761686881450386	0.446246906793318	0.999918146545002
ENSG00000047936.10	77.460551002593	-0.164516565131307	0.199526747894941	-0.82453388764664	0.409636268986319	0.999918146545002
ENSG00000048028.11	2106.49511915535	0.000464401346587108	0.0432526643599031	0.0107369419539765	0.991433324382141	0.999918146545002
ENSG00000048052.21	83.2745403867454	0.371075857688643	0.16064522463238	2.30990904670718	0.0208931901122776	0.542935723978082
ENSG00000048140.18	3620.5277542907	-0.0741457798172804	0.0409442351442726	-1.81089668804455	0.0701568453673535	0.813201232847273
ENSG00000048162.20	1518.21138251755	0.0320158596291508	0.0584270040895909	0.547963396857698	0.583717036313353	0.999918146545002
ENSG00000048342.16	705.136815953758	0.00984989961244878	0.0617749989553886	0.159447993185107	0.873315929437725	0.999918146545002
ENSG00000048392.11	3061.24879109481	0.0321944240359982	0.0355252749085696	0.906239969116525	0.364808851794966	0.999918146545002
ENSG00000048405.10	857.369165347669	0.0101085634920454	0.058736365136186	0.172100596770123	0.863358443609092	0.999918146545002
ENSG00000048471.14	404.023605304291	-0.0742847428925899	0.0929691124033603	-0.799026052548448	0.424275305668749	0.999918146545002
ENSG00000048540.15	2.8679663635503	-0.214303346359531	0.9427002384215	-0.227329258681816	0.820167723473953	NA
ENSG00000048544.6	1215.6644438891	0.0337686715909086	0.0546330229616926	0.618100001799029	0.536509421118724	0.999918146545002
ENSG00000048649.13	4421.04305164727	0.036046734096695	0.0349252225226958	1.03211179465701	0.302019749135911	0.999918146545002
ENSG00000048707.15	2766.12839336222	0.0488505543188845	0.0410589813947075	1.18976537311716	0.234138622904602	0.978306918403833
ENSG00000048828.17	8101.08106620142	0.0249511672712811	0.0290203191579359	0.859782662467996	0.389908858078929	0.999918146545002
ENSG00000048991.16	990.438852624746	-0.0366050105386938	0.057598347679025	-0.635521885847844	0.52508809740153	0.999918146545002
ENSG00000049089.15	1887.10773487582	0.0746650719033191	0.0538446847231921	1.38667488327142	0.165540922752319	0.949240622232198
ENSG00000049130.15	57.3695491580115	0.398623451399587	0.207169010752503	1.92414613533009	0.0543362686002903	0.755898839859581
ENSG00000049167.14	449.627115431276	-0.0941832587959044	0.0789152386934022	-1.19347366054129	0.232683921716057	0.976454535755
ENSG00000049239.12	1631.70371166102	-0.0311164119525354	0.0451258530974167	-0.689547339645014	0.490478893289467	0.999918146545002
ENSG00000049245.13	3121.54500968704	-0.0204261733642984	0.0347212452028858	-0.588290346297853	0.556337424199548	0.999918146545002
ENSG00000049246.14	401.525820934729	-0.0461731139716729	0.0896501666267019	-0.515036566121902	0.606527468174952	0.999918146545002
ENSG00000049249.8	31.8937881443337	-0.179426536086079	0.309943059700451	-0.578901609410092	0.562655564193985	NA
ENSG00000049283.18	4093.40621248284	-0.033550791737623	0.0425353310139412	-0.788774671263908	0.430243715858541	0.999918146545002
ENSG00000049323.16	575.548037792314	0.0830856103872776	0.0703867940069537	1.18041475761873	0.237835295287708	0.979818533384008
ENSG00000049449.9	7672.7460594909	-0.0238103652735746	0.0311729511267422	-0.763814923289331	0.44497754235701	0.999918146545002
ENSG00000049540.17	95.3150532645361	-0.193672801883324	0.156445547091609	-1.23795662761763	0.21573214340153	0.971345654313466
ENSG00000049541.11	915.807772623801	-0.0263502941316858	0.0587055678491552	-0.448855110291978	0.653536180305486	0.999918146545002
ENSG00000049618.23	3446.24686255721	-0.00774750275716566	0.0344512466841925	-0.224883088504327	0.822070225771777	0.999918146545002
ENSG00000049656.14	4238.18390563472	-0.0217385567358124	0.0320439595980001	-0.678397957322638	0.497519403905621	0.999918146545002
ENSG00000049759.18	12086.0343075856	0.178187622155184	0.0215958753686722	8.2510025230869	1.57071234748583e-16	1.07955059642701e-12
ENSG00000049768.15	7.16049152737073	0.385628636384164	0.588365207997221	0.655423929121903	0.512194849110943	NA
ENSG00000049769.13	174.865506141438	0.101593726353311	0.139764816861726	0.726890562549946	0.467292998938281	0.999918146545002
ENSG00000049860.14	1891.75802570147	0.00681649215742422	0.0504887020100011	0.135010247561404	0.892603772134547	0.999918146545002
ENSG00000049883.15	428.070288640823	0.0325386039429853	0.0761111128630616	0.427514494519722	0.669004630144773	0.999918146545002
ENSG00000050030.15	17.7372049032589	-0.52438050045649	0.358896497171142	-1.46109116302251	0.143990425046976	NA
ENSG00000050130.18	1630.30932480827	-0.071240557851997	0.0544468831510553	-1.3084414337245	0.19072362686935	0.959270755560223
ENSG00000050165.17	1.99881783465068	-0.583953428638093	1.12924145751054	-0.517120076272655	0.605072339778537	NA
ENSG00000050327.15	856.350501251948	-0.0320757236803772	0.0643745496776459	-0.498267154348973	0.618295755317149	0.999918146545002
ENSG00000050344.9	546.552691802966	-0.00669661966106422	0.0772735462504874	-0.0866612183082251	0.930940803703397	0.999918146545002
ENSG00000050393.11	462.641106262046	0.0710713649340063	0.0824162682327084	0.862346311693355	0.388496975080679	0.999918146545002
ENSG00000050405.13	3307.75080311498	-0.0311323354483868	0.0351919169398238	-0.884644490995514	0.376348402758157	0.999918146545002
ENSG00000050426.16	1666.33722227265	-0.0194815073819586	0.0393951264950538	-0.49451567021633	0.620942042299482	0.999918146545002
ENSG00000050438.17	162.663368600124	0.0418757212683542	0.169241285882814	0.24743206747643	0.804573859302109	0.999918146545002
ENSG00000050555.18	120.160696004458	-0.0681939868336473	0.152272747382649	-0.447841048420053	0.654267916319964	0.999918146545002
ENSG00000050628.20	1.82934372120137	-0.129156528480621	1.32825122608629	-0.0972380269214446	0.922537369999613	NA
ENSG00000050730.16	7.65335896286846	-0.907662946036415	0.566903166626579	-1.60108992059008	0.109357004346603	NA
ENSG00000050748.17	4577.32126697136	-0.00551714294661165	0.0304852951714739	-0.180977186396877	0.856385482933635	0.999918146545002
ENSG00000050767.17	57.0917673630807	-0.0393960390436905	0.316847568584809	-0.124337514154367	0.901048045747571	0.999918146545002
ENSG00000050820.17	762.459805672557	0.0392311761174679	0.152254381543736	0.257668618266978	0.796662667443446	0.999918146545002
ENSG00000051009.10	607.188038335076	0.0604366678394841	0.0682778635832944	0.885157570370601	0.376071652836533	0.999918146545002
ENSG00000051108.15	7849.81297349611	-0.0115792281612169	0.0307650406398806	-0.376376169846719	0.706637259485239	0.999918146545002
ENSG00000051128.19	285.605399235441	-0.0364720461184215	0.0926339789162585	-0.393722115201296	0.693786211924576	0.999918146545002
ENSG00000051180.17	208.440946151645	0.00238715326602955	0.122594333737852	0.0194719706306663	0.984464596999378	0.999918146545002
ENSG00000051341.14	324.685588494954	0.00625963188480376	0.0836258196224868	0.0748528613897203	0.94033178244263	0.999918146545002
ENSG00000051382.8	1486.55436607195	-0.0235762186540782	0.0470572053049087	-0.501011874830119	0.616362765695902	0.999918146545002
ENSG00000051596.9	1739.30293694074	0.0364767338236824	0.0490013959912834	0.744401931532136	0.456633350798537	0.999918146545002
ENSG00000051620.11	4463.07520894452	0.00942666660779255	0.0429407917812648	0.21952707942161	0.82623948795238	0.999918146545002
ENSG00000051825.14	1486.23980155136	0.088556308870648	0.0477269637905031	1.85547752962801	0.063528065107871	0.7967671377489
ENSG00000052126.14	901.802583134205	-0.0334376834340744	0.0578471961211838	-0.578034644307149	0.563240729665917	0.999918146545002
ENSG00000052344.16	1091.09631516384	-0.111389014112119	0.0618055190875401	-1.80225028050245	0.0715060371631318	0.813201232847273
ENSG00000052723.11	1517.24390089032	0.0799038778523462	0.042974279546002	1.85934188301663	0.0629786938751468	0.795961783230342
ENSG00000052749.13	1547.26662320242	0.0260222672954713	0.0484304379734962	0.537312243794123	0.591051949422246	0.999918146545002
ENSG00000052795.13	5419.20107544158	0.156625919116771	0.0335968444377167	4.66192351508282	3.13267619977227e-06	0.00172247068168278
ENSG00000052802.13	7019.26911615567	0.0181497011681476	0.0361722133024548	0.501758104111253	0.615837687037708	0.999918146545002
ENSG00000052841.15	2522.25296477103	-0.024933501804628	0.0367665804324382	-0.678156671394706	0.497672361579478	0.999918146545002
ENSG00000052850.7	257.10763976337	0.0895538257344553	0.093950016125949	0.95320713531757	0.340485131859943	0.999918146545002
ENSG00000053108.17	229.995692980196	-0.0899449507301327	0.14972085488547	-0.600750982880353	0.548005856344338	0.999918146545002
ENSG00000053254.15	3063.61788469487	-0.0266726471189259	0.0352112875153805	-0.75750274985756	0.448748719056445	0.999918146545002
ENSG00000053328.8	3.28882824354816	0.051609059406733	0.811638622289181	0.0635862537703942	0.949299677493094	NA
ENSG00000053371.12	1178.25488924571	0.0224711720065245	0.0669923722216396	0.335428814674306	0.737301634736299	0.999918146545002
ENSG00000053372.5	2150.56920340494	-0.00491194857352402	0.040299716637318	-0.12188543700517	0.902989749215953	0.999918146545002
ENSG00000053438.10	35.3253906103229	0.276255113548866	0.282129302424828	0.979179089780912	0.327491498516379	0.999918146545002
ENSG00000053501.13	1125.07554357553	0.0124356039859819	0.0533751648007443	0.232984835408105	0.81577318136296	0.999918146545002
ENSG00000053524.12	204.465244797519	0.128779405476759	0.1232308604572	1.04502561289415	0.296011131949238	0.995101252084673
ENSG00000053702.15	123.712327297026	-0.043137810092678	0.138669370551997	-0.311083910750879	0.75573683211569	0.999918146545002
ENSG00000053747.16	1875.89975353876	0.142197140812068	0.0568034657867493	2.50331804305573	0.0123034926616008	0.440821400153471
ENSG00000053770.12	2030.44851861762	0.0397684848541103	0.0463917374717674	0.857232063755151	0.391316645477186	0.999918146545002
ENSG00000053900.10	355.675344435982	-0.147977690347486	0.0804586485117773	-1.83917693230735	0.0658891664034767	0.803250529411517
ENSG00000053918.16	262.731096131166	-0.129962160556503	0.102176958724702	-1.27193216727719	0.20339722150264	0.968801550153689
ENSG00000054116.12	2657.81493482671	-0.00203535358994938	0.0362068016768312	-0.0562146750247704	0.955170790670045	0.999918146545002
ENSG00000054118.15	9499.57251735754	-0.00199400536047049	0.0223531402446617	-0.0892047085396284	0.928919223425172	0.999918146545002
ENSG00000054148.17	2670.15096456529	-0.048923643492715	0.039265146846969	-1.24598142172723	0.212771215834762	0.971345654313466
ENSG00000054179.12	348.790331494305	-0.0428594378610736	0.113087227689649	-0.3789945048321	0.704691944501312	0.999918146545002
ENSG00000054219.11	2.8958496076729	-0.131132747007433	1.02766245547075	-0.12760293645968	0.898463207173675	NA
ENSG00000054267.22	3573.99000197378	0.0436145995903817	0.0390088504430006	1.11806933798552	0.263537380741812	0.983385113482703
ENSG00000054277.14	60.9563030928973	0.0990273689431068	0.201304973482744	0.491927085704097	0.622770889783283	0.999918146545002
ENSG00000054282.16	714.141412899896	-0.00550935139365316	0.0930668404987306	-0.0591977912232693	0.952794568907683	0.999918146545002
ENSG00000054356.14	106.115650182193	-0.350694125582688	0.151691705139461	-2.31188729311382	0.0207838951550336	0.542935723978082
ENSG00000054392.13	160.02501381534	0.0937326882761421	0.118746763645901	0.789349413813498	0.429907813207358	0.999918146545002
ENSG00000054523.17	4314.97399496274	0.0633136041710568	0.034071082052579	1.85827981844986	0.0631292882360755	0.7967671377489
ENSG00000054598.8	9.26609706169282	-0.435185618871143	1.05407026201672	-0.412862059155827	0.679707680120465	NA
ENSG00000054611.14	301.007663324635	-0.104522002574898	0.100974636452203	-1.03513125916897	0.30060761597019	0.999704700326005
ENSG00000054654.16	2223.12657014332	0.072745035550826	0.0559006467117558	1.3013272623826	0.193146459360871	0.962482141607405
ENSG00000054690.13	3325.1664753403	0.0283580176579707	0.0500406403559792	0.566699735579668	0.570918200537954	0.999918146545002
ENSG00000054793.13	5032.67584855818	0.0274178689833775	0.0382248971956752	0.71727776906826	0.473202721574284	0.999918146545002
ENSG00000054938.15	1.4280817231991	0.48325178265736	1.45660443783337	0.331765968924393	0.740065983042503	NA
ENSG00000054965.10	2898.83778407721	0.0258357748363267	0.0355136533823891	0.727488511478756	0.466926750580686	0.999918146545002
ENSG00000054967.13	68.4857691730656	0.137813678671776	0.199771479413912	0.68985662556083	0.490284354733259	0.999918146545002
ENSG00000054983.17	1076.88407874112	-0.00047353268953202	0.0539655672664992	-0.00877471902025165	0.992998877011194	0.999918146545002
ENSG00000055044.11	2975.39892201173	0.0377501449599412	0.0393799268193747	0.958613893141323	0.337753290953318	0.999918146545002
ENSG00000055070.17	6780.83108248116	-0.0096940522690898	0.0291953849640038	-0.332040570146344	0.739858624642386	0.999918146545002
ENSG00000055118.14	1985.62573006922	-0.110759495915325	0.0566524900291075	-1.95506845080275	0.0505749914610149	0.730256126704949
ENSG00000055130.16	3058.38596068954	-0.000497209998611576	0.0362744961414066	-0.0137068753945839	0.989063838191709	0.999918146545002
ENSG00000055147.19	1002.54841679589	0.0418553861441589	0.0561358891625498	0.745608322386422	0.455904054046094	0.999918146545002
ENSG00000055163.20	2185.30833277904	-0.0186082358774511	0.0387380404515984	-0.48036079420954	0.630970867096213	0.999918146545002
ENSG00000055208.19	4122.27051204341	-0.082814105743234	0.0422119110589891	-1.96186582567904	0.0497781074712146	0.725609613254842
ENSG00000055211.14	1289.79944715736	0.0191593692088185	0.0556038195410108	0.344569300579926	0.730418188481948	0.999918146545002
ENSG00000055332.18	3506.45769347263	0.0127084717470712	0.0347949363664296	0.365239114485993	0.714932922960612	0.999918146545002
ENSG00000055483.19	1811.35881921718	0.0943326981564163	0.0422370662167334	2.23341028641435	0.0255219004671689	0.577377350516508
ENSG00000055609.18	6305.8492361522	0.143423913974996	0.0374255834870444	3.83224256275511	0.00012698044727367	0.0281527940036108
ENSG00000055732.13	19.3558978893732	-0.488437749002738	0.377997371038309	-1.29217234411198	0.196297466889813	NA
ENSG00000055813.6	19.2408772785457	0.490833457855725	0.650261718647642	0.754824471101449	0.45035430883036	NA
ENSG00000055917.15	8129.86105181113	-0.0194266824981235	0.0276647756970337	-0.702217242274859	0.482543694344492	0.999918146545002
ENSG00000055950.16	1295.64851757249	-0.0945396207351238	0.0460653289477572	-2.05229448903624	0.0401410512715758	0.68881182289714
ENSG00000055955.16	71.9880475997154	0.150445085800459	0.211624742361313	0.710904992118546	0.477143112289152	0.999918146545002
ENSG00000055957.11	2.50862005366049	-0.414764388171661	0.939736906453069	-0.441362242265383	0.65895077236861	NA
ENSG00000056050.7	1067.05060920502	-0.0489568525466559	0.051308841452796	-0.95416016344271	0.340002575941207	0.999918146545002
ENSG00000056097.16	4644.13146740101	0.0177087799024217	0.0387084351937026	0.457491495427404	0.647317813724236	0.999918146545002
ENSG00000056277.16	163.755681957972	0.0736233297220093	0.126547710618418	0.581783181712448	0.560712733843588	0.999918146545002
ENSG00000056487.16	1037.02044983925	-0.109727390879762	0.058685945821268	-1.86973881641005	0.0615200964004017	0.789760845230923
ENSG00000056558.11	397.468741060737	0.196703424016619	0.10520895296587	1.86964529606553	0.0615330907349278	0.789760845230923
ENSG00000056586.16	4754.56234808572	0.0183462521363649	0.0315203698445743	0.582044316955339	0.560536830390107	0.999918146545002
ENSG00000056736.10	749.756993633695	0.00328059047566623	0.0594519224503117	0.055180561711996	0.955994614844377	0.999918146545002
ENSG00000056972.19	1257.89514746726	0.15320427539477	0.0708765483680045	2.1615651286982	0.0306517117694145	0.628241831358573
ENSG00000056998.20	443.44273934556	-0.0497206918158997	0.0779270905127884	-0.638041167567269	0.523446882169329	0.999918146545002
ENSG00000057019.16	343.250838963764	-0.135782027923491	0.0829696698616527	-1.63652607211647	0.101729533675899	0.865428871051041
ENSG00000057252.13	5143.46165595778	-0.00496022827612004	0.0348026868392903	-0.142524291271679	0.886665893562059	0.999918146545002
ENSG00000057294.14	1344.70624300201	-0.0466371123084573	0.0601581415006369	-0.775241906500112	0.438196729774178	0.999918146545002
ENSG00000057468.7	26.8086998309557	-0.055946328122965	0.335009513538524	-0.166999221998308	0.867370661084294	NA
ENSG00000057608.17	12927.4427851039	0.00899557070938242	0.0294864820584892	0.305074396177166	0.760309491137448	0.999918146545002
ENSG00000057657.17	57.0644974637197	0.256388744365166	0.218132706373429	1.17537965134969	0.239842860752615	0.979818533384008
ENSG00000057663.16	1936.92084940412	-0.0641544497294628	0.0475570742698818	-1.3489990861379	0.177337259623454	0.95541558894051
ENSG00000057704.13	2965.39341590005	-0.0448097058509619	0.0453269975491816	-0.98858755871358	0.322864975741016	0.999918146545002
ENSG00000057757.10	1904.74329727857	0.0302878213791281	0.0391460956941844	0.773712444166628	0.439100859360116	0.999918146545002
ENSG00000057935.13	1596.52120205664	-0.0168883506514774	0.0436475207260443	-0.386925771969453	0.698811161067208	0.999918146545002
ENSG00000058056.9	553.117475727071	0.0104739077258504	0.0681380746820524	0.153715933048065	0.877833721341799	0.999918146545002
ENSG00000058063.16	6666.21909388998	0.0357681822037866	0.0303027476555345	1.18036102238583	0.237856657418268	0.979818533384008
ENSG00000058085.14	303.963103085595	0.113406515397728	0.105455827822369	1.07539353433127	0.28219857533401	0.992474748002076
ENSG00000058091.17	1906.52163265677	-0.0164889851834552	0.0376094270767725	-0.438426917533099	0.661076837309699	0.999918146545002
ENSG00000058262.10	12277.2067554841	-0.0325205473347907	0.0287354101412523	-1.131723792176	0.257750575598012	0.983385113482703
ENSG00000058272.19	3064.96271451977	0.0266345830431571	0.0343153056690966	0.77617210524059	0.437647374030625	0.999918146545002
ENSG00000058335.15	186.54629009618	-0.0534084700738353	0.124751619172808	-0.428118451912461	0.668564883470341	0.999918146545002
ENSG00000058404.20	1500.78976877074	-0.0366600202759143	0.0450039991972622	-0.81459472335393	0.41530433184858	0.999918146545002
ENSG00000058453.17	1305.13147718794	-0.00578540109854581	0.0526061357747394	-0.109975785397335	0.912428578862661	0.999918146545002
ENSG00000058600.16	928.0866019514	0.0247510385238963	0.0592073928785694	0.418039662287768	0.675918118868764	0.999918146545002
ENSG00000058668.14	1601.33499878584	-0.0456029888030769	0.0611117040903635	-0.746223485040533	0.455532423545109	0.999918146545002
ENSG00000058673.16	5823.1786540313	0.0365595646720729	0.0374997177085758	0.974929063631647	0.329595448272656	0.999918146545002
ENSG00000058729.11	1465.01197919394	0.0504205039936233	0.046981581633905	1.07319724539109	0.283182626364186	0.992474748002076
ENSG00000058799.15	1793.84696415576	-0.0695613355465035	0.051229610367616	-1.35783456183527	0.174516185380224	0.955355779619481
ENSG00000058804.12	2005.67053815395	0.00247465993036909	0.0455161246609092	0.054368862657027	0.956641286148665	0.999918146545002
ENSG00000058866.15	41.6650235392102	0.201161709331162	0.278912659821014	0.721235491641913	0.470764638672847	0.999918146545002
ENSG00000059122.16	447.788738777728	-0.0744584277924057	0.0860144627349281	-0.865650094471499	0.386682075401551	0.999918146545002
ENSG00000059145.18	802.302168141297	0.0623092974918257	0.0680835362763367	0.915188912028973	0.360092464528246	0.999918146545002
ENSG00000059377.17	227.23834369306	0.258618280412202	0.150353598078264	1.72006711989415	0.0854202416380762	0.847176509059881
ENSG00000059378.12	2222.78704733467	0.0483746820682495	0.0556761510476539	0.868858230283286	0.384924678511528	0.999918146545002
ENSG00000059573.9	4164.8947495661	0.0326360298876989	0.0311586078714699	1.04741617540564	0.29490767460731	0.994375019808954
ENSG00000059588.10	1513.26760725953	-0.00377256007123038	0.0524012524425713	-0.0719937004437991	0.942606921161158	0.999918146545002
ENSG00000059691.12	398.453042883605	0.16828001609386	0.0846429391819394	1.98811640664017	0.0467988172506279	0.715207673971856
ENSG00000059728.11	725.501567660914	-0.02999134022157	0.066024633367235	-0.454244706740823	0.649652708550972	0.999918146545002
ENSG00000059758.8	1010.23140509236	-0.0207340886650978	0.0576081928097073	-0.359915624043043	0.718910232652556	0.999918146545002
ENSG00000059769.20	916.960558467636	0.0607296602308437	0.0638967108374	0.950434841401843	0.341891347462422	0.999918146545002
ENSG00000059804.16	294.48242320213	-0.29106699993937	0.250247460249041	-1.16311669916532	0.24478215768495	0.982051140721979
ENSG00000059915.17	753.174832833729	0.052910205136051	0.069611171899836	0.76008209159564	0.44720551658058	0.999918146545002
ENSG00000060069.16	661.876167822563	-0.0237970699695255	0.0728621162783475	-0.32660415569891	0.743967299981914	0.999918146545002
ENSG00000060138.13	8448.03782313078	-0.00117722483343137	0.0375933288845474	-0.0313147270635898	0.975018545669779	0.999918146545002
ENSG00000060140.9	2299.72994684601	-0.0275525558231313	0.0695011856147683	-0.39643288930134	0.69178570719712	0.999918146545002
ENSG00000060237.17	10194.5169530144	0.0710299774608976	0.0261235305999082	2.71900374221037	0.0065478867292924	0.329696890039756
ENSG00000060339.14	6588.6756622689	-0.0412916536408974	0.0328257942936205	-1.25790265032284	0.208426965092158	0.970815092629163
ENSG00000060491.16	3071.67835893126	-0.0549229787606762	0.0416029951043793	-1.3201688633926	0.18677864515975	0.956707839980458
ENSG00000060642.10	633.432308190571	-0.0564249920835583	0.0635517287148854	-0.887859279748312	0.374616450921913	0.999918146545002
ENSG00000060656.20	518.841214066464	0.0233229167318447	0.0732989547016462	0.318188940439568	0.750341621418331	0.999918146545002
ENSG00000060688.13	1648.6404360193	-0.021016858142958	0.0476339379576985	-0.441216054016406	0.659056591968692	0.999918146545002
ENSG00000060709.15	1536.83269769217	-0.0451425111291292	0.0472073444517725	-0.956260337313556	0.338940722981738	0.999918146545002
ENSG00000060749.15	831.592329721477	0.0161840117350288	0.0684449837574575	0.236452853760309	0.813081287305012	0.999918146545002
ENSG00000060762.19	419.437361666494	-0.0750202463110185	0.0856315552307221	-0.876081791448107	0.380985570771776	0.999918146545002
ENSG00000060971.18	1706.36998787707	-0.0065238474483254	0.049021001257752	-0.133082704982362	0.894127972897689	0.999918146545002
ENSG00000060982.15	32.0596160943054	-0.0475739396040116	0.279849091273338	-0.169998549530913	0.865011277354114	NA
ENSG00000061273.18	2264.66757417512	-0.0594320828662942	0.0411364437160382	-1.44475500304668	0.148526714207907	0.936596203939237
ENSG00000061337.15	2.94617362450398	1.37742310771986	1.01793474664719	1.35315462239278	0.176006238525209	NA
ENSG00000061656.9	334.862388167367	-0.132830056075264	0.187552328644546	-0.708229308776045	0.478802868169649	0.999918146545002
ENSG00000061676.15	7487.05596678886	0.0130744313363347	0.026850657848424	0.486931508722871	0.626306868958204	0.999918146545002
ENSG00000061794.13	5575.1329073619	-0.0163299077434579	0.0360945582807913	-0.452420212942412	0.650966288184678	0.999918146545002
ENSG00000061918.13	808.80173591931	-0.00315445823042669	0.0583003160442836	-0.0541070519760242	0.956849873815535	0.999918146545002
ENSG00000061936.9	1988.1746434134	-0.00231194773892207	0.0373560033951394	-0.0618895901273769	0.95065075748177	0.999918146545002
ENSG00000061938.18	2231.15101603495	-0.0352204348755847	0.0437577802586101	-0.804895373289748	0.420880058531778	0.999918146545002
ENSG00000061987.16	3378.81554458398	0.0375747868224812	0.0414237483559464	0.90708321467213	0.364362793689724	0.999918146545002
ENSG00000062038.14	182.751952235431	-0.193889754672302	0.114340510779985	-1.69572230655315	0.0899384820512148	0.85692432085858
ENSG00000062096.14	2.77937162877418	0.61701525889284	0.968970991026821	0.63677371624819	0.524272248901828	NA
ENSG00000062194.16	4033.41889450256	-0.0296587412877284	0.0307803917844883	-0.96355957699911	0.335266781349106	0.999918146545002
ENSG00000062282.15	422.993478946448	0.0627247612234091	0.0835456514403259	0.750784273532315	0.452782495458479	0.999918146545002
ENSG00000062370.16	480.404008340368	0.0169382431715153	0.0696854829242878	0.243067027172911	0.807953473815041	0.999918146545002
ENSG00000062485.19	9070.45904098971	-0.0080459234227835	0.0264308981698989	-0.304413545505112	0.760812849360215	0.999918146545002
ENSG00000062524.16	22.9226910795104	0.0904768220116724	0.315048803499757	0.287183512543453	0.773971809929194	NA
ENSG00000062582.14	2781.15311955546	-0.0602820580871255	0.0487342505385445	-1.236954655524	0.216103917299283	0.971345654313466
ENSG00000062598.18	2975.44254803258	-0.00265909815152274	0.0373577271000942	-0.0711793344492856	0.943255028413017	0.999918146545002
ENSG00000062650.19	3320.51487483843	0.0493597718739722	0.0399968448578545	1.23409164021294	0.217168758282765	0.971345654313466
ENSG00000062716.13	4731.363293702	-0.0171602081541626	0.0410272111662966	-0.418264065880733	0.67575405934039	0.999918146545002
ENSG00000062725.10	3975.63681327172	0.00886558054239199	0.0341967052201695	0.259252477258043	0.795440443759919	0.999918146545002
ENSG00000062822.13	1090.74448084469	0.00312652516557701	0.0506275218063331	0.0617554455368563	0.95075758503547	0.999918146545002
ENSG00000063015.19	57.7162627185923	-0.526044389691253	0.189271982215999	-2.7793040656748	0.00544755062881629	0.298074549730158
ENSG00000063046.17	55228.4651878751	-0.000347818171714583	0.02640430794105	-0.0131727812177891	0.989489945198948	0.999918146545002
ENSG00000063127.15	8.7997193433604	0.255425117904943	0.565356341193773	0.451794911092007	0.651416736122197	NA
ENSG00000063169.10	1035.34149357429	0.0227776695844346	0.0598527797944004	0.38056159902143	0.703528580342136	0.999918146545002
ENSG00000063176.15	1343.57334876092	-0.0887307456993051	0.0538458617851677	-1.64786564385059	0.0993802448573012	0.860632554327588
ENSG00000063177.13	46780.1546923661	-0.0383952502322005	0.0440205733035703	-0.872211499096638	0.383093007458647	0.999918146545002
ENSG00000063180.9	244.319013995357	-0.0245329803998617	0.102039740492067	-0.240425742769985	0.810000223532938	0.999918146545002
ENSG00000063241.8	1910.96212454471	-0.0264545035517404	0.062021396067759	-0.426538343684469	0.669715614163502	0.999918146545002
ENSG00000063244.12	12467.9657033028	-0.0282298480343626	0.0301699569736757	-0.935694010402274	0.3494307553719	0.999918146545002
ENSG00000063245.14	7306.9484402827	-0.0850027478829306	0.0325750172912757	-2.60944597888812	0.00906889637238992	0.379112951578539
ENSG00000063322.14	3572.51782328302	0.0128063963656193	0.0418957739309598	0.305672748442909	0.75985382436593	0.999918146545002
ENSG00000063438.17	9.72236897032509	-0.679528583500293	0.761810124892912	-0.891992061139664	0.372397187629546	NA
ENSG00000063587.14	1547.8832608005	0.0554647111298917	0.0504875465581866	1.09858202489537	0.271950421690884	0.988688309061861
ENSG00000063601.17	1797.08937095937	-0.0191616514705336	0.0433284297401616	-0.442242001047467	0.658314095776037	0.999918146545002
ENSG00000063660.9	709.879723411747	-0.061471208993108	0.0689345678105427	-0.891732710387817	0.372536216385481	0.999918146545002
ENSG00000063761.16	178.379967811588	0.0147881799059616	0.142393198399414	0.103854538504575	0.917284784959077	0.999918146545002
ENSG00000063854.13	1178.9584313166	0.0103652418262669	0.0569198865015052	0.18210229259668	0.855502449584528	0.999918146545002
ENSG00000063978.16	1989.34534815328	-0.0537931682698525	0.044093078051896	-1.21999122416765	0.222468201711434	0.972735406533132
ENSG00000064012.21	561.925623453329	-0.024368504436015	0.0694216304158445	-0.351021782260724	0.725572007023783	0.999918146545002
ENSG00000064042.18	9858.41921996773	0.088471438662656	0.0309632282306885	2.85730667369398	0.00427252816252963	0.267793355388139
ENSG00000064102.15	1148.53824934275	-0.0210780247553126	0.0510734740340666	-0.412700039579319	0.679826395839529	0.999918146545002
ENSG00000064115.11	1968.68339214369	-0.0677420796882781	0.045271065734135	-1.4963659147348	0.134558326823498	0.917479543906647
ENSG00000064195.7	147.014087353288	-0.129124276914098	0.12253002161017	-1.0538174662607	0.291966495262546	0.994154341349617
ENSG00000064199.6	243.610492117593	-0.0423530643458638	0.110689259849225	-0.382630296774545	0.701993903142061	0.999918146545002
ENSG00000064201.15	7.71673162334466	-0.743982036362516	0.575759782828857	-1.29217437297746	0.196296764432462	NA
ENSG00000064205.10	11.2437899052166	0.505090461914483	0.473650752279515	1.06637740884747	0.286253069726918	NA
ENSG00000064218.5	2.05403071926335	-0.91149518451055	1.24166184922879	-0.734092929630306	0.462892102408629	NA
ENSG00000064225.12	42.445660148527	-0.275357071653931	0.260173184760743	-1.05836069119556	0.289891033275226	0.994154341349617
ENSG00000064270.12	764.201684967492	0.063109684219748	0.0769687584297379	0.819938966241202	0.412250901722996	0.999918146545002
ENSG00000064300.9	154.100604122877	0.553231493945473	0.54790902393405	1.00971414920895	0.312632261553734	0.999918146545002
ENSG00000064309.14	1039.87215102295	0.0237284004909148	0.0526980313851615	0.450271098696036	0.652514975722469	0.999918146545002
ENSG00000064313.12	3381.31874887155	0.00283721811604789	0.0370324334873479	0.0766144119861101	0.938930293546429	0.999918146545002
ENSG00000064393.16	22300.063467006	0.0682616276375176	0.0376850719344386	1.8113705011967	0.0700835190727714	0.813201232847273
ENSG00000064419.13	4014.90401442423	-0.0029094265791901	0.0312695140913954	-0.0930435494036253	0.925868963837585	0.999918146545002
ENSG00000064489.22	31.2111901664025	-0.0585539250237278	0.360272280216953	-0.162526867147445	0.870890972613533	NA
ENSG00000064490.14	737.046032956478	-0.0194877835013427	0.0654418033140283	-0.297787996578103	0.765864976509552	0.999918146545002
ENSG00000064545.14	468.2973963014	-0.00216239991561684	0.081160594204751	-0.026643470723755	0.978744100929962	0.999918146545002
ENSG00000064547.14	259.024311885397	0.0212373916861583	0.113972698526609	0.186337534872003	0.852180074309649	0.999918146545002
ENSG00000064601.18	1365.52258268794	-0.063841551355726	0.0477627999230797	-1.33663753922594	0.181340979305242	0.95541558894051
ENSG00000064607.17	4287.5562199812	-0.000361567472067833	0.0336331471970785	-0.0107503312119194	0.991422641916481	0.999918146545002
ENSG00000064651.14	2191.06215222698	0.0410633930633083	0.0588098744982186	0.698239766938325	0.485027260796272	0.999918146545002
ENSG00000064652.11	83.4064323218696	-0.401443224133941	0.167579666062412	-2.39553660397217	0.0165960570688102	0.504321188986162
ENSG00000064655.19	485.639879980075	0.0357063595108328	0.0972097668433755	0.367312469418459	0.713385953933703	0.999918146545002
ENSG00000064666.15	917.38912176625	0.000732760170596417	0.0697723685261162	0.0105021541632507	0.991620647372042	0.999918146545002
ENSG00000064687.12	584.828191709209	-0.11590516781688	0.0740023792049031	-1.56623569488156	0.117293449093846	0.889642061301449
ENSG00000064703.12	1184.99294983258	-0.0782556438523664	0.0531860922926814	-1.471355395349	0.141195029531987	0.927756632861708
ENSG00000064726.9	5218.56932662628	-0.0076158021756345	0.033032713390586	-0.230553333163509	0.817661825594825	0.999918146545002
ENSG00000064763.11	140.603248752255	0.100093731521944	0.143384176325041	0.698080737270749	0.485126703889316	0.999918146545002
ENSG00000064787.13	194.841218698771	-0.156525537574129	0.106808213173528	-1.46548222204436	0.142789399246987	0.931984867754807
ENSG00000064835.10	1.80304561866697	-1.3310406158426	1.48575936562506	-0.895865539627697	0.370324580890746	NA
ENSG00000064886.14	2.62366223355544	0.429247896221666	0.994354245238615	0.431685084342009	0.665970309567824	NA
ENSG00000064932.16	992.769630888958	-0.106821660236391	0.0825862550407536	-1.29345567472066	0.195853505021104	0.963459788391371
ENSG00000064933.17	1117.55322155633	0.0469150627714167	0.057997720933695	0.808912178205272	0.418565663447712	0.999918146545002
ENSG00000064961.19	2958.30720009524	-0.129889743913203	0.0354228441046184	-3.6668355462815	0.000245570614299461	0.0418680759308494
ENSG00000064989.13	3.9334099834969	-0.61668544787266	0.812568141781948	-0.758933824947011	0.447892143630392	NA
ENSG00000064995.17	1035.35091863293	-0.0372042249260724	0.0575341597305019	-0.646645837887303	0.51786118438449	0.999918146545002
ENSG00000064999.15	1440.61002922871	0.0239476639667205	0.0501133023617442	0.47787040243035	0.632742448522951	0.999918146545002
ENSG00000065000.17	12376.5352752395	-0.0467124181779788	0.0245183261105434	-1.90520421204005	0.0567535309054144	0.76784846045849
ENSG00000065029.15	1072.82686180286	0.0528318537008537	0.054615884363675	0.967334948731364	0.333376618009689	0.999918146545002
ENSG00000065054.14	3207.65221227307	-0.0408976740065455	0.0460945192573052	-0.887256764264092	0.374940677435624	0.999918146545002
ENSG00000065057.8	503.925504532352	0.0358574086547698	0.0707526164480009	0.506799754622826	0.612295328534272	0.999918146545002
ENSG00000065060.17	1598.89394933549	0.0437481707692081	0.0430691456270318	1.01576593016394	0.309740863635398	0.999918146545002
ENSG00000065135.11	4429.98565467076	-0.0607973103883931	0.0364956721343658	-1.66587726250269	0.0957378632265732	0.858725261119153
ENSG00000065150.19	8037.23078055625	0.0384591156706461	0.0286611085568174	1.34185722769255	0.179642292490613	0.95541558894051
ENSG00000065154.11	424.027932046733	0.0760105497942512	0.11284698696164	0.673571814727224	0.500583577331364	0.999918146545002
ENSG00000065183.16	2643.05492328052	0.0410886165292178	0.0380304483933297	1.08041367549125	0.279958008735998	0.992474748002076
ENSG00000065243.20	2781.57793864874	0.0486320740904305	0.0375565853869572	1.29490137586682	0.195354253817268	0.963459788391371
ENSG00000065268.10	1092.10575435752	-0.0461637591116891	0.0500017718458261	-0.923242465367607	0.355880863404839	0.999918146545002
ENSG00000065308.5	746.539038154267	0.0390032518152591	0.0674015394948613	0.578670043853119	0.562811832610322	0.999918146545002
ENSG00000065320.9	16.9364573120765	0.277170769014791	0.389495556297109	0.711614714298214	0.476703392823809	NA
ENSG00000065325.13	46.1773107739919	0.291026596474393	0.241294797510559	1.20610390061003	0.227777431053805	0.97333497108101
ENSG00000065328.16	280.710431351665	0.150147434552841	0.109016302000482	1.37729341206398	0.168421551218231	0.949240622232198
ENSG00000065357.20	340.265524973432	-0.037241023511901	0.106671667862357	-0.349118226593726	0.727000553606714	0.999918146545002
ENSG00000065361.15	539.958524693468	-0.166959186279534	0.0831180106744122	-2.00870046004279	0.0445689099125529	0.704188776618336
ENSG00000065371.17	2.17463076773145	-0.469507317237962	1.01434998165517	-0.462865209966131	0.643460985930025	NA
ENSG00000065413.20	189.514940585696	-0.094888949490509	0.125141402590984	-0.758253843459361	0.448299033236378	0.999918146545002
ENSG00000065427.14	3626.29431530908	0.0327748953606302	0.0355701170767535	0.921416572509678	0.356832979655583	0.999918146545002
ENSG00000065457.10	337.814696178489	0.0428310040043761	0.0872108372896839	0.491120201748625	0.623341434039715	0.999918146545002
ENSG00000065485.20	2127.331802926	-0.0474808333458563	0.0550977590254078	-0.861756161878761	0.388821713145803	0.999918146545002
ENSG00000065491.8	557.355784232572	-0.106695358967218	0.0712299556198038	-1.49790011855003	0.134159202892504	0.915666535730068
ENSG00000065518.8	7892.19523631303	-0.106260375795989	0.0442461119765131	-2.4015754390441	0.0163246426757031	0.502718786408562
ENSG00000065526.11	3735.38237190638	0.0766112853491542	0.0454920186949939	1.6840599196708	0.0921700892519633	0.85692432085858
ENSG00000065534.18	279.500689866165	-0.0461231816768172	0.106723475491797	-0.432174659457773	0.665614475387628	0.999918146545002
ENSG00000065548.18	3624.31543486394	-0.00658864982773675	0.0381299011216815	-0.172794831193262	0.862812700041053	0.999918146545002
ENSG00000065559.15	2667.33171185415	-0.0965379392176831	0.0423013559807963	-2.28214762811643	0.0224806258752461	0.548878655916754
ENSG00000065600.12	280.479856909938	-0.00842676882146958	0.111763061159847	-0.0753985148046126	0.939897640862046	0.999918146545002
ENSG00000065609.14	389.481739091106	-0.282558706052273	0.098670350592911	-2.86366374857671	0.00418772298928174	0.267793355388139
ENSG00000065613.14	3276.85911328238	0.0732929698245108	0.0352411336600167	2.07975630215512	0.0375478910266574	0.67964729493495
ENSG00000065615.14	940.51581446252	0.0142909063716922	0.0629757461304951	0.226927146557015	0.820480392747508	0.999918146545002
ENSG00000065618.20	1.27127017602931	-1.34586747786174	1.46420321419792	-0.919180797317808	0.3580010134186	NA
ENSG00000065621.15	155.668074200344	0.107459562742575	0.133454509005592	0.805214927118517	0.420695664031411	0.999918146545002
ENSG00000065665.21	276.780080285032	0.100549732529758	0.112024514375981	0.897569010585395	0.369415366539545	0.999918146545002
ENSG00000065717.15	71.1265115804168	-0.0711576059098286	0.184057101385051	-0.386606142193697	0.699047810075612	0.999918146545002
ENSG00000065802.12	803.217296088164	0.0230302078131818	0.0638689009723204	0.36058562872661	0.718409234167654	0.999918146545002
ENSG00000065809.13	2084.69659539727	-0.0495549175294062	0.0524253327651151	-0.94524755334278	0.344532507144888	0.999918146545002
ENSG00000065833.9	651.903470907401	0.0861485588371445	0.0781293896153054	1.1026395990206	0.27018370649378	0.988688309061861
ENSG00000065882.16	443.801905080818	-0.0494867857245808	0.0827840386063013	-0.597781728914274	0.549985583550719	0.999918146545002
ENSG00000065883.16	3002.9042236069	-0.0146589279478365	0.0351648908639759	-0.416862603229449	0.676778908512672	0.999918146545002
ENSG00000065911.12	2287.06400625802	0.0361383331998559	0.0364254344549403	0.992118110342935	0.321139913042775	0.999918146545002
ENSG00000065923.10	3287.34576904021	0.055598576278892	0.0344680231494559	1.61304801374342	0.106734076887195	0.871907903369853
ENSG00000065970.9	594.56507548248	-0.0217250437480607	0.0696589287191665	-0.311877373762756	0.755133718586227	0.999918146545002
ENSG00000065978.19	27591.0016054058	-0.00735123074635317	0.0373949792410108	-0.196583362139993	0.844153591635267	0.999918146545002
ENSG00000065989.16	28.9957783064177	0.0654439842596328	0.26524456108174	0.246730730284287	0.805116622327069	NA
ENSG00000066027.12	884.8017152161	-0.0155315383693287	0.0552593360833372	-0.28106632236597	0.778659531222712	0.999918146545002
ENSG00000066032.18	58.4536821860196	-0.611396212472519	0.382284335862975	-1.59932321342004	0.109748804171592	0.876874252684236
ENSG00000066044.15	2520.89892401378	-0.0683107594254128	0.0413876068357994	-1.65051242746235	0.0988381736551472	0.859824282433952
ENSG00000066056.14	2.9489135038423	0.166235872107193	0.987987077064447	0.168257132068084	0.866380996651941	NA
ENSG00000066084.13	4462.27725014097	0.0671547418991506	0.0380153582288743	1.7665160879148	0.0773093049450535	0.828764341995688
ENSG00000066117.14	2027.12460666249	-0.0880518842455947	0.0377445770211731	-2.33283536854052	0.0196567875890599	0.530078718972305
ENSG00000066135.13	3026.9025050104	-0.0419464500485068	0.0352842975549115	-1.18881352202711	0.234513055788805	0.97867174792924
ENSG00000066136.20	1494.78518345307	-0.0948148579538146	0.0572143952971737	-1.65718535451336	0.0974820065829232	0.858725261119153
ENSG00000066185.13	110.55721212347	0.0457086653015151	0.14036814551101	0.325634175297484	0.744701152165701	0.999918146545002
ENSG00000066230.11	1173.50076528079	0.0264423579846602	0.0493744597409182	0.535547287472324	0.59227146785236	0.999918146545002
ENSG00000066248.15	32.4108982521121	0.0441823334500808	0.311117473041357	0.142011739225613	0.887070733106365	0.999918146545002
ENSG00000066279.18	1080.23684047748	-0.0917616461673649	0.0666303874587254	-1.37717413431232	0.16845841675073	0.949240622232198
ENSG00000066294.14	6.93012691424815	1.23509430331403	0.665582958941304	1.85565794124088	0.0635023292872811	NA
ENSG00000066322.15	3458.87309051273	-0.0336935358980105	0.0468491513644855	-0.71919202198297	0.472022614335694	0.999918146545002
ENSG00000066336.11	6.56163680540557	-0.0809169848317249	0.626958623379131	-0.129062719315678	0.897308020909609	NA
ENSG00000066379.15	296.319529792198	0.143330799950904	0.359607517491067	0.39857564978314	0.690205906644332	0.999918146545002
ENSG00000066382.16	11.7881706267935	0.040963203734019	0.457649756670561	0.0895077581424486	0.928678388227345	NA
ENSG00000066405.13	4.49546962878904	1.48818874927967	0.91436746692042	1.62756091300128	0.103618022779066	NA
ENSG00000066422.4	1747.44076063293	0.0167592460524011	0.0456688973996793	0.366972863516491	0.713639259772559	0.999918146545002
ENSG00000066427.22	874.483458564871	0.0884070471843207	0.0600651540083309	1.47185250156953	0.141060712449025	0.927317337792585
ENSG00000066455.13	3883.7747586379	-0.0707060742356419	0.0485660589981997	-1.45587424003794	0.145427387950846	0.933681500207195
ENSG00000066468.22	85.359921936286	-0.0584596822522873	0.163463445455871	-0.3576315309472	0.720619078618499	0.999918146545002
ENSG00000066557.6	1530.53504781977	0.0100022495248167	0.0479381843007056	0.208648902137695	0.834722332259844	0.999918146545002
ENSG00000066583.12	893.398502656534	-0.0202870590364556	0.0610160386685727	-0.332487317746912	0.739521314517557	0.999918146545002
ENSG00000066629.17	631.945743505969	0.093520273557301	0.0816181926577959	1.14582632268528	0.251867021362191	0.983224823342328
ENSG00000066651.20	336.734523576962	0.0097526933088857	0.085741422257566	0.113745410935554	0.909439613378062	0.999918146545002
ENSG00000066654.14	1962.32978211595	0.00512103638028862	0.0459651661212563	0.111411244914884	0.911290243423081	0.999918146545002
ENSG00000066697.14	312.996026333654	0.0105271076617549	0.0955196854341744	0.110208776483142	0.912243802048941	0.999918146545002
ENSG00000066735.14	372.897302155041	-0.017267004249003	0.0850034508305764	-0.203132979664772	0.839031095012197	0.999918146545002
ENSG00000066739.12	2083.68419328181	0.0391590631221765	0.0477946318150969	0.819319275722661	0.41260427780711	0.999918146545002
ENSG00000066777.9	6567.65100115545	0.0515714329702943	0.0330687409505333	1.55952211931621	0.118872853468042	0.889642061301449
ENSG00000066813.14	20.7106261779471	0.219207767113109	0.372654924975585	0.588232577705689	0.556376193476942	NA
ENSG00000066827.16	800.881872477305	0.00665252722878007	0.0584096685584946	0.113894281425649	0.909321598830447	0.999918146545002
ENSG00000066855.16	1609.86428545227	-0.0606041870847822	0.0490867870925547	-1.23463340492241	0.216966970810303	0.971345654313466
ENSG00000066923.17	411.377281401343	0.0579149415502939	0.0997317152667614	0.580707364707241	0.561437697292549	0.999918146545002
ENSG00000066926.11	2521.40341231577	-0.0597782180198415	0.0368464703538581	-1.62235941314749	0.104726414149467	0.868142295386378
ENSG00000066933.16	2393.25733768829	0.0616130189921473	0.0523147377582027	1.17773731901173	0.238901344196862	0.979818533384008
ENSG00000067048.17	2250.084004865	0.0641933108150588	0.040914147455162	1.56897588750709	0.116653557585854	0.889642061301449
ENSG00000067057.17	2208.87135375045	-0.0430778968042519	0.0663685021200015	-0.649071403274438	0.51629222473587	0.999918146545002
ENSG00000067064.11	12239.9028848828	-0.034124078868743	0.0428596786287561	-0.79618139847292	0.425926607793286	0.999918146545002
ENSG00000067066.17	201.40375648933	0.0799314441680994	0.119417443851773	0.669344792435135	0.503275559820838	0.999918146545002
ENSG00000067082.15	1768.09480606186	0.0403069998980053	0.0467836178886644	0.861562267243372	0.388928442394425	0.999918146545002
ENSG00000067113.17	3378.73952777906	0.0427912500402318	0.0396643194630889	1.07883484752721	0.280661357197899	0.992474748002076
ENSG00000067141.17	2208.73467331764	-0.019067880012544	0.0452565838668047	-0.421328310344037	0.673515360237192	0.999918146545002
ENSG00000067167.8	11746.9610245321	-0.0139105694858846	0.0302493223446128	-0.459863838515442	0.64561395763085	0.999918146545002
ENSG00000067177.15	1417.16624478402	0.0202702806778045	0.0459380676324921	0.441252358283074	0.659030312181171	0.999918146545002
ENSG00000067182.7	14.9552325106148	-0.377011456602781	0.435667637684599	-0.865364842351953	0.386838571405654	NA
ENSG00000067191.16	174.002861944721	-0.0219273674571486	0.108894332096903	-0.201363716870368	0.84041418384774	0.999918146545002
ENSG00000067208.14	857.745073641424	0.0503199701575915	0.0657434568281659	0.765398909417148	0.444034042181992	0.999918146545002
ENSG00000067221.14	932.24335753122	0.00454306899019013	0.0649844156760928	0.0699101306509322	0.944265189766848	0.999918146545002
ENSG00000067225.18	25346.4778726136	-0.0516853548954626	0.0389997185102867	-1.32527507555804	0.185079932631903	0.95541558894051
ENSG00000067248.10	2684.67308779216	0.0101705348737398	0.0396357639008163	0.256599945927379	0.797487616748733	0.999918146545002
ENSG00000067334.14	2265.6512124093	0.0234716898203981	0.0505176777651754	0.464623293443993	0.642201248307145	0.999918146545002
ENSG00000067365.14	349.286094076004	-0.0804143480879319	0.086532196910632	-0.929299739968252	0.352733769945776	0.999918146545002
ENSG00000067369.13	3191.79828552175	-0.00173690328622791	0.040323574340625	-0.0430741399945298	0.965642433455982	0.999918146545002
ENSG00000067445.20	13.5081740502407	0.0172479251371594	0.457408777772039	0.0377079014993353	0.969920575993424	NA
ENSG00000067533.6	1125.52815143276	0.0927263274685568	0.0603462948068491	1.53657035225355	0.124398557427727	0.894810345579036
ENSG00000067560.11	16689.5569870508	-0.0264900948721218	0.0301072911028667	-0.879856470036238	0.378937068655902	0.999918146545002
ENSG00000067596.11	2207.35462067626	0.0683592729141821	0.04406290875913	1.5514017308269	0.120805440707379	0.889642061301449
ENSG00000067601.8	122.036805993385	0.0330492470514521	0.143820927791173	0.229794422543563	0.818251518928174	0.999918146545002
ENSG00000067606.17	2014.48134372181	-0.0781692757409918	0.0480993800898808	-1.62516181279095	0.104128084854162	0.868142295386378
ENSG00000067646.12	1302.90695860648	-0.0214825122811575	0.0483235910845715	-0.444555377591057	0.656641100775257	0.999918146545002
ENSG00000067704.10	5786.53761826337	-0.0214291064211787	0.0356372829300161	-0.601311454166155	0.547632561943108	0.999918146545002
ENSG00000067715.14	6.38992720929955	0.529442534837766	0.684766635738807	0.773172212554633	0.439420468906593	NA
ENSG00000067798.16	84.891400939542	-0.0204435922253381	0.170074613875981	-0.120203666846162	0.904321813116343	0.999918146545002
ENSG00000067829.19	2046.21370158965	-0.131885618984674	0.044210097887051	-2.98315600480276	0.00285292536179264	0.21908554202906
ENSG00000067836.12	844.516609762169	-0.122979699987701	0.0683785603227516	-1.7985125660328	0.0720958191275002	0.814718870899825
ENSG00000067840.12	579.959794588719	-0.0274671946825512	0.0683192846675198	-0.402041602399996	0.687653409252301	0.999918146545002
ENSG00000067900.8	4188.36528909871	0.0350180685098253	0.0325919989985732	1.07443757933836	0.282626607248561	0.992474748002076
ENSG00000067955.14	1240.77563316927	0.0231359945087931	0.0554374134579697	0.417335388966764	0.676433106929128	0.999918146545002
ENSG00000067992.14	1068.08179213077	-0.0010752796437801	0.0619079901690878	-0.017368996164198	0.986142242900156	0.999918146545002
ENSG00000068001.14	541.556187264426	-0.0127977163078638	0.0734367218241788	-0.174268621882441	0.861654357995929	0.999918146545002
ENSG00000068024.16	1259.93604239641	0.00626545126935644	0.0566883087323184	0.11052457569235	0.911993360679404	0.999918146545002
ENSG00000068028.17	1156.92827802659	0.0132425616922817	0.059381192678916	0.223009358600902	0.823528222803804	0.999918146545002
ENSG00000068078.18	595.422486474166	-0.233605579639897	0.0858770637384988	-2.72023249829828	0.00652360302996356	0.329681791359849
ENSG00000068079.7	13.6928205935561	-0.649982639687643	0.481101766627352	-1.35102941783854	0.176686009354295	NA
ENSG00000068097.14	924.209214436884	-0.0519076641845966	0.0522570776868325	-0.99331356597608	0.320557168476561	0.999918146545002
ENSG00000068120.15	2298.06024785576	-0.0350482066321016	0.0447990682193972	-0.782342312577974	0.434013426370777	0.999918146545002
ENSG00000068137.15	506.25645013028	-0.0178076939347548	0.0819301163759721	-0.217352235324999	0.827933852038442	0.999918146545002
ENSG00000068305.17	2268.58605001036	-0.00655960007975868	0.0428803559794475	-0.152974478171373	0.878418401847875	0.999918146545002
ENSG00000068308.13	1279.8996032516	-0.0825536145909266	0.0519442540293502	-1.589273272541	0.11199871018553	0.880236861183702
ENSG00000068323.17	1215.6351692614	-0.0400947995456888	0.0587744240513922	-0.682181070981316	0.49512446240423	0.999918146545002
ENSG00000068354.16	317.783925336559	-0.0940870081970941	0.0922756233777837	-1.01963015532168	0.307903897811497	0.999918146545002
ENSG00000068366.19	413.987206799098	0.0073284838198607	0.0837791761953285	0.087473810947658	0.930294901457968	0.999918146545002
ENSG00000068383.19	855.91809545404	-0.112584266965257	0.0566590541509457	-1.98704811882882	0.0469170647206032	0.715207673971856
ENSG00000068394.11	576.959938847902	-0.0600218292431543	0.0797117306673804	-0.752986150728709	0.451458236348114	0.999918146545002
ENSG00000068400.13	1274.387214864	0.0768916713790203	0.0507032968944593	1.51650239902689	0.129392364165612	0.910715533958268
ENSG00000068438.15	768.387472254515	-0.0178992774041799	0.0664578617746684	-0.269332730939629	0.787673646796703	0.999918146545002
ENSG00000068489.12	496.26874593784	-0.0161276060958148	0.0796675393657523	-0.20243635267525	0.839575611334923	0.999918146545002
ENSG00000068615.18	306.824633204144	-0.183564325205152	0.0879580927368491	-2.08695208699369	0.0368924658180109	0.677608268952077
ENSG00000068650.18	599.522165253497	0.044546499931921	0.0679643464214283	0.655439245390523	0.512184990661129	0.999918146545002
ENSG00000068654.16	2721.62609829736	0.0752993952668589	0.038268242186925	1.96767321841049	0.0491056492242919	0.720390879655408
ENSG00000068697.7	6868.21945320904	0.0331909775055409	0.0355697869321319	0.933122752994562	0.350756592617647	0.999918146545002
ENSG00000068724.16	271.036312280529	0.0362497377587967	0.107668508136051	0.33667911245683	0.736358810870671	0.999918146545002
ENSG00000068745.15	4539.82686075681	-0.0197276480985078	0.0328697407663841	-0.600176564783962	0.548388570273488	0.999918146545002
ENSG00000068781.21	12.1137185346671	0.628805868602243	0.642475727963471	0.978723150515649	0.327716790126852	NA
ENSG00000068784.13	903.233134420116	0.0196368976926149	0.0734688584929812	0.267281921829382	0.789252104885281	0.999918146545002
ENSG00000068796.16	1477.75905739199	0.0441052656918882	0.0461492930877763	0.955708370396912	0.339219592421574	0.999918146545002
ENSG00000068831.19	35.2892740681107	-0.0691243837712155	0.258692582609846	-0.267206670844008	0.789310040244243	0.999918146545002
ENSG00000068878.15	3172.73802961728	-0.00221562691789027	0.0355052452542381	-0.0624028056143564	0.950242060759341	0.999918146545002
ENSG00000068885.15	1162.12330873699	-0.0367723876187386	0.0484135148299904	-0.759547984645797	0.447524821113409	0.999918146545002
ENSG00000068903.20	925.61396027169	-0.0329441825793742	0.0579057226230622	-0.568927924340477	0.569405054011646	0.999918146545002
ENSG00000068912.14	3339.64538692928	-0.0410906584903347	0.0430662296408697	-0.954127139361646	0.340019290006836	0.999918146545002
ENSG00000068971.14	1646.92929703466	-0.0513190608575927	0.0595535258660619	-0.861730017010432	0.388836103541272	0.999918146545002
ENSG00000068976.14	134.386470905371	-0.00419228229821402	0.137715178913282	-0.0304416864669206	0.975714799255338	0.999918146545002
ENSG00000069011.16	1905.4718129602	0.0460156725779679	0.0451139455764158	1.01998776631108	0.307734262778738	0.999918146545002
ENSG00000069018.18	11.0569580561783	-0.282063489776261	0.603947822023082	-0.467032878488435	0.640476355156274	NA
ENSG00000069020.18	1122.52170033068	-0.0112341854548647	0.0527361218691069	-0.213026386027178	0.831306381937418	0.999918146545002
ENSG00000069122.19	91.6621160522029	0.441625348767376	0.154300480252202	2.86211260033374	0.00420827370475666	0.267793355388139
ENSG00000069188.17	73.2313781539614	0.130092611462395	0.190085445965105	0.684390174123466	0.493728818996545	0.999918146545002
ENSG00000069206.15	192.855109568444	0.235130739498185	0.116434341182474	2.01942774880903	0.043442779839679	0.700938773622115
ENSG00000069248.12	1949.49766426839	0.083047605319566	0.0390601563206562	2.12614626111079	0.0334910830253195	0.657669181808631
ENSG00000069275.13	18572.0233230112	0.000496096770736366	0.0285615048693583	0.0173694198889567	0.986141904867707	0.999918146545002
ENSG00000069329.17	5093.40525588953	-0.0160026545207227	0.0319048168130757	-0.501574875495421	0.615966596285696	0.999918146545002
ENSG00000069345.12	2962.64392247596	-0.0412504378033695	0.0427294130002637	-0.965387420677063	0.334350799722966	0.999918146545002
ENSG00000069399.15	738.960078932858	-0.170803829653866	0.0836719921302202	-2.04135010181233	0.0412160404052801	0.694062453865184
ENSG00000069424.14	233.469015952972	0.022104813165041	0.115806077218523	0.190877833840532	0.848621306900005	0.999918146545002
ENSG00000069431.11	266.585733491818	0.0127252709295253	0.112881947784502	0.112730788042554	0.910243991500268	0.999918146545002
ENSG00000069482.7	2884.95766001777	0.102679294060223	0.0908725967494699	1.12992582729096	0.258507480026088	0.983385113482703
ENSG00000069493.15	106.364116011414	-0.235058047715488	0.147612829914944	-1.59239578193122	0.111295803411092	0.878731828655295
ENSG00000069509.6	819.862217163259	0.0372763811910091	0.0668347720850577	0.557739332806718	0.577022394901245	0.999918146545002
ENSG00000069535.14	1.74961740840231	0.114748080348399	1.23285083742937	0.0930753963615429	0.92584366343067	NA
ENSG00000069667.16	422.898205895639	0.0237659860895662	0.0850668035357289	0.279380264706717	0.779953014829362	0.999918146545002
ENSG00000069696.6	7.5273722937115	1.33885136524751	0.953812611738876	1.40368385652468	0.160413011756348	NA
ENSG00000069702.11	140.736838672746	0.0348130304373613	0.133617289325242	0.260542857987651	0.794445060571623	0.999918146545002
ENSG00000069764.9	7.30915282796067	-0.131276777133151	0.639066137873284	-0.205419704398703	0.837244226643081	NA
ENSG00000069812.11	197.354286668686	0.0962682057230255	0.161793902616289	0.595005152643703	0.551840026740281	0.999918146545002
ENSG00000069849.11	1640.79640222923	0.0453111287886771	0.0466654548126191	0.97097797440569	0.331559246819668	0.999918146545002
ENSG00000069869.16	728.819815069012	0.00872221438817742	0.070701948812347	0.123365968473195	0.901817304406687	0.999918146545002
ENSG00000069943.10	342.645397617987	-0.0603593781863096	0.0862249030541364	-0.700022569447401	0.483913209760036	0.999918146545002
ENSG00000069956.12	5094.58903877969	0.0143437449943122	0.0424865767989136	0.337606511868449	0.735659734274963	0.999918146545002
ENSG00000069966.18	1065.70825069742	0.00306570843058111	0.0582849091235586	0.0525986653609101	0.958051680388125	0.999918146545002
ENSG00000069974.16	276.007799294884	-0.0241665191208222	0.11345820083526	-0.212999315544512	0.831327496550076	0.999918146545002
ENSG00000069998.12	2324.81017361963	0.00644253154813675	0.0461420758405785	0.139623790884393	0.888957242341206	0.999918146545002
ENSG00000070010.19	2414.56048017586	0.0448139409392925	0.0424519685830384	1.05563870027921	0.291133312866917	0.994154341349617
ENSG00000070018.9	692.589078596528	0.0552572690259468	0.0675912269686447	0.817521319025328	0.413630571096769	0.999918146545002
ENSG00000070019.5	7.04301223763562	-0.472471240665037	0.547423670328908	-0.863081496606025	0.388092660576488	NA
ENSG00000070031.4	2.851123569162	0.167002211329618	1.02116565516368	0.16354076391538	0.870092680198382	NA
ENSG00000070047.12	327.294595428152	0.828436565050931	0.276031438132789	3.00123989736416	0.00268882640626618	0.210003453298494
ENSG00000070061.15	6223.71228808605	0.0155898596374957	0.0279039091220505	0.558698050846792	0.576367809811486	0.999918146545002
ENSG00000070081.16	6457.83117241215	0.146562512671735	0.0412599889472468	3.55217042978669	0.000382067305481157	0.0608652653600359
ENSG00000070087.14	3606.92199494776	-0.0108516453120027	0.0345319855286221	-0.314249098216731	0.753331855010176	0.999918146545002
ENSG00000070159.14	5679.19801333669	0.00690473893357568	0.0265517451907882	0.260048402994286	0.794826437371597	0.999918146545002
ENSG00000070182.20	257.965197079639	-0.181265417161942	0.111635103740933	-1.6237313451385	0.104433158174603	0.868142295386378
ENSG00000070190.13	1.49269253096322	-0.709550115689199	1.30770260961007	-0.542592872779212	0.587410147261588	NA
ENSG00000070214.16	2160.17822744438	0.0164185025720174	0.0422511342262524	0.388593179158155	0.697577113240994	0.999918146545002
ENSG00000070269.14	827.221452478144	-0.0893953955754879	0.0610554904988137	-1.46416636481243	0.143148497933794	0.931984867754807
ENSG00000070366.14	1794.07324783385	-0.0311376173438102	0.0410376040233325	-0.758758170338271	0.447997232318187	0.999918146545002
ENSG00000070367.16	3358.99568107122	0.059722638226508	0.0393983024174553	1.51586831314966	0.129552654065557	0.911377063861384
ENSG00000070371.16	240.462794179295	-0.0305369347306896	0.10254910516867	-0.297778656190743	0.765872105851361	0.999918146545002
ENSG00000070388.11	26.3175705323126	0.0861935998679469	0.344634773778232	0.250101285262094	0.802509022062849	NA
ENSG00000070404.10	352.009319040481	-0.031879020670107	0.0907124484315597	-0.351429392782391	0.725266234619199	0.999918146545002
ENSG00000070413.20	5550.35405056127	-0.0359610012061995	0.0306437139588674	-1.17351967370761	0.240587472131633	0.979818533384008
ENSG00000070423.18	1116.6619629588	-0.0199712281718993	0.0606323329598915	-0.329382479561034	0.741866608913697	0.999918146545002
ENSG00000070444.15	1604.26132782794	0.0551640696919714	0.0488393325056489	1.12950089327267	0.258686592941089	0.983385113482703
ENSG00000070476.15	886.104531688248	0.0810768730713587	0.0610451057622137	1.32814698343179	0.184129554743309	0.95541558894051
ENSG00000070495.14	1489.96152999689	0.0270753787735452	0.0536373641442859	0.504785781432356	0.613709303470838	0.999918146545002
ENSG00000070501.12	1068.8568347985	-0.0203644171425086	0.0579585798819727	-0.351361561721816	0.725317115613814	0.999918146545002
ENSG00000070526.15	1524.04748890459	-0.0594152282170617	0.11074355562258	-0.536511834779372	0.59160485886116	0.999918146545002
ENSG00000070540.13	1533.2412467854	0.0475206809054471	0.13038652907623	0.364460049992313	0.715514500815551	0.999918146545002
ENSG00000070601.10	25.4732725889847	0.00995002898072688	0.337836513355618	0.0294522012493456	0.976503940263555	NA
ENSG00000070610.14	4067.4564241476	-0.0220541645072596	0.0338070053532427	-0.652354867780213	0.514172272172442	0.999918146545002
ENSG00000070614.15	4304.4968758285	-0.0268101148808426	0.0356657642964247	-0.751704482147607	0.452228794378416	0.999918146545002
ENSG00000070669.17	2378.88973427887	0.00118986846793965	0.0386950406890246	0.0307498957683521	0.975468998887292	0.999918146545002
ENSG00000070718.12	737.59829059447	0.0226396036424892	0.0614870938114155	0.368200905899475	0.712723434902918	0.999918146545002
ENSG00000070729.13	7.50057907884093	-0.0198768708715914	0.540480202371888	-0.0367763162912574	0.970663358132521	NA
ENSG00000070731.10	2.68024416290457	-0.388857355813138	1.26691995293465	-0.306931274475868	0.758895683674704	NA
ENSG00000070748.18	3.0953106498036	0.304396319843452	0.878646078555664	0.346437919968669	0.72901363139809	NA
ENSG00000070756.16	120262.561224104	-0.041373755069027	0.0260554119382447	-1.58791406434445	0.112305772726605	0.880518115761027
ENSG00000070759.17	957.450950779195	-0.0828376133963966	0.0520332503753015	-1.59201304548364	0.111381773362683	0.878855554711035
ENSG00000070761.8	833.114146154141	-0.0209589113054353	0.0599796123051219	-0.349433924294398	0.726763568602082	0.999918146545002
ENSG00000070770.9	1298.43590624483	-0.0311668142425005	0.0498745699299504	-0.624903919698451	0.532034119600342	0.999918146545002
ENSG00000070778.13	2123.49521056017	-0.108339050522639	0.0379400180116371	-2.85553503135947	0.00429643828271935	0.267793355388139
ENSG00000070785.16	676.276707706328	0.0504467233571946	0.0815763071742671	0.618399203207716	0.536312222918826	0.999918146545002
ENSG00000070808.15	2.24442594069709	-0.136402991038637	1.27065218674451	-0.107348802812916	0.914512269147971	NA
ENSG00000070814.19	2191.08249821669	0.0507880522751823	0.039166638294112	1.29671716765177	0.194728520166227	0.963201956892753
ENSG00000070831.16	9798.62062913462	0.019971200934878	0.0269477020628143	0.741109608838843	0.458626983951753	0.999918146545002
ENSG00000070882.13	264.266897819279	0.0820123648418042	0.093152672509436	0.880408072387796	0.378638285031817	0.999918146545002
ENSG00000070886.12	219.671772598197	0.122119964689629	0.103604733419062	1.17871028339677	0.238513559423426	0.979818533384008
ENSG00000070915.9	2.96202899975265	1.12783817355123	1.20849398930893	0.933259233003037	0.350686138331335	NA
ENSG00000070950.10	1202.14961070308	-0.0173023560012403	0.0537565340492782	-0.321865170574044	0.747554840071048	0.999918146545002
ENSG00000070961.15	3494.06922822507	-0.00903360901132542	0.0348619632583501	-0.259125079800596	0.795538734617836	0.999918146545002
ENSG00000070985.13	10.0152706709597	0.231779443738963	0.478936398905846	0.483946186317169	0.628424060944198	NA
ENSG00000071051.14	1423.11052651719	-0.0192515028614612	0.0470402573329495	-0.409255900221796	0.682351875073407	0.999918146545002
ENSG00000071054.16	3950.64833766366	-0.0156708892686807	0.0327462035929972	-0.478555910280601	0.632254590380646	0.999918146545002
ENSG00000071073.13	683.228910894129	0.068715226187854	0.0694695430610446	0.989141761411504	0.322593787691559	0.999918146545002
ENSG00000071082.11	37716.3444247887	0.0176016171842054	0.0642419125807876	0.273989619503785	0.784092598963559	0.999918146545002
ENSG00000071127.17	5505.49906794369	-0.0501181851942501	0.0332960277811479	-1.50523015909504	0.132264913892068	0.914576238965505
ENSG00000071189.21	1509.45334085304	0.102010452772131	0.0513832431017588	1.98528638159547	0.0471126183226055	0.715207673971856
ENSG00000071205.11	479.389888684508	-0.00864944334797768	0.088244280596556	-0.0980170418921773	0.921918761055895	0.999918146545002
ENSG00000071242.12	471.07519206469	-0.0439219632332436	0.087118890686069	-0.504161185792821	0.614148113397754	0.999918146545002
ENSG00000071243.16	1015.61248534436	-0.024165949904785	0.0560706013803391	-0.430991452024245	0.666474585851039	0.999918146545002
ENSG00000071246.11	541.482274547033	0.0118902403676414	0.068519191289332	0.173531533923586	0.862233643375149	0.999918146545002
ENSG00000071282.12	586.678476036471	0.126528735086842	0.073173904252855	1.72915107344303	0.0837820603136955	0.843985890444523
ENSG00000071462.11	2420.24588259505	0.0149186280557606	0.0425683114344867	0.35046323316631	0.72599107829394	0.999918146545002
ENSG00000071537.14	5204.11469219099	-0.0106733002460035	0.0428499132474025	-0.249085690894613	0.803294497711571	0.999918146545002
ENSG00000071539.14	536.109364921197	0.0410749006837761	0.0717212184625179	0.572702215108659	0.566846337386828	0.999918146545002
ENSG00000071553.17	8734.96481273554	-0.0315503529669	0.029238682985596	-1.07906204196826	0.280560071016038	0.992474748002076
ENSG00000071564.15	2207.3323903981	-0.0377877541101209	0.0438175286516084	-0.862388986165101	0.388473499270041	0.999918146545002
ENSG00000071575.11	568.936016669263	0.01880334665039	0.0712175857022636	0.264026735320688	0.791759317688069	0.999918146545002
ENSG00000071626.16	5715.46944464379	-0.0163903919827558	0.0316011598600184	-0.518664253317262	0.603994893656822	0.999918146545002
ENSG00000071655.18	4951.00053796173	-0.0613950715228146	0.033641792894773	-1.82496431491776	0.0680064145773245	0.809267235553295
ENSG00000071794.16	4187.6750048598	0.00744426423169755	0.0396124012303453	0.187927618636631	0.850933391910826	0.999918146545002
ENSG00000071859.15	3392.50977670188	0.0435102136261223	0.0485163599900779	0.896815293542644	0.369817485829823	0.999918146545002
ENSG00000071889.16	1646.28693050034	-0.0259537557090313	0.0487586236154532	-0.532290573124498	0.594524760257262	0.999918146545002
ENSG00000071894.17	1297.88813498213	-0.00147292494475476	0.0479477314843136	-0.0307193875321637	0.975493329443665	0.999918146545002
ENSG00000071909.18	16.7659513118384	0.405838277040464	0.527148214881387	0.769875085571108	0.441373994177607	NA
ENSG00000071967.12	113.316347255048	-0.109127855987079	0.162929020244179	-0.669787713837172	0.50299312678211	0.999918146545002
ENSG00000071991.8	1.7105838297117	-0.391815512748256	1.27471115915469	-0.307375918014307	0.758557256171728	NA
ENSG00000071994.10	2002.50920162443	-0.0375546295475393	0.0452704154419053	-0.829562290978584	0.406786304457677	0.999918146545002
ENSG00000072041.17	1.16548880641403	0.0715449856559217	1.38764583485926	0.0515585345039989	0.958880460040325	NA
ENSG00000072042.13	17128.1160950081	-0.0694631109340818	0.0217309026183004	-3.19651291776459	0.00139099597877659	0.140592872972522
ENSG00000072062.13	2297.13904934252	-0.0935890212557993	0.0411834002395152	-2.27249378903885	0.023056702709862	0.553542626481008
ENSG00000072071.16	3511.25298467118	-0.0527845327159757	0.0350838053296497	-1.50452700954212	0.132445724207576	0.914576238965505
ENSG00000072080.11	13.7055715455284	0.342347595588412	0.466399039919994	0.734022942343833	0.462934755584055	NA
ENSG00000072110.13	3446.68873512645	-0.0863813664054987	0.0388475667104456	-2.22359786519839	0.026175512323994	0.586963446012432
ENSG00000072121.16	783.666574685188	0.0336150006266853	0.0594768969584204	0.565177444448475	0.571953076794867	0.999918146545002
ENSG00000072133.11	1306.40490676126	-0.0038737237427779	0.0490415390002876	-0.0789886251888462	0.937041670578167	0.999918146545002
ENSG00000072134.15	2231.29581767292	-0.0096190646211843	0.0431626935539078	-0.222855985787139	0.823647593149248	0.999918146545002
ENSG00000072135.13	2135.76793658478	-0.0114097204632341	0.038980740635864	-0.292701479682423	0.769750338782102	0.999918146545002
ENSG00000072163.19	10.3938631529061	-0.245738991773826	0.493652219348604	-0.497797806111536	0.618626562431102	NA
ENSG00000072182.12	15.608665610421	-0.887462865897224	0.526857874159211	-1.6844445331931	0.0920957904468646	NA
ENSG00000072195.15	169.275882781999	-0.0186015091848073	0.124279181369798	-0.149675182760158	0.881020888872995	0.999918146545002
ENSG00000072201.13	2521.28557793307	-0.0388396134218957	0.0514051972117977	-0.755558105571898	0.449914182145926	0.999918146545002
ENSG00000072210.18	6807.8380739423	-0.0188330667360219	0.0254922706417556	-0.738775568511888	0.460043289619655	0.999918146545002
ENSG00000072274.13	10457.5063886408	0.118450930022287	0.030737692924832	3.85360509365341	0.000116391270451267	0.0271171932817477
ENSG00000072310.16	3787.36117244232	-0.173848223476729	0.0411969728626699	-4.21992713047756	2.44381296814849e-05	0.00861350078465876
ENSG00000072364.13	7756.47683634893	0.0456022189285083	0.0314868100096652	1.44829593453609	0.147534304180212	0.936596203939237
ENSG00000072401.15	567.693733886581	0.107624134005443	0.0759082873290191	1.41781797208722	0.156243915709334	0.939525271006944
ENSG00000072415.8	3681.70244531249	0.0921817425458446	0.035873658047361	2.56962204479244	0.0101809523295926	0.399436710963762
ENSG00000072422.17	125.802322484249	0.122009165296132	0.154324919852167	0.79059924614255	0.429177886895479	0.999918146545002
ENSG00000072501.17	2905.4219658924	0.0537585259152427	0.0366659677427816	1.46616956335009	0.142602098261498	0.931658005086762
ENSG00000072506.12	1052.7518278027	-0.0533913723719493	0.0544281552333269	-0.980951350327178	0.326616732990603	0.999918146545002
ENSG00000072518.20	17785.2148494961	-0.0567126389742094	0.0228460070322456	-2.48238735522419	0.0130505322747508	0.453813039997184
ENSG00000072571.20	564.53248018807	-0.112962373482414	0.0699463238547744	-1.61498656765653	0.106313603764519	0.870816125966503
ENSG00000072609.17	949.196275377727	-0.0173900521433793	0.059787636070048	-0.290863684976687	0.771155576249226	0.999918146545002
ENSG00000072657.8	11.2970470601119	0.33107507778875	0.507499237698438	0.652365665198258	0.514165308348612	NA
ENSG00000072682.18	605.109363865553	-0.0145787350923916	0.101479925699018	-0.143661270856969	0.88576795525883	0.999918146545002
ENSG00000072694.20	1.3696474961162	0.741883246519927	1.44715349334128	0.512650005637633	0.608196167061574	NA
ENSG00000072736.19	1512.77324188079	0.0614971628148529	0.0502375838397353	1.224126602327	0.220904472040038	0.97273343051916
ENSG00000072756.17	998.061708603345	0.0352970257313272	0.0566675378157718	0.622879113719024	0.533363964227935	0.999918146545002
ENSG00000072778.20	3582.65493971614	-0.0486803458384056	0.0548059723827599	-0.888230674905767	0.374416681598996	0.999918146545002
ENSG00000072786.13	218.608450850016	-0.0607484098167564	0.111681079207322	-0.543945404610429	0.586479042813019	0.999918146545002
ENSG00000072803.17	7129.64130572702	-0.00280884235159996	0.0265345784658791	-0.10585592513602	0.915696664162155	0.999918146545002
ENSG00000072818.12	71.3740362065013	-0.132644050961295	0.211622480249195	-0.626795654247605	0.53079319252982	0.999918146545002
ENSG00000072832.14	1057.22940015928	-0.0488026541069438	0.0538671240393095	-0.905982173307231	0.364945288095767	0.999918146545002
ENSG00000072840.13	599.609762270562	-0.0142509658034702	0.0831058513919423	-0.171479692040698	0.863846597331068	0.999918146545002
ENSG00000072849.11	1261.0108619688	0.0300253791240525	0.0622105789080437	0.482641049980171	0.629350626703625	0.999918146545002
ENSG00000072858.10	45.1696753838948	-0.0834487837577667	0.232529757277805	-0.35887356841847	0.71968967363491	0.999918146545002
ENSG00000072864.15	104.31643186559	0.10595866732025	0.691171062703179	0.153303101124986	0.87815925524018	0.999918146545002
ENSG00000072952.18	1.77942805955035	1.50792160561885	1.32855818340933	1.13500607233417	0.256372774127742	NA
ENSG00000072954.7	1772.31407783396	-0.00373197540685463	0.0542743503956555	-0.0687613095255649	0.945179615687077	0.999918146545002
ENSG00000072958.8	1310.54892925961	0.0266313885271572	0.0497995242944712	0.534771946207403	0.592807564252549	0.999918146545002
ENSG00000073008.15	3931.20930631234	-0.0350345290793561	0.0324874155488304	-1.07840308277823	0.28085391186339	0.992474748002076
ENSG00000073050.11	1247.83407349534	-0.051948601081277	0.0615357237700703	-0.844202325065424	0.398556355524984	0.999918146545002
ENSG00000073060.16	3376.44673492979	-0.032441800979016	0.0390180578544819	-0.831456068367317	0.40571603622147	0.999918146545002
ENSG00000073067.14	25.0046461534008	0.0384109185621811	0.315862937775751	0.121606285411843	0.903210835399504	NA
ENSG00000073111.14	2188.41309359032	0.111851347665174	0.0520612796855403	2.14845559580511	0.031677580276843	0.637540290608323
ENSG00000073146.16	6.69112963842014	-0.162128502395891	0.580675629892986	-0.279206658674087	0.780086233881124	NA
ENSG00000073150.13	299.453389370486	-0.0641173195651847	0.104379023643979	-0.614273992290626	0.539034285668323	0.999918146545002
ENSG00000073169.14	732.947048301588	-0.123105193357226	0.062626759952456	-1.96569634850475	0.0493336968775717	0.721426592850107
ENSG00000073282.13	1.87415657389027	-1.30486944767168	1.30407647076608	-1.00060807546441	0.317016324411607	NA
ENSG00000073331.18	147.067043253133	0.133240692283082	0.129909428527761	1.02564297136145	0.305059904546416	0.999918146545002
ENSG00000073350.13	1522.3779182859	-0.0776608741473173	0.0536661237888786	-1.4471116723994	0.147865649386189	0.936596203939237
ENSG00000073417.15	880.864422712364	-0.0241634121004145	0.0568022547758571	-0.425395298052231	0.670548533100388	0.999918146545002
ENSG00000073464.12	599.852446739942	-0.226819587465001	0.074318511265017	-3.05199315223324	0.00227327286835302	0.184901827505211
ENSG00000073536.18	2055.50653721387	0.0274816579391167	0.0414152227796109	0.663564170241436	0.506969295807855	0.999918146545002
ENSG00000073578.17	4009.14593704662	-0.0123909108232085	0.0370094099226248	-0.334804333522584	0.737772691319758	0.999918146545002
ENSG00000073584.20	9632.64449413627	-0.0223045409519943	0.0402200708831046	-0.554562447610303	0.579193980669274	0.999918146545002
ENSG00000073598.6	4.42578793260057	-0.133517322442796	0.752053226381658	-0.177537064876626	0.859086554060432	NA
ENSG00000073605.18	290.652679135342	0.0266511383999398	0.12785423500806	0.20844939863165	0.834878088789702	0.999918146545002
ENSG00000073614.12	2156.69915345321	0.0315087147436045	0.0448286502918214	0.702870029289126	0.482136750268992	0.999918146545002
ENSG00000073670.14	87.0741680182229	-0.0346248034518814	0.162913010766547	-0.212535532238726	0.831689260193626	0.999918146545002
ENSG00000073711.11	422.156869778909	0.0502275442197354	0.0819083391739913	0.613216489630451	0.53973320297601	0.999918146545002
ENSG00000073712.15	886.733378840782	0.0685513127722562	0.0589475616524869	1.16292024386668	0.244861863104511	0.982051140721979
ENSG00000073734.9	13.8605950058599	0.0769785963808115	0.487457679424896	0.157918522222547	0.874521002579546	NA
ENSG00000073737.16	1.30384231478861	1.08012976923732	1.45006025638602	0.744886127649152	0.456340562065087	NA
ENSG00000073792.15	53.9339427552931	-0.0575383926412774	0.224035677422359	-0.256826918387665	0.79731238901877	0.999918146545002
ENSG00000073803.14	1212.94640028319	-0.0743253579326513	0.057924486582878	-1.28314228260456	0.199442232575727	0.966690031377274
ENSG00000073849.15	3292.83258453077	0.0331681212473964	0.0414384443068681	0.800419074658627	0.423468033093521	0.999918146545002
ENSG00000073861.3	5.27048665031172	0.382249784691403	0.765856082239202	0.499114381351893	0.617698806694288	NA
ENSG00000073910.21	1110.21417025356	0.101722896834585	0.0563042058996297	1.80666604224772	0.070814365418142	0.813201232847273
ENSG00000073921.18	10449.2415654887	-0.0192258840463453	0.0292594855402336	-0.65708209462222	0.511128131323927	0.999918146545002
ENSG00000073969.18	2062.82155177801	-0.00207442972168365	0.0447597202128414	-0.0463459045726676	0.9630345520369	0.999918146545002
ENSG00000074047.21	7.5474217748586	-0.159371683986938	0.583775454683883	-0.273001687049755	0.784851918740829	NA
ENSG00000074054.18	2033.18016529649	-0.00201764782544043	0.0407458483645458	-0.0495178749841923	0.960506592495976	0.999918146545002
ENSG00000074071.14	1929.13676729941	-0.0301017320361961	0.0463850289341467	-0.648953611281172	0.516368360668488	0.999918146545002
ENSG00000074181.9	897.698706588418	-0.0316779205051912	0.0601650618699643	-0.526516877413958	0.598529128698088	0.999918146545002
ENSG00000074201.8	4665.71976954438	0.0237811143808419	0.0315755144130244	0.75315049724202	0.451359482558247	0.999918146545002
ENSG00000074211.14	973.001003278749	-0.0453682892002318	0.0548710939543132	-0.826815831993551	0.408341455117061	0.999918146545002
ENSG00000074219.13	75.6822054194672	-0.0127708989472874	0.209054250062976	-0.061088922819987	0.95128839098416	0.999918146545002
ENSG00000074266.20	964.287603332841	-0.0599937906330356	0.0527027612268985	-1.13834245562102	0.254977512473233	0.983385113482703
ENSG00000074276.10	90.5648303066294	0.150320341959217	0.179027759834574	0.839648231638025	0.401105647825574	0.999918146545002
ENSG00000074317.11	83.0799921835812	-0.165455427167236	0.184372854552953	-0.897395810074179	0.369507747532765	0.999918146545002
ENSG00000074319.13	3111.08954683847	-0.0320892711778127	0.0411258049069181	-0.780270957624825	0.435231403642231	0.999918146545002
ENSG00000074356.17	2395.91462197389	0.0616138075164168	0.0370590116690518	1.66258636540679	0.0963952622401546	0.858725261119153
ENSG00000074370.18	4426.87225993954	-0.104326201318297	0.0469559375464287	-2.22178933633562	0.0262975457234968	0.587782217097864
ENSG00000074410.14	13241.7315967327	0.0856488977540929	0.0259764263203703	3.29717786033286	0.00097661634677319	0.112811498342389
ENSG00000074416.14	1816.92506821777	-0.0512886403953015	0.0472526422461722	-1.08541317389413	0.277738700210195	0.992474748002076
ENSG00000074527.12	141.452740224238	-0.174724544761424	0.131549993166657	-1.32819881290355	0.184112436479303	0.95541558894051
ENSG00000074582.14	948.800451762491	0.0233066973866175	0.0669916403603596	0.347904563334272	0.727911858070141	0.999918146545002
ENSG00000074590.13	14.0950318103105	0.0418791387322736	0.393414738901598	0.106450355289685	0.915225042259955	NA
ENSG00000074603.19	2562.81686997407	0.0361428759855659	0.038579884886061	0.936832136547519	0.348844911791643	0.999918146545002
ENSG00000074621.14	561.256420754435	-0.00915762418809346	0.0795267461790301	-0.115151500948849	0.908325039506717	0.999918146545002
ENSG00000074657.13	1476.669387485	0.0388305400399007	0.0465015856380649	0.835036902658112	0.403696931014144	0.999918146545002
ENSG00000074660.16	20.8380287616371	0.521219071466618	1.21658669827176	0.42842739626123	0.668339982324248	NA
ENSG00000074695.6	9431.86330711672	0.0207824842664645	0.0327012065474442	0.635526528243307	0.525085070638822	0.999918146545002
ENSG00000074696.13	8251.98882418029	-0.034966969682803	0.0285359962253972	-1.2253635515862	0.220438273413846	0.97273343051916
ENSG00000074706.13	2.23083640385685	0.0349883885681888	0.918492006562895	0.0380932967496576	0.969613295851671	NA
ENSG00000074755.15	3822.07693811337	0.0690156933056869	0.0408286971968675	1.69037216575654	0.0909567766633201	0.85692432085858
ENSG00000074800.15	55024.8757230814	0.0249482006522252	0.0415051502769692	0.601086864780458	0.54778213159957	0.999918146545002
ENSG00000074803.18	6.47140126168875	-1.07922215083728	0.575546627865813	-1.87512548694647	0.0607754620019379	NA
ENSG00000074842.7	3780.15696914219	0.00583116027738326	0.0498383411715981	0.117001492030122	0.90685887113452	0.999918146545002
ENSG00000074855.11	871.868894834395	0.0734444296732315	0.0585065031097326	1.25532078947672	0.209362331167429	0.970815092629163
ENSG00000074935.14	284.612360809466	-0.0216402712971238	0.114757375252331	-0.188574122138474	0.850426616438428	0.999918146545002
ENSG00000074964.17	496.735880217773	0.0326272116843668	0.0780069839312462	0.418260135696616	0.675756932531591	0.999918146545002
ENSG00000074966.11	12.7799531885363	0.16440100163869	0.454662134072304	0.361589385432624	0.717658897899818	NA
ENSG00000075043.18	2840.53260696545	-0.0412479628515282	0.0485217018345328	-0.850093077777666	0.395273339861621	0.999918146545002
ENSG00000075073.14	79.1760228080408	-0.0181566238234546	0.175315967923022	-0.103565146053477	0.917514448301356	0.999918146545002
ENSG00000075089.9	1450.94981691279	0.0232657356980184	0.0514154119292533	0.452505091859064	0.650905153880479	0.999918146545002
ENSG00000075131.10	330.682548787597	0.00150728356153676	0.103604073648168	0.0145484970663932	0.988392388284747	0.999918146545002
ENSG00000075142.13	4482.36357406995	0.0228452957524741	0.0420383606042845	0.543439264140709	0.586827397857176	0.999918146545002
ENSG00000075151.20	5870.15861483398	0.00872665992271137	0.0283050072643662	0.308307990922071	0.757847986138485	0.999918146545002
ENSG00000075188.9	832.147822723934	0.0101776923327266	0.0663228930209536	0.153456700531913	0.878038133772286	0.999918146545002
ENSG00000075218.19	561.754831760531	-0.0510114518888293	0.0637669561535298	-0.799966863182406	0.423729996333553	0.999918146545002
ENSG00000075223.14	1157.21548999843	0.11638791383365	0.0847417305817654	1.37344273045439	0.169614753524607	0.950866395574736
ENSG00000075234.17	2051.48384837372	-0.0503787929483779	0.0469163361576606	-1.07380066463591	0.282912032005889	0.992474748002076
ENSG00000075239.13	6172.1138414782	-0.0102901533063067	0.0333677117474406	-0.30838654397978	0.757788219721202	0.999918146545002
ENSG00000075240.17	335.948468283677	0.0614832237671107	0.085434330313939	0.719654775090798	0.471737577820002	0.999918146545002
ENSG00000075275.16	556.025765403035	0.00258995068773154	0.0664248421231164	0.0389906939173622	0.968897808151314	0.999918146545002
ENSG00000075290.7	247.354356322093	0.0775977549192132	0.0978950498453237	0.792662704006172	0.427974365289237	0.999918146545002
ENSG00000075292.19	6883.04342848828	-0.000763703292904186	0.0250505475241452	-0.0304864910504684	0.975679066954594	0.999918146545002
ENSG00000075303.13	1921.75913514392	-0.00238578238629336	0.0449494272686902	-0.053077036377618	0.957670527972706	0.999918146545002
ENSG00000075336.12	900.179506674741	0.0216214773211792	0.0620949522694893	0.348200240614454	0.727689807089778	0.999918146545002
ENSG00000075340.23	1700.68225626915	-0.0177324154142722	0.0453788383732591	-0.390763978319939	0.695971703265301	0.999918146545002
ENSG00000075391.16	1405.37582035139	0.0911119795492665	0.04953233943103	1.83944430236599	0.0658498630216333	0.803250529411517
ENSG00000075399.14	323.496558296163	-0.0727026424693687	0.102847554912075	-0.706897140447556	0.479630401154972	0.999918146545002
ENSG00000075407.18	1953.93592582701	0.0667359713358252	0.039726956794118	1.67986618460808	0.0929833543841202	0.85781824789538
ENSG00000075413.18	2728.66143683186	-0.0594641006542648	0.0373191666940553	-1.59339304496681	0.111072044995709	0.877973738074193
ENSG00000075415.12	19067.8131034155	-0.0182983020301172	0.0312453994832025	-0.585631879661336	0.558122920264933	0.999918146545002
ENSG00000075420.13	1494.55850167393	-0.0101637866692805	0.0506320941639543	-0.200738026682615	0.840903423886591	0.999918146545002
ENSG00000075426.12	1175.92700935626	-0.037977529517752	0.0509071145230109	-0.746016148697359	0.455657659998416	0.999918146545002
ENSG00000075429.8	1.82821225192257	0.283691861714731	1.16508538037386	0.243494482459043	0.807622358874853	NA
ENSG00000075461.6	407.544719166621	0.0365888015513183	0.109892415950569	0.332951107088014	0.739171190283791	0.999918146545002
ENSG00000075539.14	2185.60495102715	0.0279686336679706	0.0449482668491943	0.62224053625489	0.533783715052039	0.999918146545002
ENSG00000075568.17	2808.30052202865	-0.0326732432577988	0.0381534440979497	-0.856364190187344	0.391796365749811	0.999918146545002
ENSG00000075618.18	86.3362114930973	-0.0478758565095302	0.16400493685337	-0.291917166812691	0.770349957667843	0.999918146545002
ENSG00000075624.15	25975.5277375392	-0.0775180601940075	0.0258822777415559	-2.99502466390532	0.00274422651112773	0.212211477572174
ENSG00000075643.6	427.334452335065	-0.0464683233501901	0.075573497889472	-0.61487591084048	0.538636672501764	0.999918146545002
ENSG00000075651.16	45.6048486514986	0.0683414650157032	0.223494857174737	0.305785403206263	0.759768043029089	0.999918146545002
ENSG00000075673.11	56.3963209800927	-0.135172989240983	0.222720110227353	-0.606918652756584	0.543904898735866	0.999918146545002
ENSG00000075702.18	344.78487032325	-0.149165075006904	0.0843081616027995	-1.76928392424999	0.076846504805161	0.825259418009175
ENSG00000075711.20	2413.43078882581	-0.0290191187533266	0.0404018846739072	-0.718261511499935	0.472596056961479	0.999918146545002
ENSG00000075785.12	8684.30625433723	-0.0249710080229445	0.03748048590827	-0.666240242564055	0.505257554472517	0.999918146545002
ENSG00000075790.10	922.660850384	-0.0257971101828364	0.0556226202613997	-0.463788114648364	0.642799559486338	0.999918146545002
ENSG00000075826.17	532.094470960849	0.00442222203335313	0.100955415209817	0.0438037129970924	0.965060867383302	0.999918146545002
ENSG00000075856.12	3063.09392288922	0.0316355703300664	0.0350613192536851	0.90229264053552	0.366901433973456	0.999918146545002
ENSG00000075884.14	15.8896697807641	-0.0818703725692897	0.386794820684925	-0.211663569911086	0.832369511112224	NA
ENSG00000075886.11	2393.936862036	0.148378222824245	0.0992708848163979	1.49468016829578	0.134997932416389	0.91910925160757
ENSG00000075891.21	21.4954077210463	-0.16958340692107	0.334451010337744	-0.507050066166095	0.612119689924906	NA
ENSG00000075914.13	869.247151969483	-0.023417014864915	0.0596831523887125	-0.392355529620847	0.694795539331723	0.999918146545002
ENSG00000075945.13	918.743917160452	-0.0363371883149776	0.057446839849185	-0.632535895975716	0.527036760243438	0.999918146545002
ENSG00000075975.16	1011.73793071464	0.0537369186021436	0.0554023218442841	0.969939829474632	0.332076485319887	0.999918146545002
ENSG00000076003.5	1429.0948120592	0.0750750484313832	0.0533359649326146	1.40758770421111	0.159253190450566	0.941951099799258
ENSG00000076043.10	7612.89641247841	0.115496889229814	0.0527735780464791	2.18853626199256	0.0286305628624724	0.609219376327469
ENSG00000076053.10	1975.21003995294	0.038269997987294	0.0394814716668125	0.969315386980958	0.332387854424064	0.999918146545002
ENSG00000076067.13	464.794003750234	-0.104598796992632	0.0698236783069996	-1.49804191828357	0.134122359886755	0.915666535730068
ENSG00000076108.11	7092.83218336889	0.0454154855230555	0.0343786121145308	1.32103894630056	0.186488378552007	0.95668257803696
ENSG00000076201.15	2729.76520543448	-0.0293895688758923	0.0421887463368628	-0.696621052477515	0.486039977266196	0.999918146545002
ENSG00000076242.14	2461.88847994231	-0.0368540549546847	0.0478596304812405	-0.77004470331484	0.441273375604265	0.999918146545002
ENSG00000076248.10	2664.97127270468	-0.00224691020095813	0.0395547757481185	-0.0568050294423678	0.954700507493988	0.999918146545002
ENSG00000076258.10	5.89810104865011	1.40775934287218	0.902307819928891	1.56017637415924	0.118718207136094	NA
ENSG00000076321.11	525.001931920671	-0.048801156793974	0.0745753528880192	-0.654387205746821	0.51286237514264	0.999918146545002
ENSG00000076344.16	1024.59628863509	0.0470657571923352	0.0675285701827552	0.696975473713708	0.485818142929233	0.999918146545002
ENSG00000076351.13	3304.83398293855	-0.0622690587749815	0.0387052067530028	-1.60880315592554	0.107659390600137	0.872547655412614
ENSG00000076356.7	343.228713556817	0.19839310307405	0.0992980609446096	1.99795546042653	0.0457214890730599	0.710958810857785
ENSG00000076382.17	1984.79932939594	-0.11034658430205	0.0445426472397551	-2.47732434285055	0.0132371549030783	0.454788126610744
ENSG00000076513.16	2716.41652294467	-0.0358981548535747	0.0386622618708983	-0.92850632933599	0.353144986153379	0.999918146545002
ENSG00000076554.15	35687.9074302759	0.000266638958377058	0.0330274525682931	0.00807325232927701	0.993558546583948	0.999918146545002
ENSG00000076555.15	226.562560534488	0.00853035110506887	0.10991219367208	0.0776105982428021	0.938137811634172	0.999918146545002
ENSG00000076604.15	3786.06796288772	-0.105552794128686	0.0354319504546104	-2.97902861046002	0.00289163776903853	0.220466375484788
ENSG00000076641.4	1173.07751036156	0.0584477132585888	0.0571707269740187	1.02233636604185	0.30662172692146	0.999918146545002
ENSG00000076650.6	493.02080038044	0.0879225393670751	0.0805440595631524	1.09160799497743	0.275005440498315	0.991230607908684
ENSG00000076662.10	349.043988236376	-0.0169725440898521	0.108919053509999	-0.15582713531654	0.876169281004964	0.999918146545002
ENSG00000076685.18	4557.76748511834	-0.0114558397448505	0.0303014156626001	-0.378062855953954	0.705383900687563	0.999918146545002
ENSG00000076706.17	852.683943805871	0.00857856828006649	0.0516602147060006	0.166057542131548	0.868111666647543	0.999918146545002
ENSG00000076716.9	57.5702265677403	-0.0851050418249774	0.225551671480079	-0.377319490769077	0.705936189290401	0.999918146545002
ENSG00000076770.14	275.723784966626	0.0605979004010735	0.0922061750964378	0.657200023075402	0.511052310758085	0.999918146545002
ENSG00000076826.9	1684.12489044052	-0.116873216091032	0.0475535977917462	-2.45771553611696	0.0139823878958694	0.469518557374774
ENSG00000076864.19	10794.1951116854	-0.00260170942136695	0.0276896674186596	-0.0939595764019073	0.925141267982146	0.999918146545002
ENSG00000076924.12	1252.51779626211	-0.0775686509913737	0.0476898330642219	-1.62652385230444	0.103838263470747	0.868142295386378
ENSG00000076928.17	1376.92110955355	0.0123165998804477	0.0510275573649804	0.241371535626364	0.809267171920324	0.999918146545002
ENSG00000076944.16	404.320574357486	-0.107892253924131	0.080926856131694	-1.33320703511026	0.182463871302034	0.95541558894051
ENSG00000076984.17	1652.61426345513	-0.0173486141529383	0.0476268038433657	-0.364261566028955	0.715662697087123	0.999918146545002
ENSG00000077044.10	1730.60552037816	-0.0112679070491577	0.04556348059383	-0.247301279496271	0.804675068642718	0.999918146545002
ENSG00000077063.11	36.9230781534561	0.142285950226814	0.250376543592081	0.568287860298245	0.56983952075665	0.999918146545002
ENSG00000077080.9	293.342474120817	0.0142062014317935	0.105907237065327	0.134138155478748	0.893293328557854	0.999918146545002
ENSG00000077092.19	31.6435761064449	-0.091889266776808	0.286152457256541	-0.321119964014244	0.748119481749552	NA
ENSG00000077097.15	16410.8724839317	-0.0128580218451799	0.0241764512096626	-0.53184074592556	0.594836299470327	0.999918146545002
ENSG00000077147.16	28686.0816977301	-0.00856522535244253	0.0224106956878645	-0.382193639668252	0.70231773920759	0.999918146545002
ENSG00000077150.19	918.723843628597	-0.0203327164526349	0.0704341663685441	-0.288676895048984	0.772828645369675	0.999918146545002
ENSG00000077152.10	471.935463243266	0.0234482198581438	0.0787494257288807	0.297757344147138	0.765888373007215	0.999918146545002
ENSG00000077157.22	962.223482791244	0.0724378068488198	0.0673957607531489	1.07481251104411	0.282458677950532	0.992474748002076
ENSG00000077232.18	7160.00014660976	0.0438446515007895	0.0357845906401209	1.22523831393594	0.220485442588229	0.97273343051916
ENSG00000077235.18	6076.04916704446	-0.0680001906860843	0.029786698010715	-2.2829046261396	0.0224359869326961	0.548878655916754
ENSG00000077238.14	217.381623779011	-0.0731877783086577	0.106236626680641	-0.688912859862053	0.490878106244759	0.999918146545002
ENSG00000077254.14	5429.05707631514	0.0144373534419113	0.0358400299286356	0.402827605631436	0.687075051443104	0.999918146545002
ENSG00000077264.15	6.00744343764399	-0.567367868570835	0.643230097058539	-0.882060511728823	0.377744084957561	NA
ENSG00000077279.18	4.33767597289054	-0.234648764390587	0.773474399559915	-0.303369787706091	0.76160806735305	NA
ENSG00000077312.9	3152.06406350048	-0.04656026346503	0.0411130827033731	-1.13249263746428	0.257427377994115	0.983385113482703
ENSG00000077327.16	3.8023886052532	0.215075027833233	0.756156515413319	0.284431891346823	0.776079422029118	NA
ENSG00000077348.9	1666.06275734069	0.0179488060114834	0.0547737315283922	0.327690035180086	0.743146038531953	0.999918146545002
ENSG00000077380.15	3819.45363103802	-0.0144333296288104	0.032643494516292	-0.442150261259771	0.658380475796386	0.999918146545002
ENSG00000077454.16	1329.06222889773	-0.0335345553757405	0.0607630287529884	-0.551890780692712	0.58102318519871	0.999918146545002
ENSG00000077458.13	1203.73417559743	-0.0238370972029475	0.0562819154572758	-0.423530311811127	0.671908387816701	0.999918146545002
ENSG00000077463.15	365.185894112146	0.0354475940407742	0.0934238510100053	0.379427669246667	0.704370306889493	0.999918146545002
ENSG00000077498.9	1.32809878811055	-0.929764733465206	1.32004028745572	-0.704345725127265	0.481217497170079	NA
ENSG00000077514.8	446.309065272947	0.0294186093085437	0.0830956643617463	0.35403302367827	0.723314134618276	0.999918146545002
ENSG00000077522.13	7.52225465499975	-0.396552280209559	0.565336845737818	-0.701444250802406	0.483025814540898	NA
ENSG00000077549.18	12578.6328803787	-0.0452937699549422	0.0360596601108736	-1.25607867117095	0.209087448305022	0.970815092629163
ENSG00000077585.14	763.731526114965	-0.0192786806811692	0.0661992147253648	-0.291222195930104	0.770881388014411	0.999918146545002
ENSG00000077616.11	494.988166891046	-0.130006793571053	0.0649867415103736	-2.000512574558	0.045444943467878	0.710958810857785
ENSG00000077684.16	1649.05134933004	-0.0292407336503743	0.0499843815192096	-0.584997408423204	0.558549459338083	0.999918146545002
ENSG00000077713.19	285.862504318169	0.0888594484464673	0.0932841751120003	0.952567231685112	0.340809386536012	0.999918146545002
ENSG00000077721.16	1038.73379751546	-0.0865910024850145	0.0580856923891904	-1.4907458088789	0.136028244225612	0.921566143576306
ENSG00000077782.20	3031.11339538279	-0.0254908189400201	0.0501119448609064	-0.508677502155901	0.610978294560513	0.999918146545002
ENSG00000077800.13	13.6837318407502	-0.0419938235014349	0.445154894506479	-0.0943353066981132	0.92484280426948	NA
ENSG00000077935.17	31.0180363590461	0.229615198955244	0.2637316430864	0.870639549612261	0.383950994707745	NA
ENSG00000077942.19	195.178748687705	-0.0424637696891487	0.106315579005831	-0.399412485792132	0.689589295484715	0.999918146545002
ENSG00000077943.8	18.9126795280185	0.0775312936178995	0.334416979497041	0.231840182680035	0.816662145935896	NA
ENSG00000077984.6	2.63998076396091	1.47339283481075	1.1676862338394	1.26180543378178	0.207018806451378	NA
ENSG00000078018.19	2294.43210402124	-0.000884156397715579	0.042015817026377	-0.0210434179385472	0.983211020827299	0.999918146545002
ENSG00000078043.16	1104.07209720237	-0.06201162034168	0.0541059724027363	-1.14611414577485	0.251747925256425	0.983224823342328
ENSG00000078053.17	12.9982561082886	0.0134112364712828	0.481757179071162	0.0278381663084709	0.977791225436741	NA
ENSG00000078061.13	2602.04219914827	-0.076826415643007	0.0381967971774385	-2.01133135027315	0.0442904692117549	0.702402094800966
ENSG00000078070.13	4034.75104217377	-0.0166876193420106	0.0321030791687456	-0.519813668162306	0.603193451885776	0.999918146545002
ENSG00000078081.8	10.4729950081042	0.20304537313541	0.51266626355537	0.396057606223742	0.692062531801656	NA
ENSG00000078098.14	1.46195508141049	0.778314417599765	1.94236400561134	0.400704716186705	0.688637538114377	NA
ENSG00000078114.18	1738.2726828253	-0.1577283376595	0.0558899581634512	-2.82212302249753	0.00477068727928274	0.273241113920919
ENSG00000078124.12	1794.41059570074	-0.0636417924278751	0.050213257331788	-1.26743007344369	0.205001552227051	0.970815092629163
ENSG00000078140.14	9964.7586931859	0.00977145702490579	0.0310261392662458	0.314942730742411	0.752805136824771	0.999918146545002
ENSG00000078142.13	1534.2172929936	0.0137022200840629	0.0460437578135435	0.297591263935293	0.766015143020558	0.999918146545002
ENSG00000078177.14	2529.47793292428	-0.0397877449498664	0.0407187025433091	-0.977136855172325	0.328501403988992	0.999918146545002
ENSG00000078237.7	365.3229838714	0.0619503307175531	0.111070382410987	0.557757427072879	0.57701003741416	0.999918146545002
ENSG00000078246.17	886.529011595151	0.00034860623582867	0.0583671888667169	0.00597264049541126	0.995234550694032	1
ENSG00000078269.15	2159.82857033569	-0.00236971403613459	0.0421912783080348	-0.0561659691567891	0.955209591028548	0.999918146545002
ENSG00000078295.16	113.360477264964	-0.182988926021087	0.151016653519972	-1.21171355447158	0.22562204874345	0.97333497108101
ENSG00000078304.19	3434.58745640885	-0.0469858309813339	0.0348472820632744	-1.34833560034951	0.177550466787756	0.95541558894051
ENSG00000078319.9	434.525071363425	-0.00999223639263943	0.0941274804785303	-0.106156420440028	0.915458246953655	0.999918146545002
ENSG00000078328.20	3.85188206903056	0.703427055727911	0.899850169618533	0.78171575610872	0.434381639836717	NA
ENSG00000078369.18	35228.3707083529	-0.0136919552628209	0.0256628109998141	-0.53353295018695	0.593664708183908	0.999918146545002
ENSG00000078399.18	812.878614159875	0.0156944640745805	0.0578769947084554	0.271169298849023	0.786260824581807	0.999918146545002
ENSG00000078401.7	6.61929295963587	0.485464612195211	0.573083667924303	0.847109487439337	0.39693409742535	NA
ENSG00000078403.17	1453.80521655108	0.0562092035336882	0.0448211523363818	1.25407760853267	0.209813798174294	0.970815092629163
ENSG00000078487.17	210.60767303747	0.05860837679686	0.102409017860823	0.572297030291908	0.567120761298697	0.999918146545002
ENSG00000078549.14	2.0764610265206	0.381814860004935	1.04030622774829	0.367021603659299	0.713602903449408	NA
ENSG00000078589.13	13.5773438835845	-0.103817490636883	0.444469789204932	-0.233576034093548	0.815314135144384	NA
ENSG00000078596.11	18576.4054298737	0.052618524011257	0.0300343661357894	1.75194388233005	0.0797834579057916	0.836546630337119
ENSG00000078618.21	7664.66965958742	-0.0024796054323635	0.0266854797251016	-0.0929196498585359	0.925967394953707	0.999918146545002
ENSG00000078668.14	3175.25166828665	0.0165277803263758	0.0519674001448551	0.318041315907778	0.750453597146166	0.999918146545002
ENSG00000078674.17	3059.63469187815	0.0230935958553583	0.0396302245164884	0.582726848942026	0.560077195919806	0.999918146545002
ENSG00000078687.17	1260.81994640191	-0.0430375122132159	0.0551591072972355	-0.780243088077912	0.43524780464899	0.999918146545002
ENSG00000078699.21	3111.66653435975	-0.0106751143731021	0.036642388769653	-0.291332381199536	0.770797124359345	0.999918146545002
ENSG00000078725.13	192.843022449185	0.118854243272025	0.106758469616398	1.11330036576104	0.265579449416068	0.984771031669035
ENSG00000078747.14	4410.03280452148	0.0294008434317067	0.0347248473153789	0.846680279532453	0.397173353544481	0.999918146545002
ENSG00000078795.16	103.204347737118	0.0903322077845356	0.151623439211288	0.595766777580195	0.551331040678209	0.999918146545002
ENSG00000078804.13	844.555041498472	-0.149738844543877	0.0771846317630917	-1.94000853697768	0.052378652387714	0.745338463479831
ENSG00000078808.16	8069.23120488049	-0.0372246496649473	0.0349307460432757	-1.0656700437726	0.286572823826663	0.993493419421426
ENSG00000078814.15	117.012071367712	0.166223846194565	0.16834261540928	0.98741394619798	0.323439750243113	0.999918146545002
ENSG00000078898.7	6.52943819575756	-0.285527769479988	0.649315461189536	-0.439736594223254	0.660127895214765	NA
ENSG00000078900.15	270.685857672924	0.038984727053775	0.0997732743740409	0.390733162746818	0.69599448334844	0.999918146545002
ENSG00000078902.16	4530.90614112781	-0.0416682554231845	0.034797915767547	-1.19743537807069	0.231136901213058	0.975668640858806
ENSG00000078967.13	1066.00141607359	0.0564545107116875	0.0530200444363028	1.06477675211138	0.286976967864588	0.993493419421426
ENSG00000079101.16	215.575005080903	0.0139785947217799	0.111535413567395	0.125328756801833	0.900263287028197	0.999918146545002
ENSG00000079112.10	8.90189981486611	-0.401445407047222	0.584250720445525	-0.687111531058271	0.49201244830753	NA
ENSG00000079134.12	1554.02910236551	0.0337638133148126	0.0425824191204026	0.792905006625968	0.427833170140683	0.999918146545002
ENSG00000079150.18	185.059120666894	-0.0804787034445955	0.113104702615023	-0.711541621028108	0.476748668647705	0.999918146545002
ENSG00000079156.17	81.0802227651384	-0.016758245156689	0.219302885168772	-0.0764159812297595	0.939088155598394	0.999918146545002
ENSG00000079215.14	12.2986734465188	1.36824311725761	1.49262116678776	0.916671388361843	0.359314863341745	NA
ENSG00000079246.16	11809.1509347622	0.043250439993826	0.0325333933702369	1.32941680880401	0.183710495332036	0.95541558894051
ENSG00000079257.8	433.577636363997	-0.127041518495982	0.0818553286118749	-1.55202502574221	0.120656235699503	0.889642061301449
ENSG00000079263.19	4.6822566116857	0.409624111736457	0.741929860808493	0.552106248008516	0.580875561464912	NA
ENSG00000079277.20	630.563854212071	0.0103718026696247	0.0678487098715811	0.152866615876053	0.878503463105108	0.999918146545002
ENSG00000079308.19	37.6560809082733	-0.185231065773266	0.252138504304784	-0.734640138696784	0.462558685903897	0.999918146545002
ENSG00000079313.15	956.857726281616	0.00559275944815542	0.0579804694534618	0.0964593681436896	0.923155742922863	0.999918146545002
ENSG00000079332.15	5092.13239156658	0.0187039658979796	0.0293856576267424	0.63649982367446	0.524450695862843	0.999918146545002
ENSG00000079335.20	135.539808449014	0.0106727526343382	0.130363888038073	0.0818689346793732	0.934750938021942	0.999918146545002
ENSG00000079337.16	831.702993939725	0.0166850813225728	0.11978137822321	0.139296120733228	0.889216155204266	0.999918146545002
ENSG00000079385.22	14.2927273011271	-0.0526646327443439	0.470907456096523	-0.111836480952956	0.910953061338427	NA
ENSG00000079387.14	869.707671416263	-0.0562818228473287	0.0627669700554261	-0.896678982554506	0.369890238811114	0.999918146545002
ENSG00000079393.20	1.74296347912575	-2.60518908408792	1.59755456318069	-1.63073559058981	0.102946123337986	NA
ENSG00000079432.7	2091.41774926942	-0.0531719488708936	0.0434802464739414	-1.22289897557873	0.221367855545971	0.97273343051916
ENSG00000079435.10	102.872900509645	-0.120083155410414	0.156308197056934	-0.768246052807293	0.442341018109631	0.999918146545002
ENSG00000079459.13	3277.1429455231	-0.0616519700470441	0.0370012316248296	-1.66621399720307	0.0956707990502532	0.858725261119153
ENSG00000079462.7	1865.71646749341	-0.0178947221258494	0.0578772059583894	-0.309184277809035	0.757181352875216	0.999918146545002
ENSG00000079482.13	971.524081177873	-0.0087880499533314	0.0568450272293752	-0.154596635478259	0.877139322607226	0.999918146545002
ENSG00000079616.12	9078.03081961525	0.109432224088764	0.0492368724349537	2.22256651726476	0.0262450440756543	0.58756413007157
ENSG00000079689.14	4169.78688713719	-0.0783677926000419	0.0432586864659765	-1.81160823414458	0.0700467517396469	0.813201232847273
ENSG00000079691.18	2456.36032927467	-0.0770662569935008	0.0589996731781854	-1.30621498123816	0.191479459570752	0.960611916518084
ENSG00000079739.17	1934.66721563401	-0.0724291887473788	0.0478491450972249	-1.51369870036778	0.130102274738194	0.912076643140565
ENSG00000079785.15	6243.28002310542	0.00781562871174511	0.034542429692943	0.226261695579041	0.82099788838089	0.999918146545002
ENSG00000079805.16	4405.775555325	-0.0516692279868559	0.0362513106351479	-1.42530648082995	0.154068627580704	0.939525271006944
ENSG00000079819.19	472.172491431337	-0.0425083702951689	0.0715884929963599	-0.59378775157804	0.552654082307197	0.999918146545002
ENSG00000079841.18	112.160708477519	-0.139101540329955	0.136714591522007	-1.01745935661567	0.308934957515169	0.999918146545002
ENSG00000079950.14	1539.96324989649	-0.0227166768707334	0.0452165132634396	-0.502397801846904	0.615387724974192	0.999918146545002
ENSG00000079974.17	335.482538472907	0.126653583087303	0.095124746174848	1.3314472645688	0.18304188619553	0.95541558894051
ENSG00000079999.14	2537.90684497746	-0.0613771150483282	0.0455381846048931	-1.34781646613408	0.177717420502118	0.95541558894051
ENSG00000080031.10	1.91096069504057	-0.110142266463044	1.13150268782264	-0.0973415862360797	0.922455131748939	NA
ENSG00000080166.16	3.08444481878561	-0.235469023913423	0.83122308810744	-0.283280177466614	0.776962071295551	NA
ENSG00000080189.15	2743.27442319728	-0.0243451557849519	0.0365873043428667	-0.665399001708593	0.505795323288129	0.999918146545002
ENSG00000080200.10	642.772369351974	0.148416018579521	0.0726424416281022	2.04310338767723	0.0410422046430144	0.694062453865184
ENSG00000080224.17	66.0418303896899	0.0660949113703278	0.205284873397879	0.321966788279738	0.747477855002609	0.999918146545002
ENSG00000080293.9	2.00782385138974	-2.02836012966782	1.31700188205015	-1.54013457179751	0.12352755426403	NA
ENSG00000080298.15	1357.47149960013	-0.000492822579978211	0.0448188468037067	-0.0109958781879558	0.991226735356653	0.999918146545002
ENSG00000080345.17	3000.20786935652	0.055936477030678	0.0428750124510154	1.30464048481817	0.192015295870656	0.961545448829888
ENSG00000080371.6	3891.30851037952	0.0355297727947999	0.0304878315805606	1.16537552698416	0.243867019102075	0.982051140721979
ENSG00000080493.17	355.814315208939	0.3930680719842	0.0821281871322479	4.78603127268909	1.70111562268296e-06	0.00111350168330476
ENSG00000080503.24	7223.24415898607	0.0874324867893243	0.0342506088865634	2.55272795525759	0.0106882942515896	0.403629925226238
ENSG00000080511.4	2.10555190070846	0.895298198019655	1.13997807096755	0.785364403772937	0.432239944988434	NA
ENSG00000080546.13	2440.23155208901	-0.0782534908197395	0.0343157788489134	-2.28039384343501	0.0225843404349974	0.550433233367862
ENSG00000080561.13	210.156559061296	-0.18106622898766	0.11330026690293	-1.59810946555658	0.11001861741676	0.876874252684236
ENSG00000080603.17	2237.30844454656	0.149072299850097	0.0707601996425905	2.10672525802726	0.0351414014871094	0.664703693783787
ENSG00000080608.10	823.000842262961	0.103397372626602	0.0647831111963311	1.59605444562931	0.110476638106696	0.876874252684236
ENSG00000080618.15	3.9156571825936	0.133713153302709	0.826710973501057	0.161741113386271	0.87150972697909	NA
ENSG00000080644.16	26.5387358926337	-0.209340209454175	0.299708252524402	-0.69847996406816	0.48487708368254	NA
ENSG00000080709.15	1199.41276276944	-0.0276599411906333	0.0519560623553536	-0.532371776010527	0.594468529089133	0.999918146545002
ENSG00000080802.18	1043.44533008698	-0.0123310760628327	0.0510903256968608	-0.241358337310234	0.809277400332819	0.999918146545002
ENSG00000080815.19	3201.33296111141	-0.0170460124560284	0.0352561272834503	-0.483490779318523	0.62874730524193	0.999918146545002
ENSG00000080819.8	648.426782636388	0.0724046640404371	0.0638132605330404	1.13463351403191	0.256528904942069	0.983385113482703
ENSG00000080822.17	1269.82621290388	-0.0628099560679012	0.0556915138437513	-1.12781915471218	0.259396302170057	0.983385113482703
ENSG00000080823.23	157.572338027017	-0.0173557137820603	0.132826926248297	-0.130664122646464	0.896041014937609	0.999918146545002
ENSG00000080824.18	53992.0547821707	0.0354501643668822	0.0257484844795956	1.37678644329435	0.168578283412375	0.949240622232198
ENSG00000080839.11	284.829560026165	-0.0356307467682732	0.0865984393982268	-0.41144790848278	0.680744130555981	0.999918146545002
ENSG00000080845.17	3272.3657370578	-0.0361344788202286	0.0396601880487578	-0.911102054680257	0.362241603954464	0.999918146545002
ENSG00000080854.14	272.070994121223	0.159949890574746	0.100252849308345	1.59546478407604	0.110608338952292	0.876874252684236
ENSG00000080947.14	290.352911566681	0.020266685544629	0.117904282423353	0.171891004534156	0.863523218670147	0.999918146545002
ENSG00000080986.13	722.447016166394	-0.0894934589268935	0.0599408713423144	-1.49302899545467	0.135429597128941	0.920169437204393
ENSG00000081014.11	529.135892406681	0.102721832697789	0.0849413295363664	1.20932687607404	0.226537289404705	0.97333497108101
ENSG00000081019.13	1047.96857582269	-0.0264017106489985	0.0562561232119242	-0.469312656855856	0.638846169612235	0.999918146545002
ENSG00000081026.19	452.00139025888	-0.123819239321443	0.0804548922037462	-1.53898956209996	0.123806844476325	0.89477813905707
ENSG00000081051.7	166.141279455731	-0.0094702140737706	0.123053016544772	-0.0769604381890542	0.938655017337057	0.999918146545002
ENSG00000081052.12	230.208356626402	0.0350769173453875	0.122799713945488	0.285643314779694	0.77515132460368	0.999918146545002
ENSG00000081059.20	39.2201507067362	-0.135874001508343	0.267085617496768	-0.508728260180418	0.610942710810953	0.999918146545002
ENSG00000081087.15	1278.06090226298	0.017437635854628	0.0625009793328648	0.278997801966581	0.780246511595425	0.999918146545002
ENSG00000081138.14	1021.09574424569	0.0439779356521725	0.0524871488651045	0.837880064036223	0.402098066428457	0.999918146545002
ENSG00000081148.12	3.74834427919338	-0.100102006036869	0.888805694617954	-0.112625297793459	0.910327627914251	NA
ENSG00000081154.11	7638.90455108569	0.027148308791201	0.0396485590639782	0.68472371839273	0.49351827910651	0.999918146545002
ENSG00000081177.18	2504.54196599788	-0.0633722647400677	0.036289588491844	-1.74629328613937	0.0807600019127922	0.836750934165576
ENSG00000081181.8	3289.65625219126	-0.00614304038177322	0.0323355517147742	-0.189977905308678	0.849326444230732	0.999918146545002
ENSG00000081189.15	23.2528981650847	-0.018402827147086	0.3419795968035	-0.0538126464827085	0.957084433683814	NA
ENSG00000081237.20	8.69291510771373	0.0611226648010175	0.504955737577669	0.121045589251506	0.903654925645283	NA
ENSG00000081248.11	1.29691892861458	0.311223933528846	1.75030897476306	0.177810853978496	0.858871522946158	NA
ENSG00000081277.12	9634.20186090071	0.00568737624260678	0.024625940772233	0.230950618098603	0.817353165965089	0.999918146545002
ENSG00000081307.12	1934.64408231301	-0.064043233953945	0.0451929342182061	-1.41710723284139	0.156451578210967	0.939525271006944
ENSG00000081320.11	756.861496587127	-0.00874999048055749	0.0715153729458623	-0.122351182971266	0.902620898298011	0.999918146545002
ENSG00000081377.16	226.669732166995	-0.173953233153975	0.151161821948436	-1.15077491731552	0.249824846316628	0.983224823342328
ENSG00000081386.12	770.310584673893	0.0355647418585735	0.0583588795660325	0.609414404852177	0.542249792255524	0.999918146545002
ENSG00000081479.14	28.3222729985771	-0.139933112933815	0.338679802824249	-0.413172299519821	0.679480381556379	NA
ENSG00000081665.14	876.997678671285	-0.00405740758151424	0.0587655452445778	-0.0690439876738592	0.944954605917453	0.999918146545002
ENSG00000081692.12	364.903381132357	-0.0710266963423155	0.085414841604738	-0.831549822114002	0.405663095030034	0.999918146545002
ENSG00000081721.11	450.399691380547	-0.106364614116215	0.0767518556169684	-1.38582465871613	0.165800450846275	0.949240622232198
ENSG00000081760.17	6792.19503195572	-0.0379902209349189	0.0282291415826445	-1.34578024002953	0.178373399852808	0.95541558894051
ENSG00000081791.9	2647.53961024281	-0.0435095414319514	0.0406137585807021	-1.0713005383507	0.284034317846794	0.992474748002076
ENSG00000081800.9	7.49017711452523	0.266638338526179	0.609480330572925	0.437484731091376	0.66175984706438	NA
ENSG00000081803.16	732.041539756052	0.0989164281861994	0.0609383876929088	1.62322030383666	0.104542318993899	0.868142295386378
ENSG00000081818.3	184.187630380528	-0.0145991457658424	0.114310226257859	-0.127715133140494	0.898374413656536	0.999918146545002
ENSG00000081842.18	3.01309295103081	0.598318696723293	0.982142162686133	0.609197649235327	0.542393438301279	NA
ENSG00000081853.15	87.4342579354985	-0.114224024286048	0.174305406725791	-0.655309702846681	0.512268374969894	0.999918146545002
ENSG00000081870.11	565.15153211897	-0.0238184429613495	0.0749159412506884	-0.317935576376819	0.750533805617427	0.999918146545002
ENSG00000081913.14	770.07000008189	-0.0394268447350855	0.0689499163271545	-0.571818601606598	0.567444873815735	0.999918146545002
ENSG00000081923.13	3773.39378015027	-0.0960867824610026	0.0359987312851157	-2.66917135773425	0.00760386456858406	0.358765264058357
ENSG00000081985.11	17.5424794365225	0.0111480263582525	0.352196445256591	0.0316528644976262	0.974748884714073	NA
ENSG00000082014.16	462.583616827086	-0.0269533156120637	0.082196564451117	-0.327912921811873	0.742977503268692	0.999918146545002
ENSG00000082068.8	1346.21255042884	-0.00396336885807355	0.0459324685236569	-0.0862868682102784	0.93123837719105	0.999918146545002
ENSG00000082126.18	15.5336370430637	0.0472245530173857	0.390877350879153	0.120816805862937	0.903836138461793	NA
ENSG00000082146.13	468.896819255301	0.00582764355218463	0.076152721190759	0.0765257427582483	0.939000834261652	0.999918146545002
ENSG00000082153.18	8227.09603558023	-0.058402192476472	0.037355211042469	-1.563428256638	0.11795189821692	0.889642061301449
ENSG00000082175.14	10.3511977662927	0.231138173233754	0.456649560302761	0.506160945562957	0.612743669066869	NA
ENSG00000082196.20	90.3537780538417	0.0593541477809055	0.16662242548114	0.356219444108524	0.721676231475772	0.999918146545002
ENSG00000082212.13	1519.85821436966	0.0672343939445961	0.0414354963524593	1.62262793650849	0.104668964798574	0.868142295386378
ENSG00000082213.18	785.929743470746	-0.0175094832197059	0.0690053124400244	-0.25374109036785	0.799695587149901	0.999918146545002
ENSG00000082258.13	1793.2866382433	0.0309594024433627	0.046434676833264	0.666730223072955	0.504944470019663	0.999918146545002
ENSG00000082269.16	1205.70942620331	0.0664279615622631	0.0580064181981247	1.14518295777847	0.252133376435929	0.983224823342328
ENSG00000082293.13	16.5693917993216	0.0284764167639102	0.439972616984604	0.0647231569979882	0.948394424858779	NA
ENSG00000082397.17	6.31118044693546	0.539171281041379	0.84086594383643	0.641209559018913	0.52138653988154	NA
ENSG00000082438.16	5083.06357115568	0.0027218464477782	0.0326767443181648	0.0832961332156073	0.933616074858491	0.999918146545002
ENSG00000082458.12	4402.55308656428	-0.0586230874615866	0.0330129553687777	-1.77576005561228	0.075772474075615	0.822829946800382
ENSG00000082497.12	30.9424459213771	0.338556710887064	0.302327007861715	1.11983614458263	0.26278359356057	NA
ENSG00000082512.15	452.213258478459	0.112010441714397	0.102890096850253	1.08864161997455	0.276311955565096	0.991931354219448
ENSG00000082515.18	971.798177259836	0.0185760179076695	0.0617024834256429	0.30105786471391	0.763370370375219	0.999918146545002
ENSG00000082516.9	1348.16030630579	0.00470384532016375	0.0462548522876172	0.101694094511745	0.918999489742187	0.999918146545002
ENSG00000082556.11	259.82252380533	0.015442662501904	0.0967310028836413	0.159645429505989	0.87316039033326	0.999918146545002
ENSG00000082641.16	13013.9170215622	-0.0176427936496731	0.0303187918293176	-0.581909521625889	0.560627626607806	0.999918146545002
ENSG00000082684.15	8.73686394072445	-0.306945287868655	0.498862614602576	-0.61529021996003	0.53836307517502	NA
ENSG00000082701.15	2705.16810740695	0.0120576530173425	0.0396959578054602	0.303750146965441	0.76131825010638	0.999918146545002
ENSG00000082781.12	2857.783820213	-0.024623017972073	0.0420788206608846	-0.585164165376952	0.558437337483349	0.999918146545002
ENSG00000082805.20	1048.34563392889	0.000542382928915556	0.0549522304416804	0.00987008033261135	0.992124943151619	0.999918146545002
ENSG00000082898.16	9515.72229801523	0.0145857730557372	0.0263097800568834	0.554385974500808	0.579314722704769	0.999918146545002
ENSG00000082996.19	3192.82805678803	-0.0108379767159015	0.0357368601560316	-0.303271654772733	0.761682845817819	0.999918146545002
ENSG00000083067.22	30.1774375226911	0.0309201236852454	0.253268123589089	0.122084545212691	0.902832061450466	NA
ENSG00000083093.9	305.858437771477	0.0522346812438618	0.0973441810190797	0.536597880808342	0.591545408276172	0.999918146545002
ENSG00000083097.14	920.576223589985	0.0820103952648413	0.0549371284185313	1.49280454995856	0.135488355950945	0.920169437204393
ENSG00000083099.11	2459.43152725319	-0.063799085143464	0.0400636862405836	-1.59244171293547	0.11128548994657	0.878731828655295
ENSG00000083123.15	1382.93812887812	-0.0525540003375414	0.0505036683017274	-1.04059768537138	0.298062305919775	0.997362331346941
ENSG00000083168.11	3891.06644027577	0.112198056570962	0.0367137410553779	3.05602353085526	0.00224293652605439	0.183520270756807
ENSG00000083223.18	3115.41739495263	0.0156120594914411	0.0411173545693418	0.379695134936571	0.704171731959118	0.999918146545002
ENSG00000083290.20	1004.52175375157	-0.00688443031719669	0.0605833962980131	-0.11363559552409	0.909526668957625	0.999918146545002
ENSG00000083307.11	7591.02102029974	0.023916570014225	0.0314098390557509	0.76143561168124	0.446396923703091	0.999918146545002
ENSG00000083312.17	5304.57899723229	0.0509751790816213	0.0347252132850073	1.46795870375921	0.142115440669061	0.93055863738481
ENSG00000083444.17	2650.28812212473	-0.0257437975595446	0.0411987801418827	-0.62486795654839	0.532057724687216	0.999918146545002
ENSG00000083454.22	1083.0614682186	0.0260035299567882	0.0514758170169151	0.505160121076725	0.613446377285785	0.999918146545002
ENSG00000083457.12	916.02645409888	-0.0917120085903165	0.0681160065340344	-1.34640906384452	0.178170629439751	0.95541558894051
ENSG00000083520.15	919.40365300496	0.0453076774370604	0.0599287651008812	0.756025547344277	0.449633878689043	0.999918146545002
ENSG00000083535.16	261.136687179058	0.1261068382202	0.105995672829133	1.18973572084859	0.234150280921622	0.978306918403833
ENSG00000083544.14	417.244321916754	0.0719925126915511	0.0762023473972033	0.944754527262677	0.34478421201143	0.999918146545002
ENSG00000083635.8	461.398675318282	-0.0678905983698989	0.0797537219174248	-0.85125304170997	0.394628803979393	0.999918146545002
ENSG00000083642.19	2352.1465289232	-0.00122576784439506	0.0414509898223583	-0.029571497560087	0.976408797020601	0.999918146545002
ENSG00000083720.13	1970.56916572631	0.0364782085078627	0.0476098902899231	0.766189719945301	0.443563424252455	0.999918146545002
ENSG00000083750.12	146.334405829438	0.128553696652251	0.129619752758965	0.991775511956914	0.321307045772265	0.999918146545002
ENSG00000083799.17	829.949233264518	0.0487478090114189	0.063379084303254	0.769146628533983	0.441806269976646	0.999918146545002
ENSG00000083807.10	206.33525216764	0.0376814026920963	0.128970883639357	0.292169841973522	0.770156768731435	0.999918146545002
ENSG00000083812.12	510.208608506044	-0.0304724981802384	0.0766735884852333	-0.397431485629593	0.691049301156086	0.999918146545002
ENSG00000083814.13	156.797480653831	0.038448368230559	0.125124732349778	0.307280323470177	0.758630011279155	0.999918146545002
ENSG00000083817.9	434.2790160479	-0.0901550801337844	0.0878201602502627	-1.02658751563272	0.304614735111911	0.999918146545002
ENSG00000083828.16	693.676174555029	0.0776484731607733	0.0660770305116796	1.17512050041426	0.239946510036745	0.979818533384008
ENSG00000083838.15	539.348207565446	-0.118068275850231	0.0801635716570259	-1.4728420080305	0.140793642188933	0.927317337792585
ENSG00000083844.10	1349.64673186289	0.0374511286440827	0.0491810367024548	0.761495307035962	0.446361280872136	0.999918146545002
ENSG00000083845.9	42692.4236967513	-0.0256624026880584	0.0434547796922178	-0.590554200707504	0.554819159479227	0.999918146545002
ENSG00000083857.14	3820.75601766234	0.28933709322585	0.050081093197516	5.77737175354234	7.58765153585496e-09	9.48180527380566e-06
ENSG00000083896.12	4559.04597404406	0.0441558602098432	0.0319840351509425	1.38055939475611	0.167414475573206	0.949240622232198
ENSG00000083937.9	2217.18688985345	-0.0367501773033422	0.0429465896759165	-0.855718174147618	0.392153685029405	0.999918146545002
ENSG00000084070.12	1867.62709265293	-0.0429080965231065	0.0496411735148562	-0.864365072076012	0.387387373815919	0.999918146545002
ENSG00000084072.16	1460.28669722639	0.058828418376437	0.0518937653926865	1.13363171724532	0.256949062894451	0.983385113482703
ENSG00000084073.9	5573.6916820317	-0.00542051354106711	0.0290319583463539	-0.186708505034345	0.851889187314842	0.999918146545002
ENSG00000084090.13	7289.37042539363	-0.0102298686229126	0.0297293907039275	-0.344099504923966	0.730771455209732	0.999918146545002
ENSG00000084092.7	1308.99022137097	-0.0526049054042956	0.0493317093635171	-1.06635075254861	0.286265114947496	0.993493419421426
ENSG00000084093.17	1087.64601394251	-0.0107371636826308	0.0496486113054875	-0.216263121974653	0.828782653254219	0.999918146545002
ENSG00000084110.11	9.7002557546855	0.0289178131319427	0.497168295318877	0.0581650386885495	0.953617168639231	NA
ENSG00000084112.15	1186.10092808127	0.0029434711911643	0.0486347219674245	0.0605220112728481	0.951739885520494	0.999918146545002
ENSG00000084207.16	5.64056762798103	-0.252708486193993	0.648751949121629	-0.389530214955261	0.696883963813723	NA
ENSG00000084234.17	18779.202342412	-0.0045489272488568	0.0275206295360806	-0.165291540402191	0.868714517018047	0.999918146545002
ENSG00000084444.14	2125.92564934334	0.0321455528475815	0.0432816777937525	0.742705793448275	0.457659821455936	0.999918146545002
ENSG00000084453.16	10.5445621602069	-0.148041613362113	0.468844499636244	-0.315758451846982	0.752185856437903	NA
ENSG00000084463.8	4144.54562137491	0.00276340677104245	0.0388106258476506	0.0712023243812166	0.943236731525613	0.999918146545002
ENSG00000084623.11	9739.66024071126	-0.0116470628990253	0.0312255276023843	-0.372998113829661	0.709149847774224	0.999918146545002
ENSG00000084628.10	147.50491820967	0.165236551633558	0.156717566831762	1.05435883783814	0.291718660161441	0.994154341349617
ENSG00000084636.18	95.6425645981195	0.0134069601131909	0.162854922585108	0.0823245616427989	0.934388623343101	0.999918146545002
ENSG00000084652.16	4108.65500583953	0.00119596304694578	0.0334858487575908	0.0357154765764948	0.971509229901878	0.999918146545002
ENSG00000084676.15	2081.43404961896	0.0128145374761659	0.0437396732602148	0.292972866988056	0.769542891174944	0.999918146545002
ENSG00000084693.16	1194.10159348158	-0.0912171929890426	0.0584281485524414	-1.56118575119956	0.118479929949301	0.889642061301449
ENSG00000084710.14	69.6210287240121	-0.0853465592992358	0.193749365659386	-0.440499812780166	0.659575147853602	0.999918146545002
ENSG00000084731.15	1179.46884235308	-0.0602875478590247	0.0531597934620112	-1.13408167964586	0.256760287641739	0.983385113482703
ENSG00000084733.11	8104.69769441762	-0.00290384834667084	0.0259102009602174	-0.112073555551708	0.910765084917144	0.999918146545002
ENSG00000084734.9	5.32998992444027	0.762771708045768	0.666130874740192	1.14507784726728	0.252176911170366	NA
ENSG00000084754.12	9024.1201386673	-0.0311648858624216	0.0307047959970173	-1.01498429969862	0.310113311629249	0.999918146545002
ENSG00000084764.11	1444.26893160929	-0.0638305605657363	0.0516293029316426	-1.23632427596879	0.216338050966234	0.971345654313466
ENSG00000084774.14	3060.73929413139	0.0890642315184975	0.0335057804536142	2.65817510628649	0.00785650607887561	0.359985108534081
ENSG00000085063.16	3052.95735719038	-0.0292143565544767	0.0360652620611172	-0.810041432805044	0.417916363143825	0.999918146545002
ENSG00000085117.12	379.332048245067	-0.041500365917274	0.08957766952799	-0.463289189548591	0.643157093529078	0.999918146545002
ENSG00000085185.15	561.581178140267	-0.0356025673795458	0.0657605906562836	-0.541396709248443	0.588234174911516	0.999918146545002
ENSG00000085224.22	7652.54574937855	0.0393893697221053	0.0318379813612312	1.23718175707174	0.216019612647961	0.971345654313466
ENSG00000085231.14	173.486262138255	0.35027569704756	0.152873814067494	2.29127335629182	0.0219476085868953	0.546882425125293
ENSG00000085265.11	19.9147266303502	-0.376476217569323	0.336660598943166	-1.11826634524843	0.263453256095604	NA
ENSG00000085274.15	940.377164664599	0.0384512178210794	0.0615596631121772	0.624617093030734	0.532222398408845	0.999918146545002
ENSG00000085276.18	20.9429985799473	0.398756607923129	0.335048189177364	1.1901470319902	0.233988607501674	NA
ENSG00000085365.18	2392.81855804596	-0.0449353055353614	0.0405013344850617	-1.10947715937447	0.267224392424965	0.986088939314967
ENSG00000085377.14	1568.50802001835	-0.040673542018535	0.0485326659147419	-0.838065275251658	0.401994044011011	0.999918146545002
ENSG00000085382.12	295.919651511951	0.0479525614893083	0.0935784228792482	0.51243181936487	0.608348826372497	0.999918146545002
ENSG00000085415.16	2151.82735785109	0.0397502506404552	0.0406177913012446	0.978641362984135	0.327757214139182	0.999918146545002
ENSG00000085433.15	428.803894131045	0.14068334073236	0.0819876241072665	1.71590947126728	0.0861786129480599	0.849183665651635
ENSG00000085449.15	1384.09903827096	0.0244325689104293	0.0513127632521035	0.476149935453491	0.633967563812637	0.999918146545002
ENSG00000085465.12	1419.94014846365	-0.0152548755275711	0.0522356868437092	-0.292039340330954	0.770256545154546	0.999918146545002
ENSG00000085491.17	546.02423767892	0.0390869983150802	0.066708276194558	0.585939264883432	0.557916329876602	0.999918146545002
ENSG00000085511.20	699.413642292765	-0.00719547370733667	0.0633157672577608	-0.113644263016566	0.909519797809862	0.999918146545002
ENSG00000085514.16	7.36625632202932	-0.177976101918654	0.628801228912706	-0.283040321384871	0.777145928219113	NA
ENSG00000085552.17	662.284879458404	0.00549344107846769	0.0591847505471767	0.0928185221307779	0.926047736000831	0.999918146545002
ENSG00000085644.13	373.177485216042	-0.117862386387661	0.0835058603179742	-1.41142652669961	0.15811888585173	0.939904439400877
ENSG00000085662.14	2.88061301777248	-2.11491318932643	1.33313624549873	-1.58641938996658	0.112644204776563	NA
ENSG00000085719.13	6760.47937308909	0.0134142785561419	0.0283481833415171	0.473197114416011	0.636072556273462	0.999918146545002
ENSG00000085721.12	1058.91477515892	0.0165294245588157	0.0476852651241524	0.346635895087927	0.728864875589313	0.999918146545002
ENSG00000085733.16	9501.23112243896	-0.0266040004642894	0.0273844728126463	-0.97149945687483	0.331299623455095	0.999918146545002
ENSG00000085741.13	10.7772051863093	0.101824668042468	0.45820549843649	0.222224893393726	0.824138816435989	NA
ENSG00000085760.14	1621.59555741	0.0888130262529757	0.0497467151896606	1.78530433445452	0.0742119661886338	0.817552580587382
ENSG00000085788.13	1156.68890932909	0.0296994698539062	0.0506065374355193	0.586870221890759	0.557290870451843	0.999918146545002
ENSG00000085831.15	764.451788071117	-0.0892434773759544	0.0642342621093814	-1.3893438555266	0.164728214110039	0.949240622232198
ENSG00000085832.17	3610.54479700545	-0.0529697208621988	0.0360302840620551	-1.47014441437566	0.141522645505175	0.929208713691032
ENSG00000085840.13	150.859965890795	-0.0333663605797702	0.118332310231187	-0.281971682244537	0.777965223919782	0.999918146545002
ENSG00000085871.9	2516.93602635377	0.0635964082277954	0.0453684900753883	1.40177484686217	0.160982491869539	0.944861372006272
ENSG00000085872.15	4811.30760316999	-0.0388982127770543	0.0355724033249985	-1.09349408927112	0.274176922761619	0.991230607908684
ENSG00000085978.22	804.658194755116	0.0269945019991746	0.063777111162126	0.423263166162428	0.672103265141313	0.999918146545002
ENSG00000085982.13	2346.35203254735	0.0444265436258973	0.0414170267898735	1.07266375858635	0.283422006557533	0.992474748002076
ENSG00000085998.14	3943.56036719489	-0.0440855455144365	0.0323853813657178	-1.36127918385745	0.173425478715769	0.955355779619481
ENSG00000085999.12	190.116410853202	-0.0905023419124509	0.109992710445298	-0.822803088914334	0.410619979828055	0.999918146545002
ENSG00000086015.21	2194.81752559471	0.00319070537953422	0.0439781739995112	0.0725520204538207	0.942162608172314	0.999918146545002
ENSG00000086061.16	14215.8406825522	0.0173741975807949	0.0336569965712074	0.516213546982324	0.605705269673945	0.999918146545002
ENSG00000086062.12	4630.82316499674	0.00780173391166144	0.0353746625765817	0.22054581848722	0.825446092704796	0.999918146545002
ENSG00000086065.14	4694.66729736391	-0.0311426612942629	0.0423810071618893	-0.734825889703434	0.462445537592479	0.999918146545002
ENSG00000086102.19	3669.91328859068	0.0310747708500506	0.0338779912147954	0.917255413788506	0.35900881525791	0.999918146545002
ENSG00000086159.13	3.01207755107626	-0.725837784410688	0.921675655205746	-0.787519753083485	0.430977669790046	NA
ENSG00000086189.10	2402.77407099678	-0.0418255109269061	0.0366487590115805	-1.14125312984513	0.25376460057591	0.983385113482703
ENSG00000086200.16	1626.62175562762	0.00723160308572194	0.0470682327319731	0.153640845767501	0.877892929024048	0.999918146545002
ENSG00000086205.18	3398.87682736652	-0.238366615614543	0.035499377984297	-6.71467020408031	1.88492045167445e-11	4.31835275478617e-08
ENSG00000086232.13	6418.29804537669	-0.0403260417731203	0.0334170058208335	-1.2067520947068	0.227527630058493	0.97333497108101
ENSG00000086289.12	2108.44660901757	-0.0481704877620897	0.042910275533402	-1.12258630743569	0.261613233376651	0.983385113482703
ENSG00000086300.15	570.677146803235	-0.0482836346404919	0.073545963231206	-0.656509650824791	0.511496260092129	0.999918146545002
ENSG00000086475.15	2960.34011732335	-0.0512458974537365	0.0332422886480107	-1.54158752414308	0.123173859161603	0.893481724556936
ENSG00000086504.16	1061.63822950935	-0.00147657056301785	0.055780112558684	-0.0264712725608864	0.978881446742215	0.999918146545002
ENSG00000086506.3	76.864003373084	-0.216377464600141	0.172455168546144	-1.254688197659	0.209591971862922	0.970815092629163
ENSG00000086544.3	1075.72834811567	-0.0829723802015547	0.0660994318982357	-1.25526616218572	0.209382154534266	0.970815092629163
ENSG00000086548.9	2.34379668837924	0.634825377145605	1.27727214894063	0.497016534551488	0.619177391465826	NA
ENSG00000086570.12	45.869723118489	0.00411244128583935	0.235132690627251	0.0174898746527708	0.986045810468935	0.999918146545002
ENSG00000086589.12	1710.23051709446	0.0284647099061633	0.0401135674054822	0.709603053212193	0.477950325732135	0.999918146545002
ENSG00000086598.11	25831.8683501391	-0.0185839489631784	0.021914093712663	-0.848036391869573	0.396417703880939	0.999918146545002
ENSG00000086619.13	944.226442430778	0.0527982526452206	0.0709195616849351	0.74448080883213	0.45658564725654	0.999918146545002
ENSG00000086666.19	4016.01015664418	-0.00291499932741761	0.0356713011580051	-0.0817183347056978	0.934870698135419	0.999918146545002
ENSG00000086696.11	43.8535998888496	0.645246090005693	0.28730186394798	2.24588201809412	0.0247115659651755	0.570797868648536
ENSG00000086712.13	1442.72512710043	0.00688681155904097	0.0500294313706178	0.137655203554554	0.890512924641868	0.999918146545002
ENSG00000086717.18	8.91604261494607	-0.448372695380944	0.509351202205077	-0.880282000788168	0.378706560802284	NA
ENSG00000086730.17	584.020926442467	0.0960272077420852	0.109424567164642	0.877565342320259	0.380179644250601	0.999918146545002
ENSG00000086758.16	6396.38066917262	0.0946884852340619	0.044771310866572	2.11493662797263	0.0344353488636412	0.662952808794976
ENSG00000086827.9	1082.47269422745	-0.00308171615363853	0.0552883519916406	-0.0557389765226585	0.955549748976648	0.999918146545002
ENSG00000086848.15	955.033395233552	0.00369491888757737	0.0597892428730534	0.061799057991461	0.950722853669452	0.999918146545002
ENSG00000086967.10	2.29222865501557	0.900429436114004	1.27146184537863	0.708184393725052	0.478830756354727	NA
ENSG00000086991.13	8.59489704996274	-0.0732604620406124	0.534337927106418	-0.13710511330786	0.890947710804768	NA
ENSG00000087008.16	493.195731818951	-0.0871107856670729	0.0836861283895826	-1.04092263967031	0.297911453449142	0.997100277358632
ENSG00000087053.18	3696.22357365992	-0.0227187483638245	0.0378894659505593	-0.59960592723765	0.548768896023822	0.999918146545002
ENSG00000087074.8	1012.65488243929	-0.0629388687981531	0.0590807435716533	-1.06530258411221	0.286739023788118	0.993493419421426
ENSG00000087076.9	255.74426687423	-0.218692968356159	0.118537451755317	-1.84492719488843	0.0650481300874567	0.802517024796179
ENSG00000087077.14	131.345799142194	0.0789613482445718	0.132193291584279	0.597317362312827	0.55029551472099	0.999918146545002
ENSG00000087085.15	14.1560802976472	0.36784787024478	0.448586948684925	0.820014651168878	0.412207754990149	NA
ENSG00000087086.15	20110.7276412376	-0.0161184803451459	0.0330560859151335	-0.487610069338749	0.625826061913503	0.999918146545002
ENSG00000087087.20	8779.51431328931	-0.0261761719432496	0.0319745183985793	-0.818657270047035	0.412981982205609	0.999918146545002
ENSG00000087088.20	1026.89022665502	0.00772828013831936	0.0543137610860701	0.142289541062577	0.886851307492782	0.999918146545002
ENSG00000087095.13	1616.79654638504	-0.0300218022809365	0.0445265829261291	-0.674244469438483	0.500155901851222	0.999918146545002
ENSG00000087111.21	4096.38472403427	-0.00817679739621923	0.0332771466667822	-0.245718104322371	0.805900456570229	0.999918146545002
ENSG00000087116.16	4.96875558481223	0.104951007311518	0.660571746779882	0.158879043530286	0.873764171799181	NA
ENSG00000087128.10	10.6346714028745	-1.0084464946004	1.61818819222276	-0.623194817170918	0.533156507154292	NA
ENSG00000087152.15	3483.58081440921	-0.0262391551243985	0.034920595335272	-0.751394839420031	0.452415067564855	0.999918146545002
ENSG00000087157.19	756.781107219508	0.0759294443686703	0.0611520835601974	1.24164934288668	0.214365967855182	0.971345654313466
ENSG00000087191.13	4510.77215918887	0.0107800537613746	0.0405490222258144	0.265852372502135	0.790352906643164	0.999918146545002
ENSG00000087206.17	1740.50508319108	-0.00556945134542788	0.0490034740018891	-0.113654214499429	0.909511908788089	0.999918146545002
ENSG00000087237.12	3.52768548627557	0.250084412493969	0.851133240935423	0.293825220853927	0.76889146185901	NA
ENSG00000087245.13	3.15719517039196	-1.29050339589048	0.92568919059962	-1.39410010292391	0.163287378122368	NA
ENSG00000087250.8	51.1556419121333	-0.248703838380241	0.237615431921537	-1.04666534647617	0.295253951702455	0.994501548665021
ENSG00000087253.13	203.830983856225	-0.00374156121479674	0.109991098383087	-0.0340169456419581	0.972863637852807	0.999918146545002
ENSG00000087258.15	78.7834234760995	-0.119651359180937	0.212045610746884	-0.564271803408197	0.572569167806264	0.999918146545002
ENSG00000087263.16	923.524566662039	0.0395802570454412	0.0554338476034013	0.71400883677814	0.475221715188414	0.999918146545002
ENSG00000087266.16	1398.26261919676	0.0484331999155005	0.0545515999085969	0.887841969743363	0.374625763387949	0.999918146545002
ENSG00000087269.16	2819.69827555996	0.0614721974750728	0.0366705025246362	1.67633910753675	0.0936717888468208	0.858725261119153
ENSG00000087274.17	6598.05154246622	-0.0546617190118086	0.0247166894031443	-2.21153076450663	0.0269991039012659	0.594826066913753
ENSG00000087299.12	721.618116762011	0.049716605106173	0.0636436858273799	0.781171053496475	0.434701896172745	0.999918146545002
ENSG00000087301.9	5435.98128483662	0.0184377651694339	0.0315393266240703	0.584596031145525	0.558819376976155	0.999918146545002
ENSG00000087302.9	3483.61269257451	0.0155404220117503	0.0409054881024709	0.37991044069247	0.704011896851695	0.999918146545002
ENSG00000087303.18	20.2591938041827	-0.140432941444054	0.340380031363921	-0.412576909642237	0.679916621474511	NA
ENSG00000087338.5	2609.25191694809	0.00801709086032356	0.0410601479062297	0.195252361940645	0.84519538890044	0.999918146545002
ENSG00000087365.15	21867.5913862962	-0.00859745690902197	0.0332222518873586	-0.258786097287204	0.795800285323443	0.999918146545002
ENSG00000087448.11	1507.56849572557	0.0395189657862493	0.0442492413338219	0.893099284756391	0.371804005987421	0.999918146545002
ENSG00000087460.24	29768.7676199618	-0.103270720107896	0.030415199665045	-3.39536551609691	0.000685370349189536	0.0880476712145735
ENSG00000087470.17	4404.36097908989	-0.021840901839938	0.0358152822615381	-0.609820737428416	0.541980562848847	0.999918146545002
ENSG00000087495.17	525.8711983411	0.242264732550648	0.13099561796388	1.84941096745272	0.064398492972745	0.800659799686038
ENSG00000087502.18	3819.54512963618	-0.0223698696738384	0.0356506439234298	-0.627474491677743	0.530348251787798	0.999918146545002
ENSG00000087510.7	515.830937864728	-0.082304065866685	0.0927145406772036	-0.88771475612694	0.374694206377464	0.999918146545002
ENSG00000087586.17	1136.21693583429	-0.158496616687472	0.0595770632815078	-2.6603630316345	0.00780564678318064	0.359842876239362
ENSG00000087589.16	19.9590268893647	-0.177980277063732	0.390289103967126	-0.456021639483749	0.648374417409543	NA
ENSG00000087842.11	1534.39441031514	-0.00017944384897858	0.0668787611737004	-0.00268312160436885	0.997859181265794	1
ENSG00000087884.14	290.675128650106	-0.00984385777405491	0.101237352305413	-0.0972354328702508	0.922539429991363	0.999918146545002
ENSG00000087903.13	200.579187916467	-0.150753675694753	0.103687553412541	-1.45392258504693	0.145967770403282	0.933681500207195
ENSG00000087995.15	899.88269694124	0.0862856526258235	0.0568363808320307	1.51814122156766	0.128978801374744	0.90920133522935
ENSG00000088002.11	8.59269348041322	0.363825635658539	0.534179161489372	0.68109290269605	0.495812707638403	NA
ENSG00000088035.17	502.582344194041	0.0733054063700155	0.0747328375569115	0.980899545185756	0.326642281799062	0.999918146545002
ENSG00000088038.19	2867.17790503852	-0.0959199763846079	0.0429524632406695	-2.23316590359796	0.0255380059009193	0.577377350516508
ENSG00000088053.11	1.2952598948974	-0.135789581302459	1.48458342265028	-0.0914664539767304	0.927121960321466	NA
ENSG00000088179.9	748.414074407124	0.0239908864427256	0.0599185420744891	0.400391691989113	0.688868042458362	0.999918146545002
ENSG00000088205.13	3401.5392984298	0.0128953605968941	0.0361801550800513	0.356420821534958	0.721525438553775	0.999918146545002
ENSG00000088247.17	5682.41306757308	-0.0108299507898229	0.0313800581580732	-0.345122075149395	0.730002598302062	0.999918146545002
ENSG00000088256.9	1782.50041719851	-0.0614250436131302	0.0461323541972678	-1.33149596811099	0.183025870774423	0.95541558894051
ENSG00000088280.19	874.38586474113	-0.0937204807492101	0.0653239229802055	-1.43470380334643	0.151371519955213	0.939525271006944
ENSG00000088298.13	592.071244085403	-0.0825229254995151	0.0806816264210609	-1.02282178929865	0.306392113787247	0.999918146545002
ENSG00000088305.18	163.923950249204	-0.0137507743157015	0.117904719145455	-0.116626157251074	0.907156308682024	0.999918146545002
ENSG00000088325.16	2516.3813096047	-0.0704637238433596	0.0646986182392905	-1.0891070900888	0.276106663666538	0.991931354219448
ENSG00000088340.16	195.333476261095	0.141957964725933	0.156118038734039	0.9092989245642	0.363192358136514	0.999918146545002
ENSG00000088356.6	1951.68820619295	-0.00610907294732424	0.0532752984969766	-0.114669896174696	0.908706775865679	0.999918146545002
ENSG00000088367.22	1399.05873132211	-0.033528365196291	0.0440409193818538	-0.761300301330806	0.446477720643337	0.999918146545002
ENSG00000088386.17	21.4032296486511	-0.0788738617129914	0.33110995045584	-0.238210484476246	0.811717845716097	NA
ENSG00000088387.19	2033.88439127901	0.0423092757540162	0.0510798550223605	0.828296707880143	0.407502486806244	0.999918146545002
ENSG00000088448.14	14295.4123504642	0.0187005572432558	0.0385150185196595	0.485539354828828	0.627293803314575	0.999918146545002
ENSG00000088451.11	391.29382633664	-0.0449791359945618	0.0923006483252006	-0.487311159896602	0.626037840299228	0.999918146545002
ENSG00000088538.13	22.4204627977712	0.0277769373486668	0.328403778614562	0.0845816618366861	0.932593978550926	NA
ENSG00000088543.15	641.869017068029	-0.0514956365269081	0.0642423704462765	-0.801583692649884	0.422793813795133	0.999918146545002
ENSG00000088682.14	1121.09817055178	-0.0410400259264836	0.0545292438853695	-0.752624151780964	0.451675800150572	0.999918146545002
ENSG00000088726.16	7.27822257556174	-1.83662193662534	0.764503628540382	-2.40237177177548	0.0162891442881081	NA
ENSG00000088727.12	297.911146739031	0.0843146088095837	0.106993159268286	0.788037379082938	0.430674842064508	0.999918146545002
ENSG00000088756.12	753.953182266889	-0.0165793814027851	0.0619903928340969	-0.267450820115886	0.78912207517866	0.999918146545002
ENSG00000088766.11	2553.11390327001	0.0173019822629558	0.0392728134640929	0.440558766658646	0.659532459290675	0.999918146545002
ENSG00000088808.17	1741.203304251	-0.00970184802373976	0.0423567050497616	-0.229051056080538	0.818829233757914	0.999918146545002
ENSG00000088812.18	3421.13918488637	-0.0017275831758208	0.0345473690051864	-0.0500062153954893	0.960117435351012	0.999918146545002
ENSG00000088826.18	868.223830486339	-0.0469364754413337	0.0740996881589536	-0.633423386892652	0.526457196704427	0.999918146545002
ENSG00000088832.17	8414.38016849022	-0.045511548227331	0.0312591511710457	-1.45594318854975	0.145408325250281	0.933681500207195
ENSG00000088833.17	3879.52014323542	-0.0490833413232362	0.0490987701592543	-0.999685759216208	0.317462605897117	0.999918146545002
ENSG00000088836.13	58.9218798515308	-0.123180910669344	0.19639329247301	-0.627215467077485	0.530518005871442	0.999918146545002
ENSG00000088854.12	590.368961100676	-0.159081346277884	0.077421218382129	-2.05475126331265	0.0399030357582462	0.68881182289714
ENSG00000088876.11	675.656282583926	0.0399146315612482	0.0613436556894467	0.650672528603718	0.515257900281609	0.999918146545002
ENSG00000088881.20	1121.01410512811	-0.100439156441462	0.0539569202154386	-1.86146941004842	0.0626779165844247	0.794446382002947
ENSG00000088888.18	6867.5592766654	-0.00591253979687626	0.0276764682461414	-0.21363057396966	0.830835155175847	0.999918146545002
ENSG00000088899.15	276.72218999673	-0.198033666778369	0.0915491259720057	-2.16314098770233	0.0305303374334604	0.628241831358573
ENSG00000088930.8	6714.3310343893	0.0257951435052553	0.0308095940147587	0.837243862833724	0.402455506776813	0.999918146545002
ENSG00000088970.16	1223.98168090767	-0.060004160342641	0.0583248019523772	-1.02879321204785	0.303576857146975	0.999918146545002
ENSG00000088986.11	4652.21313681768	-0.0118074077179337	0.044241038908888	-0.266888120377337	0.789555303562361	0.999918146545002
ENSG00000088992.18	1208.44422775612	-0.00625162357711768	0.106999093589039	-0.058426883512947	0.95340860139783	0.999918146545002
ENSG00000089006.16	4452.38040672797	-0.0044912447335147	0.0322242836083246	-0.139374540892957	0.889154189410856	0.999918146545002
ENSG00000089009.15	81392.467797608	0.00111451470984233	0.0614631133120948	0.0181330663187055	0.985532699176237	0.999918146545002
ENSG00000089022.14	2208.79944229143	0.0301609336511083	0.040099379683873	0.752154619071037	0.451958080779921	0.999918146545002
ENSG00000089041.17	133.290733373208	0.0875406374559376	0.132720081124311	0.659588486643128	0.509517944682279	0.999918146545002
ENSG00000089048.14	2384.58589711907	0.0744507710884574	0.0429134177881645	1.73490658460186	0.0827573526829185	0.843387418229895
ENSG00000089050.16	785.007664045334	-0.0339997970105743	0.06224066659216	-0.546263381678772	0.584884903552026	0.999918146545002
ENSG00000089053.13	4515.18174707318	0.00405216391438798	0.0295535293265699	0.137112690319017	0.890941721783303	0.999918146545002
ENSG00000089057.15	1860.88231002887	0.00224064386027347	0.039176363672608	0.0571937681352526	0.954390842343927	0.999918146545002
ENSG00000089060.11	237.084493881659	-0.0091876566901697	0.118149620283144	-0.0777628964710304	0.938016661366408	0.999918146545002
ENSG00000089063.15	5242.94538698912	-0.0279703440616514	0.0306859473149467	-0.911503359325243	0.362030216402822	0.999918146545002
ENSG00000089091.16	239.528922778141	-0.138927733244438	0.106997721650593	-1.29841767751013	0.194143847863842	0.962729125244829
ENSG00000089094.19	1654.47853551373	-0.0212217786702043	0.0411513463204942	-0.515700713773134	0.606063456038789	0.999918146545002
ENSG00000089101.18	13.5296281890335	-0.304278669828613	0.461522794357122	-0.65929283135941	0.50970774486475	NA
ENSG00000089116.4	8.89835828026361	-0.0800718402780406	0.508583181063365	-0.157440991482698	0.87489730973764	NA
ENSG00000089123.16	375.91533555309	-0.0734009971712605	0.0858112757806578	-0.855377064418443	0.392342436653692	0.999918146545002
ENSG00000089127.13	122.448155774488	-0.184296231504476	0.150597097119137	-1.2237701458394	0.221038949421425	0.97273343051916
ENSG00000089154.11	9678.66059716134	0.0267678746986371	0.0297621281780404	0.899393838320589	0.368442920045058	0.999918146545002
ENSG00000089157.16	176920.000449971	-0.0489601564666755	0.0397278162185139	-1.23238982473593	0.217803500047178	0.971423397679592
ENSG00000089159.16	5183.82537752206	-0.080522884653133	0.0336155861542579	-2.3954032597743	0.0166020946549887	0.504321188986162
ENSG00000089163.4	58.6646123369739	-0.0930678701754161	0.251125453066996	-0.370603095141404	0.710933176396468	0.999918146545002
ENSG00000089169.15	16.2492822403849	0.263438842195634	0.369506919772128	0.712946979066304	0.475878567021903	NA
ENSG00000089177.18	2014.76746166933	-3.19382013850859e-06	0.0427068301062834	-7.47847623099212e-05	0.999940330392825	1
ENSG00000089195.15	1063.00896956899	0.0348806846784037	0.0518447831417796	0.672790637064018	0.501080495199743	0.999918146545002
ENSG00000089199.10	1609.6873421924	-0.0623364737918839	0.0503593403853122	-1.23783340518227	0.215777839263754	0.971345654313466
ENSG00000089220.5	11429.5611262432	-0.000597123567322386	0.0345802657470861	-0.0172677553055735	0.986223009305254	0.999918146545002
ENSG00000089225.19	1.52838452988454	0.443602355701878	1.35767767894706	0.326736133752976	0.743867468098372	NA
ENSG00000089234.16	1533.71946164739	-0.0153085668877608	0.0451995726052605	-0.338688310649625	0.734844547514385	0.999918146545002
ENSG00000089248.7	8499.04164932076	-0.0258170040611796	0.0309865760524851	-0.83316736955547	0.404750342717701	0.999918146545002
ENSG00000089250.19	77.8529829727853	0.228066998449159	0.193698973676292	1.17743008194924	0.239023888987766	0.979818533384008
ENSG00000089280.18	9985.8693743239	0.0199878503680438	0.0378827259995135	0.527624394514285	0.597760058057913	0.999918146545002
ENSG00000089289.16	2524.38713068601	-0.0767415888645303	0.0413992988619462	-1.85369296036727	0.0637830994242566	0.798508638147387
ENSG00000089327.14	263.987233287807	0.0455477874334864	0.0981798301531599	0.463922043483189	0.642703599004897	0.999918146545002
ENSG00000089335.21	1991.38644082134	0.0188396009943411	0.0394134933433168	0.477998761242403	0.632651086720396	0.999918146545002
ENSG00000089351.14	2542.35555420183	-0.00425174914638476	0.0399902242310078	-0.106319712583357	0.915328691854105	0.999918146545002
ENSG00000089356.18	3497.80584634974	-0.0679645294468493	0.0448511625856027	-1.51533484370963	0.129687628633829	0.911820409000632
ENSG00000089486.17	38.8040705665727	0.277528424883687	0.271652258103567	1.02163120903593	0.306955480755941	0.999918146545002
ENSG00000089505.17	41.828623874777	-0.0721212865883676	0.314608884310007	-0.229241099616568	0.818681530113105	0.999918146545002
ENSG00000089558.9	41.2275639564634	0.267541295915311	0.232898396701912	1.14874683425897	0.250660387789814	0.983224823342328
ENSG00000089597.18	16302.0719858003	-0.013518014324348	0.024544272233092	-0.550760446102053	0.581797902050536	0.999918146545002
ENSG00000089639.11	275.318264791136	0.0697708933941722	0.100142363655336	0.696717062064818	0.485979878890547	0.999918146545002
ENSG00000089682.16	350.908556902872	-0.0857484416495288	0.087367561175049	-0.981467726651129	0.326362141980051	0.999918146545002
ENSG00000089685.15	1147.8978860738	-0.084828640292977	0.0656620521043197	-1.29189748986533	0.196392647141604	0.963459788391371
ENSG00000089692.9	48.3642968333607	-0.126549325951313	0.235946399914048	-0.536347772194927	0.591718219943938	0.999918146545002
ENSG00000089693.10	5264.7856655416	-0.0836980558342969	0.0374934405982308	-2.23233863040689	0.0255925905340382	0.577661329196863
ENSG00000089723.10	232.046536006588	-0.222998444482048	0.239257125506542	-0.932045154391652	0.351313190227182	0.999918146545002
ENSG00000089737.17	306.705574292829	0.163336555583305	0.125178680008296	1.30482727228376	0.191951670339424	0.961545448829888
ENSG00000089775.11	529.964519793214	0.0891410011196043	0.072006943328706	1.23795007812903	0.215734572041375	0.971345654313466
ENSG00000089818.18	1613.34286748313	-0.0201165464508247	0.0475096940420353	-0.423419827394092	0.671988981281825	0.999918146545002
ENSG00000089820.15	292.778045270626	-0.0157028304343948	0.101085128943582	-0.155342636434277	0.876551204545837	0.999918146545002
ENSG00000089847.12	102.336921682312	0.101884670057368	0.146476094877348	0.695571998575479	0.486696907240361	0.999918146545002
ENSG00000089876.11	1053.62805609897	-0.116939644274666	0.054648316311461	-2.139858135943	0.0323662332438239	0.646666049665121
ENSG00000089902.10	2136.29080710459	0.0609235332819809	0.0364813318459918	1.66999202603604	0.0949209412726762	0.858725261119153
ENSG00000089916.17	1698.77675265289	0.0242338313561679	0.0435885761165139	0.555967492294081	0.578233077751582	0.999918146545002
ENSG00000090006.17	303.510079674737	-0.0328393993706526	0.0907852354733092	-0.361726212411569	0.717556636971751	0.999918146545002
ENSG00000090013.10	410.784828491835	-0.0542138048554932	0.086321411798367	-0.628045854742598	0.529973901458042	0.999918146545002
ENSG00000090020.11	884.912584627122	-0.000420535482413122	0.067903916416912	-0.00619309613647534	0.99505865579624	1
ENSG00000090054.15	1626.93942231335	-0.0360495136666308	0.0460240959692848	-0.78327478046911	0.433465769610473	0.999918146545002
ENSG00000090060.17	12082.4733318085	0.0263809990992668	0.0250390176786113	1.05359560977513	0.292068100046974	0.994154341349617
ENSG00000090061.17	1880.77981527963	-0.0579655597001909	0.0457346297706279	-1.2674325776967	0.205000657281096	0.970815092629163
ENSG00000090097.21	880.463878987088	-0.140584727331454	0.0592447615709719	-2.37294781181693	0.0176467571100986	0.513924413634355
ENSG00000090238.11	1103.49225280735	-0.132039586764135	0.0691624852127506	-1.90912148917102	0.0562464212078536	0.767366716722059
ENSG00000090263.16	3436.0912988225	-0.0291468216690537	0.0422213188771266	-0.690334230294354	0.48998402641644	0.999918146545002
ENSG00000090266.13	2373.32474255256	-0.0113742576101662	0.051420970327211	-0.221198813203787	0.824937633300167	0.999918146545002
ENSG00000090273.14	3336.65083499869	0.0460484570114036	0.0464664943712522	0.991003466788163	0.321683887449203	0.999918146545002
ENSG00000090316.16	3269.96732506027	-0.070659640657001	0.0322550283391947	-2.1906550480732	0.0284767643491046	0.608187460375869
ENSG00000090339.9	154.107079175141	-0.0686638565288147	0.138992834292334	-0.494010046477641	0.621299084343779	0.999918146545002
ENSG00000090372.15	5274.28534293971	0.0107930652022639	0.0367270659609687	0.293872241625131	0.768855529992314	0.999918146545002
ENSG00000090376.10	25.2217735493225	0.0194011288205308	0.404317560827976	0.0479848779775989	0.961728294349452	NA
ENSG00000090382.6	7.23637226883405	0.533207528065757	0.739412829964429	0.721122905172484	0.470833899568632	NA
ENSG00000090402.8	1586.01264922952	-0.197066963247815	0.0523202293169518	-3.76655388977749	0.000165516369996131	0.0329737394487944
ENSG00000090432.7	1517.8710217442	0.00263194916621129	0.0568424158595116	0.0463025563993667	0.963069101784473	0.999918146545002
ENSG00000090447.12	673.226261347218	0.0770993373402844	0.0587124749884446	1.31316789754577	0.18912637879235	0.957896537538556
ENSG00000090470.15	1619.40918121479	-0.0331911803759414	0.042460234820353	-0.781700348958774	0.434390696552803	0.999918146545002
ENSG00000090487.11	4690.30832106366	-0.0137817531237997	0.0287694498338052	-0.479041246996862	0.631909285578759	0.999918146545002
ENSG00000090512.11	4.54427908869877	0	1.79512896093656	0	1	NA
ENSG00000090520.11	3332.21364027122	-0.024681603730554	0.0428052001086355	-0.576602928333812	0.564207720566148	0.999918146545002
ENSG00000090530.10	1238.88911932095	-0.0502686281604191	0.0548605301570734	-0.916298621549829	0.359510290812998	0.999918146545002
ENSG00000090534.19	4.26046665676415	-0.452240654563043	0.895927790102636	-0.504773553805307	0.613717892668215	NA
ENSG00000090539.15	12.8409231944036	0.254082319010938	0.57155026507919	0.44454938530338	0.65664543207857	NA
ENSG00000090554.13	18.5245298317541	-0.505244098476599	0.340200242397254	-1.48513738531269	0.137507434484982	NA
ENSG00000090565.16	566.690215243613	-0.0981261751193682	0.0715346374217223	-1.37172953769066	0.170147649602657	0.95191273562805
ENSG00000090581.10	762.001585570697	-0.0432623715095274	0.0618660426702716	-0.699291075398236	0.48437014326946	0.999918146545002
ENSG00000090612.21	1796.037065102	-0.00311748422068956	0.0453658128616126	-0.0687187999959214	0.945213453345182	0.999918146545002
ENSG00000090615.15	6258.11493565009	0.106092713334176	0.0372898858086553	2.84508013455894	0.00444002514665943	0.267793355388139
ENSG00000090621.14	6581.51923755737	0.0238354135491973	0.032091994936084	0.742721466729292	0.45765033035804	0.999918146545002
ENSG00000090659.18	5.9795673945809	1.22425130058226	0.640411124699525	1.91166463755086	0.0559192228306157	NA
ENSG00000090661.12	1184.81736660445	-0.0370818074637063	0.0534423542847464	-0.693865529690751	0.487766542551616	0.999918146545002
ENSG00000090674.16	333.405075614707	-0.131595705915754	0.099330252166357	-1.32483007991723	0.18522751566784	0.95541558894051
ENSG00000090686.15	3945.49906028251	0.00959920819670278	0.0336496296692755	0.285269356336112	0.775437787969525	0.999918146545002
ENSG00000090776.6	173.126255575779	-0.071377315140558	0.120039296144247	-0.594616241791241	0.552100020832058	0.999918146545002
ENSG00000090857.13	1027.1649238916	0.0552335903944242	0.0547621785885472	1.0086083464542	0.313162502893691	0.999918146545002
ENSG00000090861.15	4987.02804574518	-0.0337611187716186	0.0341302117189596	-0.989185741056039	0.322572273493616	0.999918146545002
ENSG00000090863.11	4842.17696393106	-0.0479675806615831	0.0261960110186646	-1.83110247691552	0.0670852489054586	0.807912156049133
ENSG00000090889.12	926.539339093765	-0.168967531667877	0.0633040960365224	-2.66914058089375	0.00760456139031208	0.358765264058357
ENSG00000090905.19	1461.94927691573	0.0415048471740951	0.0527519820144458	0.786792184656289	0.431403529269717	0.999918146545002
ENSG00000090924.15	182.581483942775	-0.0966933196230885	0.122803452985193	-0.78738274268841	0.431057845909857	0.999918146545002
ENSG00000090932.10	310.569356655309	-0.0117415762105015	0.0872182525973448	-0.1346229242256	0.892910015691323	0.999918146545002
ENSG00000090971.5	1006.95115343387	-0.0385797091523593	0.055803823782995	-0.691345261614772	0.489348594439675	0.999918146545002
ENSG00000090975.12	173.926803508947	0.188714677037771	0.128703184417786	1.46627822684776	0.142572504655561	0.931658005086762
ENSG00000090989.18	1098.11041857167	-0.0496238620007286	0.0521936959554615	-0.950763518319802	0.341724435833781	0.999918146545002
ENSG00000091009.8	1256.33081066122	0.0138242314928233	0.056311592803708	0.245495302202018	0.806072945204138	0.999918146545002
ENSG00000091010.6	3.68454839587933	0.714926451033042	0.804290224163577	0.888891136003215	0.37406158970022	NA
ENSG00000091039.17	6743.69482716144	0.123005612185218	0.0327556137952443	3.75525285388108	0.000173166565312149	0.0335557428743635
ENSG00000091073.19	315.686266457698	-0.124601158828976	0.106961764289181	-1.16491308512923	0.244054176292365	0.982051140721979
ENSG00000091106.19	21.1833108926918	0.108800941061738	0.384390917063908	0.283047637787053	0.777140319791473	NA
ENSG00000091127.14	1732.57119447439	0.0284076021839917	0.0398897284879187	0.712153310158414	0.476369845514569	0.999918146545002
ENSG00000091128.13	172.864972244678	-0.0788860259835091	0.117376463435935	-0.672077038907936	0.501534653129201	0.999918146545002
ENSG00000091129.20	896.617164963586	0.00349137542928191	0.0558694040590452	0.0624917249088978	0.950171251627585	0.999918146545002
ENSG00000091136.14	15226.7210825787	0.00321005573004056	0.0224405370716256	0.143047188210991	0.886252913572506	0.999918146545002
ENSG00000091137.12	9.80174560195401	0.0655280274004043	0.546069853039388	0.119999349965356	0.904483662890571	NA
ENSG00000091138.12	120.489391253826	1.62519114949695	0.956902355481366	1.69838765699287	0.0894346201508581	0.85692432085858
ENSG00000091140.14	7229.03278931009	-0.0263730726886251	0.0347854467175559	-0.758163978826089	0.448352822438021	0.999918146545002
ENSG00000091157.13	772.172905359771	0.0568767240246775	0.0615394411409885	0.924232052975123	0.355365510623913	0.999918146545002
ENSG00000091164.13	3732.12578580922	-0.0382772568101215	0.0396743760208361	-0.96478535138194	0.334652334491166	0.999918146545002
ENSG00000091181.19	3.43475023288591	-0.477010782634441	1.00708837436396	-0.473653350368288	0.635747124436264	NA
ENSG00000091262.15	26.8157329905792	0.302266652758116	0.406524810927736	0.743538019409711	0.457156012297364	NA
ENSG00000091317.8	6311.30888397072	-0.0510452447385722	0.0267542334290207	-1.90793150078457	0.0564000702322478	0.767366716722059
ENSG00000091409.15	3064.85406541073	-0.0642991024452182	0.0373021804078001	-1.72373576402984	0.0847555555449292	0.846789389123605
ENSG00000091428.18	128.20000808435	-0.119002523842579	0.131966346911507	-0.901764174182823	0.367182154654959	0.999918146545002
ENSG00000091436.17	2266.78128152298	0.0395089119139644	0.0383660430156157	1.02978855280654	0.303109275518871	0.999918146545002
ENSG00000091482.7	2.04599298834945	0.853714593673311	1.92523813061401	0.443433246047875	0.657452393108906	NA
ENSG00000091483.6	1824.67196305467	-0.0243683040500479	0.0531778551422021	-0.458241574145572	0.646778894387818	0.999918146545002
ENSG00000091490.11	1072.79226023933	0.00466021281327534	0.0539870225220143	0.0863209822578203	0.931211259299512	0.999918146545002
ENSG00000091513.16	995.40801568804	0.17545160016286	0.0666239713213225	2.63346055005742	0.00845196537202852	0.371184396178607
ENSG00000091527.15	5049.21099829628	0.0334134522345598	0.0350602677688095	0.953029008645657	0.340575373102292	0.999918146545002
ENSG00000091536.18	32.6003691287537	0.0260308425415774	0.266885681323033	0.0975355530972458	0.922301101526292	0.999918146545002
ENSG00000091542.9	3391.20734844725	-0.0113004569304283	0.0369753236762237	-0.305621582366157	0.759892785917452	0.999918146545002
ENSG00000091583.11	125.6041471329	-0.161344794987486	0.130140317042177	-1.23977564105055	0.21505839036107	0.971345654313466
ENSG00000091592.16	38.4422384251712	0.0744100196195205	0.255483247004954	0.291252050738487	0.77085855642613	0.999918146545002
ENSG00000091622.16	1284.87890975093	-0.0665887997860104	0.0640419710692523	-1.03976811884825	0.298447644246019	0.997678674839103
ENSG00000091640.8	989.243385866133	-0.0144675831237089	0.0567518476847445	-0.254927085441799	0.798779416080291	0.999918146545002
ENSG00000091651.9	411.415431673419	0.0461914373885446	0.0771356787957842	0.598833615126871	0.549283843661578	0.999918146545002
ENSG00000091656.17	2194.65991639348	0.0345578235317549	0.0483423648661681	0.714855874912727	0.47469810496769	0.999918146545002
ENSG00000091732.16	628.587705804455	-0.0174309508555184	0.072568821944483	-0.240198895179166	0.810176070133262	0.999918146545002
ENSG00000091831.23	3.69201673518126	0.448078969822253	0.893163156299513	0.501676504076479	0.615895094724389	NA
ENSG00000091844.8	465.271374165838	-0.0462950752249326	0.0703998344483701	-0.657602046761695	0.510793879019635	0.999918146545002
ENSG00000091879.13	100.396628441445	-0.158832928957651	0.281172946692443	-0.564894065471342	0.572145820448494	0.999918146545002
ENSG00000091947.10	1385.85439545114	0.0594505293197447	0.0494824598558971	1.20144652252286	0.229578038937031	0.97333497108101
ENSG00000091972.18	105.52898049432	-0.0773029975881905	0.157698364949947	-0.490195301725076	0.623995705115563	0.999918146545002
ENSG00000091986.15	224.13936705896	-0.00969324837277117	0.116976276170788	-0.0828650790577297	0.93395882138515	0.999918146545002
ENSG00000092010.15	1330.22478232711	-0.0582412700974537	0.0466063749950794	-1.24964170896369	0.211430459704347	0.971345654313466
ENSG00000092020.10	1013.38852546379	-0.0152853179292389	0.0625684611484282	-0.24429748868169	0.807000428306937	0.999918146545002
ENSG00000092036.18	708.417573435291	-0.03047627626522	0.0629026089441584	-0.48449939957618	0.628031490361991	0.999918146545002
ENSG00000092051.17	10.9964718187589	-0.118753918458705	0.777312896848624	-0.152774923637773	0.878575773600732	NA
ENSG00000092068.20	605.648192299257	-0.1369824468578	0.0756881619622595	-1.809826574017	0.0703226855597147	0.813201232847273
ENSG00000092094.11	441.297463573111	-0.00653716594010771	0.0835006838243814	-0.0782887713094264	0.937598349245286	0.999918146545002
ENSG00000092096.16	451.463543755642	-0.0655162571973204	0.0867233229711955	-0.755462947598089	0.449971256162511	0.999918146545002
ENSG00000092098.17	430.809592202088	-0.0032580714194859	0.0784577561764005	-0.0415264414669292	0.96687621378841	0.999918146545002
ENSG00000092108.20	3201.8179483292	-0.00233621353795686	0.0436871191390203	-0.0534760264352201	0.9573526314452	0.999918146545002
ENSG00000092140.16	1120.80924311093	0.0211543840817879	0.0496810447440459	0.425803929663199	0.670250723258164	0.999918146545002
ENSG00000092148.13	4932.14834687749	0.0584251542123623	0.0289583060690175	2.01756118169051	0.0436369831104122	0.700938773622115
ENSG00000092199.17	18247.0083989441	0.0325835019957461	0.0353071783293047	0.922857717256383	0.356081357896732	0.999918146545002
ENSG00000092200.12	26.2360089623248	0.181450305351451	0.310267137556729	0.584819606679342	0.558669019392961	NA
ENSG00000092201.10	4983.1350698169	0.0598202318502314	0.0426175637845478	1.4036520752958	0.160422479992156	0.943185376378175
ENSG00000092203.14	2275.91417803957	0.0103724711952541	0.0459860461832935	0.225556925548914	0.82154604588977	0.999918146545002
ENSG00000092208.17	269.041461374643	0.0526072953437061	0.0933328012730523	0.563652806153321	0.572990441503127	0.999918146545002
ENSG00000092295.12	16.0137680864669	-0.229744770648076	0.377987678787586	-0.60781021059997	0.543313356450969	NA
ENSG00000092330.17	821.297337973476	-0.0998629101360721	0.067366066422204	-1.48239188421958	0.138236052175118	0.927317337792585
ENSG00000092377.14	169.226386061943	-0.0677649059404515	0.124783212371107	-0.543061078912744	0.587087749285404	0.999918146545002
ENSG00000092421.16	3199.39605950567	-0.00463741853621415	0.041443078984713	-0.111898503919671	0.910903882853649	0.999918146545002
ENSG00000092439.15	2323.24832086722	0.0731432799317643	0.0435102300615888	1.68105936990519	0.0927513832567325	0.857404515297273
ENSG00000092445.12	962.422614834306	0.0963361727357023	0.0634140028122714	1.51916246354756	0.128721607085746	0.909110009354611
ENSG00000092470.12	342.064519541788	0.0569536817429297	0.0828384849785643	0.687526839218116	0.491750793629674	0.999918146545002
ENSG00000092529.24	10.0824557451412	0.676376929346373	0.514324160934552	1.31507905076317	0.188483336418112	NA
ENSG00000092531.10	3719.94273750736	-0.0125447977378099	0.0443946601946822	-0.282574473659617	0.777503050211177	0.999918146545002
ENSG00000092607.15	84.8722217885469	-0.111363807915657	0.921588558697359	-0.120838965354634	0.903818586339304	0.999918146545002
ENSG00000092621.12	3351.8226668424	-0.0733993165783215	0.0369741942021174	-1.9851498636343	0.0471278004566106	0.715207673971856
ENSG00000092758.17	518.818641926946	-0.149130576841175	0.083065640756287	-1.79533409341561	0.0726004861803183	0.815501496787569
ENSG00000092820.18	14908.2601056801	0.06574666862383	0.0360948235039012	1.82149854858617	0.068531107107586	0.810372146150246
ENSG00000092841.18	14915.70315024	-0.058596575469353	0.0431431781019476	-1.35818866498173	0.174403826377604	0.955355779619481
ENSG00000092847.12	3569.77324185443	0.0109594364810634	0.0352360098071651	0.311029442352888	0.755778239167477	0.999918146545002
ENSG00000092850.12	12.6263573281037	0.216706209103764	0.477103894603282	0.454211779771695	0.649676405328062	NA
ENSG00000092853.14	289.364290214295	0.137359987518566	0.0956802482523972	1.43561487378483	0.151111959995483	0.939191003752366
ENSG00000092871.16	2139.38850692257	0.0108044465956693	0.0446256386506157	0.242112985323523	0.808692616657531	0.999918146545002
ENSG00000092929.11	195.557875843353	0.100871958530195	0.122552626872184	0.823090953696154	0.410456272768465	0.999918146545002
ENSG00000092931.11	947.516431554983	0.0623471513991741	0.0542613942324237	1.14901491716405	0.250549829676506	0.983224823342328
ENSG00000092964.18	734.292125301734	0.0515713931825934	0.0655114547767881	0.787211844986628	0.431157864420446	0.999918146545002
ENSG00000092969.12	50.4308246367093	0.213308235517637	0.253390046921125	0.841817735579942	0.399889982939781	0.999918146545002
ENSG00000092978.11	612.113177594511	0.0535559437412461	0.0680856262456981	0.786596917651616	0.431517864227345	0.999918146545002
ENSG00000093000.19	4483.72292845641	0.040283886599621	0.030392350093807	1.32546138996436	0.185018167204827	0.95541558894051
ENSG00000093009.9	383.753325199348	0.0666755913538053	0.0830243149230379	0.803085113266065	0.421925541488173	0.999918146545002
ENSG00000093010.13	5127.12650800155	-0.102522056276806	0.0360252067732824	-2.84584227155194	0.00442941288163036	0.267793355388139
ENSG00000093072.17	29.0450422290735	0.0905795196044121	0.291493866098096	0.310742455122296	0.755996419368112	NA
ENSG00000093134.14	12.3424825833689	0.375615857214064	0.473306585210986	0.793599474316684	0.427428638594778	NA
ENSG00000093144.19	1746.96966436006	-0.00719136390285613	0.0457624320740555	-0.157145579396187	0.87513011663424	0.999918146545002
ENSG00000093167.18	3205.74689601077	-0.0303022213501591	0.0440631802819062	-0.687699370683016	0.49164211639053	0.999918146545002
ENSG00000093183.14	5559.85589430935	0.0226601196751918	0.0261223124624319	0.867462239714832	0.385688792561212	0.999918146545002
ENSG00000093217.10	206.025328008226	0.0944659367620075	0.10643315551986	0.887561176783681	0.374776844854445	0.999918146545002
ENSG00000094631.19	594.545553935034	0.000606942298243753	0.0707824811033551	0.00857475308554822	0.993158420739885	0.999918146545002
ENSG00000094661.3	45.7175651607087	0.326826399656596	0.235404048199443	1.38836354836047	0.165026370259049	0.949240622232198
ENSG00000094755.17	28.7512816718195	0.0651565264468175	0.295535911594884	0.220469066162535	0.82550586131177	NA
ENSG00000094804.11	850.825437511269	0.0796291196433953	0.0611658399160523	1.30185606463809	0.192965594020231	0.9624474076205
ENSG00000094841.14	496.940740786259	0.0259446374119845	0.0745878063951342	0.347840198899817	0.727960198210119	0.999918146545002
ENSG00000094880.11	2911.7628255311	-0.00488613657875058	0.0348373267717116	-0.140255783997703	0.888457898181709	0.999918146545002
ENSG00000094914.13	1535.51770852732	-0.0327889483534748	0.0471902167220119	-0.694825127560398	0.487164898965273	0.999918146545002
ENSG00000094916.16	5455.09332878353	0.0729824181023642	0.0419331693144378	1.74044603104292	0.0817807287981364	0.839550334622243
ENSG00000094975.14	3332.69497916666	0.0539924377541434	0.0449099022423776	1.20223903990589	0.229270927685882	0.97333497108101
ENSG00000095002.14	2476.96767804997	-0.00470223580039276	0.0479916901232135	-0.0979802084135873	0.921948009136698	0.999918146545002
ENSG00000095015.6	743.987614281484	-0.0349320671603515	0.0572354535933579	-0.610322186114471	0.541648402999234	0.999918146545002
ENSG00000095059.16	2715.20569083551	-0.0615243405168782	0.0442844920702567	-1.38929764440497	0.164742259905161	0.949240622232198
ENSG00000095066.11	2652.88082287115	-0.014718505751086	0.049358802994866	-0.298194138796617	0.765554994986374	0.999918146545002
ENSG00000095110.8	1.7150982014807	-0.909180203982222	1.29908828011344	-0.699860215737481	0.48401460508852	NA
ENSG00000095139.14	10689.9505788219	-0.0275922116822096	0.0310847763971321	-0.887643884893932	0.374732339603256	0.999918146545002
ENSG00000095203.14	10581.6347118831	-0.0390179411380298	0.0261966189956778	-1.4894265990763	0.136375068587515	0.922091339303486
ENSG00000095209.12	1055.62062598253	-0.0119772836158557	0.0533736484759458	-0.224404438479665	0.822442617346533	0.999918146545002
ENSG00000095261.14	994.198859803357	-0.0350664144015315	0.0580863657438783	-0.60369441180312	0.546046830109747	0.999918146545002
ENSG00000095303.16	325.093915798467	-0.186469046127242	0.115141365257955	-1.61947920028123	0.105344198217989	0.868142295386378
ENSG00000095319.14	2343.22107519943	0.0253396730912928	0.0376202183915311	0.673565284166377	0.500587730427775	0.999918146545002
ENSG00000095321.17	1291.29618743484	-0.0649501974448825	0.0541294438707653	-1.19990513111407	0.230176186970073	0.97333497108101
ENSG00000095370.20	8.46398691155744	0.524097186292317	0.596606982951001	0.878463043962327	0.379692484575673	NA
ENSG00000095380.11	2408.5845683642	0.0498478864483124	0.049029805291512	1.01668538457243	0.309303120707683	0.999918146545002
ENSG00000095383.20	130.913786875977	-0.0692922055305642	0.180725239206383	-0.383411889976443	0.701414388777882	0.999918146545002
ENSG00000095397.14	151.888560107827	-0.0533662651862725	0.160727633898908	-0.332029184351946	0.7398672219711	0.999918146545002
ENSG00000095464.9	15.2238983464261	0.593153629100134	0.413751426756923	1.43359899384373	0.15168673080755	NA
ENSG00000095485.18	593.145647674513	-0.00385232613858866	0.065759073043865	-0.0585824276449113	0.953284707350022	0.999918146545002
ENSG00000095539.15	119.689007257973	0.193108843037717	0.149737962996406	1.28964518531852	0.197173879546621	0.964155716848437
ENSG00000095564.14	1888.81969126748	-0.0400028439698977	0.0488905546313294	-0.818212112166624	0.413236080195479	0.999918146545002
ENSG00000095574.11	728.405321390104	0.0860838918390475	0.0608369228649008	1.4149941809222	0.157070202188685	0.939525271006944
ENSG00000095585.16	401.302874301327	0.089748113397618	0.0879755725601752	1.02014810231818	0.307658226467192	0.999918146545002
ENSG00000095587.9	298.937411406888	-0.0778880800635856	0.0993964380539126	-0.783610374662914	0.433268766368981	0.999918146545002
ENSG00000095596.12	11.3238435853285	-0.0101539933569545	0.707792826046875	-0.0143459964318458	0.988553943553304	NA
ENSG00000095627.9	4526.14479304595	0.0366593739108461	0.0415160729014445	0.883016416265388	0.377227401913134	0.999918146545002
ENSG00000095637.22	304.518975595251	0.00718738253472098	0.106562319436797	0.0674476923241513	0.946225302617099	0.999918146545002
ENSG00000095713.14	25.3229932492709	0.513647649319255	0.481949576264879	1.06577051753015	0.286527391433176	NA
ENSG00000095739.11	253.417113246431	0.187132400759141	0.127688206145964	1.46554177873894	0.142773162538337	0.931984867754807
ENSG00000095752.7	99.0505739497078	-0.0272927758302464	0.181090452588009	-0.15071349947056	0.880201723842018	0.999918146545002
ENSG00000095787.22	9144.38328264557	-0.0200160190989795	0.024201261007498	-0.82706513072927	0.408200146639346	0.999918146545002
ENSG00000095794.19	598.887271767076	-0.0684329431149834	0.084868310121232	-0.806342709277807	0.420045270788501	0.999918146545002
ENSG00000095906.17	1287.45430928399	-0.0373479011232012	0.0603588427135388	-0.618764367309911	0.536071599344776	0.999918146545002
ENSG00000095932.6	72.8179056514886	-0.108887911027495	0.261829618656021	-0.41587316051721	0.677502820177336	0.999918146545002
ENSG00000095951.17	256.477031673266	-0.0718226669105726	0.102714141011828	-0.69924808992271	0.484397001758943	0.999918146545002
ENSG00000096006.11	35695.9711906674	-0.0677658321912912	0.0450827200656243	-1.50314426664248	0.132801845844256	0.914576238965505
ENSG00000096060.14	64169.68107173	0.0441368300833342	0.0443617750831878	0.994929305704477	0.319770648518136	0.999918146545002
ENSG00000096063.16	2688.13556573785	0.0338420062515518	0.0334771364089519	1.01089907565996	0.312064736493156	0.999918146545002
ENSG00000096070.19	2010.7126517036	-0.029992227896049	0.0411012400842741	-0.729715887757958	0.465563867587316	0.999918146545002
ENSG00000096080.11	1586.17088952203	0.00815203384266971	0.0515500892787543	0.158138112983433	0.874347968631436	0.999918146545002
ENSG00000096088.16	176.211384703819	0.209973126398205	0.972189631783722	0.215979598561402	0.829003650254748	0.999918146545002
ENSG00000096092.6	698.378923959993	-0.0710227983448035	0.0620565563500634	-1.14448500725953	0.252422552129716	0.983224823342328
ENSG00000096093.16	453.714122058156	-0.0509685667606352	0.0858302614604186	-0.593829797246276	0.552625957258738	0.999918146545002
ENSG00000096384.20	104425.052981163	0.00525330900143583	0.0318830142996352	0.164768266640834	0.869126382161116	0.999918146545002
ENSG00000096401.8	4188.23174775682	-0.0174532074003947	0.037299466110297	-0.467921105057763	0.639841010187791	0.999918146545002
ENSG00000096433.11	12774.7337691659	6.58150819319224e-05	0.039714866833134	0.00165719004443477	0.998677754254439	1
ENSG00000096654.15	469.081960767487	-0.0414692158143334	0.0826260889133555	-0.501890097422127	0.615744831383801	0.999918146545002
ENSG00000096696.14	7137.91195228459	0.0435594575915573	0.0371019330032887	1.17404819818138	0.24037572063534	0.979818533384008
ENSG00000096717.12	1511.88695716395	0.0235067049266523	0.0444734343892374	0.52855609757768	0.597113422322957	0.999918146545002
ENSG00000096746.17	8362.62773085901	0.0295284723265236	0.0397921533095076	0.742067716136093	0.458046308771152	0.999918146545002
ENSG00000096872.16	784.544953883513	-0.023609085027682	0.0681815312781841	-0.346268037474191	0.729141286925298	0.999918146545002
ENSG00000096968.13	148.198763938677	-0.118383309611965	0.158699743572574	-0.745957787624449	0.455692915072931	0.999918146545002
ENSG00000096996.15	8.86963861423083	0.911179069282232	0.548716116809112	1.66056552991538	0.096800736724054	NA
ENSG00000097007.18	5055.51671251098	-0.00812633564908997	0.0371796882639938	-0.218569224986209	0.826985628052656	0.999918146545002
ENSG00000097021.19	693.519300255702	-0.033665833740535	0.0675382721225955	-0.498470462487178	0.618152483211078	0.999918146545002
ENSG00000097033.14	2660.49074809301	0.0211755529723473	0.0374194791009388	0.565896519169239	0.571464127951455	0.999918146545002
ENSG00000097046.13	1372.5521984553	0.0056897559908768	0.0525413279314469	0.108291058008669	0.913764815578867	0.999918146545002
ENSG00000097096.9	136.086781030603	0.112001350171418	0.143547468487972	0.780239117771712	0.435250141171642	0.999918146545002
ENSG00000099139.13	85.6250797433537	0.343773643750881	0.191633399651387	1.79391298372968	0.0728270587582557	0.815501496787569
ENSG00000099194.6	32176.0071120459	-0.0825463867999432	0.0280820248441478	-2.93947417460339	0.00328769667983531	0.23504210501623
ENSG00000099203.7	698.601782519944	-0.111103994983001	0.0774239354657722	-1.43500836420435	0.15128471414218	0.939525271006944
ENSG00000099204.20	2729.78279463404	0.0881676616830673	0.0414028081043315	2.12950922219798	0.0332121527053482	0.654998925520397
ENSG00000099219.14	714.747509047061	0.0105772234827129	0.0652200042468574	0.16217759573701	0.871166002238544	0.999918146545002
ENSG00000099246.16	4647.18532527461	0.000833712230255867	0.0364928623754562	0.0228458985123785	0.981773195847838	0.999918146545002
ENSG00000099250.18	3970.19006615392	0.0630239107633753	0.0404815035445995	1.55685696540249	0.119504448763463	0.889642061301449
ENSG00000099251.14	20.6894407107268	-0.303956701622746	0.334585713796527	-0.908456903834194	0.363636873111839	NA
ENSG00000099256.19	9.83544186229078	-0.279064257986142	0.505734867425261	-0.551799521766971	0.581085714978235	NA
ENSG00000099260.11	236.487102815477	0.0459254836236792	0.123066093723228	0.373177389760693	0.709016423038167	0.999918146545002
ENSG00000099282.10	680.218343467233	0.0406417624163899	0.0639241560534347	0.635780977419822	0.524919187772338	0.999918146545002
ENSG00000099284.14	2033.71551613034	0.0237998245658175	0.0524557055566218	0.453712790882728	0.650035559444394	0.999918146545002
ENSG00000099290.17	2934.86093919876	0.00476345325554021	0.0383744666435369	0.1241308002998	0.901211711634438	0.999918146545002
ENSG00000099308.10	288.415654472355	0.0476133010991455	0.103872598748965	0.458381726004713	0.646678218089247	0.999918146545002
ENSG00000099326.8	1693.69701248772	0.0256509423986251	0.0500857917785391	0.512140099772089	0.60855296171852	0.999918146545002
ENSG00000099330.9	730.450253138852	0.0165879781375125	0.0815989742638633	0.203286601175557	0.838911027595357	0.999918146545002
ENSG00000099331.13	1878.23538258383	-0.0177383863139869	0.0603615694533369	-0.293868871777758	0.768858105112349	0.999918146545002
ENSG00000099337.5	134.27199222119	-0.09599132183255	0.137822785613637	-0.696483686678962	0.486125970057883	0.999918146545002
ENSG00000099338.23	168.979908529096	-0.0799474438703672	0.118493016775021	-0.67470173387653	0.499865282737355	0.999918146545002
ENSG00000099341.11	9284.41161859226	-0.0356252330957032	0.0315820808173366	-1.12802045253925	0.259311281649624	0.983385113482703
ENSG00000099364.16	1062.72644425753	-0.0365824899961142	0.0526384537689366	-0.694976530972925	0.487070009475764	0.999918146545002
ENSG00000099365.11	5.1229371659683	0.291881199120925	0.74661977104863	0.390936873679326	0.695843897305967	NA
ENSG00000099377.14	63.636565332581	-0.122190363806493	0.200380365796247	-0.609792098746541	0.541999536192542	0.999918146545002
ENSG00000099381.18	967.305666912257	0.00459378450717277	0.0593961376795687	0.0773414684294018	0.938351902646824	0.999918146545002
ENSG00000099385.11	507.742675316392	-0.0676570799546952	0.0702541026331868	-0.963033864484025	0.335530529025399	0.999918146545002
ENSG00000099617.4	43.034635181974	-0.188409112431131	0.218629405704713	-0.861773885465351	0.388811958091922	0.999918146545002
ENSG00000099622.14	5466.70444040735	0.0122437266920332	0.0396426663413323	0.308852249912051	0.757433921120853	0.999918146545002
ENSG00000099624.8	4178.53185161276	-0.0600576437996715	0.0358751287959407	-1.67407465325858	0.0941159285053971	0.858725261119153
ENSG00000099625.13	126.40155086274	0.154609817408086	0.150157629449344	1.02965009487077	0.303174290275626	0.999918146545002
ENSG00000099715.14	3.5416722604149	-0.839239656047074	0.868375904384768	-0.966447424219657	0.333820343231815	NA
ENSG00000099721.14	11.30299131012	-0.647413629414854	0.524188460501219	-1.23507798854597	0.216801480520278	NA
ENSG00000099725.14	209.402955391651	0.0121045862345983	0.114725346497085	0.105509258452367	0.915971723813951	0.999918146545002
ENSG00000099769.5	7.44970541451524	-0.371889770301054	0.54870958878302	-0.677753365174219	0.497928084180193	NA
ENSG00000099783.12	13514.7990301793	-0.0204847494853241	0.0307722722318898	-0.665688556599193	0.505610189402709	0.999918146545002
ENSG00000099785.10	336.643935146544	-0.309217680608438	0.116128411322028	-2.66272204267883	0.0077511411814379	0.359842876239362
ENSG00000099795.7	2623.21563703332	-0.0392783238622875	0.050445676881605	-0.778626163634853	0.436199962250101	0.999918146545002
ENSG00000099797.15	2925.08085814925	-0.0512137847593201	0.0358173519144194	-1.42985960775907	0.152757316969201	0.939525271006944
ENSG00000099800.8	3246.37255847137	-0.0633928092620504	0.0453505480912659	-1.39783998055493	0.162161125437937	0.945440675151158
ENSG00000099804.9	1714.78230762038	-0.0298147820292096	0.0463673315637077	-0.643012677756639	0.520215873643156	0.999918146545002
ENSG00000099810.20	1438.81465230431	0.0626164711449793	0.0462386007928439	1.3542034160054	0.175671489496088	0.955355779619481
ENSG00000099812.9	14.231869654257	-0.649675343597045	0.433240168636713	-1.49957319433559	0.133724995618839	NA
ENSG00000099814.16	2971.76659429645	-0.0460247104261601	0.0424052269528167	-1.08535465397628	0.277764608078013	0.992474748002076
ENSG00000099817.12	4583.71432777199	-0.0113210466609078	0.044143886404865	-0.256457860485525	0.797597315028655	0.999918146545002
ENSG00000099821.14	1605.424522809	0.00367505222310228	0.0467217283695877	0.0786583106265063	0.937304405991528	0.999918146545002
ENSG00000099822.3	592.564928347149	-0.0683516590878558	0.0768378513970957	-0.889557136815506	0.373703730450712	0.999918146545002
[truncated: 17,933 more rows]
