# Supplementary material for: Parp7 generates an ADP-ribosyl degron that controls negative feedback of androgen signaling
Source: EMBO J. 2025 Jul 18;44(17):4720–44. doi: 10.1038/s44318-025-00510-4 (PMC12402299; doi:10.1038/s44318-025-00510-4)
Supplement: Supplementary file 11 — Appendix Fig 1-6 Source Data [file 44318_2025_510_MOESM11_ESM.zip › Appendix Fig S1/S1B/DTX3L-KOsens_RBNsens_GSEA.tsv]

pathway	pval	padj	log2err	ES	NES	size	leadingEdge
DTX3L_KO	0.27159931454849134	0.27159931454849134	0.011162881641557404	0.2553853566868133	1.0657638112582681	701
