# Supplementary material for: Parp7 generates an ADP-ribosyl degron that controls negative feedback of androgen signaling
Source: EMBO J. 2025 Jul 18;44(17):4720–44. doi: 10.1038/s44318-025-00510-4 (PMC12402299; doi:10.1038/s44318-025-00510-4)
Supplement: Supplementary file 11 — Appendix Fig 1-6 Source Data [file 44318_2025_510_MOESM11_ESM.zip › Appendix Fig S1/S1B/res_deseq2_DTX3L-KDsens_ARreg_genes.tsv]

SYMBOL	baseMean	log2FoldChange	lfcSE	stat	pvalue	padj
AK2	4391.6979553292085	0.20063874414349447	0.037742524641666976	5.3159863058549455	1.060811278980339e-7	1.9771688739217505e-6
CAMKK1	535.3880338994838	0.4828828206062161	0.09848690894423774	4.903015291906657	9.437663423394014e-7	1.4406512103435735e-5
RECQL	833.3993921599831	0.3139426208699081	0.07130603452417415	4.402749682615927	1.0688746660201674e-5	1.2234117386585649e-4
ZMYND10	170.90021818372847	-0.7768097882309488	0.13228258194945897	-5.872351270915951	4.29657124063586e-9	1.0883445640919392e-7
DHX33	1041.151987632337	0.35956569838780045	0.09220795132581822	3.8995085913715783	9.638811726241466e-5	8.544752826251757e-4
ACSM3	877.4737665545579	-0.394511681246922	0.06678266493177397	-5.907396502519931	3.475565408211885e-9	8.954029175388197e-8
CIAPIN1	774.302171937703	-0.3449778552169622	0.08626012011368478	-3.999273995472133	6.353708878052266e-5	5.928426633618977e-4
OSBPL7	237.1217681313935	-0.4665381900580051	0.11927308417196279	-3.9115127549260857	9.171981135512295e-5	8.188610242627387e-4
ZNF263	956.2634449539728	0.25448286335405496	0.06417938595927021	3.965180712628755	7.334036276539039e-5	6.71856466425424e-4
BAIAP2L1	2455.657617064909	-0.17434375010972794	0.042477230550982646	-4.104404826968993	4.053571025756556e-5	4.0181721454922344e-4
MATK	450.2177342598629	0.6686227973675866	0.13310269854472706	5.023360192377365	5.077518997942259e-7	8.207206029115019e-6
BAIAP3	227.51348549293368	-0.6134682837765485	0.11425717887834518	-5.369188087776402	7.909189936738798e-8	1.5076393999361824e-6
DNAJC11	2304.665975382437	0.22975737153708164	0.04327811617835826	5.30885795930218	1.1031425797065562e-7	2.0510028972696895e-6
SYN1	139.70843148984068	-0.8952965593284506	0.2162763626777401	-4.139595045171331	3.479194335247023e-5	3.522830105917123e-4
JARID2	403.20957287027295	0.4272800055267877	0.0977847422391684	4.369597912133551	1.2447551966534673e-5	1.4023932241699548e-4
NADK	2759.185080101608	-0.26607895967994744	0.0593634335423087	-4.482202996063414	7.387641930390347e-6	8.816698041352022e-5
CYTH3	1506.9423232393406	0.45736993022234795	0.05701701813090739	8.021638893360858	1.0434350721609854e-15	6.760832310907467e-14
PLEKHG6	129.42430999893563	-0.6471530611393498	0.1452905963694525	-4.454197844255077	8.420742517259243e-6	9.893225664051579e-5
CRY1	1603.1113924379315	-0.275934455071973	0.0611302060738595	-4.51388066218164	6.365204274725162e-6	7.77030188763218e-5
BAZ1B	5623.932928521234	0.24682793572020117	0.06061259206916037	4.072222079507254	4.6566747592803656e-5	4.5010890770071435e-4
METTL13	962.0414622782032	0.313168303962244	0.06980666732840964	4.4862233930882995	7.249672968328988e-6	8.679485551376902e-5
WIZ	1947.8509686384157	0.22353631834114843	0.05627915437405114	3.9719203464829462	7.129556112524565e-5	6.56710851926683e-4
RNF14	3053.197984283744	-0.20872078961954216	0.051638278229019965	-4.041978097988637	5.3002184223530045e-5	5.051603378930765e-4
TTC27	663.9388573120249	0.36435172731678417	0.08047882058982554	4.527299538517926	5.974222873680259e-6	7.350679928602353e-5
MRE11	1369.663548039096	0.34336651270210317	0.0627438978093298	5.472508477964621	4.437095254061022e-8	9.027874265574023e-7
RNF10	6450.720319377028	-0.17357370877438652	0.03517679928644696	-4.934323539812834	8.042902227259641e-7	1.251790669329266e-5
FAS	774.8864520654549	-0.3614489959838714	0.08443145959337596	-4.2809753346041735	1.8607598337385687e-5	2.015200230269094e-4
PRKCH	2162.591023009778	-0.2479028126653125	0.05027494976000665	-4.930941032237835	8.183443627163025e-7	1.2671328045054377e-5
VCL	2076.0474625031093	0.2777003259460549	0.05416391628626074	5.127035579893927	2.943399078645878e-7	5.049601805717821e-6
METTL1	457.13741646278584	0.673452506510342	0.10913320614099903	6.170922034859381	6.789289635930019e-10	2.0176753077487302e-8
STAU2	1789.3396229293178	-0.2597054156635355	0.05722100057546362	-4.538638140747529	5.661869955460901e-6	7.029379170854705e-5
HSPA5	58343.33429395342	-0.15971785794945606	0.040095069419352494	-3.98347877338668	6.791374016251861e-5	6.286288995913816e-4
CC2D2A	663.6978716258818	-0.3412981650709897	0.0735702671357751	-4.639077420245308	3.4996794279766194e-6	4.6468478737170643e-5
LIMA1	3521.078899515325	-0.20694266252244878	0.04306749909572668	-4.805077305800244	1.5469172307446034e-6	2.23909965796273e-5
BCAR1	384.46674554420156	-0.6239999671934149	0.11610530786005442	-5.374431011763414	7.682488990350208e-8	1.4681333707255327e-6
AKR7A2	768.043612703263	-0.35747288272168243	0.0872065344418145	-4.099152489085478	4.1466577438099675e-5	4.0889674695165955e-4
LAMA3	1200.3922246502532	0.6799731397798002	0.11899556670133296	5.714272881160903	1.1017408413251475e-8	2.55107077936898e-7
NOP58	1935.6326462818956	0.28924531968006073	0.05470723389587287	5.287149414839662	1.2423715926290698e-7	2.284541283059813e-6
KCNH2	659.7023744569659	-0.35958178362623777	0.081696479632299715	-4.401435474877826	1.0753704925770717e-5	1.2299142671542463e-4
USP36	1180.6174350255458	0.48144084034258705	0.07246744167188832	6.643546801643867	3.062231819286316e-11	1.1471591507634122e-9
GYG2	456.41052991914205	-0.6859141630654016	0.08864327435720988	-7.737915459906657	1.0106000580074971e-14	5.959776982710619e-13
PITHD1	1269.9086515009192	-0.410909756834261	0.0807482559011101	-5.088775630491506	3.6038269204917077e-7	6.045219446518146e-6
CDK14	1759.0435674243183	0.33159151448894325	0.07468662674296458	4.439770932888984	9.005467872165296e-6	1.0539189803572052e-4
UNKL	496.0088603047714	0.3229215774311556	0.0828080234410668	3.8996411701696267	9.633535485363158e-5	8.544752826251757e-4
STYK1	1355.8276687332504	-0.47246768276468953	0.04891935999426627	-9.658092068662928	4.542447689455822e-22	5.2349108982988196e-20
ACAA1	1571.998488272238	-0.349557575030141	0.08569530460793964	-4.079075004510278	4.5215248354705575e-5	4.395457851970316e-4
ISOC2	715.2606260807281	-0.5685712813191233	0.1053910573269963	-5.394872162208412	6.857235657688324e-8	1.3272267528733416e-6
SNX24	108.69634731009415	-0.8712492917510687	0.17200082636121022	-5.065378522783385	4.0758962932972276e-7	6.769395636953602e-6
WDR3	2436.852631896064	0.4999912221992426	0.06195167534629951	8.070665069255597	6.9916268305231585e-16	4.6912262337959165e-14
ME1	293.38483770267703	-0.5978016938568009	0.13678547482912853	-4.370359459610538	1.240421699250858e-5	1.398554622374175e-4
ISOC1	878.7304833717263	-0.4831574547222643	0.08888261308654259	-5.435905155621684	5.451895083278984e-8	1.085847758209272e-6
PFKP	1528.7331127734737	0.508986907281888	0.06958884584106703	7.314202457738068	2.589145274290144e-13	1.264994375597356e-11
PLPP1	3948.6321524851783	-0.327960375371176	0.05750462731701564	-5.703199736660713	1.1757906839053415e-8	2.697706984030234e-7
RRP15	989.70663103096	0.4449200992116674	0.08203238133669934	5.423713074785758	5.837355655542438e-8	1.153488983399531e-6
POLR1A	2425.133362245844	0.5401734289337842	0.09661045452124455	5.591252329891487	2.2543768534517903e-8	4.855110892519498e-7
IP6K2	3195.79590091529	-0.20202637607031365	0.04605602744393847	-4.38653499406195	1.1517064297340774e-5	1.3112603295396203e-4
FUNDC1	603.7577864520703	-0.3492799950049183	0.08956974879687273	-3.899530809191163	9.637927332991108e-5	8.544752826251757e-4
RAB27A	426.2159674943605	-0.5502436894794405	0.09712617702468834	-5.665246037014048	1.4681372225898178e-8	3.303199351630176e-7
PFN2	3650.0754683703194	-0.34037250200302294	0.059484171319022394	-5.722068484026699	1.0523486908527697e-8	2.4517450904018924e-7
MNT	1016.227292423884	0.32111382170195746	0.06457770982563522	4.972517956567203	6.608884751577571e-7	1.0436645721188973e-5
PABPC1	85536.78444785616	0.16359904939682787	0.029991324385183073	5.454879127567051	4.900616928816105e-8	9.87778555064576e-7
ATP2B1	3353.639480302837	0.3386386272516805	0.06349536538869938	5.333281022616966	9.645386179043313e-8	1.8066550266131128e-6
RPS6KA2	490.4671249551073	0.3634823251598667	0.08592579792920065	4.230188533824979	2.334955346067233e-5	2.472007072901614e-4
HLTF	4062.360814457777	0.28823101204903256	0.061784383322741256	4.665111093581832	3.084503488585786e-6	4.1503341503725146e-5
ADGRL1	2302.896013703178	0.19666944178097104	0.04192595731721887	4.690875399527239	2.7203860821475006e-6	3.717198261799094e-5
EPN2	1396.0974343554703	-0.23889731820843776	0.05239995164447441	-4.5591133333351	5.137004496950051e-6	6.435963227423645e-5
TFRC	7311.743963797126	0.22612355557486347	0.057674901372974596	3.9206578631588407	8.83075646759384e-5	7.907350557014483e-4
SREBF1	2782.1625775292937	-0.27992004586874847	0.0488043989983527	-5.735549491720954	9.719670362775017e-9	2.2750056351444098e-7
ACADVL	2550.3415605281675	-0.5357775857441571	0.06128799017931795	-8.741966969002663	2.2908647346059647e-18	1.9429879156374297e-16
TMEM38A	1452.4937924463522	-0.42086291825824496	0.09896303516513014	-4.252728481457661	2.111815701960361e-5	2.2579377940860887e-4
PVR	2927.7218822772215	-0.20149922016297436	0.04679081643412463	-4.306383934263233	1.6594493613932546e-5	1.818048404133089e-4
SCARB1	3515.8092287124614	0.195248746259856	0.03991443121684984	4.8916830406299745	9.997735568367321e-7	1.5093581387564144e-5
CLCN4	578.0657985009151	-0.41097234908896424	0.09533539739764098	-4.310805433314672	1.6266098260537236e-5	1.789863596496579e-4
NLE1	1504.778581381655	0.6125635979815128	0.07072791031965411	8.660846831371625	4.6827239379681164e-18	3.842124091929601e-16
ST6GAL1	1320.7265554604476	0.45368873178989094	0.09501875114593228	4.774728422741569	1.7994992774196632e-6	2.5677732127792678e-5
WDR62	461.1430698834772	0.34515940636641296	0.08868904368520333	3.8917930786528316	9.950609401559321e-5	8.800489170201585e-4
TUBA3D	922.8901422631687	-0.581657356702621	0.10021855465553127	-5.803888897638558	6.4794219314495435e-9	1.577739240307964e-7
KIFAP3	681.9656426524396	-0.38997551424278426	0.07146142835402214	-5.4571469284217695	4.838459704538159e-8	9.791719324318042e-7
MCM6	1790.0466160075448	0.4815795044747919	0.0625069478136265	7.704415610096509	1.3144340709233723e-14	7.603069413306571e-13
TPD52	27742.22103798594	-0.2299437184113727	0.05615063019496192	-4.095122665818348	4.219449240929618e-5	4.149903921193123e-4
RAP1GAP	6403.744637053495	0.21851712810103188	0.04683642072114186	4.665538585923448	3.0780972485040634e-6	4.145408934938969e-5
DGKD	1110.737537882314	0.2565103441502447	0.06068558342688483	4.226874484271761	2.369597572228726e-5	2.503415993557528e-4
SNRPA	1964.1359101082107	0.29130378216327085	0.06605248149658999	4.410186802418766	1.0328148534403649e-5	1.1884455672552736e-4
EXOSC5	402.2378110238025	0.7970355732096461	0.13741536623195644	5.800192475303338	6.623884499854775e-9	1.6077296510338832e-7
JADE1	983.4580691078513	-0.3757173821084565	0.07721125996482088	-4.866095725929631	1.138244025667932e-6	1.7013930748028486e-5
TOLLIP	2191.292345731093	-0.226681389949606	0.05283151630999006	-4.290647056570325	1.781532657865257e-5	1.9363425871700348e-4
RAPGEF3	219.07440644795082	-0.477177691266558	0.11255060138039225	-4.239672515421037	2.2384610854189745e-5	2.381539605818905e-4
CARMIL1	1052.8297225914646	0.26337722273502934	0.06388991840310634	4.122359666720499	3.7501106969283406e-5	3.7693356319259096e-4
SESN1	2017.5906086000443	-0.23092965301668636	0.05123755423219872	-4.507038957600468	6.573856733976268e-6	7.97152731830038e-5
MOK	197.1839355091817	-0.4993135232208029	0.1184638340332915	-4.214902609689996	2.498859989890118e-5	2.6179937034955664e-4
UBA5	1792.2507814147173	-0.2776437564426781	0.04824386915244405	-5.755006000148157	8.663871745417322e-9	2.0533512047184507e-7
DELE1	2198.209752622881	0.2454228937440899	0.054185579957077144	4.529302702647097	5.917866522581068e-6	7.316095267751051e-5
BZW1	8718.815441727504	-0.28498857635784036	0.05014408629045265	-5.683393545294327	1.3204793138679298e-8	2.997785894957013e-7
GEMIN5	1143.6527430952654	0.3504689578533258	0.0728569040966667	4.8103740091443195	1.5064813845529176e-6	2.1868605252495575e-5
WBP11	4353.785479020408	0.23051524958839167	0.04024378419453815	5.727971516646712	1.0163862621424686e-8	2.371620309051754e-7
KIF3C	733.2564114420567	-0.31357270293247097	0.07841536822759014	-3.998867951781697	6.364617520672634e-5	5.93127350059227e-4
MAPRE3	920.8564529181507	-0.4272568260822308	0.07016191417606418	-6.0895833743941665	1.1320489843946607e-9	3.206480960113732e-8
ATRX	7066.134836552053	0.18870800592359407	0.04474257018856363	4.217638931520938	2.468737129589484e-5	2.5900294958590994e-4
SCAMP1	2171.765260372967	0.23462443564974908	0.053418421093035684	4.392200870952694	1.1220895400714005e-5	1.281405883998331e-4
SLC25A24	380.263629965783	-0.36279339602803967	0.09335065475435465	-3.8863508454515254	1.0176240345263143e-4	8.973755869885379e-4
TTC39A	814.172780940812	-0.5259681148498216	0.08976312088688287	-5.8595123437456325	4.642283805109934e-9	1.1637831467044914e-7
FOLH1	4172.6436593227645	-0.516751669256411	0.10165552785678879	-5.083360247604097	3.7081543935485054e-7	6.213319298490765e-6
EPDR1	2205.9505077587	-0.29025615268130023	0.04868638459857931	-5.961752039599384	2.495476328030927e-9	6.656220163300867e-8
MTMR2	3762.7057517949543	0.19404173161911534	0.04828379237231127	4.018775702680515	5.850132784413945e-5	5.51307457217836e-4
PPP1R15A	917.8511634059262	-0.37504665479008115	0.07650118873662559	-4.902494470788849	9.462727941011611e-7	1.4415620961195993e-5
SRRT	5180.988504757157	0.19836496334829037	0.0353640346819349	5.609228843156339	2.032301456004771e-8	4.446616678449859e-7
RFX2	201.71934672800418	-0.5381707987360724	0.11440715811297987	-4.703995865403942	2.5511841558883546e-6	3.50138429104059e-5
ASAP3	551.8497443474104	-0.3429892182830077	0.08737336961623858	-3.925557864936254	8.652896521582402e-5	7.761900106139603e-4
TESC	747.8010519282186	-0.49793666698817735	0.09133287570360735	-5.451888634319115	4.983766459678081e-8	1.0005308808744681e-6
OAS1	112.16110255698851	-0.8585830964702466	0.18341356336899137	-4.681131976826323	2.852951903524511e-6	3.87329270571129e-5
FUS	3576.5125266221876	-0.21483766153856013	0.05056882970818636	-4.248420672938393	2.152828513788714e-5	2.2985326784065213e-4
ZNF302	1575.0230292980823	0.30847593895617226	0.05731118927466886	5.382473176010612	7.346932801663405e-8	1.407571630795843e-6
FXYD3	1527.624232228978	-0.688311940979327	0.1058271962578705	-6.504112036589427	7.815363560476077e-11	2.712380314310514e-9
NECAP1	1889.0439950518285	-0.3297656850147558	0.05702312243318513	-5.783016975283093	7.33726557943661e-9	1.7554785808677415e-7
STRN4	3043.3664695900748	-0.22240220682694486	0.048001636217905215	-4.63322137223285	3.6001920037652656e-6	4.7593781682000185e-5
TFAP4	339.30659662434493	0.7573032331639052	0.13308089304279627	5.690548175990756	1.26632177153257e-8	2.887864015834926e-7
P3H2	412.2394795567518	-0.5158174541070127	0.12208685996632443	-4.225003855855513	2.3893668689135937e-5	2.522536476922274e-4
PUS7	1520.4300844467896	0.3300569260436937	0.08138055896366005	4.055722032962177	4.997966916898208e-5	4.799892273817573e-4
CMTM6	6578.805571303111	-0.29089295021013134	0.048261226879220305	-6.027466954748725	1.665492894411934e-9	4.5883113552804685e-8
APOH	176.97127862983058	-0.9343256392522175	0.16116780498802843	-5.797222586245555	6.742217958335583e-9	1.6285962322718768e-7
SCFD1	2396.388588918059	-0.2106690824670867	0.05058956050240888	-4.1642797520855215	3.123369646042547e-5	3.1882022681747354e-4
SUPT16H	4640.4604866781765	0.21460687624743283	0.04900045835661528	4.379691199734664	1.1884760418811626e-5	1.346018214874712e-4
PHGDH	3222.7315844754535	0.4036504841176711	0.05290492791830137	7.629733183665043	2.3524006933456593e-14	1.3153404913866452e-12
AAAS	1209.6702455756479	0.25630242235124195	0.059720991720753826	4.291663868370986	1.773392583567382e-5	1.928883849720228e-4
TLL2	332.7981951900503	-0.507726384498792	0.12802177712912638	-3.9659376387712917	7.310797667467586e-5	6.701342585656233e-4
NRP1	2567.9880343476857	0.4609549750875886	0.06332163338702251	7.2795812494321925	3.3485794672241004e-13	1.6099842107223643e-11
CIRBP	3575.6590244410845	-0.2512308556420001	0.061250519900684905	-4.101693439490149	4.101374262748384e-5	4.05225440083196e-4
PES1	1763.1268028142686	0.5614791478313677	0.08576672891652712	6.5465846129893785	5.886780272417407e-11	2.126141669203005e-9
GGT1	157.68297290653862	-0.5895579971273482	0.1460182456253375	-4.037563898966928	5.400913617654379e-5	5.141084040714259e-4
MICALL1	851.5091013307755	-0.281882840471208	0.05931446546990944	-4.7523456249337475	2.0107027869985026e-6	2.8422827692243814e-5
SEPTIN3	1117.5750975692224	0.5302031222712353	0.10328006145132451	5.13364452751723	2.841846134767231e-7	4.897642819244394e-6
PPP6R2	1317.1461182824828	-0.23019869271406845	0.05605515051268301	-4.106646590164517	4.014447285219025e-5	3.9872441226941857e-4
PACSIN2	5047.24911821798	-0.1893783305627224	0.04002691921003378	-4.731274209963424	2.231148920267956e-6	3.113091982373876e-5
TTLL12	3764.48751010945	0.23915699580875308	0.04901863922301903	4.8788991208153645	1.0667960680508883e-6	1.605724849388261e-5
EIF3D	7206.67194946581	0.23494200313564378	0.04742488968681526	4.953981014761553	7.271030378644851e-7	1.1398831321537002e-5
APEX1	4982.073428669064	0.3525481733291737	0.07806664413689399	4.5159898600349955	6.3021680029337905e-6	7.722713501647032e-5
PLTP	349.12205486844397	-0.5498137986248084	0.12364717723436738	-4.446634455574043	8.722607972097168e-6	1.0224007185927868e-4
PSMA7	4361.538406010197	-0.5088766322844813	0.08010660398208343	-6.352492890577364	2.1185322050279509e-10	6.878167892324081e-9
SPEF1	141.9610802725183	-0.7393386198546591	0.1775907042715843	-4.163160582571991	3.138724613790841e-5	3.199549324402453e-4
KLF5	281.38341543025683	0.8085327660039111	0.10925541295356465	7.400390920196794	1.3578416864761382e-13	6.810410611538292e-12
MMP15	521.219382500812	-0.42788251785263837	0.08974469159210276	-4.767775232850548	1.8627142751172797e-6	2.6479658579515604e-5
MON1B	1156.5932600958813	0.24393284321452563	0.057292571098751556	4.257669686250843	2.0656885811822487e-5	2.2117518092275464e-4
EARS2	683.4943725372533	0.35449216569156233	0.08838136685603813	4.010937806257108	6.047804157050812e-5	5.6887040099063e-4
AP3B2	745.1526426587545	-0.31464150810794467	0.07205020040289155	-4.3669761686786	1.2597846674680403e-5	1.417210814065947e-4
RAB11A	19380.247279159394	-0.13399149047967876	0.03176084888235534	-4.2187628855889105	2.4564644155222517e-5	2.5825378329484284e-4
CTSH	750.3233603037016	-0.5490086760121927	0.08394840673958642	-6.5398343736916225	6.158699964734644e-11	2.2032676153459458e-9
MYEF2	1869.7950097526073	-0.3175964310946669	0.04846191184066416	-6.553526656952342	5.619389635171351e-11	2.0344346600043618e-9
GDAP1	3292.834124858453	-0.22772149006939635	0.04298595504010972	-5.297578938444242	1.173481800568611e-7	2.1657768634699658e-6
SPAG1	1007.9451029142615	-0.3944560080256048	0.09876219569800564	-3.9939979588117875	6.496842282746696e-5	6.03958300139328e-4
NCALD	758.0658566613519	0.6981324087797848	0.08265407529062198	8.446436625478716	3.0032891034726744e-17	2.278424904277737e-15
ERCC2	1170.52185831079	0.25939943913733454	0.0671011912773109	3.8657948420812307	1.1072798976723989e-4	9.673961004143638e-4
SF3A2	1017.2041414635776	0.35568692904091065	0.0785473214581188	4.528313918770125	5.9456207493467245e-6	7.333418010856821e-5
TRMT1	591.5785010746869	0.38422237097096085	0.09711151899638798	3.9565066527818584	7.6053771224593e-5	6.95026503739516e-4
PTOV1	3526.8431239871898	-0.29661416493672	0.057572020246430676	-5.152054134405842	2.576486329238843e-7	4.4658110347323545e-6
MED25	1126.0552713521658	-0.22261077300229143	0.05702795825084611	-3.9035374898589956	9.479685824580139e-5	8.44253134410939e-4
AKT2	4376.755069830633	0.157709705874602	0.04074547063871014	3.8706070491371443	1.0856467005114128e-4	9.518007106632286e-4
SLC1A5	8649.557029234384	0.3494625639361501	0.06112852287423155	5.716849475573774	1.0851716191055e-8	2.5165646595446595e-7
FZR1	734.777609763517	-0.35586562265620153	0.08720294156488641	-4.0808901198752245	4.4863561371775224e-5	4.3668935269483594e-4
GRWD1	1313.2945038895887	0.3515466003839977	0.055474971946753215	6.33703070136609	2.3423533135755465e-10	7.556091447660262e-9
DDX49	932.5668349220258	0.39984083226717193	0.08523848515907756	4.690848640974358	2.7207419217645887e-6	3.717198261799094e-5
ATP13A1	967.1605356361771	0.29871912907700626	0.06337778629664298	4.713309607862226	2.4372544752035446e-6	3.378809073659129e-5
SMG9	1712.1496960448355	0.2922025694532629	0.05080630264739031	5.751305531544559	8.855690631801424e-9	2.0955229070267412e-7
CBLL1	3096.7170649019204	0.20036657861500273	0.044942129955301016	4.4583240450393715	8.260296289559895e-6	9.757878958019228e-5
GRB10	1470.9259755857772	0.420689267555109	0.06827554209612234	6.161639360736789	7.199566964116722e-10	2.127042318146187e-8
EIF3B	6729.966455235587	0.22084413659179444	0.049753194553697776	4.438793098068127	9.046472831800433e-6	1.0570789500130893e-4
AIMP2	336.9379338483007	0.49852190174440564	0.1072571650342751	4.6479123477214594	3.3531133154094564e-6	4.491743719852401e-5
GLI3	510.2146779989177	0.5155510229139149	0.11930384047833897	4.321327971059903	1.550929445056332e-5	1.7128296877845975e-4
FSD1L	369.6915673830358	-0.7459642686597339	0.1171984420946666	-6.364967446044924	1.9533116007189764e-10	6.396777708471667e-9
SEC23IP	2566.0216446858894	0.19165152405045888	0.0426620146596848	4.49232239919433	7.045066360796069e-6	8.447924293005422e-5
PPP3CB	2491.2823245522277	-0.234877356083252	0.04795801492576851	-4.897562095653987	9.703297597329464e-7	1.4737493342744762e-5
ACTA2	110.24497391218743	-1.02763868741937	0.19270358841295124	-5.332742871488242	9.674025071177368e-8	1.8097739343192653e-6
CCNY	1989.5946800503839	-0.28798347953981573	0.058041331856540694	-4.961696610470919	6.98800866034015e-7	1.0989371535953671e-5
PBLD	802.3547100939189	-0.8303398172106807	0.07905786100177878	-10.502938059404343	8.373263220208172e-26	1.2641115483548276e-23
TSPAN14	4545.715503430339	-0.1616814750154045	0.03960191712888383	-4.082667879163896	4.452162826904179e-5	4.3448159145295667e-4
LGI1	617.3984524940932	-0.6292190056428256	0.10184741173416977	-6.1780559263021795	6.489572819724128e-10	1.9362268944540546e-8
KPNB1	22809.35633727977	0.1483345730496717	0.03477203025386591	4.265916369182385	1.990833507708483e-5	2.143767008978243e-4
BLMH	2288.399345467324	-0.3055605489759203	0.05803277117489949	-5.265310320181337	1.3995275190806e-7	2.5485523708675213e-6
KAT2A	1211.7152917860415	0.3146102026775723	0.07745012669288315	4.062100555691947	4.8633118536863864e-5	4.685476646783879e-4
VAT1	1953.5400724310568	-0.324887171179758	0.07106070959167947	-4.571966323536392	4.83168605128755e-6	6.124598179369281e-5
DUSP3	1259.304659072377	-0.308701428007508	0.05781391490255292	-5.339569695770187	9.316744852146944e-8	1.7494390178216716e-6
EFTUD2	3776.854096329501	0.22506098500321536	0.042851957161646234	5.252058480181894	1.5040868759508767e-7	2.71617219691751e-6
DPH1	1704.7203709508076	0.3235336580740569	0.06050853622483501	5.346909349647535	8.946879651371239e-8	1.6883880262093948e-6
SLC9A3R1	2034.3224171852498	-0.35482312661505433	0.080985485606465693	-4.381317515823182	1.1796381860767467e-5	1.3390223830977928e-4
CPE	1786.9988600983004	-0.3998723245309988	0.06261273214978928	-6.386437882544063	1.6979435800673034e-10	5.5969114035537295e-9
FAM149A	355.1765479228003	-0.4594499632567097	0.09733374875500844	-4.720356188203098	2.3543201266423542e-6	3.2758682904995045e-5
ZPR1	856.2103760769968	0.5008958526543225	0.06839506604443839	7.323567058607341	2.4146484421047745e-13	1.1835697250147982e-11
MTCH2	1094.505633944789	-0.39762501220116436	0.07163446027585998	-5.5507504442685045	2.8444589359713226e-8	5.989232434638642e-7
JHY	429.2358148874146	-0.4131040171276137	0.08906778364463436	-4.638085739012324	3.5165091577111127e-6	4.660995500787065e-5
CARS1	908.7222324862737	0.24805431626601962	0.05728763869350088	4.32997976392699	1.4912304475650585e-5	1.6529446451460857e-4
C11orf58	5498.593664260206	-0.23093392969750864	0.04945368458566588	-4.669701188745089	3.0163816282661906e-6	4.0768409527246804e-5
CHKA	3323.9976602422157	0.2220337462308733	0.05544904032473402	4.0042847438034235	6.220540273437156e-5	5.818556165308596e-4
BCL7A	575.0123426804345	0.371148435257903	0.0823397624589053	4.507523754918996	6.558858950725502e-6	7.97152731830038e-5
NAA25	2695.342337361458	0.2550451492238794	0.06063911280185626	4.205951199471904	2.599863340053182e-5	2.706905989295372e-4
SLC38A1	9331.666343782683	0.3508799589205184	0.07773442707616247	4.513829613444426	6.366737388223492e-6	7.77030188763218e-5
SPRING1	1481.9849295818642	0.2996975882067804	0.050244866902156876	5.964740413988741	2.450232596967961e-9	6.54710823299563e-8
STX2	308.71944177910626	-0.6293277507440147	0.09587262346806402	-6.56420704867484	5.231047521039339e-11	1.907563391911374e-9
NOP2	1211.4663797459882	0.48902785349160427	0.12350251682160675	3.959659010010142	7.505685580907905e-5	6.86747486151313e-4
ENO2	522.8697127091674	-0.532882464535576	0.11720716586208467	-4.5465007247305005	5.454518219463999e-6	6.788694275288375e-5
C2CD5	2304.532047180264	-0.18865734963218844	0.04803688678812669	-3.9273433864331735	8.588931314437976e-5	7.720434365753506e-4
RSPH4A	302.5217530124091	-0.6538479121053805	0.109442795068512	-5.974334918037016	2.31030742491818e-9	6.195152965184683e-8
MDN1	1810.5821657801116	0.5988790116937118	0.13075049667224037	4.580319210526255	4.6426678923088685e-6	5.9384260129388264e-5
ZBTB24	917.9573075679847	0.3446752833786537	0.0717712618653083	4.802413590351789	1.567644755187171e-6	2.260432938783259e-5
BYSL	552.4698447836857	0.4622356259211509	0.08231511686781383	5.615440316551266	1.9606232435033992e-8	4.314800161395163e-7
SRF	1081.7593232493987	0.26175747867475013	0.06160496869337692	4.24896699449003	2.1475855490724343e-5	2.2945576103571507e-4
VEGFA	1051.3519715453515	0.6685283340359482	0.07599110331881768	8.797455291985482	1.3995353249566708e-18	1.207359131478335e-16
NME5	118.61131749890136	-0.7699226528020775	0.19812590074994435	-3.886027267953222	1.0189806591995182e-4	8.980473445379525e-4
HBEGF	318.65728553187887	-0.7423618336488963	0.10274687324934675	-7.225152553765096	5.005396236679998e-13	2.3614520932861852e-11
LOX	240.61620946356106	0.518943190972009	0.10692516795720709	4.853330613235016	1.214050415678231e-6	1.805765431083178e-5
RAD50	2361.919327588604	0.395104351304048	0.08322661290509638	4.747331863121559	2.06117607446426e-6	2.905469205993178e-5
NUP155	2614.5318578157708	0.3644703894256113	0.08058891746828821	4.5225869868401025	6.108836813942588e-6	7.509510031344139e-5
TCERG1	1644.4807281228045	0.23125903938575842	0.05390597611975899	4.290044555950291	1.786372752254505e-5	1.9402064345889399e-4
CSNK1A1	9909.344777219107	-0.12424633850383494	0.028065224278625133	-4.427056675918414	9.55276389573686e-6	1.1119358252424008e-4
ERGIC1	14665.84580707336	0.18260637613174785	0.04129945915086446	4.421519794356087	9.800908382689623e-6	1.1362282138692516e-4
STC2	952.5097463643109	1.107412365582816	0.11040966050045302	10.030031435322385	1.124807874451276e-23	1.4895810947886767e-21
PLXNA1	1030.9966023499524	0.3458732750025822	0.08408045703470297	4.113598893258015	3.8953804913268766e-5	3.8971874935428663e-4
ATP6V1A	5153.031609540028	-0.2442720489211938	0.040054757218938954	-6.098452865061819	1.0709996753248616e-9	3.050732471392346e-8
GORASP1	1485.959197020687	-0.2815236205320352	0.051709937745428224	-5.444284654102591	5.201398613790133e-8	1.0414524518884568e-6
RRP9	579.4833611041201	0.6589334690682983	0.12001369298430407	5.490485732777814	4.0082986993040613e-8	8.199632176611575e-7
VIPR1	1232.5947061522108	-0.2728663701707188	0.05531007240658069	-4.933393834036162	8.081297611706494e-7	1.2564711642011631e-5
TANC1	1966.3063890362073	0.3160742562090581	0.0735908871172171	4.2950189702919115	1.746783991701759e-5	1.9026838328081857e-4
CLIP4	387.715876701909	-0.49815908168993983	0.11764966761081386	-4.234258300991164	2.293072596113092e-5	2.4327840466282043e-4
GALNT3	3625.6968930015414	-0.22170976032627548	0.04114032537349651	-5.389110521452165	7.08072532784138e-8	1.3634912024798637e-6
PECR	358.24560002180635	-0.4526399469956925	0.09993906536708158	-4.529159296548567	5.921884094317934e-6	7.316095267751051e-5
CHST10	585.8266267201154	-0.41400060568397407	0.08092889262373568	-5.115609422815105	3.1272958650605793e-7	5.340812859142485e-6
CHMP3	2797.727709896685	-0.18478544236688468	0.04439051182311516	-4.162723851962046	3.144735977098892e-5	3.203514105685693e-4
PLEKHB2	4461.029970118928	-0.14903342272248957	0.03165146877429853	-4.708578416541192	2.494503995541467e-6	3.4449258266221365e-5
CEBPZ	2726.4052379061754	0.20128777512820878	0.05042813083707312	3.9915771571733245	6.563532632438318e-5	6.097824747810541e-4
SDC1	2382.2095706859845	-0.4725727553742337	0.11528015478733163	-4.099341783900568	4.143267943609138e-5	4.088295172854063e-4
ARID3A	553.6522519456342	0.3300458343242419	0.0756583503182567	4.362318672504816	1.2869123547083112e-5	1.443426138115258e-4
STXBP3	1223.351887452705	-0.28559833056390427	0.06700713469376844	-4.262207776367797	2.024171037664406e-5	2.1735397681376225e-4
FBXO6	190.49543653974658	-0.6186653483053663	0.13314404021975876	-4.646586864002611	3.374720669570432e-6	4.5126800662980355e-5
IVNS1ABP	2636.9870642292017	0.2853950542147754	0.05673525200691647	5.030294995076139	4.897257655024524e-7	7.952520980859052e-6
WLS	586.3423882377194	-0.5195206021030944	0.07537346321563913	-6.892619496821791	5.4774245250548755e-12	2.2717768696360837e-10
AGMAT	526.665923771564	-0.3900902480314764	0.10034068676294364	-3.8876577449890335	1.0121620816546845e-4	8.930807099205594e-4
PHTF1	415.23030118532546	-0.6185565973629799	0.08749130059396705	-7.069921159745936	1.550217466305525e-12	6.965366990718604e-11
RIMS3	238.9534602194252	-0.4941463262374545	0.1232110103495331	-4.010569549228009	6.057245398961426e-5	5.694036973108384e-4
IGSF21	149.45675271866818	0.7920284604558286	0.16329397691047912	4.850322562050367	1.232608574242555e-6	1.8297631902989035e-5
HMGCL	752.8284276787605	-0.4070832333021946	0.09276806175457537	-4.388183019056308	1.1430157231228414e-5	1.3023478016592856e-4
PRPF3	1977.6617954499238	0.21703498705434388	0.050419019011080576	4.304625343992634	1.6726856709714558e-5	1.8312208538546823e-4
P3H1	421.0648912952263	-0.5177950435548243	0.0893085401607672	-5.797822275705377	6.718159214983691e-9	1.62538541135591e-7
UTP25	874.8419266738447	0.752909885993103	0.08549245894491841	8.806740328736973	1.2883769213106423e-18	1.1243136636431658e-16
STX12	1816.907762831632	-0.3589428642319146	0.06457149051106743	-5.558844335030372	2.715667616626551e-8	5.74207759218642e-7
POLR1G	527.2022660642832	0.5879288347451497	0.1306290737141165	4.500750239045864	6.771403437467726e-6	8.191336353802104e-5
AKAP7	600.5170793730755	-0.44666925324151896	0.09159799225112729	-4.876408775608527	1.0803461475410652e-6	1.6212709532234056e-5
FBXL5	2263.8203634126635	-0.20967871655750192	0.04819537652696445	-4.350598162464618	1.3576665863451821e-5	1.5149070549928467e-4
CCNI	18979.34717343668	-0.30767651469855606	0.04626649447028597	-6.650093511972409	2.929068629674767e-11	1.100003709009949e-9
IRF2BPL	1650.2711763325021	-0.42614534162137746	0.06568382758591232	-6.487827480272722	8.708291136762171e-11	3.0012745099459855e-9
ABCD4	648.5107843564209	-0.3441236030551408	0.07967314805965046	-4.319191740704145	1.5660168097719883e-5	1.7282277614859434e-4
YPEL5	1413.460084313721	-0.3198665167291166	0.07004621269887014	-4.566506944554279	4.959186161078475e-6	6.254706221704405e-5
GPAM	1084.15500028196	0.2879361209990436	0.07117108415007994	4.045689684758303	5.216930284192263e-5	4.981656957650258e-4
CNNM1	1130.2035375869627	0.43044181463833003	0.08500782435346431	5.063555242262688	4.1150906460077644e-7	6.826980602503211e-6
DENND10	958.9994554363377	-0.2773538941049257	0.0694177281325025	-3.99543317775426	6.457606993759785e-5	6.010511269099352e-4
RCL1	573.8066781067834	0.39290601520428325	0.09522057367377973	4.126272296471947	3.686906994317851e-5	3.7107489928811066e-4
ETF1	8633.693994585963	0.13969448726889042	0.03519323911171862	3.9693557852245274	7.206720824088652e-5	6.613973512538989e-4
FAM53C	5675.725228650808	-0.15336628189062387	0.03455003008583532	-4.43896232534687	9.039363637380669e-6	1.05706640459749e-4
PAIP2	3377.3898424815416	-0.21689345580669211	0.05249529366431914	-4.131674301959641	3.6013045665986104e-5	3.6318567162284054e-4
PLS1	1271.718538707482	-0.24514372377496493	0.05637695348276102	-4.3482967530326935	1.3719888210534567e-5	1.5286284303648735e-4
UTP20	1344.44347926042	0.5922763151599444	0.12978014459097253	4.563689746429385	5.026234050568035e-6	6.323421288452134e-5
SOCS2	751.9418512001895	-0.29869567337098324	0.06670418659677688	-4.477914934733889	7.5375623137959006e-6	8.974335824241066e-5
COPS5	2222.859835566047	-0.2754590831380896	0.057395762335684185	-4.799293047578022	1.5922667171823125e-6	2.2893762504096544e-5
PSPC1	1447.8565501246524	-0.4462933301639088	0.0690930056319417	-6.459312720325302	1.0517956161813875e-10	3.576341985921263e-9
DESI2	1483.6921285836995	0.25808877071031866	0.06090187409597374	4.237780438473914	2.2574036353266888e-5	2.4000015973610575e-4
MAPK8IP1	1164.2537775564283	-0.35962372487624844	0.08264439222175368	-4.351459490576158	1.3523430970186705e-5	1.5112008686669776e-4
GPSM2	1250.8136216239102	0.3065175538770408	0.06634596609545891	4.619987799047523	3.837626107155915e-6	5.042353467339674e-5
MTERF4	3389.9414033844614	-0.29994321878252667	0.06032898976024081	-4.971792499336714	6.633668493063087e-7	1.046483732912993e-5
MRPS2	1407.5177579114093	0.411057566180376	0.07001226733589426	5.87122202753792	4.325944504480402e-9	1.0939494838214511e-7
ANXA11	2624.5577759294883	-0.32548119216719157	0.05273178937372869	-6.172390431517356	6.726514210894865e-10	2.0029622296228753e-8
PTGFR	670.1646160344444	0.6275414877524808	0.11791815256223101	5.321839548167084	1.0272315815010823e-7	1.916948725083046e-6
NPY	9147.201607523732	-0.5067102183680339	0.0747540291630347	-6.7783666518218695	1.2154208285782708e-11	4.766028116635365e-10
FKBP9	1230.6706160005601	-0.2637778738366216	0.0644006468282343	-4.095888579196336	4.2055217431057476e-5	4.138902330877932e-4
MRM2	861.1170772208488	0.3531611721675167	0.07284756169557927	4.847947741110849	1.2474524990479235e-6	1.8499794084603635e-5
P4HA1	1217.2016153564878	0.3079426542596889	0.07059762259065319	4.361940855221648	1.289137231641303e-5	1.4448481652627135e-4
DDX54	1710.4205260801018	0.31323260827380833	0.06240234473314089	5.0195647233020635	5.178869439729574e-7	8.3531401636322e-6
NR4A1	1948.8979393995874	-0.2207066001156146	0.05449068853215435	-4.050354401107963	5.1140121497566824e-5	4.895766735883109e-4
HJURP	1124.41974582822	0.26488328850220205	0.06357277700566147	4.16661503521567	3.091559192237139e-5	3.1621456046886245e-4
AMD1	32236.16356186896	-0.20079694753383062	0.04051424853670206	-4.956205650758341	7.188313184337898e-7	1.1280869453632978e-5
PLP1	118.94747108278197	-1.519709386797615	0.16484821322591872	-9.21884051430334	3.0033011941449136e-20	2.851625039497218e-18
MORF4L2	6139.792747983537	-0.1555314593651512	0.038141684131660886	-4.077729206405091	4.547768920961764e-5	4.41244649098713e-4
AGO2	2891.286427914561	0.4208409665353875	0.10714711544444722	3.9276929181876277	8.576461961077077e-5	7.716260204194316e-4
OBSL1	1729.6786116907083	-0.3554605774284831	0.06671201010947068	-5.328284619893661	9.914467425147483e-8	1.852459340562519e-6
RNF114	1988.2668666557654	-0.20378903371632545	0.05025756310793032	-4.054892858188917	5.015728733062805e-5	4.81388790102029e-4
MOCS1	309.7322168595716	-0.5004274921142686	0.10373768409979696	-4.823970155655789	1.407284838003367e-6	2.056706602065521e-5
CDKN1A	1381.4594428732603	-0.8665433441328074	0.1391245220509442	-6.228544985157248	4.707869159148579e-10	1.4329576753158488e-8
SOX9	3275.3931716477373	0.35997331540352334	0.0474778850974853	7.581915552143867	3.404898853389232e-14	1.869227563258809e-12
DDX31	1102.1920417770982	0.3662954877113957	0.06786294611299555	5.3975771564867445	6.754682889865497e-8	1.3090558098626368e-6
INSIG2	677.8119512689616	-0.31933016090061117	0.07493969523868117	-4.261161723216943	2.033669981519405e-5	2.1802173923360837e-4
POLR1B	1541.8436851370209	0.42060857460811457	0.095238553944369	4.416368762316589	1.003727936053702e-5	1.1602818262329815e-4
SLC25A23	1620.9968821565897	0.21750739831540816	0.05213249885414238	4.172203579267433	3.016679161337707e-5	3.0918401424789795e-4
EML2	782.5518659277093	-0.3096252857102434	0.06357930445698429	-4.869906777915853	1.1165091072781624e-6	1.6705587703249175e-5
NCLN	765.7799616690952	0.38782417339702696	0.08760877828786667	4.426772989833354	9.565330524787525e-6	1.1125407930101484e-4
PLAGL2	1731.6124372356087	0.24831427812442217	0.06351722762816164	3.9094004476720428	9.252547575812963e-5	8.250780316128073e-4
MMP24OS	719.2058139914261	-0.355298159378143	0.08911894056573721	-3.9867861660234034	6.697433605755602e-5	6.218398225466933e-4
PRMT1	4063.992299848113	0.4027124153580627	0.06997149429442168	5.755378235364741	8.644801539991966e-9	2.052052969327967e-7
TIMM8A	221.02605049297804	0.6391597532217108	0.12930499326369957	4.943039994737352	7.69136973179002e-7	1.1984759621980053e-5
TSPAN8	2270.2550117155765	-0.6559447872213688	0.08778390527948177	-7.472267098769489	7.88248025082788e-14	4.089409084080704e-12
STYXL1	856.4861114569018	-0.37466505946846096	0.0882350230502212	-4.2462170521019855	2.1741002795486662e-5	2.3179655310978965e-4
SGCE	592.4415798344075	-0.39390916617832106	0.07691416570158828	-5.1214124548475315	3.032555221966814e-7	5.196649964362428e-6
ADM2	542.4199441736723	0.352393234125503	0.08630329538897853	4.083195578305875	4.442060764728117e-5	4.337761407833143e-4
TPST2	167.59298624945765	-0.5717045115873035	0.13158116326396493	-4.344881116762946	1.3935111062158127e-5	1.551462918181425e-4
APOBEC3F	333.41083035555397	-0.4311432488262683	0.10220312208503939	-4.2184939171186	2.4593960504159475e-05	2.5838206105170187e-4
TWSG1	1980.3448174297125	-0.28506756529232213	0.05531514717084432	-5.153517252912172	2.5564554209307115e-7	4.4412896996307195e-6
CALML4	213.2322358771869	-0.8535827029787142	0.13054972352648728	-6.538372352857036	6.219193203552214e-11	2.2196491677075125e-9
COPB1	9555.569598658705	-0.31317132578535184	0.04055867459316811	-7.721438851902322	1.1502378117860006e-14	6.73067451338498e-13
PALLD	478.26551706872675	-0.7014959480576479	0.10014081181774112	-7.005095478298985	2.4681745872538514e-12	1.0707480386141205e-10
SPCS3	3319.7506850866753	-0.20813274143004884	0.04123021936001556	-5.048062917460314	4.4631217687517115e-7	7.2921806648100206e-6
E2F8	223.45627247533096	0.5564084632673709	0.14311106137177101	3.887948687781333	1.0109499099801468e-4	8.930550492083252e-4
ILF3	8795.708168210675	0.1973121266188664	0.03953979185591032	4.990216623747164	6.031161826171733e-7	9.61295766255041e-6
FOXJ1	7230.2562705509945	-0.5153736003844909	0.09269596747165791	-5.55982762186573	2.700412302190573e-8	5.717829526812213e-7
UNC13A	3738.6931211686565	0.39617312103278807	0.0961230500618951	4.12152049667261	3.763799766174988e-5	3.780577848964989e-4
PGPEP1	345.7336920316525	-0.41250068270344187	0.10000562312935538	-4.124774885606983	3.710975416190726e-5	3.7324847340593865e-4
JUND	1307.986143989241	-0.6452093254807247	0.11310178507986257	-5.704678533810359	1.1656286312364713e-8	2.6784620161000014e-7
EXOSC2	1242.2424745785456	0.2870157123052139	0.06227092831770817	4.60914458896214	4.043290798261475e-6	5.28041186689909e-5
PPAN	511.5249024094286	0.46537343336632103	0.10225499116786893	4.551107266757586	5.336433161711088e-6	6.663147000166152e-5
DKC1	4687.369093885391	0.4581852784906166	0.054760472143052304	8.367080497291667	5.906335026586673e-17	4.3076299466849755e-15
MPP1	602.7607208447604	-0.4479014338955739	0.0993763777324128	-4.507121753839952	6.571293012488878e-6	7.97152731830038e-5
ACSS2	1065.996016890902	-0.2514948949336484	0.06033406805698415	-4.168372911571572	3.0678173336544215e-5	3.1399890363512404e-4
CAPN7	2442.4131160057104	-0.2706621692103986	0.052590915677884695	-5.1465574561999174	2.653102279241279e-7	4.588073895728016e-6
KIF3A	1348.6699722962303	-0.27960544792222586	0.05523992815495305	-5.061654807694662	4.1563305266667277e-7	6.880276530821007e-6
MYBBP1A	1990.1650734761658	0.630858238042314	0.06327350860939869	9.970337537890318	2.0552915453732139e-23	2.6981509965651664e-21
FIGNL1	882.3614491871925	0.5255103739772593	0.08855779083029401	5.934095341022122	2.954701054192029e-9	7.757760315676011e-8
BTBD3	1358.745747290249	0.677398879021244	0.058723586236223216	11.53537994590997	8.7499986763858e-31	2.238961525718583e-28
RAB25	222.13408811513537	-0.5433588844964569	0.1345076041596418	-4.039614621724772	5.35390986303584e-5	5.099556921277734e-4
IGHMBP2	756.6261352650168	-0.3542906637754926	0.06361354772068467	-5.569421553583482	2.5558642933906098e-8	5.457692112774829e-7
SCO1	1430.036399421863	0.289773953230246	0.0587606741204444	4.93142663129227	8.163122815831899e-7	1.2652840364539444e-5
COG6	1267.7339519985169	-0.2558708421167347	0.052107192113965715	-4.910470738033809	9.08580143397116e-7	1.3982501962147054e-5
EPHB2	566.1178355031997	-0.38883939244207577	0.07755481617713685	-5.013736239848192	5.338315281847048e-7	8.573675086174988e-6
CNDP2	11348.992529786256	-0.30105756917820253	0.06275469133405336	-4.797371523598522	1.6076125635523974e-6	2.3092413769696046e-5
PLAAT4	120.03317127392741	-0.9817003422650643	0.1879500157005716	-5.223199043670411	1.7585817987399652e-7	3.123448166538501e-6
MORC2	1395.1941725529305	0.3314798189712143	0.06273225821940467	5.284040912601473	1.263650111096072e-7	2.3180225670981045e-6
ZDHHC8BP	277.92648667106874	-0.5020630669695415	0.09941346417029244	-5.050252208388209	4.4122712229234064e-7	7.224735211765147e-6
LARS1	3118.0793982766572	0.3800602821964353	0.05793053500415115	6.560620960417527	5.3584167793125986e-11	1.949301641380296e-9
IRAK2	116.07527233611101	-0.9520396652283849	0.2153088918506539	-4.4217387263725	9.790980744938679e-6	1.136160156082546e-4
GSTM3	887.7798977707768	-0.5511945356728714	0.10516992917856807	-5.240989891102788	1.5971746607939112e-7	2.867127925565479e-6
NAPG	1192.8004375232963	-0.34246509892650084	0.055810009918107154	-6.136266584238512	8.448334300871967e-10	2.476592290102215e-8
EMP1	438.7126197388314	0.5144579726673184	0.09045822648681044	5.687243633306592	1.2910620704076462e-8	2.939843752178618e-7
RERG	234.5522145682454	0.8513169237524545	0.1463933953888902	5.815268656696933	6.0536581590828544e-9	1.490898486585218e-7
FADS2	2609.7726495729958	-0.7759136117693305	0.05710727251900547	-13.586949219315352	4.786180955648167e-42	2.5806062102650135e-39
NREP	583.7733182514185	0.44308207737111877	0.09309601338337543	4.75940978854248	1.941598802050787e-6	2.7575086655278205e-5
SNX14	1855.2413490502527	-0.2691306064100027	0.050899814711147115	-5.287457487562579	1.2402817346692537e-7	2.283479676622161e-6
B4GALNT1	120.96807720663531	-0.6900161638077945	0.17096002977199698	-4.036125664741889	5.434111751431672e-5	5.162919138537693e-4
SMYD5	740.3437898122719	0.33660246054081056	0.08717137080721953	3.861387717364348	1.127448236444188e-4	9.833094180010345e-4
KIAA0513	104.1563227007628	-0.6831652838933916	0.15501597629346264	-4.40706371193691	1.0478137453587829e-5	1.2038694150442577e-4
URB2	539.8222138397884	0.36603295143073955	0.09030498752363247	4.05329718178578	5.0500783290831964e-5	4.8437758916244607e-4
ABCB10	850.9946791001657	-0.3084426679108788	0.07978506917306574	-3.865919665267452	1.10671365592577e-4	9.673961004143638e-4
VILL	208.3841565961266	-0.586230023806362	0.12532348083199918	-4.677734929755305	2.9006116464194815e-6	3.9309276504483764e-5
TBC1D4	1136.6858596041548	0.5120172761920452	0.07751206808995462	6.605645918230911	3.957878444611412e-11	1.4609313173178114e-9
RAPGEF5	454.66306004346046	0.4383423654360605	0.10406472129844026	4.212209094174843	2.5288528675342198e-5	2.640255307134448e-4
KDELR2	3004.743381007103	-0.4021801759788623	0.05484175943078242	-7.33346596012236	2.2427546634777053e-13	1.1028946955870657e-11
TBRG4	1754.6569730855401	0.28568151245868006	0.07274427566175785	3.927202654227056	8.593956694042438e-5	7.720434365753506e-4
CALCOCO2	2449.287539005946	-0.20982654907610393	0.043379649183461245	-4.836981234880562	1.3182586785068558e-6	1.9435303974041016e-5
NMT1	3795.5543710394472	-0.2282043159681103	0.0337012436683904	-6.77139153123157	1.2754957185917034e-11	4.988642192637033e-10
EPRS1	6310.210073449947	0.31454840601079087	0.056246895625508955	5.592280294099247	2.2410664515280344e-8	4.840254680789518e-7
SAP130	1103.9970009222175	0.30410434690134613	0.07585767914941831	4.008880186043473	6.1007358236723144e-5	5.727786612561002e-4
IMP4	1227.9037438044886	0.39168584246132615	0.06963469277438492	5.624866382772462	1.8565161995563258e-8	4.1096517690178664e-7
HS6ST1	2604.0859503859674	-0.22523958264590202	0.04772441838232893	-4.719587797623159	2.3632303099485624e-6	3.285238304723154e-5
DERL1	3319.0000858406092	-0.18795275811562337	0.04097964826025271	-4.5864902724878664	4.507593945860667e-6	5.801461705085975e-5
MYC	7602.359009393333	0.8559786170423166	0.08389316818263903	10.203198133831522	1.9184898785256995e-24	2.586021580009151e-22
POLR1E	753.3390472173722	0.4196215002484071	0.09046938890263975	4.63827052816716	3.5133672466668784e-6	4.6609231390975276e-5
RNF38	1700.6227011989806	0.28905741069387014	0.06058649444984949	4.770987549595523	1.8332487325423722e-6	2.6109958599237918e-5
ALDH1B1	1629.3427986344166	0.48465551326888173	0.061399265392283256	7.893506708466155	2.938117656987935e-15	1.825381163273533e-13
ANKRD42	226.53140941008863	-0.5614933526056753	0.13007120646968415	-4.316815134151487	1.5829662545056023e-5	1.743481757755172e-4
PRCP	1909.5282683522075	-0.32791262521373454	0.0608906574621616	-5.385269906430302	7.233601754855919e-8	1.3893853141610661e-6
FDX1	1190.6304619747682	-0.35308529182087783	0.08314177157937747	-4.246785762602842	2.1685913877340116e-5	2.3137260905032065e-4
HADHB	3576.210613903341	-0.31861593016815365	0.06256036273757315	-5.092936105640513	3.5256053990005385e-7	5.9271786980747365e-6
LRPPRC	10560.061872741479	0.2121640035434633	0.04648070203176533	4.564561081682211	5.005404535708733e-6	6.303511260475176e-5
ANXA7	4666.144828653508	-0.20620618328467302	0.05101426323084348	-4.042128029009732	5.296829683973784e-5	5.051603378930765e-4
FAM117B	2293.3985190902204	-0.3377321963805147	0.07995343100122483	-4.224111362717391	2.3988541751610286e-5	2.529817486227737e-4
WDR12	1223.8617383266655	0.3605835494322447	0.06449058286047056	5.591258962760345	2.2542907235227236e-8	4.855110892519498e-7
HERC6	922.2433064632764	-0.2865876400646059	0.0709018045527092	-4.042035909700344	5.2989115197586344e-5	5.051603378930765e-4
ZGRF1	261.47754355688977	0.6005383749068584	0.13332437165735628	4.504340560105862	6.657936255504414e-6	8.060534374446684e-5
GABARAPL1	465.731312955209	-0.497479826058963	0.08669074581515221	-5.7385574594054445	9.548636786845117e-9	2.2454169715109147e-7
AEBP2	1097.468871008878	-0.2504615386528045	0.06323509202141422	-3.9607997813617013	7.469914808990676e-5	6.838890471275454e-4
TCHP	493.68981535571226	-0.4650922831661355	0.08695280408183921	-5.348789933541358	8.85442411193666e-8	1.6730317999738143e-6
SLC7A1	3518.731279737612	0.5278414349718178	0.07250433479869778	7.280136235127532	3.3348323254699427e-13	1.608497240179544e-11
SUOX	1425.7830726400832	-0.23038842693422024	0.05168022050531313	-4.457961376355477	8.274280592978739e-6	9.766756380938234e-5
MBNL2	388.4978369118921	-0.6829498515092838	0.11550031185629966	-5.91296976201224	3.3599387960863284e-9	8.700685421014631e-8
RAB15	432.2119037594729	-0.44932483849699373	0.08520741783142068	-5.273306596216355	1.339874442200067e-7	2.4489206360646988e-6
NIPA2	2558.2656344866346	-0.2282062652611623	0.049925885654611236	-4.570900691474961	4.8563239559761565e-6	6.150664661356715e-5
DISP2	562.5893144488472	-0.3692742643363682	0.08866259269318187	-4.164938708867299	3.114362195629096e-5	3.1811587325718857e-4
DNAJA4	8707.098301626002	-0.3992868476354087	0.053639547296495026	-7.443889215327128	9.776349489375909e-14	5.03732246556683e-12
TICRR	836.7397228830791	0.4862337588520703	0.09867180156518814	4.927788396878889	8.316561424079479e-7	1.2851087801364165e-5
VPS53	1105.7729685202787	-0.24557220531134277	0.05219368052079058	-4.7050179803572725	2.538435811697994e-6	3.487057820673759e-5
PTRH2	707.744684930126	0.41538355715020975	0.08594147201959196	4.833330723675705	1.34267452024589e-6	1.973744618515307e-5
TAF4B	438.82230244783887	0.6778322041127606	0.14098323479986927	4.8078922651687455	1.5252992300362759e-6	2.209927300946032e-5
OSBPL1A	811.8777708591446	0.47391996112777224	0.07772703995732369	6.097234133552232	1.07919398215557e-9	3.062517208383955e-8
WRAP53	222.02169348849858	0.49981107563019983	0.11601696932952898	4.30808595086259	1.6467339648088477e-5	1.8093699175195904e-4
TP53	1783.547028140257	0.4483283188904434	0.07289232463640191	6.150555921035222	7.721182826102639e-10	2.2722553045939872e-8
TMC6	1287.2650752839304	-0.39531598343340535	0.0706018231417771	-5.599231943905506	2.1530357030172673e-8	4.690386725606304e-7
ZCCHC2	685.5978492182412	0.3747150054839916	0.08184415561046157	4.578396620858953	4.685536331987171e-6	5.9774153265367385e-5
ACP4	265.67304202397855	0.48272980032245943	0.1188880727369793	4.06037198862178	4.8994593899907184e-5	4.7142854308916427e-4
ZNF473	3274.5625508045955	-0.5477858895358044	0.12931380766315584	-4.236097439514805	2.274381113006519e-5	2.416349870729023e-4
SLC2A5	166.8815501890709	-1.2507357712734533	0.15391266285907756	-8.126269457235152	4.4270430668127325e-16	3.0518296429073894e-14
SYTL1	613.4857602292536	-0.3919366550863568	0.08834406709898322	-4.436479640983924	9.144197896994435e-6	1.0668466433610895e-4
CYP4B1	103.88602092566032	-1.1107037460686064	0.18179741933913804	-6.109568277185605	9.99010106110722e-10	2.8673109452383214e-8
ISG20L2	1436.38387800052	0.3111381383027005	0.0608039145787678	5.117074130147325	3.1031168427324944e-7	5.305521514692239e-6
GALNT2	3272.858465278255	0.2353599487176473	0.0465470755186868	5.056385306594818	4.2727763901009034e-7	7.0121923312838354e-6
RHOB	1620.9870886347708	-0.35239703523417615	0.07704502971851622	-4.573910043537625	4.787054359362969e-6	6.073122660781743e-5
MALL	330.70361304231056	-0.37332681433867837	0.09588293136267939	-3.8935690537720538	9.878006661301813e-5	8.746525898279971e-4
SUMF1	645.1670091701893	-0.3657404155283357	0.09013314652865428	-4.057779292239209	4.954155321484358e-5	4.760845505311862e-4
RHBDD1	433.8147452195541	0.3818077305008461	0.08562747210357029	4.458939650104728	8.236610604053051e-6	9.737518425167495e-5
MARCHF4	101.39078199107598	-0.8847859991834225	0.19476614914708565	-4.542811998173461	5.5508753036924795e-6	6.902929527170129e-5
PTPRG	749.7986826838645	0.7006665989771363	0.1348769576645108	5.194857677024085	2.0487651559833344e-7	3.609125736275426e-6
NXPE3	1510.1161915735704	-0.230877109937348	0.04984169619466462	-4.632208122203966	3.6178618596634817e-6	4.774375917424789e-5
STXBP5L	980.2863205906887	0.47109952930641785	0.11968223526970094	3.9362527633679867	8.276380146706552e-5	7.495411582173295e-4
TIFA	214.30723363796548	-0.5108902547303826	0.126613748804257	-4.035029841192141	5.45953584163726e-5	5.183812113282875e-4
CYP4V2	652.1072475734516	0.4214510326635521	0.10310814645604784	4.087465900118814	4.36110753316277e-5	4.2697561885965207e-4
SLC30A5	4997.820797357179	-0.18022821664827338	0.03841369817487743	-4.691769478371721	2.7085221192537434e-6	3.710576990415042e-5
RNF44	2661.9137387103424	0.5394768903641926	0.07143066296780652	7.552455317506046	4.2712820526927e-14	2.327925817671541e-12
WTAP	3792.849809052356	-0.1851320768598851	0.041552033692632606	-4.455427578571443	8.37261565977285e-6	9.844502099699327e-5
GNA12	3137.658956399485	0.1874806069643281	0.044553464665439156	4.207991642673748	2.57650393286724e-5	2.6856077409354457e-4
MEPCE	1659.2668954096162	0.41702236157081346	0.0656083420690699	6.356239899063271	2.067520543799555e-10	6.7415459286699536e-9
NOM1	768.0110797030845	0.3083322941459373	0.07503120999998643	4.109387202285464	3.967104285468077e-5	3.9532259668456475e-4
CETN2	1912.0606513080295	-0.31467890808752813	0.06388195973637883	-4.9259432457318315	8.395436508091864e-7	1.2959703983912357e-5
PLPP5	9126.29971990948	-0.2004369925922375	0.03923825126004064	-5.108204014085564	3.252353813427448e-7	5.516942193406087e-6
GINS4	126.71345141931384	0.7687634334960471	0.16834000942895627	4.566730369707415	4.953905573050383e-6	6.253270270597127e-5
AK3	2875.74993485367	-0.25478244226332875	0.052034716225147104	-4.896393422439741	9.761154867597239e-7	1.481046784282568e-5
ALAD	751.0554461765057	-0.2910290596755871	0.07277593944166301	-3.998973588089168	6.361777823801025e-5	5.93127350059227e-4
MINDY3	1041.7048450784534	-0.2970600410629927	0.059565212930998694	-4.987139748952327	6.127974034188894e-7	9.717859663251023e-6
GLUD1	17088.55087305771	0.14856125895614464	0.02357180474038251	6.3024982852345595	2.9288578194531133e-10	9.116900309336835e-9
PPRC1	1672.3426117981628	0.5471435149565462	0.0728019392603409	7.5155074235035455	5.669061946877783e-14	2.9925114759445415e-12
PDCD11	2214.0815574100857	0.3975998171423299	0.06092409637457969	6.526150419987626	6.748155266510607e-11	2.3780893908589613e-9
EIF3M	3295.07302245401	0.22555479991280875	0.058126411319132466	3.8804184671653172	1.0427689740640223e-4	9.174057809699618e-4
TNKS1BP1	3130.856725912725	-0.18276179285434702	0.03964187069621824	-4.610322107523098	4.020455467895576e-6	5.259689445304984e-5
GLB1L2	2312.445378389631	0.18313021670198731	0.04016582539581	4.55935400050539	5.1311214600855285e-6	6.433931950407909e-5
MPZL2	483.98472241943153	-0.5349330664329551	0.0985283105249549	-5.429232101746727	5.659703991742324e-8	1.121319569072623e-6
COMMD7	1627.3112157614275	-0.3267619832252275	0.06732572425065354	-4.853449210716148	1.2133242649211174e-6	1.805765431083178e-5
HNMT	793.7011972714711	-0.28009018399214325	0.0712615301001779	-3.9304542520824155	8.478552524119254e-5	7.646398294900142e-4
DHX37	539.5735700105238	0.585653350596789	0.07789689630572942	7.5183143150943925	5.548697844309818e-14	2.9657662318751218e-12
SLC7A11	448.5444915492984	0.5003189596381266	0.12306825513813759	4.065377859436985	4.795470364877622e-5	4.628978011416717e-4
NGLY1	2265.86159873196	-0.23041002111631104	0.04894730789069133	-4.707307327930283	2.5101033774660144e-6	3.459447178963783e-5
EIF4E	3656.73462056495	-0.2737136610120478	0.04855095553024317	-5.637657550149496	1.7237887249797086e-8	3.838353743513077e-7
UPF2	2153.627821006614	0.2299670723405363	0.04759663906816009	4.831582163001366	1.3545229742140605e-6	1.986384338318794e-5
VPS26B	7413.974314221981	0.16874256804466803	0.03865798885157156	4.365011555375006	1.2711603873518187e-5	1.4289432887453765e-4
QTRT2	835.7591403130571	0.409554824440819	0.0722220031208446	5.670776311140751	1.4215190186845793e-8	3.2078733370823756e-7
ASAP2	1526.1856057832993	0.3717254120938703	0.0909984902382133	4.084962411143063	4.408395246334461e-5	4.3101490925633344e-4
PDK1	1289.125769821458	0.4028792260318303	0.07439006234459274	5.4157667480583145	6.102661545566406e-8	1.201197931596037e-6
PDE3B	2820.4203672646563	0.29309801231164795	0.068760427511696115	4.262597294959984	2.0206447246562094e-5	2.172768761263162e-4
ZNF256	209.76306249115896	0.5626297290461226	0.12893969231042518	4.363510715471377	1.2799166840496802e-5	1.4377159359447935e-4
SPEF2	197.31219485552256	-0.5769833942526291	0.13673479695133994	-4.219726120322988	2.445992839614399e-5	2.5733208292445e-4
SAR1B	2624.467648120926	-0.19306862222137208	0.042444031955244155	-4.548781379322224	5.395746169271612e-6	6.726637482864866e-5
HNRNPDL	7724.833923236103	-0.20267508117485591	0.04000049738908333	-5.0668140249218165	4.045291538011226e-7	6.725965456977476e-6
TXNDC11	2057.049594810421	-0.21763098132438302	0.04823634877543181	-4.511763158890436	6.42909535271268e-6	7.833741125093086e-5
RETREG1	2680.359293023727	-0.5405579232035782	0.06994936401698358	-7.727846146997587	1.0938142612831399e-14	6.425413969879985e-13
UCHL1	432.02511742808645	-0.4526322191183216	0.10615897480577473	-4.263720707047557	2.010507206175863e-5	2.1634089302663583e-4
ENAH	6079.229301279971	0.22547105183132807	0.054728120324692216	4.119839133769776	3.7913700809163665e-5	3.800684867967755e-4
CCSAP	1138.1322912777255	0.33840763794445183	0.0787064489224535	4.2996176625611975	1.7109302073937287e-5	1.8676726927710139e-4
SRSF12	221.57848437594157	-0.6249851251171143	0.13624022552228737	-4.587375884920815	4.488521084236864e-6	5.781843243065182e-5
EME1	186.6009180408479	0.6563974813310658	0.16535326083838814	3.969667595322545	7.197296804497009e-5	6.609342448752515e-4
ACSS1	5239.156968623862	-0.21435299125245405	0.04697908930221848	-4.562731939597895	5.049226461581091e-6	6.347058442172334e-5
RHOC	1237.397854520705	-0.400500584195874	0.08716533157088763	-4.594723349043478	4.333237765549766e-6	5.6105394979849757e-5
SLC16A1	973.2951084309364	0.29999394131608537	0.06552887557477166	4.578041949976352	4.693485826842736e-6	5.979540550872978e-5
NIFK	1306.9625581929201	0.3390966203890508	0.06322562399029967	5.363278351212103	8.172491923840615e-8	1.5519510764053052e-6
FMN2	185.92338191183077	-0.7321510359141062	0.16542378852212397	-4.425911426978276	9.603592624468287e-6	1.1161311612902057e-4
WHAMM	728.0806020896165	-0.3264069595537139	0.07968196697991195	-4.096371762961148	4.196757897152459e-5	4.1329715572935863e-4
ZDHHC5	3608.1096163230013	0.18633837428357627	0.04164072944509296	4.474906582250923	7.644472844832135e-6	9.087291853419744e-5
UTP14A	778.2129159863218	0.38757060403659055	0.07641136406095624	5.072159210865688	3.9332709417235075e-7	6.5613913157126845e-6
LRP8	534.52799682967	0.6716178487616193	0.10459780498193398	6.420955476815411	1.3542163533129297e-10	4.513157679021038e-9
CLDN12	4697.867504459199	0.23540167338645662	0.036712741411342044	6.411988436083707	1.4363373467818612e-10	4.765798884475991e-9
TMED6	239.3065443712524	-0.7840866869060222	0.1404295037741826	-5.583489692927146	2.3573975539891795e-8	5.041024202914256e-7
ERG	14554.494499489856	-0.2351940594009734	0.05119253285858358	-4.594304017945028	4.341959750978028e-6	5.6170151122977975e-5
CREB3L1	448.71447198955866	0.5834670075590562	0.10260089472736635	5.686763347526933	1.2946967151168544e-8	2.9436801668854145e-7
SNX22	940.3030960291129	-0.5601684884728352	0.09066986765396441	-6.178110798735048	6.487318251736745e-10	1.9362268944540546e-8
DPYSL5	716.2672247363807	0.5977829411890492	0.0857980488590736	6.96732558768241	3.2302252546263203e-12	1.3775906968670497e-10
PRXL2C	504.2271302973777	-0.3453732410114866	0.08894558155079214	-3.882972430893176	1.0318727139830017e-4	9.08878784305798e-4
FAM86C1P	193.48262977958652	0.6135880918907847	0.1562110320279898	3.9279433976266307	8.567536767938615e-5	7.712826630027983e-4
SLC45A3	25269.36983320152	-0.34173813398916786	0.04240353123880889	-8.059190449601038	7.680136376955464e-16	5.107798188673861e-14
NBL1	4121.217970033695	0.42914309551087226	0.10205620658466467	4.204968123666834	2.6111895585138474e-5	2.7168248631897693e-4
RUNX1	176.09153574251525	0.8200705920205428	0.1508894957082103	5.434908428658235	5.482458038753667e-8	1.090496297905983e-6
CYB5R1	756.3497665237551	-0.3020553474193841	0.07669996667746008	-3.938141833745405	8.211505309706621e-5	7.441122188513857e-4
GNE	2955.842422932057	0.18228476640752153	0.0434984072955695	4.19060783464796	2.7820815376541484e-5	2.8689265692598823e-4
TMEM234	147.36576048047527	-0.6671255881244074	0.1440495829219224	-4.6312219347834	3.6351396023075645e-6	4.7929871245447425e-5
BSDC1	2534.116417902391	-0.2051262693570965	0.0432530667212147	-4.742467642334514	2.1113055976191606e-6	2.9650586611401367e-5
VMA21	1184.3139244656497	0.2894637946052604	0.0557058567781319	5.1962901451844	2.033048652609168e-7	3.585623307060819e-6
RRP1	1186.4349121906257	0.32926330025554446	0.06947731528608475	4.739148294659147	2.146183980915188e-6	3.0112397360480107e-5
IL6R	362.7623997760167	-0.4471226580599603	0.09237158791965931	-4.840478204714286	1.2952706218171443e-6	1.9152498117114033e-5
UBQLN4	1414.6150259964022	0.33583325668199515	0.06005027649741628	5.592534727070652	2.237783769632389e-8	4.84008905016335e-7
GPATCH4	799.9629753030802	0.38474233218465054	0.0771077561273878	4.989670968365716	6.04822235225609e-7	9.621708414331948e-6
ZNF385A	691.8002995702581	-0.3127342223722921	0.07408497735925466	-4.221290651892539	2.4290748628398737e-5	2.559088848869056e-4
SLC25A45	586.3363982796417	-0.3366465438614608	0.07585842766281814	-4.4378265439117115	9.087180030591083e-6	1.0610143613444206e-4
MEGF6	570.3234191001011	-0.28841702004130493	0.07313417921445073	-3.9436693368169506	8.024428293391284e-5	7.28909710862384e-4
ZNF326	1359.2768594838235	-0.2978564811912303	0.06277768114647485	-4.744623817758771	2.0889417359171325e-6	2.936382996940498e-5
CAPN2	3742.6287199653834	-0.28894012675011654	0.05024489589330906	-5.750636390284445	8.89081452075835e-9	2.1005418907650828e-7
WDCP	526.1019720309224	0.3672901735907758	0.08938313358145879	4.109166448679583	3.9708980091000166e-5	3.9543962561598256e-4
CCDC74A	1363.663141498643	-0.30727048250250155	0.06998127609229264	-4.390752779318676	1.1295891269204387e-5	1.2886763277421138e-4
TMEM183A	2541.5279708696553	-0.28349605854329357	0.0675141394169237	-4.199062018588507	2.6802291111960108e-5	2.7771735684094836e-4
AZI2	2091.2790164916823	-0.29867315539396094	0.04624447743666036	-6.458569151376927	1.0569756300127086e-10	3.585878895798171e-9
HDAC11	478.45355928261114	-0.4581063945112972	0.10188284840865484	-4.496403483673917	6.911252978315128e-6	8.327149737719353e-5
SGO2	878.3160355395319	0.29352863618746866	0.06491935188394693	4.521435098615819	6.1421792477838935e-6	7.538900821446621e-5
ICA1L	359.64616350634054	-0.6058515621163464	0.10550577544415125	-5.74235447837687	9.336910870394944e-9	2.1990537193502726e-7
SMIM14	6873.870491178549	-0.14986794037571363	0.03301214854134365	-4.539781474326716	5.6312560105180285e-6	6.997125266731743e-5
RPP14	1549.8381091489134	0.21361680569391156	0.0515380960492551	4.1448330859905536	3.400613217324866e-5	3.4502054934108534e-4
IL17RC	1486.0694546104464	-0.46241161283308707	0.08096841471096636	-5.7110123062648785	1.1230612385555491e-8	2.592280426218742e-7
RYK	1940.1185040233495	-0.27204197181696077	0.050487065270340685	-5.388349874572241	7.110752341861633e-8	1.3675290204469438e-6
WDR43	2192.3450653639757	0.46309781500425895	0.06648929970734105	6.9649976318389255	3.284092751564804e-12	1.3966182611372913e-10
PRKCD	3183.137415300049	-0.19340155837813242	0.04291835733520565	-4.506266557864888	6.59781964054686e-6	7.994163973782982e-5
LRPAP1	1337.5964024197028	-0.2092413618758191	0.05167644844135713	-4.049066222367583	5.142239398086818e-5	4.916554033750265e-4
CAMKV	483.909373687153	0.734477255435646	0.11867787665618273	6.188830438578479	6.061223832548491e-10	1.8192106600394548e-8
ANXA5	3638.387097065492	-0.2059981082170913	0.047961049324921706	-4.295112619857751	1.7460467625126415e-5	1.9026838328081857e-4
TMEM144	358.75036924245717	-0.4343329935012838	0.09859542373996465	-4.405204390081964	1.056841827470718e-5	1.2123967377906861e-4
MOCS2	751.2674308482495	-0.40442075451701986	0.06982022489670409	-5.792315265603088	6.94226685517508e-9	1.6715694212532405e-7
ERAP2	451.69385948309287	-0.4197005689243348	0.1030190459031417	-4.07400947315059	4.6210600541678594e-5	4.472060489600781e-4
CITED2	4666.4793143602255	-0.31433687764843793	0.07266894998680438	-4.325600930046696	1.5211659780319851e-5	1.6811890754281757e-4
MATCAP2	453.8164357627386	-0.36462110424312016	0.08674129354046242	-4.203547000057527	2.627645597561995e-5	2.732063745619383e-4
HNF4G	200.53045764069626	-0.7519505381961066	0.14728682660306971	-5.105348221145221	3.3018591862131506e-7	5.582101694765951e-6
OXR1	1558.658304873731	-0.25459506533227877	0.06191924457082903	-4.111727575116798	3.92709518404891e-5	3.923716478728418e-4
FBP1	838.3360267935767	-0.32702274376280643	0.07138293155449751	-4.581245637315132	4.622145515204142e-6	5.929160152415813e-5
NOL6	2839.9892417685874	0.3195486685219615	0.04720640065155049	6.7691809608760325	1.295134699919498e-11	5.052363970202755e-10
ARMC3	118.30079072679186	-0.5878721881920848	0.14790240418022346	-3.9747304409990867	7.045901233375157e-5	6.497982340883613e-4
MICU2	1770.4334101065956	-0.2968696674869086	0.06857522536892723	-4.329109614875958	1.4971340650992404e-5	1.6582709450332523e-4
ENTR1	1904.0474802150545	0.38484635476749407	0.05740008371292846	6.7046305488368745	2.019165684419589e-11	7.697814226687509e-10
JAM3	1009.1009756535775	-0.3608067867295901	0.0780501311419082	-4.622756956981699	3.786732991576864e-6	4.9841593699944126e-5
LRTM2	190.68280031490187	-0.5777925350108828	0.14502989477108386	-3.983954728250161	6.777779011556762e-5	6.277553971624076e-4
TRMT61A	363.8136026532031	0.5322866409633333	0.1303819626196475	4.08251747610311	4.4550460711219255e-5	4.3448210940392573e-4
ZNF202	461.5024961956319	0.6947282649730208	0.12569798604110471	5.526964169066611	3.258194712217673e-8	6.775339610241075e-7
BORCS7	1378.7264055383102	-0.2760803116318725	0.0650848679360507	-4.241850992201996	2.216838611073928e-5	2.360198343539005e-4
MCM7	4335.474962977916	0.33913762603001263	0.056431015986059	6.009773527979629	1.8578266729587457e-9	5.054841867969748e-8
BLCAP	1872.4813126248698	-0.33731017306999705	0.06255924479276893	-5.391851742893576	6.973529389388487e-8	1.3445641531493996e-6
BEX3	868.4069681519798	-0.46787445651472337	0.0767262413478325	-6.097971805938604	1.0742268688751721e-9	3.054162530962048e-8
KIF7	518.446630524762	-0.35792122720939096	0.08304567047107445	-4.309932416453404	1.6330444546753082e-5	1.7956352609055446e-4
MESP1	1686.8127892914613	-0.6928873856529167	0.1107345974213837	-6.257189729206663	3.9197644280661383e-10	1.2027781213519205e-8
TERF2IP	1695.6686228800795	-0.31520552007992586	0.06370964835675437	-4.947531939195022	7.516037429629116e-7	1.1746337171336518e-5
MTMR10	611.3605168263394	-0.30702443153130715	0.0713622604564571	-4.302336130714965	1.690066588682613e-5	0.00018475695357959021
CCNDBP1	724.9867026187511	-0.382276283659528	0.0882039005598826	-4.334006560174699	1.4641980833815403e-5	1.6250083643365435e-4
MAP1A	203.59256301484047	-0.8559892193968911	0.14122001934201114	-6.0613872125582215	1.3495250596850087e-9	3.7729221900119587e-8
STIM1	927.978926742579	-0.282733375648893	0.06344866961362709	-4.456096201395677	8.346558896055051e-6	9.82901713367731e-5
TUBA1A	5210.743460590075	-0.4882268062128797	0.07978491250045895	-6.119287355363976	9.3994769463012e-10	2.7236833677218658e-8
ZNF146	6779.865969750675	0.2572235425146662	0.04360972552364952	5.8983068438523905	3.6725054665225497e-9	9.413211379981483e-8
TSR1	3845.2064012907726	0.2784471748354429	0.05687688524374305	4.895612227043929	9.800014387087985e-7	1.4854499719062983e-5
KLK4	5012.279300521249	-0.2634356787778382	0.052555155250372354	-5.012556380488891	5.37116302295664e-7	8.617263353621297e-6
RAB26	141.69452938012083	-0.7814348168483592	0.15920476329563032	-4.908363296877608	9.18396109402688e-7	1.4085249614796804e-5
LTBP3	3414.289989223114	-0.2619090358598556	0.06493919307584152	-4.0331427517735845	5.503582342198381e-5	5.222349630431739e-4
TTC39C	752.6282450985018	-0.2471463548330346	0.06389879381966186	-3.8677780918767026	1.0983154246349224e-4	9.612329255486044e-4
SEPTIN2	13274.65222473462	-0.20406481551185007	0.0296647653204911	-6.879030166164543	6.0261399988518285e-12	2.478927399527685e-10
AXIN2	174.1041313428068	0.6162441216869222	0.14993042172681223	4.11020068235237	3.953154033493399e-5	3.94192644938242e-4
ZBTB5	1705.0287535894263	0.31734761915150617	0.058198487064586184	5.452849982153787	4.956888516981853e-8	9.96459999212717e-7
PLA2G4F	874.3352511648594	-0.5419969850294171	0.10485296464358568	-5.169114548851943	2.3520570638658185e-7	4.095617703942591e-6
UQCRFS1	3245.291971502958	-0.37818176218725014	0.07512999452292024	-5.033698785534671	4.811054279303753e-7	7.826776557613013e-6
FAM110B	2583.9653881670893	-0.3697555870801843	0.05817637810970965	-6.3557684251655395	2.0738725706390555e-10	6.747684094598668e-9
RASSF6	663.0374873301288	-0.46239386329270016	0.10327718654942877	-4.477212042094089	7.562412893614568e-6	8.996828010630348e-5
RAMAC	1544.5389919976808	-0.3949679583797402	0.07013016622329253	-5.6319267392319166	1.7820738698735898e-8	3.9622929622211463e-07
BUB1	1353.4894687066699	0.27751211781382146	0.06336323954770035	4.379702171081517	1.1884162093431373e-5	1.346018214874712e-4
TM4SF1	2246.5084512610515	0.2475745590261413	0.05466895312182582	4.528613497947167	5.93719871871348e-6	7.329017911399624e-5
CST1	109.60376225921205	-1.854227680592725	0.17960930047518667	-10.323672970648252	5.507508368585925e-25	7.698782763013122e-23
NUDT9	1465.3298782049999	0.24269649089705603	0.06206343070295682	3.910458834585396	9.212095989916194e-5	8.219563425518013e-4
EMB	1892.3037298399609	-0.2383521394610743	0.05904402058708746	-4.036854826129512	5.41725674869427e-5	5.150146419082959e-4
RNF34	1435.89171240421	0.2744493021520141	0.06990916631888049	3.9257985269078097	8.644248785514663e-5	7.758752908140005e-4
HS6ST2	1694.3475277704695	0.6722494270084287	0.06211044541258376	10.82345203842684	2.6654490360341604e-27	4.625320011150312e-25
PKIA	3034.2794490638476	-0.44597929854082863	0.06499909991314677	-6.861314989542255	6.822952880480312e-12	2.7764452732240235e-10
MORN4	313.508047487326	-0.4505362948751249	0.09996048626292205	-4.5071438897375655	6.57060775361412e-6	7.97152731830038e-5
NETO2	858.3185126764188	0.4574695757760981	0.09639644014059902	4.7457102680229255	2.077759450415285e-6	2.9261132857201077e-5
KCNK3	914.7303614958867	-0.42099385884198237	0.07979059731358076	-5.276233955079405	1.3186572087524488e-7	2.413062773398269e-6
RSL1D1	4994.008990420469	0.24088014912904665	0.055915670623512784	4.307918450105389	1.6479811950005277e-5	1.8094234255216701e-4
LPAR3	175.13348739979696	0.6540734518093442	0.14743838416093502	4.43624945791183	9.153976275934083e-6	1.0671627786700916e-4
CXXC5	583.7549464089394	-0.39714937853338084	0.08548387656855512	-4.645898085996143	3.3860014314628384e-6	4.523757841663227e-5
MLLT3	1722.8941031543718	0.4153486597298015	0.055262925267357904	7.515864527988262	5.6536073647792095e-14	2.9925114759445415e-12
PRNP	3590.2832713492285	0.20052520917297073	0.05168278821671468	3.8799224285681837	1.0448978333136518e-4	9.182085325690455e-4
TVP23B	2111.1662678400894	-0.33357504134923815	0.043331039609441346	-7.698293056337285	1.3789583150335206e-14	7.915640183293179e-13
SCG2	116.74132724089341	-1.1620166859806695	0.19957795678856496	-5.822369888332521	5.801896485642572e-9	1.4335717061169542e-7
ZNF556	281.258264649123	0.5981890366420345	0.1354896939276454	4.415015041376366	1.01002967168036e-5	1.1666731410373675e-4
MALT1	2212.382426418436	0.44261863005537094	0.07319846127607034	6.0468297056958695	1.4772375349791086e-9	4.0996057105844854e-8
MACROD2	371.8928767552151	0.5663579546814613	0.10253056315882125	5.5237963903910785	3.3175189959954756e-8	6.879750588261496e-7
EFCAB12	137.07074957710606	-0.5944381153576757	0.14563276714757994	-4.081760767171921	4.469579159100053e-5	4.35618054002153e-4
ZNG1A	784.821775847655	0.3001849454731886	0.07200155895314701	4.1691450829352945	3.057443258184817e-5	3.131493953108289e-4
RARG	208.74946290997985	-0.6134630964235828	0.14308386516867605	-4.287437271144407	1.807462754537463e-5	1.9602920406071894e-4
PDP2	1007.5382248418553	0.3214397132422023	0.06444334103980072	4.987943021819408	6.102555983172497e-7	9.687727410931146e-6
NOC3L	784.9870933297581	0.610354714352999	0.078195774133646	7.805469299527993	5.928053393432358e-15	3.5798328832259324e-13
ZNRD2	802.8958853422954	0.41609451653024543	0.07130729646420171	5.8352305747440125	5.371623118646736e-9	1.3360031997069155e-7
SMARCC1	8965.861526073662	0.2989089817119633	0.06462855825354215	4.625029395508459	3.745452788792005e-6	4.9341274653047905e-5
CEP83	534.5490296086234	-0.3641661986104031	0.08698103480641294	-4.186731043392391	2.830008414678796e-5	2.9163574768877666e-4
NR1D2	1288.6292733995117	0.5921374012515828	0.09048007426388381	6.544395614935314	5.973647126896981e-11	2.1523663645528335e-9
MTLN	160.82038342295377	-0.6316835204575771	0.15176345842857925	-4.162289967547432	3.1507189958435315e-5	3.2074446851146186e-4
BAIAP2	3247.90624406112	-0.275383577643154	0.06422940322803979	-4.287500175977557	1.8069511442966075e-5	1.9602920406071894e-4
NUPR1	2758.3733937442407	-0.4239513170261861	0.08259239048074435	-5.1330554129563115	2.850759297054508e-7	4.90740172264902e-6
CCDC57	629.0899770640107	-0.2653642674305451	0.06424344078969585	-4.130604839476584	3.618100452533267e-5	3.6439267866507493e-4
CRLF3	1072.3403690159157	-0.34664390303503845	0.056202633319085746	-6.16775198177987	6.9267676306914e-10	2.0504590376578053e-8
OR4F17	371.1276632301226	0.5844927362106771	0.13270716063588456	4.404379789379865	1.0608694729203884e-5	1.2160931232102583e-4
MUC20	196.0865935224123	-1.155167639340923	0.14420704807344498	-8.010479756527527	1.1426182372974264e-15	7.371840824136431e-14
POLE	2095.734861514129	0.33244309318440096	0.06657599682454067	4.9934377108997134	5.931392145950466e-7	9.47579124099621e-6
EPS8L2	1686.247261519585	-0.34545575896124275	0.052929105179687776	-6.526763635781545	6.720597448303235e-11	2.3761325451296004e-9
RIMKLA	695.0305274797236	0.29339536668645677	0.0712125103463229	4.119997529361165	3.7887646164235066e-5	3.800596638813667e-4
RPS6KA3	3010.238542276067	0.3550693047231139	0.07074224361721612	5.019197675498982	5.18877352609239e-7	8.360182916053021e-6
C18orf32	1534.6092863796941	-0.5975247634923567	0.09145488836939089	-6.533546474617346	6.423025006976122e-11	2.286990767224493e-9
NECTIN3	2053.0488010908175	-0.2684472430305114	0.05835813402551629	-4.59999702720338	4.224969698799441e-6	5.484468404365878e-5
LRRC75B	669.2734699896029	-0.32282955998592877	0.0777989414907653	-4.1495366620669065	3.3314892899909894e-5	3.386901940134274e-4
MLF1	525.1685864689197	-0.5594340027183291	0.09965481683061236	-5.61371763563846	1.9802526028981437e-8	4.351655537984465e-7
BEND3	724.773804854882	0.5012001035659496	0.085146138067736	5.8863515708396745	3.9481400402346556e-9	1.0034523600576195e-7
STX19	149.48156582431292	-0.7268993241745465	0.15985464786551187	-4.5472517307479094	5.435097581023063e-6	6.770104635371715e-5
ZNF552	747.5956664933163	-0.3377503768279195	0.07491516852190602	-4.508437790260827	6.530671171764155e-6	7.951092151622859e-5
SELENOW	1388.766997896694	-0.31602019013914534	0.08076782748338047	-3.9126989048228706	9.127030647396483e-5	8.15330069134584e-4
RCC2	3002.8666398450905	0.337272247003486	0.04735076138935097	7.122847386342924	1.0571986230874908e-12	4.851224198404817e-11
FARSA	2053.217053378411	0.3167087574882685	0.07115764404185702	4.450804432226158	8.554922352985922e-6	1.0043053091992881e-4
PACS2	775.327249438895	0.3141141938655809	0.06967750314701926	4.5081149535855385	6.540613812306515e-6	7.956780557968692e-5
VWA1	1679.7454341592363	-0.40238638075678557	0.08658821914829708	-4.647126187774232	3.365912827492633e-6	4.504892372043996e-5
FJX1	230.37642363958753	0.9679939892925696	0.18537399701832388	5.221843434691032	1.7715071816819322e-7	3.1390192396540055e-6
TCEAL8	527.0150145329937	-0.3680526049814816	0.08957300055922172	-4.108968134188398	3.974309044789862e-5	3.955184156176173e-4
SLC25A42	528.9917106062933	-0.3220261369992534	0.0764119767699326	-4.214341136191725	2.505084065049697e-5	2.6226944611688815e-4
DHTKD1	3540.3268883531896	0.23352955079987867	0.051027423673425484	4.576549901763868	4.727069897761828e-6	6.0078733868766195e-5
DDN	524.9008880898596	0.9428143354005516	0.14408039691904007	6.5436683654496495	6.002783361029645e-11	2.1577147714634417e-9
ZNF467	485.29522894835287	-0.3944242694582443	0.09027569838309892	-4.369107927411913	1.247551031502741e-5	1.404494997956516e-4
MACIR	2226.1300435209378	-0.24112381304212563	0.059795606943375365	-4.032467021707173	5.519436236742996e-5	5.234103571991772e-4
AMIGO1	457.96759694192633	-0.6618648274090468	0.09508403382377914	-6.960840856159849	3.38247707190279e-12	1.4303993376615245e-10
COPG1	9232.736909511124	-0.12382295457837642	0.030565774744985487	-4.051032751875212	5.099206861768772e-5	4.88469073554081e-4
COA4	1492.9856901491637	0.35166339000868946	0.07788433788899202	4.51520035401614	6.3256932056371535e-6	7.732711767247296e-5
TSKU	1032.7152857754886	0.29333567452161796	0.0647863495433956	4.527738892359324	5.961818438737414e-6	7.341400731616537e-5
PAQR7	494.8674725853344	-0.3600339301882225	0.08678948739622222	-4.148358758527408	3.3486734442496793e-5	3.399793072484022e-4
CRIP2	440.9664539594255	-0.5544185902237306	0.1281155866188016	-4.327487426439079	1.5081995206094351e-5	1.6680797188747723e-4
DDX41	1977.3878531372577	0.24925583463434836	0.054442963049318435	4.578292963381771	4.687858347101741e-6	5.9774153265367385e-5
TMEM121B	1314.7230445521034	-1.012378199319845	0.07987678268242285	-12.674248577898998	8.214206198770823e-37	2.952615975781979e-34
CFAP91	118.27204346399598	-0.8219163045383971	0.15329556588762971	-5.361644348805801	8.246778412225338e-8	1.5621281516858964e-6
FAM3B	1027.7836294775288	-0.5835767330024475	0.0702700331115496	-8.304773844009057	1.0000975406826941e-16	7.155674204590821e-15
PRKX	1504.0908396928903	0.42734085981206743	0.07345494546959486	5.817727548228271	5.965302670613567e-9	1.471538797683873e-7
KMT5A	2827.0862356717626	-0.2592678934925622	0.04937905168845323	-5.250564452479941	1.5163383509827046e-7	2.7317613466331614e-6
NR2C2AP	157.97795399034695	0.9789587988185253	0.18880791313271522	5.184945813846288	2.1607767897476513e-7	3.788762740397246e-6
SCFD2	559.8496517643738	0.6887429882726256	0.08152499078874258	8.448243680976056	2.9571765283285524e-17	2.2547724266755635e-15
PPP1R2	1370.6631930846934	-0.26467409519288326	0.06658681083606047	-3.97487267928362	7.041691670400154e-5	6.497982340883613e-4
TACSTD2	530.1864144567303	-0.5337466809888903	0.10262820833017534	-5.200779490096146	1.9845444318878022e-7	3.5041716126561577e-6
COPB2	9826.839805201209	-0.15495801013617982	0.03567311784067325	-4.343831420294362	1.4001897856853065e-5	1.5566027389168682e-4
SNN	671.6047024931943	-0.2757894838095934	0.07043041545293263	-3.915772497379325	9.011519587867912e-5	8.054879290588625e-4
CDCA2	377.6138335103802	0.48479672413354624	0.11560466617822701	4.193574015309538	2.7459342404687773e-5	2.8355245710230594e-4
LRRC26	121.69352792063091	-0.8799018437877175	0.19225173373891133	-4.576821372038568	4.720942372702849e-6	6.0078733868766195e-5
MANEAL	1345.2105804468845	0.34131007428278815	0.08123345508242222	4.201594945536705	2.650410449967334e-5	2.751942679721929e-4
DDX51	855.5520178551278	0.27379587237398956	0.06690357989359985	4.0923949482138475	4.26940679019192e-5	4.188124386713933e-4
NRBP2	323.13015116573774	-0.5727627360545063	0.12685035003011094	-4.515263347074309	6.3238130978101666e-6	7.732711767247296e-5
C12orf56	271.6727325910869	-0.6053731958226505	0.11226682006435684	-5.392271692345262	6.95724667812524e-8	1.343140065213002e-6
METTL7A	2506.210377717264	-0.2644234189805083	0.06031319560525086	-4.384171926673499	1.1642779804825457e-5	1.3225812393788557e-4
NAT8L	601.1992404192994	0.4410773392634433	0.11105981008012046	3.97152974550598	7.141258179917087e-5	6.573876508671235e-4
ZNF829	581.8769772738493	0.40982317603597807	0.08326638186622788	4.9218323992314454	8.573762624689314e-7	1.3221460096520386e-5
THNSL1	431.74670863343914	0.5065388769670848	0.12085759992667275	4.191204171474647	2.774778150980969e-5	2.863351042061496e-4
BCL9L	722.5614701739499	-0.2809850279845201	0.06970221166127998	-4.03122112322598	5.5487808421715434e-5	5.258628020983288e-4
RXRA	2743.9811721685396	-0.20436053163013193	0.04774255053782851	-4.28046950420481	1.864994431042752e-5	2.018338417595156e-4
NAP1L2	497.37335021973894	-0.5529318024373688	0.11140505028554266	-4.963256163164483	6.932105562675455e-7	1.091282561832235e-5
CFAP73	103.4583080761493	-1.7890994081298974	0.20591245921337462	-8.688640866922784	3.668011947493882e-18	3.042636064357975e-16
VSIG10L	163.7762375398065	-0.5839864253424365	0.1438538247551361	-4.059582192802184	4.916060120534633e-5	4.72724583692429e-4
GCNT1	1683.9027501292037	0.3733182487390467	0.0661353513235273	5.6447609526229385	1.6541091539716362e-8	3.694095546968904e-7
TAF9B	1831.3085436763736	-0.29552256875433075	0.056910312422593506	-5.192777129035892	2.0718014434872982e-7	3.6454529594787576e-6
LUZP2	451.7568187940575	-0.6970778894487207	0.10073102690093609	-6.9201904407691766	4.510368892994035e-12	1.8810231816997497e-10
MAGEH1	1897.7230188398246	-0.7472915067866941	0.08837635074015203	-8.455785971338791	2.7721367607975698e-17	2.124413638465021e-15
ARL4C	158.51643785781033	-0.698980269761078	0.1485377536060172	-4.7057414885582505	2.529448830056717e-6	3.4810473096961035e-5
PLA2G4E	102.7408749000524	-0.7195278206827741	0.17416380887565355	-4.131328002802753	3.606735065695049e-5	3.63490515933232e-4
HEPACAM2	136.36202515580507	-1.740296575698126	0.349591045796753	-4.978092535899528	6.421395640989545e-7	1.0172487932006209e-5
CIBAR1	631.690554297738	-0.39867412430350774	0.08356579324162057	-4.77078130702103	1.835126996405049e-6	2.6112075650072595e-5
CCDC9B	607.4761339851187	-0.5204621476188521	0.09430606158274625	-5.518862084619948	3.4120183517356705e-8	7.046681403030563e-7
CFAP126	200.00713208597998	-0.9642217923757448	0.1817228854718487	-5.3060008918090595	1.1205640911415588e-7	2.0808310066376524e-6
FAM120AOS	3141.12821610626	-0.2443709857983619	0.05880414196683734	-4.155676413681458	3.243265788429214e-5	3.29943285767627e-4
NOC2L	3400.244156354912	0.3241031169130443	0.054480605984422004	5.9489631412271224	2.6984639127731425e-9	7.13462516482244e-8
RNFT1	259.63304955575813	-0.6279869029490268	0.12740429099641806	-4.929087537300314	8.261455436934818e-7	1.2779015648709524e-5
SF3B3	6584.067674374958	0.3056475853201373	0.042097628154505504	7.2604466978129585	3.8581406132679336e-13	1.8432388872944933e-11
CLDN4	3051.8115159117842	-0.4315320725396179	0.10314452532526842	-4.183761292019838	2.8672518492388343e-5	2.948698989642962e-4
MAOA	3870.4701095055293	-0.24259951445761768	0.05081666978659802	-4.774014422361832	1.8058944066524269e-6	2.574465331183351e-5
TSPYL1	5533.866045968008	-0.26700736957588833	0.04555184462899886	-5.861614864349712	4.583872195752266e-9	1.151459543082728e-7
SPOCK3	429.1794871753484	0.7867461170111132	0.0989728830393398	7.949107804593273	1.878595238887286e-15	1.1866590929490106e-13
STK40	957.5863381125611	-0.2596630191279099	0.061913038795305984	-4.193995710441475	2.7408316628117614e-5	2.833342988355929e-4
IARS1	4486.158624113885	0.3000711749056735	0.05143846914490354	5.833594581914267	5.4245834388234145e-9	1.3469561871038996e-7
EPHB4	601.6740643806121	0.5217290169472448	0.0928016270542821	5.621981354293194	1.887796445564516e-8	4.1666758682291656e-7
IPO4	804.2703780818524	0.6138662930325366	0.07315417415056415	8.391404867329811	4.803669596669232e-17	3.554950975535068e-15
XRCC2	465.45465163413223	0.7695842309280146	0.1620131058067555	4.750135657827289	2.0328023406366734e-6	2.870834138128331e-5
ZFP62	2001.4279330028958	0.29957800240359594	0.06876385770754473	4.356620067444623	1.3208625056231782e-5	1.4782106187837747e-4
DAPK1	1318.922404786235	0.42428392579005825	0.08099825495634348	5.238186008065719	1.6216258114982926e-7	2.907563524488091e-6
ZNF239	282.24377894325505	0.7484176606484463	0.1333961430002526	5.61048950753418	2.0175510546714584e-8	4.4207501121008715e-7
FAM3C	2674.9018350935194	-0.26093302663302387	0.06601347904670565	-3.952723449833773	7.726671896487012e-5	7.04831212213078e-4
EOLA2	534.8603890126547	-0.3321625451665421	0.08156823019843346	-4.072204881220058	4.657018704567237e-5	4.5010890770071435e-4
OGDHL	653.7284425479606	-0.6694666691539757	0.08818786500680101	-7.59136950534347	3.1654185641780383e-14	1.7569236788013176e-12
S100A10	5241.528278897114	-0.35810002494916804	0.0770002212812999	-4.650636309744416	3.3091244240199483e-6	4.440697904838148e-5
HOXC6	1237.989219690801	-0.21746953258435928	0.052978654866039615	-4.104851909401	4.045739675559169e-5	4.0130441446725864e-4
ADH5	2817.011148678111	-0.3180964431734611	0.05956645326672233	-5.340194450542691	9.284694008978235e-8	1.745591848736543e-6
TEAD4	308.55657414413776	0.515177770103908	0.11295038682340217	4.561097881934552	5.088685134476295e-6	6.386024894030641e-5
NOL8	478.0806859508504	0.47075364523620533	0.0975977140047888	4.823408519723188	1.4112550863118283e-6	2.0605143170260803e-5
ZNF667	588.3310637979268	0.42258742576335856	0.09074143747237512	4.6570501585012805	3.207723144315323e-6	4.308451628979398e-5
ZNF248	635.6637057419412	-0.3601054715199056	0.08626970089524524	-4.17418245088355	2.9905802497558066e-5	3.067173235771971e-4
HSD17B11	1563.785182224642	0.3255095802630763	0.06633772823028711	4.906854499645978	9.254863667980985e-7	1.4170454036055672e-5
ZNF485	171.29146427589137	0.6883059913111197	0.17577163677144877	3.9159104617436418	9.006367165223752e-5	8.054879290588625e-4
PEG3	310.03933853127404	0.5165687721019949	0.13110911735324363	3.939991226622464	8.148458905680323e-5	7.388425471414765e-4
TXNRD1	7526.90842953316	0.18965476803466588	0.03305695784062636	5.737211783039027	9.624787442630321e-9	2.2562952798352478e-7
NRARP	795.8875312010662	-0.6429840059771155	0.0992164673787889	-6.48061781440302	9.134779252391218e-11	3.1342673266670503e-9
NUDT16	2193.2983746920186	0.333460602114873	0.04632649655341191	7.198053531425827	6.107816708488581e-13	2.8725765996277916e-11
CCDC69	159.53654764181928	-0.6308582290688618	0.15341303282933846	-4.112155384938179	3.9198232205218236e-5	3.919044447696554e-4
STK39	3188.724461135931	0.1696121506357613	0.040044686324106966	4.2355719623568255	2.2797067799087114e-5	2.42030472969633e-4
CALM1	7763.606894171931	-0.24206174103495462	0.059117366082259155	-4.094596174973976	4.229048405980933e-5	4.1566369651753997e-4
ANKRD13B	935.8377150540662	0.5462644899352972	0.08481223654414899	6.440868820278538	1.1879151251826283e-10	3.994199252757715e-9
SCAMP5	3322.44603619757	-0.2827326715925084	0.05991915662284335	-4.718568944021493	2.3750947757473792e-6	3.298694188542611e-5
CHML	418.610214764011	0.5074220395044207	0.12899405594105098	3.9336854384694093	8.365324563017013e-5	7.566884657152058e-4
CCDC160	174.8171579799859	-0.6360047420872249	0.14068095407192643	-4.52090154124241	6.1576824915129204e-6	7.551789811078031e-5
PHACTR4	2503.271614610979	-0.22590674670610988	0.05122143457996896	-4.41039476068198	1.0318234325483576e-5	1.1882104013106448e-4
TCTN1	703.5130094050625	-0.38190168734009006	0.07962915947746424	-4.796002994960302	1.6186286076789079e-6	2.3228551416471933e-5
LRRC10B	125.18688694999122	-0.987415722403012	0.19173355029408268	-5.149937091805293	2.6057384266748104e-7	4.5113340627877995e-6
TMEM231	350.89357055301946	-0.4314878350408401	0.08844707354690964	-4.878486282669285	1.0690309724825807e-6	1.6074861146981593e-5
TMSB4X	6204.130648262599	-0.3430119646841786	0.08365169128647086	-4.100478536763961	4.12296676112547e-5	4.0709240806220546e-4
SACM1L	4183.482980861427	-0.23581762843650372	0.04087132181427974	-5.769757814735345	7.93855391003303e-9	1.887375565035727e-7
SLC35F6	1353.3224682212865	-0.20053505382481984	0.05192687520466349	-3.861874088021573	1.1252055638758036e-4	9.819207166377462e-4
DNASE1	1165.9905618011262	-0.31852818449707015	0.05916339117751514	-5.383873002501685	7.289994758466701e-8	1.3984377492829959e-6
C5orf49	235.06449017572592	-1.3126179096489257	0.13336725451291653	-9.842130397321776	7.412432195829963e-23	9.172581054134834e-21
RPL17-C18orf32	387.9274416138112	0.9727106024530617	0.1797637321102467	5.411050332758508	6.265615659866842e-8	1.2268741843970132e-6
VAMP2	967.1498100455858	-0.33927405011054423	0.0714390651268702	-4.749138997102215	2.0428450593285656e-6	2.882320734643304e-5
FADS3	383.28854103927813	-0.44268314258161684	0.09661301410549436	-4.582023930008427	4.604971827096399e-6	5.916702950951007e-5
TMEM185B	1693.6523861291107	0.3639061018021533	0.051545611357603646	7.059885259241812	1.666401456643196e-12	7.443095500278796e-11
ERVMER34-1	384.4831097036833	0.9103994397998597	0.10346510870460023	8.799096151332627	1.3792247607941975e-18	1.196675644466092e-16
TRGC2	1620.6304316710396	-0.4772006609237384	0.0765855026703718	-6.230952912558871	4.6360645185015185e-10	1.4139528492084328e-8
FNDC10	209.09766470671138	0.6957048724751119	0.16052652853686117	4.333893461823411	1.4649509067112908e-5	1.6250083643365435e-4
GTF2IP4	8177.036239683847	-0.27536139804227733	0.04502459290634829	-6.1157998388798855	9.607385446252404e-10	2.773282946119934e-8
RPL9P8	3317.1934415210203	0.3292105853454106	0.0804167417656383	4.093806564618622	4.243483703405771e-5	4.1654013959893963e-4
LINC00888	269.22316375741036	-0.9738931801652922	0.1431018459507385	-6.805594810429952	1.0063257845467753e-11	3.987532905328784e-10
ACAD11	624.8619748662251	-0.3324930607252645	0.08068172351456739	-4.1210455880411585	3.771567779579893e-5	3.7858616202338867e-4
AMACR	9166.136975251944	-0.2546249673793598	0.029533708519018403	-8.621503365058018	6.608074334617086e-18	5.306494586686923e-16
TMEM141	4049.791360696183	-0.5567377926942322	0.10118719761786626	-5.502057629827382	3.753842007772986e-8	7.710442556646092e-7
USP51	273.1454114225286	-0.978596180681383	0.1057531042107335	-9.253592960555947	2.170704504384845e-20	2.087332860044459e-18
C1orf210	356.0654040003597	-0.5157036497107781	0.1000788945367261	-5.15297108444308	2.563915112625374e-7	4.449129477621296e-6
TRNP1	285.3688129851431	-0.6535737992465382	0.1339851112822504	-4.877958401435608	1.0718952292656312e-6	1.6101892812162424e-5
LYN	738.0782403660696	-0.39414905373278053	0.07279400286769223	-5.414581396892979	6.143225303436599e-8	1.2059452582457887e-6
MEX3A	3044.549181025631	0.8746575011862593	0.08491697159606375	10.30014948421457	7.035189326964708e-25	9.655477569926019e-23
CCPG1	991.663084150703	-0.7303453278104223	0.06975476216820259	-10.47018590715441	1.1841022978091975e-25	1.7525874892181817e-23
BOP1	572.7932911545488	0.44933504512455225	0.09760049396675065	4.603819374906302	4.148122673685177e-6	5.398638621088372e-5
NCOA4	6813.444118267634	-0.17274590858182814	0.037900971391509504	-4.557822721676372	5.168663465002585e-6	6.47025807057579e-5
ZNF850	522.436553950152	0.5159005053359363	0.10316593618573028	5.000686509616483	5.712653488461851e-7	9.136009503740314e-6
NBPF12	843.0092597925731	0.5727352984056836	0.12275451860989053	4.66569626023964	3.0757376237726273e-6	4.145408934938969e-5
SMIM32	103.47958205418752	-1.0022514529445405	0.19108857367679075	-5.244957527600574	1.5631833274270038e-7	2.809449844543509e-6
NUDT3	6635.187453870468	0.2609189122314098	0.058562081691238145	4.455424136168431	8.37275001391928e-6	9.844502099699327e-5
ZNF595	715.277395312851	0.2675045551287703	0.0660224108452372	4.051723523938354	5.084172225320529e-5	4.8733808308358117e-4
LOC102724428	599.4546253740941	-0.41760811183502156	0.08723344733451284	-4.78724760508003	1.690841770020512e-6	2.4172952842802718e-5
LOC122455342	1726.3110713413244	0.4177272747326604	0.08871840821191489	4.708462236324926	2.4959259391584132e-6	3.4449258266221365e-5
