# Supplementary material for: Parp7 generates an ADP-ribosyl degron that controls negative feedback of androgen signaling
Source: EMBO J. 2025 Jul 18;44(17):4720–44. doi: 10.1038/s44318-025-00510-4 (PMC12402299; doi:10.1038/s44318-025-00510-4)
Supplement: Supplementary file 11 — Appendix Fig 1-6 Source Data [file 44318_2025_510_MOESM11_ESM.zip › Appendix Fig S4/R1881_42h_100x_image2 pearson corr.txt]

**************************************************
Image A: AR WT dapi 488 cy3.lif - 42hR_100x_image2 - C=1
Image B: AR WT dapi 488 cy3.lif - 42hR_100x_image2 - C=2

Pearson's Coefficient:
r=0.387

Overlap Coefficient:
r=0.472

r^2=k1xk2:
k1=2.704
k2=0.082


Using thresholds (thrA=2 and thrB=13)

Overlap Coefficient:
r=0.812

r^2=k1xk2:
k1=6.546
k2=0.1

Manders' Coefficients (original):
M1=0.665 (fraction of A overlapping B)
M2=0.739 (fraction of B overlapping A)

Manders' Coefficients (using threshold value of 2 for imgA and 13 for imgB):
M1=0.306 (fraction of A overlapping B)
M2=0.623 (fraction of B overlapping A)

Costes' automatic threshold set to 2 for imgA & 6 for imgB
Pearson's Coefficient:
r=0.321 (0.0 below thresholds)
M1=0.752 & M2=0.87

Van Steensel's Cross-correlation Coefficient between AR WT dapi 488 cy3.lif - 42hR_100x_image2 - C=1 and AR WT dapi 488 cy3.lif - 42hR_100x_image2 - C=2:
CCF min.: 0.317 (obtained for dx=-20) CCF max.: 0.387 (obtained for dx=0)

Results for fitting CCF on a Gaussian (CCF=a+(b-a)exp(-(xshift-c)^2/(2d^2))):
Formula: y = a + (b-a)*exp(-(x-c)*(x-c)/(2*d*d))
Macro code: y = a+(b-a)*Math.exp(-(x-c)*(x-c)/(2*d*d))
Status: Success
Number of completed minimizations: 2
Number of iterations: 87 (max: 6000)
Time: 15 ms
Sum of residuals squared: 4.33835E-5
Standard deviation: 0.0010414
R^2: 0.99780
Parameters:
	a = 0.30186
	b = 0.38541
	c = 0.22860
	d = 11.44445
FWHM=26.949 pixels

Cytofluorogram's parameters:
a: 2.399
b: 1.852
Correlation coefficient: 0.387

Li's Intensity correlation coefficient:
ICQ: 0.19954723782009554

Costes' randomization based colocalization:
Parameters: Nb of randomization rounds: 1000, Resolution (bin width): 0.001
r (original)=0.387
r (randomized)=0.0�0.009 (calculated from the fitted data)
P-value=100.0% (calculated from the fitted data)

Results for fitting the probability density function on a Gaussian (Probability=a+(b-a)exp(-(R-c)^2/(2d^2))):
Formula: y = a + (b-a)*exp(-(x-c)*(x-c)/(2*d*d))
Macro code: y = a+(b-a)*Math.exp(-(x-c)*(x-c)/(2*d*d))
Status: Success
Number of completed minimizations: 2
Number of iterations: 61 (max: 6000)
Time: 0 ms
Sum of residuals squared: 6.42046E-11
Standard deviation: 5.74769E-6
R^2: 1.00000
Parameters:
	a = -72.15300
	b = 0.52839
	c = -5.10085E-5
	d = 0.0094709
FWHM=0.022
