# Supplementary material for: Parp7 generates an ADP-ribosyl degron that controls negative feedback of androgen signaling
Source: EMBO J. 2025 Jul 18;44(17):4720–44. doi: 10.1038/s44318-025-00510-4 (PMC12402299; doi:10.1038/s44318-025-00510-4)
Supplement: Supplementary file 11 — Appendix Fig 1-6 Source Data [file 44318_2025_510_MOESM11_ESM.zip › Appendix Fig S4/R1881_42h_100x_image2 pearson corr(1).txt]

**************************************************
Image A: AR WT dapi 488 cy3.lif - 42h_100x_image2 - C=1
Image B: AR WT dapi 488 cy3.lif - 42h_100x_image2 - C=2

Pearson's Coefficient:
r=0.208

Overlap Coefficient:
r=0.379

r^2=k1xk2:
k1=0.706
k2=0.203


Using thresholds (thrA=2 and thrB=2)

Overlap Coefficient:
r=0.721

r^2=k1xk2:
k1=1.132
k2=0.459

Manders' Coefficients (original):
M1=0.661 (fraction of A overlapping B)
M2=0.528 (fraction of B overlapping A)

Manders' Coefficients (using threshold value of 2 for imgA and 2 for imgB):
M1=0.472 (fraction of A overlapping B)
M2=0.283 (fraction of B overlapping A)

Costes' automatic threshold set to 2 for imgA & 2 for imgB
Pearson's Coefficient:
r=0.065 (0.0 below thresholds)
M1=0.679 & M2=0.857

Van Steensel's Cross-correlation Coefficient between AR WT dapi 488 cy3.lif - 42h_100x_image2 - C=1 and AR WT dapi 488 cy3.lif - 42h_100x_image2 - C=2:
CCF min.: 0.174 (obtained for dx=20) CCF max.: 0.208 (obtained for dx=0)

Results for fitting CCF on a Gaussian (CCF=a+(b-a)exp(-(xshift-c)^2/(2d^2))):
Formula: y = a + (b-a)*exp(-(x-c)*(x-c)/(2*d*d))
Macro code: y = a+(b-a)*Math.exp(-(x-c)*(x-c)/(2*d*d))
Status: Success
Number of completed minimizations: 2
Number of iterations: 86 (max: 6000)
Time: 0 ms
Sum of residuals squared: 1.80625E-5
Standard deviation: 0.00067198
R^2: 0.99606
Parameters:
	a = 0.17113
	b = 0.20756
	c = -0.18643
	d = 10.19851
FWHM=24.015 pixels

Cytofluorogram's parameters:
a: 0.392
b: 1.598
Correlation coefficient: 0.208

Li's Intensity correlation coefficient:
ICQ: 0.17842494524442232

Costes' randomization based colocalization:
Parameters: Nb of randomization rounds: 1000, Resolution (bin width): 0.001
r (original)=0.208
r (randomized)=-0.001�0.004 (calculated from the fitted data)
P-value=100.0% (calculated from the fitted data)

Results for fitting the probability density function on a Gaussian (Probability=a+(b-a)exp(-(R-c)^2/(2d^2))):
Formula: y = a + (b-a)*exp(-(x-c)*(x-c)/(2*d*d))
Macro code: y = a+(b-a)*Math.exp(-(x-c)*(x-c)/(2*d*d))
Status: Success
Number of completed minimizations: 2
Number of iterations: 4 (max: 6000)
Time: 7 ms
Sum of residuals squared: 1.50989E-15
Standard deviation: 6.28037E-16
R^2: 1.00000
Parameters:
	a = 0.28493
	b = 0.52138
	c = -0.0018735
	d = 0.0043341
FWHM=0.01
