# Supplementary material for: Parp7 generates an ADP-ribosyl degron that controls negative feedback of androgen signaling
Source: EMBO J. 2025 Jul 18;44(17):4720–44. doi: 10.1038/s44318-025-00510-4 (PMC12402299; doi:10.1038/s44318-025-00510-4)
Supplement: Supplementary file 11 — Appendix Fig 1-6 Source Data [file 44318_2025_510_MOESM11_ESM.zip › Appendix Fig S6/S6C/S6C.xlsx]

## Sheet: Sheet1
Protein (nM)	Fl-AR(ADPr-C290) +DTX2-RD			Fl-AR(ADPr-C290) + DTX2-RD +ADPr			Fl-AR(ADPr-C290) + DTX2-RD(mut)			Fl-AR(C290) + DTX2-RD
4000	106.4	108.5	105.8	7.4	9.4	3.6	-1.6	2.1	1.8	2.13333	0.433333	0.233333
2000	60.4	54.2	55.6	5.1	2.3	-2.1	-4.8	-7.7	-6.5	-5.26667	-4.36667	-2.86667
1000	21.9	22.4	19.7	-1.5	0.3	3.7	-7.9	-6.7	-2.5	-6.86667	-4.96667	-6.96667
500	10	5.1	5.8	2.8	3.8	2.7	-4.5	-7.8	-7.9	-4.46667	-7.76667	-9.86667
250	-2.7	1.5	-1.5	-4.2	-3.3	0.1	-6.3	-4.4	-10.9	-3.66667	-5.76667	-6.96667
125	-5.1	-3.5	-2.9	-2.4	1.8	-2.1	-7.9	-7.9	-7.4	-5.36667	-6.06667	-7.66667
62.5	-8.9	-7.6	-5.9	-1	-0.3	-2.6	-6.6	-6	-7.4	-7.06667	-5.06667	-7.36667
31.25	-2.3	1.4	-3	-0.5	-1.8	0.6	-9.1	-11	-10.1	-5.06667	-6.06667	-9.06667
